# Supplementary material for: Organ specificity and transcriptional control of metabolic routes revealed by expression QTL profiling of source--sink tissues in a segregating potato population
Source: BMC Plant Biol. 2012 Feb 7;12:17. doi: 10.1186/1471-2229-12-17 (PMC3546430; doi:10.1186/1471-2229-12-17)
Supplement: Additional file 1 — Frequency distribution of eQTLs over the different potato chromosomes. [file 1471-2229-12-17-S1.XLSX]

## Sheet: Table S1
	Table 1: Frequency distribution of eQTLs over the different potato chromosomes
		Tuber eQTLs			Leaf eQTLs
	Chromosome	All	Cis	Trans	All	Cis	Trans
	1	1021	831	122	1120	820	200
	2	1042	741	221	1066	746	223
	3	1070	793	192	1108	821	200
	4	1004	699	209	1005	725	194
	5	2620	540	1908	752	507	170
	6	815	681	79	911	658	171
	7	676	505	115	714	521	129
	8	711	519	103	646	476	97
	9	765	556	116	805	573	153
	10	979	552	347	813	559	178
	11	738	544	118	738	528	130
	12	751	589	99	1067	640	335
	Total	12192	7550	3629	10745	7574	2180
