# Supplementary material for: Organ specificity and transcriptional control of metabolic routes revealed by expression QTL profiling of source--sink tissues in a segregating potato population
Source: BMC Plant Biol. 2012 Feb 7;12:17. doi: 10.1186/1471-2229-12-17 (PMC3546430; doi:10.1186/1471-2229-12-17)
Supplement: Additional file 2 — Tissue specific and Tissue dependent eQTLs of tuber and leaf tissues belonging to the major carbohydrate metabolism groups. [file 1471-2229-12-17-S2.XLSX]

## Sheet: Table S2
	Table 2: Tissue specific and Tissue dependent eQTL's of tuber and leaf tissues belonging to the major carbohydrate metabolism groups
	Leaf	POCI Sequences Download
	QTL_Id	feature	Chrom eQTL	Cis / Trans	start cM	stop cM	Function homology	GO_class
	39725_2	39725	2	CIS	73.702	92.241	Granule-bound starch synthase 2, chloroplast precursor (Granule-bound starch synthase II) (SS II) (GBSS-II)	major CHO metabolism.synthesis.starch.starch synthase
	21376_6	21376	6	TRANS	0	20.702	Beta-amylase	major CHO metabolism.degradation.starch.starch cleavage
	36614_7	36614	7	CIS	49.832	90.153	Starch synthase VI	major CHO metabolism.synthesis.starch.starch synthase
	37861_4	37861	4	TRANS	0	28.499	ADP-glucose pyrophosphorylase large subunit [Lycopersicon esculentum]	major CHO metabolism.synthesis.starch.AGPase
	39544_9	39544	9	CIS	62.046	70.053	contains similarity to phosphoenolpyruvate synthase (ppsA) (GB:AE001056) [Arabidopsis thaliana]	major CHO metabolism.degradation.starch.glucan water dikinase
	44502_4	44502	4	CIS	32.054	75.557	Fructose-1,6-bisphosphatase, cytosolic (D-fructose-1,6-bisphosphate 1-phosphohydrolase) (FBPase) (CY-F1)	major CHO metabolism.synthesis.sucrose.FBPase
	35930_7	35930	7	CIS	82.314	95.594	Sucrose-phosphate synthase (UDP-glucose-fructose-phosphate glucosyltransferase)	major CHO metabolism.synthesis.sucrose.SPS
	17471_5	17471	5	TRANS	20.705	53.344	Putative starch synthase [Oryza sativa]	major CHO metabolism.synthesis.starch.starch synthase
	15811_2	15811	2	CIS	28.034	46.032	starch phosphorylase 3 (IC) [Ostreococcus tauri]	major CHO metabolism.degradation.starch.starch phosphorylase
	5660_4	5660	4	CIS	32.054	63.233	4-alpha-glucanotransferase, chloroplast precursor (Amylomaltase) (Disproportionating enzyme) (D-enzyme)	major CHO metabolism.degradation.starch.D enzyme
	22921_12	22921	12	TRANS	38.374	69.088	alpha-glucosidase [Solanum tuberosum]	major CHO metabolism.degradation.starch.starch cleavage
	3595_3	3595	3	CIS	91.046	105.145	alpha-amylase	major CHO metabolism.degradation.starch.starch cleavage
	17139_3	17139	3	--	84.344	105.145	NA	major CHO metabolism.degradation.starch.starch phosphorylase
	1843_5	1843	5	CIS	0	23.662	Alpha-1,4 glucan phosphorylase L-2 isozyme, chloroplast precursor (Starch phosphorylase L-2)	major CHO metabolism.degradation.starch.starch phosphorylase
	32408_3	32408	3	--	84.344	105.145	phosphorylase/ transferase, transferring glycosyl groups [Arabidopsis thaliana]	major CHO metabolism.degradation.starch.starch phosphorylase
	38805_3	38805	3	--	84.344	105.145	Alpha-1,4 glucan phosphorylase L-1 isozyme, chloroplast precursor (Starch phosphorylase L-1)	major CHO metabolism.degradation.starch.starch phosphorylase
	2305_10	2305	10	CIS	5.517	26.864	hypothetical protein OsJ_016982 [Oryza sativa (japonica cultivar-group)]	major CHO metabolism.degradation.starch.transporter
	35869_4	35869	4	CIS	67.573	103.378	hexokinase-related protein 1 [Solanum tuberosum]	major CHO metabolism.degradation.sucrose.hexokinase
	1971_4	1971	4	TRANS	0	47.211	beta-fructofuranosidase [Solanum tuberosum]	major CHO metabolism.degradation.sucrose.invertases.cell wall
	21683_10	21683	10	CIS	29.985	41.821	beta-fructofuranosidase [Solanum tuberosum]	major CHO metabolism.degradation.sucrose.invertases.cell wall
	19225_1	19225	1	CIS	58.64	62.333	ADP-glucose pyrophosphorylase large subunit [Lycopersicon esculentum]	major CHO metabolism.synthesis.starch.AGPase
	35258_3	35258	3	--	77.706	105.145	isoamylase isoform 1 [Solanum tuberosum]	major CHO metabolism.synthesis.starch.debranching
	7825_1	7825	1	TRANS	24.096	71.943	pullulanase [Spinacia oleracea]	major CHO metabolism.synthesis.starch.debranching
	7825_3	7825	3	TRANS	77.706	82.504	pullulanase [Spinacia oleracea]	major CHO metabolism.synthesis.starch.debranching
	17833_7	17833	7	--	10.749	24.211	putative plastid glucose 6 phosphate/phosphate translocator [Glycine max]	major CHO metabolism.synthesis.starch.transporter
	36107_1	36107	1	CIS	8.484	58.64	ADP,ATP carrier protein, mitochondrial precursor (ADP/ATP translocase) (Adenine nucleotide translocator) (ANT)	major CHO metabolism.synthesis.starch.transporter
	31166_1	31166	1	CIS	8.484	24.096	sucrose-6-phosphate phosphatase [Nicotiana tabacum]	major CHO metabolism.synthesis.sucrose.SPP
	Tuber
	QTL_Id	feature	Chrom eQTL	Cis / Trans	start cM	stop cM	Function homology	GO_class
	13140_5	13140	5	TRANS	5.878	32.125	Granule-bound starch synthase 2, chloroplastic/amyloplastic	major CHO metabolism.synthesis.starch.starch synthase
	39784_10	39784	10	TRANS	14.291	52.759	Beta-amylase	major CHO metabolism.degradation.starch.starch cleavage
	21272_5	21272	5	TRANS	9.943	63.878	Starch synthase VI	major CHO metabolism.synthesis.starch.starch synthase
	21272_7	21272	7	CIS	49.832	80.103	Starch synthase VI	major CHO metabolism.synthesis.starch.starch synthase
	37861_7	37861	7	CIS	49.832	84.671	ADP-glucose pyrophosphorylase large subunit [Lycopersicon esculentum]	major CHO metabolism.synthesis.starch.AGPase
	42219_9	42219	9	CIS	66.631	70.053	chloroplast alpha-glucan water dikinase isoform 3 [Arabidopsis thaliana]	major CHO metabolism.degradation.starch.glucan water dikinase
	44502_10	44502	10	TRANS	14.291	37.923	Fructose-1,6-bisphosphatase, cytosolic (D-fructose-1,6-bisphosphate 1-phosphohydrolase) (FBPase) (CY-F1)	major CHO metabolism.synthesis.sucrose.FBPase
	41979_7	41979	7	CIS	82.314	101.378	Sucrose-phosphate synthase (UDP-glucose-fructose-phosphate glucosyltransferase)	major CHO metabolism.synthesis.sucrose.SPS
	6532_2	6532	2	CIS	67.466	80.276	Starch synthase V	major CHO metabolism.synthesis.starch.starch synthase
	43123_2	43123	2	CIS	28.034	46.032	PhoB [Chlamydomonas reinhardtii]	major CHO metabolism.degradation.starch.starch phosphorylase
	43977_4	43977	4	TRANS	0	53.715	4-alpha-glucanotransferase; disproportionating enzyme [Solanum tuberosum]	major CHO metabolism.degradation.starch.D enzyme
	6420_5	6420	5	CIS	38.908	44.837	Alpha-glucan water dikinase, chloroplast precursor (Starch-related R1 protein)	major CHO metabolism.degradation.starch.glucan water dikinase
	1631_5	1631	5	TRANS	23.662	48.269	Alpha-glucan phosphorylase, H isozyme (Starch phosphorylase H)	major CHO metabolism.degradation.starch.starch phosphorylase
	32443_5	32443	5	TRANS	9.943	32.125	maltose transporter [Malus x domestica]	major CHO metabolism.degradation.starch.transporter
	18217_3	18217	3	CIS	84.344	105.145	fructokinase	major CHO metabolism.degradation.sucrose.fructokinase
	25378_9	25378	9	CIS	0	11.439	Fructokinase	major CHO metabolism.degradation.sucrose.fructokinase
	26972_2	26972	2	CIS	61.181	80.276	fructokinase 3 [Lycopersicon esculentum]	major CHO metabolism.degradation.sucrose.fructokinase
	9122_3	9122	3	CIS	0	24.885	hexokinase 7 [Nicotiana tabacum]	major CHO metabolism.degradation.sucrose.hexokinase
	36746_5	36746	5	TRANS	9.943	32.125	beta-fructofuranosidase [Arabidopsis thaliana]	major CHO metabolism.degradation.sucrose.invertases.neutral
	5187_10	5187	10	TRANS	23.256	52.759	acid invertase [Solanum tuberosum]	major CHO metabolism.degradation.sucrose.invertases.vacuolar
	10089_7	10089	7	CIS	0	19.693	Sucrase	major CHO metabolism.degradation.sucrose.misc
	27624_2	27624	2	CIS	62.619	92.241	Clostridium pasteurianum ferredoxin homolog [Solanum tuberosum]	major CHO metabolism.degradation.sucrose.misc
	27624_5	27624	5	TRANS	3.4	36.027	Clostridium pasteurianum ferredoxin homolog [Solanum tuberosum]	major CHO metabolism.degradation.sucrose.misc
	36869_4	36869	4	TRANS	0	14.059	Clostridium pasteurianum ferredoxin homolog [Solanum tuberosum]	major CHO metabolism.degradation.sucrose.misc
	21876_12	21876	12	CIS	60.96	73.363	sucrose synthase [Solanum tuberosum]	major CHO metabolism.degradation.sucrose.Susy
	13158_7	13158	7	CIS	27.811	37.854	ADP-glucose pyrophosphorylase [Solanum tuberosum]	major CHO metabolism.synthesis.starch.AGPase
	30325_5	30325	5	TRANS	9.943	23.662	isoamylase isoform 2 [Solanum tuberosum]	major CHO metabolism.synthesis.starch.debranching
	30325_9	30325	9	CIS	29.736	70.053	isoamylase isoform 2 [Solanum tuberosum]	major CHO metabolism.synthesis.starch.debranching
	42085_4	42085	4	CIS	96.367	103.378	1,4-alpha-glucan branching enzyme (Starch branching enzyme) (Q-enzyme)	major CHO metabolism.synthesis.starch.starch branching
	34270_6	34270	6	TRANS	27.479	74.342	granule-bound starch synthase	major CHO metabolism.synthesis.starch.starch synthase
	35068_5	35068	5	TRANS	9.943	23.662	Soluble starch synthase 1, chloroplast precursor (SS I) (Soluble starch synthase I)	major CHO metabolism.synthesis.starch.starch synthase
	8011_2	8011	2	CIS	47.295	55.606	soluble-starch-synthase [Solanum tuberosum]	major CHO metabolism.synthesis.starch.starch synthase
	18610_5	18610	5	TRANS	0	32.125	brittle 1 protein-like [Solanum tuberosum]	major CHO metabolism.synthesis.starch.transporter
	19685_5	19685	5	CIS	9.943	63.878	glucose-6-phosphate/phosphate translocator 2 [Solanum tuberosum]	major CHO metabolism.synthesis.starch.transporter
	30932_7	30932	7	CIS	10.749	24.211	glucose-6-phosphate/phosphate-translocator precursor [Pisum sativum]	major CHO metabolism.synthesis.starch.transporter
	23059_10	23059	10	CIS	42.474	48.953	sucrose-phosphatase [Lycopersicon esculentum]	major CHO metabolism.synthesis.sucrose.SPP
