# Supplementary material for: Organ specificity and transcriptional control of metabolic routes revealed by expression QTL profiling of source--sink tissues in a segregating potato population
Source: BMC Plant Biol. 2012 Feb 7;12:17. doi: 10.1186/1471-2229-12-17 (PMC3546430; doi:10.1186/1471-2229-12-17)
Supplement: Additional file 4 — Hybridization specificity of genomic DNA from C and E parental clones. [file 1471-2229-12-17-S4.XLSX]

## Sheet: Table S3
Table 3: Hybridization specificity of genomic DNA from C and E parental clones
FeatureNum	GeneName	ProbeName	Description blastX	BINCODE	CLASS	2LOG_RATIO		Raw Intensities C and E parent
						Processed Log2	Processed Log2	Cy3_Cparent	Cy3_Eparent	Cy5_Eparent	Cy5_Cparent	33% Differential
						1_3	1_4	1_3	1_4	1_3	1_4	Check
5888	MICRO.15949.C2	MICRO.15949.C2_230	NA	35.2	not assigned.unknown	-2.07187	-1.74722	129.862	533.44	545.98	158.898	1
16605	bf_arrayxxx_0060d09.t7m.scf	bf_arrayxxx_0060d09.t7m.scf_673	NA	35.2	not assigned.unknown	-2.03644	-1.55886	108.739	389.619	446.081	132.244	1
5163	MICRO.1781.C4	MICRO.1781.C4_133	NA	35.1	not assigned.no ontology	-1.96115	-1.68517	123.538	532.259	481.024	165.515	1
16337	MICRO.12070.C1	MICRO.12070.C1_695	NA	35.2	not assigned.unknown	-1.92588	-1.39062	681.106	2324.11	2588	886.414	1
3277	MICRO.154.C4	MICRO.154.C4_1493	Ipomoea nil Pn47p	11.9.2	lipid metabolism.lipid degradation.lipases	-1.88534	-1.41455	146.769	661.398	542.223	248.108	1
25922	STMEX37TV	STMEX37TV_624	glucosyltransferase [Nicotiana tabacum]	26.02	misc.UDP glucosyl and glucoronyl transferases	-1.86826	-1.52604	87.9825	320.044	321.217	111.129	1
11350	TBSK03256FH04.t3m.scf	TBSK03256FH04.t3m.scf_572	NA	35.2	not assigned.unknown	-1.86238	-1.37118	330.384	983.993	1201.3	380.388	1
16865	MICRO.2525.C1	MICRO.2525.C1_381	NA	35.2	not assigned.unknown	-1.8552	-1.28713	93.8013	363.75	339.375	149.052	1
25778	cSTB49G22TH	cSTB49G22TH_80	superoxide dismutase [Fe] [Solanum lycopersicum]	21.06	redox.dismutases and catalases	-1.84595	-1.25549	299.539	918.976	1076.81	384.914	1
22999	bf_swstxxxx_0042e01.t3m.scf	bf_swstxxxx_0042e01.t3m.scf_253	NA	35.2	not assigned.unknown	-1.83315	-1.62433	474.923	1727.51	1692.21	560.337	1
15712	MICRO.10902.C1	MICRO.10902.C1_819	unknown protein [Arabidopsis thaliana]	35.2	not assigned.unknown	-1.83015	-1.99925	218.943	982.607	778.505	245.78	1
7487	bf_cswbxxxx_0003g08.t3m.scf	bf_cswbxxxx_0003g08.t3m.scf_250	NA	35.2	not assigned.unknown	-1.82862	-1.45107	129.039	444.929	458.344	162.733	1
42412	MICRO.1520.C23	MICRO.1520.C23_874	patatin precursor [Solanum tuberosum]	33.1	development.storage proteins	-1.82475	-1.30387	2468.41	8397.14	8744.22	3401.17	1
22362	MICRO.5540.C1	MICRO.5540.C1_345	NA	35.2	not assigned.unknown	-1.81407	-1.66883	205.418	683.551	722.319	214.982	1
21263	BF_LBCHXXXX_0033E03_T3M.SCF	BF_LBCHXXXX_0033E03_T3M.SCF_476	NA	35.2	not assigned.unknown	-1.80586	-1.30796	410.232	1361.85	1434.32	550.041	1
16106	MICRO.9738.C2	MICRO.9738.C2_788	Gibberellin regulated protein [Medicago truncatula]	17.6.3	hormone metabolism.gibberelin.induced-regulated-responsive-activated	-1.80427	-1.0579	680.002	1547.91	2374.92	743.509	1
43218	MICRO.4895.C2	MICRO.4895.C2_1188	Integrase, catalytic region [Medicago truncatula]	35.1	not assigned.no ontology	5.93139	5.50404	4770.06	90.972	78.1622	4128.47	1
16930	bf_lbchxxxx_0057e03.t3m.scf	bf_lbchxxxx_0057e03.t3m.scf_419	Protein of unknown function DUF423 [Medicago truncatula]	35.2	not assigned.unknown	-1.78069	-1.32954	126.779	394.251	435.602	156.871	1
8890	MICRO.9143.C1	MICRO.9143.C1_994	2OG-Fe(II) oxygenase [Medicago truncatula]	17.6.1	hormone metabolism.gibberelin.synthesis-degradation	-1.75796	-1.61891	282.828	914.79	956.581	297.839	1
10901	SSBT002L23x.scf	SSBT002L23x.scf_171	NA	29.2.2	protein.synthesis.misc ribosomal protein	-1.75232	-1.6839	167.326	522.799	563.722	162.716	1
37548	MICRO.8847.C1	MICRO.8847.C1_694	NA	35.2	not assigned.unknown	-1.74507	-1.94711	176.149	706.786	590.47	183.294	1
27678	bf_mxflxxxx_0008c06.t3m.scf	bf_mxflxxxx_0008c06.t3m.scf_481	NA	35.2	not assigned.unknown	-1.73283	-1.72013	217.352	771.668	722.43	234.217	1
35781	MICRO.950.C2	MICRO.950.C2_328	Os02g0701900 [Oryza sativa (japonica cultivar-group)]	11.8.1	lipid metabolism.'exotics' (steroids, squalene etc).sphingolipids	-1.73228	-1.49906	292.761	1066.69	972.702	377.377	1
12879	BF_LBCHXXXX_0022E09_T3M.SCF	BF_LBCHXXXX_0022E09_T3M.SCF_528	RNA binding / nucleic acid binding [Arabidopsis thaliana]	35.1	not assigned.no ontology	-1.73209	-1.51507	136.976	447.801	455.045	156.676	1
41940	bf_suspxxxx_0022H05.t3m.scf	bf_suspxxxx_0022H05.t3m.scf_161	NA	35.2	not assigned.unknown	5.72499	3.83028	630.326	41.5543	11.9171	591.08	1
37185	MICRO.1520.C7	MICRO.1520.C7_137	patatin precursor [Solanum tuberosum]	33.1	development.storage proteins	-1.72224	-1.41966	1034.89	3282.6	3414.59	1227.04	1
3840	MICRO.2617.C4	MICRO.2617.C4_394	NA	30.7	signalling.14-3-3 proteins	-1.72104	-1.82324	72.6959	303.119	239.659	85.657	1
10547	BF_CSCHXXXX_0002H01.T3M.SCF	BF_CSCHXXXX_0002H01.T3M.SCF_746	super cysteine rich protein; SCRP [Homo sapiens]	35.2	not assigned.unknown	-1.71992	-1.62095	203.029	709.615	668.816	230.711	1
20484	bf_mxflxxxx_0072d04.t3m.scf	bf_mxflxxxx_0072d04.t3m.scf_564	alcohol dehydrogenase ADH [Lycopersicon esculentum]	26.11	misc.alcohol dehydrogenases	5.69944	5.50777	688.859	10.2908	13.2564	468.227	1
28553	STMGX26TV	STMGX26TV_591	NA	35.2	not assigned.unknown	-1.69312	-1.89236	165.357	662.772	534.691	178.528	1
7623	MICRO.6356.C3	MICRO.6356.C3_754	NA	27.1.2	RNA.processing.RNA helicase	-1.69277	-1.88788	158.886	510.851	513.641	138.033	1
7507	MICRO.15271.C2	MICRO.15271.C2_482	NA	35.2	not assigned.unknown	-1.67024	-2.01199	129.022	482.498	410.636	119.626	1
14178	bf_mxlfxxxx_0015h03.t3m.scf	bf_mxlfxxxx_0015h03.t3m.scf_339	NA	35.2	not assigned.unknown	-1.66795	-1.50415	247.243	720.263	785.643	253.919	1
1782	BF_LBCHXXXX_0005A04_T3M.SCF	BF_LBCHXXXX_0005A04_T3M.SCF_448	NA	35.2	not assigned.unknown	-1.65702	-1.21713	216.894	702.738	684.004	302.273	1
21065	bf_mxflxxxx_0030g11.t3m.scf	bf_mxflxxxx_0030g11.t3m.scf_455	NA	35.2	not assigned.unknown	-1.65175	-1.31037	1532.29	4645.03	4814.71	1872.96	1
41752	MICRO.10271.C1	MICRO.10271.C1_703	NA	35.2	not assigned.unknown	-1.64326	-1.8468	224.071	806.202	699.93	224.13	1
8943	MICRO.15225.C1	MICRO.15225.C1_1126	NA	35.2	not assigned.unknown	-1.6369	-1.53669	202.194	609.103	628.815	209.943	1
32058	POCBG68TP	POCBG68TP_789	NA	35.2	not assigned.unknown	-1.634	-1.34398	241.125	733.092	748.383	288.788	1
18801	BF_TUBSXXXX_0015C12_T3M.SCF	BF_TUBSXXXX_0015C12_T3M.SCF_529	NA	35.2	not assigned.unknown	-1.63312	-1.90473	112.551	398.262	349.114	106.362	1
1758	MICRO.433.C4	MICRO.433.C4_487	phenylalanine-tRNA ligase (EC 6.1.1.20) beta chain T22F8.180 [similarity] - Arabidopsis thaliana	29.1	protein.aa activation	-1.6314	-1.6993	124.81	483.955	386.679	149.027	1
29710	STMDD21TV	STMDD21TV_602	NA	35.2	not assigned.unknown	-1.6287	-1.92402	239.954	840.933	742.016	221.602	1
15461	MICRO.18109.C1	MICRO.18109.C1_297	NA	35.2	not assigned.unknown	-1.62641	-1.96569	136.513	598.043	421.477	153.109	1
16023	STMEI84TV	STMEI84TV_543	unknown protein [Arabidopsis thaliana]	29.5.11.04.03.02	protein.degradation.ubiquitin.E3.SCF.FBOX	-1.62222	-1.7288	367.572	1072.2	1131.56	323.486	1
20860	MICRO.1363.C1	MICRO.1363.C1_1344	hypothetical protein [Trifolium pratense]	27.3.99	RNA.regulation of transcription.unclassified	-1.62103	-1.83372	454.257	1633.95	1397.27	458.389	1
15074	POCD673TV	POCD673TV_624	NA	35.2	not assigned.unknown	-1.61931	-1.38175	297.963	909.503	915.424	349.023	1
12037	bf_swstxxxx_0012b08.t3m.scf	bf_swstxxxx_0012b08.t3m.scf_354	NA	35.2	not assigned.unknown	-1.61502	-1.52465	187.404	563.35	574.049	195.8	1
30257	MICRO.3241.C2	MICRO.3241.C2_417	RNA binding / RNA methyltransferase [Arabidopsis thaliana]	26.01	misc.misc2	-1.61437	-1.38756	249.559	814.163	764.096	311.182	1
27644	MICRO.3423.C1	MICRO.3423.C1_1331	Enoyl-CoA hydratase/isomerase [Medicago truncatula]	11.9.4.03	lipid metabolism.lipid degradation.beta-oxidation.enoyl CoA hydratase	-1.60525	-1.5307	134.738	439.334	409.939	152.058	1
35361	MICRO.3132.C4	MICRO.3132.C4_825	NA	35.2	not assigned.unknown	-1.60374	-1.77229	339.235	1135.65	1031.04	332.454	1
19363	MICRO.5149.C2	MICRO.5149.C2_720	NA	35.2	not assigned.unknown	-1.60118	-1.74069	147.926	477.733	448.794	142.95	1
8639	MICRO.6532.C1	MICRO.6532.C1_1196	EMB1353 (exp=-1; w, related [Medicago truncatula]	28.2	DNA.repair	-1.59576	-1.94641	110.932	401.33	335.297	104.13	1
13378	MICRO.6543.C2	MICRO.6543.C2_1006	NA	35.2	not assigned.unknown	-1.59287	-1.3307	98.216	261.758	296.267	104.069	1
10595	MICRO.17988.C1	MICRO.17988.C1_658	hypothetical protein OsJ_010305 [Oryza sativa (japonica cultivar-group)]	35.2	not assigned.unknown	-1.59181	-1.46572	215.064	555.383	648.263	201.08	1
25469	MICRO.16210.C1	MICRO.16210.C1_763	pectin methylesterase [Cicer arietinum]	10.8.01	cell wall.pectin*esterases.PME	-1.58946	-1.10775	109.19	284.6	328.593	132.059	1
16616	SDBN002I23u.scf	SDBN002I23u.scf_601	NA	35.2	not assigned.unknown	-1.58822	-1.55168	147.836	427.252	444.511	145.742	1
26451	MICRO.13353.C1	MICRO.13353.C1_1039	CYP81B2v2 [Nicotiana tabacum]	26.1	misc.cytochrome P450	5.2655	3.85493	335.335	20.6173	8.71779	298.319	1
12382	TBSK00559FG07.t3m.scf	TBSK00559FG07.t3m.scf_381	NA	35.2	not assigned.unknown	-1.58497	-1.49227	86.1548	240.977	258.466	85.6557	1
34499	MICRO.1096.C1	MICRO.1096.C1_1600	unknown protein [Arabidopsis thaliana]	35.1	not assigned.no ontology	-1.58356	-2.10048	241.024	1021.62	722.371	238.223	1
37858	STMCL75TV	STMCL75TV_519	NA	35.2	not assigned.unknown	-1.57787	-1.18459	737.383	1863.23	2201.29	819.726	1
218	MICRO.4536.C2	MICRO.4536.C2_22	NA	35.2	not assigned.unknown	-1.57696	-1.8738	218.918	763.568	653.122	208.343	1
41500	MICRO.10385.C1	MICRO.10385.C1_518	NA	35.2	not assigned.unknown	-1.57663	-1.31219	242.186	699.073	722.374	281.523	1
16467	MICRO.16178.C1	MICRO.16178.C1_9	NA	35.2	not assigned.unknown	-1.57354	-0.838491	175.552	376.161	522.5	210.36	1
28285	BPLI6D16TH	BPLI6D16TH_122	NA	35.2	not assigned.unknown	-1.56998	-2.27088	135.369	465.774	401.912	96.5099	1
41983	bf_suspxxxx_0044a09.t3m.scf	bf_suspxxxx_0044a09.t3m.scf_550	NA	35.2	not assigned.unknown	-1.56553	-1.76701	167.315	659.581	495.227	193.797	1
17152	MICRO.14321.C1	MICRO.14321.C1_641	NA	35.2	not assigned.unknown	5.15291	4.68471	1005.88	31.0646	28.2726	798.919	1
11935	POCB362TP	POCB362TP_952	NA	35.2	not assigned.unknown	-1.54446	-1.33893	370.535	1067.9	1080.83	422.156	1
16309	bf_arrayxxx_0040e11.t7m.scf	bf_arrayxxx_0040e11.t7m.scf_661	hypothetical protein OsI_019546 [Oryza sativa (indica cultivar-group)]	35.2	not assigned.unknown	-1.53841	-1.53258	237.795	762.343	690.731	263.511	1
19457	bf_slmwxxxx_0007h02.t3m.scf	bf_slmwxxxx_0007h02.t3m.scf_169	NA	35.2	not assigned.unknown	-1.53563	-1.30707	100.967	317.324	292.719	128.244	1
12011	MICRO.16915.C1	MICRO.16915.C1_370	unknown protein [Arabidopsis thaliana]	35.2	not assigned.unknown	-1.53384	-1.41217	364.873	1023.25	1056.51	384.483	1
25750	BF_LBCHXXXX_0044H03_T3M.SCF	BF_LBCHXXXX_0044H03_T3M.SCF_532	hypothetical protein [Arabidopsis thaliana]	35.2	not assigned.unknown	-1.53242	-1.53085	570.378	2007.09	1649.94	694.598	1
43707	MICRO.1513.C3	MICRO.1513.C3_1275	catalytic [Arabidopsis thaliana]	35.2	not assigned.unknown	-1.52936	-1.6314	202.445	676.718	584.373	218.428	1
28747	SSBN001E12u.scf	SSBN001E12u.scf_56	early light inducible protein [Lycopersicon esculentum]	20.2.5	stress.abiotic.light	-1.52745	-2.16688	112.448	357.955	324.161	79.7135	1
42457	MICRO.13341.C1	MICRO.13341.C1_762	hypothetical protein A_TM017A05.3 - Arabidopsis thaliana	35.1	not assigned.no ontology	-1.5251	-1.79793	262.398	932.132	755.199	268.068	1
4470	BF_LBCHXXXX_0042A02_T3M.SCF	BF_LBCHXXXX_0042A02_T3M.SCF_97	NA	35.2	not assigned.unknown	-1.52455	-1.48128	46.0858	156.556	132.587	56.0738	1
39555	MICRO.11620.C1	MICRO.11620.C1_439	hypothetical protein [Nicotiana benthamiana]	35.2	not assigned.unknown	-1.52444	-1.37343	339.582	919.071	976.891	354.736	1
42093	MICRO.1081.C39	MICRO.1081.C39_1058	NA	35.2	not assigned.unknown	-1.52302	-0.869738	267.952	648.121	770.069	354.682	1
16615	POCAE23TV	POCAE23TV_633	NA	35.2	not assigned.unknown	-1.5228	-1.16302	239.183	650.338	687.291	290.425	1
41227	MICRO.5603.C1	MICRO.5603.C1_847	NA	35.2	not assigned.unknown	-1.52212	-1.14347	5061.31	11289.6	14536.8	5110.45	1
32837	MICRO.5874.C1	MICRO.5874.C1_787	NA	35.2	not assigned.unknown	-1.52023	-1.44736	192.347	532.416	551.722	195.232	1
2196	bf_arrayxxx_0051b11.t7m.scf	bf_arrayxxx_0051b11.t7m.scf_471	viral resistance protein, putative, 5' partial [Arabidopsis thaliana]	35.1	not assigned.no ontology	-1.51499	-1.27539	366.111	1190.43	1046.33	491.783	1
30030	MICRO.11309.C1	MICRO.11309.C1_790	NA	35.2	not assigned.unknown	-1.5126	-1.19736	379.295	967.494	1082.22	421.898	1
1858	MICRO.197.C7	MICRO.197.C7_730	NA	13.1.3.4	amino acid metabolism.synthesis.aspartate family.methionine	-1.51235	-1.27298	585.86	1672.72	1671.31	692.176	1
40584	MICRO.9494.C1	MICRO.9494.C1_774	NA	35.2	not assigned.unknown	-1.51139	-1.31131	296.345	733.372	844.836	295.515	1
3113	MICRO.10271.C2	MICRO.10271.C2_629	NA	35.2	not assigned.unknown	-1.51133	-1.30189	448.547	1358.99	1278.68	551.198	1
14663	bf_cswbxxxx_0035h06.t3m.scf	bf_cswbxxxx_0035h06.t3m.scf_502	NA	35.2	not assigned.unknown	-1.50238	-0.938609	122.536	301.057	347.155	157.072	1
32135	MICRO.14195.C4	MICRO.14195.C4_399	NA	35.2	not assigned.unknown	-1.49998	-1.6383	181.543	516.69	513.472	165.978	1
24536	MICRO.3164.C10	MICRO.3164.C10_1189	putative UDP-glucuronate decarboxylase 4 [Nicotiana tabacum]	10.1.05	cell wall.precursor synthesis.UXS	-1.49976	-1.85843	225.354	833.391	637.29	229.83	1
9999	BF_LBCHXXXX_0004D12_T3M.SCF	BF_LBCHXXXX_0004D12_T3M.SCF_71	NA	29.4	protein.postranslational modification	-1.49757	-1.6216	171.788	463.996	485.072	150.787	1
38923	MICRO.12810.C1	MICRO.12810.C1_1059	Chain A, X-Ray Structure Of Apo-Secoisolariciresinol Dehydrogenase	26.22	misc.short chain dehydrogenase/reductase (SDR)	-1.4971	-1.11306	302.093	895.163	852.729	413.845	1
29393	bf_mxflxxxx_0009e10.t3m.scf	bf_mxflxxxx_0009e10.t3m.scf_473	unknown [Arabidopsis thaliana]	35.2	not assigned.unknown	-1.49659	-1.31623	356.578	1017.5	1006.17	408.613	1
24931	MICRO.3612.C2	MICRO.3612.C2_595	Ribonuclease H; Ribosomal protein L9 N-terminal-like [Medicago truncatula]	35.1	not assigned.no ontology	-1.49649	-1.47487	438.587	1372.43	1237.5	493.752	1
33885	POCAE94TV	POCAE94TV_615	dihydroorotase [Beta vulgaris]	23.1.1.3	nucleotide metabolism.synthesis.pyrimidine.dihydroorotase	4.94123	3.66283	560.867	38.069	18.2558	482.161	1
16402	cSTB17K6TH	cSTB17K6TH_345	cytochrome P450 [Solanum tuberosum]	26.1	misc.cytochrome P450	-1.48295	-1.38046	370.757	972.444	1036.34	373.511	1
21807	POCCK05TV	POCCK05TV_656	NA	35.2	not assigned.unknown	4.91247	4.41666	1417.76	65.8995	47.076	1407.44	1
37170	bf_lbchxxxx_0057b06.t3m.scf	bf_lbchxxxx_0057b06.t3m.scf_326	NA	35.2	not assigned.unknown	-1.47746	-1.20879	1354.44	3472.07	3771.54	1502.13	1
414	BF_LBCHXXXX_0020G09_T3M.SCF	BF_LBCHXXXX_0020G09_T3M.SCF_250	NA	17.5.2	hormone metabolism.ethylene.signal transduction	-1.47597	-1.39923	101.126	305.852	281.302	115.958	1
29798	BF_TUBSXXXX_0055C09_T3M.SCF	BF_TUBSXXXX_0055C09_T3M.SCF_639	NA	35.2	not assigned.unknown	-1.4759	-1.50448	313.36	945.38	871.631	333.206	1
26950	bf_arrayxxx_0039e11.t7m.scf	bf_arrayxxx_0039e11.t7m.scf_534	NA	35.2	not assigned.unknown	4.9002	3.49885	256.354	19.1574	8.58487	216.568	1
36507	MICRO.8520.C1	MICRO.8520.C1_560	unknown protein [Arabidopsis thaliana]	35.1	not assigned.no ontology	4.89963	3.45471	410.961	41.3063	13.7678	452.884	1
43978	MICRO.712.C4	MICRO.712.C4_767	Os06g0254700 [Oryza sativa (japonica cultivar-group)]	30.3	signalling.calcium	-1.47466	-1.8149	175.208	416.861	486.932	118.482	1
33384	SDBN002B10u.scf	SDBN002B10u.scf_372	NA	35.2	not assigned.unknown	-1.47166	-1.44866	153.102	475.813	424.615	174.32	1
12837	POCCN18TV	POCCN18TV_544	MYC transcription factor [Solanum tuberosum]	27.3.06	RNA.regulation of transcription.bHLH,Basic Helix-Loop-Helix family	-1.46942	-1.01465	104.361	309.022	288.985	152.951	1
4677	MICRO.10707.C1	MICRO.10707.C1_1088	NA	35.2	not assigned.unknown	-1.46874	-1.95818	114.364	464.971	316.537	119.662	1
40104	STMHZ11TV	STMHZ11TV_702	NA	35.2	not assigned.unknown	-1.46397	-1.74948	286.569	958.692	790.546	285.124	1
19056	MICRO.13499.C1	MICRO.13499.C1_501	unknown protein [Arabidopsis thaliana]	9.1.2	mitochondrial electron transport / ATP synthesis.NADH-DH.localisation not clear	-1.4638	-1.19392	338.234	887.831	932.961	388.084	1
3696	POAD373TV	POAD373TV_349	type-B response regulator [Catharanthus roseus]	35.2	not assigned.unknown	-1.46045	-1.44675	226.604	760.686	623.601	279.056	1
16718	bf_mxlfxxxx_0049d10.t3m.scf	bf_mxlfxxxx_0049d10.t3m.scf_199	ATP binding / kinase/ protein kinase/ protein serine/threonine kinase/ protein-tyrosine kinase [Arabidopsis thaliana]	29.4	protein.postranslational modification	-1.46041	-0.837126	257.37	478.308	708.248	267.736	1
16308	SSBN003F02u.scf	SSBN003F02u.scf_101	NA	35.2	not assigned.unknown	-1.45815	-2.04414	284.77	909.136	782.419	220.436	1
27597	POCCP25TP	POCCP25TP_909	RNA-directed DNA polymerase (Reverse transcriptase) [Medicago truncatula]	35.2	not assigned.unknown	-1.45735	-1.65467	269.002	718.576	738.69	228.226	1
10177	bf_lbchxxxx_0056c10.t3m.scf	bf_lbchxxxx_0056c10.t3m.scf_233	NA	35.2	not assigned.unknown	-1.45169	-1.79891	390.261	1148.75	1067.48	330.141	1
39846	MICRO.2375.C1	MICRO.2375.C1_1546	unknown [Solanum tuberosum]	31.1	cell.organisation	-1.45017	-1.05768	566.083	1566.37	1546.77	752.493	1
33530	MICRO.9738.C1	MICRO.9738.C1_448	NA	17.6.3	hormone metabolism.gibberelin.induced-regulated-responsive-activated	-1.44578	-1.32855	210.987	604	574.748	240.494	1
16778	MICRO.10740.C1	MICRO.10740.C1_727	NA	35.2	not assigned.unknown	-1.44548	-1.17435	276.934	638.294	754.237	282.817	1
40023	MICRO.9901.C1	MICRO.9901.C1_507	cyclo-DOPA 5-O-glucosyltransferase [Celosia cristata]	35.2	not assigned.unknown	-1.44412	-1.29371	1291.99	3844.41	3515.49	1568.14	1
10590	MICRO.8546.C1	MICRO.8546.C1_1072	NA	35.2	not assigned.unknown	-1.44342	-1.86941	379.045	1161.05	1030.87	317.763	1
19073	bf_stolxxxx_0053h10.t3m.scf	bf_stolxxxx_0053h10.t3m.scf_349	NA	35.2	not assigned.unknown	-1.44333	-0.810918	119.298	328.871	324.427	187.463	1
38228	STMJK76TV	STMJK76TV_722	NA	35.2	not assigned.unknown	-1.44174	-0.643072	824.872	1961.99	2240.75	1256.36	1
28872	POCD673TP	POCD673TP_878	NA	35.2	not assigned.unknown	-1.44038	-0.949727	255.179	838.537	692.538	434.136	1
21168	POCAP28TP	POCAP28TP_837	NA	35.2	not assigned.unknown	-1.43935	-1.28681	118.439	302.26	321.205	123.883	1
28868	BF_LBCHXXXX_0032C02_T3M.SCF	BF_LBCHXXXX_0032C02_T3M.SCF_528	NA	35.2	not assigned.unknown	-1.43877	-1.34923	225.669	562.613	611.766	220.827	1
13838	MICRO.4302.C1	MICRO.4302.C1_632	NA	35.2	not assigned.unknown	-1.43842	-1.6068	201.021	646.02	544.814	212.104	1
36254	bf_suspxxxx_0042c07.t3m.scf	bf_suspxxxx_0042c07.t3m.scf_239	NA	35.2	not assigned.unknown	-1.43522	-1.33531	171.085	421.007	462.655	166.848	1
18930	STMDU64TV	STMDU64TV_254	Thaumatin, pathogenesis-related [Medicago truncatula]	20.1.07	stress.biotic.PR-proteins	-1.43386	-1.34961	215.272	546.52	581.598	214.454	1
26376	bf_suspxxxx_0026F02.t3m.scf	bf_suspxxxx_0026F02.t3m.scf_492	NA	35.2	not assigned.unknown	-1.43202	-1.29498	257.663	644.787	695.236	262.777	1
22412	TBSK02757FF09.t3m.scf	TBSK02757FF09.t3m.scf_151	NA	35.2	not assigned.unknown	-1.43188	-0.851522	598.68	1465.09	1615.23	811.953	1
31242	MICRO.1081.C51	MICRO.1081.C51_911	unknown [Arabidopsis thaliana]	35.1	not assigned.no ontology	-1.43139	-1.11457	618.299	1570.27	1667.6	725.195	1
18840	MICRO.16456.C1	MICRO.16456.C1_395	NA	35.2	not assigned.unknown	4.75341	4.78849	1690.16	47.6884	62.6623	1317.93	1
21596	MICRO.1516.C1	MICRO.1516.C1_652	NA	35.2	not assigned.unknown	-1.42954	-1.20757	500.574	1382.94	1348.35	598.809	1
29299	MICRO.18183.C1	MICRO.18183.C1_622	glycine-rich protein	35.2	not assigned.unknown	4.74751	3.58403	235.424	16.0357	8.76414	192.303	1
626	MICRO.2012.C1	MICRO.2012.C1_657	COV1-like protein [Solanum chacoense]	35.2	not assigned.unknown	-1.4283	-1.67304	226.715	621.19	610.157	194.8	1
37200	STMDB53TV	STMDB53TV_414	NA	35.2	not assigned.unknown	-1.42783	-1.71993	111.481	384.119	299.931	116.605	1
25943	BF_TUBSXXXX_0065D04_T3M.SCF	BF_TUBSXXXX_0065D04_T3M.SCF_297	NA	35.2	not assigned.unknown	-1.42657	-1.75572	129.773	348.664	348.838	103.248	1
40137	POAB601TV	POAB601TV_420	Os03g0262900 [Oryza sativa (japonica cultivar-group)]	35.2	not assigned.unknown	-1.42579	-0.996767	145.047	377.502	389.685	189.175	1
12725	MICRO.7477.C3	MICRO.7477.C3_1420	LAF3.1 (LONG AFTER FAR-RED 3); hydrolase [Arabidopsis thaliana]	35.1	not assigned.no ontology	-1.42536	-1.08008	254.553	618.995	683.685	292.787	1
11622	MICRO.7949.C1	MICRO.7949.C1_546	homolog of mammalian PITSLRE alpha protein kinase [Nicotiana tabacum]	29.4	protein.postranslational modification	-1.42279	-2.09529	344.333	1193.52	923.169	279.307	1
1174	MICRO.11043.C1	MICRO.11043.C1_197	NA	35.2	not assigned.unknown	-1.42066	-1.68764	301.42	984.824	806.922	305.724	1
32810	POCAP41TP	POCAP41TP_20	hypothetical protein [Oryza sativa (japonica cultivar-group)]	35.2	not assigned.unknown	-1.42014	-1.5603	250.062	867.149	669.196	294.033	1
18213	STMGW32TV	STMGW32TV_531	NA	35.2	not assigned.unknown	-1.41835	-1.3761	208.522	580.192	557.337	223.525	1
25041	BF_TUBSXXXX_0022G07_T3M.SCF	BF_TUBSXXXX_0022G07_T3M.SCF_26	NA	35.2	not assigned.unknown	-1.41749	-1.48968	121.077	305.643	323.421	108.837	1
38003	bf_cswcxxxx_0001b07.t3m.scf	bf_cswcxxxx_0001b07.t3m.scf_410	NA	35.2	not assigned.unknown	-1.41643	-1.61283	462.917	1413.82	1235.64	462.258	1
43106	bf_mxflxxxx_0035a03.t3m.scf	bf_mxflxxxx_0035a03.t3m.scf_506	NA	35.2	not assigned.unknown	-1.41228	-1.10226	214.162	494.602	570.008	230.378	1
23377	bf_mxflxxxx_0030g07.t3m.scf	bf_mxflxxxx_0030g07.t3m.scf_570	Cyclin-like F-box [Medicago truncatula]	29.5.11.04.03.01	protein.degradation.ubiquitin.E3.SCF.SKP	-1.41025	-0.639644	90.9357	300.225	241.692	192.706	1
26131	MICRO.6210.C1	MICRO.6210.C1_577	NA	35.2	not assigned.unknown	-1.40578	-1.61907	577.854	1667.8	1531.09	542.946	1
31463	POAD870TV	POAD870TV_620	Protein of unknown function UPF0025; Metallophosphoesterase [Medicago truncatula]	26.27	misc.calcineurin-like phosphoesterase family protein	-1.40147	-1.2295	84.1116	240.47	222.198	102.552	1
36086	MICRO.8622.C1	MICRO.8622.C1_550	NA	35.2	not assigned.unknown	-1.40005	-1.2006	841.512	2227.15	2220.84	969.022	1
32707	MICRO.5245.C3	MICRO.5245.C3_796	putative serine/threonine protein kinase [Nicotiana tabacum]	29.4	protein.postranslational modification	-1.39779	-2.08126	147.19	478.241	387.842	113.012	1
2216	MICRO.16594.C1	MICRO.16594.C1_619	glucosyltransferase NTGT3 [Nicotiana tabacum]	26.02	misc.UDP glucosyl and glucoronyl transferases	-1.39651	-1.76888	135.606	405.384	357.003	118.954	1
27837	bf_suspxxxx_0010g05.t3m.scf	bf_suspxxxx_0010g05.t3m.scf_267	NA	35.2	not assigned.unknown	-1.39067	-1.3755	497.05	1165.25	1303.26	449.107	1
23048	bf_cswbxxxx_0003d07.t3m.scf	bf_cswbxxxx_0003d07.t3m.scf_66	NA	35.2	not assigned.unknown	-1.39009	-1.34224	131.621	287.342	344.974	113.33	1
39785	MICRO.4989.C1	MICRO.4989.C1_682	NA	35.2	not assigned.unknown	-1.38719	-1.41752	161.767	460.551	423.132	172.409	1
22918	BF_TUBSXXXX_0013B04_T3M.SCF	BF_TUBSXXXX_0013B04_T3M.SCF_540	NA	35.2	not assigned.unknown	-1.38565	-1.05287	152.418	351.243	398.254	169.302	1
20006	MICRO.13796.C1	MICRO.13796.C1_115	NA	35.2	not assigned.unknown	-1.38463	-1.0928	230.557	438.144	601.994	205.424	1
4380	SDBN004G08u.scf	SDBN004G08u.scf_193	NA	35.2	not assigned.unknown	-1.3822	-1.72424	327.334	1106.9	853.245	335.013	1
7027	bf_arrayxxx_0039b10.t7m.scf	bf_arrayxxx_0039b10.t7m.scf_54	NA	35.1	not assigned.no ontology	-1.37981	-0.939225	162.503	378.638	422.888	197.465	1
2834	MICRO.10026.C2	MICRO.10026.C2_605	NA	35.2	not assigned.unknown	-1.37915	-1.73086	222.251	728.847	578.108	219.581	1
17852	MICRO.17098.C1	MICRO.17098.C1_675	nam-like protein 18 [Petunia x hybrida]	27.3.27	RNA.regulation of transcription.NAC domain transcription factor family	-1.37859	-0.939594	254.776	615.053	662.453	320.676	1
37653	STMGN83TV	STMGN83TV_516	unnamed protein product [Arabidopsis thaliana]	28.2	DNA.repair	-1.37734	-0.855664	264.668	651.668	687.577	360.119	1
8466	SDBN006P04u.scf	SDBN006P04u.scf_732	NA	35.2	not assigned.unknown	-1.37693	-1.73012	274.649	868.779	713.307	261.873	1
10669	MICRO.3400.C3	MICRO.3400.C3_926	Skp1 [Capsicum annuum]	29.5.11.04.03.01	protein.degradation.ubiquitin.E3.SCF.SKP	-1.3748	-1.11355	450.871	1093.76	1169.25	505.488	1
39971	POCAP13TP	POCAP13TP_567	NA	35.2	not assigned.unknown	-1.37218	-1.00612	587.016	1377.01	1519.56	685.587	1
759	bf_cswbxxxx_0042e01.t3m.scf	bf_cswbxxxx_0042e01.t3m.scf_604	NA	35.2	not assigned.unknown	-1.36917	-1.47858	285.853	790.816	738.422	283.778	1
18215	SSBN002H15u.scf	SSBN002H15u.scf_476	phospholipase C [Arabidopsis thaliana]	35.2	not assigned.unknown	-1.36901	-0.895636	246.089	557.001	635.631	299.394	1
30063	MICRO.18313.C1	MICRO.18313.C1_160	unknown [Arabidopsis thaliana]	3.5	minor CHO metabolism.others	-1.36751	-2.27831	222.817	752.088	574.923	155.035	1
9185	MICRO.5233.C1	MICRO.5233.C1_212	Phytoene dehydrogenase, chloroplast/chromoplast precursor (Phytoene desaturase)	35.2	not assigned.unknown	-1.36669	-1.08729	172.025	460.876	443.615	216.908	1
528	POCAO30TV	POCAO30TV_375	NA	35.2	not assigned.unknown	-1.3661	-0.739595	164.438	366.933	423.876	219.759	1
17242	MICRO.17206.C1	MICRO.17206.C1_772	putative RNA polymerase I subunit [Oryza sativa]	35.2	not assigned.unknown	-1.36403	-1.44433	390.346	988.275	1004.76	363.154	1
17393	MICRO.1052.C9	MICRO.1052.C9_1534	NA	35.2	not assigned.unknown	-1.36391	-1.23965	295.303	713.368	760.057	302.093	1
39038	MICRO.7446.C1	MICRO.7446.C1_1160	galactinol synthase [Brassica napus]	3.1.1.01	minor CHO metabolism.raffinose family.galactinol synthases.known	-1.36256	-1.07294	226.272	603.458	581.839	286.853	1
4549	cPRO30G11TH	cPRO30G11TH_676	NA	35.2	not assigned.unknown	-1.36173	-1.15894	80.3348	180.387	206.455	80.7852	1
8598	MICRO.16126.C2	MICRO.16126.C2_301	NA	35.2	not assigned.unknown	-1.35475	-1.26311	225.992	569.802	577.981	237.404	1
32425	MICRO.7194.C3	MICRO.7194.C3_2420	unknown protein [Arabidopsis thaliana]	28.99	DNA.unspecified	-1.35303	-1.15894	297.741	756.026	760.573	338.579	1
14283	POACN91TV	POACN91TV_355	NA	35.2	not assigned.unknown	-1.35159	-0.733579	50.9076	114.16	129.913	68.6568	1
22395	bf_ivrootxx_0057e08.t3m.scf	bf_ivrootxx_0057e08.t3m.scf_66	unknown [Arabidopsis thaliana]	35.2	not assigned.unknown	-1.34782	-1.29331	188.456	437.614	479.673	178.552	1
4773	bf_arrayxxx_0044d05.t7m.scf	bf_arrayxxx_0044d05.t7m.scf_534	NA	35.2	not assigned.unknown	-1.34631	-1.52819	145.06	443.393	368.83	153.73	1
19325	MICRO.11355.C2	MICRO.11355.C2_783	NA	35.2	not assigned.unknown	4.46357	4.39557	182.783	7.45279	8.28452	156.861	1
24468	MICRO.3129.C2	MICRO.3129.C2_518	DECOY [Arabidopsis thaliana]	35.2	not assigned.unknown	-1.34248	-1.37923	152.387	409.106	386.433	157.271	1
2528	MICRO.7411.C2	MICRO.7411.C2_680	NA	35.2	not assigned.unknown	-1.33804	-1.52986	319.866	835.342	808.647	289.288	1
32741	MICRO.10692.C1	MICRO.10692.C1_806	TBC domain, putative [Medicago truncatula]	30.5	signalling.G-proteins	4.4378	3.90404	845.456	53.6789	39.0104	803.596	1
43306	MICRO.10085.C1	MICRO.10085.C1_699	glutathione S-transferase GST 12 [Glycine max]	26.09	misc.glutathione S transferases	-1.33585	-1.08982	299.664	740.087	756.426	347.708	1
5428	STMDR51TH	STMDR51TH_341	NA	35.2	not assigned.unknown	-1.33268	-1.3699	148.32	479.393	373.575	185.486	1
25583	MICRO.135.C4	MICRO.135.C4_694	NA	35.2	not assigned.unknown	-1.33179	-1.10718	301.503	956.064	758.924	443.806	1
37850	MICRO.3857.C2	MICRO.3857.C2_931	NA	35.2	not assigned.unknown	-1.33077	-1.28001	359.866	698.028	905.199	287.442	1
4282	ACDA02714C02.T3m.scf	ACDA02714C02.T3m.scf_421	NA	35.2	not assigned.unknown	-1.3305	-2.32132	138.585	473.318	348.528	94.7036	1
32200	bf_mxflxxxx_0051e02.t3m.scf	bf_mxflxxxx_0051e02.t3m.scf_323	HR7 [Hyoscyamus niger]	35.2	not assigned.unknown	-1.3298	-1.04683	209.876	537.029	527.56	259.938	1
17349	MICRO.669.C5	MICRO.669.C5_1362	Os08g0562600 [Oryza sativa (japonica cultivar-group)]	20.2.2	stress.abiotic.cold	-1.329	-1.24165	202.564	567.288	508.9	239.9	1
25299	SDBN003J19u.scf	SDBN003J19u.scf_610	NA	35.2	not assigned.unknown	-1.3264	-1.71654	201.956	584.855	506.458	177.958	1
35695	POCC722TP	POCC722TP_737	NA	35.2	not assigned.unknown	-1.32414	-1.2018	212.344	544.896	531.673	236.885	1
20935	SSBN003C03u.scf	SSBN003C03u.scf_372	TMV resistance protein N, putative [Solanum demissum]	20.1.02	stress.biotic.receptors	-1.32251	-1.05512	265.851	608.247	664.893	292.723	1
9957	bf_lbchxxxx_0058h06.t3m.scf	bf_lbchxxxx_0058h06.t3m.scf_167	NA	35.2	not assigned.unknown	-1.32147	-1.23922	167.277	408.864	418.058	173.196	1
37151	MICRO.6381.C1	MICRO.6381.C1_777	PREDICTED: similar to spicule matrix protein SM29 [Strongylocentrotus purpuratus]	35.2	not assigned.unknown	-1.32062	-0.903404	388.287	844.851	969.84	451.677	1
15319	MICRO.12887.C1	MICRO.12887.C1_1136	Eukaryotic translation initiation factor 3 subunit 10 (eIF-3 theta) (Eukaryotic translation initiation factor 3 large subunit) (eIF3a) (PNLA-35)	29.2.3	protein.synthesis.initiation	-1.31916	-1.03141	334.089	768.607	833.621	376.027	1
24977	MICRO.9339.C1	MICRO.9339.C1_686	CXE carboxylesterase [Actinidia eriantha]	35.1	not assigned.no ontology	-1.31889	-1.94466	325.871	1182.38	812.966	307.154	1
37188	SDBN001I14u.scf	SDBN001I14u.scf_588	NA	35.2	not assigned.unknown	4.37805	3.9754	467.748	27.6804	22.4951	435.397	1
16007	MICRO.10365.C1	MICRO.10365.C1_376	hypothetical protein OsI_023470 [Oryza sativa (indica cultivar-group)]	11.3	lipid metabolism.Phospholipid synthesis	-1.31787	-1.24865	288.434	758.547	719.058	319.228	1
4588	MICRO.7613.C2	MICRO.7613.C2_691	NA	35.2	not assigned.unknown	-1.31232	-1.25853	1043.72	2589.67	2591.99	1082.4	1
38277	SDBN004N12u.scf	SDBN004N12u.scf_368	Os04g0137500 [Oryza sativa (japonica cultivar-group)]	34.1	transport.p- and v-ATPases	-1.31036	-0.671026	867.951	1796.08	2152.55	1128.04	1
36422	MICRO.11794.C1	MICRO.11794.C1_874	NA	35.2	not assigned.unknown	-1.30862	-1.5363	415.359	1186.07	1028.87	408.918	1
28434	MICRO.173.C3	MICRO.173.C3_1624	nuclear RNA binding protein-like [Solanum tuberosum]	27.4	RNA.RNA binding	-1.30761	-1.28068	208.134	481.357	515.195	198.127	1
17902	bf_arrayxxx_0019h12.t7m.scf	bf_arrayxxx_0019h12.t7m.scf_540	NA	35.2	not assigned.unknown	-1.30435	-0.745031	690.871	1389.6	1706.27	829.113	1
34082	MICRO.15425.C2	MICRO.15425.C2_1257	gamma-aminobutyrate transaminase subunit precursor isozyme 3 [Lycopersicon esculentum]	35.2	not assigned.unknown	4.33236	3.85211	540.952	44.0555	26.8527	636.211	1
14156	MICRO.609.C2	MICRO.609.C2_1463	Ferredoxin--NADP reductase, root-type isozyme, chloroplast precursor (FNR)	7.3	OPP.electron transfer	-1.30387	-0.609798	313.363	646.341	773.661	423.54	1
44191	MICRO.2286.C76	MICRO.2286.C76_1794	NA	35.2	not assigned.unknown	-1.30317	-1.17698	635.677	1742.55	1568.66	770.687	1
5377	BF_LBCHXXXX_0017H12_T3M.SCF	BF_LBCHXXXX_0017H12_T3M.SCF_228	NA	35.2	not assigned.unknown	-1.30154	-1.55255	283.492	825.205	698.784	281.318	1
18855	MICRO.4551.C3	MICRO.4551.C3_268	unknown [Arabidopsis thaliana]	35.2	not assigned.unknown	-1.30035	-0.932075	382.836	750.667	942.883	393.427	1
4835	MICRO.3378.C3	MICRO.3378.C3_296	NA	35.2	not assigned.unknown	-1.30002	-1.24444	199.359	629.497	490.887	265.693	1
30611	bf_mxflxxxx_0055b09.t3m.scf	bf_mxflxxxx_0055b09.t3m.scf_187	NA	35.2	not assigned.unknown	-1.29898	-1.342	94.6683	310.065	232.937	122.312	1
25454	MICRO.17403.C1	MICRO.17403.C1_1524	ATP binding / ATP-dependent DNA helicase/ ATP-dependent helicase/ helicase/ nucleic acid binding [Arabidopsis thaliana]	28.99	DNA.unspecified	-1.29852	-1.16773	420.474	1056.09	1034.27	470.085	1
11216	bf_ivrootxx_0031a01.t3m.scf	bf_ivrootxx_0031a01.t3m.scf_353	NA	35.2	not assigned.unknown	-1.29407	-1.38882	308.69	675.175	756.965	257.834	1
42332	MICRO.7411.C4	MICRO.7411.C4_634	NA	35.2	not assigned.unknown	-1.29322	-0.949863	257.897	480.03	632.042	248.503	1
38597	MICRO.4606.C1	MICRO.4606.C1_947	auxin response factor 3 [Gossypium hirsutum]	17.2.3	hormone metabolism.auxin.induced-regulated-responsive-activated	4.29413	4.38476	218.439	9.24799	11.1344	193.193	1
2097	bf_mxflxxxx_0012h01.t3m.scf	bf_mxflxxxx_0012h01.t3m.scf_551	NA	35.2	not assigned.unknown	-1.29221	-1.11285	107.201	265.149	262.537	122.599	1
23207	SSBN001O04u.scf	SSBN001O04u.scf_226	NA	35.2	not assigned.unknown	-1.29127	-1.36917	153.67	558.097	376.095	216.047	1
44338	MICRO.5686.C1	MICRO.5686.C1_820	24K germin like protein [Nicotiana tabacum]	20.2.99	stress.abiotic.unspecified	-1.28765	-1.23342	275.04	615.196	671.457	261.648	1
16043	POABE12TP	POABE12TP_387	zinc-finger protein [Petunia x hybrida]	20	stress	-1.28709	-1.71847	162.513	466.388	396.589	141.721	1
41610	bf_mxflxxxx_0013e03.t3m.scf	bf_mxflxxxx_0013e03.t3m.scf_24	NA	13.2.5.2	amino acid metabolism.degradation.serine-glycine-cysteine group.glycine	-1.28702	-1.26143	206.773	586.495	504.572	244.646	1
34121	bf_ivrootxx_0062h11.t3m.scf	bf_ivrootxx_0062h11.t3m.scf_281	NA	29.2.2	protein.synthesis.misc ribosomal protein	-1.28497	-1.29335	151.094	340.875	368.183	139.078	1
33793	MICRO.2286.C28	MICRO.2286.C28_194	acidic class II 1,3-beta-glucanase precursor [Solanum tuberosum]	26.04	misc.beta 1,3 glucan hydrolases	-1.28412	-1.40586	363.779	970.75	885.923	366.353	1
10379	BF_TUBSXXXX_0033A04_T3M.SCF	BF_TUBSXXXX_0033A04_T3M.SCF_297	NA	35.2	not assigned.unknown	-1.2822	-1.40551	740.175	2114.75	1800.17	798.288	1
3617	ACDA02222B02.T3m.scf	ACDA02222B02.T3m.scf_476	ATP binding / aspartate-tRNA ligase/ lysine-tRNA ligase/ nucleic acid binding / tRNA ligase [Arabidopsis thaliana]	29.1	protein.aa activation	-1.28059	-1.10006	76.0585	227.407	184.776	106.085	1
39700	bf_arrayxxx_0037g05.t7m.scf	bf_arrayxxx_0037g05.t7m.scf_731	NA	35.2	not assigned.unknown	-1.2797	-1.17393	386.324	929.757	937.952	412.081	1
13636	bf_ivrootxx_0032b02.t3m.scf	bf_ivrootxx_0032b02.t3m.scf_172	NA	35.2	not assigned.unknown	-1.27461	-1.26062	166.411	306.044	402.604	127.732	1
5042	MICRO.16927.C1	MICRO.16927.C1_488	NA	35.2	not assigned.unknown	-1.27411	-1.15432	432.978	1000.94	1047.15	449.7	1
26016	bf_mxlfxxxx_0065f11.t3m.scf	bf_mxlfxxxx_0065f11.t3m.scf_466	NA	35.2	not assigned.unknown	-1.2735	-0.744331	284.599	636.505	688.013	379.958	1
12990	BF_CSCHXXXX_0015F03.T3M.SCF	BF_CSCHXXXX_0015F03.T3M.SCF_507	NA	35.2	not assigned.unknown	-1.27335	-0.935515	15679.8	38989	37901.5	20385.6	1
23437	MICRO.1749.C1	MICRO.1749.C1_1107	catalytic [Arabidopsis thaliana]	10.1.08	cell wall.precursor synthesis.GER	-1.272	-1.23257	304.629	778.81	735.669	331.429	1
21765	MICRO.4246.C1	MICRO.4246.C1_803	NA	35.2	not assigned.unknown	-1.26917	-1.3683	109.478	291.268	263.866	112.822	1
17357	MICRO.7072.C1	MICRO.7072.C1_997	hypothetical protein OsI_002256 [Oryza sativa (indica cultivar-group)]	29.5.11	protein.degradation.ubiquitin	-1.26453	-1.33941	197.502	491.547	474.497	194.25	1
30939	MICRO.1510.C2	MICRO.1510.C2_1101	salt tolerance protein 5-like protein [Solanum tuberosum]	31.1	cell.organisation	-1.26339	-0.880694	1055.72	2680.08	2534.35	1455.57	1
19895	MICRO.2286.C2	MICRO.2286.C2_725	NA	35.2	not assigned.unknown	-1.26176	-0.627617	211.469	501.621	507.079	324.671	1
27306	bf_arrayxxx_0047c07.t7m.scf	bf_arrayxxx_0047c07.t7m.scf_441	NA	35.2	not assigned.unknown	-1.25891	-1.37264	185.293	437.656	443.434	169.016	1
30854	MICRO.6970.C3	MICRO.6970.C3_61	unknown protein [Arabidopsis thaliana]	35.1	not assigned.no ontology	-1.25868	-1.1749	367.164	1076.9	878.541	476.973	1
31455	bf_mxlfxxxx_0007f05.t3m.scf	bf_mxlfxxxx_0007f05.t3m.scf_218	NA	35.2	not assigned.unknown	-1.25847	-0.837744	264.78	614.135	633.466	343.62	1
14592	BPLI14P23TH	BPLI14P23TH_260	PR-1b protein [Nicotiana tabacum]	20.1.07	stress.biotic.PR-proteins	-1.25798	-0.857674	1939.69	3774.16	4638.99	2082.74	1
12883	MICRO.6861.C2	MICRO.6861.C2_900	ATP-dependent RNA helicase-like protein DB10	27.1.2	RNA.processing.RNA helicase	-1.25702	-0.669415	1353.99	2627.3	3236.08	1651.95	1
30512	MICRO.8515.C1	MICRO.8515.C1_1038	cinnamoyl CoA reductase [Solanum tuberosum]	16.2.1.07	secondary metabolism.phenylpropanoids.lignin biosynthesis.CCR1	-1.25653	-1.69622	282.794	822.705	675.653	253.882	1
42530	MICRO.5641.C1	MICRO.5641.C1_1328	fatty acid elongase-like protein (cer2-like) [Arabidopsis thaliana]	35.1	not assigned.no ontology	-1.25439	-0.953452	304.988	711.753	727.596	367.546	1
35167	bf_mxlfxxxx_0033f04.t3m.scf	bf_mxlfxxxx_0033f04.t3m.scf_50	NA	35.2	not assigned.unknown	-1.25292	-1.25758	198.198	487.372	472.353	203.84	1
19527	MICRO.4054.C11	MICRO.4054.C11_1140	Cyclin-like F-box [Medicago truncatula]	29.5.11.04.03.02	protein.degradation.ubiquitin.E3.SCF.FBOX	4.16096	3.53595	451.121	32.8045	25.2185	380.505	1
44025	MICRO.8326.C1	MICRO.8326.C1_782	NA	35.2	not assigned.unknown	-1.25118	-0.682092	480.055	1032.44	1142.71	643.481	1
31650	STMGP10TV	STMGP10TV_692	NA	35.2	not assigned.unknown	-1.25039	-0.773524	491.975	1037.4	1170.44	606.866	1
1330	MICRO.9906.C1	MICRO.9906.C1_196	NA	20.2	stress.abiotic	-1.24808	-1.95438	342.556	1071.81	813.655	276.561	1
24695	bf_arrayxxx_0012e02.t7m.scf	bf_arrayxxx_0012e02.t7m.scf_610	Actin/actin-like [Medicago truncatula]	31.1	cell.organisation	-1.24645	-0.943974	599.253	1301.1	1421.77	676.313	1
19044	bf_mxflxxxx_0070f11.t3m.scf	bf_mxflxxxx_0070f11.t3m.scf_346	hypothetical protein OsI_003760 [Oryza sativa (indica cultivar-group)]	35.2	not assigned.unknown	-1.24504	-2.24287	137.25	463.712	325.315	97.9663	1
18004	bf_mxlfxxxx_0002a01.t3m.scf	bf_mxlfxxxx_0002a01.t3m.scf_165	NA	35.2	not assigned.unknown	-1.24385	-0.90839	421.967	849.857	999.345	452.786	1
12355	MICRO.708.C12	MICRO.708.C12_635	SGRP-1 [Solanum commersonii]	27.4	RNA.RNA binding	-1.24214	-1.17316	152.226	425.521	360.089	188.697	1
20103	MICRO.5979.C1	MICRO.5979.C1_1190	unknown protein [Arabidopsis thaliana]	35.2	not assigned.unknown	-1.24206	-1.01195	523.046	1269.24	1237.19	629.385	1
21747	MICRO.7398.C2	MICRO.7398.C2_880	3-dehydroquinate dehydratase / shikimate dehydrogenase isoform 2 [Nicotiana tabacum]	13.1.6.1.10	amino acid metabolism.synthesis.aromatic aa.chorismate.dehydroquinate dehydratase/shikimate dehydrogenase	-1.23553	-0.88004	557.568	1300.21	1312.89	706.47	1
18718	MICRO.8230.C1	MICRO.8230.C1_699	NA	35.2	not assigned.unknown	-1.23495	-1.35988	152.958	379.943	360.022	148.031	1
225	MICRO.14266.C2	MICRO.14266.C2_1671	unknown protein [Arabidopsis thaliana]	27.3.99	RNA.regulation of transcription.unclassified	-1.23389	-1.64449	280.18	799.748	658.986	255.806	1
20531	STMDA13TV	STMDA13TV_31	NA	35.2	not assigned.unknown	-1.23204	-0.692419	430.451	923	1011.12	571.166	1
8069	BF_TUBSXXXX_0038E10_T3M.SCF	BF_TUBSXXXX_0038E10_T3M.SCF_111	NA	35.2	not assigned.unknown	-1.23088	-0.64683	254.962	553.244	598.424	353.347	1
24083	STMCE47TV	STMCE47TV_288	NA	35.2	not assigned.unknown	-1.23	-1.57125	208.241	567.359	488.466	190.926	1
9149	MICRO.12235.C1	MICRO.12235.C1_255	NA	35.2	not assigned.unknown	-1.22774	-1.62483	126.616	320.686	296.534	103.981	1
19538	STMIG21TV	STMIG21TV_326	NA	35.2	not assigned.unknown	-1.22772	-1.23757	988.213	2059.65	2314.35	873.47	1
2364	bf_mxflxxxx_0018d08.t3m.scf	bf_mxflxxxx_0018d08.t3m.scf_682	putative protein kinase [Arabidopsis thaliana]	29.4	protein.postranslational modification	-1.22682	-2.00814	142.031	445.333	332.425	110.707	1
38565	MICRO.9022.C1	MICRO.9022.C1_327	NA	35.2	not assigned.unknown	-1.22396	-0.954945	85.5926	216.027	199.934	111.44	1
10191	MICRO.9328.C2	MICRO.9328.C2_731	unknown protein [Arabidopsis thaliana]	35.2	not assigned.unknown	-1.22285	-0.72352	542.138	1096.93	1265.39	664.322	1
32492	BF_TUBSXXXX_0041C04_T3M.SCF	BF_TUBSXXXX_0041C04_T3M.SCF_416	NA	35.2	not assigned.unknown	-1.21989	-1.07378	371.7	816.75	865.795	388.015	1
24730	SSBT003E18x.scf	SSBT003E18x.scf_204	NA	35.2	not assigned.unknown	-1.21974	-0.854305	309.664	699.939	721.222	387.159	1
20361	MICRO.2751.C3	MICRO.2751.C3_497	NA	35.2	not assigned.unknown	-1.21923	-1.67736	7108.73	21241	16550.7	6641.08	1
39189	MICRO.3080.C1	MICRO.3080.C1_1333	EMB3012 [Arabidopsis thaliana]	35.1	not assigned.no ontology	4.04664	4.10168	654.464	31.2567	39.6028	536.627	1
15457	bf_ivrootxx_0031a06.t3m.scf	bf_ivrootxx_0031a06.t3m.scf_21	C2 [Medicago truncatula]	30.3	signalling.calcium	-1.21734	-0.805344	1984.8	4121.84	4614.99	2358.62	1
41417	MICRO.1413.C1	MICRO.1413.C1_926	Glycosyl transferase, family 8 [Medicago truncatula]	35.1	not assigned.no ontology	-1.21679	-1.0657	193.064	357.818	448.737	170.944	1
28743	MICRO.12870.C2	MICRO.12870.C2_638	NA	35.2	not assigned.unknown	-1.21655	-1.07132	433.473	1050.6	1007.35	499.966	1
44571	MICRO.1357.C1	MICRO.1357.C1_1123	unknown protein [Arabidopsis thaliana]	35.2	not assigned.unknown	-1.21576	-1.18235	469.103	997.914	1089.55	439.713	1
35431	bf_arrayxxx_0083d05.t7m.scf	bf_arrayxxx_0083d05.t7m.scf_653	CYP72A56 [Nicotiana tabacum]	26.1	misc.cytochrome P450	-1.21512	-1.43693	425.617	1151.27	988.11	425.225	1
29602	MICRO.4322.C1	MICRO.4322.C1_340	Plastocyanin, chloroplast precursor	1.01.05.01	PS.lightreaction.other electron carrier (ox/red).plastocyanin	-1.21482	-0.931086	404.162	918.091	938.107	481.505	1
1585	STMIL93TV	STMIL93TV_509	kinesin heavy chain-like protein	35.2	not assigned.unknown	-1.21318	-0.62327	166.758	345.198	386.626	224.102	1
35533	MICRO.16770.C2	MICRO.16770.C2_361	hypothetical protein OsI_035032 [Oryza sativa (indica cultivar-group)]	35.2	not assigned.unknown	-1.21301	-1.00944	847.085	1956.11	1963.72	971.674	1
28114	MICRO.538.C3	MICRO.538.C3_668	Os05g0103200 [Oryza sativa (japonica cultivar-group)]	31.3	cell.cycle	-1.21261	-1.01055	554.37	1224.23	1284.79	607.656	1
3459	POCCJ05TP	POCCJ05TP_773	NA	35.2	not assigned.unknown	-1.21242	-1.06817	134.218	349.481	311.017	166.676	1
2412	MICRO.2071.C2	MICRO.2071.C2_1200	HAD superfamily (subfamily IG) hydrolase, 5-Nucleotidase [Medicago truncatula]	35.1	not assigned.no ontology	-1.21203	-1.3616	250.265	695.519	579.775	270.662	1
10040	MICRO.15561.C1	MICRO.15561.C1_900	Os07g0636200 [Oryza sativa (japonica cultivar-group)]	27.3.44	RNA.regulation of transcription.Chromatin Remodeling Factors	-1.21118	-1.39689	381.347	926.25	882.923	351.741	1
19433	MICRO.7613.C1	MICRO.7613.C1_648	NA	35.2	not assigned.unknown	-1.21094	-0.683816	506.009	981.203	1171.35	610.815	1
25964	BF_LBCHXXXX_0001D04_T3M.SCF	BF_LBCHXXXX_0001D04_T3M.SCF_303	NA	35.2	not assigned.unknown	-1.21053	-1.28699	2198.54	5350.06	5087.91	2192.49	1
24657	MICRO.7136.C2	MICRO.7136.C2_149	ubiquitin-protein ligase [Arabidopsis thaliana]	29.5.11.04.02	protein.degradation.ubiquitin.E3.RING	-1.20805	-1.27495	384.444	997.531	888.16	412.22	1
38284	MICRO.11361.C1	MICRO.11361.C1_759	cytochrome P450 monooxygenase CYP716A12 [Medicago truncatula]	26.1	misc.cytochrome P450	-1.20733	-1.06628	497.967	1098.16	1149.85	524.427	1
20644	MICRO.6612.C2	MICRO.6612.C2_813	S-adenosylmethionine decarboxylase [Nicotiana tabacum]	22.1.2	polyamine metabolism.synthesis.SAM decarboxylase	-1.20478	-1.24528	472.368	1225.05	1088.82	516.756	1
36108	MICRO.773.C9	MICRO.773.C9_1174	ethylene response factor 5 [Lycopersicon esculentum]	17.5.2	hormone metabolism.ethylene.signal transduction	-1.20287	-1.43259	116.497	337.72	268.172	125.114	1
35537	MICRO.2286.C8	MICRO.2286.C8_280	NA	35.2	not assigned.unknown	-1.20225	-1.10284	549.062	1213.89	1263.38	565.185	1
17834	MICRO.1279.C2	MICRO.1279.C2_1	DNA binding / nucleoside-triphosphatase/ nucleotide binding [Arabidopsis thaliana]	35.2	not assigned.unknown	-1.20147	-1.37302	250.669	578.349	576.472	223.29	1
44438	STMJC22TV	STMJC22TV_714	protein prenyltransferase [Arabidopsis thaliana]	35.1	not assigned.no ontology	-1.19828	-1.46638	477.885	1212.97	1096.58	438.96	1
606	MICRO.7784.C1	MICRO.7784.C1_565	NA	35.2	not assigned.unknown	-1.19798	-0.846225	1231.42	2675.99	2825.11	1488.49	1
35875	bf_cswbxxxx_0019d02.t3m.scf	bf_cswbxxxx_0019d02.t3m.scf_166	NA	35.2	not assigned.unknown	-1.19735	-1.46181	128.809	325.262	295.38	118.082	1
44210	bf_suspxxxx_0003d07.t3m.scf	bf_suspxxxx_0003d07.t3m.scf_655	NA	35.2	not assigned.unknown	3.97471	1.22838	251.731	65.8025	16.0114	154.178	1
44859	MICRO.6024.C5	MICRO.6024.C5_755	cysteine protease [Solanum lycopersicum]	29.3.4.3	protein.targeting.secretory pathway.vacuole	3.97045	4.05024	1357.79	65.2003	86.6179	1080.18	1
21378	bf_mxflxxxx_0002b09.t3m.scf	bf_mxflxxxx_0002b09.t3m.scf_316	NA	35.2	not assigned.unknown	3.96914	2.55442	310.136	40.3149	19.8026	236.822	1
38092	SDBN002G14u.scf	SDBN002G14u.scf_575	NA	35.2	not assigned.unknown	-1.19238	-1.01978	803.063	1682.22	1835.24	829.661	1
13229	MICRO.2286.C111	MICRO.2286.C111_541	NA	35.2	not assigned.unknown	-1.19229	-0.683841	281.618	579.085	643.539	360.484	1
18869	bf_stolxxxx_0049e09.t7m.scf	bf_stolxxxx_0049e09.t7m.scf_512	NA	35.2	not assigned.unknown	-1.19132	-1.76669	113.591	292.514	259.398	85.9647	1
33035	MICRO.10041.C2	MICRO.10041.C2_1238	unknown [Arabidopsis thaliana]	29.5.11.04.03.02	protein.degradation.ubiquitin.E3.SCF.FBOX	-1.19088	-0.899492	262.821	532.553	600.001	285.489	1
7858	52-xl_prcli-c41-C012.e1.scf	52-xl_prcli-c41-C012.e1.scf_640	NA	35.2	not assigned.unknown	-1.18933	-1.36845	251.193	608.134	572.836	235.535	1
39878	SSBN001I15u.scf	SSBN001I15u.scf_316	NA	35.2	not assigned.unknown	3.94488	2.90654	295.364	22.2852	19.1791	167.099	1
11353	bf_ivrootxx_0026f04.t3m.scf	bf_ivrootxx_0026f04.t3m.scf_638	putative retroelement pol polyprotein-like [Solanum tuberosum]	30.2.17	signalling.receptor kinases.DUF 26	-1.1824	-1.09034	811.825	1852.47	1842.47	870.013	1
5567	MICRO.11550.C1	MICRO.11550.C1_870	NA	35.2	not assigned.unknown	-1.18185	-1.09309	273.933	626.297	621.464	293.581	1
36135	MICRO.16005.C1	MICRO.16005.C1_321	NA	35.2	not assigned.unknown	-1.18169	-1.24328	459.587	1078.25	1042.54	455.465	1
13724	MICRO.1218.C3	MICRO.1218.C3_783	putative proline-rich protein APG isolog [Cicer arietinum]	26.28	misc.GDSL-motif lipase	-1.18165	-0.9464	241.641	464.116	548.131	240.842	1
16783	MICRO.13.C1	MICRO.13.C1_609	NA	35.2	not assigned.unknown	-1.18002	-0.895947	683.038	1354.45	1547.63	727.875	1
19997	MICRO.3132.C1	MICRO.3132.C1_721	NA	35.2	not assigned.unknown	-1.17185	-0.652365	2742.12	5232.6	6178	3329.17	1
275	SDBN005P24u.scf	SDBN005P24u.scf_718	Os06g0494400 [Oryza sativa (japonica cultivar-group)]	35.2	not assigned.unknown	-1.17143	-1.50422	161.942	437.846	364.751	154.35	1
38861	cPRO3M5TH	cPRO3M5TH_172	H1flk, putative [Medicago truncatula]	35.2	not assigned.unknown	-1.1709	-1.72838	174.801	513.719	393.568	155.036	1
19115	MICRO.1225.C2	MICRO.1225.C2_3168	Armadillo-like helical [Medicago truncatula]	29.5.11.20	protein.degradation.ubiquitin.proteasom	-1.16845	-1.524	471.076	1164.32	1058.84	404.857	1
33532	MICRO.5078.C3	MICRO.5078.C3_1271	putative mitochondrial protein [Arabidopsis thaliana]	29.5.09	protein.degradation.AAA type	-1.1674	-0.783902	309.64	666.348	695.471	387.011	1
28073	bf_cswbxxxx_0031c08.t3m.scf	bf_cswbxxxx_0031c08.t3m.scf_271	NA	35.2	not assigned.unknown	-1.16686	-0.804186	6280.87	12752.7	14101.9	7303.25	1
9523	MICRO.6880.C1	MICRO.6880.C1_703	hypothetical protein MtrDRAFT_AC122722g44v2 [Medicago truncatula]	35.2	not assigned.unknown	-1.16608	-1.93363	99.8878	294.085	224.15	76.9828	1
2597	MICRO.14264.C1	MICRO.14264.C1_1063	unknown protein [Arabidopsis thaliana]	35.2	not assigned.unknown	-1.16412	-0.671624	913.596	1865.79	2047.34	1171.34	1
26619	MICRO.13252.C1	MICRO.13252.C1_987	carbon-sulfur lyase [Arabidopsis thaliana]	16.5.99	secondary metabolism.sulfur-containing.misc	-1.16274	-0.622444	220.198	444.676	492.985	288.848	1
27100	MICRO.233.C19	MICRO.233.C19_1099	unknown protein [Arabidopsis thaliana]	35.1	not assigned.no ontology	-1.16251	-1.50872	205.889	651.349	460.874	228.899	1
4988	SDBN001A16u.scf	SDBN001A16u.scf_106	NA	35.2	not assigned.unknown	-1.1623	-1.32655	410.343	972.815	918.403	387.88	1
10880	MICRO.706.C1	MICRO.706.C1_304	NA	35.2	not assigned.unknown	-1.15932	-1.03676	1119.83	2353.43	2501.16	1147.11	1
26023	MICRO.1104.C2	MICRO.1104.C2_693	NA	35.2	not assigned.unknown	-1.15841	-1.01056	1070.69	2277.4	2389.9	1130.4	1
17309	bf_mxlfxxxx_0061e08.t3m.scf	bf_mxlfxxxx_0061e08.t3m.scf_528	NA	35.2	not assigned.unknown	3.84732	5.67666	490.433	8.12077	34.0739	415.378	1
23406	bf_mxflxxxx_0032d09.t3m.scf	bf_mxflxxxx_0032d09.t3m.scf_124	NA	35.2	not assigned.unknown	3.84371	4.829	222.685	7.37478	15.5102	209.615	1
19843	MICRO.2286.C46	MICRO.2286.C46_860	NA	35.2	not assigned.unknown	3.83	4.17411	602.243	35.4514	42.3474	639.979	1
24850	MICRO.1470.C3	MICRO.1470.C3_514	unknown [Solanum tuberosum]	29.2.2	protein.synthesis.misc ribosomal protein	-1.15245	-0.673004	477.46	894.285	1061.35	560.895	1
27906	POCBL57TP	POCBL57TP_849	NA	35.2	not assigned.unknown	3.82735	3.86439	471.773	26.8578	33.2343	391.171	1
40035	MICRO.839.C5	MICRO.839.C5_53	putative proteinase inhibitor [Nicotiana glutinosa]	20.1.07.06	stress.biotic.PR-proteins.proteinase inhibitors	-1.1482	-0.791912	253.904	525.188	562.745	303.337	1
14083	PPCCK10TH	PPCCK10TH_101	NA	29.5.05	protein.degradation.serine protease	-1.14754	-0.768161	272.213	507.816	603.049	298.172	1
33589	MICRO.1889.C6	MICRO.1889.C6_694	CYP72A56 [Nicotiana tabacum]	26.1	misc.cytochrome P450	-1.14723	-1.10636	541.394	1193.64	1199.13	554.401	1
18401	POCCN29TP	POCCN29TP_148	NA	35.2	not assigned.unknown	-1.14433	-1.69198	219.859	477.673	485.983	147.84	1
31300	MICRO.2286.C58	MICRO.2286.C58_154	NA	35.2	not assigned.unknown	-1.14391	-1.2879	362.207	963.091	800.403	394.431	1
24933	MICRO.16109.C1	MICRO.16109.C1_405	NA	35.2	not assigned.unknown	3.79174	4.0405	1340.65	63.4825	96.8028	1044.64	1
16651	MICRO.4173.C1	MICRO.4173.C1_1049	Os02g0767700 [Oryza sativa (japonica cultivar-group)]	29.1	protein.aa activation	-1.14002	-1.14757	130.355	318.043	287.281	143.56	1
6220	MICRO.16293.C2	MICRO.16293.C2_209	unknown protein [Arabidopsis thaliana]	35.2	not assigned.unknown	-1.13923	-1.24057	94.0807	199.022	207.225	84.2271	1
36055	POCBC22TV	POCBC22TV_579	NA	35.2	not assigned.unknown	-1.13922	-1.2177	269.818	579.772	594.305	249.284	1
8385	MICRO.9552.C1	MICRO.9552.C1_1124	NA	35.2	not assigned.unknown	-1.1384	-0.881263	162.215	351.048	357.096	190.581	1
1505	cSTB2J20TH	cSTB2J20TH_462	putative phosphate/phosphoenolpyruvate translocator [Arabidopsis thaliana]	34.8	transport.metabolite transporters at the envelope membrane	-1.13735	-1.38108	302.603	782.411	665.657	300.391	1
41475	BPLI13C6TH	BPLI13C6TH_744	hypothetical protein OsJ_022441 [Oryza sativa (japonica cultivar-group)]	35.1	not assigned.no ontology	-1.13719	-1.29402	104.378	231.446	229.581	94.3867	1
3481	MICRO.839.C8	MICRO.839.C8_1318	Os08g0191600 [Oryza sativa (japonica cultivar-group)]	29.5.02	protein.degradation.autophagy	-1.137	-1.22838	505.921	1146.34	1112.64	489.25	1
12900	POCDD10TV	POCDD10TV_320	Myb transcription factor [Malus x domestica]	27.3.25	RNA.regulation of transcription.MYB domain transcription factor family	-1.13694	-1.85794	173.72	473.59	382.035	130.649	1
37652	MICRO.2453.C6	MICRO.2453.C6_1930	ATP binding / ATP-dependent helicase/ DNA binding / helicase/ nucleic acid binding / protein binding / ubiquitin-protein ligase/ zinc ion binding [Arabidopsis thaliana]	27.3.44	RNA.regulation of transcription.Chromatin Remodeling Factors	-1.13394	-0.695899	4429.57	9787.65	9721.03	6042.16	1
34573	cSTA17L16TH	cSTA17L16TH_146	NA	35.2	not assigned.unknown	-1.13242	-1.33863	458.347	1278.94	1004.82	505.688	1
27964	BF_LBCHXXXX_0003C07_T3M.SCF	BF_LBCHXXXX_0003C07_T3M.SCF_65	NA	35.2	not assigned.unknown	3.75586	3.85085	436.942	33.7156	32.3442	486.466	1
11143	MICRO.5891.C1	MICRO.5891.C1_810	NA	35.2	not assigned.unknown	-1.12923	-1.65124	112.734	336.642	246.596	107.175	1
44135	POCD004TP	POCD004TP_860	NA	35.2	not assigned.unknown	-1.12758	-0.765888	268.963	452.368	587.664	266.034	1
11554	bf_swstxxxx_0046e09.t3m.scf	bf_swstxxxx_0046e09.t3m.scf_653	NA	35.2	not assigned.unknown	-1.1275	-1.92468	4112	11619.2	8983.86	3060.47	1
26962	MICRO.10466.C2	MICRO.10466.C2_559	inositol polyphosphate 5-phosphatase II [Arabidopsis thaliana]	3.4.01	minor CHO metabolism.myo-inositol.phosphatases	-1.12693	-0.766552	174.231	470.845	380.509	276.772	1
14110	MICRO.2884.C2	MICRO.2884.C2_761	RNA binding / structural constituent of ribosome [Arabidopsis thaliana]	29.2.1.1	protein.synthesis.chloroplast/mito - plastid ribosomal protein.plastid	-1.12556	-0.714511	583.463	1367.09	1273.03	833.123	1
43902	SSBN001D01u.scf	SSBN001D01u.scf_366	2OG-Fe(II) oxygenase [Medicago truncatula]	17.6.1	hormone metabolism.gibberelin.synthesis-degradation	3.73479	3.54276	862.061	67.1041	64.752	782.033	1
11060	MICRO.9799.C1	MICRO.9799.C1_555	NA	35.2	not assigned.unknown	-1.12195	-0.78458	1462.19	3030.09	3182.32	1759.03	1
23940	bf_mxflxxxx_0073h03.t3m.scf	bf_mxflxxxx_0073h03.t3m.scf_328	NA	35.2	not assigned.unknown	-1.11781	-1.28436	2242.06	5278.59	4865.67	2167.14	1
5218	bf_ivrootxx_0024e11.t3m.scf	bf_ivrootxx_0024e11.t3m.scf_129	NA	35.2	not assigned.unknown	-1.11597	-0.623645	707.359	1392.49	1533.14	903.765	1
26871	STDB005D11u.scf	STDB005D11u.scf_532	Hairpin-induced family protein [Ipomoea nil]	35.1	not assigned.no ontology	-1.11239	-1.12313	225.356	508.134	487.229	233.283	1
2427	MICRO.8365.C3	MICRO.8365.C3_706	NA	35.2	not assigned.unknown	-1.11181	-1.00997	634.303	1611.67	1370.84	800.286	1
42505	MICRO.347.C10	MICRO.347.C10_281	NA	35.2	not assigned.unknown	3.68478	3.27983	896.412	62.38	69.7071	605.862	1
23619	bf_mxflxxxx_0032c09.t3m.scf	bf_mxflxxxx_0032c09.t3m.scf_355	NA	35.2	not assigned.unknown	-1.10858	-1.80702	186.781	511.206	402.762	146.093	1
14437	POCCB71TV	POCCB71TV_309	Formate dehydrogenase, mitochondrial precursor (NAD-dependent formate dehydrogenase) (FDH)	25	C1-metabolism	-1.10792	-0.898957	271.319	583.772	584.788	313.062	1
2828	SSBN003K12u.scf	SSBN003K12u.scf_534	NA	35.2	not assigned.unknown	-1.10693	-1.01364	310.411	743.799	668.587	368.4	1
12475	TBSK00142FD10.t3m.scf	TBSK00142FD10.t3m.scf_76	NA	35.2	not assigned.unknown	-1.10593	-2.01015	61.7146	177.899	132.833	44.1629	1
21669	MICRO.3542.C2	MICRO.3542.C2_1607	Concanavalin A-like lectin/glucanase [Medicago truncatula]	30.3	signalling.calcium	-1.10587	-1.29768	299.471	745.685	644.546	303.33	1
21363	bf_cswcxxxx_0007a09.t3m.scf	bf_cswcxxxx_0007a09.t3m.scf_753	NA	35.2	not assigned.unknown	-1.1055	-1.11934	246.492	471.985	530.386	217.257	1
26387	MICRO.18188.C1	MICRO.18188.C1_682	NA	35.2	not assigned.unknown	-1.10292	-1.07185	281.138	575.954	603.853	273.986	1
36773	MICRO.6008.C1	MICRO.6008.C1_176	NA	29.2.2	protein.synthesis.misc ribosomal protein	3.65694	3.26617	709.923	80.7798	56.2809	777.172	1
8444	MICRO.10120.C1	MICRO.10120.C1_888	NA	35.2	not assigned.unknown	-1.10014	-0.811795	1465.38	2886.28	3141.41	1644.24	1
6179	MICRO.8077.C2	MICRO.8077.C2_728	Tetratricopeptide-like helical [Medicago truncatula]	35.2	not assigned.unknown	-1.0999	-1.11974	260.814	553.958	559.03	254.918	1
25143	BF_LBCHXXXX_0011G12_T3M.SCF	BF_LBCHXXXX_0011G12_T3M.SCF_189	NA	35.2	not assigned.unknown	-1.09944	-1.20241	125.813	255.002	269.581	110.811	1
10533	MICRO.13052.C1	MICRO.13052.C1_144	NA	35.2	not assigned.unknown	-1.09878	-1.04591	1623.48	3336.1	3477.08	1615.81	1
35466	MICRO.7942.C1	MICRO.7942.C1_621	protein binding / ubiquitin-protein ligase/ zinc ion binding [Arabidopsis thaliana]	29.5.11.04.02	protein.degradation.ubiquitin.E3.RING	3.64364	2.11893	264.261	54.5957	21.144	237.148	1
29851	MICRO.4235.C3	MICRO.4235.C3_227	NA	27.4	RNA.RNA binding	-1.09639	-0.933921	251.638	530.254	538.052	277.553	1
12629	MICRO.1822.C4	MICRO.1822.C4_1544	glycosyltransferase NTGT5a [Nicotiana tabacum]	26.02	misc.UDP glucosyl and glucoronyl transferases	-1.09567	-0.792084	373.339	649.545	797.869	375.118	1
38934	STMJC95TV	STMJC95TV_315	NL0E [Lycopersicon esculentum]	20.1.02	stress.biotic.receptors	-1.0938	-0.8537	1216.68	2428.77	2596.81	1343.99	1
40683	bf_mxlfxxxx_0047e08.t3m.scf	bf_mxlfxxxx_0047e08.t3m.scf_535	NA	35.2	not assigned.unknown	-1.0903	-0.815402	596.953	1213.51	1271.03	689.577	1
23180	MICRO.16589.C1	MICRO.16589.C1_957	calcium ion binding [Arabidopsis thaliana]	30.3	signalling.calcium	-1.08991	-1.05362	363.024	875.135	772.736	421.602	1
15530	MICRO.3594.C2	MICRO.3594.C2_1363	CBL-interacting protein kinase 25 [Populus trichocarpa]	29.4	protein.postranslational modification	-1.0889	-0.811122	272.505	490.368	579.651	279.48	1
25254	bf_mxflxxxx_0026a12.t3m.scf	bf_mxflxxxx_0026a12.t3m.scf_408	NA	35.2	not assigned.unknown	-1.08769	-1.15477	373.608	838.18	794.041	376.458	1
28975	bf_mxlfxxxx_0075c10.t3m.scf	bf_mxlfxxxx_0075c10.t3m.scf_632	NA	35.2	not assigned.unknown	-1.08764	-1.51722	242.266	749.38	514.878	261.802	1
3042	cSTB24C10TH	cSTB24C10TH_338	putative non-LTR retrolelement reverse transcriptase [Arabidopsis thaliana]	35.2	not assigned.unknown	-1.08588	-1.70953	93.9623	297.886	199.45	91.0813	1
40171	MICRO.11380.C1	MICRO.11380.C1_562	NA	35.2	not assigned.unknown	3.60368	3.34429	124.815	11.6616	10.2672	118.437	1
42450	MICRO.13065.C1	MICRO.13065.C1_131	oxidoreductase, acting on paired donors, with incorporation or reduction of molecular oxygen, 2-oxoglutarate as one donor, and incorporation of one atom each of oxygen into both donors [Arabidopsis thaliana]	17.6.1	hormone metabolism.gibberelin.synthesis-degradation	-1.08431	-1.18747	657.983	1606.62	1395.16	705.419	1
17225	MICRO.339.C6	MICRO.339.C6_422	MAR-binding protein [Nicotiana tabacum]	20.1.02	stress.biotic.receptors	-1.08385	-0.677947	1111.2	1858.55	2355.4	1161.7	1
31570	MICRO.8365.C1	MICRO.8365.C1_122	NA	15.2	metal handling.binding, chelation and storage	-1.08334	-0.664361	679.708	1322.04	1440.26	834.162	1
19225	MICRO.10340.C1	MICRO.10340.C1_351	ADP-glucose pyrophosphorylase large subunit [Lycopersicon esculentum]	2.1.2.01	major CHO metabolism.synthesis.starch.AGPase	-1.0832	-0.951844	273.194	576.622	578.825	298.097	1
1679	bf_mxlfxxxx_0071g12.t3m.scf	bf_mxlfxxxx_0071g12.t3m.scf_82	NA	35.2	not assigned.unknown	-1.08268	-0.984292	1121.43	2434.86	2375.15	1230.76	1
17188	MICRO.14375.C1	MICRO.14375.C1_872	EMB1687; ribonuclease P/ ribonuclease [Arabidopsis thaliana]	27.1.19	RNA.processing.ribonucleases	-1.08234	-0.872264	171.976	354.206	364.154	193.499	1
20023	MICRO.3284.C4	MICRO.3284.C4_498	monooxygenase [Solanum tuberosum]	26.07	misc.oxidases - copper, flavone etc.	-1.08051	-0.918298	1086.74	2455.31	2298.23	1299.19	1
16719	bf_suspxxxx_0042c10.t3m.scf	bf_suspxxxx_0042c10.t3m.scf_561	NA	35.2	not assigned.unknown	-1.07974	-0.626964	1306.71	2021.28	2761.94	1308.85	1
3621	149E07AF.esd	149E07AF.esd_570	ripening-related protein-like [Arabidopsis thaliana]	26.18	misc.invertase/pectin methylesterase inhibitor family protein	-1.07784	-1.70636	98.2164	281.163	207.322	86.1572	1
37559	bf_mxflxxxx_0066c08.t3m.scf	bf_mxflxxxx_0066c08.t3m.scf_500	NA	35.2	not assigned.unknown	-1.07714	-1.40741	148.447	375.874	313.203	141.7	1
21898	bf_mxlfxxxx_0069d01.t3m.scf	bf_mxlfxxxx_0069d01.t3m.scf_335	hypothetical protein OsI_019350 [Oryza sativa (indica cultivar-group)]	35.2	not assigned.unknown	-1.0767	-1.133	883.305	1946.01	1863.07	887.314	1
43260	MICRO.7200.C1	MICRO.7200.C1_1034	unknown protein [Arabidopsis thaliana]	35.1.5	not assigned.no ontology.pentatricopeptide (PPR) repeat-containing protein	-1.07552	-1.00522	634.65	1284.71	1337.51	640.033	1
22213	MICRO.3169.C1	MICRO.3169.C1_735	NA	35.2	not assigned.unknown	-1.07513	-0.765246	409.765	827.699	863.341	486.979	1
15582	bf_arrayxxx_0061a07.t3m.scf	bf_arrayxxx_0061a07.t3m.scf_489	Phenylalanyl-tRNA synthetase, beta subunit archae/euk cytosolic [Medicago truncatula]	29.1	protein.aa activation	-1.07401	-1.27915	51.2922	113.07	107.984	46.5892	1
31476	bf_mxflxxxx_0036e05.t3m.scf	bf_mxflxxxx_0036e05.t3m.scf_247	NA	35.2	not assigned.unknown	-1.07311	-0.733679	1277.93	2661.95	2688.71	1600.81	1
20209	MICRO.2545.C2	MICRO.2545.C2_699	transcription factor [Arabidopsis thaliana]	27.3.29	RNA.regulation of transcription.TCP transcription factor family	-1.07309	-1.36004	245.473	604.244	516.46	235.396	1
33706	MICRO.13762.C1	MICRO.13762.C1_634	Os07g0588800 [Oryza sativa (japonica cultivar-group)]	35.2	not assigned.unknown	3.56225	3.5813	146.929	8.3591	12.4384	100.055	1
13949	MICRO.6630.C1	MICRO.6630.C1_633	NA	35.2	not assigned.unknown	-1.07202	-0.779359	254.322	551.083	534.679	321.075	1
43623	cSTA15I13TH	cSTA15I13TH_56	citrate synthase [Nicotiana tabacum]	8.1.02	TCA / org. transformation.TCA.CS	-1.06914	-0.861518	287.198	509.566	602.594	280.451	1
36857	bf_mxlfxxxx_0051h09.t3m.scf	bf_mxlfxxxx_0051h09.t3m.scf_221	TED4 [Zinnia elegans]	26.21	misc.protease inhibitor/seed storage/lipid transfer protein (LTP) family protein	-1.05991	-1.99401	114.275	312.792	238.24	78.5235	1
21842	MICRO.16428.C1	MICRO.16428.C1_504	NA	35.2	not assigned.unknown	-1.05885	-1.76946	114.543	322.02	238.624	94.4541	1
18163	bf_swstxxxx_0018d03.t3m.scf	bf_swstxxxx_0018d03.t3m.scf_21	NA	35.2	not assigned.unknown	-1.05882	-0.895878	168.122	336.158	350.236	180.658	1
13731	ACDA01378C10.T3m.scf	ACDA01378C10.T3m.scf_207	NA	35.2	not assigned.unknown	-1.05878	-0.795806	725.62	1413.88	1511.59	814.423	1
21885	MICRO.6318.C1	MICRO.6318.C1_303	NA	35.2	not assigned.unknown	-1.05812	-0.702967	626.398	1214.8	1304.3	746.259	1
19092	bf_arrayxxx_0065d12.t3m.scf	bf_arrayxxx_0065d12.t3m.scf_380	NA	35.1	not assigned.no ontology	-1.05689	-0.816	215.139	365.555	447.584	207.641	1
16253	BF_LBCHXXXX_0052E12_T3M.SCF	BF_LBCHXXXX_0052E12_T3M.SCF_37	NA	35.2	not assigned.unknown	-1.05575	-0.708837	205.469	413.769	427.129	253.149	1
36875	POCAY09TP	POCAY09TP_329	NA	35.2	not assigned.unknown	-1.05381	-0.835055	431.081	997.559	894.929	559.193	1
28375	STMHF68TV	STMHF68TV_83	NA	35.2	not assigned.unknown	3.49213	3.96874	355.083	22.1799	31.557	347.271	1
42319	MICRO.15323.C1	MICRO.15323.C1_876	unknown protein [Arabidopsis thaliana]	35.2	not assigned.unknown	-1.05091	-1.26958	584.4	1504.04	1210.78	623.844	1
38330	MICRO.7102.C1	MICRO.7102.C1_317	unknown protein [Arabidopsis thaliana]	35.2	not assigned.unknown	3.48278	4.19348	216.718	10.1762	19.3854	186.186	1
10643	MICRO.2507.C1	MICRO.2507.C1_1450	unknown protein [Arabidopsis thaliana]	31.1	cell.organisation	-1.04834	-0.787764	83.3065	173.313	172.29	100.39	1
9458	bf_arrayxxx_0095a02.t7m.scf	bf_arrayxxx_0095a02.t7m.scf_605	alpha-galactosidase/ hydrolase, hydrolyzing O-glycosyl compounds [Arabidopsis thaliana]	3.8.2	minor CHO metabolism.galactose.alpha-galactosidases	-1.04766	-1.22042	145.115	299.569	299.976	128.563	1
17117	BPLI15H8TH	BPLI15H8TH_662	Hcr9-4A [Solanum habrochaites]	20.1.02	stress.biotic.receptors	-1.04551	-0.814392	1135.62	2308.32	2344.02	1312.62	1
27307	STMCM70TV	STMCM70TV_664	NA	35.2	not assigned.unknown	-1.0444	-1.27982	177.595	395.155	366.291	162.743	1
41713	SDBN005E15u.scf	SDBN005E15u.scf_500	NA	27.3.01	RNA.regulation of transcription.ABI3/VP1-related B3-domain-containing transcription factor family	-1.04184	-0.915184	382.66	797.429	787.839	422.858	1
39460	SSBN001D23u.scf	SSBN001D23u.scf_678	NA	8.1.01.01	TCA / org. transformation.TCA.pyruvate DH.E1	-1.0415	-0.923804	206.362	378.961	424.769	199.757	1
13398	MICRO.2286.C34	MICRO.2286.C34_1239	NA	35.2	not assigned.unknown	-1.03965	-0.747573	2124.65	3864.19	4367.72	2301.53	1
13120	MICRO.6087.C2	MICRO.6087.C2_1	UDP-glucuronic acid:anthocyanin glucuronosyltransferase [Bellis perennis]	16.8.1	secondary metabolism.flavonoids.anthocyanins	-1.03822	-1.21586	548.166	1279.65	1125.77	550.912	1
38662	BF_TUBSXXXX_0058G07_T3M.SCF	BF_TUBSXXXX_0058G07_T3M.SCF_686	NA	35.2	not assigned.unknown	-1.03725	-0.878896	191.911	362.453	393.862	197.096	1
17	BF_TUBSXXXX_0057H09_T3M.SCF	BF_TUBSXXXX_0057H09_T3M.SCF_283	NA	35.2	not assigned.unknown	-1.03547	-1.26969	603.62	1469.48	1237.29	609.463	1
40892	bf_mxflxxxx_0006f03.t3m.scf	bf_mxflxxxx_0006f03.t3m.scf_319	glucose acyltransferase [Solanum berthaultii]	29.5.05	protein.degradation.serine protease	-1.0353	-0.925304	1460.76	2879.84	2993.89	1516.43	1
23149	MICRO.766.C1	MICRO.766.C1_213	unknown protein [Arabidopsis thaliana]	17.6.1	hormone metabolism.gibberelin.synthesis-degradation	-1.03526	-0.998003	425.752	891.893	872.571	446.564	1
17836	MICRO.10901.C1	MICRO.10901.C1_902	Protein of unknown function DUF506, plant [Medicago truncatula]	35.2	not assigned.unknown	3.43495	2.89777	453.947	45.8547	41.9743	341.743	1
32017	STDB002F14u.scf	STDB002F14u.scf_389	Transcription factor jumonji, jmjC [Medicago truncatula]	35.2	not assigned.unknown	3.42724	3.62811	400.008	28.3437	37.1849	350.451	1
7717	MICRO.8365.C6	MICRO.8365.C6_451	Metallothionein-like protein type 2	15.2	metal handling.binding, chelation and storage	-1.03053	-0.587472	930.059	1653.94	1899.9	1100.71	1
23958	MICRO.13330.C1	MICRO.13330.C1_30	NA	35.2	not assigned.unknown	-1.02888	-0.875617	831.638	2111.58	1696.9	1150.85	1
7690	cSTS23O20TH	cSTS23O20TH_640	NA	35.2	not assigned.unknown	-1.0285	-0.977645	950.889	1863.79	1939.73	946.449	1
143	STMIL50TV	STMIL50TV_605	Putative disease resistance protein, identical [Solanum tuberosum]	20.1.02	stress.biotic.receptors	-1.027	-0.698783	387.12	865.922	788.868	533.488	1
43680	MICRO.9743.C1	MICRO.9743.C1_700	NA	35.2	not assigned.unknown	3.41118	3.61919	485.72	53.4649	45.658	656.981	1
28277	bf_suspxxxx_0030b12.t3m.scf	bf_suspxxxx_0030b12.t3m.scf_239	NA	35.2	not assigned.unknown	-1.02567	-1.13312	619.982	1273.16	1262.23	580.469	1
22934	MICRO.9724.C1	MICRO.9724.C1_724	NA	35.2	not assigned.unknown	-1.02506	-0.919443	1081.1	2313.41	2200.09	1223.13	1
42679	MICRO.3284.C1	MICRO.3284.C1_940	TO1-1 [Taraxacum officinale]	26.07	misc.oxidases - copper, flavone etc.	-1.02313	-1.14097	2262.28	4452.47	4597.7	2018.99	1
42883	BPLI10E17TH	BPLI10E17TH_233	NA	35.2	not assigned.unknown	3.39557	3.40869	115.527	9.57705	10.9778	101.707	1
10337	MICRO.10684.C1	MICRO.10684.C1_673	NA	35.2	not assigned.unknown	-1.02166	-1.18814	312.22	651.202	633.888	285.792	1
21794	TBSK00425FD05.t3m.scf	TBSK00425FD05.t3m.scf_497	NA	35.2	not assigned.unknown	3.3937	2.27535	141.976	22.6229	13.5085	109.521	1
36572	MICRO.3284.C2	MICRO.3284.C2_532	monooxygenase [Solanum tuberosum]	26.07	misc.oxidases - copper, flavone etc.	-1.02019	-1.10095	972.038	2141.84	1971.48	998.549	1
9466	cSTB42M11TH	cSTB42M11TH_17	NA	35.2	not assigned.unknown	-1.01909	-0.868767	346.756	711.488	702.748	389.621	1
17874	MICRO.5957.C1	MICRO.5957.C1_979	NA	35.2	not assigned.unknown	3.37754	2.6026	141.085	21.7098	13.575	131.861	1
24415	bf_suspxxxx_0055c04.t3m.scf	bf_suspxxxx_0055c04.t3m.scf_379	glucose acyltransferase [Solanum berthaultii]	29.5.05	protein.degradation.serine protease	-1.01608	-1.49134	2147.2	5336.69	4342.54	1898.17	1
26318	MICRO.9672.C1	MICRO.9672.C1_719	NA	35.2	not assigned.unknown	-1.01327	-0.6578	419.433	681.147	846.617	431.741	1
36318	176C10AF.esd	176C10AF.esd_571	similar to DNA-damage-inducible protein P [Arabidopsis thaliana]	35.2	not assigned.unknown	3.35225	2.57742	388.343	65.4592	38.0267	390.706	1
19948	SSBT005O14x.scf	SSBT005O14x.scf_450	hypothetical protein MtrDRAFT_AC152185g3v2 [Medicago truncatula]	35.1	not assigned.no ontology	-1.00725	-0.7626	365.011	651.842	733.7	384.217	1
31796	BF_TUBSXXXX_0002B12_T3M.SCF	BF_TUBSXXXX_0002B12_T3M.SCF_378	NA	35.2	not assigned.unknown	-1.00589	-0.730533	421.197	790.902	845.842	476.661	1
33082	MICRO.1189.C2	MICRO.1189.C2_831	NA	35.2	not assigned.unknown	-1.0049	-0.670898	267.651	483.824	537.124	303.897	1
32455	POCCR73TP	POCCR73TP_882	NA	35.2	not assigned.unknown	3.33689	2.60576	421.943	81.0891	41.7589	493.599	1
21238	MICRO.4577.C1	MICRO.4577.C1_936	ATDGK1/DGK1 (DIACYLGLYCEROL KINASE 1, DIACYLGLYCEROL KINASE1); diacylglycerol kinase [Arabidopsis thaliana]	11.3	lipid metabolism.Phospholipid synthesis	-1.00445	-1.24105	134.605	319.444	270.043	135.145	1
6502	cSTB42I3TH	cSTB42I3TH_429	NA	35.2	not assigned.unknown	-1.00316	-0.690253	321.631	617.862	644.673	382.917	1
4542	MICRO.9421.C1	MICRO.9421.C1_166	putative ribosomal protein [Capsicum annuum]	29.2.2	protein.synthesis.misc ribosomal protein	-1.00284	-1.43402	217.944	506.418	436.748	187.424	1
18998	MICRO.12940.C1	MICRO.12940.C1_577	conserved hypothetical protein [Medicago truncatula]	35.2	not assigned.unknown	-1.00029	-0.861224	872.501	1692.28	1745.36	931.578	1
22061	MICRO.9876.C1	MICRO.9876.C1_658	HSP20-like chaperone [Medicago truncatula]	35.2	not assigned.unknown	-0.998247	-0.823977	641.257	1277.38	1280.96	721.572	1
27757	MICRO.101.C1	MICRO.101.C1_510	Transferase [Medicago truncatula]	35.2	not assigned.unknown	-0.997724	-1.52639	711.657	1696.6	1421.07	588.966	1
19415	MICRO.9423.C1	MICRO.9423.C1_1445	unknown protein [Arabidopsis thaliana]	35.1	not assigned.no ontology	3.30825	2.32693	297.495	47.263	30.0328	237.136	1
20085	MICRO.8598.C1	MICRO.8598.C1_667	NA	35.2	not assigned.unknown	-0.995279	-0.613546	607.364	1026.81	1210.76	671.111	1
10369	MICRO.1081.C63	MICRO.1081.C63_706	unknown protein [Arabidopsis thaliana]	35.2	not assigned.unknown	-0.995092	-0.908416	373.923	654.334	745.307	348.609	1
23919	MICRO.3603.C2	MICRO.3603.C2_563	NA	33.99	development.unspecified	-0.992426	-0.590157	462.895	740.481	920.942	491.88	1
31274	MICRO.6496.C1	MICRO.6496.C1_639	oxidoreductase, acting on paired donors, with incorporation or reduction of molecular oxygen, 2-oxoglutarate as one donor, and incorporation of one atom each of oxygen into both donors [Arabidopsis thaliana]	17.6.1	hormone metabolism.gibberelin.synthesis-degradation	-0.989649	-1.08865	1522.02	3624.16	3022.29	1704.08	1
5154	STMJG18TH	STMJG18TH_597	NA	35.2	not assigned.unknown	-0.989064	-0.731392	714.773	1394.9	1418.75	840.178	1
22292	MICRO.6547.C1	MICRO.6547.C1_579	tRNA-binding arm; KIP1-like [Medicago truncatula]	35.2	not assigned.unknown	-0.988293	-1.43462	418.539	1011.7	830.313	374.274	1
6555	MICRO.6575.C1	MICRO.6575.C1_593	NA	35.2	not assigned.unknown	-0.986363	-0.825384	705.235	1360.05	1397.2	767.519	1
23816	MICRO.8918.C1	MICRO.8918.C1_594	pathogenesis-related protein PR-1 precursor [Capsicum annuum]	20.1.07	stress.biotic.PR-proteins	3.27159	4.20713	688.596	34.7541	71.3044	641.917	1
37172	MICRO.3908.C1	MICRO.3908.C1_1	50S ribosomal protein L17, chloroplast precursor (CL17)	29.2.1.1	protein.synthesis.chloroplast/mito - plastid ribosomal protein.plastid	-0.979159	-1.28798	528.788	1247.29	1042.41	510.797	1
40339	MICRO.3724.C1	MICRO.3724.C1_1462	Porphobilinogen deaminase [Medicago truncatula]	19.5	tetrapyrrole synthesis.porphobilinogen deaminase	3.24365	3.75254	396.862	30.9054	41.8989	416.545	1
17620	bf_ivrootxx_0007a06.t3m.scf	bf_ivrootxx_0007a06.t3m.scf_566	Membrane bound O-acyl transferase, MBOAT [Medicago truncatula]	16.7	secondary metabolism.wax	-0.975628	-1.71956	295.885	805.837	581.856	244.686	1
27647	MICRO.4235.C1	MICRO.4235.C1_886	RNA binding protein-like protein [Solanum tuberosum]	35.2	not assigned.unknown	-0.970368	-0.885123	619.375	1168.64	1213.57	632.749	1
40510	MICRO.16621.C1	MICRO.16621.C1_798	unknown [Solanum tuberosum]	20.1.99	stress.biotic.misc	3.22109	2.5024	401.446	64.7497	43.051	366.889	1
24886	MICRO.6426.C1	MICRO.6426.C1_1118	unknown protein [Arabidopsis thaliana]	35.2	not assigned.unknown	-0.96915	-0.762885	893.09	1892.65	1748.39	1115.37	1
17998	MICRO.6226.C1	MICRO.6226.C1_1081	ACI19 [Lycopersicon esculentum]	20.1.03	stress.biotic.signaling	-0.967016	-0.789703	352.685	642.036	689.427	371.394	1
39178	BF_LBCHXXXX_0007B10_T3M.SCF	BF_LBCHXXXX_0007B10_T3M.SCF_76	NA	35.2	not assigned.unknown	-0.966145	-1.07957	361.834	823.081	706.884	389.458	1
28691	MICRO.14538.C1	MICRO.14538.C1_934	NA	35.2	not assigned.unknown	-0.963782	-0.919528	668.749	1170.78	1304.34	618.97	1
28781	MICRO.2092.C8	MICRO.2092.C8_798	similar to 60S ribosomal protein L35 [Solanum lycopersicum]	29.2.2	protein.synthesis.misc ribosomal protein	-0.9624	-0.995876	332.966	651.44	648.8	326.653	1
43111	MICRO.2948.C1	MICRO.2948.C1_713	NA	35.2	not assigned.unknown	3.19511	3.39833	880.413	59.6672	96.1308	629.124	1
23812	MICRO.12087.C1	MICRO.12087.C1_721	putative retroelement pol polyprotein-like [Solanum tuberosum]	35.2	not assigned.unknown	-0.960685	-0.689448	2150.12	3973.19	4184.64	2463.74	1
617	MICRO.14058.C1	MICRO.14058.C1_1485	Nodulation-signaling pathway 2 protein	27.3.21	RNA.regulation of transcription.GRAS transcription factor family	-0.958923	-1.05154	255.245	606.044	496.16	292.388	1
38903	MICRO.11790.C1	MICRO.11790.C1_869	ATP binding / ATPase/ nucleoside-triphosphatase/ nucleotide binding [Arabidopsis thaliana]	29.5.09	protein.degradation.AAA type	-0.958523	-0.683977	225.97	429.751	439.132	267.497	1
25625	BPLI5P13TH	BPLI5P13TH_1	unknown protein [Arabidopsis thaliana]	35.1.13	not assigned.no ontology.SET domain-containing protein	-0.957821	-1.39026	380.916	830.143	739.881	316.696	1
8305	MICRO.2286.C63	MICRO.2286.C63_731	NA	35.2	not assigned.unknown	-0.956734	-0.731373	124.736	191.456	242.102	115.32	1
37996	MICRO.18197.C1	MICRO.18197.C1_346	Ulp1 protease family, C-terminal catalytic domain containing protein [Solanum demissum]	35.2	not assigned.unknown	3.17621	3.2638	493.083	43.3951	54.5488	416.814	1
26660	MICRO.4012.C3	MICRO.4012.C3_716	TMV-induced protein I [Capsicum annuum]	35.1	not assigned.no ontology	3.1712	3.35608	213.183	17.2539	23.6661	176.672	1
27690	cSTB38K23TH	cSTB38K23TH_357	putative mitochondrial protein [Arabidopsis thaliana]	29.5.09	protein.degradation.AAA type	-0.95453	-0.842107	540.152	1209.61	1046.79	674.755	1
30766	cSTB3A6TH	cSTB3A6TH_1	glucose acyltransferase [Solanum berthaultii]	29.5.05	protein.degradation.serine protease	-0.953478	-0.83045	2314.92	5177.17	4482.91	2911.4	1
20238	MICRO.10342.C1	MICRO.10342.C1_316	NA	35.2	not assigned.unknown	-0.953318	-0.859034	401.494	806.236	777.422	444.495	1
40905	MICRO.8922.C1	MICRO.8922.C1_440	NA	35.2	not assigned.unknown	-0.951142	-0.804864	212.883	342.35	411.588	195.967	1
43805	bf_suspxxxx_0037g12.t3m.scf	bf_suspxxxx_0037g12.t3m.scf_631	hypothetical protein SDM1_32t00005 [Solanum demissum]	35.2	not assigned.unknown	-0.948721	-1.3479	2216.84	4885.38	4278.85	1919.28	1
26708	SSBN002M22u.scf	SSBN002M22u.scf_141	amino acid permease [Arabidopsis thaliana]	34.3	transport.amino acids	-0.947578	-0.623921	351.098	929.842	677.14	603.379	1
12439	POACT88TP	POACT88TP_180	Os10g0159800 [Oryza sativa (japonica cultivar-group)]	26.11	misc.alcohol dehydrogenases	-0.945541	-0.907552	424.917	785.347	818.352	418.66	1
8292	MICRO.13425.C1	MICRO.13425.C1_1069	S-receptor kinase -like [Oryza sativa (japonica cultivar-group)]	26.16	misc.myrosinases-lectin-jacalin	-0.945234	-0.982684	2288.93	4616.5	4407.34	2336.12	1
40673	MICRO.15698.C1	MICRO.15698.C1_610	NA	35.2	not assigned.unknown	-0.945187	-0.77634	412.888	665.544	794.99	388.575	1
4369	MICRO.98.C11	MICRO.98.C11_673	CBL-interacting protein kinase 6 [Populus trichocarpa]	29.4	protein.postranslational modification	-0.945152	-1.76385	118.594	317.329	228.34	93.4411	1
4005	POCCU46TP	POCCU46TP_908	NA	35.2	not assigned.unknown	-0.944466	-0.676834	357.74	830.77	688.463	519.677	1
35995	POCA106TV	POCA106TV_382	NA	27.3.16	RNA.regulation of transcription.CCAAT box binding factor family, HAP5	-0.942963	-0.718203	462.46	880.637	889.066	535.299	1
42409	ACDA03743H11.T3m.scf	ACDA03743H11.T3m.scf_502	NA	35.2	not assigned.unknown	-0.942534	-0.638632	10920.7	22500.6	20988.5	14452.7	1
10091	ACDA01246H10.T3m.scf	ACDA01246H10.T3m.scf_102	NA	35.2	not assigned.unknown	-0.942486	-0.743539	221.779	365.675	426.222	218.408	1
20807	cSTB43D4TH	cSTB43D4TH_315	NA	35.2	not assigned.unknown	-0.942281	-1.1841	677.543	1624.35	1301.94	714.875	1
29474	STMJM18TV	STMJM18TV_487	NA	35.2	not assigned.unknown	-0.941291	-0.886666	422.525	857.139	811.352	463.595	1
39114	MICRO.2840.C1	MICRO.2840.C1_461	TIR-NBS-LRR type disease resistance protein [Populus trichocarpa]	20.1.02	stress.biotic.receptors	-0.940497	-0.825922	1485.53	2475.36	2851.01	1396.41	1
5675	STMMA51TH	STMMA51TH_672	NA	20.1.02	stress.biotic.receptors	-0.940068	-0.693994	479.503	975.832	919.983	603.201	1
7659	MICRO.12252.C1	MICRO.12252.C1_520	hypothetical protein OsJ_007230 [Oryza sativa (japonica cultivar-group)]	35.1	not assigned.no ontology	-0.939346	-1.10425	308.004	696.142	590.646	323.807	1
31039	bf_swstxxxx_0037g06.t3m.scf	bf_swstxxxx_0037g06.t3m.scf_563	NA	35.2	not assigned.unknown	-0.939067	-0.610554	194.172	364.175	372.284	238.514	1
37804	MICRO.7436.C2	MICRO.7436.C2_908	ASC1-like protein (Alternaria stem canker resistance-like protein)	11.8.1	lipid metabolism.'exotics' (steroids, squalene etc).sphingolipids	-0.936649	-1.08621	262.751	575.839	502.926	271.219	1
25370	MICRO.10286.C1	MICRO.10286.C1_562	NA	35.2	not assigned.unknown	-0.936465	-1.06419	2241.24	4564.48	4289.36	2182.93	1
44379	MICRO.1081.C24	MICRO.1081.C24_1627	DNA binding / nucleic acid binding [Arabidopsis thaliana]	28.1	DNA.synthesis/chromatin structure	-0.934693	-1.21232	99.0048	261.161	189.246	112.711	1
39173	BF_LBCHXXXX_0019B02_T3M.SCF	BF_LBCHXXXX_0019B02_T3M.SCF_116	NA	35.2	not assigned.unknown	-0.93433	-1.2106	390.607	881.633	746.451	380.944	1
21474	POCBC84TV	POCBC84TV_579	unknown protein [Arabidopsis thaliana]	35.1.5	not assigned.no ontology.pentatricopeptide (PPR) repeat-containing protein	-0.934061	-1.1619	167.965	349.229	320.921	156.078	1
24668	BF_LBCHXXXX_0035H12_T3M.SCF	BF_LBCHXXXX_0035H12_T3M.SCF_420	NA	35.2	not assigned.unknown	-0.932198	-1.25554	124.994	254.287	238.511	106.505	1
6668	MICRO.2912.C1	MICRO.2912.C1_638	NA	35.2	not assigned.unknown	-0.932086	-0.969834	584.414	1182.77	1115.08	603.883	1
7505	MICRO.13320.C1	MICRO.13320.C1_135	NA	35.2	not assigned.unknown	-0.931848	-1.00283	261.922	463.331	499.673	231.212	1
8351	STMGU12TV	STMGU12TV_683	inositol polyphosphate kinase [Solanum tuberosum]	30.4	signalling.phosphinositides	-0.931667	-0.799254	235.548	427.086	449.303	245.424	1
8527	MICRO.13589.C3	MICRO.13589.C3_251	NA	35.2	not assigned.unknown	-0.931069	-0.925537	209.084	407.195	398.657	214.382	1
28608	bf_mxflxxxx_0066g02.t3m.scf	bf_mxflxxxx_0066g02.t3m.scf_269	Os05g0389300 [Oryza sativa (japonica cultivar-group)]	27.1.1	RNA.processing.splicing	-0.931015	-0.952221	58.3599	220.692	111.27	114.062	1
44528	BF_LBCHXXXX_0020F01_T3M.SCF	BF_LBCHXXXX_0020F01_T3M.SCF_435	unknown protein [Arabidopsis thaliana]	26.13	misc.acid and other phosphatases	-0.929952	-0.795167	311.107	620.1	592.724	357.349	1
36432	cPRO1C12TH	cPRO1C12TH_529	NA	10.5.2	cell wall.cell wall proteins.proline rich proteins	-0.929762	-0.714455	95.284	194.246	181.512	118.381	1
40534	MICRO.870.C2	MICRO.870.C2_683	putative ML domain protein [Nicotiana glauca]	35.2	not assigned.unknown	3.08768	2.79371	266.312	29.2703	31.3262	202.963	1
25932	MICRO.1573.C6	MICRO.1573.C6_1198	unknown protein [Arabidopsis thaliana]	33.99	development.unspecified	3.08709	3.81883	418.084	27.1573	49.1992	383.237	1
13902	MICRO.4082.C9	MICRO.4082.C9_633	NA	35.2	not assigned.unknown	-0.928116	-0.775527	204.517	347.398	389.154	202.941	1
44858	bf_cswbxxxx_0059h10.t3m.scf	bf_cswbxxxx_0059h10.t3m.scf_83	NA	35.2	not assigned.unknown	3.08124	2.88251	556.591	76.5202	65.7643	564.286	1
33304	MICRO.16017.C1	MICRO.16017.C1_618	unknown protein [Arabidopsis thaliana]	35.2	not assigned.unknown	-0.926046	-1.44035	282.846	661.644	537.424	243.801	1
18320	MICRO.9350.C2	MICRO.9350.C2_801	unknown protein [Arabidopsis thaliana]	35.2	not assigned.unknown	-0.925459	-0.761684	506.219	835.979	961.456	493.067	1
39238	bf_acdaxxxx_0065e01.t3m.scf	bf_acdaxxxx_0065e01.t3m.scf_653	hypothetical protein OsJ_003091 [Oryza sativa (japonica cultivar-group)]	35.2	not assigned.unknown	-0.925164	-1.14529	1545.47	3444.05	2934.69	1557.05	1
25790	MICRO.17640.C1	MICRO.17640.C1_516	NA	29.5.11.04.02	protein.degradation.ubiquitin.E3.RING	3.06986	3.22261	666.108	65.4373	79.3276	610.84	1
31129	MICRO.10941.C1	MICRO.10941.C1_346	oxidoreductase, acting on paired donors, with incorporation or reduction of molecular oxygen, 2-oxoglutarate as one donor, and incorporation of one atom each of oxygen into both donors [Arabidopsis thaliana]	17.6.1	hormone metabolism.gibberelin.synthesis-degradation	-0.924035	-0.786698	1399.97	2449.23	2656.32	1419.74	1
18842	bf_arrayxxx_0105b11.t7m.scf	bf_arrayxxx_0105b11.t7m.scf_732	acyl-CoA oxidase ACX3 [Arabidopsis thaliana]	11.9.4.02	lipid metabolism.lipid degradation.beta-oxidation.acyl CoA DH	3.06892	2.74128	239.414	28.0626	28.5308	187.645	1
22947	MICRO.1520.C6	MICRO.1520.C6_721	patatin protein group A-3 [Solanum tuberosum]	33.1	development.storage proteins	-0.923566	-0.944552	734.69	1765.65	1393.56	917.417	1
11155	bf_mxflxxxx_0041c07.t3m.scf	bf_mxflxxxx_0041c07.t3m.scf_459	ubiquitin-specific protease 12, putative, expressed [Oryza sativa (japonica cultivar-group)]	29.5.11	protein.degradation.ubiquitin	-0.923105	-0.699523	212.738	346.958	403.392	213.648	1
41248	STMGL73TV	STMGL73TV_595	FAR1; Zinc finger, SWIM-type [Medicago truncatula]	30.11	signalling.light	-0.922409	-0.61948	821.932	1496.91	1557.79	974.345	1
1996	MICRO.3024.C5	MICRO.3024.C5_395	hypothetical protein OsJ_018903 [Oryza sativa (japonica cultivar-group)]	35.1	not assigned.no ontology	-0.918679	-0.692428	1527.28	3041.76	2887.14	1882.28	1
17363	MICRO.11716.C1	MICRO.11716.C1_479	EEF48 [Solanum melongena]	26.21	misc.protease inhibitor/seed storage/lipid transfer protein (LTP) family protein	-0.918368	-0.79363	1133.25	2099.45	2141.81	1211.15	1
18200	MICRO.7975.C1	MICRO.7975.C1_265	NA	35.2	not assigned.unknown	-0.91835	-0.800434	1022.25	1860.05	1932.01	1068	1
12459	MICRO.9518.C1	MICRO.9518.C1_4	putative protein [Arabidopsis thaliana]	35.2	not assigned.unknown	-0.917896	-0.772014	278.924	494.612	526.987	289.644	1
41039	MICRO.8279.C2	MICRO.8279.C2_1163	NA	35.2	not assigned.unknown	-0.917655	-0.983417	483.404	930.603	913.171	470.681	1
17896	MICRO.5981.C2	MICRO.5981.C2_352	putative membrane protein [Solanum tuberosum]	17.2.3	hormone metabolism.auxin.induced-regulated-responsive-activated	-0.912968	-0.877436	370.69	689.823	697.979	375.494	1
584	bf_swstxxxx_0058h03.t3m.scf	bf_swstxxxx_0058h03.t3m.scf_614	NA	35.2	not assigned.unknown	-0.911358	-0.897767	180	318.231	338.547	170.8	1
33787	MICRO.9016.C1	MICRO.9016.C1_739	electron transporter/ metal ion binding [Arabidopsis thaliana]	21.01	redox.thioredoxin	-0.910125	-1.37248	127.711	253.419	239.995	97.8773	1
36185	MICRO.2286.C47	MICRO.2286.C47_831	NA	35.2	not assigned.unknown	3.00955	4.16933	126.576	8.50763	15.7176	153.074	1
5551	MICRO.5514.C1	MICRO.5514.C1_951	Os04g0658600 [Oryza sativa (japonica cultivar-group)]	35.2	not assigned.unknown	-0.904041	-0.882623	229.417	403.261	429.309	218.721	1
27807	bf_mxflxxxx_0028g04.t3m.scf	bf_mxflxxxx_0028g04.t3m.scf_195	NA	35.2	not assigned.unknown	-0.902281	-0.945781	2061.97	4229.93	3853.86	2195.96	1
21675	BF_TUBSXXXX_0028G08_T3M.SCF	BF_TUBSXXXX_0028G08_T3M.SCF_554	NA	35.2	not assigned.unknown	-0.902125	-0.66841	1561.18	3119.21	2917.56	1962.61	1
4118	SSBN003N01u.scf	SSBN003N01u.scf_683	NA	29.5.11.04.03.02	protein.degradation.ubiquitin.E3.SCF.FBOX	-0.902007	-0.959619	1398.17	2981.28	2612.7	1532.95	1
8000	TBSK03834FH06.t3m.scf	TBSK03834FH06.t3m.scf_104	NA	33.1	development.storage proteins	-0.900607	-0.591452	907.51	1583.2	1694.19	1050.73	1
41671	MICRO.12304.C1	MICRO.12304.C1_805	NA	35.2	not assigned.unknown	-0.897865	-1.32343	349.99	683.86	652.138	273.259	1
37143	MICRO.18017.C1	MICRO.18017.C1_323	NA	35.2	not assigned.unknown	2.98179	2.92329	697.641	95.1274	88.3129	721.61	1
39729	MICRO.14552.C2	MICRO.14552.C2_75	RNase NGR2 [Nicotiana glutinosa]	27.1.19	RNA.processing.ribonucleases	-0.895475	-1.91757	101.753	275.703	189.283	72.9785	1
14241	MICRO.13261.C1	MICRO.13261.C1_711	NA	35.2	not assigned.unknown	-0.894404	-1.56357	57.1505	133.882	106.234	45.2939	1
24342	MICRO.586.C1	MICRO.586.C1_1517	catalytic [Arabidopsis thaliana]	35.1	not assigned.no ontology	-0.893697	-0.869628	225.091	422.873	418.204	231.433	1
34554	MICRO.16063.C2	MICRO.16063.C2_639	unknown protein [Arabidopsis thaliana]	35.2	not assigned.unknown	-0.892902	-0.637604	250.657	430.817	465.447	276.92	1
29599	bf_suspxxxx_0005B06.t3m.scf	bf_suspxxxx_0005B06.t3m.scf_554	hypothetical protein CaO19.63 [Candida albicans SC5314]	35.2	not assigned.unknown	-0.892743	-1.06154	2150	4571.16	3991.91	2190.13	1
33265	BF_CSCHXXXX_0032D02.T3M.SCF	BF_CSCHXXXX_0032D02.T3M.SCF_566	Os05g0301600 [Oryza sativa (japonica cultivar-group)]	35.2	not assigned.unknown	-0.89239	-0.761264	511.397	916.522	949.279	540.729	1
12442	MICRO.4366.C1	MICRO.4366.C1_586	NA	35.2	not assigned.unknown	-0.890659	-0.592954	2926.52	4809.88	5425.83	3188.87	1
25909	SSBN003I20u.scf	SSBN003I20u.scf_656	SCARECROW [Cucumis sativus]	27.3.21	RNA.regulation of transcription.GRAS transcription factor family	-0.890421	-1.29657	420.147	1066.8	778.834	434.287	1
14705	MICRO.14109.C1	MICRO.14109.C1_1211	DNA binding / transcription factor/ transcriptional activator [Arabidopsis thaliana]	27.3.03	RNA.regulation of transcription.AP2/EREBP, APETALA2/Ethylene-responsive element binding protein family	-0.886124	-1.63593	317.341	845.759	586.511	272.134	1
31069	bf_ivrootxx_0025b12.t3m.scf	bf_ivrootxx_0025b12.t3m.scf_615	NA	35.2	not assigned.unknown	-0.88237	-0.877965	994.686	1857.56	1833.61	1010.76	1
39167	MICRO.1889.C14	MICRO.1889.C14_348	CYP72A56 [Nicotiana tabacum]	26.1	misc.cytochrome P450	-0.88165	-0.944409	1341.47	2900.58	2471.63	1507.27	1
37580	MICRO.11430.C1	MICRO.11430.C1_677	NA	35.2	not assigned.unknown	-0.881212	-1.04822	1180.55	2357.53	2174.49	1140.02	1
12490	MICRO.2478.C1	MICRO.2478.C1_1111	Protease-associated PA; Proteinase inhibitor I9, subtilisin propeptide [Medicago truncatula]	29.5.01	protein.degradation.subtilases	-0.879799	-0.584982	683.933	1108.77	1258.52	739.168	1
26210	cSTB42P10TH	cSTB42P10TH_226	Cyclin-like F-box [Medicago truncatula]	35.2	not assigned.unknown	-0.879542	-0.915429	1157.47	2119.83	2129.51	1123.91	1
14618	MICRO.7398.C3	MICRO.7398.C3_605	3-dehydroquinate dehydratase / shikimate dehydrogenase isoform 2 [Nicotiana tabacum]	13.1.6.1.10	amino acid metabolism.synthesis.aromatic aa.chorismate.dehydroquinate dehydratase/shikimate dehydrogenase	-0.879186	-1.31739	89.5861	167.933	164.779	67.3848	1
16613	MICRO.3048.C2	MICRO.3048.C2_584	EDGP precursor [Daucus carota]	35.1	not assigned.no ontology	-0.879123	-1.02789	297.854	560.433	547.83	274.851	1
34777	BF_LBCHXXXX_0008C04_T3M.SCF	BF_LBCHXXXX_0008C04_T3M.SCF_449	NA	35.2	not assigned.unknown	-0.878234	-0.769409	403.051	708.459	740.857	415.623	1
42816	MICRO.9774.C2	MICRO.9774.C2_947	NA	35.2	not assigned.unknown	-0.877848	-0.871097	599.602	1086.73	1101.85	594.149	1
379	MICRO.7238.C2	MICRO.7238.C2_208	unknown protein [Arabidopsis thaliana]	13.2.2.2	amino acid metabolism.degradation.glutamate family.proline	-0.877157	-0.719851	190.516	364.1	349.931	221.067	1
35492	MICRO.433.C1	MICRO.433.C1_1843	ATP binding / phenylalanine-tRNA ligase [Arabidopsis thaliana]	29.1	protein.aa activation	-0.873465	-1.51294	226.191	524.009	414.394	183.61	1
35190	MICRO.15691.C1	MICRO.15691.C1_454	NA	35.2	not assigned.unknown	-0.872061	-0.763639	1837.18	3728.48	3362.54	2196.11	1
13626	BF_LBCHXXXX_0031C05_T3M.SCF	BF_LBCHXXXX_0031C05_T3M.SCF_323	NA	35.2	not assigned.unknown	-0.871782	-0.69658	395.869	634.085	724.41	391.252	1
28521	MICRO.9387.C2	MICRO.9387.C2_2238	Bromodomain [Medicago truncatula]	27.3.52	RNA.regulation of transcription.Global transcription factor group	2.89556	3.0438	509.991	61.7341	68.535	509.095	1
4288	MICRO.9778.C1	MICRO.9778.C1_512	NA	35.2	not assigned.unknown	-0.869131	-0.615494	318.804	619.95	582.315	404.645	1
12542	bf_ivrootxx_0058c04.t3m.scf	bf_ivrootxx_0058c04.t3m.scf_316	NA	35.2	not assigned.unknown	-0.866289	-1.26426	348.975	726.759	636.17	302.559	1
40407	bf_ivrootxx_0030g05.t3m.scf	bf_ivrootxx_0030g05.t3m.scf_647	Unknown protein [Arabidopsis thaliana]	35.1	not assigned.no ontology	-0.864725	-0.701899	131.334	212.756	239.158	130.794	1
41108	bf_acdaxxxx_0061c09.t3m.scf	bf_acdaxxxx_0061c09.t3m.scf_630	NA	35.2	not assigned.unknown	-0.864025	-0.87864	140.839	227.235	256.341	123.589	1
8213	BF_TUBSXXXX_0029E08_T3M.SCF	BF_TUBSXXXX_0029E08_T3M.SCF_290	NA	35.2	not assigned.unknown	-0.86366	-0.771932	1113.27	2059.16	2025.76	1205.91	1
26056	bf_arrayxxx_0048c05.t7m.scf	bf_arrayxxx_0048c05.t7m.scf_56	NA	35.2	not assigned.unknown	2.86893	2.46366	534.777	85.3067	73.2045	470.565	1
42397	MICRO.3134.C8	MICRO.3134.C8_320	3-hydroxy-3-methylglutaryl coenzyme A reductase [Solanum tuberosum]	16.1.2.3	secondary metabolism.isoprenoids.mevalonate pathway.HMG-CoA reductase	2.8586	1.09856	299.24	92.4669	41.2569	198.01	1
8331	MICRO.3295.C1	MICRO.3295.C1_1912	RelA-SpoT like protein RSH4 [Nicotiana tabacum]	30.3	signalling.calcium	-0.860036	-0.918994	743.497	1499.47	1349.51	793.035	1
10491	MICRO.2968.C2	MICRO.2968.C2_743	Leucine-rich repeat [Medicago truncatula]	20.1.02	stress.biotic.receptors	-0.85775	-0.913407	790.083	1475.13	1431.8	783.191	1
34491	bf_cswbxxxx_0027f10.t3m.scf	bf_cswbxxxx_0027f10.t3m.scf_263	NA	35.2	not assigned.unknown	-0.856088	-0.799842	296.799	497.641	537.242	285.851	1
13635	cSTD4G1TH	cSTD4G1TH_660	unknown protein [Arabidopsis thaliana]	31.3	cell.cycle	-0.855729	-0.935837	415.365	759.902	751.675	397.23	1
7300	POCD905TP	POCD905TP_312	unknown protein [Arabidopsis thaliana]	35.1	not assigned.no ontology	-0.854304	-1.16766	246.877	534.111	446.325	237.755	1
29983	bf_mxflxxxx_0024e07.t3m.scf	bf_mxflxxxx_0024e07.t3m.scf_627	unknown protein [Arabidopsis thaliana]	35.2	not assigned.unknown	2.83238	2.15884	338.538	72.8965	47.5308	325.523	1
35256	MICRO.4288.C14	MICRO.4288.C14_20	putative Kunitz-type tuber invertase inhibitor precursor [Solanum tuberosum]	20.1.07.06	stress.biotic.PR-proteins.proteinase inhibitors	-0.851766	-0.737057	13805.3	28779	24914.6	17266.3	1
44820	ACDA01928A08.T3m.scf	ACDA01928A08.T3m.scf_563	NA	35.2	not assigned.unknown	-0.851123	-0.812274	435.534	795.001	785.663	452.74	1
11326	MICRO.9429.C1	MICRO.9429.C1_395	NA	35.2	not assigned.unknown	-0.850846	-0.619838	360.211	566.749	649.662	368.808	1
245	MICRO.8470.C1	MICRO.8470.C1_1055	peptidase/ subtilase [Arabidopsis thaliana]	29.5.01	protein.degradation.subtilases	-0.850798	-0.927262	319.571	641.225	576.345	337.191	1
19074	ACDA04130A02.T3m.scf	ACDA04130A02.T3m.scf_284	NA	35.2	not assigned.unknown	-0.850568	-0.585311	2199.59	3534.11	3966.32	2355.51	1
15860	bf_mxflxxxx_0074g09.t3m.scf	bf_mxflxxxx_0074g09.t3m.scf_568	NA	35.2	not assigned.unknown	-0.849067	-0.603923	510.701	657.886	919.943	432.864	1
15975	bf_cswcxxxx_0005d03.t3m.scf	bf_cswcxxxx_0005d03.t3m.scf_373	putative polyprotein [Solanum tuberosum]	35.2	not assigned.unknown	-0.848771	-1.17448	1381.98	2924.95	2488.89	1295.88	1
15077	BF_TUBSXXXX_0007H07_T3M.SCF	BF_TUBSXXXX_0007H07_T3M.SCF_442	NA	35.2	not assigned.unknown	-0.848521	-0.943461	845.815	1532.04	1523.02	796.636	1
27750	BF_LBCHXXXX_0003F05_T3M.SCF	BF_LBCHXXXX_0003F05_T3M.SCF_523	NA	35.2	not assigned.unknown	-0.848457	-0.632103	192.861	286.553	347.26	184.894	1
7924	MICRO.8669.C1	MICRO.8669.C1_576	NA	35.2	not assigned.unknown	-0.84759	-0.95049	128.331	228.564	230.93	118.272	1
30144	MICRO.12324.C1	MICRO.12324.C1_746	NA	35.2	not assigned.unknown	-0.846629	-0.640435	3618.24	6175.65	6506.65	3961.8	1
31310	MICRO.18219.C1	MICRO.18219.C1_85	NA	35.2	not assigned.unknown	2.81092	4.80695	241.255	7.67228	34.38	214.764	1
27125	STMHN76TV	STMHN76TV_545	NA	35.2	not assigned.unknown	-0.846144	-0.649485	484.151	1098.65	870.354	700.401	1
34649	MICRO.17050.C1	MICRO.17050.C1_628	NA	35.2	not assigned.unknown	-0.846032	-0.876078	1008.81	1904.61	1813.38	1037.72	1
26886	bf_mxlfxxxx_0047g09.t3m.scf	bf_mxlfxxxx_0047g09.t3m.scf_405	NA	35.2	not assigned.unknown	-0.845241	-1.4219	1299.13	2761.58	2333.97	1030.68	1
29682	cSTB24K18TH	cSTB24K18TH_81	NA	35.2	not assigned.unknown	-0.84484	-0.84025	3213.02	6109.51	5770.8	3412.45	1
3911	cSTB41N4TH	cSTB41N4TH_205	NA	35.2	not assigned.unknown	-0.843749	-0.795057	408.336	754.305	732.845	434.721	1
42211	MICRO.16843.C1	MICRO.16843.C1_22	NA	35.2	not assigned.unknown	-0.841272	-1.21225	473.684	1068.36	848.665	461.1	1
14265	MICRO.9015.C1	MICRO.9015.C1_996	unknown protein [Arabidopsis thaliana]	35.2	not assigned.unknown	-0.84087	-0.929489	190.799	372.84	341.745	195.758	1
12407	MICRO.10032.C1	MICRO.10032.C1_1411	unknown protein [Arabidopsis thaliana]	35.2	not assigned.unknown	-0.840648	-1.33907	410.425	807.084	735.011	319.019	1
31254	BPLI17I12TH	BPLI17I12TH_774	NA	35.2	not assigned.unknown	2.79245	2.33824	311.698	56.8977	44.9907	287.724	1
36889	MICRO.2093.C2	MICRO.2093.C2_1109	RNA binding protein-like protein [Solanum tuberosum]	27.4	RNA.RNA binding	-0.839827	-0.784094	776.203	1509.24	1389.28	876.441	1
12493	MICRO.7260.C1	MICRO.7260.C1_1275	Quinonprotein alcohol dehydrogenase-like [Medicago truncatula]	35.1	not assigned.no ontology	-0.839604	-0.854541	673.057	1011.81	1204.47	559.573	1
32197	bf_mxlfxxxx_0031f03.t3m.scf	bf_mxlfxxxx_0031f03.t3m.scf_102	NA	35.2	not assigned.unknown	-0.838272	-1.07846	198.025	346.426	354.05	164.044	1
42052	MICRO.714.C1	MICRO.714.C1_1720	unknown protein [Arabidopsis thaliana]	35.1	not assigned.no ontology	-0.838185	-0.626146	740.325	1314.14	1323.55	851.435	1
36387	bf_ivrootxx_0046g01.t3m.scf	bf_ivrootxx_0046g01.t3m.scf_410	NA	35.2	not assigned.unknown	2.78366	2.25987	473.658	92.535	68.786	443.195	1
34847	MICRO.5516.C1	MICRO.5516.C1_695	NA	35.2	not assigned.unknown	-0.832499	-0.663087	1883.94	3818.9	3354.86	2411.73	1
2356	SDBN001N12u.scf	SDBN001N12u.scf_367	PERK1-like protein kinase [Nicotiana tabacum]	35.2	not assigned.unknown	-0.831939	-0.955184	281.374	546.001	500.868	281.614	1
27854	MICRO.7880.C1	MICRO.7880.C1_67	NA	16.1.4	secondary metabolism.isoprenoids.carotenoids	-0.831234	-0.760788	610.791	1143.76	1086.72	675.018	1
16238	MICRO.5200.C1	MICRO.5200.C1_783	UV-induced sesquiterpene cyclase [Capsicum annuum]	16.1.5	secondary metabolism.isoprenoids.terpenoids	-0.830686	-0.788951	377.14	749.185	670.754	433.602	1
32696	bf_stolxxxx_0066d02.t3m.scf	bf_stolxxxx_0066d02.t3m.scf_85	NA	35.2	not assigned.unknown	-0.826391	-0.713991	1776.49	3057.56	3150.16	1863.99	1
113	MICRO.2255.C3	MICRO.2255.C3_843	LEXYL1 [Solanum lycopersicum]	33.99	development.unspecified	-0.825721	-1.02349	359.314	634.707	636.855	312.229	1
32241	MICRO.98.C5	MICRO.98.C5_1923	phosphoglycerate kinase precursor-like [Solanum tuberosum]	1.03.03	PS.calvin cyle.phosphoglycerate kinase	-0.825612	-0.891286	159.671	295.562	282.982	159.347	1
38697	BPLI18K9TH	BPLI18K9TH_181	NA	30.5	signalling.G-proteins	2.74201	2.76774	417.205	52.4062	62.3623	356.908	1
37455	MICRO.10690.C2	MICRO.10690.C2_442	ATP binding / aspartate-tRNA ligase/ lysine-tRNA ligase/ nucleic acid binding / tRNA ligase [Arabidopsis thaliana]	29.1	protein.aa activation	-0.825272	-0.903993	206.256	408.437	365.46	218.271	1
28166	MICRO.10169.C1	MICRO.10169.C1_1266	Os07g0506000 [Oryza sativa (japonica cultivar-group)]	35.2	not assigned.unknown	-0.823929	-0.591799	805.584	1382.4	1426.06	917.244	1
2836	MICRO.331.C118	MICRO.331.C118_572	NA	35.2	not assigned.unknown	-0.823854	-0.643689	1800.19	3572.88	3186.57	2286.91	1
19008	cPRO8L22TH	cPRO8L22TH_588	Integrase, catalytic region; Zinc finger, CCHC-type; Peptidase aspartic, catalytic [Medicago truncatula]	35.2	not assigned.unknown	-0.822042	-0.638943	9058.74	15321.2	16015	9838.98	1
31409	bf_arrayxxx_0031b08.t7m.scf	bf_arrayxxx_0031b08.t7m.scf_388	NA	35.2	not assigned.unknown	-0.820875	-0.661656	243.701	387.687	430.492	245.077	1
6916	bf_arrayxxx_0073g07.t7m.scf	bf_arrayxxx_0073g07.t7m.scf_771	Down-regulated in metastasis [Medicago truncatula]	35.2	not assigned.unknown	-0.820585	-0.604538	1033.58	1767.17	1825.44	1162.23	1
7053	POCCP06TP	POCCP06TP_889	NA	35.2	not assigned.unknown	-0.820274	-0.673007	491.972	811.108	868.696	508.726	1
22875	MICRO.12199.C2	MICRO.12199.C2_437	unknown protein [Arabidopsis thaliana]	17.2.3	hormone metabolism.auxin.induced-regulated-responsive-activated	2.7195	2.57999	377.457	44.4658	57.3083	265.876	1
21578	POCD819TV	POCD819TV_645	NA	35.2	not assigned.unknown	-0.817242	-1.05669	220.317	529.289	388.206	254.447	1
38502	bf_cswbxxxx_0022h03.t3m.scf	bf_cswbxxxx_0022h03.t3m.scf_244	NA	35.2	not assigned.unknown	2.71365	3.59366	362.24	33.8707	55.2212	408.906	1
26470	MICRO.1889.C5	MICRO.1889.C5_844	CYP72A56 [Nicotiana tabacum]	26.1	misc.cytochrome P450	-0.81688	-0.719135	2573.88	4316.93	4534.13	2622.37	1
21693	MICRO.17398.C1	MICRO.17398.C1_647	Down-regulated in metastasis [Medicago truncatula]	35.2	not assigned.unknown	-0.816134	-0.80152	959.388	1678.42	1689.18	962.982	1
16916	bf_cswbxxxx_0047g12.t3m.scf	bf_cswbxxxx_0047g12.t3m.scf_118	NA	35.2	not assigned.unknown	-0.815887	-0.632456	789.917	1504.09	1390.56	970.257	1
30141	bf_mxflxxxx_0067a07.t3m.scf	bf_mxflxxxx_0067a07.t3m.scf_260	NA	35.1	not assigned.no ontology	2.70654	1.97137	324.1	69.3236	49.6511	271.846	1
29797	MICRO.11504.C1	MICRO.11504.C1_131	NA	35.2	not assigned.unknown	2.70509	3.05951	396.104	42.4301	60.7431	353.736	1
31426	BF_LBCHXXXX_0041E12_T3M.SCF	BF_LBCHXXXX_0041E12_T3M.SCF_108	NB-ARC domain containing protein [Solanum demissum]	35.2	not assigned.unknown	-0.812823	-0.592413	819.875	1381.75	1440.23	916.421	1
18123	BF_TUBSXXXX_0022C12_T3M.SCF	BF_TUBSXXXX_0022C12_T3M.SCF_338	NA	35.2	not assigned.unknown	2.69662	2.12761	432.922	86.133	66.7801	376.394	1
22769	MICRO.1307.C1	MICRO.1307.C1_752	unknown protein [Arabidopsis thaliana]	35.2	not assigned.unknown	-0.811691	-0.706608	453.706	1013.46	796.375	621.01	1
25738	MICRO.5838.C1	MICRO.5838.C1_649	NA	35.2	not assigned.unknown	-0.811548	-0.780106	350.113	668.411	614.481	389.232	1
33807	MICRO.2444.C1	MICRO.2444.C1_756	N-acetyltransferase [Arabidopsis thaliana]	35.1	not assigned.no ontology	-0.808809	-0.854958	210.595	416.377	368.913	230.207	1
13715	bf_arrayxxx_0020c08.t7m.scf	bf_arrayxxx_0020c08.t7m.scf_637	transferase [Arabidopsis thaliana]	16.2	secondary metabolism.phenylpropanoids	-0.808772	-0.639552	655.579	959.839	1148.39	616.133	1
13487	PPCCM12TH	PPCCM12TH_821	NA	35.2	not assigned.unknown	-0.808606	-1.25489	147.091	335.908	257.633	140.754	1
3782	ACDA02659F07.T3m.scf	ACDA02659F07.T3m.scf_540	NA	35.2	not assigned.unknown	-0.808535	-0.590478	473.627	932.672	829.525	619.409	1
17780	MICRO.12894.C1	MICRO.12894.C1_1021	ROF1 (ROTAMASE FKBP 1); FK506 binding / calmodulin binding / peptidyl-prolyl cis-trans isomerase [Arabidopsis thaliana]	31.3	cell.cycle	2.68584	3.49973	331.423	31.4048	51.5066	355.238	1
41607	MICRO.14681.C1	MICRO.14681.C1_1598	unknown protein [Arabidopsis thaliana]	35.1	not assigned.no ontology	-0.8065	-0.728545	678.701	1180.81	1187.02	712.635	1
23405	bf_mxlfxxxx_0059h01.t3m.scf	bf_mxlfxxxx_0059h01.t3m.scf_399	NA	35.2	not assigned.unknown	-0.806399	-0.71939	1022.23	1656.57	1787.72	1006.13	1
38523	MICRO.14571.C1	MICRO.14571.C1_866	NA	35.2	not assigned.unknown	2.67835	2.7516	327.173	45.775	51.1111	308.279	1
33103	MICRO.575.C1	MICRO.575.C1_506	ATP binding [Arabidopsis thaliana]	29.6	protein.folding	2.67311	2.58109	396.287	52.3848	62.1331	313.466	1
23837	MICRO.3028.C2	MICRO.3028.C2_1002	alcohol NADP+ oxidoreductase [Solanum tuberosum]	16.2.1.10	secondary metabolism.phenylpropanoids.lignin biosynthesis.CAD	-0.804527	-0.599225	358.586	619.386	626.297	408.862	1
44510	MICRO.8818.C1	MICRO.8818.C1_641	NA	35.2	not assigned.unknown	2.67135	4.56683	327.974	12.3656	51.4854	293.068	1
25149	cSTS10P23TH	cSTS10P23TH_343	wound-inducible proteinase inhibitor I	20.1.07.06	stress.biotic.PR-proteins.proteinase inhibitors	-0.804148	-0.946625	664.799	1354.77	1160.81	702.913	1
30207	bf_suspxxxx_0059e04.t3m.scf	bf_suspxxxx_0059e04.t3m.scf_593	NA	35.2	not assigned.unknown	2.66866	3.18047	163.826	13.5317	25.7654	122.678	1
34449	MICRO.6803.C3	MICRO.6803.C3_30	unknown protein [Arabidopsis thaliana]	28.99	DNA.unspecified	2.66857	1.46946	243.595	75.8026	38.3132	209.911	1
15676	MICRO.11111.C3	MICRO.11111.C3_910	NA	35.2	not assigned.unknown	-0.803162	-0.613632	2326.11	3790.44	4058.88	2477.24	1
23821	SSBN002F14u.scf	SSBN002F14u.scf_698	RNA-directed DNA polymerase (Reverse transcriptase); Polynucleotidyl transferase, Ribonuclease H fold [Medicago truncatula]	20.1.02	stress.biotic.receptors	-0.802778	-0.642462	884.447	1569.34	1542.88	1005.35	1
7296	cPRO19O11TH	cPRO19O11TH_638	NA	35.2	not assigned.unknown	-0.802351	-0.939791	178.205	393.874	310.779	205.33	1
34069	MICRO.8158.C1	MICRO.8158.C1_578	ATP binding / kinase/ protein serine/threonine kinase [Arabidopsis thaliana]	30.2.5	signalling.receptor kinases.leucine rich repeat V	-0.802035	-0.988316	341.469	675.116	595.371	340.303	1
30793	bf_swstxxxx_0028b05.t3m.scf	bf_swstxxxx_0028b05.t3m.scf_624	NA	35.2	not assigned.unknown	-0.801992	-0.602501	552.377	935.471	963.073	616.112	1
15039	bf_mxflxxxx_0032g11.t3m.scf	bf_mxflxxxx_0032g11.t3m.scf_588	oxidoreductase, acting on paired donors, with incorporation or reduction of molecular oxygen, 2-oxoglutarate as one donor, and incorporation of one atom each of oxygen into both donors [Arabidopsis thaliana]	17.6.1	hormone metabolism.gibberelin.synthesis-degradation	-0.801001	-0.865165	1979.08	3739.49	3448.17	2052.92	1
16087	bf_acdcxxxx_0010c04.t3m.scf	bf_acdcxxxx_0010c04.t3m.scf_442	NA	35.2	not assigned.unknown	-0.800493	-0.751549	2014.71	3220.14	3509.02	1912.65	1
5059	cSTC14G9TH	cSTC14G9TH_83	NA	35.2	not assigned.unknown	-0.798205	-0.74363	606.247	1123.37	1054.22	670.914	1
19745	MICRO.9343.C2	MICRO.9343.C2_752	unknown protein [Arabidopsis thaliana]	35.2	not assigned.unknown	-0.798029	-1.0875	273.601	512.361	475.716	241.105	1
19163	MICRO.2461.C4	MICRO.2461.C4_95	Lactuca sativa short-chain dehydrogenase/reductase 2	26.22	misc.short chain dehydrogenase/reductase (SDR)	-0.797485	-0.838478	580.382	851.981	1008.74	476.456	1
7317	MICRO.17992.C1	MICRO.17992.C1_642	NA	35.2	not assigned.unknown	-0.796968	-1.1682	126.557	294.503	219.887	131.047	1
5807	BF_TUBSXXXX_0066G05_T3M.SCF	BF_TUBSXXXX_0066G05_T3M.SCF_316	NA	35.2	not assigned.unknown	-0.796813	-0.958128	205.312	563.826	356.68	290.215	1
19771	bf_mxflxxxx_0070b08.t3m.scf	bf_mxflxxxx_0070b08.t3m.scf_471	ring domain containing protein [Capsicum annuum]	29.5.11.04.02	protein.degradation.ubiquitin.E3.RING	2.64478	2.80312	140.342	20.6096	22.4402	143.844	1
25282	MICRO.6822.C2	MICRO.6822.C2_836	unknown protein [Arabidopsis thaliana]	35.2	not assigned.unknown	-0.79548	-0.813298	760.589	1316.5	1320.12	749.195	1
16603	MICRO.5625.C1	MICRO.5625.C1_231	catalytic [Arabidopsis thaliana]	35.1	not assigned.no ontology	-0.794824	-0.727235	146.926	222.885	254.897	134.636	1
29130	bf_mxlfxxxx_0045c07.t3m.scf	bf_mxlfxxxx_0045c07.t3m.scf_438	AMP-dependent synthetase and ligase [Medicago truncatula]	35.2	not assigned.unknown	-0.793393	-0.827386	485.359	982.245	841.198	553.543	1
30754	bf_cswbxxxx_0005d01.t3m.scf	bf_cswbxxxx_0005d01.t3m.scf_63	NA	35.2	not assigned.unknown	-0.791025	-1.2216	1642.43	3872.81	2841.91	1660.68	1
24645	POCC981TP	POCC981TP_893	hypothetical protein OsJ_027842 [Oryza sativa (japonica cultivar-group)]	35.2	not assigned.unknown	-0.78971	-0.758932	2501.98	5274.14	4325.24	3116.67	1
10353	cSTB14I1TH	cSTB14I1TH_498	O-methyltransferase [Catharanthus roseus]	35.2	not assigned.unknown	-0.789219	-0.693573	227.236	292.034	392.695	180.57	1
5597	bf_mxlfxxxx_0027e11.t3m.scf	bf_mxlfxxxx_0027e11.t3m.scf_467	NA	35.2	not assigned.unknown	-0.788717	-0.659679	122.023	255.171	210.8	161.528	1
43326	MICRO.331.C152	MICRO.331.C152_37	NA	35.2	not assigned.unknown	-0.787096	-0.651605	1058.06	1876.57	1825.79	1194.57	1
20702	MICRO.18010.C1	MICRO.18010.C1_639	unknown [Arabidopsis thaliana]	35.2	not assigned.unknown	-0.786963	-0.607385	1143.82	1916.36	1973.59	1257.87	1
23285	BF_LBCHXXXX_0019H07_T3M.SCF	BF_LBCHXXXX_0019H07_T3M.SCF_157	NA	35.2	not assigned.unknown	-0.786672	-0.849435	521.646	949.983	899.887	527.242	1
24650	cSTC3P17TH	cSTC3P17TH_92	NA	35.2	not assigned.unknown	-0.785713	-1.28507	333.595	782.688	575.099	321.176	1
3290	cPRO22P18TH	cPRO22P18TH_707	NA	35.2	not assigned.unknown	-0.784744	-0.608572	69.7937	114.413	120.24	75.0371	1
28457	MICRO.2847.C1	MICRO.2847.C1_1190	conserved hypothetical protein [Medicago truncatula]	35.2	not assigned.unknown	-0.783828	-1.12024	499.046	1118.74	859.204	514.637	1
43221	cPRO11F1TH	cPRO11F1TH_702	Leucine-rich repeat [Medicago truncatula]	35.2	not assigned.unknown	-0.782734	-0.783139	319.526	590.037	549.709	342.871	1
5043	bf_ivrootxx_0033h08.t3m.scf	bf_ivrootxx_0033h08.t3m.scf_22	TMV resistance protein N [Arabidopsis thaliana]	20.1.02	stress.biotic.receptors	-0.781134	-0.810298	1265.75	2398.13	2175.16	1367.57	1
11144	MICRO.2445.C5	MICRO.2445.C5_536	profilin-like protein [Solanum tuberosum]	31.1	cell.organisation	-0.779806	-0.687392	836.372	1440.79	1435.97	894.694	1
13831	STMHB25TV	STMHB25TV_644	NA	35.2	not assigned.unknown	-0.779579	-0.646295	1088.18	1826.42	1868	1166.93	1
35729	MICRO.1180.C1	MICRO.1180.C1_307	NA	35.2	not assigned.unknown	-0.777977	-0.615562	587.339	893.065	1007.12	582.882	1
18873	MICRO.3684.C5	MICRO.3684.C5_956	unknown protein [Arabidopsis thaliana]	35.2	not assigned.unknown	2.5827	2.80593	395.694	55.7283	66.0525	389.714	1
30727	MICRO.1889.C3	MICRO.1889.C3_1	CYP72A56 [Nicotiana tabacum]	26.1	misc.cytochrome P450	-0.777364	-0.978761	615.406	1184.42	1054.8	600.992	1
40840	POAE019TP	POAE019TP_295	malonyltransferase MaT1 [Nicotiana tabacum]	16.8.1	secondary metabolism.flavonoids.anthocyanins	-0.777219	-1.26465	511.071	1123.61	875.886	467.647	1
42394	MICRO.8672.C1	MICRO.8672.C1_798	NA	35.2	not assigned.unknown	-0.776753	-1.16066	133.66	355.274	228.996	158.917	1
13639	bf_swstxxxx_0043a08.t3m.scf	bf_swstxxxx_0043a08.t3m.scf_381	tRNA-binding arm; KIP1-like [Medicago truncatula]	35.2	not assigned.unknown	-0.775787	-0.947541	2015.27	3543.3	3450.39	1837.26	1
43400	MICRO.13198.C1	MICRO.13198.C1_335	NA	35.2	not assigned.unknown	-0.775634	-1.21399	1123.84	2652.58	1923.95	1143.46	1
17883	bf_mxflxxxx_0063h11.t3m.scf	bf_mxflxxxx_0063h11.t3m.scf_487	NA	35.2	not assigned.unknown	2.57604	2.97358	581.495	70.8007	97.5171	556.129	1
27713	bf_mxlfxxxx_0003h06.t3m.scf	bf_mxlfxxxx_0003h06.t3m.scf_244	NA	35.2	not assigned.unknown	-0.774724	-0.682336	884.146	1598.54	1512.65	996.138	1
19239	bf_mxlfxxxx_0023h11.t3m.scf	bf_mxlfxxxx_0023h11.t3m.scf_647	xyloglucan endotransglucosylase-hydrolase XTH7 [Lycopersicon esculentum]	10.7	cell wall.modification	-0.773814	-0.615226	416.448	637.056	712.035	415.888	1
35808	bf_acdaxxxx_0064c05.t3m.scf	bf_acdaxxxx_0064c05.t3m.scf_192	NA	35.2	not assigned.unknown	-0.772601	-0.901437	257.676	486.055	440.2	260.211	1
33155	MICRO.17614.C1	MICRO.17614.C1_381	harpin inducing protein 1-like 18 [Nicotiana tabacum]	35.1	not assigned.no ontology	-0.771025	-0.664695	507.694	800.54	866.371	504.998	1
40805	MICRO.212.C7	MICRO.212.C7_879	UDP-glucose:solanidine glucosyltransferase [Solanum tuberosum]	26.02	misc.UDP glucosyl and glucoronyl transferases	-0.770497	-0.848776	431.572	699.194	736.2	388.231	1
8308	SDBN001K14u.scf	SDBN001K14u.scf_496	NA	35.2	not assigned.unknown	-0.770074	-0.704265	570.574	929.432	973.032	570.444	1
3991	MICRO.17735.C1	MICRO.17735.C1_761	unknown protein [Arabidopsis thaliana]	35.2	not assigned.unknown	-0.769807	-0.681372	630.263	1099.87	1074.62	685.848	1
8380	POCCH95TP	POCCH95TP_856	unknown protein [Arabidopsis thaliana]	35.2	not assigned.unknown	-0.768059	-0.920487	143.924	237.085	245.099	125.259	1
13023	SDBN004B17u.scf	SDBN004B17u.scf_374	NA	35.2	not assigned.unknown	-0.766372	-0.641359	1452.07	2434.09	2469.96	1560.52	1
39912	bf_arrayxxx_0017g02.t7m.scf	bf_arrayxxx_0017g02.t7m.scf_596	transporter [Arabidopsis thaliana]	34.99	transport misc	-0.765358	-0.803906	507.128	907.728	862.012	519.943	1
12160	BF_LBCHXXXX_0035C10_T3M.SCF	BF_LBCHXXXX_0035C10_T3M.SCF_155	NA	35.2	not assigned.unknown	-0.765082	-0.617694	328.348	561.469	558.017	365.916	1
5034	bf_mxflxxxx_0013h11.t3m.scf	bf_mxflxxxx_0013h11.t3m.scf_279	NA	35.2	not assigned.unknown	-0.762292	-0.678111	1070.12	1954.84	1815.12	1221.74	1
33134	MICRO.7476.C1	MICRO.7476.C1_717	S haplotype-specific F-box protein, putative [Solanum demissum]	29.5.11.04.03.02	protein.degradation.ubiquitin.E3.SCF.FBOX	-0.761931	-0.906043	1893.28	3542.89	3210.55	1890.65	1
25673	MICRO.1819.C5	MICRO.1819.C5_588	NA	21.06	redox.dismutases and catalases	-0.761525	-0.653286	1248.7	2142.27	2116.9	1362.12	1
22615	MICRO.8298.C2	MICRO.8298.C2_766	unknown [Solanum tuberosum]	35.1	not assigned.no ontology	2.52744	3.51159	504.561	46.8815	87.5142	534.683	1
6028	MICRO.16314.C2	MICRO.16314.C2_61	hypothetical protein OsJ_033551 [Oryza sativa (japonica cultivar-group)]	35.1	not assigned.no ontology	-0.760072	-0.658532	3094.33	6001.27	5240.48	3801.94	1
30861	bf_mxflxxxx_0003e02.t3m.scf	bf_mxflxxxx_0003e02.t3m.scf_157	NA	35.2	not assigned.unknown	-0.758941	-0.678878	448.882	764.348	759.619	477.451	1
6523	TBSK00926FF02t3m.scf	TBSK00926FF02t3m.scf_579	NA	20.1.07.06	stress.biotic.PR-proteins.proteinase inhibitors	-0.758908	-0.690418	522.125	888.668	883.545	550.684	1
31776	MICRO.2164.C1	MICRO.2164.C1_559	Signal recognition particle 14 kDa protein (SRP14)	29.3.4.99	protein.targeting.secretory pathway.unspecified	-0.758516	-0.616363	483.222	862.002	817.49	562.295	1
8616	STMJD51TV	STMJD51TV_489	Hcr9-OR2B [Lycopersicon pimpinellifolium]	35.2	not assigned.unknown	-0.758177	-0.678055	1934.87	3264.04	3272.54	2040.05	1
6114	MICRO.187.C8	MICRO.187.C8_730	electron transporter/ iron ion binding / oxidoreductase/ xanthine dehydrogenase [Arabidopsis thaliana]	23.2	nucleotide metabolism.degradation	-0.758005	-0.585141	332.145	567.169	561.707	378.066	1
13993	bf_suspxxxx_0055a05.t3m.scf	bf_suspxxxx_0055a05.t3m.scf_638	hypothetical protein OsI_005557 [Oryza sativa (indica cultivar-group)]	35.2	not assigned.unknown	-0.757988	-0.980094	135.523	207.308	229.188	105.094	1
15458	MICRO.11339.C4	MICRO.11339.C4_316	hypothetical protein OsI_025215 [Oryza sativa (indica cultivar-group)]	34.99	transport misc	-0.757781	-0.848347	1557.51	2836.12	2633.58	1575.24	1
26812	MICRO.7287.C1	MICRO.7287.C1_1861	catalytic/ hydrolase [Arabidopsis thaliana]	35.1	not assigned.no ontology	-0.757777	-1.03578	391.697	692.71	662.313	337.871	1
6020	MICRO.2286.C89	MICRO.2286.C89_211	NA	35.2	not assigned.unknown	-0.756025	-0.966265	345.516	590.746	583.518	302.361	1
34446	MICRO.8931.C2	MICRO.8931.C2_366	NA	35.2	not assigned.unknown	-0.755872	-0.739846	1391.01	2362.54	2348.93	1414.7	1
37157	cSTD11L18TH	cSTD11L18TH_545	Ubiquinol-cytochrome c reductase complex ubiquinone-binding protein QP-C (Ubiquinol-cytochrome c reductase complex 8.2 kDa protein)	9.5	mitochondrial electron transport / ATP synthesis.cytochrome c reductase	-0.755316	-0.888446	526.455	895.533	888.657	483.763	1
40701	MICRO.15163.C1	MICRO.15163.C1_1309	unknown protein [Arabidopsis thaliana]	35.2	not assigned.unknown	-0.753062	-0.651164	720.396	1362.71	1214.13	867.731	1
18912	MICRO.10761.C1	MICRO.10761.C1_835	NA	35.2	not assigned.unknown	-0.752924	-0.79302	1205.89	2182.49	2032.17	1259.59	1
32075	MICRO.10050.C1	MICRO.10050.C1_747	MYB transcription factor [Arabidopsis thaliana]	27.3.25	RNA.regulation of transcription.MYB domain transcription factor family	-0.751538	-0.59179	283.183	439.019	476.763	291.297	1
44000	MICRO.10296.C1	MICRO.10296.C1_241	NA	35.2	not assigned.unknown	-0.750926	-0.670973	338.867	551.745	570.27	346.542	1
38084	bf_swstxxxx_0001d08.t3m.scf	bf_swstxxxx_0001d08.t3m.scf_468	NA	35.2	not assigned.unknown	2.49193	2.94841	372.204	39.1394	66.1658	302.117	1
22034	bf_lbchxxxx_0066e01.t3m.scf	bf_lbchxxxx_0066e01.t3m.scf_219	NA	35.2	not assigned.unknown	2.48862	3.13101	478.874	56.8154	85.324	497.729	1
12328	MICRO.5259.C1	MICRO.5259.C1_483	glucose acyltransferase [Solanum berthaultii]	29.5.05	protein.degradation.serine protease	-0.748588	-1.05978	1928.26	3906.07	3239.77	1873.77	1
21475	MICRO.8279.C1	MICRO.8279.C1_732	NA	35.2	not assigned.unknown	-0.748382	-0.666674	181.796	346.689	305.4	218.399	1
44923	bf_mxlfxxxx_0074f09.t3m.scf	bf_mxlfxxxx_0074f09.t3m.scf_5	NA	35.1.40	not assigned.no ontology.glycine rich proteins	-0.747058	-1.13735	336.351	612.008	564.521	278.215	1
37351	bf_mxlfxxxx_0073a08.t3m.scf	bf_mxlfxxxx_0073a08.t3m.scf_594	Os02g0761900 [Oryza sativa (japonica cultivar-group)]	25	C1-metabolism	2.48146	2.46066	153.37	29.4642	27.4629	162.191	1
24429	MICRO.17055.C1	MICRO.17055.C1_571	NA	35.2	not assigned.unknown	-0.746957	-0.640806	929.111	1487.17	1559.28	953.8	1
5558	MICRO.4958.C1	MICRO.4958.C1_378	NA	35.2	not assigned.unknown	-0.746632	-0.909852	2257.78	4509.7	3788.26	2400.24	1
34311	MICRO.10971.C1	MICRO.10971.C1_246	NA	35.2	not assigned.unknown	-0.745571	-0.767788	169.983	313.117	285	183.899	1
41212	bf_mxflxxxx_0009d03.t3m.scf	bf_mxflxxxx_0009d03.t3m.scf_596	NA	27.3.99	RNA.regulation of transcription.unclassified	-0.744883	-1.16909	990.24	2046.42	1659.48	910.045	1
30517	MICRO.3682.C1	MICRO.3682.C1_983	ATPase [Arabidopsis thaliana]	35.1	not assigned.no ontology	-0.74454	-0.915985	227.789	413.935	381.646	219.378	1
30929	ACDA01878E06.T3m.scf	ACDA01878E06.T3m.scf_391	NA	35.2	not assigned.unknown	2.47059	1.77908	294.07	83.2095	53.0551	285.581	1
10196	MICRO.6877.C2	MICRO.6877.C2_528	putative glutathione S-transferase T5 [Lycopersicon esculentum]	35.2	not assigned.unknown	-0.743422	-0.697977	388.974	542.578	651.197	334.465	1
31333	MICRO.7999.C3	MICRO.7999.C3_609	NA	35.2	not assigned.unknown	-0.741726	-0.69917	579.528	967.222	969.072	595.738	1
21349	bf_mxflxxxx_0062g02.t3m.scf	bf_mxflxxxx_0062g02.t3m.scf_595	NA	35.2	not assigned.unknown	2.45974	2.27651	462.785	79.3706	84.1246	384.554	1
17450	MICRO.10199.C3	MICRO.10199.C3_307	NA	35.2	not assigned.unknown	-0.739869	-1.10279	633.305	1356.31	1057.63	631.52	1
24096	MICRO.6059.C4	MICRO.6059.C4_501	NA	35.2	not assigned.unknown	-0.739593	-0.818074	207.066	373.53	345.739	211.866	1
37503	MICRO.3047.C2	MICRO.3047.C2_110	Homeotic protein knotted-1 (TKN1)	27.3.22	RNA.regulation of transcription.HB,Homeobox transcription factor family	2.45637	3.2646	185.052	17.1108	33.7174	164.443	1
27057	MICRO.1986.C3	MICRO.1986.C3_937	DNA topoisomerase II; Serine/threonine-specific protein phosphatase and bis(5-nucleosyl)-tetraphosphatase [Medicago truncatula]	29.2.4	protein.synthesis.elongation	-0.737483	-0.908923	312.239	508.428	520.586	270.78	1
24359	MICRO.10914.C1	MICRO.10914.C1_13	NA	35.2	not assigned.unknown	2.44792	2.52812	272.216	43.8679	49.8902	253.038	1
34313	MICRO.478.C1	MICRO.478.C1_1346	Ca2+/H+ exchanger [Vigna radiata]	34.12	transport.metal	-0.731278	-0.613862	112.045	213.985	186.007	139.828	1
27812	bf_arrayxxx_0003a06.t7m.scf	bf_arrayxxx_0003a06.t7m.scf_745	PREDICTED: similar to proteasome (prosome, macropain) 26S subunit, ATPase 2, partial [Macaca mulatta]	29.5.11.20	protein.degradation.ubiquitin.proteasom	-0.731	-0.617843	112.991	208.436	187.542	135.826	1
11858	cSTD4E17TH	cSTD4E17TH_758	Putative F-Box protein, identical [Solanum demissum]	29.5.11.04.03.02	protein.degradation.ubiquitin.E3.SCF.FBOX	-0.730003	-0.671292	1685.68	2713.58	2795.94	1703.98	1
2163	MICRO.5725.C1	MICRO.5725.C1_667	NA	35.2	not assigned.unknown	-0.729569	-0.764712	1217.4	2338.77	2018.62	1376.53	1
36284	bf_suspxxxx_0017B04.t3m.scf	bf_suspxxxx_0017B04.t3m.scf_582	oxidoreductase, acting on paired donors, with incorporation or reduction of molecular oxygen, 2-oxoglutarate as one donor, and incorporation of one atom each of oxygen into both donors [Arabidopsis thaliana]	28.99	DNA.unspecified	-0.72892	-0.726946	906.875	1753.31	1503.05	1059.31	1
38496	ACDA04191F03.T3m.scf	ACDA04191F03.T3m.scf_454	NA	20.2.2	stress.abiotic.cold	2.42027	2.35613	256.933	49.1338	48.0004	251.563	1
22441	106C08AF.esd	106C08AF.esd_530	NA	35.2	not assigned.unknown	-0.727828	-0.900253	1400.21	2600.4	2318.96	1393.28	1
34163	MICRO.7008.C1	MICRO.7008.C1_754	NA	35.2	not assigned.unknown	-0.727716	-0.686193	298.306	561.73	494	349.111	1
18482	bf_mxlfxxxx_0060f12.t3m.scf	bf_mxlfxxxx_0060f12.t3m.scf_189	NA	35.2	not assigned.unknown	-0.724857	-0.971236	445.867	727.437	736.901	371.043	1
19765	MICRO.2286.C84	MICRO.2286.C84_450	NA	35.2	not assigned.unknown	2.40741	3.10468	262.175	33.1622	49.4184	285.262	1
1834	MICRO.1877.C3	MICRO.1877.C3_727	catalytic [Arabidopsis thaliana]	35.1	not assigned.no ontology	-0.724665	-0.868387	656.854	1243.61	1085.46	681.198	1
24373	POAE895TP	POAE895TP_194	unknown [Solanum tuberosum]	27.3.16	RNA.regulation of transcription.CCAAT box binding factor family, HAP5	2.40663	1.84173	363.314	82.2441	68.5196	294.795	1
32695	MICRO.3399.C2	MICRO.3399.C2_655	Ankyrin [Medicago truncatula]	35.2	not assigned.unknown	-0.723875	-0.71689	591.549	966.345	977.009	587.931	1
7640	MICRO.9863.C1	MICRO.9863.C1_399	NA	35.2	not assigned.unknown	-0.722097	-1.17334	285.463	569.686	470.893	252.595	1
34552	MICRO.572.C1	MICRO.572.C1_548	Protein of unknown function 1935 [Medicago truncatula]	25	C1-metabolism	-0.721818	-0.662834	592.906	972.355	977.856	614.175	1
43802	bf_mxflxxxx_0012d02.t3m.scf	bf_mxflxxxx_0012d02.t3m.scf_691	NA	35.2	not assigned.unknown	-0.720841	-1.0803	133.685	216.883	220.331	102.571	1
8687	MICRO.17011.C2	MICRO.17011.C2_298	purine transporter [Arabidopsis thaliana]	35.2	not assigned.unknown	-0.718992	-1.08304	415.248	832.482	683.512	392.959	1
24808	SSBN002J13u.scf	SSBN002J13u.scf_479	NA	35.2	not assigned.unknown	-0.716409	-0.725556	3860.83	7522.65	6343.68	4549.43	1
2795	BF_TUBSXXXX_0030C12_T3M.SCF	BF_TUBSXXXX_0030C12_T3M.SCF_344	NA	35.2	not assigned.unknown	-0.715807	-0.68698	216.824	359.224	356.113	223.133	1
34605	MICRO.10747.C1	MICRO.10747.C1_584	putative sugar transporter [Solanum lycopersicum]	34.2	transporter.sugars	-0.715009	-0.669727	438.792	748.74	720.275	470.677	1
40771	MICRO.12698.C1	MICRO.12698.C1_549	NA	35.2	not assigned.unknown	-0.714083	-0.586583	385.41	641.898	632.242	427.451	1
22887	MICRO.565.C1	MICRO.565.C1_1894	5-methyltetrahydropteroyltriglutamate--homocysteine methyltransferase (Vitamin-B12-independent methionine synthase isozyme) (Cobalamin-independent methionine synthase isozyme)	13.1.3.4	amino acid metabolism.synthesis.aspartate family.methionine	-0.713134	-1.344	163.886	328.885	268.668	129.557	1
34496	bf_mxlfxxxx_0045b11.t3m.scf	bf_mxlfxxxx_0045b11.t3m.scf_247	NA	35.2	not assigned.unknown	-0.711967	-0.635575	604.883	1048.44	990.82	674.862	1
19381	cSTB45B11TH	cSTB45B11TH_115	NA	29.5.11.04.03.02	protein.degradation.ubiquitin.E3.SCF.FBOX	-0.711764	-0.810836	2335.53	4275.62	3825.14	2437.32	1
42960	bf_arrayxxx_0102g04.t7m.scf	bf_arrayxxx_0102g04.t7m.scf_669	NA	35.2	not assigned.unknown	-0.71161	-0.687581	512.376	776.992	839.083	482.43	1
19167	MICRO.6616.C3	MICRO.6616.C3_496	unknown protein [Arabidopsis thaliana]	35.2	not assigned.unknown	-0.710207	-0.805668	1028.38	1793.06	1682.46	1025.81	1
31500	MICRO.5544.C1	MICRO.5544.C1_641	NA	35.2	not assigned.unknown	2.35818	2.09579	248.549	44.0186	48.4764	188.163	1
35979	MICRO.3271.C1	MICRO.3271.C1_2941	protein binding [Arabidopsis thaliana]	35.1	not assigned.no ontology	-0.709362	-0.67427	262.748	427.762	429.615	268.057	1
31913	MICRO.17652.C2	MICRO.17652.C2_68	pathogen-inducible trypsin-inhibitor-like protein [Medicago truncatula]	20.1.07.06	stress.biotic.PR-proteins.proteinase inhibitors	-0.708955	-0.780053	798.183	1414.38	1304.72	823.66	1
39367	bf_stolxxxx_0023A09.t3m.scf	bf_stolxxxx_0023A09.t3m.scf_51	NA	26.02	misc.UDP glucosyl and glucoronyl transferases	-0.708326	-0.647605	265.752	387.676	434.213	247.469	1
28571	POCCO38TV	POCCO38TV_666	NA	35.2	not assigned.unknown	-0.708078	-0.964354	1971.61	3595.39	3220.88	1842.67	1
32260	MICRO.17215.C1	MICRO.17215.C1_569	NA	35.2	not assigned.unknown	-0.707875	-0.69617	339.691	647.49	554.85	399.637	1
38423	bf_cswbxxxx_0014g03.t3m.scf	bf_cswbxxxx_0014g03.t3m.scf_440	NA	35.2	not assigned.unknown	-0.705354	-0.946154	984.58	1667.2	1605.4	865.3	1
34917	MICRO.10457.C1	MICRO.10457.C1_362	unknown protein [Arabidopsis thaliana]	35.2	not assigned.unknown	-0.703272	-0.72854	1092.73	1955.42	1779.18	1180.12	1
27722	MICRO.4127.C1	MICRO.4127.C1_1401	{, related [Medicago truncatula]	35.2	not assigned.unknown	-0.70236	-0.784962	449.377	742.441	731.211	430.889	1
22399	bf_arrayxxx_0101a02.t7m.scf	bf_arrayxxx_0101a02.t7m.scf_694	NA	35.2	not assigned.unknown	-0.701687	-0.977567	218.196	365.683	354.876	185.707	1
44039	MICRO.2013.C3	MICRO.2013.C3_730	Putative disease resistance protein I2C-5, identical [Solanum demissum]	35.2	not assigned.unknown	-0.70132	-1.15736	452.198	847.381	735.27	379.907	1
13002	MICRO.12168.C1	MICRO.12168.C1_26	NA	35.2	not assigned.unknown	-0.700307	-0.744198	592.041	736.769	961.979	439.851	1
16831	SDBN004O14u.scf	SDBN004O14u.scf_269	NA	35.2	not assigned.unknown	2.31945	1.86797	200.946	35.6876	40.2584	130.266	1
37542	MICRO.1081.C9	MICRO.1081.C9_720	NA	35.2	not assigned.unknown	-0.697859	-0.785525	357.985	669.305	580.686	388.291	1
20675	bf_arrayxxx_0023h03.t7m.scf	bf_arrayxxx_0023h03.t7m.scf_374	NA	35.2	not assigned.unknown	-0.696402	-0.675569	404.581	628.57	655.606	393.539	1
8555	POAE826TP	POAE826TP_277	NA	35.2	not assigned.unknown	-0.696304	-0.656898	213.713	319.64	346.29	202.729	1
11888	bf_mxflxxxx_0074f05.t3m.scf	bf_mxflxxxx_0074f05.t3m.scf_669	gibberellin 2-oxidase [Solanum lycopersicum]	35.2	not assigned.unknown	-0.694926	-1.14756	904.186	1766.46	1463.7	797.362	1
30689	BF_TUBSXXXX_0035G05_T3M.SCF	BF_TUBSXXXX_0035G05_T3M.SCF_376	NA	35.2	not assigned.unknown	2.30831	1.70491	173.126	60.1015	34.9536	195.936	1
39590	MICRO.10858.C2	MICRO.10858.C2_17	hypothetical protein MtrDRAFT_AC146683g47v2 [Medicago truncatula]	35.2	not assigned.unknown	-0.69456	-1.17999	271.603	653.292	439.559	288.334	1
24688	cSTB34O8TH	cSTB34O8TH_440	NA	35.2	not assigned.unknown	-0.693873	-1.02721	1434.08	2658.71	2319.8	1304.52	1
43970	MICRO.3476.C2	MICRO.3476.C2_15	unknown [Arabidopsis thaliana]	35.2	not assigned.unknown	-0.693413	-0.870085	404.752	669.221	654.527	366.141	1
22044	bf_mxlfxxxx_0057c04.t3m.scf	bf_mxlfxxxx_0057c04.t3m.scf_283	NA	35.2	not assigned.unknown	-0.692957	-0.729025	1214.31	1945.95	1963.04	1174.02	1
26669	MICRO.16012.C1	MICRO.16012.C1_454	NA	35.2	not assigned.unknown	2.30113	2.16164	285.098	78.1455	57.8476	349.641	1
37704	MICRO.8203.C1	MICRO.8203.C1_1801	autophagy protein ATG7 [Nicotiana benthamiana]	29.5.02	protein.degradation.autophagy	-0.690486	-0.84857	524.975	890.659	847.219	494.614	1
42885	cSTA19A21TH	cSTA19A21TH_186	PR-protein [Capsicum annuum]	20.1.02	stress.biotic.receptors	2.28656	2.57171	228.404	31.7544	46.8145	188.784	1
32813	MICRO.13713.C1	MICRO.13713.C1_1255	ATP binding / ATP-dependent helicase/ helicase/ nucleic acid binding [Arabidopsis thaliana]	27.1.2	RNA.processing.RNA helicase	-0.688276	-0.974598	909.734	1570.55	1465.91	799.225	1
17391	STMGU25TV	STMGU25TV_528	NA	35.2	not assigned.unknown	-0.686555	-0.688043	872.372	1190.01	1404.03	738.635	1
27383	MICRO.1852.C1	MICRO.1852.C1_1236	hypothetical protein OsI_017757 [Oryza sativa (indica cultivar-group)]	35.2	not assigned.unknown	-0.685702	-0.816021	1041.77	1908.65	1675.67	1084.13	1
33164	MICRO.2020.C2	MICRO.2020.C2_542	GRAS2 [Solanum lycopersicum]	30.11	signalling.light	-0.684989	-0.630138	508.962	812.069	818.253	524.69	1
9699	MICRO.11923.C2	MICRO.11923.C2_889	NA	35.2	not assigned.unknown	-0.68475	-0.616901	785.063	1234.89	1261.93	805.235	1
38057	bf_mxflxxxx_0058e12.t3m.scf	bf_mxflxxxx_0058e12.t3m.scf_198	NA	35.2	not assigned.unknown	-0.684502	-0.600555	553.891	968.277	890.184	638.579	1
42905	MICRO.435.C4	MICRO.435.C4_339	Cytochrome P450 71D7	26.1	misc.cytochrome P450	-0.684239	-1.0767	340.955	560.255	547.865	265.625	1
19192	bf_suspxxxx_0029b01.t3m.scf	bf_suspxxxx_0029b01.t3m.scf_51	cytochrome P450 [Capsicum annuum]	26.1	misc.cytochrome P450	-0.684135	-0.889384	3783.75	6109.32	6079.5	3298.08	1
20442	bf_swstxxxx_0050c08.t3m.scf	bf_swstxxxx_0050c08.t3m.scf_21	NA	35.2	not assigned.unknown	-0.68406	-0.991462	147.877	320.128	237.588	161.014	1
24781	MICRO.6169.C1	MICRO.6169.C1_1141	unknown protein [Arabidopsis thaliana]	35.2	not assigned.unknown	-0.682607	-0.833105	642.68	1167.67	1031.53	655.438	1
35731	MICRO.1718.C1	MICRO.1718.C1_1485	ATSWI3A; DNA binding [Arabidopsis thaliana]	27.3.44	RNA.regulation of transcription.Chromatin Remodeling Factors	-0.681709	-0.596027	610.805	948.486	979.755	627.493	1
42721	SDBN003H21u.scf	SDBN003H21u.scf_481	NA	35.2	not assigned.unknown	-0.680936	-0.785129	687.983	1225.2	1102.96	710.983	1
39616	MICRO.10026.C1	MICRO.10026.C1_981	NA	35.2	not assigned.unknown	-0.680827	-0.675127	325.188	489.785	521.295	306.741	1
31159	MICRO.3132.C2	MICRO.3132.C2_716	NA	35.2	not assigned.unknown	-0.678531	-0.670726	775.982	1184.69	1241.97	744.211	1
35360	MICRO.13899.C1	MICRO.13899.C1_947	electron transporter/ metal ion binding / protein binding [Arabidopsis thaliana]	29.8	protein assembly and cofactor ligation	-0.678516	-0.608005	391.623	687.33	626.79	450.96	1
27373	MICRO.1877.C1	MICRO.1877.C1_1336	catalytic [Arabidopsis thaliana]	35.1	not assigned.no ontology	2.25214	2.14566	430.3	81.321	90.3253	359.841	1
42429	SDBN004L12u.scf	SDBN004L12u.scf_706	Cys2/His2 zinc-finger transcription factor [Silene latifolia]	27.3.11	RNA.regulation of transcription.C2H2 zinc finger family	2.25096	2.1617	312.511	64.0678	65.6537	286.666	1
42740	MICRO.7371.C1	MICRO.7371.C1_1126	unknown protein [Arabidopsis thaliana]	35.1.19	not assigned.no ontology.C2 domain-containing protein	-0.67685	-1.023	315.848	585.566	504.928	288.152	1
9214	MICRO.1869.C1	MICRO.1869.C1_935	unknown [Solanum tuberosum]	29.2.2	protein.synthesis.misc ribosomal protein	-0.676171	-0.684255	427.286	657.937	682.757	409.452	1
2740	MICRO.1955.C1	MICRO.1955.C1_691	catalytic [Arabidopsis thaliana]	26.02	misc.UDP glucosyl and glucoronyl transferases	-0.67592	-1.13916	292.004	641.142	466.51	291.093	1
4628	MICRO.5187.C2	MICRO.5187.C2_1213	NA	35.2	not assigned.unknown	-0.674676	-0.643019	1317.1	2282.98	2102.41	1461.96	1
28062	MICRO.16280.C1	MICRO.16280.C1_453	hypothetical protein OsI_011575 [Oryza sativa (indica cultivar-group)]	34.12	transport.metal	-0.674615	-0.677512	986.103	1656.88	1573.99	1035.95	1
22557	MICRO.16884.C1	MICRO.16884.C1_1116	SCPL27; catalytic/ serine carboxypeptidase [Arabidopsis thaliana]	29.5.05	protein.degradation.serine protease	-0.674279	-0.626084	466.698	714.609	744.755	463.019	1
3013	MICRO.16178.C2	MICRO.16178.C2_34	NA	35.2	not assigned.unknown	-0.674263	-0.689686	879.392	1640.89	1403.32	1017.34	1
26969	MICRO.10004.C1	MICRO.10004.C1_688	NA	35.2	not assigned.unknown	-0.674118	-0.66093	484.41	792.614	772.935	501.305	1
41449	MICRO.6405.C2	MICRO.6405.C2_654	perakine reductase [Rauvolfia serpentina]	17.2.3	hormone metabolism.auxin.induced-regulated-responsive-activated	-0.674108	-0.817353	463.662	791.741	739.824	449.299	1
38643	POCCE21TV	POCCE21TV_21	NA	35.2	not assigned.unknown	-0.672269	-1.08041	209.081	447.802	333.186	211.763	1
6972	STMHL21TV	STMHL21TV_703	monooxygenase [Solanum tuberosum]	26.07	misc.oxidases - copper, flavone etc.	-0.672259	-1.16696	129.673	290.16	206.642	129.226	1
10158	STMEG58TV	STMEG58TV_631	NA	35.2	not assigned.unknown	-0.671387	-0.646689	402.597	630.95	641.178	403.016	1
5565	PPCAD03TH	PPCAD03TH_195	NA	35.2	not assigned.unknown	-0.671321	-0.660613	589.822	982.183	939.309	621.338	1
14135	MICRO.14071.C3	MICRO.14071.C3_19	putative homeobox-leucine zipper protein [Oryza sativa (japonica cultivar-group)]	27.3.22	RNA.regulation of transcription.HB,Homeobox transcription factor family	-0.670241	-0.645684	292.729	535.799	465.831	342.477	1
42787	ACDA02403A03.T3m.scf	ACDA02403A03.T3m.scf_387	NA	35.2	not assigned.unknown	2.22637	1.96596	227.543	45.7189	48.6249	178.611	1
39306	TBSK03471FB03.t3m.scf	TBSK03471FB03.t3m.scf_568	NA	35.2	not assigned.unknown	-0.670141	-0.637359	338.381	541.004	538.441	347.805	1
13683	MICRO.14037.C1	MICRO.14037.C1_1018	transcription factor [Arabidopsis thaliana]	27.3.11	RNA.regulation of transcription.C2H2 zinc finger family	-0.66965	-0.870715	146.314	208.298	232.74	113.913	1
39942	bf_mxflxxxx_0005c04.t3m.scf	bf_mxflxxxx_0005c04.t3m.scf_129	NA	35.1	not assigned.no ontology	-0.66792	-0.661245	922.808	1684.62	1466.14	1065.24	1
5322	MICRO.6424.C1	MICRO.6424.C1_895	small GTP-binding protein [Capsicum annuum]	30.5	signalling.G-proteins	-0.667489	-0.613809	530.553	842.077	842.681	550.271	1
19213	bf_cswcxxxx_0002b01.t3m.scf	bf_cswcxxxx_0002b01.t3m.scf_584	Luminal-binding protein 5 precursor (BiP 5) (78 kDa glucose-regulated protein homolog 5) (GRP 78-5)	20.2.1	stress.abiotic.heat	-0.666204	-0.998815	652.744	1187.88	1035.83	594.43	1
25447	bf_suspxxxx_0052e01.t3m.scf	bf_suspxxxx_0052e01.t3m.scf_329	NL0D [Lycopersicon esculentum]	20.1.02	stress.biotic.receptors	-0.665956	-0.768634	1195.85	2026.86	1897.36	1189.71	1
23890	bf_arrayxxx_0104d09.t7m.scf	bf_arrayxxx_0104d09.t7m.scf_584	HEAT [Medicago truncatula]	35.1	not assigned.no ontology	-0.66572	-1.00322	85.1907	219.403	135.143	109.457	1
19281	cSTB9B2TH	cSTB9B2TH_89	acyltransferase 2 [Capsicum chinense]	20.1.99	stress.biotic.misc	-0.664686	-0.682006	1069.63	1568.04	1695.61	977.358	1
29646	MICRO.1510.C1	MICRO.1510.C1_1096	salt tolerance protein 5-like protein [Solanum tuberosum]	31.1	cell.organisation	-0.664517	-0.627764	602.707	1025.78	955.313	663.862	1
16352	POACP76TP	POACP76TP_610	unknown protein [Arabidopsis thaliana]	17.2.3	hormone metabolism.auxin.induced-regulated-responsive-activated	-0.664499	-0.844798	921.582	1586.19	1460.72	883.174	1
19385	BF_TUBSXXXX_0025H04_T3M.SCF	BF_TUBSXXXX_0025H04_T3M.SCF_538	NA	35.2	not assigned.unknown	-0.664198	-0.592588	1722.54	2836.78	2729.68	1881.22	1
37383	cSTB3G2TH	cSTB3G2TH_225	NA	35.2	not assigned.unknown	2.20522	2.06944	393.88	79.8995	85.4135	335.357	1
40336	MICRO.1246.C4	MICRO.1246.C4_559	NA	35.2	not assigned.unknown	-0.661545	-0.780889	1804.76	3366.34	2854.73	1959.24	1
37374	MICRO.113.C1	MICRO.113.C1_291	gamma-tocopherol methyltransferase [Solanum tuberosum]	16.1.3.5	secondary metabolism.isoprenoids.tocopherol biosynthesis.tocopherol methyltransferase	-0.661429	-0.712319	436.906	792.513	691.032	483.701	1
4364	MICRO.12341.C1	MICRO.12341.C1_557	EMB1974 [Arabidopsis thaliana]	35.2	not assigned.unknown	-0.660453	-0.631134	930.782	1548.67	1471.18	999.927	1
37963	MICRO.16609.C1	MICRO.16609.C1_824	Zinc finger, RING-type; Transcription factor jumonji, jmjC [Medicago truncatula]	29.5.11.04.02	protein.degradation.ubiquitin.E3.RING	-0.658914	-0.740806	1456.6	2600.07	2299.82	1555.89	1
16428	bf_acdcxxxx_0040f04.t3m.scf	bf_acdcxxxx_0040f04.t3m.scf_463	NA	35.2	not assigned.unknown	-0.65857	-0.745969	255.11	447.508	402.695	266.835	1
9978	MICRO.17147.C1	MICRO.17147.C1_120	NA	35.2	not assigned.unknown	-0.657649	-0.593741	452.586	706.845	713.96	468.371	1
28987	BF_LBCHXXXX_0025A06_T3M.SCF	BF_LBCHXXXX_0025A06_T3M.SCF_19	NA	35.2	not assigned.unknown	-0.65661	-0.606061	600.887	1067.72	947.223	701.477	1
37353	POADQ47TV	POADQ47TV_714	hypothetical protein [Arabidopsis thaliana]	30.5	signalling.G-proteins	-0.655491	-0.681207	240.365	371.663	378.612	231.785	1
2146	MICRO.18174.C1	MICRO.18174.C1_310	NA	35.2	not assigned.unknown	-0.655105	-0.937125	537.381	1093.84	846.231	571.283	1
9920	STMCD14TV	STMCD14TV_1	transferase, transferring glycosyl groups [Arabidopsis thaliana]	16.8.3	secondary metabolism.flavonoids.dihydroflavonols	-0.655042	-0.63218	302.439	490.297	476.238	316.34	1
11086	MICRO.1865.C2	MICRO.1865.C2_553	disease resistance protein BS2 [Capsicum chacoense]	35.2	not assigned.unknown	-0.654694	-0.672061	1055.66	1676.82	1661.91	1052.39	1
28995	MICRO.9365.C1	MICRO.9365.C1_511	unknown protein [Arabidopsis thaliana]	35.2	not assigned.unknown	-0.65427	-0.921832	724.045	1311.26	1139.52	692.132	1
36706	cSTB1L9TV	cSTB1L9TV_241	DIP-1 [Citrullus lanatus]	29.5	protein.degradation	-0.653609	-1.37967	158.685	327.499	249.628	125.86	1
28817	MICRO.6525.C1	MICRO.6525.C1_481	NA	35.2	not assigned.unknown	-0.652814	-0.989192	1386.18	2826.33	2179.4	1423.79	1
11159	BF_LBCHXXXX_0041H07_T3M.SCF	BF_LBCHXXXX_0041H07_T3M.SCF_746	CYP72A56 [Nicotiana tabacum]	26.1	misc.cytochrome P450	-0.65263	-0.612115	4787.66	7356.43	7526.35	4812.85	1
41098	SDBN002K16u.scf	SDBN002K16u.scf_361	NA	35.2	not assigned.unknown	-0.651318	-0.647742	287.325	435.139	451.274	277.74	1
25198	MICRO.2794.C1	MICRO.2794.C1_990	Proteasome subunit beta type 1 (20S proteasome alpha subunit F) (20S proteasome subunit beta-6)	29.5.11.20	protein.degradation.ubiquitin.proteasom	-0.651096	-0.742669	811.238	1364.65	1273.94	815.561	1
36698	MICRO.3226.C1	MICRO.3226.C1_578	SNF1 kinase complex anchoring protein [Lycopersicon esculentum]	29.4	protein.postranslational modification	-0.650782	-0.702986	1207.55	1973.38	1895.88	1212.25	1
30301	BF_TUBSXXXX_0053B07_T3M.SCF	BF_TUBSXXXX_0053B07_T3M.SCF_266	NA	35.2	not assigned.unknown	-0.649542	-0.820537	1154.83	2070.07	1811.55	1172.14	1
15808	MICRO.9781.C1	MICRO.9781.C1_730	putative flavanone 3-hydroxylase [Saussurea medusa]	16.4.1	secondary metabolism.N misc.alkaloid-like	-0.649434	-0.695091	486.313	796.112	762.808	491.735	1
12242	BF_LBCHXXXX_0023F09_T3M.SCF	BF_LBCHXXXX_0023F09_T3M.SCF_95	Putative disease resistance protein, identical [Solanum tuberosum]	20.1.02	stress.biotic.receptors	-0.646619	-0.816442	590.554	1113.44	924.509	632.258	1
36363	MICRO.967.C2	MICRO.967.C2_1092	Polygalacturonase-1 non-catalytic subunit beta precursor (AroGP1) (Polygalacturonase converter) (PG converter)	10.6.3	cell wall.degradation.pectate lyases and polygalacturonases	-0.646154	-1.09146	185.733	351.675	290.67	165.036	1
16908	SDBN006M03u.scf	SDBN006M03u.scf_487	NA	35.2	not assigned.unknown	-0.645778	-1.47756	157.117	325.892	245.822	117.026	1
23948	MICRO.3803.C2	MICRO.3803.C2_1595	unnamed protein product [Arabidopsis thaliana]	35.2	not assigned.unknown	-0.64551	-0.904243	2548.06	4630.32	3985.91	2474.04	1
36255	MICRO.1875.C1	MICRO.1875.C1_1915	polygalacturonase-like protein-like [Solanum tuberosum]	10.6.3	cell wall.degradation.pectate lyases and polygalacturonases	-0.643433	-0.678392	696.237	1070.29	1087.55	668.784	1
37563	MICRO.12893.C3	MICRO.12893.C3_98	NA	35.2	not assigned.unknown	-0.642073	-1.23589	1100.96	2578.14	1718.13	1094.62	1
20116	SSBN001I14u.scf	SSBN001I14u.scf_324	NA	35.2	not assigned.unknown	-0.640891	-0.61671	207.08	267.321	322.898	174.335	1
31498	POCB474TV	POCB474TV_673	NA	35.2	not assigned.unknown	2.12849	2.9655	185.317	20.6896	42.3815	161.606	1
19918	cPRO16H6TH	cPRO16H6TH_456	ripening regulated protein-like [Solanum tuberosum]	26.07	misc.oxidases - copper, flavone etc.	-0.640648	-1.05371	100.661	198.702	156.934	95.7201	1
36945	MICRO.14073.C1	MICRO.14073.C1_676	unknown protein [Arabidopsis thaliana]	27.3.37	RNA.regulation of transcription.AS2,Lateral Organ Boundaries Gene Family	-0.639824	-0.607788	497.959	829.614	775.89	544.394	1
14299	MICRO.1889.C2	MICRO.1889.C2_1	CYP72A56 [Nicotiana tabacum]	26.1	misc.cytochrome P450	-0.63856	-0.794299	1568.51	2716.55	2441.82	1566.43	1
244	bf_stolxxxx_0063g12.t3m.scf	bf_stolxxxx_0063g12.t3m.scf_654	Chalcone synthase J (Naringenin-chalcone synthase J)	16.8.2	secondary metabolism.flavonoids.chalcones	-0.638409	-0.682643	631.643	1066.8	983.223	664.64	1
22588	MICRO.1684.C1	MICRO.1684.C1_995	gamma hydroxybutyrate dehydrogenase [Arabidopsis thaliana]	7.1.03	OPP.oxidative PP.6-phosphogluconate dehydrogenase	-0.638319	-1.08512	646.432	1304.98	1006.18	615.109	1
30411	STMEN20TV	STMEN20TV_662	NA	35.2	not assigned.unknown	-0.637304	-0.711492	1186.75	2003.5	1845.89	1223.52	1
33165	cSTB45A24TH	cSTB45A24TH_511	NA	35.2	not assigned.unknown	-0.636993	-0.905692	1178.92	2042.6	1833.32	1090.29	1
7070	cPRO34M20TH	cPRO34M20TH_211	unknown protein [Arabidopsis thaliana]	35.2	not assigned.unknown	-0.636224	-0.915608	199.495	354.755	310.066	188.063	1
942	MICRO.1130.C1	MICRO.1130.C1_1396	putative desaturase-like protein [Trifolium repens]	19.12	tetrapyrrole synthesis.magnesium-protoporphyrin IX monomethyl ester (oxidative) cyclase	-0.63558	-0.767305	198.46	293.705	308.32	172.556	1
24137	MICRO.7535.C1	MICRO.7535.C1_863	NA	35.2	not assigned.unknown	-0.635447	-0.859962	321.438	684.278	499.327	377.014	1
22681	BF_LBCHXXXX_0018C02_T3M.SCF	BF_LBCHXXXX_0018C02_T3M.SCF_114	NA	26.19	misc.plastocyanin-like	-0.632358	-0.840573	374.512	626.531	580.529	349.869	1
42055	MICRO.3578.C1	MICRO.3578.C1_705	P18 [Solanum chacoense]	35.1	not assigned.no ontology	-0.631247	-0.736405	2142.67	3995.21	3318.78	2398.06	1
36582	POCCV05TP	POCCV05TP_852	DNA binding / RNA binding [Arabidopsis thaliana]	27.3.67	RNA.regulation of transcription.putative DNA-binding protein	-0.631127	-0.681271	612.069	991.681	947.957	618.428	1
41555	MICRO.4416.C3	MICRO.4416.C3_825	hypothetical protein MtrDRAFT_AC129091g11v2 [Medicago truncatula]	35.2	not assigned.unknown	2.0898	2.88268	248.809	36.1801	58.4486	266.836	1
1777	cSTB5J14TH	cSTB5J14TH_530	NA	35.2	not assigned.unknown	-0.627928	-0.977466	971.853	1837.48	1501.85	933.202	1
39499	MICRO.154.C1	MICRO.154.C1_317	Ipomoea nil Pn47p	11.9.2	lipid metabolism.lipid degradation.lipases	-0.62669	-0.879414	2379.66	4463.8	3674.24	2426.47	1
25449	cSTE21F10TH	cSTE21F10TH_637	NA	35.2	not assigned.unknown	2.07953	1.69019	406.041	99.4268	96.0659	320.85	1
19014	bf_swstxxxx_0007c10.t3m.scf	bf_swstxxxx_0007c10.t3m.scf_333	NA	35.2	not assigned.unknown	-0.625493	-0.625349	622.013	835.445	959.604	541.588	1
16279	MICRO.11339.C1	MICRO.11339.C1_741	antiporter/ drug transporter/ transporter [Arabidopsis thaliana]	34.99	transport misc	-0.623598	-0.60699	2338.32	2997.25	3602.68	1967.89	1
37912	MICRO.10943.C3	MICRO.10943.C3_215	NA	35.2	not assigned.unknown	-0.623537	-0.632717	729.459	1011.55	1123.84	652.409	1
5691	SSBT003A09x.scf	SSBT003A09x.scf_18	NA	35.2	not assigned.unknown	-0.623455	-0.608026	242.567	350.679	373.688	230.078	1
28490	POCC456TP	POCC456TP_737	unknown protein [Arabidopsis thaliana]	35.2	not assigned.unknown	-0.621814	-0.596617	468.447	694.729	720.85	459.426	1
5026	MICRO.10020.C1	MICRO.10020.C1_261	NA	35.2	not assigned.unknown	-0.621147	-0.683393	1414.18	2538.73	2175.15	1580.87	1
31957	bf_cswbxxxx_0029g10.t3m.scf	bf_cswbxxxx_0029g10.t3m.scf_211	NA	35.2	not assigned.unknown	-0.620643	-1.1641	175.859	317.883	270.393	141.853	1
199	MICRO.3213.C1	MICRO.3213.C1_645	NA	35.2	not assigned.unknown	-0.620615	-0.735978	876.322	1556.27	1347.37	934.401	1
12410	MICRO.16971.C1	MICRO.16971.C1_613	NA	35.2	not assigned.unknown	-0.620419	-0.66532	1432.42	2064.98	2202.09	1302.07	1
3390	MICRO.15177.C1	MICRO.15177.C1_920	NA	35.2	not assigned.unknown	-0.620346	-0.686633	428.6	750.774	658.863	466.457	1
24487	bf_suspxxxx_0023A10.t3m.scf	bf_suspxxxx_0023A10.t3m.scf_206	NA	35.2	not assigned.unknown	-0.619975	-0.758261	21207.4	40278.8	32592.6	23813.2	1
37233	SDBN005F06u.scf	SDBN005F06u.scf_324	Os06g0210100 [Oryza sativa (japonica cultivar-group)]	34.99	transport misc	-0.618322	-0.661711	302.549	506.251	464.44	320.015	1
20728	MICRO.9659.C1	MICRO.9659.C1_432	hypothetical protein MtrDRAFT_AC157534g14v1 [Medicago truncatula]	35.2	not assigned.unknown	-0.617946	-0.646364	690.732	1193.66	1060.06	762.617	1
10050	MICRO.49.C6	MICRO.49.C6_22	NADPH:protochlorophyllide oxidoreductase [Nicotiana tabacum]	19.14	tetrapyrrole synthesis.protochlorophyllide reductase	-0.616826	-0.763776	306.358	509.923	469.799	300.321	1
2970	bf_arrayxxx_0092e05.t7m.scf	bf_arrayxxx_0092e05.t7m.scf_414	NA	35.2	not assigned.unknown	-0.616765	-0.675338	446.042	698.042	683.975	437.104	1
31082	MICRO.116.C1	MICRO.116.C1_1498	FAD binding / oxidoreductase [Arabidopsis thaliana]	35.1	not assigned.no ontology	-0.61486	-0.642949	664.579	864.401	1017.74	553.565	1
30184	MICRO.7107.C3	MICRO.7107.C3_86	NA	20.2.99	stress.abiotic.unspecified	-0.613611	-0.749254	195.831	332.078	299.637	197.557	1
35613	BF_TUBSXXXX_0029A03_T3M.SCF	BF_TUBSXXXX_0029A03_T3M.SCF_514	NA	35.2	not assigned.unknown	-0.613504	-0.623998	374.274	672.627	572.628	436.448	1
12087	bf_mxflxxxx_0048b03.t3m.scf	bf_mxflxxxx_0048b03.t3m.scf_280	NA	35.2	not assigned.unknown	-0.612798	-0.776643	5870.68	9676.26	8977.57	5648.26	1
29430	bf_mxlfxxxx_0024g01.t3m.scf	bf_mxlfxxxx_0024g01.t3m.scf_63	NA	35.2	not assigned.unknown	-0.61209	-0.610859	432.085	678.804	660.43	444.485	1
33781	MICRO.14403.C2	MICRO.14403.C2_623	ENT [Medicago truncatula]	35.2	not assigned.unknown	-0.611971	-0.798768	777.688	1290	1188.58	741.543	1
33895	MICRO.4423.C1	MICRO.4423.C1_1217	GDSL-like Lipase/Acylhydrolase family protein, expressed [Oryza sativa (japonica cultivar-group)]	26.28	misc.GDSL-motif lipase	-0.611736	-0.758418	1355.11	2309.98	2070.75	1365.53	1
38375	MICRO.6168.C1	MICRO.6168.C1_1009	Hcr9-OR2A [Lycopersicon pimpinellifolium]	30.2.4	signalling.receptor kinases.leucine rich repeat IV	-0.611249	-0.818188	1089.58	1863.64	1664.43	1056.97	1
6587	MICRO.1709.C1	MICRO.1709.C1_1	NA	35.2	not assigned.unknown	-0.611137	-0.887271	1542.47	2806.63	2356.07	1517.36	1
22127	SDBN004E20u.scf	SDBN004E20u.scf_298	NA	35.2	not assigned.unknown	-0.610001	-0.630667	608.283	832.084	928.399	537.424	1
21673	MICRO.14574.C1	MICRO.14574.C1_648	Protein kinase [Medicago truncatula]	29.4	protein.postranslational modification	-0.608435	-0.631545	731.289	1231.05	1114.93	794.624	1
17867	MICRO.16468.C1	MICRO.16468.C1_291	NA	35.2	not assigned.unknown	-0.607525	-0.71862	501.853	805.359	764.645	489.4	1
39962	MICRO.15949.C1	MICRO.15949.C1_820	unknown protein [Arabidopsis thaliana]	35.2	not assigned.unknown	-0.606183	-0.93278	105.867	156.495	161.154	81.9795	1
36263	bf_swstxxxx_0040e11.t3m.scf	bf_swstxxxx_0040e11.t3m.scf_544	NA	35.2	not assigned.unknown	-0.604148	-0.641397	459.966	781.947	699.185	501.3	1
44271	MICRO.3024.C3	MICRO.3024.C3_1362	hypothetical protein OsJ_018903 [Oryza sativa (japonica cultivar-group)]	35.1	not assigned.no ontology	-0.603468	-1.09694	2723.54	5352.79	4138.05	2502.46	1
37013	MICRO.704.C1	MICRO.704.C1_1361	NA	35.2	not assigned.unknown	-0.603341	-0.81813	369.777	601.481	561.777	341.146	1
8938	TBSK00513FC09.t3m.scf	TBSK00513FC09.t3m.scf_179	NA	35.2	not assigned.unknown	-0.602647	-0.804399	227.416	350.207	345.331	200.529	1
24807	MICRO.17882.C1	MICRO.17882.C1_429	NA	35.2	not assigned.unknown	-0.600936	-0.614335	729.138	1237.09	1105.88	808.104	1
14531	MICRO.309.C6	MICRO.309.C6_731	unknown protein [Arabidopsis thaliana]	16.8.4	secondary metabolism.flavonoids.flavonols	-0.599475	-0.841156	720.357	1123.75	1091.46	627.272	1
19079	MICRO.16772.C1	MICRO.16772.C1_1201	inorganic phosphate transporter 1 [Solanum tuberosum]	34.7	transport.phosphate	-0.598825	-0.6488	250.797	320.308	379.828	204.296	1
9367	MICRO.2626.C1	MICRO.2626.C1_680	unknown protein [Arabidopsis thaliana]	29.5.11.04.03.02	protein.degradation.ubiquitin.E3.SCF.FBOX	-0.597221	-0.821912	2494.29	4318.35	3773.36	2442.85	1
31545	TBSK04635FC03.t3m.scf	TBSK04635FC03.t3m.scf_247	NA	35.2	not assigned.unknown	-0.595296	-0.675856	330.995	498.001	500.061	311.729	1
9337	MICRO.12505.C1	MICRO.12505.C1_726	FAR1; Zinc finger, SWIM-type [Medicago truncatula]	30.11	signalling.light	-0.595073	-0.82648	1270.68	2296.97	1919.42	1295.27	1
9769	BF_CSCHXXXX_0020F10.T3M.SCF	BF_CSCHXXXX_0020F10.T3M.SCF_632	NA	35.2	not assigned.unknown	-0.594743	-0.825047	335.357	535.542	506.457	302.294	1
10864	MICRO.4969.C1	MICRO.4969.C1_988	putative orcinol O-methyltransferase [Rosa hugonis]	16.2	secondary metabolism.phenylpropanoids	-0.593175	-1.09889	99.9962	126.151	150.851	58.8969	1
26876	BF_TUBSXXXX_0049B01_T3M.SCF	BF_TUBSXXXX_0049B01_T3M.SCF_150	NA	35.2	not assigned.unknown	-0.592042	-0.866003	729.967	1202.98	1100.34	660.036	1
20600	cSTB33G9TH	cSTB33G9TH_252	Os09g0110400 [Oryza sativa (japonica cultivar-group)]	27.2	RNA.transcription	-0.591601	-0.662897	281.874	493.154	424.762	311.48	1
26941	MICRO.15404.C1	MICRO.15404.C1_653	Os01g0706700 [Oryza sativa (japonica cultivar-group)]	35.2	not assigned.unknown	-0.590256	-1.01203	1078.67	2281.54	1623.95	1131.29	1
9350	MICRO.3878.C1	MICRO.3878.C1_693	methyltransferase [Arabidopsis thaliana]	35.1	not assigned.no ontology	-0.59019	-0.783729	1037.77	1965.29	1562.31	1141.57	1
14621	MICRO.2850.C1	MICRO.2850.C1_2212	NA	20.1.07	stress.biotic.PR-proteins	-0.588604	-1.1263	85.9451	169.786	129.244	77.7768	1
8460	MICRO.10560.C1	MICRO.10560.C1_720	NA	35.2	not assigned.unknown	-0.588345	-0.622003	555.556	855.702	835.291	556.008	1
23760	MICRO.8416.C1	MICRO.8416.C1_973	2-Hydroxyisoflavanone dehydratase [Glycyrrhiza echinata]	35.1	not assigned.no ontology	-0.586468	-0.768395	514.17	823.55	772.06	483.482	1
19619	cSTD20J10TH	cSTD20J10TH_186	STY-L protein [Antirrhinum majus]	27.3.58	RNA.regulation of transcription.LUG	-0.58549	-0.946729	374.356	582.893	561.739	302.409	1
24538	STMCH05TV	STMCH05TV_168	NA	35.2	not assigned.unknown	-0.585364	-0.662055	1088.6	1824.34	1633.35	1152.94	1
27636	MICRO.5666.C1	MICRO.5666.C1_1365	unknown protein [Arabidopsis thaliana]	35.2	not assigned.unknown	1.92671	2.03956	353.372	62.7461	92.9468	257.961	1
21190	BF_TUBSXXXX_0031D11_T3M.SCF	BF_TUBSXXXX_0031D11_T3M.SCF_399	NA	35.2	not assigned.unknown	1.87422	1.34287	139.698	43.1813	38.106	109.532	1
40698	180H10AF.esd	180H10AF.esd_243	NA	13.1.2.3	amino acid metabolism.synthesis.glutamate family.arginine	1.84537	1.73308	252.609	74.7223	70.2968	248.405	1
38546	bf_mxlfxxxx_0001h12.t3m.scf	bf_mxlfxxxx_0001h12.t3m.scf_125	Os10g0489700 [Oryza sativa (japonica cultivar-group)]	35.2	not assigned.unknown	1.80417	1.22548	260.189	88.7626	74.5037	207.557	1
31910	MICRO.1081.C32	MICRO.1081.C32_718	NA	35.2	not assigned.unknown	1.74749	1.92085	327.46	75.2329	97.5238	284.866	1
34668	MICRO.11777.C1	MICRO.11777.C1_617	putative protein [Arabidopsis thaliana]	35.1	not assigned.no ontology	1.74493	1.81751	330.262	91.612	98.5329	322.907	1
20211	BF_TUBSXXXX_0012H03_T3M.SCF	BF_TUBSXXXX_0012H03_T3M.SCF_368	NA	35.2	not assigned.unknown	1.70117	1.72489	258.575	60.6924	79.5216	200.622	1
35920	MICRO.5567.C1	MICRO.5567.C1_866	unknown protein [Arabidopsis thaliana]	35.2	not assigned.unknown	1.68932	0.63949	179.661	89.9566	55.7078	140.132	1
37483	bf_arrayxxx_0076g04.t7m.scf	bf_arrayxxx_0076g04.t7m.scf_21	salicylic acid-induced protein 19 [Capsicum annuum]	35.2	not assigned.unknown	1.61801	1.26594	154.101	61.8993	50.2036	148.857	1
40829	bf_suspxxxx_0056d12.t3m.scf	bf_suspxxxx_0056d12.t3m.scf_561	putative polyprotein [Lycopersicon esculentum]	30.2.17	signalling.receptor kinases.DUF 26	1.49184	1.71055	199.952	56.5579	71.0945	185.106	1
31464	BF_LBCHXXXX_0020E04_T3M.SCF	BF_LBCHXXXX_0020E04_T3M.SCF_379	NA	35.2	not assigned.unknown	1.47903	1.98975	258.825	72.0334	92.8484	286.094	1
40838	52-xl_prcli-c40-E01.e1.scf	52-xl_prcli-c40-E01.e1.scf_219	NA	35.2	not assigned.unknown	1.43493	1.2078	256.98	97.0499	95.0483	224.172	1
25055	MICRO.7554.C1	MICRO.7554.C1_663	unknown protein [Arabidopsis thaliana]	35.1.5	not assigned.no ontology.pentatricopeptide (PPR) repeat-containing protein	1.41658	1.39056	164.608	59.8499	61.6623	156.915	1
40592	POACH85TV	POACH85TV_732	Unknown (protein for MGC:160252) [Xenopus laevis]	29.2.4	protein.synthesis.elongation	1.39446	1.46307	122.131	62.479	46.4569	172.251	1
37236	MICRO.8068.C2	MICRO.8068.C2_1	hypothetical protein OsI_025671 [Oryza sativa (indica cultivar-group)]	35.1	not assigned.no ontology	1.33527	1.75246	247.381	58.1686	98.0414	195.989	1
20525	MICRO.17527.C1	MICRO.17527.C1_566	Mpv17 transgene, kidney disease mutant [Mus musculus]	35.2	not assigned.unknown	1.32293	1.39119	214.769	65.1255	85.848	170.82	1
30966	cPRO31F23TH	cPRO31F23TH_21	putative peroxidase [Solanum tuberosum]	26.12	misc.peroxidases	1.31932	1.40315	244.445	80.2824	97.9552	212.33	1
43772	BF_LBCHXXXX_0015G11_T3M.SCF	BF_LBCHXXXX_0015G11_T3M.SCF_253	NA	35.2	not assigned.unknown	1.17259	0.932576	152.306	97.4422	67.5668	185.986	1
35108	MICRO.8803.C3	MICRO.8803.C3_21	Glutamine amidotransferase class-I [Medicago truncatula]	35.2	not assigned.unknown	1.11078	0.590571	103.996	72.2827	48.1548	108.846	1
25911	SDBN003H18u.scf	SDBN003H18u.scf_322	NA	35.2	not assigned.unknown	1.08431	1.18325	155.213	60.6709	73.2011	137.777	1
29989	PotatoF1496.scf	PotatoF1496.scf_169	NA	35.2	not assigned.unknown	1.05933	1.00865	164.313	64.0327	78.8464	128.836	1
41693	MICRO.12279.C1	MICRO.12279.C1_378	NA	35.2	not assigned.unknown	1.01993	1.02146	198.594	89.6212	97.9347	181.929	1
32606	MICRO.17758.C1	MICRO.17758.C1_619	CSN6A [Arabidopsis thaliana]	35.2	not assigned.unknown	0.943483	0.600308	119.843	74.0859	62.3157	112.317	1
28190	cSTD11H1TH	cSTD11H1TH_62	NA	35.2	not assigned.unknown	0.922257	0.627702	135.72	74.6509	71.6172	115.343	1
22837	MICRO.1968.C1	MICRO.1968.C1_2272	Os07g0688800 [Oryza sativa (japonica cultivar-group)]	16.4.2	secondary metabolism.N misc.betaine	0.889922	1.53525	167.781	59.7678	90.5419	173.231	1
42567	ACDA03870C06.T3m.scf	ACDA03870C06.T3m.scf_216	NA	35.2	not assigned.unknown	0.752636	0.591919	140.676	88.3873	83.4938	133.222	1
33974	PotatoF1671.scf	PotatoF1671.scf_233	NA	35.2	not assigned.unknown	-0.59883	-0.606173	89.9253	112.68	136.191	74.0239	1
20705	POABW79TV	POABW79TV_185	37 kDa chloroplast inner membrane protein [Petunia x hybrida]	16.1.3.3	secondary metabolism.isoprenoids.tocopherol biosynthesis.MPBQ/MSBQ methyltransferase	-0.665584	-1.26642	96.301	209.481	152.754	87.0792	1
32848	MICRO.712.C25	MICRO.712.C25_598	ubiquitin-conjugating enzyme [Hyacinthus orientalis]	29.5.11.03	protein.degradation.ubiquitin.E2	-0.680496	-1.80194	88.7798	116.916	142.286	33.5302	1
26966	bf_stolxxxx_0051d09.t7m.scf	bf_stolxxxx_0051d09.t7m.scf_226	NA	35.2	not assigned.unknown	-0.726508	-1.03807	69.1396	174.311	114.4	84.8856	1
39074	MICRO.6354.C1	MICRO.6354.C1_816	NA	35.1	not assigned.no ontology	-0.73968	-0.954696	86.0877	182.907	143.75	94.3711	1
30740	bf_suspxxxx_0004b03.t3m.scf	bf_suspxxxx_0004b03.t3m.scf_337	NA	35.2	not assigned.unknown	-0.782755	-1.02672	84.2176	147.76	144.889	72.524	1
35685	cSTA40P21TH	cSTA40P21TH_214	NA	35.2	not assigned.unknown	-0.787595	-1.29628	91.269	138.275	157.548	56.3019	1
30374	bf_arrayxxx_0016d11.t7m.scf	bf_arrayxxx_0016d11.t7m.scf_162	NA	35.2	not assigned.unknown	-0.792122	-0.60529	95.4042	137.687	165.204	90.507	1
19466	170A04AF.esd	170A04AF.esd_504	photoperiod responsive protein [Solanum tuberosum subsp. andigena]	27.3.64	RNA.regulation of transcription.PHOR1	-0.845186	-1.13043	70.1797	126.375	126.078	57.7256	1
35786	SDBN002E22u.scf	SDBN002E22u.scf_395	hypothetical protein OsI_021528 [Oryza sativa (indica cultivar-group)]	31.1	cell.organisation	-1.01913	-1.16652	97.5297	185.4	197.663	82.5948	1
24345	bf_arrayxxx_0046f11.t7m.scf	bf_arrayxxx_0046f11.t7m.scf_394	NA	35.2	not assigned.unknown	-1.03889	-1.28606	77.6814	129.821	159.608	53.2358	1
38926	BF_LBCHXXXX_0010C04_T3M.SCF	BF_LBCHXXXX_0010C04_T3M.SCF_645	Hcr2-2A [Lycopersicon pimpinellifolium]	20.1.02	stress.biotic.receptors	-1.06835	-0.835386	54.156	121.281	113.567	67.9697	1
43481	MICRO.13582.C1	MICRO.13582.C1_738	NA	35.2	not assigned.unknown	-1.19119	-1.07035	47.0102	119.952	107.344	57.1213	1
32986	MICRO.8305.C1	MICRO.8305.C1_27	NA	29.4	protein.postranslational modification	-1.22629	-1.16584	81.2864	222.397	190.182	99.1236	1
30792	MICRO.11080.C1	MICRO.11080.C1_120	TPA: TPA_exp: putative phytosulfokine peptide precursor [Solanum tuberosum]	35.2	not assigned.unknown	-1.23733	-1.62236	79.864	209.567	188.288	68.0685	1
32801	MICRO.4846.C1	MICRO.4846.C1_568	NA	35.2	not assigned.unknown	-1.32217	-1.611	74.2331	164.298	185.613	53.7865	1
43572	MICRO.7425.C1	MICRO.7425.C1_1348	thioredoxin peroxidase 1 [Lycopersicon esculentum]	21.05	redox.periredoxins	-1.42448	-1.70084	55.5498	163.845	149.105	50.3998	1
30343	MICRO.8544.C3	MICRO.8544.C3_559	putative DnaJ protein [Camellia sinensis]	20.2.1	stress.abiotic.heat	-1.50776	-1.5146	91.6844	251.938	260.721	88.1766	1
35839	bf_mxflxxxx_0073g01.t3m.scf	bf_mxflxxxx_0073g01.t3m.scf_195	NA	9.5	mitochondrial electron transport / ATP synthesis.cytochrome c reductase	-1.52318	-0.840001	43.581	104.822	125.262	58.5582	1
30545	MICRO.13790.C1	MICRO.13790.C1_727	pathogenesis-related protein 10 [Solanum virginianum]	35.2	not assigned.unknown	-1.59139	-1.8591	94.7013	290.448	285.373	80.0616	1
38642	MICRO.12077.C1	MICRO.12077.C1_925	NA	35.2	not assigned.unknown	-1.68527	-0.847662	47.3026	126.029	152.125	70.0321	1
29199	bf_suspxxxx_0034c07.t3m.scf	bf_suspxxxx_0034c07.t3m.scf_24	beta-D-glucan exohydrolase [Nicotiana tabacum]	10.6.1	cell wall.degradation.cellulases and beta -1,4-glucanases	-1.74545	-1.21815	48.9343	129.466	164.076	55.6491	1
25823	MICRO.712.C20	MICRO.712.C20_1281	Os06g0254700 [Oryza sativa (japonica cultivar-group)]	33.99	development.unspecified	-1.82426	-1.2116	36.9172	120.664	130.733	52.1016	1
23383	STMIU55TV	STMIU55TV_565	patatin-like protein 1 [Nicotiana tabacum]	33.1	development.storage proteins	0.585033	0.6232	1898.63	1315.84	1265.69	2026.78	1
3711	MICRO.2095.C1	MICRO.2095.C1_1232	pepper esterase [Capsicum annuum]	35.1	not assigned.no ontology	0.585244	0.812584	751.073	509.25	500.617	894.423	1
41749	MICRO.3417.C6	MICRO.3417.C6_517	Dephospho-CoA kinase [Medicago truncatula]	35.1	not assigned.no ontology	0.585925	0.738772	937.874	572.252	624.833	954.948	1
20005	STMCC32TV	STMCC32TV_522	blight resistance protein RGA3 [Solanum bulbocastanum]	35.2	not assigned.unknown	0.587169	0.764254	6134.58	3268.68	4083.47	5551.83	1
27299	MICRO.10921.C1	MICRO.10921.C1_929	NAD-dependent epimerase/dehydratase [Medicago truncatula]	35.1	not assigned.no ontology	0.590854	1.24913	545.942	251.217	362.478	597.137	1
27653	MICRO.13510.C1	MICRO.13510.C1_674	cytochrome P450 [Solanum tuberosum]	26.1	misc.cytochrome P450	0.594409	0.701986	773.976	464.391	512.617	755.445	1
23225	MICRO.5133.C1	MICRO.5133.C1_640	NA	35.2	not assigned.unknown	0.595796	1.00983	772.821	431.606	511.36	869.113	1
1596	MICRO.17653.C1	MICRO.17653.C1_667	nucleotide binding [Arabidopsis thaliana]	35.2	not assigned.unknown	0.596072	0.783754	1321.62	751.965	874.32	1294.59	1
15772	BF_TUBSXXXX_0053E04_T3M.SCF	BF_TUBSXXXX_0053E04_T3M.SCF_637	NA	35.2	not assigned.unknown	0.596374	0.718035	4665.47	2433.51	3085.81	4002.98	1
12092	MICRO.12645.C3	MICRO.12645.C3_1249	NA	35.2	not assigned.unknown	0.597183	0.850819	972.81	626.961	643.069	1130.74	1
33508	cSTB42F5TH	cSTB42F5TH_356	NA	35.2	not assigned.unknown	0.597507	0.956129	1506.28	819.738	995.493	1590.37	1
2519	MICRO.12117.C1	MICRO.12117.C1_518	NA	35.2	not assigned.unknown	0.599933	0.635668	925.695	662.918	610.759	1029.95	1
38323	SDBN004O17u.scf	SDBN004O17u.scf_161	unknown protein [Arabidopsis thaliana]	30.2.1	signalling.receptor kinases.leucine rich repeat I	0.600683	0.735757	479.866	306.366	316.444	510.183	1
33559	MICRO.9542.C3	MICRO.9542.C3_390	60S ribosomal protein L34, putative [Solanum demissum]	29.2.2	protein.synthesis.misc ribosomal protein	0.600888	0.71928	1795.57	1096.37	1183.91	1805.02	1
41161	020E09AF.esd	020E09AF.esd_428	NA	35.2	not assigned.unknown	0.601031	0.768577	3789.8	2211.15	2498.55	3766.89	1
12378	MICRO.10562.C1	MICRO.10562.C1_818	NA	35.2	not assigned.unknown	0.601172	0.596475	6126.16	3908.43	4038.48	5909.61	1
31579	bf_cswbxxxx_0039c12.t3m.scf	bf_cswbxxxx_0039c12.t3m.scf_195	NA	35.2	not assigned.unknown	0.601724	0.6461	1014	664.132	668.189	1039.32	1
40665	MICRO.9440.C2	MICRO.9440.C2_783	high mobility group protein [Canavalia gladiata]	35.2	not assigned.unknown	0.601896	0.603839	1642.54	1054.61	1082.25	1602.75	1
22246	MICRO.331.C13	MICRO.331.C13_739	NA	35.2	not assigned.unknown	0.60193	0.799096	2684.99	1678.17	1769.07	2920.04	1
7536	bf_ivrootxx_0038d04.t3m.scf	bf_ivrootxx_0038d04.t3m.scf_166	myb-related transcription factor LBM2 [Nicotiana tabacum]	35.2	not assigned.unknown	0.602409	0.605406	943.714	600.427	621.58	913.495	1
23643	MICRO.9884.C1	MICRO.9884.C1_1118	GDSL-like Lipase/Acylhydrolase family protein, expressed [Oryza sativa (japonica cultivar-group)]	11.9.2	lipid metabolism.lipid degradation.lipases	0.603468	0.662072	2510.89	1429.45	1652.59	2261.9	1
5217	bf_mxflxxxx_0005e02.t3m.scf	bf_mxflxxxx_0005e02.t3m.scf_566	similar to ATP synthase subunit H protein [Solanum lycopersicum]	34.1	transport.p- and v-ATPases	0.604063	1.26825	3963.76	1962.16	2607.75	4726.25	1
20697	MICRO.4359.C4	MICRO.4359.C4_26	putative miraculin [Atropa belladonna]	20.1.07.06	stress.biotic.PR-proteins.proteinase inhibitors	0.604663	0.817069	1628.73	1013.87	1071.09	1786.27	1
40301	MICRO.14904.C1	MICRO.14904.C1_701	unknown protein [Arabidopsis thaliana]	35.2	not assigned.unknown	0.604848	0.629016	607.651	389.273	399.555	602.015	1
2347	MICRO.18190.C1	MICRO.18190.C1_541	NA	35.2	not assigned.unknown	0.605691	0.691535	265.554	176.847	174.51	285.607	1
22535	MICRO.5098.C1	MICRO.5098.C1_1199	NA	35.2	not assigned.unknown	0.608013	0.783698	376.782	229.782	247.207	395.579	1
7523	MICRO.7086.C2	MICRO.7086.C2_572	phosphosulfolactate synthase-related protein [Lycopersicon esculentum]	20.2.1	stress.abiotic.heat	0.609533	0.699767	917.421	568.277	601.286	923.02	1
13660	MICRO.9062.C1	MICRO.9062.C1_1	NA	35.2	not assigned.unknown	0.609848	0.827398	1464.24	834.676	959.464	1481.12	1
35410	cSTA5M3TH	cSTA5M3TH_350	blight resistance protein SH20 [Solanum tuberosum]	20.1.02	stress.biotic.receptors	0.609881	0.719691	6015.62	3660.19	3941.74	6027.7	1
32824	POABN14TV	POABN14TV_597	STY-L protein [Antirrhinum majus]	27.3.58	RNA.regulation of transcription.LUG	0.609901	0.847375	228.332	152.142	149.613	273.737	1
33582	bf_stolxxxx_0070b02.t3ma.scf	bf_stolxxxx_0070b02.t3ma.scf_361	NA	35.2	not assigned.unknown	0.610115	0.783024	1671.01	1063.34	1094.75	1829.72	1
11245	MICRO.10672.C1	MICRO.10672.C1_314	unknown protein [Arabidopsis thaliana]	27.1.1	RNA.processing.splicing	0.610296	0.757409	974.014	600.12	638.04	1014.47	1
37798	BF_LBCHXXXX_0030G07_T3M.SCF	BF_LBCHXXXX_0030G07_T3M.SCF_269	NA	35.2	not assigned.unknown	0.610609	0.587109	1658.76	1143.99	1086.36	1718.54	1
43661	SDBN004L02u.scf	SDBN004L02u.scf_412	NA	35.2	not assigned.unknown	0.610967	0.600589	1138.32	799.432	745.322	1212.21	1
8364	MICRO.6218.C7	MICRO.6218.C7_674	NA	35.2	not assigned.unknown	0.612073	0.684053	747.811	486.746	489.26	782.028	1
6037	MICRO.875.C1	MICRO.875.C1_1	cinnamyl alcohol dehydrogenase 1 [Nicotiana tabacum]	29.2.2	protein.synthesis.misc ribosomal protein	0.612765	0.598758	2085.94	1341.33	1364.08	2031.33	1
33550	STMJL85TV	STMJL85TV_418	NA	35.2	not assigned.unknown	0.61316	0.822768	1530.72	1049.68	1000.73	1856.68	1
16353	MICRO.1943.C1	MICRO.1943.C1_1239	putative class 5 chitinase [Medicago truncatula]	20.1.07	stress.biotic.PR-proteins	0.614346	0.909097	912.24	529.721	595.898	994.747	1
30508	MICRO.10193.C1	MICRO.10193.C1_1255	putative fasciclin-like arabinogalactan protein FLA2 [Trifolium pratense]	10.5.1	cell wall.cell wall proteins.AGPs	0.616183	1.38605	907.987	533.471	592.366	1394.29	1
16710	MICRO.2286.C1	MICRO.2286.C1_352	NA	35.2	not assigned.unknown	0.6166	0.653999	1276.74	560.036	832.697	881.23	1
2905	MICRO.15059.C1	MICRO.15059.C1_1202	Protein of unknown function DUF689 [Medicago truncatula]	35.2	not assigned.unknown	0.61663	1.10968	539.746	342.154	352.018	738.363	1
20435	MICRO.293.C5	MICRO.293.C5_1041	hypothetical protein MtrDRAFT_AC146572g15v2 [Medicago truncatula]	35.1.40	not assigned.no ontology.glycine rich proteins	0.617186	0.741089	2134.98	1269.87	1391.88	2122.5	1
37567	STMEH39TH	STMEH39TH_208	hypothetical protein SDM1_4t00019 [Solanum demissum]	35.2	not assigned.unknown	0.617188	0.77586	357.988	269.058	233.387	460.684	1
43135	MICRO.4160.C7	MICRO.4160.C7_1101	EEF53 [Solanum melongena]	11.9.2	lipid metabolism.lipid degradation.lipases	0.61846	0.682614	2237.34	1381.57	1457.33	2217.48	1
45180	MICRO.37.C25	MICRO.37.C25_1388	kinase/ ribokinase [Arabidopsis thaliana]	3.5	minor CHO metabolism.others	0.618547	0.609736	3624.79	2590.6	2360.92	3953.21	1
25937	MICRO.12069.C1	MICRO.12069.C1_744	NBS-LRR resistance protein-like protein [Solanum lycopersicum]	35.2	not assigned.unknown	0.618745	0.816394	550.76	320.805	358.676	564.937	1
3194	BF_CSCHXXXX_0037E06.T3M.SCF	BF_CSCHXXXX_0037E06.T3M.SCF_1	NA	35.2	not assigned.unknown	0.619096	0.953483	1886.88	1171.02	1228.51	2267.73	1
10752	POCCR32TV	POCCR32TV_137	NA	35.2	not assigned.unknown	0.619317	0.7686	1882.67	1099.82	1225.58	1873.66	1
12787	bf_mxlfxxxx_0058f02.t3m.scf	bf_mxlfxxxx_0058f02.t3m.scf_254	CYP71D47v1 [Nicotiana tabacum]	26.1	misc.cytochrome P450	0.61961	0.995123	975.084	476.589	634.63	949.961	1
21984	MICRO.2600.C1	MICRO.2600.C1_988	DNAJ-like protein [Solanum lycopersicum]	20.2.1	stress.abiotic.heat	0.6207	0.852311	1317.15	749.831	856.616	1353.74	1
11620	MICRO.4375.C4	MICRO.4375.C4_874	NA	35.2	not assigned.unknown	0.621437	0.814539	964.016	579.627	626.633	1019.41	1
29154	bf_mxlfxxxx_0006a03.t3m.scf	bf_mxlfxxxx_0006a03.t3m.scf_604	Os01g0242500 [Oryza sativa (japonica cultivar-group)]	27.3.34	RNA.regulation of transcription.Orphan family	0.62194	0.601639	1068.51	870.194	694.311	1320.47	1
39219	bf_stolxxxx_0006g03.t3m.scf	bf_stolxxxx_0006g03.t3m.scf_176	NA	35.2	not assigned.unknown	0.622448	0.823416	193.574	102.602	125.739	181.563	1
18657	bf_arrayxxx_0037e09.t7m.scf	bf_arrayxxx_0037e09.t7m.scf_709	sterol glucosyltransferase [Withania somnifera]	11.8	lipid metabolism.'exotics' (steroids, squalene etc)	0.622522	1.23656	958.168	443.366	622.363	1044.73	1
26424	MICRO.8042.C2	MICRO.8042.C2_250	hypothetical protein OsI_005523 [Oryza sativa (indica cultivar-group)]	8.1.03	TCA / org. transformation.TCA.aconitase	0.623393	0.590564	905.806	630.209	587.997	948.991	1
42785	MICRO.3418.C1	MICRO.3418.C1_848	Alcohol dehydrogenase superfamily, zinc-containing [Medicago truncatula]	35.1	not assigned.no ontology	0.624157	0.62512	1924.27	1379.04	1248.47	2126.95	1
36772	STMGP23TV	STMGP23TV_574	F14J16.17 [Arabidopsis thaliana]	35.2	not assigned.unknown	0.625841	1.09813	596.894	317.836	386.812	680.413	1
1997	MICRO.2286.C19	MICRO.2286.C19_647	NA	35.2	not assigned.unknown	0.626257	0.698282	4297	2864.12	2783.83	4647.25	1
36962	bf_mxflxxxx_0066h07.t3m.scf	bf_mxflxxxx_0066h07.t3m.scf_603	NA	35.2	not assigned.unknown	-2.08163	-1.91917	34.4916	145.074	145.998	38.3583	1
31341	SSBN002J24u.scf	SSBN002J24u.scf_404	Proteasome subunit beta type 6 precursor (Proteasome delta chain) (Tobacco cryptogein-induced protein 7) (tcI 7)	29.5.11.20	protein.degradation.ubiquitin.proteasom	0.627352	0.669864	602.879	364.995	390.282	580.679	1
5549	MICRO.8068.C1	MICRO.8068.C1_1185	Os07g0575100 [Oryza sativa (japonica cultivar-group)]	35.2	not assigned.unknown	0.629135	0.620602	2023.59	1377.81	1308.38	2118.41	1
26041	bf_cswbxxxx_0037e11.t3m.scf	bf_cswbxxxx_0037e11.t3m.scf_256	NA	35.2	not assigned.unknown	0.629981	0.617864	703.053	427.124	454.302	655.466	1
32433	STMID23TV	STMID23TV_473	Os08g0500000 [Oryza sativa (japonica cultivar-group)]	30.11.1	signalling.light.COP9 signalosome	0.632066	0.633468	1531.04	985.926	987.907	1529.46	1
39510	MICRO.3598.C2	MICRO.3598.C2_816	Os06g0129800 [Oryza sativa (japonica cultivar-group)]	35.2	not assigned.unknown	0.63248	0.809715	1602.77	1026.25	1033.89	1798.89	1
17092	MICRO.5410.C1	MICRO.5410.C1_710	plastid RNA polymerase sigma-subunit [Arabidopsis thaliana]	27.2	RNA.transcription	0.633451	1.2378	630.727	318.73	406.587	751.688	1
18181	SSBT004P07x.scf	SSBT004P07x.scf_566	NA	11.6	lipid metabolism.lipid transfer proteins etc	0.634014	1.4587	1428.38	607.649	920.42	1670.19	1
18817	bf_mxlfxxxx_0028a01.t3m.scf	bf_mxlfxxxx_0028a01.t3m.scf_285	NA	35.2	not assigned.unknown	0.634571	1.11508	258.801	130.259	166.702	282.149	1
37987	MICRO.14024.C1	MICRO.14024.C1_1008	TPA: AT-hook motif nuclear localized protein 2 [Oryza sativa (japonica cultivar-group)]	27.3.67	RNA.regulation of transcription.putative DNA-binding protein	0.634773	0.753717	1131.48	807.429	728.722	1361.43	1
22229	MICRO.10815.C1	MICRO.10815.C1_1092	unknown protein [Arabidopsis thaliana]	28.1	DNA.synthesis/chromatin structure	0.636828	0.760629	2749.83	1708.04	1768.49	2893.82	1
20618	bf_acdcxxxx_0014c05.t3m.scf	bf_acdcxxxx_0014c05.t3m.scf_511	NA	35.2	not assigned.unknown	0.63694	0.836705	647.253	378.043	416.233	675.172	1
11746	bf_mxflxxxx_0021g09.t3m.scf	bf_mxflxxxx_0021g09.t3m.scf_306	NA	35.2	not assigned.unknown	0.637313	0.592567	360.267	230.233	231.619	347.175	1
20443	MICRO.5552.C1	MICRO.5552.C1_699	putative protein kinase Xa21 [Oryza sativa (japonica cultivar-group)]	30.2.12	signalling.receptor kinases.leucine rich repeat XII	0.63823	0.903508	1496.31	896.51	961.384	1677.02	1
34866	bf_arrayxxx_0028c10.t7m.scf	bf_arrayxxx_0028c10.t7m.scf_495	ATP binding / ATP-dependent helicase/ helicase/ nucleic acid binding [Arabidopsis thaliana]	35.2	not assigned.unknown	0.638551	0.65245	849.98	558.681	545.992	878.155	1
30869	MICRO.9575.C1	MICRO.9575.C1_785	Os09g0527900 [Oryza sativa (japonica cultivar-group)]	27.3.07	RNA.regulation of transcription.C2C2(Zn) CO-like, Constans-like zinc finger family	0.638618	0.976052	862.841	488.821	554.227	961.548	1
24447	MICRO.9273.C1	MICRO.9273.C1_652	70 kDa peptidyl-prolyl isomerase (Peptidyl-prolyl cis-trans isomerase) (PPIase) (Rotamase)	31.3	cell.cycle	0.639124	0.63026	1432.01	902.369	919.498	1396.73	1
35494	MICRO.3506.C1	MICRO.3506.C1_622	unknown protein [Arabidopsis thaliana]	35.2	not assigned.unknown	0.639248	0.904767	262.966	186.188	168.837	348.589	1
40316	bf_lbchxxxx_0062h05.t3m.scf	bf_lbchxxxx_0062h05.t3m.scf_88	NA	35.2	not assigned.unknown	0.639255	0.867724	924.052	553.726	593.283	1010.43	1
32448	bf_mxlfxxxx_0029d01.t3m.scf	bf_mxlfxxxx_0029d01.t3m.scf_208	NA	35.2	not assigned.unknown	0.640939	0.819923	402.354	276.62	258.027	488.32	1
42797	bf_ivrootxx_0053d05.t3m.scf	bf_ivrootxx_0053d05.t3m.scf_227	NA	35.2	not assigned.unknown	0.640995	0.810236	706.04	540.966	452.763	948.583	1
19417	MICRO.2022.C4	MICRO.2022.C4_184	nucleic acid binding [Arabidopsis thaliana]	35.2	not assigned.unknown	0.641606	0.916548	4209.52	1970.36	2698.3	3719.24	1
44362	MICRO.15058.C1	MICRO.15058.C1_596	putative transcription factor HBP-1b - wheat [Oryza sativa (japonica cultivar-group)]	27.3.35	RNA.regulation of transcription.bZIP transcription factor family	0.642424	0.731005	380.953	271.933	244.052	451.353	1
26432	STMJL78TH	STMJL78TH_606	late blight resistance protein Rpi-blb2 [Solanum bulbocastanum]	20.1.02	stress.biotic.receptors	0.643569	0.710267	2972.24	2169.25	1902.61	3549.13	1
14759	BF_LBCHXXXX_0009B10_T3M.SCF	BF_LBCHXXXX_0009B10_T3M.SCF_452	NA	35.2	not assigned.unknown	0.643724	1.06255	696.06	334.227	445.52	698.074	1
18720	MICRO.9887.C1	MICRO.9887.C1_906	unknown protein [Arabidopsis thaliana]	35.2	not assigned.unknown	0.643959	1.02485	1640.23	893.207	1049.67	1817.45	1
36240	bf_mxflxxxx_0067b01.t3m.scf	bf_mxflxxxx_0067b01.t3m.scf_220	NA	35.2	not assigned.unknown	0.644217	0.65134	461.979	258.251	295.593	405.616	1
16384	MICRO.4848.C1	MICRO.4848.C1_395	NA	35.2	not assigned.unknown	0.64526	0.889964	277.192	128.697	177.23	238.492	1
40878	MICRO.4947.C2	MICRO.4947.C2_1373	PEL1 (PELOTA); translation release factor [Arabidopsis thaliana]	29.2.99	protein.synthesis.misc	0.645705	1.29176	493.418	245.602	315.383	601.298	1
34857	POCDA81TV	POCDA81TV_182	NA	35.2	not assigned.unknown	0.646771	1.10787	365.014	185.261	233.138	399.288	1
17370	MICRO.1784.C1	MICRO.1784.C1_924	CTV.22 [Poncirus trifoliata]	35.2	not assigned.unknown	0.646928	0.728874	1357.31	766.773	866.828	1270.81	1
30182	bf_suspxxxx_0049c02.t3m.scf	bf_suspxxxx_0049c02.t3m.scf_588	putative glucosyltransferase [Phaseolus lunatus]	35.2	not assigned.unknown	0.648211	1.0209	2149.11	1236.03	1371.29	2508.13	1
34678	MICRO.11593.C1	MICRO.11593.C1_154	NA	35.2	not assigned.unknown	0.649988	1.08007	1250.71	774.826	797.057	1638.09	1
5408	MICRO.12223.C1	MICRO.12223.C1_689	unknown [Arabidopsis thaliana]	35.2	not assigned.unknown	0.650184	0.623314	852.416	553.26	543.159	852.247	1
11847	bf_acdcxxxx_0026d02.t3m.scf	bf_acdcxxxx_0026d02.t3m.scf_157	CYP71AT2v2 [Nicotiana tabacum]	26.1	misc.cytochrome P450	0.650193	0.897635	1446.48	775.027	921.691	1443.88	1
15729	MICRO.13726.C1	MICRO.13726.C1_677	methylcrotonyl-CoA carboxylase, alpha subunit [Oceanospirillum sp. MED92]	13.2.4.4	amino acid metabolism.degradation.branched-chain group.leucine	0.650483	0.929385	1057.29	617.348	673.566	1175.72	1
36393	BPLI10H22TH	BPLI10H22TH_490	NA	35.2	not assigned.unknown	0.651079	0.604488	568.25	380.38	361.864	578.344	1
14118	MICRO.10651.C1	MICRO.10651.C1_2421	isoamylase isoform 3 [Solanum tuberosum]	2.1.2.04	major CHO metabolism.synthesis.starch.debranching	0.651926	1.36425	440.095	215.548	280.09	554.912	1
30568	MICRO.13456.C1	MICRO.13456.C1_664	80C09_8 [Brassica rapa subsp. pekinensis]	27.3.03	RNA.regulation of transcription.AP2/EREBP, APETALA2/Ethylene-responsive element binding protein family	0.652258	0.780699	977.094	518.187	621.709	890.227	1
19195	MICRO.17732.C1	MICRO.17732.C1_349	roadblock CG10751-PA [Drosophila melanogaster]	35.2	not assigned.unknown	0.65383	0.59885	299.786	147.672	190.541	223.65	1
16278	BF_TUBSXXXX_0058H12_T3M.SCF	BF_TUBSXXXX_0058H12_T3M.SCF_469	NA	35.2	not assigned.unknown	0.654724	0.78606	787.892	391.767	500.467	675.548	1
37655	POCCU87TV	POCCU87TV_643	NA	35.2	not assigned.unknown	0.655587	0.703526	1319.34	929.191	837.541	1513.17	1
34591	MICRO.18281.C1	MICRO.18281.C1_853	Tetratricopeptide-like helical [Medicago truncatula]	35.1	not assigned.no ontology	0.655766	0.682317	613.612	484.986	389.483	778.264	1
3813	MICRO.3426.C5	MICRO.3426.C5_750	NA	35.2	not assigned.unknown	0.660573	0.972612	2108.13	1191.67	1333.66	2338.52	1
15476	POCCK75TV	POCCK75TV_719	NA	35.2	not assigned.unknown	0.66185	0.690694	5373.12	3564.09	3396.18	5752.66	1
24492	POCBT70TP	POCBT70TP_801	NA	35.2	not assigned.unknown	0.662205	1.28123	1601.36	782.828	1011.92	1902.64	1
43031	bf_mxflxxxx_0066g05.t3m.scf	bf_mxflxxxx_0066g05.t3m.scf_224	NA	35.2	not assigned.unknown	0.662579	0.632816	6452.15	3864.91	4076.13	5992.88	1
28502	MICRO.2204.C1	MICRO.2204.C1_1113	phosphatidylinositol synthase [Solanum tuberosum]	11.3	lipid metabolism.Phospholipid synthesis	0.663681	0.713582	501.136	288.736	316.35	473.489	1
5906	MICRO.1081.C12	MICRO.1081.C12_1098	NA	35.2	not assigned.unknown	0.665827	0.96929	169.045	92.0914	106.554	180.304	1
23769	MICRO.5374.C1	MICRO.5374.C1_449	cyclopropane fatty acid synthase [Gossypium hirsutum]	11.3	lipid metabolism.Phospholipid synthesis	0.666399	0.728426	1997.04	1195.66	1258.29	1981.01	1
16013	MICRO.16140.C1	MICRO.16140.C1_662	NA	35.2	not assigned.unknown	0.666976	1.34623	1092.65	496.379	688.178	1262.03	1
16334	MICRO.5979.C2	MICRO.5979.C2_712	unknown protein [Arabidopsis thaliana]	35.2	not assigned.unknown	0.667088	0.638998	797.468	546.215	502.226	850.591	1
23749	MICRO.9192.C2	MICRO.9192.C2_1246	Glyceraldehyde-3-phosphate dehydrogenase A, chloroplast precursor (NADP-dependent glyceraldehydephosphate dehydrogenase subunit A)	1.03.04	PS.calvin cyle.GAP	0.667831	0.77211	648.255	413.846	408.045	706.753	1
5975	MICRO.13789.C1	MICRO.13789.C1_294	NA	35.2	not assigned.unknown	0.6684	0.828617	3840.5	2370.14	2416.46	4209.32	1
38166	bf_ivrootxx_0057c08.t3m.scf	bf_ivrootxx_0057c08.t3m.scf_127	UDP-glucose:solanidine glucosyltransferase [Solanum tuberosum]	29.5.09	protein.degradation.AAA type	0.668804	0.975736	370.035	201.224	232.763	395.737	1
26233	MICRO.10086.C1	MICRO.10086.C1_1357	hypothetical protein [Trifolium pratense]	10.1	cell wall.precursor synthesis	0.670489	0.588915	855.803	510.862	537.696	768.396	1
11242	MICRO.10350.C3	MICRO.10350.C3_968	CTV.22, putative [Medicago truncatula]	35.2	not assigned.unknown	0.670637	0.753218	2949.82	1812.12	1853.16	3054.41	1
6744	bf_arrayxxx_0040e08.t7m.scf	bf_arrayxxx_0040e08.t7m.scf_117	NA	35.2	not assigned.unknown	0.671171	0.729323	1271.68	700.405	798.611	1161.17	1
10219	MICRO.3368.C12	MICRO.3368.C12_123	proteinase inhibitor 1 PPI3A4 [Solanum tuberosum]	20.1.07.06	stress.biotic.PR-proteins.proteinase inhibitors	0.671593	0.713505	1504.2	913.799	944.355	1498.43	1
20250	MICRO.6017.C3	MICRO.6017.C3_986	ascorbate oxidase [Lycopersicon esculentum]	21.02.1	redox.ascorbate and glutathione.ascorbate	0.671775	0.633549	1641.46	1040.45	1030.4	1614.14	1
21575	MICRO.416.C5	MICRO.416.C5_2403	transcription factor [Arabidopsis thaliana]	27.2	RNA.transcription	0.671929	0.745275	1846.13	1185.79	1158.76	1987.74	1
10463	MICRO.4184.C1	MICRO.4184.C1_518	NA	35.2	not assigned.unknown	0.673297	0.926993	1433.4	906.873	898.844	1724.25	1
14425	MICRO.10578.C1	MICRO.10578.C1_707	CYP71AT2v2 [Nicotiana tabacum]	26.1	misc.cytochrome P450	0.674363	1.02844	1049.38	588.589	657.549	1200.61	1
6635	MICRO.8107.C1	MICRO.8107.C1_1033	NA	35.2	not assigned.unknown	0.674404	0.752714	239.958	146.576	150.356	246.975	1
28763	MICRO.8444.C2	MICRO.8444.C2_168	hypothetical protein OsJ_022078 [Oryza sativa (japonica cultivar-group)]	20.1.02	stress.biotic.receptors	0.67512	0.793254	2501.32	1477.55	1566.53	2560.56	1
34503	bf_stolxxxx_0070e10.t3ma.scf	bf_stolxxxx_0070e10.t3ma.scf_303	glucosyl transferase [Nicotiana tabacum]	26.02	misc.UDP glucosyl and glucoronyl transferases	0.675585	0.78422	1283.11	823.222	803.331	1417.72	1
30855	MICRO.12027.C2	MICRO.12027.C2_1082	hydroxyproline-rich glycoprotein family protein, putative, expressed [Oryza sativa (japonica cultivar-group)]	35.1.41	not assigned.no ontology.hydroxyproline rich proteins	0.675841	0.846882	673.159	425.747	421.375	765.753	1
14094	bf_arrayxxx_0053h03.t7m.scf	bf_arrayxxx_0053h03.t7m.scf_63	NA	35.2	not assigned.unknown	0.676073	1.42059	810.797	415.515	507.451	1112.31	1
26224	BF_TUBSXXXX_0031A04_T3M.SCF	BF_TUBSXXXX_0031A04_T3M.SCF_244	NA	35.2	not assigned.unknown	0.67689	0.679238	3948.09	2384.54	2469.58	3818.36	1
12718	bf_cswbxxxx_0066g05.t3m.scf	bf_cswbxxxx_0066g05.t3m.scf_316	NA	35.2	not assigned.unknown	0.677166	0.603723	3406.93	2219.13	2130.67	3372.27	1
30978	ACDA03734H02.T3m.scf	ACDA03734H02.T3m.scf_149	NA	35.2	not assigned.unknown	0.677274	0.682438	886.861	593.241	554.595	952.062	1
30730	STMDV85TV	STMDV85TV_140	NA	35.2	not assigned.unknown	0.677456	0.775645	1262.09	724.078	789.145	1239.59	1
1999	MICRO.2622.C1	MICRO.2622.C1_783	S19-locus linked F-box protein [Petunia axillaris subsp. axillaris]	35.2	not assigned.unknown	0.67796	0.824279	373.599	238.609	233.518	422.493	1
25813	MICRO.344.C3	MICRO.344.C3_152	NA	17.3.01.02.08	hormone metabolism.brassinosteroid.synthesis-degradation.sterols.DWF1	0.678253	0.75654	525.617	343.11	328.469	579.661	1
40435	bf_mxflxxxx_0015e12.t3m.scf	bf_mxflxxxx_0015e12.t3m.scf_98	NA	35.2	not assigned.unknown	0.679566	1.04419	974.237	507.46	608.268	1046.49	1
13186	MICRO.9499.C1	MICRO.9499.C1_700	Protein of unknown function DUF707 [Medicago truncatula]	35.2	not assigned.unknown	0.680199	0.782185	1091.5	703.285	681.182	1209.46	1
32869	MICRO.15454.C1	MICRO.15454.C1_624	cytochrome P450 [Capsicum annuum]	26.1	misc.cytochrome P450	0.680713	0.854824	5145.74	3035.28	3210.21	5489.42	1
5457	SDBN003M23u.scf	SDBN003M23u.scf_476	NA	35.2	not assigned.unknown	0.681877	0.757614	955.113	608.336	595.374	1028.51	1
35020	MICRO.14171.C1	MICRO.14171.C1_863	Putative polyprotein, identical [Solanum demissum]	35.2	not assigned.unknown	0.683593	0.791755	1351.71	912.014	841.59	1578.86	1
6061	STMCA76TV	STMCA76TV_151	NA	35.2	not assigned.unknown	0.684053	0.804332	2449.88	1510.32	1524.84	2637.53	1
19005	MICRO.1984.C1	MICRO.1984.C1_1464	elicitor inducible beta-1,3-glucanase NtEIG-E76 [Nicotiana tabacum]	35.1	not assigned.no ontology	0.684289	1.1654	662.167	317.789	412.075	712.785	1
28903	bf_mxflxxxx_0001f08.t3m.scf	bf_mxflxxxx_0001f08.t3m.scf_316	NA	35.2	not assigned.unknown	0.684441	0.68729	1379.2	855.593	858.205	1377.72	1
33726	BPLI9E14TH	BPLI9E14TH_506	NA	35.2	not assigned.unknown	0.684859	0.784677	1062.52	711.665	660.957	1225.99	1
39079	MICRO.29.C1	MICRO.29.C1_617	pyruvate dehydrogenase E1 beta subunit isoform 3 [Zea mays]	8.1.01.01	TCA / org. transformation.TCA.pyruvate DH.E1	0.685157	0.74198	481.961	321.86	299.75	538.302	1
18905	MICRO.14065.C4	MICRO.14065.C4_360	NA	35.2	not assigned.unknown	0.68574	0.728143	911.422	561.431	566.62	930.014	1
10886	SSBN001F17u.scf	SSBN001F17u.scf_670	Kunitz trypsin inhibitor protein [Phaseolus coccineus]	35.2	not assigned.unknown	0.686603	0.746543	876.728	579.035	544.725	971.486	1
6098	MICRO.2286.C12	MICRO.2286.C12_957	NA	35.2	not assigned.unknown	0.686744	0.786583	413.086	275.263	256.632	474.824	1
26013	STMJF86TV	STMJF86TV_488	UDP-glycosyltransferase/ transferase, transferring glycosyl groups [Arabidopsis thaliana]	26.02	misc.UDP glucosyl and glucoronyl transferases	0.686755	0.628247	1636.98	1039.06	1016.97	1606.05	1
35906	MICRO.4666.C1	MICRO.4666.C1_645	unknown protein [Arabidopsis thaliana]	35.1.19	not assigned.no ontology.C2 domain-containing protein	0.687289	0.600955	3608.36	2332.32	2240.87	3537.48	1
34896	MICRO.11022.C3	MICRO.11022.C3_400	NA	35.2	not assigned.unknown	0.68798	0.810516	2421.33	1400.17	1502.97	2455.68	1
3779	SDBN005F24u.scf	SDBN005F24u.scf_411	putative retroelement pol polyprotein-like [Solanum tuberosum]	35.2	not assigned.unknown	0.688347	1.37665	1853.69	897.104	1150.33	2329.46	1
26856	MICRO.13351.C2	MICRO.13351.C2_354	orotate phosphoribosyltransferase [Shigella flexneri 5 str. 8401]	34.6	transport.sulphate	0.688714	0.77896	657.689	484.15	408.035	830.75	1
16435	MICRO.5246.C1	MICRO.5246.C1_70	NA	35.2	not assigned.unknown	0.689841	0.830076	1729.77	983.55	1072.32	1748.53	1
11873	bf_mxlfxxxx_0024a07.t3m.scf	bf_mxlfxxxx_0024a07.t3m.scf_180	NA	35.2	not assigned.unknown	0.690244	0.747605	480.71	320.676	297.92	538.417	1
4026	MICRO.11012.C2	MICRO.11012.C2_732	kinase [Arabidopsis thaliana]	30.2.11	signalling.receptor kinases.leucine rich repeat XI	0.690389	0.968074	1624.85	1113.33	1006.9	2177.93	1
10292	bf_lbchxxxx_0064e09.t3m.scf	bf_lbchxxxx_0064e09.t3m.scf_199	NA	35.2	not assigned.unknown	0.690584	0.817834	658.155	392.746	407.795	692.316	1
1181	bf_ivrootxx_0023a09.t3m.scf	bf_ivrootxx_0023a09.t3m.scf_562	calcium ion binding [Arabidopsis thaliana]	30.3	signalling.calcium	0.690854	0.705848	748.143	465.664	463.465	759.545	1
25251	MICRO.2422.C4	MICRO.2422.C4_248	NA	29.2.2	protein.synthesis.misc ribosomal protein	0.69156	0.689358	1091.22	749.554	675.668	1208.7	1
38626	MICRO.655.C5	MICRO.655.C5_454	SCPL41; serine carboxypeptidase [Arabidopsis thaliana]	29.5.05	protein.degradation.serine protease	0.691781	0.70354	722.041	434.952	447.008	708.317	1
4132	MICRO.5833.C1	MICRO.5833.C1_1102	iron superoxide dismutase 3 [Arabidopsis thaliana]	21.06	redox.dismutases and catalases	0.693962	1.002	718.984	428.283	444.443	857.758	1
32353	MICRO.2286.C108	MICRO.2286.C108_956	NA	35.2	not assigned.unknown	0.695375	0.692536	3065.49	1835.49	1893.09	2966.38	1
9985	bf_mxlfxxxx_0024g05.t3m.scf	bf_mxlfxxxx_0024g05.t3m.scf_133	NA	27.2	RNA.transcription	0.695466	0.853067	3347.91	1777.62	2067.37	3210.99	1
30567	MICRO.13935.C1	MICRO.13935.C1_725	NA	35.2	not assigned.unknown	0.696029	0.635389	2316.22	1358.13	1429.73	2109.67	1
34275	MICRO.331.C104	MICRO.331.C104_1	NA	35.2	not assigned.unknown	0.697411	0.613926	3737.17	2285.15	2304.63	3497.23	1
22548	cSTA43F12TH	cSTA43F12TH_1	NA	35.2	not assigned.unknown	0.698528	1.13926	247.362	100.463	152.424	221.288	1
27318	MICRO.7194.C1	MICRO.7194.C1_1019	topoisomerase-like protein [Arabidopsis thaliana]	28.99	DNA.unspecified	0.698613	1.13528	2428.2	1239.17	1496.17	2721.97	1
10825	MICRO.3771.C2	MICRO.3771.C2_668	unknown protein [Arabidopsis thaliana]	35.1	not assigned.no ontology	0.698834	0.705986	1031.02	616.33	635.177	1005.39	1
16868	cSTE26H2TH	cSTE26H2TH_659	Tetratricopeptide-like helical [Medicago truncatula]	35.2	not assigned.unknown	0.699033	0.651335	737.448	406.094	454.257	637.819	1
34646	bf_mxflxxxx_0025g01.t3m.scf	bf_mxflxxxx_0025g01.t3m.scf_193	harpin binding protein 1 [Lycopersicon esculentum]	31.1	cell.organisation	0.699617	0.877019	904.695	486.166	557.053	892.88	1
33547	MICRO.712.C37	MICRO.712.C37_495	Os08g0525600 [Oryza sativa (japonica cultivar-group)]	31.3	cell.cycle	0.699821	0.718594	789.966	501.312	486.341	824.947	1
39848	STMJE93TV	STMJE93TV_500	NA	35.2	not assigned.unknown	0.700561	0.903748	620.773	408.005	381.982	763.345	1
5803	bf_arrayxxx_0038g06.t7m.scf	bf_arrayxxx_0038g06.t7m.scf_521	CYP71D47v1 [Nicotiana tabacum]	26.1	misc.cytochrome P450	0.700625	0.68932	5501.9	3588.33	3385.35	5786.27	1
25110	PPCBQ38TH	PPCBQ38TH_748	cinnamyl alcohol dehydrogenase 1 [Nicotiana tabacum]	29.2.2	protein.synthesis.misc ribosomal protein	0.702095	1.09516	2008.17	1070.01	1234.38	2285.93	1
36146	MICRO.8072.C1	MICRO.8072.C1_174	EMB1745 [Arabidopsis thaliana]	35.2	not assigned.unknown	0.705209	1.03163	576.547	282.497	353.627	577.516	1
5398	STMGS33TV	STMGS33TV_383	hyoscyamine 6 beta-hydroxylase [Datura metel]	35.1	not assigned.no ontology	0.705553	0.676044	1199.1	738.61	735.299	1180.12	1
17028	cSTA44O18TH	cSTA44O18TH_1	1-aminocyclopropane-1-carboxylate oxidase homolog (Protein E8)	17.5.1	hormone metabolism.ethylene.synthesis-degradation	0.707371	0.66497	1892.01	1155.37	1158.74	1831.88	1
11908	SSBN002P22u.scf	SSBN002P22u.scf_363	ribosomal protein S14-like [Solanum tuberosum]	29.2.2	protein.synthesis.misc ribosomal protein	0.707452	0.931791	494.744	283.825	302.982	541.438	1
26371	MICRO.884.C2	MICRO.884.C2_1203	urate oxidase [Solanum tuberosum]	23.2	nucleotide metabolism.degradation	0.707844	0.806567	561.112	267.053	343.532	467.088	1
34250	TBSK02937FE09.t3m.scf	TBSK02937FE09.t3m.scf_287	NA	35.2	not assigned.unknown	0.708157	0.615797	1070.4	850.857	655.195	1303.86	1
27800	bf_mxflxxxx_0028g05.t3m.scf	bf_mxflxxxx_0028g05.t3m.scf_449	unknown protein [Arabidopsis thaliana]	17.5.1	hormone metabolism.ethylene.synthesis-degradation	0.708801	0.739536	1564.4	975.104	957.143	1628.07	1
11916	MICRO.7319.C1	MICRO.7319.C1_168	monooxygenase [Arabidopsis thaliana]	26.07	misc.oxidases - copper, flavone etc.	0.709779	0.708806	3008.35	1873.27	1839.35	3061.77	1
35129	bf_suspxxxx_0030h05.t3m.scf	bf_suspxxxx_0030h05.t3m.scf_248	carboxylic ester hydrolase/ hydrolase, acting on ester bonds [Arabidopsis thaliana]	26.28	misc.GDSL-motif lipase	0.709875	0.649883	1234.38	810.801	754.666	1272.18	1
27454	MICRO.11496.C1	MICRO.11496.C1_1096	carboxylic ester hydrolase/ lipase [Arabidopsis thaliana]	11.9.2	lipid metabolism.lipid degradation.lipases	0.711285	0.683555	947.675	667.488	578.817	1072.05	1
31012	SDBN003C07u.scf	SDBN003C07u.scf_513	beta-ketoacyl-ACP reductase-like protein [Arabidopsis thaliana]	26.22	misc.short chain dehydrogenase/reductase (SDR)	0.713141	0.860182	1914.91	1185.64	1168.08	2152.25	1
4565	bf_mxflxxxx_0011f03.t3m.scf	bf_mxflxxxx_0011f03.t3m.scf_442	Defensin J1-2 precursor	35.2	not assigned.unknown	0.713142	1.00931	122.821	89.1708	74.9194	179.496	1
7873	MICRO.12861.C2	MICRO.12861.C2_47	MtN19 like protein [Nicotiana tabacum]	35.2	not assigned.unknown	0.714016	0.63808	1712.33	1045.92	1043.87	1627.72	1
17738	MICRO.7571.C2	MICRO.7571.C2_690	ATGPX5 (GLUTATHIONE PEROXIDASE 5); glutathione peroxidase [Arabidopsis thaliana]	21.02.2	redox.ascorbate and glutathione.glutathione	0.715552	0.792435	1199.83	681.853	730.665	1180.97	1
652	bf_acdaxxxx_0065b05.t3m.scf	bf_acdaxxxx_0065b05.t3m.scf_677	unknown protein [Arabidopsis thaliana]	35.2	not assigned.unknown	0.715607	0.627814	242.672	205.5	147.775	317.543	1
30048	STMHS63TV	STMHS63TV_640	GH3 auxin-responsive promoter [Medicago truncatula]	17.2.3	hormone metabolism.auxin.induced-regulated-responsive-activated	0.715623	0.673989	2506.2	1539.63	1526.13	2456.44	1
27808	MICRO.4321.C2	MICRO.4321.C2_172	unknown protein [Arabidopsis thaliana]	35.2	not assigned.unknown	0.716616	1.08375	515.266	220.582	313.551	467.533	1
26288	MICRO.13337.C1	MICRO.13337.C1_497	phenylacetaldehyde synthase [Petunia x hybrida]	16.4.1	secondary metabolism.N misc.alkaloid-like	0.71681	0.791677	4420.76	2574.65	2689.77	4456.94	1
36485	MICRO.1688.C2	MICRO.1688.C2_305	GTP-binding protein [Capsicum annuum]	35.2	not assigned.unknown	0.716996	0.655399	739.762	472.662	450.043	744.467	1
42870	MICRO.15377.C1	MICRO.15377.C1_684	putative cullin; 66460-68733 [Arabidopsis thaliana]	29.5.11.04.05.1	protein.degradation.ubiquitin.E3.BTB/POZ Cullin3.Cullin3	0.717991	0.646826	1205.81	758.944	733.065	1188.29	1
146	bf_arrayxxx_0086e09.t7m.scf	bf_arrayxxx_0086e09.t7m.scf_34	NA	35.2	not assigned.unknown	0.718005	0.838535	719.825	417.107	437.609	745.885	1
20393	MICRO.8427.C4	MICRO.8427.C4_436	NA	35.2	not assigned.unknown	0.718051	0.596237	493.504	253.921	300.01	383.87	1
16760	bf_lbchxxxx_0062c06.t3m.scf	bf_lbchxxxx_0062c06.t3m.scf_203	NA	35.2	not assigned.unknown	0.719509	0.794443	3305.83	2014.87	2007.65	3494.6	1
16138	MICRO.4515.C1	MICRO.4515.C1_189	NA	30.3	signalling.calcium	0.720151	0.762168	1416.68	916.176	859.974	1553.87	1
30322	STMCH96TV	STMCH96TV_308	NA	35.2	not assigned.unknown	0.72073	0.594783	7602.09	5276.99	4612.88	7969.55	1
9449	bf_ivrootxx_0051D07.t3m.scf	bf_ivrootxx_0051D07.t3m.scf_237	NA	35.2	not assigned.unknown	0.721146	1.06081	3240.28	1851.45	1965.6	3862.31	1
753	MICRO.12810.C2	MICRO.12810.C2_425	Chain A, X-Ray Structure Of Apo-Secoisolariciresinol Dehydrogenase	26.22	misc.short chain dehydrogenase/reductase (SDR)	0.721664	0.810964	681.247	413.712	413.106	725.809	1
23214	MICRO.14428.C2	MICRO.14428.C2_954	Os10g0476000 [Oryza sativa (japonica cultivar-group)]	35.2	not assigned.unknown	0.721866	0.79361	829.278	517.776	502.802	897.517	1
11787	bf_acdaxxxx_0061a07.t3m.scf	bf_acdaxxxx_0061a07.t3m.scf_669	Calmodulin (CaM)	30.3	signalling.calcium	0.722192	1.04577	481.85	183.019	292.086	377.839	1
17523	bf_acdaxxxx_0057c05.t3m.scf	bf_acdaxxxx_0057c05.t3m.scf_685	NA	35.2	not assigned.unknown	0.722885	0.597482	2150.75	1512.98	1303.11	2289.26	1
6801	SDBN005J07u.scf	SDBN005J07u.scf_460	NA	35.2	not assigned.unknown	0.722935	0.758845	744.58	507.628	451.114	858.974	1
10998	STMGR63TV	STMGR63TV_108	glutamate/malate translocator [Flaveria bidentis]	34.8	transport.metabolite transporters at the envelope membrane	0.723121	0.620483	2684.06	1641.06	1625.97	2522.95	1
5258	MICRO.15700.C1	MICRO.15700.C1_637	major latex-like protein [Prunus persica]	20.2.99	stress.abiotic.unspecified	0.723237	1.12831	4174.52	2299.27	2528.66	5026.28	1
1597	STMIB32TV	STMIB32TV_509	cytochrome P450 monooxygenase CYP76E3 [Glycine max]	35.2	not assigned.unknown	0.723314	0.72463	915.629	619.527	554.601	1023.75	1
1142	MICRO.7813.C2	MICRO.7813.C2_17	unknown protein [Arabidopsis thaliana]	29.5.02	protein.degradation.autophagy	0.726654	0.696108	329.291	226.491	198.992	366.945	1
32581	MICRO.5046.C1	MICRO.5046.C1_959	unknown protein [Arabidopsis thaliana]	35.2	not assigned.unknown	0.727602	1.10961	1164.61	588.004	703.318	1268.84	1
8303	BF_TUBSXXXX_0026A08_T3M.SCF	BF_TUBSXXXX_0026A08_T3M.SCF_213	NA	35.2	not assigned.unknown	0.72788	0.731907	5371.77	3021.43	3243.42	5018.09	1
21804	MICRO.633.C3	MICRO.633.C3_265	mitogen-activated protein kinase 3 [Lycopersicon esculentum]	30.6	signalling.MAP kinases	0.729352	0.77852	1418.95	865.327	855.875	1484.36	1
34122	MICRO.1805.C3	MICRO.1805.C3_1458	protein disulfide isomerase (PDI)-like protein 3 [Cucumis melo]	35.1	not assigned.no ontology	0.729421	0.834799	988.86	586.261	596.427	1045.66	1
25012	MICRO.5386.C2	MICRO.5386.C2_747	Os04g0391900 [Oryza sativa (japonica cultivar-group)]	35.1	not assigned.no ontology	0.732562	0.606419	1732.91	1088.74	1042.92	1657.58	1
29239	MICRO.4589.C1	MICRO.4589.C1_404	unknown protein [Arabidopsis thaliana]	35.1	not assigned.no ontology	0.732806	0.665664	615.95	435.298	370.637	690.513	1
17227	bf_mxlfxxxx_0018e08.t3m.scf	bf_mxlfxxxx_0018e08.t3m.scf_464	hypothetical protein OsI_003760 [Oryza sativa (indica cultivar-group)]	35.2	not assigned.unknown	0.733697	0.947119	716.178	347.207	430.681	669.422	1
32883	BF_TUBSXXXX_0017C08_T3M.SCF	BF_TUBSXXXX_0017C08_T3M.SCF_223	NA	35.2	not assigned.unknown	0.733756	0.752838	1437.69	874.475	864.534	1473.58	1
17950	SSBN001K16u.scf	SSBN001K16u.scf_398	unknown protein [Arabidopsis thaliana]	35.2	not assigned.unknown	0.734694	0.60148	389.287	285.999	233.94	433.938	1
32291	MICRO.1052.C10	MICRO.1052.C10_431	NA	35.2	not assigned.unknown	0.734873	1.16387	1307.29	675.482	785.515	1513.47	1
37156	BF_LBCHXXXX_0049B04_T3M.SCF	BF_LBCHXXXX_0049B04_T3M.SCF_109	4-coumarate--CoA ligase 1 (4CL 1) (4-coumaroyl-CoA synthase 1)	16.2.1.03	secondary metabolism.phenylpropanoids.lignin biosynthesis.4CL	0.735638	0.655107	408.049	242.24	245.055	381.463	1
25167	SDBN002I08u.scf	SDBN002I08u.scf_323	NA	35.2	not assigned.unknown	0.736325	0.764895	620.68	362.792	372.574	616.473	1
33230	STMGI34TV	STMGI34TV_362	NA	35.2	not assigned.unknown	0.73689	0.636909	1604.41	1133.96	962.694	1763.31	1
23014	MICRO.12239.C1	MICRO.12239.C1_311	NA	35.2	not assigned.unknown	0.737406	0.72137	1427.67	911.722	856.341	1503.2	1
22752	MICRO.3132.C3	MICRO.3132.C3_1090	NA	35.2	not assigned.unknown	0.737815	0.89566	4242.64	2601.41	2544.08	4839.81	1
11593	BF_TUBSXXXX_0036H03_T3M.SCF	BF_TUBSXXXX_0036H03_T3M.SCF_198	NA	35.2	not assigned.unknown	0.738606	0.923729	354.854	177.653	212.671	337.01	1
32637	MICRO.15143.C1	MICRO.15143.C1_868	NA	35.2	not assigned.unknown	0.739758	0.888103	372.515	207.133	223.077	383.351	1
11384	SDBN004P03u.scf	SDBN004P03u.scf_597	resistance protein RGC2 [Lactuca sativa]	20.1.02	stress.biotic.receptors	0.740192	0.622716	2678.59	1577.48	1603.56	2428.96	1
33619	MICRO.2608.C6	MICRO.2608.C6_1351	NA	35.2	not assigned.unknown	0.740872	0.596898	4362.42	2719.76	2610.37	4113.53	1
27370	bf_mxflxxxx_0060d02.t3m.scf	bf_mxflxxxx_0060d02.t3m.scf_686	MADS-box protein 15 [Petunia x hybrida]	27.3.24	RNA.regulation of transcription.MADS box transcription factor family	0.743524	0.611607	1500.22	1083.85	896.049	1656.08	1
44742	SDBT002J19x.scf	SDBT002J19x.scf_356	NA	35.2	not assigned.unknown	0.744322	0.821581	1177.29	600.983	702.783	1062.14	1
8557	SDBN006M13u.scf	SDBN006M13u.scf_496	Cytochrome P450 71A8	35.2	not assigned.unknown	0.744872	0.822357	892.182	524.024	532.383	926.628	1
15091	MICRO.7319.C3	MICRO.7319.C3_660	Os02g0471300 [Oryza sativa (japonica cultivar-group)]	26.07	misc.oxidases - copper, flavone etc.	0.745124	0.853905	2530.96	1289.86	1510.01	2331.28	1
30707	MICRO.17786.C1	MICRO.17786.C1_272	NA	35.2	not assigned.unknown	0.746198	0.604321	619.236	385.041	369.172	585.364	1
15106	MICRO.14134.C2	MICRO.14134.C2_1499	NA	35.2	not assigned.unknown	0.747598	0.793609	1362.73	819.502	811.634	1420.53	1
3967	MICRO.592.C5	MICRO.592.C5_352	Probable glutathione S-transferase (Auxin-induced protein PGNT1/PCNT110)	26.09	misc.glutathione S transferases	0.747661	0.985156	2341.41	1317.21	1394.47	2607.45	1
39541	STMGJ48TV	STMGJ48TV_388	hypothetical protein OsI_003308 [Oryza sativa (indica cultivar-group)]	35.2	not assigned.unknown	0.74872	1.21075	210.929	104.499	125.531	241.871	1
11089	STDB003I10u.scf	STDB003I10u.scf_81	cinnamyl alcohol dehydrogenase 1 [Nicotiana tabacum]	29.2.2	protein.synthesis.misc ribosomal protein	0.748938	0.742847	944.198	491.494	561.837	822.503	1
43675	cSTB3L23TH	cSTB3L23TH_56	unknown [Solanum tuberosum]	29.2.2	protein.synthesis.misc ribosomal protein	0.749535	0.687048	546.017	317.159	324.768	510.622	1
11880	SDBN004L16u.scf	SDBN004L16u.scf_372	NA	35.2	not assigned.unknown	0.749599	0.834414	671.139	341.432	399.172	608.818	1
22806	bf_ivrootxx_0043e06.t3m.scf	bf_ivrootxx_0043e06.t3m.scf_567	Protein kinase; Curculin-like (mannose-binding) lectin [Medicago truncatula]	26.16	misc.myrosinases-lectin-jacalin	0.751261	0.737593	1246.81	740.337	740.707	1234.43	1
30467	MICRO.16643.C1	MICRO.16643.C1_470	unknown protein [Arabidopsis thaliana]	29.2.1.1	protein.synthesis.chloroplast/mito - plastid ribosomal protein.plastid	0.75314	1.09432	974.372	475.066	578.105	1014.32	1
12945	MICRO.15035.C3	MICRO.15035.C3_278	NA	35.2	not assigned.unknown	0.754153	1.06029	1059.54	548.532	628.195	1143.89	1
2642	MICRO.2331.C2	MICRO.2331.C2_440	R1 [Solanum tuberosum]	20.1.02	stress.biotic.receptors	0.754487	0.84574	8448.16	5295.48	5007.71	9516.96	1
15032	MICRO.10155.C1	MICRO.10155.C1_1113	S-adenosyl-methionine-sterol-C-methyltransferase homolog [Nicotiana tabacum]	17.3.01.02.02	hormone metabolism.brassinosteroid.synthesis-degradation.sterols.SMT2	0.754785	0.756444	684.566	458.65	405.698	774.807	1
7303	MICRO.10647.C1	MICRO.10647.C1_665	NA	35.2	not assigned.unknown	0.755233	0.867404	1462.43	923.894	866.419	1685.53	1
23123	bf_mxflxxxx_0057g08.t3m.scf	bf_mxflxxxx_0057g08.t3m.scf_358	NA	35.2	not assigned.unknown	0.757949	0.625604	1877.31	1327.67	1110.12	2048.4	1
42172	MICRO.2286.C105	MICRO.2286.C105_1991	NA	35.2	not assigned.unknown	0.76377	0.592193	1229.23	713.179	723.963	1075.14	1
29123	MICRO.12188.C1	MICRO.12188.C1_10	lectin [Glycine max]	35.2	not assigned.unknown	0.767193	0.69511	2968.7	1787.63	1744.29	2894.19	1
15431	MICRO.11125.C1	MICRO.11125.C1_712	NA	35.2	not assigned.unknown	0.76801	0.991489	460.597	212.85	270.475	423.197	1
38164	cSTE7D6TH	cSTE7D6TH_380	NBS/LRR resistance protein-like protein [Capsicum annuum]	20.1.02	stress.biotic.receptors	0.769318	0.975622	7643.12	4865.12	4484.18	9567.21	1
41819	MICRO.15346.C1	MICRO.15346.C1_648	Plant viral-response family protein [Solanum bulbocastanum]	35.2	not assigned.unknown	0.769524	0.851523	2906.57	1871.28	1705.03	3376.54	1
16125	MICRO.1805.C1	MICRO.1805.C1_729	protein disulfide isomerase [Quercus suber]	35.1	not assigned.no ontology	0.770096	0.918884	792.582	373.804	464.753	706.733	1
41094	MICRO.12393.C1	MICRO.12393.C1_665	CBF2 [Lycopersicon esculentum]	20.2.3	stress.abiotic.drought/salt	0.774332	0.654159	469.034	264.741	274.225	416.622	1
26942	MICRO.18052.C1	MICRO.18052.C1_299	unknown protein [Arabidopsis thaliana]	35.2	not assigned.unknown	0.774751	1.11597	672.383	404.614	393.001	876.961	1
13433	MICRO.13147.C1	MICRO.13147.C1_749	NA	35.2	not assigned.unknown	0.774982	0.625276	3810.83	2449.18	2227.03	3777.88	1
22095	bf_swstxxxx_0059e01.t3m.scf	bf_swstxxxx_0059e01.t3m.scf_104	PK11-C5 [Nicotiana tabacum]	29.4	protein.postranslational modification	0.777919	1.46729	1276.08	537.38	744.221	1485.87	1
42187	MICRO.6506.C1	MICRO.6506.C1_653	putative miraculin [Atropa belladonna]	35.2	not assigned.unknown	0.780873	0.792637	1451.43	817.435	844.753	1415.99	1
36708	bf_ivrootxx_0011g01.t3m.scf	bf_ivrootxx_0011g01.t3m.scf_280	NA	35.2	not assigned.unknown	0.784945	0.849016	1359.55	857.746	789.045	1545.03	1
39216	bf_arrayxxx_0058a11.t7m.scf	bf_arrayxxx_0058a11.t7m.scf_1	NA	35.2	not assigned.unknown	0.785568	0.603091	729.811	410.163	423.381	623.024	1
30762	MICRO.293.C2	MICRO.293.C2_677	calcineurin B-like protein [Populus euphratica]	30.3	signalling.calcium	0.786802	0.72049	2162.12	1523.99	1253.22	2511.14	1
712	MICRO.5849.C1	MICRO.5849.C1_1141	Short-chain dehydrogenase/reductase SDR [Medicago truncatula]	26.22	misc.short chain dehydrogenase/reductase (SDR)	0.786982	0.628833	3639.36	2213.08	2109.21	3422.12	1
24564	MICRO.12638.C1	MICRO.12638.C1_413	NA	35.2	not assigned.unknown	0.788285	1.01888	538.407	361.488	311.755	732.5	1
36787	MICRO.5802.C1	MICRO.5802.C1_710	NA	35.2	not assigned.unknown	0.788739	0.968202	484.441	278.129	280.419	544.132	1
25581	MICRO.12034.C1	MICRO.12034.C1_612	NA	35.2	not assigned.unknown	0.789067	0.855815	4504.63	3012.51	2606.91	5451.97	1
35027	MICRO.12091.C1	MICRO.12091.C1_318	unnamed protein product [Leishmania infantum]	35.2	not assigned.unknown	0.789686	1.10738	1208.33	615.189	698.981	1325.45	1
28716	bf_mxlfxxxx_0029e11.t3m.scf	bf_mxlfxxxx_0029e11.t3m.scf_1	transporter [Arabidopsis thaliana]	34.13	transport.peptides and oligopeptides	0.790799	0.593813	3974.1	2638.78	2297.12	3982.53	1
41390	MICRO.13863.C1	MICRO.13863.C1_1210	Os02g0101100 [Oryza sativa (japonica cultivar-group)]	27.3.67	RNA.regulation of transcription.putative DNA-binding protein	0.79106	0.611994	703.925	474.542	406.812	725.276	1
40841	MICRO.12335.C1	MICRO.12335.C1_385	NA	35.2	not assigned.unknown	0.791672	1.39611	1094.34	486.34	632.175	1280	1
41657	BF_TUBSXXXX_0019H02_T3M.SCF	BF_TUBSXXXX_0019H02_T3M.SCF_481	NA	35.2	not assigned.unknown	0.791956	1.61809	272.648	82.6821	157.471	253.807	1
3263	BF_LBCHXXXX_0026H03_T3M.SCF	BF_LBCHXXXX_0026H03_T3M.SCF_263	NA	35.2	not assigned.unknown	0.79225	0.730315	3233.11	2095.85	1866.93	3477.02	1
22900	bf_mxlfxxxx_0051h06.t3m.scf	bf_mxlfxxxx_0051h06.t3m.scf_346	NA	35.2	not assigned.unknown	0.792599	0.902303	767.974	422.214	443.354	789.137	1
24979	MICRO.7330.C1	MICRO.7330.C1_917	T23O15.3/T23O15.3 [Arabidopsis thaliana]	11.1.09	lipid metabolism.FA synthesis and FA elongation.long chain fatty acid CoA ligase	0.793715	0.728572	1971.13	1243.82	1137.06	2061	1
15009	MICRO.14792.C1	MICRO.14792.C1_792	armadillo repeat-containing protein [Nicotiana tabacum]	35.2	not assigned.unknown	0.794775	0.901512	913.606	464.861	526.633	868.371	1
12986	MICRO.8650.C4	MICRO.8650.C4_629	LeOPT1 [Lycopersicon esculentum]	34.3	transport.amino acids	0.795086	1.13115	2361.88	1174.63	1361.17	2572.82	1
26687	BF_TUBSXXXX_0012G04_T3M.SCF	BF_TUBSXXXX_0012G04_T3M.SCF_701	NA	35.2	not assigned.unknown	0.79529	0.588012	3908.22	2833.4	2252.02	4259.09	1
23885	bf_lbchxxxx_0061a03.t3m.scf	bf_lbchxxxx_0061a03.t3m.scf_65	NA	35.2	not assigned.unknown	0.797185	1.14742	478.768	258.989	275.517	573.705	1
1097	MICRO.7455.C1	MICRO.7455.C1_1391	NA	35.2	not assigned.unknown	0.797401	0.670498	3397.86	2171.88	1955.08	3456.82	1
30244	MICRO.9286.C1	MICRO.9286.C1_945	unknown protein [Arabidopsis thaliana]	17.1.3	hormone metabolism.abscisic acid.induced-regulated-responsive-activated	0.797889	0.795667	1948.2	1151.46	1120.58	1998.79	1
18977	MICRO.5573.C2	MICRO.5573.C2_984	Alpha/beta hydrolase [Medicago truncatula]	11.9.2	lipid metabolism.lipid degradation.lipases	0.797931	0.617541	1579.92	927.8	908.728	1423.48	1
15141	bf_cswbxxxx_0006h03.t3m.scf	bf_cswbxxxx_0006h03.t3m.scf_463	protein 2 [Petunia x hybrida]	27.3.25	RNA.regulation of transcription.MYB domain transcription factor family	0.803844	0.743186	662.129	395.115	379.281	661.37	1
25906	MICRO.14838.C1	MICRO.14838.C1_1132	putative RNA-binding protein [Ammopiptanthus mongolicus]	35.2	not assigned.unknown	0.804086	0.75213	1499.96	890.007	859.065	1499.02	1
40792	MICRO.331.C149	MICRO.331.C149_461	NA	35.2	not assigned.unknown	0.805366	0.898622	2475.87	1434.35	1416.74	2674.03	1
7865	MICRO.12830.C1	MICRO.12830.C1_1102	Cyclin-like F-box [Medicago truncatula]	35.2	not assigned.unknown	0.806293	0.953009	2178.62	1084.97	1245.84	2100.4	1
1462	MICRO.2286.C24	MICRO.2286.C24_866	NA	35.2	not assigned.unknown	0.807394	1.58312	402.387	220.397	229.929	660.348	1
29569	MICRO.2286.C80	MICRO.2286.C80_1271	NA	35.2	not assigned.unknown	0.807527	0.733393	878.005	601.971	501.657	1000.8	1
19518	SDBN003I17u.scf	SDBN003I17u.scf_573	unknown protein [Arabidopsis thaliana]	35.2	not assigned.unknown	0.807677	1.5362	321.286	92.8054	183.551	269.163	1
8130	MICRO.1081.C66	MICRO.1081.C66_329	NA	35.2	not assigned.unknown	0.807766	0.696298	758.064	448.165	433.056	726.181	1
34094	bf_mxflxxxx_0012h09.t3m.scf	bf_mxflxxxx_0012h09.t3m.scf_206	Isoflavone reductase homolog (CP100)	16.8.5	secondary metabolism.flavonoids.isoflavonoids	0.808192	0.941478	282.685	106.522	161.441	204.576	1
12227	bf_mxflxxxx_0052h06.t3m.scf	bf_mxflxxxx_0052h06.t3m.scf_453	NA	35.2	not assigned.unknown	0.808863	0.636923	894.299	575.231	510.494	894.489	1
21513	MICRO.11051.C1	MICRO.11051.C1_743	unknown protein [Arabidopsis thaliana]	35.2	not assigned.unknown	0.809959	0.997267	1859.24	870.289	1060.51	1737.28	1
32183	BF_TUBSXXXX_0065D01_T3M.SCF	BF_TUBSXXXX_0065D01_T3M.SCF_81	NA	20.1.02	stress.biotic.receptors	0.811887	0.809319	8691.85	4919.43	4951.19	8620.74	1
35798	MICRO.8413.C1	MICRO.8413.C1_731	NA	35.2	not assigned.unknown	0.812028	0.590778	780.243	475.137	444.411	715.585	1
19591	STMCB24TH	STMCB24TH_601	cyclopropane fatty acid synthase [Gossypium hirsutum]	11.3	lipid metabolism.Phospholipid synthesis	0.813589	1.18318	1338.94	704.488	761.812	1599.73	1
14435	MICRO.8337.C2	MICRO.8337.C2_521	NA	35.2	not assigned.unknown	0.814179	1.74106	518.652	186.921	294.974	624.843	1
42621	PotatoF1396.scf	PotatoF1396.scf_264	IQ calmodulin-binding region; Fatty oxidation complex, alpha subunit FadJ [Medicago truncatula]	35.2	not assigned.unknown	0.814511	0.659341	2237.57	1416.33	1272.28	2236.9	1
31171	MICRO.17467.C1	MICRO.17467.C1_534	senescence-inducible chloroplast stay-green protein 1 [Lycopersicon esculentum]	35.2	not assigned.unknown	0.815016	0.931285	1855.44	963.441	1054.63	1837.26	1
3612	MICRO.6334.C2	MICRO.6334.C2_147	NA	35.2	not assigned.unknown	0.815093	1.3692	811.565	414.146	461.271	1069.85	1
44058	cPRO32L15TH	cPRO32L15TH_231	NA	35.2	not assigned.unknown	0.815131	0.751118	1990.4	1035.36	1131.26	1742.61	1
19220	MICRO.655.C1	MICRO.655.C1_899	SCPL45; catalytic/ serine carboxypeptidase [Arabidopsis thaliana]	29.5.05	protein.degradation.serine protease	0.817488	1.12555	1223.01	639.173	693.973	1394.58	1
4738	MICRO.4136.C1	MICRO.4136.C1_1243	aldose 1-epimerase [Arabidopsis thaliana]	3.5	minor CHO metabolism.others	0.817626	0.715045	900.617	538.236	510.988	883.533	1
13588	bf_lbchxxxx_0062e12.t3m.scf	bf_lbchxxxx_0062e12.t3m.scf_122	NA	35.2	not assigned.unknown	0.818892	0.648091	274.411	197.917	155.557	310.154	1
8198	MICRO.3368.C16	MICRO.3368.C16_254	proteinase inhibitor I	35.2	not assigned.unknown	0.819128	0.766736	1826.24	1042.48	1035.09	1773.7	1
26799	SDBN004J13u.scf	SDBN004J13u.scf_745	NA	35.2	not assigned.unknown	0.823306	0.890642	700.024	365.042	395.615	676.787	1
40081	STMEY36TV	STMEY36TV_498	NA	35.2	not assigned.unknown	0.823338	1.05375	558.051	277.846	315.373	576.785	1
35761	MICRO.1069.C1	MICRO.1069.C1_354	Os05g0376300 [Oryza sativa (japonica cultivar-group)]	35.2	not assigned.unknown	0.824742	1.10509	478.677	204.48	270.253	439.862	1
41820	MICRO.7415.C2	MICRO.7415.C2_642	Quinonprotein alcohol dehydrogenase-like [Medicago truncatula]	35.2	not assigned.unknown	0.824944	1.42407	975.633	509.788	550.749	1367.97	1
9813	bf_arrayxxx_0033h08.t7m.scf	bf_arrayxxx_0033h08.t7m.scf_274	NA	35.2	not assigned.unknown	0.826222	0.920118	2821.17	1482.05	1591.15	2804.43	1
24502	cSTS20M9TH	cSTS20M9TH_402	protein phosphatase 2A regulatory subunit A [Zea mays]	29.4	protein.postranslational modification	0.826903	0.72798	446.288	270.478	251.589	447.998	1
13020	MICRO.3705.C1	MICRO.3705.C1_946	unknown protein [Arabidopsis thaliana]	35.2	not assigned.unknown	0.830014	1.2426	726.122	332.431	408.461	786.616	1
730	cPRO1O18TH	cPRO1O18TH_478	NA	35.2	not assigned.unknown	0.830146	0.611837	445.206	275.698	250.416	421.323	1
10319	MICRO.11618.C3	MICRO.11618.C3_540	Os08g0451800 [Oryza sativa (japonica cultivar-group)]	29.5.11.04.02	protein.degradation.ubiquitin.E3.RING	0.830351	1.60838	1394.98	536.815	784.524	1636.8	1
26418	MICRO.14243.C1	MICRO.14243.C1_1144	reductase 2 [Hydrangea macrophylla]	3.5	minor CHO metabolism.others	0.833177	0.659819	751.113	464.856	421.593	734.419	1
30534	SDBT002G20x.scf	SDBT002G20x.scf_441	lipid transfer protein [Nicotiana glauca]	35.2	not assigned.unknown	0.835033	1.83058	700.246	264.127	392.537	939.446	1
31682	MICRO.2286.C3	MICRO.2286.C3_582	NA	35.2	not assigned.unknown	0.835865	0.686256	1681.08	1051.06	941.818	1691.27	1
4954	MICRO.5403.C4	MICRO.5403.C4_41	CYP71AT2v3 [Nicotiana tabacum]	26.1	misc.cytochrome P450	0.836154	0.882941	3680.33	2152.38	2061.48	3969.27	1
13685	MICRO.2286.C73	MICRO.2286.C73_70	NA	35.2	not assigned.unknown	0.836528	0.966222	1932.17	876.154	1081.99	1711.76	1
14888	MICRO.2286.C83	MICRO.2286.C83_837	NA	35.2	not assigned.unknown	0.837062	1.29916	2339.36	1136.59	1309.53	2796.97	1
23081	bf_ivrootxx_0049d12.t3m.scf	bf_ivrootxx_0049d12.t3m.scf_483	BWF1-like protein [Oryza sativa (japonica cultivar-group)]	35.1	not assigned.no ontology	0.837558	0.586142	1116.41	703.527	624.734	1056.15	1
31605	MICRO.7625.C3	MICRO.7625.C3_1438	ATP binding / tRNA ligase/ tryptophan-tRNA ligase [Arabidopsis thaliana]	29.1	protein.aa activation	0.838635	0.686305	1087.97	725.964	608.366	1168.19	1
44078	POACX04TP	POACX04TP_955	hypothetical protein [Nicotiana tabacum]	35.1	not assigned.no ontology	0.838828	0.832887	849.551	520.881	474.982	927.818	1
39339	MICRO.331.C84	MICRO.331.C84_852	Chlorophyll a-b binding protein 3C, chloroplast precursor (LHCII type I CAB-3C) (LHCP)	1.01.01.02	PS.lightreaction.photosystem II.PSII polypeptide subunits	0.839159	0.838313	618.262	323.326	345.59	578.094	1
17310	MICRO.9659.C2	MICRO.9659.C2_465	NA	35.2	not assigned.unknown	0.843269	0.779291	1145.06	557.095	638.234	956.135	1
38965	MICRO.6349.C1	MICRO.6349.C1_1234	DNA gyrase subunit B, chloroplast/mitochondrial precursor	28.1	DNA.synthesis/chromatin structure	0.846302	0.696078	607.255	379.165	337.761	614.284	1
37026	MICRO.10579.C1	MICRO.10579.C1_590	CYP71AT2v3 [Nicotiana tabacum]	26.1	misc.cytochrome P450	0.848552	0.755277	2716.85	1587.01	1508.78	2678.81	1
2504	POCCE07TP	POCCE07TP_859	Unknown (protein for MGC:105818) [Rattus norvegicus]	35.2	not assigned.unknown	0.848565	0.636659	151.521	86.6316	84.1451	134.688	1
5318	POCAJ53TP	POCAJ53TP_903	unknown protein [Arabidopsis thaliana]	35.2	not assigned.unknown	0.849405	0.623783	265.918	164.889	147.588	254.079	1
5252	BF_LBCHXXXX_0040F10_T3M.SCF	BF_LBCHXXXX_0040F10_T3M.SCF_473	NA	35.2	not assigned.unknown	0.849561	0.666595	1048.37	676.039	581.798	1073.09	1
39281	MICRO.669.C3	MICRO.669.C3_991	Os08g0562600 [Oryza sativa (japonica cultivar-group)]	20.2.2	stress.abiotic.cold	0.851114	0.616693	1624.93	1055.89	900.791	1619.05	1
28469	MICRO.5142.C2	MICRO.5142.C2_271	Cytochrome b6-f complex iron-sulfur subunit, chloroplast precursor (Rieske iron-sulfur protein) (Plastohydroquinone:plastocyanin oxidoreductase iron-sulfur protein) (ISP) (RISP)	1.01.03	PS.lightreaction.cytochrome b6/f	0.853397	1.48422	412.456	181.791	228.286	508.588	1
2131	MICRO.646.C3	MICRO.646.C3_150	polyphenol oxidase	35.2	not assigned.unknown	0.854311	0.659768	2222.66	1452.96	1229.42	2295.42	1
35055	bf_suspxxxx_0030b11.t3m.scf	bf_suspxxxx_0030b11.t3m.scf_531	NA	35.2	not assigned.unknown	0.854415	0.892687	1053.78	545.937	582.832	1013.6	1
34457	BF_TUBSXXXX_0045C06_T3M.SCF	BF_TUBSXXXX_0045C06_T3M.SCF_141	NA	35.2	not assigned.unknown	0.854933	1.15854	1571.23	820.271	868.721	1831.1	1
38121	bf_mxflxxxx_0057e03.t3m.scf	bf_mxflxxxx_0057e03.t3m.scf_636	NA	35.2	not assigned.unknown	0.85494	0.9871	1362.66	701.123	753.4	1389.76	1
12334	MICRO.17042.C1	MICRO.17042.C1_952	tRNA-binding arm [Medicago truncatula]	35.2	not assigned.unknown	0.85701	0.589563	748.762	497.122	413.388	748.065	1
10787	MICRO.9543.C1	MICRO.9543.C1_725	NA	35.2	not assigned.unknown	0.858701	0.995762	640.438	320.13	353.169	638.383	1
42511	cSTA32G24TH	cSTA32G24TH_84	NA	35.2	not assigned.unknown	0.859318	0.779449	1040.24	616.571	573.392	1058.33	1
5046	bf_acdcxxxx_0037e08.t3m.scf	bf_acdcxxxx_0037e08.t3m.scf_139	NA	35.2	not assigned.unknown	0.860151	1.44553	586.207	256.569	322.939	698.799	1
11738	MICRO.6014.C1	MICRO.6014.C1_712	NA	35.2	not assigned.unknown	0.86224	1.05734	200.2	95.4412	110.13	198.622	1
2914	MICRO.9866.C1	MICRO.9866.C1_875	NA	35.2	not assigned.unknown	0.862946	1.04708	1983.96	1052.03	1090.84	2173.84	1
9468	MICRO.7514.C3	MICRO.7514.C3_1100	glycinamide ribonucleotide transformylase [Solanum tuberosum]	23.1.2.3	nucleotide metabolism.synthesis.purine.GAR transformylase	0.863803	0.76949	950.256	638.378	522.168	1088.22	1
31437	bf_cswbxxxx_0063f07.t3m.scf	bf_cswbxxxx_0063f07.t3m.scf_284	NA	35.2	not assigned.unknown	0.865695	0.931533	912.909	559.767	500.988	1067.64	1
16128	bf_suspxxxx_0053a10.t3m.scf	bf_suspxxxx_0053a10.t3m.scf_774	NA	35.2	not assigned.unknown	0.866254	0.636297	3757.57	1875.11	2061.29	2914.55	1
31856	STMGQ27TV	STMGQ27TV_590	Octicosapeptide/Phox/Bem1p; Plant regulator RWP-RK; Homeodomain-like [Medicago truncatula]	27.3.60	RNA.regulation of transcription.NIN-like bZIP-related family	0.869198	1.00166	2986.03	1611.83	1634.7	3227.36	1
3835	MICRO.6807.C4	MICRO.6807.C4_444	NA	35.2	not assigned.unknown	0.870723	1.17358	1228.44	626.538	671.801	1413.29	1
16272	bf_mxflxxxx_0020c06.t3m.scf	bf_mxflxxxx_0020c06.t3m.scf_45	NA	35.2	not assigned.unknown	0.873674	0.859516	1967.6	983.525	1073.83	1784.54	1
27767	bf_cswcxxxx_0007a11.t3m.scf	bf_cswcxxxx_0007a11.t3m.scf_36	NA	35.2	not assigned.unknown	0.874642	1.39186	371.601	156.433	202.667	410.507	1
34374	BF_TUBSXXXX_0008G10_T3M.SCF	BF_TUBSXXXX_0008G10_T3M.SCF_121	NA	35.2	not assigned.unknown	0.875463	0.670954	479.147	288.409	261.173	459.183	1
12180	MICRO.2962.C1	MICRO.2962.C1_515	small GTPase Rab2 [Capsicum annuum]	30.5	signalling.G-proteins	0.87568	1.20775	806.723	354.643	439.661	819.141	1
34157	bf_mxlfxxxx_0038f10.t3m.scf	bf_mxlfxxxx_0038f10.t3m.scf_404	Formate dehydrogenase, mitochondrial precursor (NAD-dependent formate dehydrogenase) (FDH)	25	C1-metabolism	0.876359	0.775412	4657.28	2775.65	2537.01	4751.02	1
14857	MICRO.1081.C20	MICRO.1081.C20_619	NA	28.1	DNA.synthesis/chromatin structure	0.877341	0.751763	3284.05	1899.12	1787.74	3197.84	1
6398	bf_mxflxxxx_0040h02.t3m.scf	bf_mxflxxxx_0040h02.t3m.scf_597	NA	35.2	not assigned.unknown	0.878686	1.08533	619.634	304.09	336.996	645.236	1
40879	BF_TUBSXXXX_0038B06_T3M.SCF	BF_TUBSXXXX_0038B06_T3M.SCF_1	NA	35.2	not assigned.unknown	0.879034	2.02134	499.639	152.986	271.669	621.063	1
25394	BF_TUBSXXXX_0034B09_T3M.SCF	BF_TUBSXXXX_0034B09_T3M.SCF_299	NA	35.2	not assigned.unknown	0.879272	0.891035	1407.09	840.377	764.952	1558.48	1
15497	bf_cswbxxxx_0010g03.t3m.scf	bf_cswbxxxx_0010g03.t3m.scf_123	NA	35.2	not assigned.unknown	0.880064	0.670091	4050.63	2222.37	2200.88	3536.17	1
33453	SSBN001K17u.scf	SSBN001K17u.scf_491	NA	35.2	not assigned.unknown	0.882633	1.47053	1952.76	961.692	1059.13	2665.07	1
776	MICRO.331.C125	MICRO.331.C125_46	NA	35.2	not assigned.unknown	0.883368	0.862319	3323.39	1747.92	1801.61	3177.65	1
2010	bf_cswbxxxx_0038h05.t3m.scf	bf_cswbxxxx_0038h05.t3m.scf_53	NA	35.2	not assigned.unknown	0.887609	1.01351	1071.11	572.481	578.946	1155.73	1
32101	MICRO.1865.C1	MICRO.1865.C1_392	NRC1 [Solanum lycopersicum]	20.1.02	stress.biotic.receptors	0.888306	0.632755	4032.1	2349.52	2178.33	3642.99	1
33716	MICRO.3655.C1	MICRO.3655.C1_744	hypothetical protein [Arabidopsis thaliana]	35.2	not assigned.unknown	0.888666	1.37352	527.675	292.514	285.004	757.909	1
33772	cSTA16F10TH	cSTA16F10TH_92	F12K11.12 [Arabidopsis thaliana]	11.9.4.03	lipid metabolism.lipid degradation.beta-oxidation.enoyl CoA hydratase	0.888968	1.5174	440.57	192.779	237.908	551.876	1
33920	SSBN003I24u.scf	SSBN003I24u.scf_645	dem [Solanum lycopersicum]	33.99	development.unspecified	0.889015	0.671704	346.849	204.231	187.292	325.33	1
14333	SDBN002M02u.scf	SDBN002M02u.scf_334	TMV response-related gene product [Nicotiana tabacum]	35.2	not assigned.unknown	0.889136	1.34926	476.364	214.489	257.207	546.477	1
26934	MICRO.10417.C1	MICRO.10417.C1_1022	hypothetical protein OsI_021156 [Oryza sativa (indica cultivar-group)]	35.1	not assigned.no ontology	0.893237	1.75779	700.693	297.198	377.257	1005.07	1
31477	MICRO.1081.C6	MICRO.1081.C6_215	NA	35.2	not assigned.unknown	0.893549	1.22378	2581.65	1159.86	1389.67	2708.94	1
4169	MICRO.1805.C2	MICRO.1805.C2_258	hypothetical protein OsI_011631 [Oryza sativa (indica cultivar-group)]	35.1	not assigned.no ontology	0.894137	0.681531	3267.63	1924.02	1758.21	3085.82	1
20633	POCA419TP	POCA419TP_910	NA	35.2	not assigned.unknown	0.897074	0.820735	1539.17	831.248	826.495	1468.24	1
15774	bf_arrayxxx_0037b11.t7m.scf	bf_arrayxxx_0037b11.t7m.scf_676	NA	35.2	not assigned.unknown	0.897203	0.619078	2405.55	1135.27	1291.6	1743.66	1
12482	BF_CSCHXXXX_0041G04.T3M.SCF	BF_CSCHXXXX_0041G04.T3M.SCF_697	NA	35.2	not assigned.unknown	0.899437	0.665578	1175.58	737.23	630.223	1169.4	1
35290	MICRO.8898.C2	MICRO.8898.C2_1148	hypothetical protein, conserved [Plasmodium falciparum 3D7]	35.2	not assigned.unknown	0.900937	1.28048	851.903	379.63	456.227	922.196	1
44636	bf_suspxxxx_0003g04.t3m.scf	bf_suspxxxx_0003g04.t3m.scf_675	NA	35.2	not assigned.unknown	0.901417	0.902486	672.919	313.723	360.254	586.438	1
21776	PotatoF1202.scf	PotatoF1202.scf_139	NA	35.2	not assigned.unknown	0.902589	0.849478	1891.35	975.642	1011.73	1757.96	1
20353	cSTA11K20TH	cSTA11K20TH_120	unknown [Arabidopsis thaliana]	35.2	not assigned.unknown	0.902665	0.892237	886.195	507.821	474.024	942.542	1
41552	BF_LBCHXXXX_0015G10_T3M.SCF	BF_LBCHXXXX_0015G10_T3M.SCF_690	NA	35.2	not assigned.unknown	0.903079	1.58995	617.078	238.1	329.979	716.775	1
27732	STMCJ12TV	STMCJ12TV_334	C2 [Medicago truncatula]	35.1.19	not assigned.no ontology.C2 domain-containing protein	0.904091	0.785136	2134.47	1179.76	1140.59	2033.03	1
10501	MICRO.3684.C2	MICRO.3684.C2_8	unknown protein [Arabidopsis thaliana]	35.2	not assigned.unknown	0.906999	0.67667	473.779	249.452	252.663	398.736	1
957	BF_LBCHXXXX_0024H06_T3M.SCF	BF_LBCHXXXX_0024H06_T3M.SCF_297	NA	35.2	not assigned.unknown	0.907071	1.20572	764.595	378.828	407.733	873.774	1
41860	bf_cswbxxxx_0051a02.t3m.scf	bf_cswbxxxx_0051a02.t3m.scf_653	NA	35.2	not assigned.unknown	0.908325	0.656951	1677.05	1073.71	893.54	1692.97	1
44913	MICRO.3530.C1	MICRO.3530.C1_661	NA	35.2	not assigned.unknown	0.909564	0.677252	486.86	289.953	259.178	463.661	1
18667	MICRO.15687.C2	MICRO.15687.C2_118	NA	35.2	not assigned.unknown	0.910514	0.938436	1073.82	529.473	571.266	1014.71	1
39068	MICRO.793.C1	MICRO.793.C1_609	NA	35.2	not assigned.unknown	0.91284	1.22684	397.768	182.092	211.27	426.192	1
38392	MICRO.15019.C1	MICRO.15019.C1_602	RNA-binding region RNP-1 (RNA recognition motif) [Medicago truncatula]	35.1	not assigned.no ontology	0.91348	0.605206	236.717	141.934	125.674	215.909	1
27292	MICRO.4086.C1	MICRO.4086.C1_1671	unknown protein [Arabidopsis thaliana]	35.2	not assigned.unknown	0.914722	0.611056	674.423	477.264	357.745	728.963	1
15364	MICRO.3612.C1	MICRO.3612.C1_1261	Ribonuclease H; Ribosomal protein L9 N-terminal-like [Medicago truncatula]	35.1	not assigned.no ontology	0.914782	0.653316	936.222	548.062	496.595	861.981	1
3940	bf_acdcxxxx_0021d01.t3m.scf	bf_acdcxxxx_0021d01.t3m.scf_527	NA	35.2	not assigned.unknown	0.915025	0.728114	101.994	68.0743	54.0908	112.763	1
40183	bf_mxlfxxxx_0018b12.t3m.scf	bf_mxlfxxxx_0018b12.t3m.scf_113	NA	35.2	not assigned.unknown	0.915138	0.776768	2329.84	1324.95	1235.5	2270.02	1
22199	MICRO.6024.C2	MICRO.6024.C2_708	NA	35.2	not assigned.unknown	0.915866	1.39871	331.602	105.909	175.757	279.244	1
18762	STMJK43TV	STMJK43TV_511	transporter [Arabidopsis thaliana]	35.2	not assigned.unknown	0.918188	0.722571	284.801	141.219	150.709	233.029	1
22584	bf_swstxxxx_0063h07.t3m.scf	bf_swstxxxx_0063h07.t3m.scf_435	unknown protein [Arabidopsis thaliana]	30.5	signalling.G-proteins	0.922639	0.641633	5623.91	3484.01	2966.85	5435.38	1
15218	BF_TUBSXXXX_0040H01_T3M.SCF	BF_TUBSXXXX_0040H01_T3M.SCF_567	Proteinase inhibitor type-2 TR8 precursor (Proteinase inhibitor type II TR8)	35.2	not assigned.unknown	0.922653	0.757075	2704.63	1577.13	1426.79	2665.45	1
43114	MICRO.9364.C1	MICRO.9364.C1_720	unknown protein [Arabidopsis thaliana]	35.1.5	not assigned.no ontology.pentatricopeptide (PPR) repeat-containing protein	0.922814	0.824039	814.413	420.022	429.586	743.589	1
40150	MICRO.10669.C1	MICRO.10669.C1_711	NA	35.2	not assigned.unknown	0.923107	0.646959	641.158	322.574	338.129	505.108	1
23326	MICRO.1462.C2	MICRO.1462.C2_745	ARD-like protein [Brassica juncea]	15.3	metal handling.regulation	0.924615	0.699657	1749.51	970.114	921.678	1575.58	1
37571	MICRO.1081.C54	MICRO.1081.C54_2896	hypothetical protein OsI_002676 [Oryza sativa (indica cultivar-group)]	29.4.1.55	protein.postranslational modification.kinase.receptor like cytoplasmatic kinase V	0.924892	1.03857	3668.73	1817.37	1932.4	3733.21	1
33203	MICRO.5335.C1	MICRO.5335.C1_660	NA	35.2	not assigned.unknown	0.926698	0.955535	209.685	126.25	110.307	244.836	1
37210	MICRO.3426.C3	MICRO.3426.C3_614	NA	35.2	not assigned.unknown	0.928283	0.96259	541.844	307.281	284.73	598.832	1
32797	MICRO.9196.C1	MICRO.9196.C1_668	NA	35.2	not assigned.unknown	0.92853	0.615756	456.127	305.33	239.646	467.876	1
35016	MICRO.8476.C1	MICRO.8476.C1_899	Homeodomain-like [Medicago truncatula]	27.3.67	RNA.regulation of transcription.putative DNA-binding protein	0.929116	0.966323	920.507	546.426	483.432	1067.64	1
7098	MICRO.1751.C25	MICRO.1751.C25_646	Aspartic protease inhibitor 10 precursor (Wound-induced aspartate proteinase CDI inhibitor)	20.1.07.06	stress.biotic.PR-proteins.proteinase inhibitors	0.929167	0.652221	538.103	328.404	282.591	516.116	1
7728	bf_mxlfxxxx_0036g08.t3m.scf	bf_mxlfxxxx_0036g08.t3m.scf_226	NA	35.2	not assigned.unknown	0.931259	0.614431	509.14	308.445	266.993	472.215	1
27509	MICRO.2465.C2	MICRO.2465.C2_934	2-isopropylmalate synthase A (Alpha-isopropylmalate synthase A) (Alpha-IPM synthetase A)	13.1.4.4	amino acid metabolism.synthesis.branched chain group.leucine specific	0.932122	0.769489	2683.58	1408.35	1406.43	2400.77	1
42345	MICRO.17691.C1	MICRO.17691.C1_434	Uncharacterized plant-specific domain [Medicago truncatula]	35.1	not assigned.no ontology	0.932148	0.925038	295.649	143.828	154.943	273.091	1
34325	MICRO.1476.C2	MICRO.1476.C2_2098	U2 snRNP auxiliary factor, large subunit [Nicotiana plumbaginifolia]	27.1.1	RNA.processing.splicing	0.933535	0.656254	408.423	233.172	213.84	367.476	1
28617	MICRO.11086.C1	MICRO.11086.C1_703	NA	35.2	not assigned.unknown	0.933701	0.593228	1322.2	772.596	692.191	1165.55	1
37176	bf_mxflxxxx_0044h05.t3m.scf	bf_mxflxxxx_0044h05.t3m.scf_255	NA	35.2	not assigned.unknown	0.934714	0.776766	599.814	336.719	313.79	576.895	1
31293	MICRO.3108.C1	MICRO.3108.C1_453	NA	35.2	not assigned.unknown	0.934808	0.824142	1620.65	892.831	847.781	1580.74	1
14672	MICRO.4877.C1	MICRO.4877.C1_795	NA	29.4	protein.postranslational modification	0.93514	1.16674	1231.12	528.751	643.867	1187.07	1
30789	MICRO.13902.C2	MICRO.13902.C2_21	NA	35.2	not assigned.unknown	0.935769	0.815451	438.63	232.635	229.3	409.402	1
8229	STMHO35TV	STMHO35TV_540	catalytic [Arabidopsis thaliana]	26.02	misc.UDP glucosyl and glucoronyl transferases	0.936217	0.79628	682.314	380.167	356.578	660.204	1
29586	STDB001I21u.scf	STDB001I21u.scf_442	NA	29.5.11.03	protein.degradation.ubiquitin.E2	0.936813	0.707071	445.919	256.439	232.942	418.633	1
22504	MICRO.5903.C1	MICRO.5903.C1_751	PWWP; Nuclear protein SET; SET-related region; Zinc finger, FYVE/PHD-type [Medicago truncatula]	27.3.69	RNA.regulation of transcription.SET-domain transcriptional regulator family	0.939776	0.702568	1163.87	680.791	606.744	1107.92	1
41168	bf_cswbxxxx_0052a02.t3m.scf	bf_cswbxxxx_0052a02.t3m.scf_261	NA	35.1	not assigned.no ontology	0.943494	1.47067	714.241	321.163	371.385	890.107	1
42922	STMCE07TV	STMCE07TV_625	NA	35.2	not assigned.unknown	0.946046	1.55129	679.852	244.992	352.879	718.023	1
14070	MICRO.136.C2	MICRO.136.C2_14	NA	35.2	not assigned.unknown	0.946932	0.94585	2762.22	1305.17	1432.86	2514.17	1
39752	bf_ivrootxx_0056e03.t3m.scf	bf_ivrootxx_0056e03.t3m.scf_509	NA	35.2	not assigned.unknown	0.949588	0.813489	363.531	220.061	188.229	386.749	1
36427	bf_mxflxxxx_0067e11.t3m.scf	bf_mxflxxxx_0067e11.t3m.scf_533	NA	35.2	not assigned.unknown	0.951198	1.10614	1435.25	747.078	742.313	1608.22	1
34731	cSTC4J19TH	cSTC4J19TH_221	NA	9.7	mitochondrial electron transport / ATP synthesis.cytochrome c oxidase	0.954369	0.71006	11001.3	5897.15	5677.4	9646.98	1
21999	bf_arrayxxx_0053a12.t7m.scf	bf_arrayxxx_0053a12.t7m.scf_152	NA	13.1.4.1	amino acid metabolism.synthesis.branched chain group.common	0.955876	0.622951	613.543	348.631	316.299	536.899	1
36610	POCAR86TV	POCAR86TV_648	NA	35.2	not assigned.unknown	0.955887	1.12034	363.82	163.835	187.558	356.174	1
21018	MICRO.6795.C1	MICRO.6795.C1_1178	SAG18 [Arabidopsis thaliana]	33.99	development.unspecified	0.956531	0.732448	2815.04	1441.41	1450.57	2394.84	1
21741	bf_swstxxxx_0063b09.t3m.scf	bf_swstxxxx_0063b09.t3m.scf_420	NA	35.2	not assigned.unknown	0.9573	1.66024	1285.08	495.343	661.843	1565.63	1
42517	MICRO.14464.C1	MICRO.14464.C1_566	Os02g0797400 [Oryza sativa (japonica cultivar-group)]	28.1	DNA.synthesis/chromatin structure	0.958201	0.639857	1160.85	643.957	597.49	1003.4	1
31992	MICRO.3834.C3	MICRO.3834.C3_254	ADP ribosylation factor [Nicotiana tabacum]	29.3.4.99	protein.targeting.secretory pathway.unspecified	0.959201	0.840468	583.306	304.293	300.018	544.877	1
34408	MICRO.8918.C2	MICRO.8918.C2_456	pathogenesis-related protein PR-1 precursor [Capsicum annuum]	20.1.07	stress.biotic.PR-proteins	0.959729	0.70859	3244.55	1757.12	1668.19	2871.49	1
35958	MICRO.8990.C1	MICRO.8990.C1_657	ABC transporter-like protein [Arabidopsis thaliana]	34.16	transport.ABC transporters and multidrug resistance systems	0.959927	0.70418	432.81	250.906	222.5	408.781	1
19011	MICRO.331.C92	MICRO.331.C92_245	NA	35.2	not assigned.unknown	0.961226	1.25242	5352.65	2195.73	2749.23	5231.13	1
19743	STMGI74TV	STMGI74TV_660	NA	35.2	not assigned.unknown	0.961572	0.936738	1633.67	822.338	838.885	1574.11	1
21097	bf_stolxxxx_0035f09.t3m.scf	bf_stolxxxx_0035f09.t3m.scf_76	NA	35.2	not assigned.unknown	0.961675	0.662434	186.597	100.595	95.81	159.217	1
5100	STMCB53TV	STMCB53TV_77	NA	35.2	not assigned.unknown	0.962144	1.39191	903.335	337.749	463.676	886.342	1
13614	MICRO.17328.C1	MICRO.17328.C1_455	NA	35.2	not assigned.unknown	0.965791	0.815649	1060.53	580.75	542.987	1022.17	1
32299	SDBN006C13u.scf	SDBN006C13u.scf_426	NA	35.2	not assigned.unknown	0.966973	1.11874	5138.9	2524.43	2628.95	5481.96	1
21890	bf_mxflxxxx_0029a03.t3m.scf	bf_mxflxxxx_0029a03.t3m.scf_597	NA	35.2	not assigned.unknown	0.969412	0.585269	1287.72	768.231	657.656	1152.59	1
21713	MICRO.8059.C1	MICRO.8059.C1_753	hypothetical protein [Solanum demissum]	35.1	not assigned.no ontology	0.970563	0.833164	1468.76	793.209	749.52	1413.17	1
27565	POCCS25TP	POCCS25TP_530	F6N18.12 [Arabidopsis thaliana]	35.1	not assigned.no ontology	0.972441	1.58506	6408.83	2539.73	3266.22	7619.71	1
209	MICRO.12780.C1	MICRO.12780.C1_428	late blight resistance protein-like [Solanum tuberosum]	20.1.02	stress.biotic.receptors	0.973351	0.763419	1908.61	1024	972.096	1738.26	1
15742	MICRO.113.C2	MICRO.113.C2_41	gamma-tocopherol methyltransferase [Solanum tuberosum]	16.1.3.5	secondary metabolism.isoprenoids.tocopherol biosynthesis.tocopherol methyltransferase	0.973475	0.888535	871.604	486.21	443.889	900.118	1
13875	MICRO.6275.C2	MICRO.6275.C2_286	hypothetical protein [Plantago major]	35.2	not assigned.unknown	0.978278	1.11724	1553.12	753.886	788.343	1635.41	1
25134	BF_TUBSXXXX_0060E12_T3M.SCF	BF_TUBSXXXX_0060E12_T3M.SCF_323	NA	35.2	not assigned.unknown	0.979685	0.794736	709.058	442.173	359.556	767.064	1
31148	bf_mxflxxxx_0006c08.t3m.scf	bf_mxflxxxx_0006c08.t3m.scf_480	Chain A, Crystal Structure Of 12-Oxophytodienoate Reductase 1 From Tomato Complexed With Peg400	17.7.1.5	hormone metabolism.jasmonate.synthesis-degradation.12-Oxo-PDA-reductase	0.981262	0.871533	665.412	362.24	337.056	662.757	1
1890	MICRO.8784.C1	MICRO.8784.C1_805	hexokinase [Solanum lycopersicum]	2.2.1.04	major CHO metabolism.degradation.sucrose.hexokinase	0.982365	1.26531	1086.91	541.652	550.138	1302.02	1
15484	SDBN006A05u.scf	SDBN006A05u.scf_397	putative retroelement pol polyprotein-like [Solanum tuberosum]	30.2.17	signalling.receptor kinases.DUF 26	0.982995	1.18264	1807.27	884.337	914.347	2007.38	1
27365	POCCN84TP	POCCN84TP_791	Receptor protein kinase, putative [Solanum bulbocastanum]	30.2.24	signalling.receptor kinases.S-locus glycoprotein like	0.983611	0.83333	797.489	491.453	403.3	875.668	1
5829	bf_arrayxxx_0022g09.t7m.scf	bf_arrayxxx_0022g09.t7m.scf_678	disease resistance gene homolog Mi-copy1 [Lycopersicon esculentum]	20.1.02	stress.biotic.receptors	0.983738	1.56844	658.595	233.335	333.03	692.035	1
45099	BF_TUBSXXXX_0047D03_T3M.SCF	BF_TUBSXXXX_0047D03_T3M.SCF_172	NA	35.2	not assigned.unknown	0.984604	1.56699	379.426	161.029	191.749	477.104	1
31849	bf_ivrootxx_0023c09.t3m.scf	bf_ivrootxx_0023c09.t3m.scf_262	NA	35.2	not assigned.unknown	0.992777	0.764653	3092.32	1651.94	1553.92	2806.57	1
43720	BF_TUBSXXXX_0059A03_T3M.SCF	BF_TUBSXXXX_0059A03_T3M.SCF_358	NA	35.2	not assigned.unknown	0.997498	1.37093	1349.32	1133.27	675.832	2931.04	1
4769	MICRO.17253.C1	MICRO.17253.C1_254	NA	35.2	not assigned.unknown	0.998324	1.00949	2742.97	1437.14	1373.08	2893.26	1
37405	bf_acdcxxxx_0036g06.t3m.scf	bf_acdcxxxx_0036g06.t3m.scf_606	NA	35.2	not assigned.unknown	0.998365	1.25884	973.836	428.968	487.47	1026.53	1
39213	bf_mxflxxxx_0025b09.t3m.scf	bf_mxflxxxx_0025b09.t3m.scf_494	UDP-glucose 6-dehydrogenase (UDP-Glc dehydrogenase) (UDP-GlcDH) (UDPGDH)	10.1.04	cell wall.precursor synthesis.UGD	1.00102	0.865061	990.702	526.242	495.002	958.505	1
29736	MICRO.10040.C1	MICRO.10040.C1_1693	unnamed protein product [Arabidopsis thaliana]	26.02	misc.UDP glucosyl and glucoronyl transferases	1.00114	0.892283	982.318	544.367	490.77	1010.41	1
40029	bf_suspxxxx_0039e10.t3m.scf	bf_suspxxxx_0039e10.t3m.scf_530	NA	35.2	not assigned.unknown	1.00147	0.925734	1453	844.08	725.761	1603.46	1
25260	POCBV92TV	POCBV92TV_655	NA	35.2	not assigned.unknown	1.00174	0.991486	609.561	270.608	304.413	538.031	1
741	MICRO.109.C9	MICRO.109.C9_80	phosphomannomutase [Solanum lycopersicum]	10.1.21	cell wall.precursor synthesis.phosphomannomutase	1.00302	1.86765	275.457	94.8393	137.44	346.103	1
3146	MICRO.11111.C1	MICRO.11111.C1_110	NA	35.2	not assigned.unknown	1.00684	1.27537	2093.49	887.264	1041.79	2147.72	1
22599	bf_mxlfxxxx_0014c09.t3m.scf	bf_mxlfxxxx_0014c09.t3m.scf_527	17.7 kDa class I heat shock protein (Hsp19.9)	20.2.1	stress.abiotic.heat	1.00856	1.93188	862.042	262.652	428.471	1002.15	1
7095	MICRO.1741.C2	MICRO.1741.C2_39	unknown [Solanum tuberosum]	35.1	not assigned.no ontology	1.01168	1.2183	865.201	392.469	429.112	913.169	1
14427	MICRO.10682.C1	MICRO.10682.C1_661	putative pollen thioesterase [Petunia integrifolia subsp. inflata]	35.1	not assigned.no ontology	1.01217	0.806201	2757.36	1427.97	1367.1	2496.95	1
393	STMCP93TV	STMCP93TV_314	Tm-2 ToMV resistance protein [Solanum tuberosum]	35.2	not assigned.unknown	1.0142	1.17216	918.474	396.219	454.739	892.875	1
38075	ACDA03854B02.T3m.scf	ACDA03854B02.T3m.scf_105	NA	35.2	not assigned.unknown	1.01466	0.623366	1129.41	787.465	558.998	1213.06	1
1410	bf_stolxxxx_0031B06.t3m.scf	bf_stolxxxx_0031B06.t3m.scf_93	NA	31.3	cell.cycle	1.01482	0.931866	6030.47	2513.57	2984.42	4795.24	1
15624	MICRO.18001.C1	MICRO.18001.C1_304	NA	35.2	not assigned.unknown	1.01577	0.651474	1627.9	926.967	805.099	1456.05	1
863	POACI02TP	POACI02TP_579	kinase [Arabidopsis thaliana]	30.2.11	signalling.receptor kinases.leucine rich repeat XI	1.01591	0.747607	1483.44	837.072	733.582	1405.45	1
15652	MICRO.6401.C1	MICRO.6401.C1_668	Putative late blight resistance protein, identical [Solanum demissum]	35.2	not assigned.unknown	1.01658	0.646577	1239.94	674.216	612.889	1055.45	1
24708	MICRO.14837.C1	MICRO.14837.C1_1048	T23J18.3 [Arabidopsis thaliana]	20.2.99	stress.abiotic.unspecified	1.01711	1.28694	627.745	277.933	310.172	678.185	1
42390	MICRO.6536.C1	MICRO.6536.C1_366	oxidoreductase [Arabidopsis thaliana]	26.22	misc.short chain dehydrogenase/reductase (SDR)	1.01745	0.739104	484.732	306.302	239.453	511.261	1
39576	bf_slmwxxxx_0002a09.t3m.scf	bf_slmwxxxx_0002a09.t3m.scf_202	NA	35.2	not assigned.unknown	1.01752	0.955098	10177.6	5485.46	5027.4	10634.7	1
44394	BF_LBCHXXXX_0047C11_T3M.SCF	BF_LBCHXXXX_0047C11_T3M.SCF_368	NA	35.2	not assigned.unknown	1.01919	2.13429	2448.46	652.488	1208.05	2864.56	1
7961	MICRO.9598.C1	MICRO.9598.C1_893	hypothetical protein OsI_004888 [Oryza sativa (indica cultivar-group)]	17.2.3	hormone metabolism.auxin.induced-regulated-responsive-activated	1.02103	0.981227	1151.76	526.662	567.547	1039.71	1
29124	POACB26TP	POACB26TP_770	NA	35.2	not assigned.unknown	1.02178	0.860234	2165.18	1086.84	1066.36	1972.98	1
3093	SSBN001K07u.scf	SSBN001K07u.scf_587	cyclin-dependent protein kinase p34cdc2 [Solanum lycopersicum]	31.3	cell.cycle	1.02365	0.715483	579.407	353.272	284.993	580.085	1
33360	bf_mxflxxxx_0016d01.t3m.scf	bf_mxflxxxx_0016d01.t3m.scf_200	NA	35.2	not assigned.unknown	1.024	0.88364	3225.11	1830.31	1585.95	3376.96	1
6837	SSBN001N21u.scf	SSBN001N21u.scf_491	putative miraculin [Atropa belladonna]	20.1.07.06	stress.biotic.PR-proteins.proteinase inhibitors	1.02487	0.945401	625.786	362.51	307.544	698.094	1
22393	STMIJ31TV	STMIJ31TV_618	Putative late blight resistance protein, identical [Solanum demissum]	35.2	not assigned.unknown	1.0254	1.25222	2092.81	934.59	1028.14	2226.27	1
14941	MICRO.2331.C1	MICRO.2331.C1_533	Putative late blight resistance protein homolog R1C-3	20.1.02	stress.biotic.receptors	1.02786	0.747642	3909.03	2081.81	1917.13	3495.46	1
13175	STMCA07TV	STMCA07TV_367	putative MGDG synthase type A [Oryza sativa (japonica cultivar-group)]	11.10.1	lipid metabolism.glycolipid synthesis.MGDG synthase	1.02898	0.979233	1884.58	868.288	923.552	1711.76	1
43502	bf_suspxxxx_0031h02.t3m.scf	bf_suspxxxx_0031h02.t3m.scf_368	NA	35.2	not assigned.unknown	1.02983	0.739693	2219.87	1365.81	1087.22	2280.67	1
32786	bf_mxflxxxx_0021f03.t3m.scf	bf_mxflxxxx_0021f03.t3m.scf_241	NA	35.2	not assigned.unknown	1.03049	1.02205	1691.37	921.028	827.999	1870.43	1
17221	MICRO.17261.C1	MICRO.17261.C1_524	hypothetical protein OsI_033196 [Oryza sativa (indica cultivar-group)]	3.2.4	minor CHO metabolism.trehalose.trehalase	1.03111	0.845722	524.374	226.388	256.593	406.856	1
377	SSBT005E20x.scf	SSBT005E20x.scf_85	NA	33.99	development.unspecified	1.03118	1.16623	627.054	282.966	306.824	635.046	1
40999	bf_mxlfxxxx_0064f05.t3m.scf	bf_mxlfxxxx_0064f05.t3m.scf_720	NA	35.2	not assigned.unknown	1.03486	0.680066	322.62	186.52	157.459	298.845	1
6469	bf_mxlfxxxx_0026d04.t3m.scf	bf_mxlfxxxx_0026d04.t3m.scf_374	NA	35.2	not assigned.unknown	1.03508	1.0374	1488.36	693.607	726.306	1423.65	1
6851	MICRO.2286.C61	MICRO.2286.C61_918	NA	35.2	not assigned.unknown	1.03509	1.02292	496.765	260.488	242.415	529.321	1
27658	MICRO.1081.C33	MICRO.1081.C33_185	NA	35.2	not assigned.unknown	1.03519	0.830573	4315.51	1967.04	2105.77	3498.16	1
28022	MICRO.14219.C2	MICRO.14219.C2_193	unknown [Arabidopsis thaliana]	35.2	not assigned.unknown	1.03522	0.856966	743.33	346.434	362.702	627.469	1
12025	MICRO.14002.C1	MICRO.14002.C1_845	NA	35.2	not assigned.unknown	1.03539	1.29315	912.208	379.198	445.05	929.274	1
15930	MICRO.17624.C1	MICRO.17624.C1_1095	Cyclin-like F-box; F-box protein interaction domain; Galactose oxidase, central [Medicago truncatula]	35.2	not assigned.unknown	1.03688	0.992309	718.797	337.181	350.328	670.776	1
37117	MICRO.9691.C1	MICRO.9691.C1_740	NA	35.2	not assigned.unknown	1.03739	1.05184	1530.76	796.765	745.8	1651.83	1
2214	MICRO.12512.C1	MICRO.12512.C1_1291	NA	35.2	not assigned.unknown	1.03796	1.37556	3156.91	1347.41	1537.46	3496.12	1
8590	MICRO.382.C8	MICRO.382.C8_1294	vernalization independence 3-like protein [Solanum tuberosum]	30.5	signalling.G-proteins	1.03963	1.01502	319.323	175.515	155.336	354.704	1
32423	MICRO.5411.C5	MICRO.5411.C5_812	NBS-LRR resistance protein-like protein [Solanum lycopersicum]	35.2	not assigned.unknown	1.03973	1.18745	3143.81	1469.75	1529.21	3347.35	1
1714	bf_mxflxxxx_0035c02.t3m.scf	bf_mxflxxxx_0035c02.t3m.scf_546	Prephenate dehydratase with ACT region [Medicago truncatula]	13.1.6.3	amino acid metabolism.synthesis.aromatic aa.phenylalanine	1.04002	0.634622	744.712	467.178	362.169	725.309	1
30536	MICRO.9523.C2	MICRO.9523.C2_68	Thioredoxin domain 2; Thioredoxin fold [Medicago truncatula]	21.01	redox.thioredoxin	1.04277	1.10078	1030.58	485.339	500.24	1040.91	1
17439	SDBN004H24u.scf	SDBN004H24u.scf_455	serine protease-like protein [Arabidopsis thaliana]	29.5.01	protein.degradation.subtilases	1.04338	1.06332	1323.88	703.453	642.331	1470.03	1
14215	bf_cswbxxxx_0033g07.t3m.scf	bf_cswbxxxx_0033g07.t3m.scf_499	NA	35.2	not assigned.unknown	1.04466	0.912113	5954.84	3000.39	2886.66	5646.14	1
29453	bf_mxlfxxxx_0046h12.t3m.scf	bf_mxlfxxxx_0046h12.t3m.scf_588	hypothetical protein OsI_028513 [Oryza sativa (indica cultivar-group)]	35.2	not assigned.unknown	1.04647	0.931698	4256.06	2209.63	2060.57	4214.92	1
40862	SSBN003L05u.scf	SSBN003L05u.scf_427	NA	35.2	not assigned.unknown	1.0483	1.59893	451.883	177.987	218.502	539.154	1
43927	BPLI17J17TH	BPLI17J17TH_709	hypothetical protein OsJ_030302 [Oryza sativa (japonica cultivar-group)]	35.2	not assigned.unknown	1.05319	0.942768	568.329	289.833	273.879	557.12	1
23655	MICRO.9086.C2	MICRO.9086.C2_783	Os05g0357600 [Oryza sativa (japonica cultivar-group)]	34.5	transport.ammonium	1.05384	0.983166	3292.93	1553.91	1586.16	3071.76	1
2527	cSTA20L10TH	cSTA20L10TH_400	polypeptide with an integrase domain [Petunia x hybrida]	35.2	not assigned.unknown	1.05452	0.634863	1139.92	583.015	548.822	905.3	1
37634	MICRO.15977.C1	MICRO.15977.C1_570	unknown protein [Arabidopsis thaliana]	35.2	not assigned.unknown	1.05544	1.13919	876.579	473.289	421.766	1042.45	1
19650	bf_mxlfxxxx_0003f06.t3m.scf	bf_mxlfxxxx_0003f06.t3m.scf_404	hypothetical protein OsJ_014986 [Oryza sativa (japonica cultivar-group)]	35.2	not assigned.unknown	1.05622	0.977404	43404.5	19198	20872.8	37799.3	1
28970	MICRO.3765.C1	MICRO.3765.C1_761	hexokinase 5 [Nicotiana tabacum]	2.2.1.04	major CHO metabolism.degradation.sucrose.hexokinase	1.05703	1.0597	1265.34	620.799	608.15	1294.06	1
4559	MICRO.2439.C2	MICRO.2439.C2_729	protein prenyltransferase [Arabidopsis thaliana]	35.1	not assigned.no ontology	1.05742	0.858994	174.262	65.4884	83.731	118.781	1
17924	STMDF03TV	STMDF03TV_242	unknown [Solanum tuberosum]	35.2	not assigned.unknown	1.05965	1.81444	1399.79	397.28	671.545	1397.32	1
30613	STMHP88TV	STMHP88TV_657	NA	35.2	not assigned.unknown	1.06004	1.39641	686.674	251.8	329.342	662.853	1
17557	POAD767TV	POAD767TV_188	NA	35.2	not assigned.unknown	1.06406	1.93469	1357.04	328.668	649.052	1256.48	1
26440	MICRO.11296.C3	MICRO.11296.C3_363	Wound-induced protein WIN2 precursor	20.2.4	stress.abiotic.touch/wounding	1.06875	0.734368	513.357	313.688	244.733	521.873	1
29908	bf_cswbxxxx_0058d02.t3m.scf	bf_cswbxxxx_0058d02.t3m.scf_130	NA	35.2	not assigned.unknown	1.07134	0.88234	1320.75	702.866	628.514	1295.64	1
32962	MICRO.14691.C1	MICRO.14691.C1_265	NA	35.2	not assigned.unknown	1.07164	0.69884	5716.12	3258.73	2719.6	5289.56	1
24902	MICRO.8444.C3	MICRO.8444.C3_498	Os06g0272000 [Oryza sativa (japonica cultivar-group)]	30.2.12	signalling.receptor kinases.leucine rich repeat XII	1.07313	0.983621	2529.8	1450.51	1202.38	2868.28	1
42145	MICRO.10589.C1	MICRO.10589.C1_784	HEAT [Medicago truncatula]	35.1	not assigned.no ontology	1.07428	0.605968	817.701	459.109	388.331	698.763	1
29308	MICRO.12029.C1	MICRO.12029.C1_737	transcription factor [Arabidopsis thaliana]	27.3.60	RNA.regulation of transcription.NIN-like bZIP-related family	1.07456	1.03762	1731.61	768.784	822.197	1578.19	1
19764	POCCA30TV	POCCA30TV_533	hypothetical protein [Trifolium pratense]	35.2	not assigned.unknown	1.07734	1.34241	395.228	165.516	187.3	419.707	1
38235	SDBN006K03u.scf	SDBN006K03u.scf_154	NA	35.2	not assigned.unknown	1.07761	1.05176	1293.21	678.677	612.742	1406.94	1
32405	bf_mxlfxxxx_0031c12.t3m.scf	bf_mxlfxxxx_0031c12.t3m.scf_549	NA	35.2	not assigned.unknown	1.07936	0.60214	829.895	448.849	392.737	681.338	1
33191	bf_mxlfxxxx_0064g04.t3m.scf	bf_mxlfxxxx_0064g04.t3m.scf_406	NA	35.2	not assigned.unknown	1.08279	0.848628	535.449	259.67	252.794	467.611	1
22700	MICRO.15739.C1	MICRO.15739.C1_649	Protein kinase domain containing protein, expressed [Oryza sativa (japonica cultivar-group)]	29.4	protein.postranslational modification	1.08341	0.927539	839.266	466.36	396.06	887.029	1
18893	cPRO9J20TH	cPRO9J20TH_470	2OG-Fe(II) oxygenase [Medicago truncatula]	17.5.1	hormone metabolism.ethylene.synthesis-degradation	1.08444	1.26655	2052.04	918.052	967.691	2208.7	1
28621	MICRO.2029.C1	MICRO.2029.C1_1208	CMO protein [Zea mays]	11.3	lipid metabolism.Phospholipid synthesis	1.08907	0.780471	1680.04	905.108	789.731	1554.7	1
19846	MICRO.11702.C1	MICRO.11702.C1_683	Protein kinase [Medicago truncatula]	30.2.6	signalling.receptor kinases.leucine rich repeat VI	1.0891	1.14447	4045.8	1857.97	1901.74	4107.32	1
39622	MICRO.331.C29	MICRO.331.C29_82	NA	35.2	not assigned.unknown	1.0911	0.828095	1419.06	719.751	666.11	1277.8	1
6122	MICRO.2286.C35	MICRO.2286.C35_938	NA	35.2	not assigned.unknown	1.0914	1.44005	1367.28	569.716	641.671	1545.81	1
5337	STMEB41TV	STMEB41TV_329	NA	35.2	not assigned.unknown	1.09148	1.56822	994.099	424.968	466.512	1260.19	1
28326	MICRO.9632.C4	MICRO.9632.C4_778	unknown protein [Arabidopsis thaliana]	35.2	not assigned.unknown	1.09412	1.83437	801.852	249.012	375.605	888.016	1
1849	bf_mxflxxxx_0073d07.t3m.scf	bf_mxflxxxx_0073d07.t3m.scf_297	S2 self-incompatibility locus-linked G221 protein [Petunia integrifolia subsp. inflata]	35.2	not assigned.unknown	1.0956	0.869727	330.789	187.614	154.79	342.83	1
6893	STMHY36TV	STMHY36TV_753	NA	35.2	not assigned.unknown	1.09589	1.63223	955.157	428.314	446.868	1327.73	1
15289	bf_cswbxxxx_0033d09.t3m.scf	bf_cswbxxxx_0033d09.t3m.scf_1	NA	35.2	not assigned.unknown	1.09596	1.07009	1262.46	538.573	590.61	1130.77	1
26741	149C03AF.esd	149C03AF.esd_648	C3HC4 zinc finger containing protein [Medicago truncatula]	29.5.11.04.02	protein.degradation.ubiquitin.E3.RING	1.09658	0.9945	2513.79	1209.4	1175.51	2409.6	1
25285	STMEU15TV	STMEU15TV_746	TEJ; poly(ADP-ribose) glycohydrolase [Arabidopsis thaliana]	29.5	protein.degradation	1.09663	0.875175	1505.32	740.549	703.902	1358.34	1
17955	bf_mxflxxxx_0071h08.t3m.scf	bf_mxflxxxx_0071h08.t3m.scf_395	NA	17.2.2	hormone metabolism.auxin.signal transduction	1.09708	1.54373	6821.83	2727.13	3188.95	7950.87	1
7203	BF_TUBSXXXX_0049A01_T3M.SCF	BF_TUBSXXXX_0049A01_T3M.SCF_484	NA	35.2	not assigned.unknown	1.09729	1.27469	2579.44	1175.33	1205.61	2843.69	1
30118	MICRO.14379.C1	MICRO.14379.C1_1085	protein binding [Arabidopsis thaliana]	31.1	cell.organisation	1.09821	1.13292	591.867	260.552	276.458	571.395	1
8790	bf_cswcxxxx_0008f07.t3m.scf	bf_cswcxxxx_0008f07.t3m.scf_432	NA	35.2	not assigned.unknown	1.09833	1.06139	805.822	360.228	376.364	751.773	1
9629	bf_cswbxxxx_0056d02.t3m.scf	bf_cswbxxxx_0056d02.t3m.scf_177	NA	35.2	not assigned.unknown	1.0989	1.11482	1898.74	814.908	886.467	1764.83	1
33002	MICRO.7195.C1	MICRO.7195.C1_649	Glyoxalase/bleomycin resistance protein/dioxygenase [Medicago truncatula]	13.2.3.2	amino acid metabolism.degradation.aspartate family.threonine	1.09895	1.37788	691.43	292.538	322.798	760.265	1
34134	MICRO.482.C3	MICRO.482.C3_282	IMP dehydrogenase/GMP reductase [Medicago truncatula]	29.5.11.20	protein.degradation.ubiquitin.proteasom	1.09937	0.803743	381.54	213.369	178.073	372.462	1
32877	MICRO.9136.C2	MICRO.9136.C2_777	Os05g0212200 [Oryza sativa (japonica cultivar-group)]	35.1	not assigned.no ontology	1.09972	0.872111	752.291	379.272	351.024	694.196	1
12997	MICRO.5945.C2	MICRO.5945.C2_587	Os05g0114600 [Oryza sativa (japonica cultivar-group)]	35.2	not assigned.unknown	1.09999	0.79988	830.225	459.006	387.316	799.109	1
40839	MICRO.6188.C1	MICRO.6188.C1_1291	Survival protein SurE [Medicago truncatula]	26.13	misc.acid and other phosphatases	1.1006	0.650754	544.358	301.957	253.847	474.069	1
44136	MICRO.4562.C9	MICRO.4562.C9_321	chloroplast small heat shock protein class I [Capsicum frutescens]	20.2.1	stress.abiotic.heat	1.10405	1.50811	558.939	183.141	260.024	520.92	1
15369	SDBN005N17u.scf	SDBN005N17u.scf_748	NA	35.2	not assigned.unknown	1.10603	1.11737	1595.62	774.318	741.279	1679.89	1
14907	MICRO.7890.C1	MICRO.7890.C1_566	NA	35.2	not assigned.unknown	1.10614	1.15647	547.475	220.188	254.321	490.824	1
44530	STMHK73TV	STMHK73TV_749	putative DNA-damage repair protein DRT111 precursor [Oryza sativa (japonica cultivar-group)]	28.2	DNA.repair	1.10657	0.836264	717.103	396.862	333.021	708.566	1
38125	bf_cswbxxxx_0049c09.t3m.scf	bf_cswbxxxx_0049c09.t3m.scf_480	NA	35.2	not assigned.unknown	1.1074	0.712491	2162.35	1165.06	1003.61	1909.1	1
21242	MICRO.922.C1	MICRO.922.C1_1510	enoyl-ACP reductase [Petunia x hybrida]	11.1.06	lipid metabolism.FA synthesis and FA elongation.enoyl ACP reductase	1.11245	0.921551	623.887	349.473	288.554	661.954	1
15956	171A05AF.esd	171A05AF.esd_161	3'-5'-exoribonuclease/RNA binding protein-like protein [Solanum tuberosum]	27.1.19	RNA.processing.ribonucleases	1.11264	1.37612	767.651	255.72	354.997	663.77	1
6265	MICRO.3560.C1	MICRO.3560.C1_284	NA	27.3.67	RNA.regulation of transcription.putative DNA-binding protein	1.11324	1.10975	481.37	246.304	222.516	531.546	1
26295	cSTE13E22TH	cSTE13E22TH_211	Putative disease resistance protein I2C-5, identical [Solanum demissum]	20.1.02	stress.biotic.receptors	1.11344	1.06882	3808.83	1621.22	1760.41	3400.88	1
12414	MICRO.11600.C1	MICRO.11600.C1_529	Avr9/Cf-9 rapidly elicited protein 140 [Nicotiana tabacum]	17.1.3	hormone metabolism.abscisic acid.induced-regulated-responsive-activated	1.11441	0.930774	393.564	227.798	181.78	434.252	1
18136	MICRO.8076.C8	MICRO.8076.C8_511	Tfm5 [Solanum lycopersicum]	26.21	misc.protease inhibitor/seed storage/lipid transfer protein (LTP) family protein	1.11615	1.35721	860.373	359.125	396.911	920.039	1
38240	SSBN003F15u.scf	SSBN003F15u.scf_261	NA	35.2	not assigned.unknown	1.11716	1.10638	3915.81	1945.63	1805.18	4189.05	1
20874	bf_mxlfxxxx_0052a02.t3m.scf	bf_mxlfxxxx_0052a02.t3m.scf_375	putative protein [Arabidopsis thaliana]	29.4	protein.postranslational modification	1.11889	1.58902	504.361	217.643	232.232	654.767	1
37438	MICRO.347.C48	MICRO.347.C48_1337	unknown [Solanum phureja x Solanum stenotomum]	35.2	not assigned.unknown	1.12335	1.02074	1409.28	678.604	646.895	1376.85	1
6540	bf_arrayxxx_0019f10.t7m.scf	bf_arrayxxx_0019f10.t7m.scf_512	NA	35.2	not assigned.unknown	1.12823	0.821018	770.545	435.176	352.506	768.805	1
11442	MICRO.6879.C2	MICRO.6879.C2_588	calcium dependent protein kinase [Solanum tuberosum]	30.3	signalling.calcium	1.13124	1.56884	386.005	134.99	176.221	400.472	1
17638	MICRO.331.C38	MICRO.331.C38_1487	NBS-LRR resistance protein-like protein [Solanum lycopersicum]	20.1.02	stress.biotic.receptors	1.13415	1.15323	6485.56	2305.97	2954.84	5128.75	1
40079	bf_swstxxxx_0023a09.t3m.scf	bf_swstxxxx_0023a09.t3m.scf_137	NA	35.2	not assigned.unknown	1.1345	0.681437	326.593	171.535	148.76	275.097	1
15170	BF_LBCHXXXX_0026A05_T3M.SCF	BF_LBCHXXXX_0026A05_T3M.SCF_171	NA	35.2	not assigned.unknown	1.13543	1.56656	160.018	79.9787	72.8399	236.894	1
5627	MICRO.9114.C1	MICRO.9114.C1_990	histone deacetylase [Arabidopsis thaliana]	27.3.55	RNA.regulation of transcription.HDA	1.13827	1.73654	212.219	77.1626	96.412	257.133	1
17984	POCAP50TV	POCAP50TV_552	NA	35.2	not assigned.unknown	1.13858	1.01491	459.087	217.423	208.521	439.364	1
4418	BF_TUBSXXXX_0035E09_T3M.SCF	BF_TUBSXXXX_0035E09_T3M.SCF_321	NA	35.2	not assigned.unknown	1.1387	0.914966	1230.82	646.361	559.001	1218.73	1
42102	bf_mxflxxxx_0009e12.t3m.scf	bf_mxflxxxx_0009e12.t3m.scf_674	NA	35.2	not assigned.unknown	1.13891	0.845539	3475.25	1486.96	1578.12	2671.97	1
15021	cPRO9A7TH	cPRO9A7TH_273	SUP2 gene product	30.5	signalling.G-proteins	1.13985	0.853309	551.557	290.677	250.3	525.148	1
3415	STMHR82TV	STMHR82TV_548	NA	10.1.21	cell wall.precursor synthesis.phosphomannomutase	1.14009	2.13991	1372.95	420.498	622.952	1853.28	1
27897	BPLI17O17TH	BPLI17O17TH_745	putative ripening-related P-450 enzyme [Vitis vinifera]	16.8.3	secondary metabolism.flavonoids.dihydroflavonols	1.14217	1.0991	718.293	305.05	325.442	653.479	1
39707	MICRO.5889.C1	MICRO.5889.C1_585	glucuronosyl transferase homolog, ripening-related - tomato (fragment)	26.02	misc.UDP glucosyl and glucoronyl transferases	1.14317	0.716376	1286.43	706.939	582.449	1161.54	1
6991	MICRO.14573.C1	MICRO.14573.C1_890	hypothetical protein MtrDRAFT_AC122168g20v2 [Medicago truncatula]	35.2	not assigned.unknown	1.14679	0.89904	844.748	429.093	381.513	800.183	1
5121	STMES38TH	STMES38TH_629	NA	35.2	not assigned.unknown	1.14703	1.26412	1523.32	733.025	687.862	1760.58	1
6153	BF_TUBSXXXX_0046G04_T3M.SCF	BF_TUBSXXXX_0046G04_T3M.SCF_434	NA	35.2	not assigned.unknown	1.14708	1.1859	375.904	164.415	169.735	374.053	1
17265	MICRO.12876.C1	MICRO.12876.C1_616	NA	35.2	not assigned.unknown	1.14847	1.25713	2330.93	996.555	1051.49	2381.96	1
4163	STMCB41TV	STMCB41TV_166	NA	35.2	not assigned.unknown	1.1491	1.29141	2192.44	929.561	988.581	2275.25	1
42476	MICRO.17587.C1	MICRO.17587.C1_262	NA	35.2	not assigned.unknown	1.15018	0.931883	2243.62	1225.71	1010.9	2338.36	1
17901	MICRO.2453.C2	MICRO.2453.C2_809	putative retroelement pol polyprotein-like [Solanum tuberosum]	30.2.17	signalling.receptor kinases.DUF 26	1.15083	1.43742	6500.8	2312.83	2927.74	6263.98	1
156	cSTC2K13TH	cSTC2K13TH_103	NRC1 [Solanum lycopersicum]	35.2	not assigned.unknown	1.1516	1.56822	1895.85	606.576	853.368	1798.73	1
8517	MICRO.2496.C1	MICRO.2496.C1_801	TIR1 (TRANSPORT INHIBITOR RESPONSE 1); ubiquitin-protein ligase [Arabidopsis thaliana]	17.2.2	hormone metabolism.auxin.signal transduction	1.15182	0.884492	2259.64	1105.4	1016.97	2040.7	1
13414	MICRO.11983.C1	MICRO.11983.C1_547	NA	35.2	not assigned.unknown	1.15432	0.98822	1239.05	516.09	556.677	1023.79	1
11461	MICRO.14268.C2	MICRO.14268.C2_653	hypothetical protein MtrDRAFT_AC123975g36v2 [Medicago truncatula]	35.2	not assigned.unknown	1.15614	1.32005	319.265	96.9131	143.258	241.968	1
4463	MICRO.1047.C4	MICRO.1047.C4_1151	hypothetical protein [Cleome spinosa]	29.5.11.01	protein.degradation.ubiquitin.ubiquitin	1.15804	0.818676	497.171	291.725	222.793	514.54	1
44497	bf_lbchxxxx_0058e09.t3m.scf	bf_lbchxxxx_0058e09.t3m.scf_193	NA	35.2	not assigned.unknown	1.15818	1.08594	3454.22	1295.44	1547.75	2749.92	1
18956	cSTB38O7TH	cSTB38O7TH_346	NA	35.2	not assigned.unknown	1.16181	1.01188	2037.33	949.997	910.586	1915.71	1
745	cPRO17C16TH	cPRO17C16TH_461	hypothetical protein OsI_020007 [Oryza sativa (indica cultivar-group)]	29.2.2	protein.synthesis.misc ribosomal protein	1.16689	1.09219	297.386	127.496	132.45	271.819	1
11897	MICRO.12374.C1	MICRO.12374.C1_703	NA	35.2	not assigned.unknown	1.16713	1.08867	2554.86	986.877	1137.7	2098.87	1
31962	MICRO.4010.C1	MICRO.4010.C1_706	unnamed protein product [Arabidopsis thaliana]	35.2	not assigned.unknown	1.17119	1.6853	393.717	114.226	174.832	367.36	1
61	MICRO.16097.C1	MICRO.16097.C1_860	NA	35.2	not assigned.unknown	1.17134	1.21393	1353.45	551.699	600.943	1279.77	1
5556	bf_mxflxxxx_0024b10.t3m.scf	bf_mxflxxxx_0024b10.t3m.scf_360	NA	35.2	not assigned.unknown	1.17206	1.97869	1134.44	336.369	503.452	1325.75	1
30979	bf_mxlfxxxx_0021d10.t3m.scf	bf_mxlfxxxx_0021d10.t3m.scf_718	mitogen-activated protein kinase 3 [Lycopersicon esculentum]	30.6	signalling.MAP kinases	1.17604	0.613029	428.251	210.533	189.529	322.004	1
25681	MICRO.1520.C28	MICRO.1520.C28_334	patatin protein [Solanum tuberosum]	35.2	not assigned.unknown	1.17712	1.25792	1756.53	800.133	776.794	1913.52	1
12931	MICRO.9093.C1	MICRO.9093.C1_1309	lipoxygenase [Solanum tuberosum]	17.7.1.2	hormone metabolism.jasmonate.synthesis-degradation.lipoxygenase	1.18164	1.71139	591.542	250.214	260.781	819.391	1
25721	bf_mxlfxxxx_0012e01.t3m.scf	bf_mxlfxxxx_0012e01.t3m.scf_36	NA	35.2	not assigned.unknown	1.18168	1.09362	1953.82	813.927	861.315	1737	1
6548	cSTB38N2TH	cSTB38N2TH_424	NA	35.2	not assigned.unknown	1.18573	1.3834	335.558	131.893	147.512	344.087	1
10885	MICRO.7418.C2	MICRO.7418.C2_1228	IAR1 (IAA-ALANINE RESISTANT 1); metal ion transporter [Arabidopsis thaliana]	34.12	transport.metal	1.18653	1.42569	2148.98	956.225	944.172	2568.83	1
13969	cSTB49C10TH	cSTB49C10TH_470	hypothetical protein SBB1_14t00013 [Solanum bulbocastanum]	35.2	not assigned.unknown	1.18818	1.10767	7318.09	2926.37	3211.59	6306.26	1
14332	BF_TUBSXXXX_0050G12_T3M.SCF	BF_TUBSXXXX_0050G12_T3M.SCF_90	NA	35.2	not assigned.unknown	1.18897	1.70761	190.845	40.4486	83.7079	132.113	1
6957	BF_LBCHXXXX_0013A07_T3M.SCF	BF_LBCHXXXX_0013A07_T3M.SCF_521	NA	35.2	not assigned.unknown	1.18914	1.3413	741.852	363.747	325.351	921.659	1
6719	MICRO.9279.C2	MICRO.9279.C2_77	putative DnaJ protein [Camellia sinensis]	20.2.1	stress.abiotic.heat	1.18926	0.633935	781.059	514.742	342.516	798.772	1
9851	MICRO.16719.C1	MICRO.16719.C1_621	Os04g0595200 [Oryza sativa (japonica cultivar-group)]	35.2	not assigned.unknown	1.19026	1.02334	1188.5	570.203	520.831	1159.01	1
9356	MICRO.2357.C4	MICRO.2357.C4_260	nicotinamide-nucleotide adenylyltransferase/ nucleotidyltransferase [Arabidopsis thaliana]	35.1	not assigned.no ontology	1.19102	1.15327	570.398	287.241	249.83	638.873	1
23972	bf_arrayxxx_0042c07.t7m.scf	bf_arrayxxx_0042c07.t7m.scf_435	MPBQ/MSBQ methyltransferase 1 [Helianthus annuus]	16.1.3.3	secondary metabolism.isoprenoids.tocopherol biosynthesis.MPBQ/MSBQ methyltransferase	1.19202	0.624592	544.837	313.746	238.47	483.726	1
6646	MICRO.3949.C2	MICRO.3949.C2_1730	Nucleoporin interacting component; Protein prenyltransferase [Medicago truncatula]	29.3.1	protein.targeting.nucleus	1.19486	0.862223	1864.62	983.285	814.521	1787.45	1
31004	MICRO.1081.C4	MICRO.1081.C4_668	NA	35.2	not assigned.unknown	1.19623	0.868735	491.874	259.07	214.661	473.079	1
29248	STMGU27TV	STMGU27TV_256	NA	35.2	not assigned.unknown	1.19706	1.30289	653.623	288.832	285.086	712.615	1
9569	MICRO.2376.C1	MICRO.2376.C1_2041	NRC1 [Solanum lycopersicum]	20.1.02	stress.biotic.receptors	1.19709	1.28575	2501.77	1044.54	1091.16	2546.69	1
15345	MICRO.16770.C1	MICRO.16770.C1_780	DNA binding , related [Medicago truncatula]	35.2	not assigned.unknown	1.19757	1.11826	587.804	226.311	256.289	491.288	1
3053	POABM11TV	POABM11TV_592	unknown protein [Arabidopsis thaliana]	35.2	not assigned.unknown	1.19829	1.13071	993.065	450.543	432.768	986.54	1
548	STMGE67TV	STMGE67TV_634	blight resistance protein SH10 [Solanum tuberosum]	35.2	not assigned.unknown	1.19833	0.796954	1269.77	657.467	553.341	1142.3	1
8729	MICRO.5304.C1	MICRO.5304.C1_708	NA	35.2	not assigned.unknown	1.20016	1.0368	234.493	110.329	102.057	226.359	1
6063	STMCI27TV	STMCI27TV_374	NA	17.2.3	hormone metabolism.auxin.induced-regulated-responsive-activated	1.20088	1.38969	449.307	153.13	195.453	401.236	1
15959	MICRO.6317.C1	MICRO.6317.C1_1611	DFL1 (DWARF IN LIGHT 1) [Arabidopsis thaliana]	17.2.3	hormone metabolism.auxin.induced-regulated-responsive-activated	1.20144	1.02004	2498.68	1170.79	1086.53	2374.32	1
43337	POCD261TV	POCD261TV_639	chloroplast FtsZ-like protein [Nicotiana tabacum]	31.2	cell.division	1.20146	0.772372	978.186	512.325	425.349	875.09	1
33812	MICRO.4050.C1	MICRO.4050.C1_1417	Ferredoxin--NADP reductase, leaf-type isozyme, chloroplast precursor (FNR)	1.01.05.03	PS.lightreaction.other electron carrier (ox/red).ferredoxin reductase	1.20243	1.07297	490.03	214.033	212.939	450.274	1
17801	TBSK00708FC12.t3m.scf	TBSK00708FC12.t3m.scf_106	NA	35.2	not assigned.unknown	1.20257	1.12112	338.19	138.405	146.943	301.052	1
29400	MICRO.12329.C2	MICRO.12329.C2_874	Tm-2 ToMV resistance protein [Lycopersicon esculentum]	35.2	not assigned.unknown	1.20258	1.37897	1686.59	756.929	732.822	1968.64	1
29169	bf_suspxxxx_0004c11.t3m.scf	bf_suspxxxx_0004c11.t3m.scf_419	Os04g0391900 [Oryza sativa (japonica cultivar-group)]	35.1	not assigned.no ontology	1.2031	1.2305	862.726	362.838	374.717	851.394	1
33856	bf_stolxxxx_0063b04.t3m.scf	bf_stolxxxx_0063b04.t3m.scf_353	NA	35.2	not assigned.unknown	1.20463	0.940933	1120.73	510.948	486.265	980.903	1
17573	MICRO.2714.C2	MICRO.2714.C2_1	hypothetical protein [Cicer arietinum]	29.3.4.99	protein.targeting.secretory pathway.unspecified	1.20541	0.77803	296.543	113.453	128.594	194.547	1
39620	MICRO.2613.C1	MICRO.2613.C1_704	NA	35.2	not assigned.unknown	1.20973	1.48647	434.245	146.256	187.745	409.815	1
9921	SDBN004I20u.scf	SDBN004I20u.scf_503	FIP2; protein binding / voltage-gated potassium channel [Arabidopsis thaliana]	34.15	transport.potassium	1.21213	0.938953	285.743	119.422	123.336	228.949	1
28703	MICRO.1081.C62	MICRO.1081.C62_560	NA	35.2	not assigned.unknown	1.21271	0.963701	4339.33	2071.11	1872.23	4039.29	1
13457	bf_ivrootxx_0012g12.t3m.scf	bf_ivrootxx_0012g12.t3m.scf_122	unknown protein [Arabidopsis thaliana]	35.2	not assigned.unknown	1.2128	0.95775	450.715	212.939	194.452	413.587	1
12330	MICRO.141.C1	MICRO.141.C1_1853	electron transporter [Arabidopsis thaliana]	21.01	redox.thioredoxin	1.21447	2.18429	791.976	222.733	341.286	1012.33	1
28302	bf_mxlfxxxx_0046b12.t3m.scf	bf_mxlfxxxx_0046b12.t3m.scf_127	NA	35.2	not assigned.unknown	1.21748	1.06941	1591.75	818.488	684.504	1717.66	1
28694	MICRO.331.C124	MICRO.331.C124_814	NA	35.2	not assigned.unknown	1.21805	1.6414	1666.29	595.816	716.275	1858.76	1
33105	MICRO.4201.C2	MICRO.4201.C2_691	PREDICTED: similar to Sex-determining region Y protein (Testis-determining factor) [Mus musculus]	35.2	not assigned.unknown	1.21884	0.650754	515.619	283.642	221.525	445.314	1
31445	MICRO.3502.C1	MICRO.3502.C1_748	CYP72A57 [Nicotiana tabacum]	26.1	misc.cytochrome P450	1.22149	1.59004	330.139	118.302	141.576	356.159	1
41439	MICRO.4974.C1	MICRO.4974.C1_758	cyclopropane fatty acid synthase [Gossypium hirsutum]	11.3	lipid metabolism.Phospholipid synthesis	1.22338	1.02632	8983.95	4261.19	3847.63	8679.28	1
9776	MICRO.16624.C1	MICRO.16624.C1_652	TIR-NBS type disease resistance protein [Populus trichocarpa]	20.1.02	stress.biotic.receptors	1.22533	1.21348	1182.07	564.469	505.571	1308.98	1
38561	MICRO.3155.C1	MICRO.3155.C1_1188	putative DNA binding protein-like [Solanum tuberosum]	27.3.26	RNA.regulation of transcription.MYB-related transcription factor family	1.22793	1.14521	416.029	207.91	177.616	459.852	1
32806	STMJH70TV	STMJH70TV_758	NA	35.2	not assigned.unknown	1.2289	1.24063	1017.99	485.535	434.319	1147.33	1
36755	MICRO.8391.C1	MICRO.8391.C1_749	NA	35.2	not assigned.unknown	1.22951	1.52551	462.705	153.202	197.326	441.049	1
35247	MICRO.1520.C4	MICRO.1520.C4_1063	patatin precursor [Solanum tuberosum]	33.1	development.storage proteins	1.23075	1.61053	1163.63	376.437	495.82	1149.51	1
9189	MICRO.2286.C40	MICRO.2286.C40_64	NA	35.2	not assigned.unknown	1.23235	1.56424	679.812	232.074	289.343	686.292	1
6789	MICRO.17985.C1	MICRO.17985.C1_201	NA	35.2	not assigned.unknown	1.23397	1.75592	501.667	164.908	213.282	556.962	1
27973	MICRO.8399.C1	MICRO.8399.C1_714	NA	35.2	not assigned.unknown	1.23577	1.73485	673.258	254.623	285.875	847.498	1
15817	POCAL49TP	POCAL49TP_865	NA	35.2	not assigned.unknown	1.23592	2.13681	1486.55	424.807	631.147	1868.26	1
970	bf_suspxxxx_0051e12.t3m.scf	bf_suspxxxx_0051e12.t3m.scf_540	NA	35.2	not assigned.unknown	1.23646	1.22472	525.264	263.687	222.929	616.263	1
9579	MICRO.1081.C40	MICRO.1081.C40_767	ATP binding / kinase/ protein kinase/ protein serine/threonine kinase/ protein-tyrosine kinase [Arabidopsis thaliana]	29.4.1.55	protein.postranslational modification.kinase.receptor like cytoplasmatic kinase V	1.23801	0.996694	1723.34	773.415	730.618	1543.29	1
39118	STMGE47TV	STMGE47TV_888	NA	35.2	not assigned.unknown	1.24041	1.75752	2961.76	976.821	1253.57	3302.79	1
136	STMHK84TH	STMHK84TH_677	NA	35.2	not assigned.unknown	1.24346	0.819778	3005.29	1636.55	1269.31	2888.73	1
31497	bf_mxflxxxx_0032d02.t3m.scf	bf_mxflxxxx_0032d02.t3m.scf_466	WRKY22; transcription factor [Arabidopsis thaliana]	27.3.32	RNA.regulation of transcription.WRKY domain transcription factor family	1.25104	1.16189	247.229	71.9019	103.872	160.881	1
29040	bf_mxflxxxx_0008b08.t3m.scf	bf_mxflxxxx_0008b08.t3m.scf_716	Protein of unknown function DUF640 [Medicago truncatula]	35.2	not assigned.unknown	1.25165	0.714959	594.863	287.85	249.824	472.487	1
7028	BF_LBCHXXXX_0036F10_T3M.SCF	BF_LBCHXXXX_0036F10_T3M.SCF_175	NA	29.5.11.04.02	protein.degradation.ubiquitin.E3.RING	1.25502	1.36415	506.485	232.904	212.211	599.553	1
41395	MICRO.288.C2	MICRO.288.C2_848	hypothetical protein SDM1_3t00007 [Solanum demissum]	35.2	not assigned.unknown	1.25598	1.25422	5012.58	2188.34	2098.81	5220.05	1
22729	MICRO.13137.C1	MICRO.13137.C1_982	transport inhibitor response 1 [Gossypium hirsutum]	17.2.2	hormone metabolism.auxin.signal transduction	1.2565	0.990145	8424.76	3777.17	3526.24	7502.92	1
30344	POACM73TV	POACM73TV_527	putative DNAJ protein [Nicotiana tabacum]	20.2.1	stress.abiotic.heat	1.25758	2.29297	559.907	189.346	234.179	927.915	1
27520	cSTA20L2TH	cSTA20L2TH_263	Os11g0161200 [Oryza sativa (japonica cultivar-group)]	20.2.99	stress.abiotic.unspecified	1.26049	1.14353	327.821	135.523	136.833	299.399	1
27608	bf_acdcxxxx_0020f01.t3m.scf	bf_acdcxxxx_0020f01.t3m.scf_595	hypothetical protein GrBNV_gp54 [Gryllus bimaculatus nudivirus]	35.2	not assigned.unknown	1.27478	1.61807	348.145	140.784	143.885	432.156	1
7650	SDBN002H11u.scf	SDBN002H11u.scf_363	NA	35.2	not assigned.unknown	1.27738	2.44156	3027.53	917.961	1248.99	4986.64	1
42244	TBSK00801FC09.t3m.scf	TBSK00801FC09.t3m.scf_87	NA	35.2	not assigned.unknown	1.28212	0.775713	2048.44	1064.69	842.296	1822.78	1
3946	MICRO.8791.C2	MICRO.8791.C2_130	salicylic acid-induced protein 19 [Capsicum annuum]	35.2	not assigned.unknown	1.28274	0.719097	214.079	127.373	87.9896	209.676	1
43039	cSTB38I23TH	cSTB38I23TH_475	cyclopropane fatty acid synthase [Gossypium hirsutum]	35.1	not assigned.no ontology	1.28485	1.30502	6245.94	2388.6	2563.41	5901.93	1
22709	MICRO.109.C4	MICRO.109.C4_756	phosphomannomutase [Solanum lycopersicum]	10.1.21	cell wall.precursor synthesis.phosphomannomutase	1.28493	1.75118	2096.25	749.549	860.279	2523.24	1
17278	SDBN001B06u.scf	SDBN001B06u.scf_238	Os03g0252800 [Oryza sativa (japonica cultivar-group)]	35.2	not assigned.unknown	1.28958	1.28289	293.699	120.599	120.144	293.448	1
18955	MICRO.11012.C1	MICRO.11012.C1_1475	kinase [Arabidopsis thaliana]	30.2.11	signalling.receptor kinases.leucine rich repeat XI	1.29357	1.63231	916.259	326.623	373.778	1012.56	1
7695	bf_arrayxxx_0047d07.t7m.scf	bf_arrayxxx_0047d07.t7m.scf_567	hero resistance protein 2 homologue [Solanum lycopersicum]	35.2	not assigned.unknown	1.29573	1.54845	4312.17	1561.66	1756.48	4567.91	1
18514	bf_lbchxxxx_0061c11.t3m.scf	bf_lbchxxxx_0061c11.t3m.scf_584	NA	35.1	not assigned.no ontology	1.29655	1.30383	1583.5	625.109	644.639	1543.29	1
12592	bf_cswcxxxx_0010f08.t3m.scf	bf_cswcxxxx_0010f08.t3m.scf_678	NA	35.2	not assigned.unknown	1.29718	1.61413	2411.21	830.336	981.173	2541.88	1
22000	SSBN002C19u.scf	SSBN002C19u.scf_281	F26G16.16 [Arabidopsis thaliana]	35.1	not assigned.no ontology	1.29741	1.46282	3936.73	1550.61	1601.68	4274.21	1
35806	MICRO.10774.C1	MICRO.10774.C1_1065	Ribonuclease H; Ribosomal protein L9 N-terminal-like [Medicago truncatula]	35.1	not assigned.no ontology	1.30665	1.05539	1994.6	878.807	806.333	1826.41	1
21814	SSBN001E18u.scf	SSBN001E18u.scf_574	NA	35.2	not assigned.unknown	1.30705	1.22546	740.177	297.207	299.139	694.958	1
20689	bf_mxlfxxxx_0002h03.t3m.scf	bf_mxlfxxxx_0002h03.t3m.scf_513	NA	35.2	not assigned.unknown	1.30733	1.61743	8233.61	2764.09	3326.94	8481.02	1
12752	MICRO.7418.C1	MICRO.7418.C1_843	unknown protein, 23065-20358 [imported] - Arabidopsis thaliana	34.12	transport.metal	1.30994	0.744821	1170.99	668.68	472.306	1120.55	1
40636	MICRO.11871.C2	MICRO.11871.C2_1391	RabGAP/TBC [Medicago truncatula]	35.2	not assigned.unknown	1.31041	0.791557	611.359	299.25	246.505	517.984	1
15132	POCAD66TP	POCAD66TP_815	super cysteine rich protein; SCRP [Homo sapiens]	35.2	not assigned.unknown	1.31051	1.38659	3002.42	1202.52	1210.51	3144.1	1
22285	MICRO.15339.C1	MICRO.15339.C1_1123	abcisic acid-inducible protein kinanase [Oryza sativa (indica cultivar-group)]	29.4	protein.postranslational modification	1.31183	1.52387	362.776	139.544	146.13	401.275	1
34558	MICRO.7287.C3	MICRO.7287.C3_1789	catalytic/ hydrolase [Arabidopsis thaliana]	35.1	not assigned.no ontology	1.3165	1.20979	440.813	175.228	176.99	405.31	1
7305	bf_arrayxxx_0016f06.t7m.scf	bf_arrayxxx_0016f06.t7m.scf_300	NA	35.2	not assigned.unknown	1.31715	1.55146	115.913	44.1792	46.5189	129.495	1
25225	MICRO.338.C3	MICRO.338.C3_656	TIR-NBS-LRR type disease resistance protein [Populus trichocarpa]	35.2	not assigned.unknown	1.31962	0.70029	1544.96	740.306	618.975	1202.87	1
38899	cSTB32O15TH	cSTB32O15TH_80	transporter [Arabidopsis thaliana]	34.13	transport.peptides and oligopeptides	1.32054	1.09942	404.077	167.143	161.786	358.137	1
44828	STMIP42TV	STMIP42TV_197	NA	35.2	not assigned.unknown	1.32166	1.11028	3230.65	1256.69	1292.5	2713.02	1
29064	bf_ivrootxx_0014e06.t3m.scf	bf_ivrootxx_0014e06.t3m.scf_617	NA	35.2	not assigned.unknown	1.32599	0.737402	2163.59	1280.58	863.002	2134.94	1
33303	bf_mxlfxxxx_0073e07.t3m.scf	bf_mxlfxxxx_0073e07.t3m.scf_305	NA	35.2	not assigned.unknown	1.32843	1.30252	506.189	197.394	201.566	486.891	1
28452	STMEJ46TV	STMEJ46TV_719	unknown protein [Arabidopsis thaliana]	35.2	not assigned.unknown	1.32969	1.40752	471.671	190.375	187.656	505.03	1
12048	MICRO.6386.C4	MICRO.6386.C4_683	50S ribosomal protein L28, chloroplast precursor (CL28)	29.2.1.1	protein.synthesis.chloroplast/mito - plastid ribosomal protein.plastid	1.33191	1.09836	254.269	108.696	101.007	232.731	1
40984	STMHI63TV	STMHI63TV_989	Contains similarity to receptor-like serine/threonine kinase from Arabidopsis thaliana gb|AF024648 and contains multiple leucine rich PF|00560 repeats and protein kinase PF|00069 domain. ESTs gb|T04455, gb|N38129 come from this gene	30.2.8.2	signalling.receptor kinases.leucine rich repeat VIII.2	1.33596	0.729072	233.366	110.168	92.443	182.612	1
12786	MICRO.8922.C2	MICRO.8922.C2_1	NA	35.2	not assigned.unknown	1.33981	0.602958	650.013	284.197	256.803	431.646	1
17415	BF_TUBSXXXX_0032A06_T3M.SCF	BF_TUBSXXXX_0032A06_T3M.SCF_27	NA	35.2	not assigned.unknown	1.34039	0.597696	962.076	496.526	379.938	751.391	1
30075	TBSK01009FE01t3m.scf	TBSK01009FE01t3m.scf_501	NA	35.2	not assigned.unknown	1.34482	1.00131	2238.76	1039.72	881.408	2081.33	1
8377	SSBT004M20x.scf	SSBT004M20x.scf_87	NA	10.6.1	cell wall.degradation.cellulases and beta -1,4-glucanases	1.34502	1.5501	2920.76	1060.41	1149.75	3105.27	1
33358	MICRO.7671.C2	MICRO.7671.C2_577	NA	35.2	not assigned.unknown	1.35058	1.1927	2391.47	963.112	937.781	2201.48	1
41622	MICRO.8106.C1	MICRO.8106.C1_573	NA	35.2	not assigned.unknown	1.35359	1.44485	3993.32	1527.69	1562.66	4158.89	1
25008	MICRO.6862.C3	MICRO.6862.C3_1	NA	35.2	not assigned.unknown	1.35498	0.801423	467.671	217.596	182.831	379.23	1
20886	bf_mxflxxxx_0075c01.t3m.scf	bf_mxflxxxx_0075c01.t3m.scf_452	Peptidase A1, pepsin [Medicago truncatula]	35.2	not assigned.unknown	1.35601	1.40291	553.716	199.785	216.315	528.302	1
43444	MICRO.14690.C1	MICRO.14690.C1_967	beta expansin 2 precursor [Solanum tuberosum]	10.7	cell wall.modification	1.35657	0.676145	502.847	213.869	196.367	341.733	1
38876	cPRO13C14TH	cPRO13C14TH_769	Protein of unknown function DUF6, transmembrane [Medicago truncatula]	26.01	misc.misc2	1.35894	1.24935	560.127	228.26	218.376	542.652	1
19881	MICRO.10813.C2	MICRO.10813.C2_769	unknown protein [Arabidopsis thaliana]	35.2	not assigned.unknown	1.35919	0.865657	251.286	153.597	97.9515	279.88	1
17934	MICRO.17672.C1	MICRO.17672.C1_254	NA	35.2	not assigned.unknown	1.36279	1.21433	317.574	124.717	123.482	289.384	1
45181	bf_cswbxxxx_0063c05.t3m.scf	bf_cswbxxxx_0063c05.t3m.scf_505	NA	35.2	not assigned.unknown	1.37036	1.33768	2076.91	900.588	803.336	2276.19	1
4873	POCBH23TP	POCBH23TP_717	PREDICTED: similar to Protein KIAA0220 isoform 16 [Homo sapiens]	35.2	not assigned.unknown	1.37095	1.45131	42706.7	15248.4	16511.9	41697.7	1
9946	STMHE23TV	STMHE23TV_688	NA	35.2	not assigned.unknown	1.37276	1.29676	6376.22	2388.66	2462.18	5868.37	1
38874	MICRO.1736.C1	MICRO.1736.C1_878	NA	35.2	not assigned.unknown	1.37545	1.6188	3288.09	1061.98	1267.33	3261.57	1
29090	MICRO.16093.C1	MICRO.16093.C1_533	NA	10.6.3	cell wall.degradation.pectate lyases and polygalacturonases	1.38003	1.08174	269.618	114.229	103.59	241.775	1
2397	bf_arrayxxx_0079f12.t7m.scf	bf_arrayxxx_0079f12.t7m.scf_483	NA	3.6	minor CHO metabolism.callose	1.39317	1.03203	216.455	116.308	82.4103	237.838	1
16124	MICRO.3426.C6	MICRO.3426.C6_22	NA	35.2	not assigned.unknown	1.39855	2.05273	738.687	188.372	280.191	781.539	1
9205	bf_suspxxxx_0062h03.t3m.scf	bf_suspxxxx_0062h03.t3m.scf_552	NA	35.2	not assigned.unknown	1.39969	1.99238	2401.48	635.824	910.188	2529.9	1
14900	MICRO.9605.C1	MICRO.9605.C1_1172	Alcohol dehydrogenase superfamily, zinc-containing [Medicago truncatula]	16.2.1.10	secondary metabolism.phenylpropanoids.lignin biosynthesis.CAD	1.40105	1.49566	543.675	198.432	205.865	559.564	1
40730	STMIC07TV	STMIC07TV_372	NA	35.2	not assigned.unknown	1.40333	1.69143	2226.95	760.951	841.911	2457.69	1
40314	MICRO.17984.C1	MICRO.17984.C1_645	unknown protein [Arabidopsis thaliana]	34.16	transport.ABC transporters and multidrug resistance systems	1.41014	1.63068	2002.72	686.625	753.573	2126.19	1
23538	cSTA10C8TH	cSTA10C8TH_259	NA	35.2	not assigned.unknown	1.41079	1.18627	1882.73	846.943	708.104	1927.34	1
39901	MICRO.10871.C1	MICRO.10871.C1_541	NA	35.2	not assigned.unknown	1.41303	1.59202	327.152	117.396	122.853	353.915	1
66	BF_LBCHXXXX_0041B09_T3M.SCF	BF_LBCHXXXX_0041B09_T3M.SCF_189	Os06g0214100 [Oryza sativa (japonica cultivar-group)]	35.2	not assigned.unknown	1.41374	2.02274	221.423	51.4316	83.1082	208.995	1
3480	SDBN001L05u.scf	SDBN001L05u.scf_399	NA	35.2	not assigned.unknown	1.41386	2.26056	335.552	67.2967	125.934	322.471	1
28268	MICRO.12090.C1	MICRO.12090.C1_684	NA	35.2	not assigned.unknown	1.41846	1.89373	1196.11	311.971	447.479	1159.27	1
9797	MICRO.4534.C1	MICRO.4534.C1_986	NA	35.2	not assigned.unknown	1.42218	1.86396	787.762	230.709	293.951	839.794	1
20153	MICRO.13188.C1	MICRO.13188.C1_384	NA	35.2	not assigned.unknown	1.42752	1.60115	715.605	254.147	266.039	771.042	1
32890	MICRO.9640.C1	MICRO.9640.C1_1053	nucleic acid binding / rhodopsin-like receptor/ zinc ion binding [Arabidopsis thaliana]	27.1.1	RNA.processing.splicing	1.43016	1.81683	323.082	109.031	119.893	384.125	1
42269	MICRO.8720.C1	MICRO.8720.C1_293	NA	35.2	not assigned.unknown	1.43416	1.10528	1268.01	535.491	469.242	1152.06	1
7219	BF_TUBSXXXX_0063E12_T3M.SCF	BF_TUBSXXXX_0063E12_T3M.SCF_587	NA	35.2	not assigned.unknown	1.43553	1.54379	1279.88	509.598	473.187	1485.78	1
4202	MICRO.11614.C2	MICRO.11614.C2_286	unnamed protein product [Arabidopsis thaliana]	35.1	not assigned.no ontology	1.43919	1.03848	522.727	247.91	192.768	509.222	1
9467	bf_mxlfxxxx_0048h06.t3m.scf	bf_mxlfxxxx_0048h06.t3m.scf_523	NA	35.2	not assigned.unknown	1.44136	1.19832	345.479	124.72	127.213	286.198	1
22087	MICRO.14540.C1	MICRO.14540.C1_686	NA	35.2	not assigned.unknown	1.44267	1.71383	813.147	271.426	299.145	890.36	1
5580	MICRO.17770.C1	MICRO.17770.C1_618	NA	35.2	not assigned.unknown	1.44333	0.946247	2116.94	946.997	778.435	1824.72	1
11782	bf_mxflxxxx_0005h01.t3m.scf	bf_mxflxxxx_0005h01.t3m.scf_176	NA	35.2	not assigned.unknown	1.44421	1.39634	598.846	212.203	220.072	558.588	1
5367	bf_swstxxxx_0059g04.t3m.scf	bf_swstxxxx_0059g04.t3m.scf_68	unknown [Petunia x hybrida]	35.2	not assigned.unknown	1.44464	1.09228	868.773	384.491	319.172	819.778	1
3208	MICRO.7962.C1	MICRO.7962.C1_766	ATP binding / kinase/ protein kinase/ protein serine/threonine kinase/ protein-tyrosine kinase/ sugar binding [Arabidopsis thaliana]	26.16	misc.myrosinases-lectin-jacalin	1.44504	1.88112	323.248	88.2407	118.723	325.044	1
603	MICRO.2729.C1	MICRO.2729.C1_1293	unknown protein [Arabidopsis thaliana]	35.2	not assigned.unknown	1.44919	2.00004	557.441	162.977	204.15	651.925	1
671	MICRO.6671.C1	MICRO.6671.C1_710	NA	35.2	not assigned.unknown	1.45077	1.50032	241.943	101.755	88.5089	287.872	1
14733	047F08AF.esd	047F08AF.esd_26	NA	20.1.99	stress.biotic.misc	1.45176	1.95328	1286.39	341.274	470.27	1321.6	1
55	bf_arrayxxx_0067a02.t7m.scf	bf_arrayxxx_0067a02.t7m.scf_135	NA	30.2.6	signalling.receptor kinases.leucine rich repeat VI	1.45731	1.08923	925.128	371.302	336.905	789.984	1
3537	bf_ivrootxx_0063g02.t3m.scf	bf_ivrootxx_0063g02.t3m.scf_589	hero resistance protein 1 homologue [Solanum lycopersicum]	35.2	not assigned.unknown	1.45865	1.36621	15437.3	6088.6	5616.64	15696	1
12790	BF_CSCHXXXX_0029H08.T3M.SCF	BF_CSCHXXXX_0029H08.T3M.SCF_324	Thiolase [Medicago truncatula]	11.9.4.05	lipid metabolism.lipid degradation.beta-oxidation	1.46099	1.64812	3641.98	1087.87	1322.92	3409.66	1
25486	MICRO.71.C5	MICRO.71.C5_1056	S-adenosyl-L-homocysteine hydrolase-like [Solanum tuberosum]	13.2.3.4	amino acid metabolism.degradation.aspartate family.methionine	1.46135	1.73194	1470.93	492.51	534.175	1635.99	1
33744	bf_cswbxxxx_0039b04.t3m.scf	bf_cswbxxxx_0039b04.t3m.scf_141	NA	34.99	transport misc	1.46373	2.32374	430.862	112.296	156.211	562.182	1
1837	cSTA2E9TH	cSTA2E9TH_263	putative glucosyltransferase [Phaseolus lunatus]	35.2	not assigned.unknown	1.48837	2.21932	699.533	192.637	249.324	897.057	1
30444	BF_LBCHXXXX_0033C06_T3M.SCF	BF_LBCHXXXX_0033C06_T3M.SCF_241	NA	35.2	not assigned.unknown	1.49437	1.57259	951.365	340.212	337.674	1011.92	1
41750	STMCZ65TV	STMCZ65TV_22	Os03g0190100 [Oryza sativa (japonica cultivar-group)]	16.1	secondary metabolism.isoprenoids	1.49652	1.63443	403.292	117.737	142.93	365.532	1
13596	bf_ivrootxx_0039h02.t3m.scf	bf_ivrootxx_0039h02.t3m.scf_388	NA	35.2	not assigned.unknown	1.4988	1.58304	144.648	45.9081	51.1834	137.541	1
13297	bf_cswbxxxx_0013f04.t3m.scf	bf_cswbxxxx_0013f04.t3m.scf_270	unknown protein [Arabidopsis thaliana]	27.3.99	RNA.regulation of transcription.unclassified	1.49883	1.54943	247.911	65.8362	87.7209	192.704	1
23427	bf_suspxxxx_0002f05.t3m.scf	bf_suspxxxx_0002f05.t3m.scf_373	NA	35.2	not assigned.unknown	1.49922	0.732934	704.67	341.187	249.273	567.058	1
44381	BF_TUBSXXXX_0054E02_T3M.SCF	BF_TUBSXXXX_0054E02_T3M.SCF_1	NA	35.2	not assigned.unknown	1.51346	1.36789	560.838	161.848	196.445	417.719	1
13227	POACI21TP	POACI21TP_798	hypothetical protein SDM1_41t00011 [Solanum demissum]	35.2	not assigned.unknown	1.51484	2.30025	258.566	46.167	90.4812	227.393	1
43921	MICRO.4292.C1	MICRO.4292.C1_606	Putative disease resistance protein I2C-5, identical [Solanum demissum]	35.2	not assigned.unknown	1.51764	1.48378	1473.69	499.28	514.696	1396.39	1
15219	bf_mxlfxxxx_0019a05.t3m.scf	bf_mxlfxxxx_0019a05.t3m.scf_217	NA	35.2	not assigned.unknown	1.52908	1.03958	748.341	353.532	259.299	726.727	1
17251	bf_acdaxxxx_0065b01.t3m.scf	bf_acdaxxxx_0065b01.t3m.scf_513	NA	35.2	not assigned.unknown	1.53212	1.7621	2640.67	842.928	913.065	2859.15	1
22175	SDBN002F09u.scf	SDBN002F09u.scf_508	NA	35.2	not assigned.unknown	1.53238	2.11748	546.153	136.985	188.809	594.427	1
13311	STMCT65TH	STMCT65TH_220	NA	35.2	not assigned.unknown	1.53392	1.47134	908.344	268.264	313.686	743.841	1
27633	MICRO.17005.C1	MICRO.17005.C1_672	NA	35.2	not assigned.unknown	1.54215	1.8254	1761.23	483.219	604.761	1712.55	1
22096	bf_acdcxxxx_0042h12.t3m.scf	bf_acdcxxxx_0042h12.t3m.scf_597	NA	35.2	not assigned.unknown	1.54224	1.74919	1299.58	478.454	446.211	1608.42	1
40563	MICRO.3120.C3	MICRO.3120.C3_1478	GDP-fucose protein-O-fucosyltransferase 2 [Solanum tuberosum]	26.02	misc.UDP glucosyl and glucoronyl transferases	1.54325	1.49256	323.669	124.12	111.054	349.259	1
33200	cSTB44O14TH	cSTB44O14TH_281	NA	35.2	not assigned.unknown	1.54524	1.25404	2356.13	879.23	807.298	2097.04	1
10610	MICRO.4387.C1	MICRO.4387.C1_802	putative beta-galactosidase [Lycopersicon esculentum]	10.6.2	cell wall.degradation.mannan-xylose-arabinose-fucose	1.54993	1.13982	812.44	284.995	277.469	627.997	1
45018	MICRO.9912.C1	MICRO.9912.C1_1706	hero resistance protein 2 homologue [Solanum lycopersicum]	35.2	not assigned.unknown	1.55641	1.11626	751.623	320.453	255.55	694.69	1
27184	MICRO.9497.C1	MICRO.9497.C1_753	hypothetical protein [Arabidopsis thaliana]	35.2	not assigned.unknown	1.55728	1.4278	419.348	194.356	142.491	522.887	1
17071	MICRO.3100.C1	MICRO.3100.C1_564	PREDICTED: similar to hydroxyproline-rich glycoprotein DZ-HRGP [Pan troglodytes]	35.2	not assigned.unknown	1.56652	0.840778	3908.39	1385.91	1319.56	2482.19	1
7322	STMHQ90TV	STMHQ90TV_741	NA	26.28	misc.GDSL-motif lipase	1.573	1.32223	143.783	45.6179	48.3268	114.068	1
27063	bf_arrayxxx_0042f07.t7m.scf	bf_arrayxxx_0042f07.t7m.scf_181	NA	35.2	not assigned.unknown	1.57882	1.61344	831.831	224.717	278.459	687.589	1
25981	POCDD96TV	POCDD96TV_462	NA	35.2	not assigned.unknown	1.58314	1.11804	883.713	300.797	294.943	652.888	1
22348	MICRO.12677.C1	MICRO.12677.C1_586	Putative disease resistance protein, identical [Solanum tuberosum]	35.2	not assigned.unknown	1.58412	1.54579	2113.91	751.638	705.047	2194.51	1
37605	MICRO.16990.C1	MICRO.16990.C1_11	NA	35.2	not assigned.unknown	1.59157	1.88058	1982.01	561.363	657.651	2067.06	1
23592	MICRO.7067.C1	MICRO.7067.C1_1205	hypothetical protein [Solanum tuberosum]	20.2.3	stress.abiotic.drought/salt	1.59297	1.15756	825.192	338.06	273.542	754.144	1
15016	MICRO.14038.C1	MICRO.14038.C1_754	NA	35.2	not assigned.unknown	1.59622	1.49773	749.679	227.135	247.95	641.426	1
28895	BF_TUBSXXXX_0051F05_T3M.SCF	BF_TUBSXXXX_0051F05_T3M.SCF_52	NA	35.2	not assigned.unknown	1.59939	2.12748	492.287	152.411	162.463	665.964	1
26177	MICRO.10473.C1	MICRO.10473.C1_1	Chain A, Crystal Structure Of 12-Oxophytodienoate Reductase 1 From Tomato Complexed With Peg400	17.7.1.5	hormone metabolism.jasmonate.synthesis-degradation.12-Oxo-PDA-reductase	1.60028	1.67776	1226.37	473.188	404.473	1513.88	1
26932	MICRO.4811.C4	MICRO.4811.C4_414	bile acid:sodium symporter/ transporter [Arabidopsis thaliana]	34.14	transport.unspecified cations	1.60352	2.8925	561.663	54.3943	184.828	403.909	1
43211	MICRO.6884.C1	MICRO.6884.C1_551	NA	35.2	not assigned.unknown	1.60742	1.69186	1434.93	431.045	470.921	1392.59	1
19905	bf_cswbxxxx_0063f06.t3m.scf	bf_cswbxxxx_0063f06.t3m.scf_86	NA	35.1	not assigned.no ontology	1.61332	1.96172	744.17	199.956	243.228	778.877	1
26069	MICRO.13882.C1	MICRO.13882.C1_1845	beta-ketoacyl-ACP synthase IIIA [Perilla frutescens]	11.1.03	lipid metabolism.FA synthesis and FA elongation.ketoacyl ACP synthase	1.61484	1.50909	499.953	162.506	163.235	462.542	1
13167	MICRO.13147.C2	MICRO.13147.C2_31	NA	35.2	not assigned.unknown	1.61546	1.56441	1325.83	451.361	432.7	1334.93	1
39534	bf_mxflxxxx_0029h11.t3m.scf	bf_mxflxxxx_0029h11.t3m.scf_617	unknown protein [Arabidopsis thaliana]	27.3.99	RNA.regulation of transcription.unclassified	1.61663	1.19489	458.897	196.472	149.644	449.776	1
11523	MICRO.11046.C1	MICRO.11046.C1_682	NA	35.2	not assigned.unknown	1.62005	1.99425	3857	1039.55	1254.78	4141.69	1
4536	POCBL54TP	POCBL54TP_422	Galactose-binding like [Medicago truncatula]	26.03	misc.gluco-, galacto- and mannosidases	1.62221	1.30727	480.155	172.401	155.972	426.646	1
38952	cSTB3H17TH	cSTB3H17TH_21	Erwinia induced protein 1 [Solanum tuberosum]	20.1.99	stress.biotic.misc	1.62489	1.55429	417.649	138	135.416	405.292	1
3441	cSTS28P18TH	cSTS28P18TH_14	Os10g0452800 [Oryza sativa (japonica cultivar-group)]	35.2	not assigned.unknown	1.62941	1.74102	524.887	167.965	169.654	561.458	1
23648	bf_cswbxxxx_0022g07.t3m.scf	bf_cswbxxxx_0022g07.t3m.scf_623	LeOPT1 [Lycopersicon esculentum]	34.3	transport.amino acids	1.63046	1.6184	1241.46	419.318	400.974	1287.45	1
28359	PPCBE59TH	PPCBE59TH_704	TMV-induced protein I [Capsicum annuum]	35.1	not assigned.no ontology	1.63096	1.59465	414.724	122.081	133.903	368.711	1
21472	bf_mxflxxxx_0055a06.t3m.scf	bf_mxflxxxx_0055a06.t3m.scf_211	NA	35.2	not assigned.unknown	1.63148	1.38936	758.342	253.956	244.76	665.272	1
27214	MICRO.12058.C1	MICRO.12058.C1_786	F-box protein interaction domain [Medicago truncatula]	35.2	not assigned.unknown	1.63307	2.31035	5381.92	1321.43	1735.14	6554.33	1
8081	POCD453TP	POCD453TP_791	polyprotein [Lycopersicon esculentum]	35.2	not assigned.unknown	1.63475	0.830892	53588.7	21251.1	17256.9	37801.1	1
10623	cSTS4K23THB	cSTS4K23THB_595	NA	35.2	not assigned.unknown	1.64343	1.73011	2898.97	762.115	927.945	2528.34	1
23840	MICRO.14770.C1	MICRO.14770.C1_919	unknown protein [Arabidopsis thaliana]	35.2	not assigned.unknown	1.64375	1.43267	482.886	180.099	154.535	486.17	1
43446	PPCBS38TH	PPCBS38TH_150	Cytochrome b6-f complex iron-sulfur subunit, chloroplast precursor (Rieske iron-sulfur protein) (Plastohydroquinone:plastocyanin oxidoreductase iron-sulfur protein) (ISP) (RISP)	1.01.03	PS.lightreaction.cytochrome b6/f	1.64631	0.927013	552.992	193.237	176.657	367.408	1
14426	SDBN002C02u.scf	SDBN002C02u.scf_173	NA	35.1	not assigned.no ontology	1.65027	0.828352	208.829	103.597	66.529	183.953	1
6777	ACDA03942A06.T3m.scf	ACDA03942A06.T3m.scf_276	Aspartic protease inhibitor 7 precursor (Cathepsin D inhibitor p749)	35.2	not assigned.unknown	1.67692	1.4179	215.274	65.8394	67.327	175.92	1
20278	bf_suspxxxx_0033h04.t3m.scf	bf_suspxxxx_0033h04.t3m.scf_597	NA	35.2	not assigned.unknown	1.68365	1.36927	5924.54	2118.91	1844.27	5473.98	1
39793	bf_mxflxxxx_0020c04.t3m.scf	bf_mxflxxxx_0020c04.t3m.scf_582	protein binding [Arabidopsis thaliana]	35.1	not assigned.no ontology	1.68395	0.646496	455.964	250.069	141.909	391.449	1
23979	MICRO.2699.C2	MICRO.2699.C2_129	C2 [Medicago truncatula]	20.2.2	stress.abiotic.cold	1.70919	2.29148	413.26	86.302	126.388	422.5	1
13781	bf_mxflxxxx_0032e08.t3m.scf	bf_mxflxxxx_0032e08.t3m.scf_571	NA	35.2	not assigned.unknown	1.71985	1.5343	2550.57	788.323	774.304	2283.35	1
27109	STMJM96TV	STMJM96TV_389	UDP-glucose:solanidine glucosyltransferase [Solanum tuberosum]	26.02	misc.UDP glucosyl and glucoronyl transferases	1.72335	1.90667	925.945	319.302	280.418	1197.2	1
34473	SSBT003J01x.scf	SSBT003J01x.scf_71	NA	35.2	not assigned.unknown	1.72693	1.2819	3275.25	1147.27	989.432	2789.7	1
40354	MICRO.14039.C2	MICRO.14039.C2_373	putative protein [Arabidopsis thaliana]	27.3.03	RNA.regulation of transcription.AP2/EREBP, APETALA2/Ethylene-responsive element binding protein family	1.7289	2.09856	453.852	84.0307	136.919	359.888	1
9618	cSTB29B1TH	cSTB29B1TH_479	NA	35.2	not assigned.unknown	1.74268	1.27826	432.471	135.335	129.228	328.251	1
31920	bf_suspxxxx_0007B07.t3m.scf	bf_suspxxxx_0007B07.t3m.scf_632	NA	35.2	not assigned.unknown	1.74275	2.07398	1740.18	469.154	519.966	1975.36	1
10183	cSTS29D24TH	cSTS29D24TH_63	NA	35.2	not assigned.unknown	1.74355	2.84138	1142.35	147.024	341.144	1053.73	1
32669	BF_TUBSXXXX_0050A11_T3M.SCF	BF_TUBSXXXX_0050A11_T3M.SCF_259	NA	35.2	not assigned.unknown	1.74586	1.8342	763.521	195.395	227.649	696.729	1
22188	MICRO.17590.C1	MICRO.17590.C1_53	NA	35.2	not assigned.unknown	1.74673	1.47484	448.362	157.634	133.601	438.146	1
7378	MICRO.9915.C1	MICRO.9915.C1_814	geraniol 10-hydroxylase [Catharanthus roseus]	26.1	misc.cytochrome P450	1.74879	1.12685	145.004	55.2745	43.146	120.709	1
3828	bf_mxlfxxxx_0034g05.t3m.scf	bf_mxlfxxxx_0034g05.t3m.scf_111	NA	35.2	not assigned.unknown	1.7529	2.97987	192.904	26.4029	57.2356	208.296	1
32931	SDBN004O21u.scf	SDBN004O21u.scf_296	NA	35.2	not assigned.unknown	1.7557	1.85976	684.804	148.665	202.79	539.575	1
38545	SDBN001H18u.scf	SDBN001H18u.scf_176	NA	35.1	not assigned.no ontology	1.76241	1.99186	443.664	103.078	130.772	409.991	1
25064	MICRO.12150.C1	MICRO.12150.C1_730	NA	35.2	not assigned.unknown	1.76758	1.60045	734.623	220.568	215.76	668.843	1
17260	MICRO.4448.C1	MICRO.4448.C1_783	Saposin B [Medicago truncatula]	35.2	not assigned.unknown	1.7736	2.03004	399.69	112.45	116.901	459.265	1
8205	MICRO.400.C3	MICRO.400.C3_825	transcription factor [Arabidopsis thaliana]	27.3.12	RNA.regulation of transcription.C3H zinc finger family	1.77368	1.73083	4000.05	1159.01	1169.86	3846.98	1
14282	MICRO.5383.C2	MICRO.5383.C2_1051	unknown protein [Arabidopsis thaliana]	35.2	not assigned.unknown	1.77371	1.5374	4673.7	1526.11	1366.85	4429.86	1
25104	STMHC24THB	STMHC24THB_443	BEL1-related homeotic protein 5 [Solanum tuberosum]	27.3.22	RNA.regulation of transcription.HB,Homeobox transcription factor family	1.77856	1.78263	472.35	136.816	137.678	470.722	1
22675	MICRO.6941.C1	MICRO.6941.C1_742	unknown protein [Arabidopsis thaliana]	35.2	not assigned.unknown	1.78439	1.81595	914.993	291.977	265.622	1028.03	1
37919	bf_cswbxxxx_0035h02.t3m.scf	bf_cswbxxxx_0035h02.t3m.scf_42	NA	35.2	not assigned.unknown	1.79154	0.911605	277.198	152.731	80.0725	287.308	1
8617	SDBN006J19u.scf	SDBN006J19u.scf_228	mitogen-activated protein kinase [Nicotiana tabacum]	30.6	signalling.MAP kinases	1.79203	2.27209	502.619	87.9955	145.139	425.039	1
31789	MICRO.16533.C1	MICRO.16533.C1_565	NA	35.2	not assigned.unknown	1.79378	2.35093	800.02	178.622	230.738	911.244	1
18489	MICRO.10849.C2	MICRO.10849.C2_325	NA	35.2	not assigned.unknown	1.81099	1.94023	532.744	132.024	151.829	506.661	1
29806	MICRO.3614.C3	MICRO.3614.C3_253	NA	35.1	not assigned.no ontology	1.82901	0.94357	359.684	213.251	101.236	410.141	1
26854	MICRO.7672.C1	MICRO.7672.C1_772	unknow protein [Oryza sativa (japonica cultivar-group)]	35.2	not assigned.unknown	1.83	1.73109	2381.85	849.836	669.93	2821.27	1
16607	MICRO.8785.C1	MICRO.8785.C1_1207	catalytic [Arabidopsis thaliana]	11.1.08	lipid metabolism.FA synthesis and FA elongation.acyl coa ligase	1.83028	1.71108	5093.13	1397.02	1432.24	4573.93	1
10087	MICRO.2286.C62	MICRO.2286.C62_873	NA	35.2	not assigned.unknown	1.83908	2.1256	2435.66	536.001	680.768	2339.02	1
40650	MICRO.482.C1	MICRO.482.C1_1104	proteasome regulatory subunit-like [Arabidopsis thaliana]	29.5.11.20	protein.degradation.ubiquitin.proteasom	1.8422	2.06379	371.913	98.7657	103.725	412.923	1
29718	STMDA89TV	STMDA89TV_468	NA	35.2	not assigned.unknown	1.84452	2.15725	705.83	155.03	196.537	691.531	1
9888	MICRO.2035.C1	MICRO.2035.C1_564	Octicosapeptide/Phox/Bem1p; Plant regulator RWP-RK; Homeodomain-like [Medicago truncatula]	35.2	not assigned.unknown	1.8454	1.87569	1278.19	308.818	355.693	1133.29	1
14651	SSBN002F12u.scf	SSBN002F12u.scf_1	NA	35.2	not assigned.unknown	1.84595	1.80857	2744.43	691.826	763.423	2423.44	1
14777	ACDA01230G06.T3m.scf	ACDA01230G06.T3m.scf_352	putative kunitz-type proteinase inhibitor precursor P1D4 [Solanum tuberosum]	35.2	not assigned.unknown	1.85885	1.47956	431.275	133.858	118.901	373.283	1
29928	SDBN002F18u.scf	SDBN002F18u.scf_401	NA	35.2	not assigned.unknown	1.86037	1.71922	1152.7	327.352	317.462	1077.84	1
39017	BF_CSCHXXXX_0023C04.T3M.SCF	BF_CSCHXXXX_0023C04.T3M.SCF_700	UDP-glycosyltransferase/ transferase, transferring glycosyl groups [Arabidopsis thaliana]	26.02	misc.UDP glucosyl and glucoronyl transferases	1.86563	1.96538	406.418	81.9035	111.523	319.845	1
28058	POCD178TV	POCD178TV_485	NA	35.2	not assigned.unknown	1.86774	1.79102	4252.71	1211.4	1165.25	4192.14	1
24070	MICRO.15035.C2	MICRO.15035.C2_395	NA	35.2	not assigned.unknown	1.87395	1.43158	1298.86	403.604	354.362	1088.69	1
38468	bf_mxlfxxxx_0008f04.t3m.scf	bf_mxlfxxxx_0008f04.t3m.scf_162	hypothetical protein OsI_021373 [Oryza sativa (indica cultivar-group)]	35.2	not assigned.unknown	1.87587	1.32883	426.083	167.495	116.091	420.745	1
19785	MICRO.6514.C4	MICRO.6514.C4_443	Peptidase S1 and S6, chymotrypsin/Hap; Immunoglobulin/major histocompatibility complex; AAA ATPase, central region; SMAD/FHA [Medicago truncatula]	29.5.09	protein.degradation.AAA type	1.87879	1.46742	946.846	259.35	257.458	717.169	1
44417	MICRO.8305.C3	MICRO.8305.C3_394	CIPK4 (CBL-interacting protein kinase 4); ATP binding / kinase/ protein kinase/ protein serine/threonine kinase/ protein-tyrosine kinase [Arabidopsis thaliana]	29.4	protein.postranslational modification	1.88096	1.44505	1006.31	365.352	273.218	994.753	1
1466	BF_TUBSXXXX_0020C06_T3M.SCF	BF_TUBSXXXX_0020C06_T3M.SCF_96	NA	35.2	not assigned.unknown	1.88456	2.26164	456.018	104.577	123.502	501.486	1
8699	MICRO.12131.C1	MICRO.12131.C1_754	transcription factor IIIC-gamma subunit, related [Medicago truncatula]	27.3.50	RNA.regulation of transcription.General Transcription	1.88988	1.94767	636.307	165.166	171.695	637.129	1
32747	bf_arrayxxx_0078f11.t7m.scf	bf_arrayxxx_0078f11.t7m.scf_62	NA	35.2	not assigned.unknown	1.89576	1.34889	525.174	180.901	141.131	460.783	1
36530	MICRO.1715.C1	MICRO.1715.C1_514	NA	35.2	not assigned.unknown	1.89872	2.12477	978.326	252.302	262.369	1100.38	1
16938	STDB005I17u.scf	STDB005I17u.scf_45	NA	16.8.4	secondary metabolism.flavonoids.flavonols	1.90379	1.24901	300.247	114.338	80.2383	271.757	1
27564	SDBN001F12u.scf	SDBN001F12u.scf_358	NA	35.2	not assigned.unknown	1.90821	1.23415	3374.56	1035.86	899.058	2436.77	1
17033	BF_LBCHXXXX_0004D03_T3M.SCF	BF_LBCHXXXX_0004D03_T3M.SCF_146	NA	35.2	not assigned.unknown	1.9148	2.10225	911.192	229.03	241.656	983.406	1
12528	MICRO.2286.C33	MICRO.2286.C33_198	NA	35.2	not assigned.unknown	1.92542	1.30791	444.762	111.147	117.089	275.18	1
35385	bf_mxflxxxx_0009g08.t3m.scf	bf_mxflxxxx_0009g08.t3m.scf_207	NA	35.2	not assigned.unknown	1.92817	0.781257	271.618	184.306	71.3709	316.753	1
33897	POCAU15TP	POCAU15TP_811	NA	35.2	not assigned.unknown	1.93045	1.64071	140214	30727.2	36784.9	95813.7	1
6301	MICRO.11734.C1	MICRO.11734.C1_719	NA	35.2	not assigned.unknown	1.9388	1.85698	248.255	51.0436	64.7529	184.904	1
19086	MICRO.3164.C14	MICRO.3164.C14_371	NA	35.2	not assigned.unknown	1.94067	1.7053	447.694	114.265	116.622	372.612	1
3320	MICRO.10263.C1	MICRO.10263.C1_96	NA	35.1	not assigned.no ontology	1.94862	1.52065	430.624	164.581	111.559	472.216	1
16430	MICRO.15893.C1	MICRO.15893.C1_410	NA	35.2	not assigned.unknown	1.95829	2.28719	420.193	79.5251	108.13	388.165	1
949	BF_LBCHXXXX_0008G09_T3M.SCF	BF_LBCHXXXX_0008G09_T3M.SCF_408	NA	35.2	not assigned.unknown	1.9604	2.08728	262.657	56.385	67.4917	239.607	1
28611	MICRO.4828.C1	MICRO.4828.C1_484	NA	35.2	not assigned.unknown	1.96401	1.8498	450.907	108.701	115.574	391.815	1
36346	MICRO.3553.C1	MICRO.3553.C1_733	Os02g0754000 [Oryza sativa (japonica cultivar-group)]	35.2	not assigned.unknown	1.96965	1.0138	330.926	122.656	84.4904	247.671	1
22314	SDBN005O14u.scf	SDBN005O14u.scf_426	NA	35.2	not assigned.unknown	1.9853	1.59773	23070.9	5997.12	5826.78	18151.3	1
19776	MICRO.10348.C1	MICRO.10348.C1_711	NA	35.2	not assigned.unknown	1.99009	2.73476	479.825	75.6782	120.783	503.751	1
888	MICRO.13253.C1	MICRO.13253.C1_718	Ribonuclease H [Medicago truncatula]	20.1.02	stress.biotic.receptors	1.99222	1.44766	127.368	41.9562	32.0142	114.441	1
14548	MICRO.11587.C1	MICRO.11587.C1_538	Putative late blight resistance protein, identical [Solanum demissum]	35.2	not assigned.unknown	1.99246	1.8682	194.327	54.6389	48.8366	199.474	1
24139	MICRO.13364.C1	MICRO.13364.C1_441	NA	35.2	not assigned.unknown	1.99255	1.0957	470.508	223.398	118.236	477.439	1
21841	BF_CSCHXXXX_0014A08.T3M.SCF	BF_CSCHXXXX_0014A08.T3M.SCF_342	Octicosapeptide/Phox/Bem1p; Plant regulator RWP-RK; Homeodomain-like [Medicago truncatula]	35.2	not assigned.unknown	2.005	2.02376	9646.33	2221.98	2403.23	9035.52	1
23820	MICRO.8408.C1	MICRO.8408.C1_975	NA	35.2	not assigned.unknown	2.01653	1.95095	8583.68	2162.9	2121.48	8362.38	1
5376	STMDF86TV	STMDF86TV_443	Heat shock factor protein HSF8 (Heat shock transcription factor 8) (HSTF 8) (Heat stress transcription factor)	20.2.1	stress.abiotic.heat	2.02037	2.30334	940.924	185.115	231.932	913.728	1
34421	bf_mxlfxxxx_0050g04.t3m.scf	bf_mxlfxxxx_0050g04.t3m.scf_303	NA	35.2	not assigned.unknown	2.02348	1.67802	454.82	166.372	111.87	532.372	1
36929	MICRO.331.C100	MICRO.331.C100_40	NA	35.2	not assigned.unknown	2.02822	1.90544	4194.91	1046.99	1028.41	3922.26	1
14453	POCCB65TP	POCCB65TP_778	NA	35.2	not assigned.unknown	2.03818	3.04391	625.845	78.3472	152.375	646.146	1
37175	STMII45TV	STMII45TV_351	NA	35.2	not assigned.unknown	2.05154	1.90497	498.628	95.1319	120.282	356.27	1
6452	cSTS11L7TH	cSTS11L7TH_272	amine oxidase/ oxidoreductase [Arabidopsis thaliana]	26.07	misc.oxidases - copper, flavone etc.	2.05302	1.43968	139.361	58.5309	33.5831	158.772	1
23380	bf_mxflxxxx_0034c07.t3m.scf	bf_mxflxxxx_0034c07.t3m.scf_403	NA	35.2	not assigned.unknown	2.05445	1.49075	715.159	232.948	172.167	654.666	1
11775	bf_mxlfxxxx_0031g02.t3m.scf	bf_mxlfxxxx_0031g02.t3m.scf_102	NA	35.2	not assigned.unknown	2.05586	1.24952	318.351	99.8008	76.5652	237.289	1
42995	bf_suspxxxx_0004a08.t3m.scf	bf_suspxxxx_0004a08.t3m.scf_426	NA	35.2	not assigned.unknown	2.08187	1.85418	649.742	189.053	153.474	683.517	1
21084	MICRO.4375.C8	MICRO.4375.C8_476	phosphoglycerate mutase family, putative [Oryza sativa (japonica cultivar-group)]	35.1	not assigned.no ontology	2.08849	1.87849	1028.91	229.971	241.924	845.58	1
38738	SDBN003G12u.scf	SDBN003G12u.scf_262	NA	35.2	not assigned.unknown	2.09045	2.02919	792.755	167.489	186.145	683.649	1
25995	bf_mxflxxxx_0014e07.t3m.scf	bf_mxflxxxx_0014e07.t3m.scf_332	At1g23470 [Arabidopsis thaliana]	29.3.4.99	protein.targeting.secretory pathway.unspecified	2.09267	1.8882	634.818	161.915	148.831	599.365	1
41962	MICRO.3465.C2	MICRO.3465.C2_645	Protein of unknown function DUF640 [Medicago truncatula]	35.2	not assigned.unknown	2.11138	0.689013	551.229	215.943	127.568	348.139	1
38447	BF_TUBSXXXX_0005A01_T3M.SCF	BF_TUBSXXXX_0005A01_T3M.SCF_476	NA	35.2	not assigned.unknown	2.12018	1.87771	952.161	193.481	219.014	711.026	1
32675	MICRO.2360.C1	MICRO.2360.C1_1430	PREDICTED: hypothetical protein, partial [Danio rerio]	27.1.2	RNA.processing.RNA helicase	2.12055	2.77794	853.459	143.301	196.26	982.861	1
16609	bf_ivrootxx_0034b12.t3m.scf	bf_ivrootxx_0034b12.t3m.scf_338	NA	35.2	not assigned.unknown	2.12522	2.32841	2516.28	481.806	576.77	2419.89	1
5276	bf_mxflxxxx_0068g11.t3m.scf	bf_mxflxxxx_0068g11.t3m.scf_623	NA	35.2	not assigned.unknown	2.17124	1.5865	597.987	186.115	132.765	558.939	1
34464	MICRO.5827.C1	MICRO.5827.C1_575	NA	35.2	not assigned.unknown	2.17553	2.23809	720.715	138.538	159.538	653.581	1
7159	ACDA00789B09.T3m.scf	ACDA00789B09.T3m.scf_8	NA	35.2	not assigned.unknown	2.18289	0.878451	223.438	78.3166	49.2085	143.977	1
37604	MICRO.1866.C1	MICRO.1866.C1_2219	phosphomevalonate kinase [Hevea brasiliensis]	16.1.2.5	secondary metabolism.isoprenoids.mevalonate pathway.phosphomevalonate kinase	2.19717	1.91614	516.229	136.752	112.572	516.121	1
22968	MICRO.15221.C1	MICRO.15221.C1_1120	unknown protein [Arabidopsis thaliana]	35.2	not assigned.unknown	2.19969	2.57512	1050.41	181.411	228.658	1081.07	1
31385	MICRO.12771.C1	MICRO.12771.C1_298	NA	35.2	not assigned.unknown	2.20505	2.5827	1399.17	229.11	303.448	1372.5	1
1827	bf_arrayxxx_0042b09.t7m.scf	bf_arrayxxx_0042b09.t7m.scf_187	NA	35.2	not assigned.unknown	2.20906	2.53233	561.622	106.591	121.464	616.631	1
9565	MICRO.2022.C5	MICRO.2022.C5_589	NA	35.2	not assigned.unknown	2.21055	2.48245	785.649	131.969	169.741	737.503	1
35000	MICRO.1815.C2	MICRO.1815.C2_852	NA	35.2	not assigned.unknown	2.21771	1.27421	345.161	106.394	74.2032	257.33	1
35828	MICRO.3180.C1	MICRO.3180.C1_1152	Os01g0798800 [Oryza sativa (japonica cultivar-group)]	35.2	not assigned.unknown	2.2336	2.15582	673.168	160.894	143.134	716.978	1
14644	bf_lbchxxxx_0063f01.t3m.scf	bf_lbchxxxx_0063f01.t3m.scf_172	NA	35.2	not assigned.unknown	2.23454	2.12812	400.333	88.7929	85.0666	388.157	1
18383	MICRO.6718.C1	MICRO.6718.C1_407	NA	35.2	not assigned.unknown	2.24861	2.26956	747.05	137.397	157.199	662.495	1
35239	MICRO.1751.C43	MICRO.1751.C43_907	Kunitz-type protease inhibitor precursor [Solanum tuberosum]	20.1.07.06	stress.biotic.PR-proteins.proteinase inhibitors	2.25622	2.55411	627.153	107.027	131.275	628.573	1
4165	MICRO.14253.C1	MICRO.14253.C1_558	NA	35.2	not assigned.unknown	2.2648	2.65839	612.029	88.6067	127.35	559.399	1
42473	MICRO.511.C3	MICRO.511.C3_1173	NA	35.2	not assigned.unknown	2.27065	2.54256	2420.69	457.548	501.653	2665.78	1
9872	MICRO.12546.C1	MICRO.12546.C1_805	putative flavanone 3-hydroxylase [Saussurea medusa]	16.4.1	secondary metabolism.N misc.alkaloid-like	2.27667	2.27413	184.465	37.2332	38.0688	180.1	1
25429	SSBT001E18x.scf	SSBT001E18x.scf_2	NA	35.2	not assigned.unknown	2.28536	1.26108	570.57	169.493	117.044	406.232	1
21613	bf_suspxxxx_0037c03.t3m.scf	bf_suspxxxx_0037c03.t3m.scf_194	NA	35.2	not assigned.unknown	2.28804	2.06023	3136.05	654.117	642.116	2728.02	1
1913	MICRO.7966.C1	MICRO.7966.C1_633	kinase [Arabidopsis thaliana]	30.2.11	signalling.receptor kinases.leucine rich repeat XI	2.28897	2.16782	403.115	98.1237	82.4857	440.913	1
30027	STMGY41TH	STMGY41TH_353	NA	35.2	not assigned.unknown	2.3011	2.07667	409.603	102.705	83.112	433.243	1
12729	STMIB72TV	STMIB72TV_554	NA	35.2	not assigned.unknown	2.30849	2.29947	4994.69	945.306	1008.28	4653.53	1
5207	bf_mxlfxxxx_0010g08.t3m.scf	bf_mxlfxxxx_0010g08.t3m.scf_306	NA	35.2	not assigned.unknown	2.31637	2.23984	489.034	92.9018	98.1844	438.818	1
15014	bf_ivrootxx_0009f06.t3m.scf	bf_ivrootxx_0009f06.t3m.scf_600	NA	35.2	not assigned.unknown	2.319	2.51118	474.276	59.0859	95.0478	336.842	1
803	MICRO.10749.C1	MICRO.10749.C1_858	NA	35.2	not assigned.unknown	2.33635	2.26487	619.513	115.492	122.671	555.068	1
37751	POCBP30TP	POCBP30TP_958	polyprotein [Lycopersicon esculentum]	35.2	not assigned.unknown	2.35206	1.95756	84939.5	14947.5	16636.8	58056.6	1
7519	MICRO.6664.C1	MICRO.6664.C1_856	unknown protein [Arabidopsis thaliana]	35.2	not assigned.unknown	2.36229	1.80267	330.874	70.9648	64.3493	247.572	1
5656	MICRO.3574.C1	MICRO.3574.C1_711	NA	35.2	not assigned.unknown	2.37007	2.9958	415.463	60.3404	80.3654	481.321	1
15680	MICRO.572.C2	MICRO.572.C2_808	Protein of unknown function 1935 [Medicago truncatula]	25	C1-metabolism	2.40587	3.28697	1393.84	139.528	263.011	1361.88	1
10742	52-xl_pcrli44-71.e_G05_057.scf	52-xl_pcrli44-71.e_G05_057.scf_170	ATPP2-B1 [Arabidopsis thaliana]	29.5.11.04.03.02	protein.degradation.ubiquitin.E3.SCF.FBOX	2.41205	2.24291	286.055	54.9081	53.7467	259.907	1
6171	cSTB49K2TH	cSTB49K2TH_532	putative polyprotein [Lycopersicon esculentum]	35.2	not assigned.unknown	2.41463	2.95576	1605.67	199.274	301.147	1546.05	1
30537	MICRO.10384.C1	MICRO.10384.C1_602	cysteine-type peptidase [Arabidopsis thaliana]	29.5.03	protein.degradation.cysteine protease	2.42843	2.73144	638.188	102.794	118.554	682.669	1
26305	cSTB46D19TH	cSTB46D19TH_295	NA	35.2	not assigned.unknown	2.43431	2.78571	3349.47	413.719	619.689	2852.91	1
9782	SDBN002O02u.scf	SDBN002O02u.scf_327	NA	35.2	not assigned.unknown	2.43476	2.51472	447.168	81.7861	82.7055	467.397	1
9262	MICRO.6771.C1	MICRO.6771.C1_786	NA	35.2	not assigned.unknown	2.44498	2.15761	246.268	40.7669	45.2266	181.891	1
40649	BF_TUBSXXXX_0007C01_T3M.SCF	BF_TUBSXXXX_0007C01_T3M.SCF_61	NA	35.2	not assigned.unknown	2.47031	3.05743	1090.83	141.113	196.843	1174.75	1
28408	bf_mxlfxxxx_0056b12.t3m.scf	bf_mxlfxxxx_0056b12.t3m.scf_226	NA	35.2	not assigned.unknown	2.52461	2.71719	962.443	125.677	167.26	826.439	1
38391	POCCE52TP	POCCE52TP_904	NA	35.2	not assigned.unknown	2.52837	2.62185	695.001	128.132	120.468	788.7	1
27467	BF_CSCHXXXX_0054C07.T3M.SCF	BF_CSCHXXXX_0054C07.T3M.SCF_688	NA	35.2	not assigned.unknown	2.53463	2.44221	640.179	86.7283	110.485	471.346	1
17252	MICRO.4282.C1	MICRO.4282.C1_588	NA	35.2	not assigned.unknown	2.56023	2.64793	2543.19	349.907	431.194	2193.1	1
21783	MICRO.10242.C1	MICRO.10242.C1_581	NA	35.2	not assigned.unknown	2.56821	2.53803	6149.13	923.687	1036.82	5364.74	1
7409	MICRO.1531.C3	MICRO.1531.C3_341	transporter [Arabidopsis thaliana]	34.13	transport.peptides and oligopeptides	2.57143	3.06058	1014.78	136.857	170.725	1141.81	1
5501	cPRO17D8TH	cPRO17D8TH_716	fructose-bisphosphate aldolase [Glycine max]	1.03.06	PS.calvin cyle.aldolase	2.57514	1.86808	196.214	73.2769	32.9256	267.495	1
3474	STMDM03TV	STMDM03TV_398	NA	35.2	not assigned.unknown	2.58041	2.3764	473.529	89.4866	79.1708	464.651	1
38262	BF_LBCHXXXX_0008E09_T3M.SCF	BF_LBCHXXXX_0008E09_T3M.SCF_247	twi1 [Solanum lycopersicum]	26.02	misc.UDP glucosyl and glucoronyl transferases	2.60378	2.36244	726.612	138.023	119.533	709.769	1
10824	bf_mxflxxxx_0065b02.t3m.scf	bf_mxflxxxx_0065b02.t3m.scf_53	NA	35.2	not assigned.unknown	2.61369	2.93737	517.375	65.6012	84.529	502.516	1
20392	MICRO.7175.C2	MICRO.7175.C2_379	NA	35.2	not assigned.unknown	2.61593	2.22973	976.317	190.775	159.264	894.818	1
5161	STMHO13TH	STMHO13TH_790	Protein of unknown function DUF604 [Medicago truncatula]	35.2	not assigned.unknown	2.62943	1.65727	369.402	128.05	59.6984	403.895	1
43713	MICRO.8153.C1	MICRO.8153.C1_692	NA	35.2	not assigned.unknown	2.64993	2.34768	1142.82	174.746	182.083	889.469	1
28690	SDBN006I09u.scf	SDBN006I09u.scf_778	Zinc knuckle family protein [Solanum bulbocastanum]	35.2	not assigned.unknown	2.68015	2.86172	681.136	73.8086	106.275	536.502	1
25723	MICRO.13183.C2	MICRO.13183.C2_711	NA	35.2	not assigned.unknown	2.69998	1.96501	576.341	115.449	88.6961	450.731	1
40215	cSTE8O2TH	cSTE8O2TH_711	NA	35.2	not assigned.unknown	2.70131	3.28438	1180.9	130.717	181.567	1273.59	1
6929	STMEA07TV	STMEA07TV_523	NA	35.2	not assigned.unknown	2.71445	2.33684	379.544	61.3391	57.827	309.882	1
22978	188G08.esd	188G08.esd_643	dehydrodolichyl diphosphate synthase [Arabidopsis thaliana]	35.1	not assigned.no ontology	2.73072	2.85559	811.249	93.1429	122.216	674.17	1
8992	bf_cswbxxxx_0009d02.t3m.scf	bf_cswbxxxx_0009d02.t3m.scf_264	NA	35.2	not assigned.unknown	2.74616	3.22473	258.718	26.8964	38.5613	251.44	1
15679	MICRO.6512.C1	MICRO.6512.C1_530	NA	35.2	not assigned.unknown	2.77006	3.63891	926.422	71.1892	135.812	886.821	1
23240	MICRO.8732.C1	MICRO.8732.C1_470	NA	35.2	not assigned.unknown	2.81382	2.75107	794.211	99.136	112.951	667.399	1
20307	MICRO.11046.C2	MICRO.11046.C2_441	NA	35.2	not assigned.unknown	2.83615	2.59426	4016.89	619.909	562.502	3743.5	1
2401	BF_TUBSXXXX_0027H09_T3M.SCF	BF_TUBSXXXX_0027H09_T3M.SCF_550	NA	35.2	not assigned.unknown	2.84798	2.82564	880.893	134.787	122.348	955.545	1
986	bf_cswbxxxx_0055f11.t3m.scf	bf_cswbxxxx_0055f11.t3m.scf_61	NA	35.2	not assigned.unknown	2.86538	2.75843	288.436	32.2638	39.5809	218.316	1
1402	SSBN002F03u.scf	SSBN002F03u.scf_676	NA	35.2	not assigned.unknown	2.89759	3.58396	791.837	78.1125	106.261	936.698	1
17024	BF_TUBSXXXX_0039A09_T3M.SCF	BF_TUBSXXXX_0039A09_T3M.SCF_2	NA	35.2	not assigned.unknown	2.90097	2.81733	1114.86	128.22	149.26	903.768	1
41339	MICRO.9920.C1	MICRO.9920.C1_710	NA	35.2	not assigned.unknown	2.91506	2.13422	859.254	167.767	113.92	736.499	1
28857	bf_mxlfxxxx_0033b05.t3m.scf	bf_mxlfxxxx_0033b05.t3m.scf_377	NA	35.2	not assigned.unknown	2.92131	3.1943	2407.95	258.743	317.867	2368.35	1
3749	MICRO.737.C2	MICRO.737.C2_1399	pre-pro-cysteine proteinase [Solanum lycopersicum]	29.5.03	protein.degradation.cysteine protease	2.92819	3.67158	444.671	41.4734	58.4206	528.475	1
42411	bf_ivrootxx_0021h12.t3m.scf	bf_ivrootxx_0021h12.t3m.scf_103	hypothetical protein [Solanum tuberosum]	35.2	not assigned.unknown	2.93639	3.1052	3786.78	513.612	494.685	4419.69	1
11975	MICRO.1081.C14	MICRO.1081.C14_659	NA	35.2	not assigned.unknown	2.93814	2.85831	403.519	46.0662	52.6499	334.055	1
8469	MICRO.7088.C2	MICRO.7088.C2_1446	mitogen-activated protein kinase [Nicotiana tabacum]	30.6	signalling.MAP kinases	2.98401	2.3241	162.71	30.5979	20.5654	153.22	1
15042	MICRO.16668.C1	MICRO.16668.C1_254	non-LTR retroelement reverse transcriptase-like protein, related [Medicago truncatula]	35.2	not assigned.unknown	3.01789	3.49951	359.322	29.8256	44.3618	337.324	1
3063	MICRO.8673.C1	MICRO.8673.C1_1142	tRNA intron endonuclease [Arabidopsis thaliana]	28.1	DNA.synthesis/chromatin structure	3.10736	2.57461	439.687	65.2952	51.0195	388.969	1
24667	SDBT002A22x.scf	SDBT002A22x.scf_112	NA	35.2	not assigned.unknown	3.11924	3.85884	967.221	68.0328	111.311	987.063	1
228	MICRO.14622.C1	MICRO.14622.C1_992	NA	35.1	not assigned.no ontology	3.12239	2.06112	269.757	58.2502	30.977	243.085	1
8707	bf_suspxxxx_0002e11.t3m.scf	bf_suspxxxx_0002e11.t3m.scf_595	NA	35.2	not assigned.unknown	3.12654	1.90144	185.202	38.6631	21.2062	144.44	1
30004	BF_TUBSXXXX_0040H07_T3M.SCF	BF_TUBSXXXX_0040H07_T3M.SCF_192	NA	35.2	not assigned.unknown	3.12694	3.85888	954.464	67.8963	109.259	985.109	1
9811	MICRO.3345.C2	MICRO.3345.C2_814	protein carrier [Arabidopsis thaliana]	34.99	transport misc	3.1316	3.99686	432.899	27.2426	49.3949	434.933	1
402	bf_ivrootxx_0039e06.t3m.scf	bf_ivrootxx_0039e06.t3m.scf_477	NA	35.2	not assigned.unknown	3.13933	3.26031	467.218	46.0973	53.0256	441.7	1
40793	MICRO.12893.C1	MICRO.12893.C1_775	NA	35.2	not assigned.unknown	3.17249	3.37152	989.428	100.667	109.741	1041.88	1
4746	MICRO.4666.C2	MICRO.4666.C2_598	C2 [Medicago truncatula]	35.1.19	not assigned.no ontology.C2 domain-containing protein	3.26431	4.79226	411.067	10.5158	42.7817	291.377	1
5683	MICRO.10674.C2	MICRO.10674.C2_560	Os08g0500800 [Oryza sativa (japonica cultivar-group)]	29.5.07	protein.degradation.metalloprotease	3.27185	3.71574	538.966	48.8509	55.8004	641.832	1
16247	STMCY67TV	STMCY67TV_202	NA	35.2	not assigned.unknown	3.32158	2.89763	235.723	30.48	23.578	227.137	1
32470	SSBN003M19u.scf	SSBN003M19u.scf_375	hypothetical protein NitaMp116 [Nicotiana tabacum]	35.2	not assigned.unknown	3.35305	3.37048	14586.1	1430.27	1427.48	14792.2	1
3392	POCAC87TP	POCAC87TP_911	NA	35.2	not assigned.unknown	3.36683	3.75794	209.627	17.6654	20.3204	238.988	1
8515	MICRO.187.C14	MICRO.187.C14_585	electron transporter/ iron ion binding / oxidoreductase/ xanthine dehydrogenase [Arabidopsis thaliana]	23.2	nucleotide metabolism.degradation	3.4401	3.0352	303.916	36.5017	28.0015	299.226	1
5498	bf_mxflxxxx_0012d07.t3m.scf	bf_mxflxxxx_0012d07.t3m.scf_488	hypothetical protein MtrDRAFT_AC150207g1v2 [Medicago truncatula]	35.2	not assigned.unknown	3.46314	3.51657	433.503	37.2908	39.308	426.771	1
19762	TBSK01332FG12.t3m.scf	TBSK01332FG12.t3m.scf_11	NA	20.1.07.06	stress.biotic.PR-proteins.proteinase inhibitors	3.469	2.22035	690.802	125.632	62.385	585.453	1
24278	MICRO.12183.C1	MICRO.12183.C1_732	RGC1 [Solanum tuberosum]	35.2	not assigned.unknown	3.47511	3.52739	1176.63	83.5428	105.811	963.297	1
11594	MICRO.663.C3	MICRO.663.C3_1	oxidoreductase/ oxidoreductase, acting on the CH-OH group of donors, NAD or NADP as acceptor [Arabidopsis thaliana]	35.1	not assigned.no ontology	3.48707	2.2841	289.964	46.6883	25.8601	227.4	1
15229	bf_swstxxxx_0022b12.t3m.scf	bf_swstxxxx_0022b12.t3m.scf_311	NA	35.2	not assigned.unknown	3.52407	3.13099	383.845	39.3228	33.3661	344.481	1
10115	MICRO.10624.C2	MICRO.10624.C2_779	NA	35.2	not assigned.unknown	3.54111	3.53303	282.39	22.5638	24.2588	261.193	1
4263	MICRO.1034.C1	MICRO.1034.C1_1927	anthranilate synthase alpha subunit [Catharanthus roseus]	13.1.6.5	amino acid metabolism.synthesis.aromatic aa.tryptophan	3.7028	4.21871	532.986	25.8034	40.932	480.437	1
14794	bf_mxflxxxx_0062f07.t3m.scf	bf_mxflxxxx_0062f07.t3m.scf_488	Plant Basic Secretory Protein [Medicago truncatula]	35.2	not assigned.unknown	3.74307	3.3137	815.95	78.7142	60.9378	782.667	1
39	MICRO.979.C1	MICRO.979.C1_1009	Os03g0831900 [Oryza sativa (japonica cultivar-group)]	35.2	not assigned.unknown	3.85685	4.58222	558.621	19.837	38.5558	475.185	1
4190	MICRO.16788.C1	MICRO.16788.C1_774	NA	35.2	not assigned.unknown	3.85922	3.9325	392.588	30.159	27.0517	460.487	1
8473	ACDA00897C09.T3m.scf	ACDA00897C09.T3m.scf_61	NA	35.2	not assigned.unknown	3.87098	3.04956	127.496	12.6365	8.71401	104.625	1
5272	BF_LBCHXXXX_0016A03_T3M.SCF	BF_LBCHXXXX_0016A03_T3M.SCF_106	NA	35.2	not assigned.unknown	4.05536	3.17798	822.75	100.543	49.4862	909.953	1
19842	MICRO.4167.C1	MICRO.4167.C1_314	Proteinase inhibitor type-2 TR8 precursor (Proteinase inhibitor type II TR8)	35.2	not assigned.unknown	4.12201	5.00639	2626.25	80.6053	150.83	2590.82	1
9961	MICRO.15133.C1	MICRO.15133.C1_1014	unknown [Arabidopsis thaliana]	35.2	not assigned.unknown	4.16776	5.24028	431.796	10.3729	24.0247	392.084	1
8507	MICRO.4937.C1	MICRO.4937.C1_302	unknown	35.2	not assigned.unknown	4.24589	5.71006	472.479	8.84631	24.9024	463.086	1
36472	BF_LBCHXXXX_0027B05_T3M.SCF	BF_LBCHXXXX_0027B05_T3M.SCF_613	NA	35.2	not assigned.unknown	4.27592	4.05405	2360.31	141.618	121.84	2352.39	1
13797	MICRO.592.C3	MICRO.592.C3_1008	probable glutathione-S-transferase [Capsicum annuum]	26.09	misc.glutathione S transferases	4.44185	3.85653	228.713	14.9678	10.5235	216.814	1
13623	SDBN004D06u.scf	SDBN004D06u.scf_569	unknown protein [Arabidopsis thaliana]	17.2.3	hormone metabolism.auxin.induced-regulated-responsive-activated	4.46941	4.25285	182.478	7.84687	8.23731	149.6	1
43736	SDBN002M22u.scf	SDBN002M22u.scf_294	NA	35.2	not assigned.unknown	4.4831	3.79348	11979.1	695.626	535.644	9645.53	1
11009	SDBT001B05x.scf	SDBT001B05x.scf_100	NA	20.1.99	stress.biotic.misc	4.60549	3.5803	212.437	15.8699	8.7265	189.825	1
2215	bf_mxlfxxxx_0018d04.t3m.scf	bf_mxlfxxxx_0018d04.t3m.scf_303	putative retroelement pol polyprotein-like [Solanum tuberosum]	35.2	not assigned.unknown	4.65465	6.06722	719.104	9.92249	28.5498	665.33	1
8560	SDBN001G20u.scf	SDBN001G20u.scf_368	NA	35.2	not assigned.unknown	4.85034	4.62014	252.74	9.27916	8.76144	228.197	1
9007	MICRO.7096.C1	MICRO.7096.C1_2292	Carbohydrate kinase, FGGY [Medicago truncatula]	3.7	minor CHO metabolism.sugar kinases	4.90762	4.7069	2257.95	78.112	75.227	2040.03	1
9495	STMHW56TV	STMHW56TV_623	NA	35.2	not assigned.unknown	4.95787	5.1165	1421.95	37.9725	45.7526	1317.32	1
13578	bf_suspxxxx_0037c12.t3m.scf	bf_suspxxxx_0037c12.t3m.scf_453	NA	35.2	not assigned.unknown	5.00861	4.64756	273.375	8.84686	8.49209	221.74	1
10638	SDBN005I19u.scf	SDBN005I19u.scf_735	NA	35.2	not assigned.unknown	5.09244	5.45408	355.471	8.36865	10.419	366.857	1
15848	MICRO.8262.C1	MICRO.8262.C1_1196	Sialidase [Medicago truncatula]	35.1	not assigned.no ontology	5.14901	3.60602	294.581	21.9706	8.30226	267.524	1
11929	STMHT28TV	STMHT28TV_533	NA	35.2	not assigned.unknown	5.1565	4.74588	351.32	10.2575	9.85013	275.23	1
12564	MICRO.12561.C1	MICRO.12561.C1_1193	Similar to gb|X82404 chloroplast SecA protein from Pisum sativum. [Arabidopsis thaliana]	35.2	not assigned.unknown	5.18719	4.23472	559.125	26.3039	15.3465	495.221	1
10446	bf_acdcxxxx_0049a06.t3m.scf	bf_acdcxxxx_0049a06.t3m.scf_580	NA	35.2	not assigned.unknown	5.73122	5.34428	479.957	10.399	9.03513	422.456	1
13039	bf_stolxxxx_0069f04.t3mb.scf	bf_stolxxxx_0069f04.t3mb.scf_612	unknown protein [Arabidopsis thaliana]	35.2	not assigned.unknown	6.16537	5.93802	1070.63	11.9253	14.9169	731.126	1
