# Supplementary material for: Organ specificity and transcriptional control of metabolic routes revealed by expression QTL profiling of source--sink tissues in a segregating potato population
Source: BMC Plant Biol. 2012 Feb 7;12:17. doi: 10.1186/1471-2229-12-17 (PMC3546430; doi:10.1186/1471-2229-12-17)
Supplement: Additional file 5 — Tuber Cy3 and Cy5 raw data + genome info partI. [file 1471-2229-12-17-S5.XLSX]

## Sheet: Sheet1
FeatureNum	GeneName	BINCODE	GO CLASS	PGSC Scaffold hit	Expected Chrom nr	%identity (unigene against genome)	Start (scaffold pos)	Stop (scaffold pos)	Putative Function	185_4	156_1	156_2	156_3	156_4	158_1	158_2	158_3	158_4	159_1	159_2	159_3	159_4	160_1	160_2	160_3	160_4	161_1	161_2	161_3	162_1	162_2	162_3	162_4	163_1	163_2	163_3	163_4	164_1	164_2	164_3	164_4	165_1	165_2	165_3	165_4	166_1	166_2	166_3	166_4
FeatureNum	GeneName	BINCODE	GO CLASS	PGSC Scaffold hit	Expected Chrom nr	%identity (unigene against genome)	Start (scaffold pos)	Stop (scaffold pos)	Putative Function	Cy3_CE141	Cy3_CE017	Cy3_CE027	Cy3_CE069	Cy3_CE072	Cy3_CE145	Cy3_CE155	Cy3_CE164	Cy3_CE165	Cy3_CE171	Cy3_CE195	Cy3_CE196	Cy3_CE202	Cy3_CE218	Cy3_CE222	Cy3_CE232	Cy3_CE233	Cy3_CE250	Cy3_CE276	Cy3_CE277	Cy3_CE447	Cy3_CE602	Cy3_CE603	Cy3_CE604	Cy3_CE605	Cy3_CE607	Cy3_CE608	Cy3_CE609	Cy3_CE615	Cy3_CE624	Cy3_CE628	Cy3_CE630	Cy3_CE631	Cy3_CE632	Cy3_CE633	Cy3_CE635	Cy3_CE636	Cy3_CE639	Cy3_CE642	Cy3_CE648
12	MICRO.15041.C1	35.1	not assigned.no ontology	PGSC0003DMB000000207	Pot_ch09	98.35	332249	332976	Circadian clock coupling factor ZGT	415.5	694.5	456	536	619.5	426	912.5	919	315	753	422.5	626	362.5	618.5	628	619	2044	370	394	1488	686.5	785	1087	637	542	764	747	629.5	592	599	656	463	1386	880.5	435	611	2724	530	1421.5	708.5
13	MICRO.215.C4	29.4	protein.postranslational modification	PGSC0003DMB000000040	Pot_ch03	99.53	1508052	1508262	Ser/Thr specific protein phosphatase 2A B regulatory subunit beta isoform	345	291	245	454.5	368	264.5	406.5	421	345	307	536	275	281.5	373	241.5	385	534.5	262	458	285	257	364.5	341.5	245	339	178	251	256.5	135.5	238.5	302	214	330	272	189	211	232.5	319	173.5	214
14	bf_arrayxxx_0078h06.t3m.scf	35.2	not assigned.unknown	No Significant Hit	NA	NA	NA	NA	Dimethylaniline monooxygenase	50	55	52	54	60	57	56	57	53	64	64	53	55	49	52	50	56	55	58	57.5	55	81.5	58	51.5	54	52	51	54	50	50	51	49	62	57	53	53.5	52	52	55.5	53
15	bf_mxlfxxxx_0074h03.t3m.scf	35.2	not assigned.unknown	PGSC0003DMB000000039	Pot_ch03	NA	NA	NA	--	177	175.5	120	368	209.5	193	283	208	237	184	358	217.5	202	168	243	169	250	131	252	455	278.5	302.5	227	232	280	257	242	270.5	120	229	304	129	187.5	256	135	136.5	125	285.5	86.5	203
16	cSTA24A5TH	35.1.1	not assigned.no ontology.ABC1 family protein	PGSC0003DMB000000181	Pot_ch04	97.56	1060267	1060145	ABC transporter	46	48	50	51	51	53	52	51.5	52	51.5	52.5	50	54	47.5	48	48.5	52	50	52	47	57	52	51	51	51.5	44	46	48.5	46	46	48	47	56	51	49	49	51	50.5	52	47
17	BF_TUBSXXXX_0057H09_T3M.SCF	35.2	not assigned.unknown	PGSC0003DMB000000144	Pot_ch08	98.26	929932	929589	--	59	409	338	690	572.5	62.5	535	72	79	78.5	94	62	69	67	395	66.5	77	64	71	543.5	432	598.5	66	372	562	352	487	446	213	364	67	405.5	65.5	458.5	57	62	438.5	528	321	51
18	bf_arrayxxx_0060e11.t7m.scf	35.2	not assigned.unknown	PGSC0003DMB000000375	SL2.10ch01	97.14	349256	349188	Humj1	46	53.5	52	52	55.5	53	53	52.5	52	54	59	52	54	49	51	53	54.5	55	53.5	49	59	65.5	56	51	53	47	50	52	50	48	49	48	57	52.5	48	50	52	54.5	50	51
19	MICRO.2526.C3	26.04	misc.beta 1,3 glucan hydrolases	PGSC0003DMB000000269	Pot_ch01	96.37	50585	51822	Glucan endo-1,3-beta-glucosidase, basic isoform 2	48	51	48.5	52	47.5	49.5	53	49	51	52	55	48.5	51	48.5	49.5	52	51	48.5	51	49	51	51	50	50	53	44.5	46.5	48	47	47	49	45	54	52	47	49.5	47	51	48.5	48
20	MICRO.16403.C1	27.3.99	RNA.regulation of transcription.unclassified	PGSC0003DMB000000073	Pot_ch01	100	1964848	1965269	Pentatricopeptide repeat-containing protein	726.5	614	517	1225	910	734	859.5	1042	1093	735	1387	735	838	651	693	909	1534	636	925	1021.5	924	1008	1001.5	732.5	987	989.5	855.5	846.5	361.5	745	636	496	753	544	442	507	489	847	548	588
21	POADY25TV	34.9	transport.metabolite transporters at the mitochondrial membrane	PGSC0003DMB000000048	Pot_ch08	100	1202693	1203040	Grave disease carrier protein	88	91.5	58	62.5	75	84	83	94	76	100	78	80.5	121.5	76.5	81	82	149	71	103	102	94	87	86	63	90	61	63	69	71.5	61	77	64.5	89	86	69	57	57	56.5	61	62
22	MICRO.804.C1	35.1	not assigned.no ontology	PGSC0003DMB000000127	Pot_ch03	98.95	630154	629773	AMP-activated protein kinase, gamma regulatory subunit	1722.5	1647.5	804.5	2503	1636.5	1614	1557	1528	2083	1802	1797	1366.5	1020	1793	1023	1651.5	871	996	1363	1165	741.5	1036	524.5	630.5	681	830	656	1217.5	540.5	729	1294	823.5	2394	996.5	996	1042	1839	1553	889.5	758
23	MICRO.9968.C1	30.2.8.1	signalling.receptor kinases.leucine rich repeat VIII.1	different hits	NA	99.38	97863	97222	Gag-pol polyprotein	277	217	205	478	288	218	221.5	330	356	210.5	459	193	327.5	284.5	220	347.5	497	240.5	328	329	362	291	388	274.5	414	306	322	208	168	193	327.5	241	215	247.5	168.5	221	208.5	275	187	190
24	bf_lbchxxxx_0061f09.t3m.scf	35.2	not assigned.unknown	No Significant Hit	NA	NA	NA	NA	Ulp1 protease family, C-terminal catalytic domain containing protein	48.5	48	47	50	50	53	51.5	51	50	55.5	58	49	47	50	49	50	51	51	49	50	52	54	53	48	51	46	49	48	45	45	45	47	55.5	53	48.5	49	50	49	53	47
25	TBSK03849FA09.t3m.scf	35.2	not assigned.unknown	PGSC0003DMB000000087	Pot_ch06	92.4	271534	271697	60S ribosomal protein L9	370	359	270.5	428.5	462.5	460.5	715	829.5	606	503	870	466	558	349	372.5	503	757.5	286	489	589	426	468	547	448	678	455	646	660	234.5	393.5	427	497	473	470	334	272	360	297	315	398
26	TBSK02197FH01.t3m.scf	35.2	not assigned.unknown	PGSC0003DMB000000102	Pot_ch07	96.9	201035	201292	Gene of unknown function	49	54	51.5	54	52.5	54	54	57.5	53.5	57.5	64	53	57	51	52	52	57	57	57	52	55	56	55.5	52.5	56.5	48	48	52.5	54	49	50	52	61	55	52	52.5	52	51	50	51
27	STMDF77TH	27.3.25	RNA.regulation of transcription.MYB domain transcription factor family	PGSC0003DMB000000177	Pot_ch09	99.17	435328	435089	DNA binding protein	62	66	59	71	72	74	76.5	82	70	78.5	90.5	74	69	69.5	62.5	74	74.5	67.5	80	67.5	66	NA	68	63	62.5	56	65	64	55.5	56	70	61	70	68	61	67.5	60	64	59	61
28	MICRO.14232.C1	35.2	not assigned.unknown	No Significant Hit	NA	NA	NA	NA	Conserved gene of unknown function	42	50	48	51	45.5	51	51	52	45	49.5	49	51	48	46	50.5	48	50	51	50	50	51	61	50	49	47	47.5	45	48	47	48	48	48.5	50	54	48	49	47	49	47	49
29	MICRO.7557.C2	27.3.28	RNA.regulation of transcription.SBP,Squamosa promoter binding protein family	PGSC0003DMB000000239	Pot_ch01	99.79	985020	985499	Squamosa promoter-binding protein	NA	1761	1277	4603	4311	1589	3315.5	2490	2676	2005	4695	2166	2246	2018	1978	2615.5	1458.5	1472	3879	1046	875.5	1160	896.5	991	1189	1802	1067	1369	941.5	852	1980.5	1437	2181.5	2559	1072	1829.5	1269	3653.5	1474	1444
30	MICRO.331.C32	35.2	not assigned.unknown	PGSC0003DMB000000227	Pot_ch06	96.48	36653	37220	--	52	58.5	53	64	59	67	66	65	56.5	63	68	61	63	59	58	62	57	57	61	62	58	58	58	55	60	53.5	54	57	54	54	58	52	69	55	56	58.5	79	53	75	61
31	STMJI40TH	35.2	not assigned.unknown	PGSC0003DMB000000035	Pot_ch01	96.77	302682	302960	AMP-activated protein kinase, gamma regulatory subunit	84	109	86	112	96.5	97.5	108.5	114	109	92	122.5	109	105	96	72	114.5	140	97	117	100	105	103.5	94.5	80	94	62.5	72	85	69.5	82	106	76	98.5	82	78.5	85	86	98	66.5	73
33	MICRO.1880.C1	27.3.39	RNA.regulation of transcription.AtSR Transcription Factor family	PGSC0003DMB000000028	Pot_ch10	100	266832	266518	TGB12K interacting protein 3	4177	4721.5	4336	8257.5	3165	4850	6281	5725	7605.5	3902	5899	6465	6784	3561.5	5223	4924	7282.5	3858	4432.5	7414	6487	4543.5	6277.5	5469	7438	2718	4591.5	6560.5	2360	3411	4818	3749	5585	3301	3731	3400.5	2675.5	3583.5	3372.5	2591
34	bf_suspxxxx_0040g01.t3m.scf	35.1	not assigned.no ontology	PGSC0003DMB000000001	Pot_ch01	100	4089090	4088919	Serologically defined colon cancer antigen 1 isoform 5	157	148	127	163.5	157	172	167	186	138	132	196	151.5	148	157	162	192	199	121	199.5	177	151	166	165	129.5	153	101	132	123	104.5	152	162	128.5	178.5	162	145	147	99	170	95	97
35	MICRO.14560.C1	35.2	not assigned.unknown	PGSC0003DMB000000672	Pot_ch01	91.86	109643	109814	--	48	57	57	69	63	54	61	60	56	67	66	64.5	66	56	54	58.5	59	56	70	60	59	NA	58.5	59	57	49	54.5	54	53	56	58	51	65	62	53	55	52	57.5	56.5	54
36	MICRO.8798.C1	27.3.06	RNA.regulation of transcription.bHLH,Basic Helix-Loop-Helix family	PGSC0003DMB000000085	Pot_ch02	92.6	1566045	1566472	Basic helix-loop-helix protein BHLH7	72	72	57.5	86.5	71	72	95.5	90	82	99	75	95.5	72	82	77	94	73	85	114	74	66	72	73.5	66.5	69	59	67	66	56	56	73.5	55	78	79	78	69	58	78	70	86
37	bf_mxflxxxx_0051d02.t3m.scf	35.2	not assigned.unknown	PGSC0003DMB000000127	Pot_ch03	95.1	991069	991433	Conserved gene of unknown function	47	51.5	52	49	49	53.5	50	51	50	48	52.5	52	47.5	49	50	49	52	51	47	45.5	50.5	55	49	48	45	47.5	46	48	47	47	48.5	45	51	50	48.5	48	45	48	47.5	47
38	MICRO.8319.C1	35.2	not assigned.unknown	Not Unique	NA	91.41	325482	325609	Gene of unknown function	83	54	60	106	55.5	66	64	64	83	70	87	60	58	71	54	52	56	61	59	59	72	58	57	55	54	51.5	52	55.5	51	49.5	53	49	57	60	48	58	62	49	60.5	51
39	MICRO.979.C1	35.2	not assigned.unknown	PGSC0003DMB101000060	Pot_ch01	96.35	1195882	1196155	Zinc finger protein	504.5	468.5	407	1077	745	385.5	622.5	695	451	518	694	614	597	490	482	553	630	485	561.5	599.5	344	461	652	449	537	379	426	430	220.5	258	505	360.5	658	555	309.5	602.5	330.5	542	352	412
40	STMGB25TV	35.2	not assigned.unknown	PGSC0003DMB000000058	Pot_ch07	97.07	1143083	1142845	Conserved gene of unknown function	99	77	71	183.5	89	91.5	120	112.5	86	124	153	117	94	88	89.5	90.5	112	80	113	106.5	93	101	99	81	89	65	81	88	72	108	95.5	65.5	99	80	90.5	116.5	73	119	86	70
41	MICRO.208.C1	35.2	not assigned.unknown	PGSC0003DMB000000296	Pot_ch04	94.35	346755	347272	Transcription factor TCP7	63	87.5	72	91	77.5	95	78	84.5	83.5	85	85	88	82	70	69.5	77	82	65	68	83	64	87	86.5	71	81	62	65.5	70	71	77	78.5	60	99	79	78	73	72.5	85	68	69
42	MICRO.10145.C1	29.3.99	protein.targeting.unknown	PGSC0003DMB000000400	Pot_ch03	99.15	70078	69725	Component of TRAPP complex	338	254	209.5	386	342	300	346	475.5	328	379	564.5	382	356	290	279.5	358.5	911	294	384	574.5	439	576.5	552	399.5	494	347	365	452	143	335	278	235	329	291	184.5	243.5	249	354.5	286.5	244
43	BF_LBCHXXXX_0050D11_T3M.SCF	35.2	not assigned.unknown	PGSC0003DMB000000249	Pot_ch04	98.18	765917	766191	PNCBP	49	53	51	53	49	55.5	54	56	51	55	56	55	52	49	49	49	51.5	51	52.5	53	53	57	54	52	50	49.5	48	51	50	53	49	48	52	53	52	52	49	51	50	50
44	MICRO.12717.C1	30.2.11	signalling.receptor kinases.leucine rich repeat XI	PGSC0003DMB102000020	Pot_ch09	99.27	651678	652503	BRASSINOSTEROID INSENSITIVE 1	52	50.5	54	54.5	52	54	55	54	49	52.5	56	56	53	51	50	53	53	53	50	52	52.5	56	53	49	46	44.5	51	50	47	49	47	49.5	54	51	50	48.5	49	53	49.5	53
46	bf_mxflxxxx_0011c07.t3m.scf	35.2	not assigned.unknown	PGSC0003DMB000000154	Pot_ch03	91.51	1358451	1358036	--	46	55	50	52	50	52	56	51	53	54	58	53	50	50	47.5	49	53	50	49	53.5	59	56	50	51	50	48.5	50	50	49	49	49	48	55	52	50	51	53	53.5	53	49
47	MICRO.2384.C1	34.15	transport.potassium	different hits	NA	98.04	263262	263619	Potassium transporter	72	88	73	125	88.5	84	89	81	88	81.5	85	78.5	84	74	72	75.5	124	65	76	139	133.5	100.5	92.5	114	130	82	92	111.5	69	100	98	74.5	94	70	69	66	103.5	86	72	76
48	SDBN001L18u.scf	35.2	not assigned.unknown	PGSC0003DMB000000189	Pot_ch04	99.58	659658	659181	Hero resistance protein 1 homologue	52	55	50	60	53	58	59	57.5	59	61	58	61	57	52	53	52	54	54.5	56	51	54	59	56	53	54	55	53	52	53	50	53.5	49	57.5	58	58.5	51.5	52	53	56	51
49	MICRO.4263.C3	35.2	not assigned.unknown	PGSC0003DMB000000110	Pot_ch09	99.59	1112609	1111877	DNA binding protein	82	94.5	79	102	89	92	87.5	112	94	109	123	102	83	72	91	70	87	75.5	88	83	90	89	88	76	92	77	72.5	74	74	82	83	84	131	95.5	75	84	74.5	86	80	78
50	cSTA5G21TH	35.2	not assigned.unknown	PGSC0003DMB000000379	Pot_ch10	99.5	504468	505065	Conserved gene of unknown function	87	89	81	112.5	99	80	96	113	110.5	102.5	136	106	104	95	97	96.5	122	88	97	114	89.5	NA	98	87	104.5	86	85	94	60	82.5	88	76	107.5	86	70.5	83.5	78	98	78	84
51	MICRO.16256.C2	35.1	not assigned.no ontology	PGSC0003DMB000000004	Pot_ch02	96.2	3411132	3411463	Surfeit locus protein 2 containing protein	1563	1013	915.5	2481.5	2643	1143	1487	1955	1923	1416	2476	1495	1444.5	1285.5	1291	1606	3279	1148.5	1353	2273	1933	2434	2377	1893	1925	1764	1604.5	1773	567	1240	1249.5	1310	1540.5	1103	774	845	1121	1827	1590	1297.5
52	MICRO.13350.C1	13.1.4.1	amino acid metabolism.synthesis.branched chain group.common	No Significant Hit	NA	NA	NA	NA	--	47.5	52	49	52.5	52	53	51	52	53	51	58	52	47	47	48.5	52	52	49	51	51	53	52.5	50	49	50	50	49	46	47.5	48	47.5	50	51	49.5	47	50	45	48	54	51
53	MICRO.193.C2	10.2	cell wall.cellulose synthesis	different hits	NA	99.09	157881	158211	--	52	55	55	55.5	50	56	54	54	52.5	56	60	58	56	50	52	54	55	52.5	50	51.5	80.5	57	51.5	53.5	52.5	53	47	51	50	53.5	52	51	52	56	54	52	53	52.5	54	52
54	MICRO.2943.C1	35.1	not assigned.no ontology	PGSC0003DMB000000542	Pot_ch10	99.04	145781	145989	EMB2762 (EMBRYO DEFECTIVE 2762)	63	68.5	74	77	89	77	77	97	79	80	111.5	80.5	89	58.5	72	80	138	67	75	83	92	110	87.5	93	100	67	71	84	62	82	83.5	76	75	70.5	62	67	70	76	72	71.5
55	bf_arrayxxx_0067a02.t7m.scf	30.2.6	signalling.receptor kinases.leucine rich repeat VI	different hits	NA	92.78	18028	18494	Receptor protein kinase	74	92	74	111.5	91.5	88	94	114	104.5	105	107.5	85	89	76	78	82	106.5	79	83.5	93	84	87	82	80.5	97	90	77.5	95.5	66	70	80	68	90	85	74	73	84.5	93.5	77	88
56	MICRO.7063.C2	35.2	not assigned.unknown	PGSC0003DMB000000334	Pot_ch09	96.94	98058	98643	Protein XRI1	164	223	108	315.5	278.5	185	216.5	273.5	213	161	495	254	185.5	236	144	207.5	249	131	236	176.5	194.5	190	155	133	249	172.5	137	243	78.5	126	219	191.5	330	203	116.5	148	165	354	178	200
57	bf_mxflxxxx_0018e09.t3m.scf	27.3.26	RNA.regulation of transcription.MYB-related transcription factor family	PGSC0003DMB102000106	Pot_ch10	96.92	711292	711745	DIV3B protein	67	76.5	114	114	64.5	94	74.5	196.5	150	82	188	68	82.5	62	74.5	126	223	101	69.5	76	167	98	104	123	79	148	84	76	68	79	82	58	109.5	62.5	108	67	79	69	82	67
58	MICRO.1061.C2	26.09	misc.glutathione S transferases	PGSC0003DMB000000406	Pot_ch02	99.56	98326	98552	Glutathione transferase	47.5	51	55	53	51	56	55	55	54	56	54.5	52	54	45.5	50	51	53	52	49	49	53	55	59	48.5	49	49	47	51	49	51	51	50	55	52	51	53	48.5	53	51	49.5
59	MICRO.3019.C1	35.2	not assigned.unknown	PGSC0003DMB000000490	Pot_ch02	93.65	316008	316996	Heat shock protein binding protein	291.5	344	213	374.5	338	223.5	369	394	273	362	616	337	295	229	148.5	347	440.5	247	405	311	238	297	309	253	358	253	208	305	150	254	293	167	323	277	176.5	172.5	233.5	348	213	198
60	MICRO.3858.C1	35.1.5	not assigned.no ontology.pentatricopeptide (PPR) repeat-containing protein	PGSC0003DMB000000085	Pot_ch02	99.08	1092765	1094182	Pentatricopeptide repeat-containing protein, mitochondrial	992	627	580	1535	1646.5	732	1053.5	1152	1015	443	1473	832	1463.5	806	915	864	2278.5	670	1306	1092	1142	1289	1329	1026	1173	892	1212	1077	441	906	870	960	739	797	497	740	421	1004	503.5	684
61	MICRO.16097.C1	35.2	not assigned.unknown	No Significant Hit	NA	NA	NA	NA	--	52	54	61	84	68	70.5	59	60.5	77.5	53	99.5	53.5	88.5	52	69.5	53	59.5	66	59	71	67	55	56	54.5	44.5	56	48	52	62	50	81	48	69	57	70	69.5	57.5	83	52	50
62	MICRO.16220.C1	2.1.2.03	major CHO metabolism.synthesis.starch.starch branching	PGSC0003DMB000000021	Pot_ch09	97.47	2592323	2592087	Starch branching enzyme II	1996	1328	1169	2377	2910	1997	2083	4097	1507.5	1871	2604	1944.5	1321	2253	997	3348.5	4763	1417.5	1781	1353	1497	1893	2375	1714	1427	1278.5	1265	2406	670	1716	1534	1191	1721	1065.5	1175.5	877.5	1183.5	1955	1330	1209
63	MICRO.332.C1	29.2.2	protein.synthesis.misc ribosomal protein	PGSC0003DMB000000379	Pot_ch10	95.16	374195	375018	40S ribosomal protein S5	12577.5	9862	13863	28260.5	19106	19703.6	16903	15179.5	28883.5	15272	29585.8	14953	10096	11928	12371	10298	13187	15398	11552.5	12089	13357	6168.5	7926	7114	7288	23960.1	6554	12816	6980.5	7308	20955	7425	25515.9	7233	12537	10233	16991	17969	12213.5	8495.5
64	MICRO.292.C2	35.2	not assigned.unknown	PGSC0003DMB000000032	Pot_ch04	99.69	1474128	1473810	Gene of unknown function	2413	1491	1498.5	2584	2204.5	1527.5	1916.5	3211	1788	2591.5	3313.5	2049	1667.5	2013.5	1672	2629	5141	2358	2798	4771	2147	3030	3835.5	2608	3374	2748.5	1870	3519.5	1040.5	1809	1226	1444	2891.5	2037	1387.5	1155	879.5	1678	1693	1233
65	MICRO.1573.C5	33.99	development.unspecified	PGSC0003DMB000000093	Pot_ch03	100	1788115	1787903	UPA16	56	61	52	66	67	83.5	98.5	71	82	100	74.5	70	82	69	74	102	80	65	64	71	70	67	78	63.5	60	80	66	85	52.5	75.5	69	55.5	80	91	52.5	58	69	65.5	64	69
66	BF_LBCHXXXX_0041B09_T3M.SCF	35.2	not assigned.unknown	PGSC0003DMB000000184	Pot_ch04	92.07	756402	756807	Conserved gene of unknown function	303	54.5	194.5	365	348	52	58	328	54	285	63	57	56.5	251.5	54.5	361.5	375	217	368.5	51	NA	266	234	52	263	247	47.5	242.5	122	49	54	212.5	256	208.5	184	52	166	51	210	54
67	STMGM44TV	33.99	development.unspecified	PGSC0003DMB000000004	Pot_ch02	96.28	2744935	2744383	Auxin-induced protein 5NG4	47.5	51	51	54	48	52	49	49	48	53	53	51	50	48	48	50	47.5	48	48	47.5	52.5	60	51.5	46	50	44	46	50	45	48	48	49	50	50	48	48	48	52	49	50
68	cSTA11H1TH	29.2.2	protein.synthesis.misc ribosomal protein	No Significant Hit	NA	NA	NA	NA	60S ribosomal protein L1	694	366	492	969.5	1301	512	656.5	965	488	441	1024	680	484	573	513	999	1021	489	580	573	550	NA	613	408	630	395	449	580.5	215.5	467.5	516	392	768	480	389	505.5	460	758	371	541
69	MICRO.3254.C2	27.3.16	RNA.regulation of transcription.CCAAT box binding factor family, HAP5	PGSC0003DMB000000127	Pot_ch03	96.84	506209	506715	CONSTANS interacting protein 2a	46	48	49	52	52	51	52	55.5	53	53.5	62	52	52	52	50	56	54	54	52	54	57	53	50	54	51	47	47	55	50	48	47	48	53	51	55	46	51	51	52.5	50
70	MICRO.10575.C1	35.2	not assigned.unknown	PGSC0003DMB000000241	Pot_ch02	93.15	454186	454741	--	693	353	338	549	918	884	763	1768	2138	483	705	465.5	1335.5	1101	312	1773	3104	361	553	851.5	2167	741	827.5	1470	826	1436	1125.5	1545	451	530	686	851.5	404	266	256	549	384	317.5	796.5	338.5
71	MICRO.786.C1	29.4	protein.postranslational modification	PGSC0003DMB000000147	Pot_ch08	99.65	414554	414269	Serine/threonine protein kinase	193	205.5	174.5	284	236	193	227	282	268.5	193	335	225.5	230	264.5	151	255.5	339	166	264	308	226	302	250	215	239	215	189.5	229	129	193	223	157	211	188.5	127	160	211	249	163	153
72	STMCQ36TV	35.2	not assigned.unknown	PGSC0003DMB000000841	NA	98.09	9599	9858	Gene of unknown function	50	52	53	67.5	52	64	66	68	50	61	136	58.5	65	57	57	69.5	68.5	54.5	76.5	66.5	60.5	61	65.5	59.5	51.5	49	55	59	50	55.5	63	54.5	71.5	67	47	65	61	74	65.5	57.5
73	MICRO.14241.C1	17.5.2	hormone metabolism.ethylene.signal transduction	PGSC0003DMB000000338	Pot_ch10	99.73	219322	218577	Ethylene response factor 3	697	1117.5	1002	1303	717	1166	935.5	2608	682	1009	1506	1446	688	613	2273	1067	1289	654.5	392	1460	746.5	1010.5	1541.5	740	970	880	867	732	690.5	1087	992	932	1639	897	422.5	732	1024	636.5	1197	1149.5
74	MICRO.17443.C1	35.2	not assigned.unknown	No Significant Hit	NA	NA	NA	NA	--	48	54	49	52	48	53	51	51	48.5	50	60	51	47.5	49	50	50	48	48	49	48	51	53	49.5	48	50	48	44	48	50	47.5	48	48	52.5	50	46.5	50.5	47	51	50.5	49.5
96	bf_mxflxxxx_0065a07.t3m.scf	35.2	not assigned.unknown	PGSC0003DMB000000105	Pot_ch01	99.03	1709840	1710248	Conserved gene of unknown function	522	338.5	250	541	382	333	292	344	400	524	585	457	307.5	410	259	296	460	339	369	385	317	430	555.5	463	541	323	587	829.5	189	426	369	285	399	233	283	246	229	451	324.5	288
97	bf_mxlfxxxx_0012h07.t3m.scf	16.2.1.08	secondary metabolism.phenylpropanoids.lignin biosynthesis.F5H	PGSC0003DMB000000086	Pot_ch04	98.97	336924	337507	Cytochrome P450	47.5	51	47	48.5	48	50.5	56	48	48	52.5	51.5	47	47	48	51	49	51	52	52.5	46.5	50	47	50	48.5	52	46	45	51	43	47	47	46	54	49	46.5	48	50	50	51	47.5
98	MICRO.13055.C1	35.2	not assigned.unknown	PGSC0003DMB000000126	Pot_ch03	96.93	868019	868829	Membrane receptor 1	71	84	60	64.5	76	62	75	100	56	69	85	89	61	53	166	64	60	68	88	94.5	NA	62	108	71	86	56	56.5	62	50.5	69	70	55	70	79	55.5	54	62	63	70	107
99	MICRO.881.C2	27.1	RNA.processing	PGSC0003DMB000000354	Pot_ch11	96.76	549599	549813	Small nuclear ribonucleoprotein G	132	145	127.5	134	157	137	142	178	175.5	170	278	183	123	167	152.5	129.5	292	164.5	324	308	146.5	250	259	276	334	154	167	243	72	147	129	88	156	161	117	102	101	111	127.5	145
100	MICRO.15674.C1	26.12	misc.peroxidases	PGSC0003DMB000000433	Pot_ch11	100	109869	109097	Peroxidase 15	50	52.5	51	52	62	55	53	54	70	115	61	68	52	49	51	50	76	52	49	199	62.5	73	63	69	65	76	58	59	51	60	48	52	67	53	50	54	53	52	52	50.5
101	BF_LBCHXXXX_0003A06_T3M.SCF	35.2	not assigned.unknown	No Significant Hit	NA	NA	NA	NA	--	45	50	48	49	49	50.5	50	50	49	49	50.5	51	46	48	50	50	49	52	48	46	57	54	49	50	45.5	45	45.5	49.5	50	45	46.5	47	54	49	49	47.5	48	49	47.5	49
102	POAC916TP	10.6.2	cell wall.degradation.mannan-xylose-arabinose-fucose	PGSC0003DMB000000040	Pot_ch03	100	1357636	1357433	Beta-galactosidase	53	58	55	56	55	58	56	56	58	56.5	63	54.5	53	53.5	52	55.5	57	54	54.5	53.5	59	53	55	55	57	49	52	53	51	54	52	51	55.5	56	54	53.5	53	54	54.5	52
103	bf_stolxxxx_0057b09.t3m.scf	27.3.22	RNA.regulation of transcription.HB,Homeobox transcription factor family	PGSC0003DMB102000099	Pot_ch02	100	962463	962867	Homeobox protein knotted-1-like LET6	800	589.5	387.5	734	744	607	767.5	580	637	684	356.5	697	866	716	449.5	830	1081	440	713.5	493	455	513.5	728	666	544	455	629	520.5	373	456	581	371	389	451	293	359	544	391	392.5	532
104	MICRO.6959.C1	29.3.1	protein.targeting.nucleus	PGSC0003DMB000000272	Pot_ch07	99.04	188578	188162	NUP155; nucleocytoplasmic transporter	458	478	484	558	439.5	382	511	428	394	379	859.5	508.5	362	492	564.5	465	657	449.5	1176.5	846	410	619	679.5	460	769.5	294	360	447.5	234	381	456	188	552	637.5	353.5	416.5	233	581.5	224	424
105	MICRO.12640.C1	29.5	protein.degradation	PGSC0003DMB000000159	Pot_ch03	94.71	41087	41426	D-alanyl-D-alanine endopeptidase	1387	831	810	1185.5	1317	1201	1565	1730	1004	1049	1994.5	1200	1183	980.5	1086.5	1800	3155	1062	1817	1630	1539	2467	2113	1624	1768	1465	1452	1817	424	1491	1062	936	1089	1063	613	987	873	1273	1047	977
106	MICRO.13802.C1	35.2	not assigned.unknown	PGSC0003DMB000000215	Pot_ch06	100	246034	245833	Thylakoid membrane phosphoprotein 14 kDa, chloroplast	243.5	129	89	269	220	142	229	289	192	190	281	218.5	275	135	121	232.5	352	171.5	410.5	304	196	232	277	214	218	187	184	269	96.5	145	187	143.5	158	191	142	132	109	212	179	134
107	cSTA34J19TH	26.03	misc.gluco-, galacto- and mannosidases	PGSC0003DMB000000284	Pot_ch01	95.88	833539	833635	Beta-glucosidase 01	56	61	52.5	70	57	61	78	61	57.5	61	75	54.5	61.5	55	51	64	60.5	51	64	55	56	65	54.5	61	51	59	50	53.5	47.5	50	55	49	82	63	48	51	61	66.5	53	61
108	MICRO.1089.C3	30.3	signalling.calcium	PGSC0003DMB000000244	Pot_ch02	99.33	360734	360436	Calcium-binding protein CML24	49	53	50	49	49.5	51	49	53.5	54	55	53	52.5	48	50	49	49	53	51	48	46	57	52	51	47	49.5	48	46	49	50	47.5	46.5	47	53	52	51	49	48	51	48	51
109	STMHL35TV	27.3.35	RNA.regulation of transcription.bZIP transcription factor family	PGSC0003DMB000000129	Pot_ch10	99.4	1474133	1474631	Leucine zipper transcription factor TGA	864	858.5	692	1070.5	919	902.5	1051	1149	1019	797	1210	725	869.5	841.5	694	1092	928	611	1114	715	631.5	932	692	673	865.5	477	792.5	719	401	568	741	614.5	681.5	717	586	672	582.5	935	577	528
110	cSTB41B12TH	35.2	not assigned.unknown	PGSC0003DMB000000263	Pot_ch09	95.18	351179	351488	Endo-1,3-1,4-beta-d-glucanase	48	51	53	52	47.5	52	51.5	51	53	52	54.5	51	54	47	53	49	54	55	50	46	53	56	50	49	51	46	49	50	48.5	47	49	50	53	53	48	49	49	47	50.5	47
111	MICRO.16294.C1	29.2.2	protein.synthesis.misc ribosomal protein	PGSC0003DMB000000114	Pot_ch12	97.9	1440658	1440325	60S ribosomal protein L13a	6569	7562	6026	15976	12599	8767	7408.5	13549.5	8371	10217.5	16089.5	8282.5	12871.5	8176	10414	12262	22473.5	7732.5	12434.5	16371	12027	15467	14388	9785	15202	11777	10772.5	22633	4433	10787	9629	7209	13638	8623.5	6807.5	8248	9893	10986.5	14278	8954
113	MICRO.2255.C3	33.99	development.unspecified	PGSC0003DMB000000136	Pot_ch01	98.56	1148807	1149362	LEXYL2 protein	48	54	50	53.5	54	54	55	55	57	57	60	54	57.5	50.5	50.5	52	55	52	55.5	52	52	61	53	51	52	50	52	53	48	49	53	47	59	57	49	52	48	50	51	52
115	MICRO.10561.C1	29.5.11.04.02	protein.degradation.ubiquitin.E3.RING	PGSC0003DMB000000599	Pot_ch10	99.86	241515	240783	Ring domain containing protein	57	64	54	59	55.5	65	126	294	106	118	851.5	83	67	59	53	184.5	236.5	222	57	69	101	80	55.5	113	60	92	78	54.5	62	53.5	54	52	134	55	68	80	118	58	189	57
116	MICRO.12222.C1	29.5.11.04.03.02	protein.degradation.ubiquitin.E3.SCF.FBOX	PGSC0003DMB000000150	Pot_ch06	100	842642	842878	F-box/leucine rich repeat protein	87	96	70.5	149.5	90.5	79	105	85	126.5	80	131	77.5	78.5	145	66	90	135	84	94.5	250	111.5	103	144	120	113	85	101	108.5	65	82.5	118	66.5	113	96	70.5	87	67	83	75	95
118	MICRO.2037.C1	29.5.11.04.02	protein.degradation.ubiquitin.E3.RING	PGSC0003DMB000000034	Pot_ch12	98.63	2114290	2112542	Zinc finger protein	3502	2459	1750	3365	3987.5	3216	4018	3470	3819	3710.5	4157	3987	2656.5	3759	2238.5	3751.5	2339	4151	3809	1714.5	1279	1386.5	1468	1097	1691.5	1432	1299.5	3381.5	738	1583	2938	1591	3356.5	2485.5	1671	2934	2047	2695	2353	1946.5
119	MICRO.14362.C2	11.3	lipid metabolism.Phospholipid synthesis	PGSC0003DMB000000149	Pot_ch10	100	1092107	1092601	Phosphatidylglycerotransferase	104	87	80	118	105.5	86	113.5	126	114.5	120.5	137.5	116.5	100	96.5	75	119.5	232.5	107	152.5	284	141	171	241	188	210	133.5	163	147	78.5	119	95.5	82	128	94	78	90	121	131.5	85	90
120	MICRO.13988.C1	17.2.2	hormone metabolism.auxin.signal transduction	PGSC0003DMB000000037	Pot_ch07	98.48	1909803	1909148	Axi 1 (Auxin-independent growth promoter)	697	537	404	1124.5	831	517	705.5	819	749	592	1034	572	587.5	742	464	867	1042	627	870	771	553	783	624	472.5	639	538	569	650	241.5	527.5	670	454	790.5	526	424	471	572.5	739	483	429
121	bf_cswbxxxx_0016h11.t3m.scf	35.2	not assigned.unknown	PGSC0003DMB000000292	Pot_ch08	93.85	126956	127378	RNA binding protein	130	109	367	1328	998	120.5	503	142	133	100	169	133.5	178	104	334	142.5	209	89.5	147	838	661	848	937	597	179	370	660	719	283	498	161.5	490	130	553	93	94	352	781	285	452.5
122	MICRO.15661.C2	35.1	not assigned.no ontology	PGSC0003DMB000000004	Pot_ch02	99.52	1094419	1094839	Kanadaptin	1651	1387	1097.5	2104.5	2347.5	1418.5	1656	1727	1615	1058.5	2521.5	1657.5	1411	1637	1143	1807.5	2200	1309.5	1938	1561	1303	1644	1680.5	1416	1670	1178	1704	1367	656	1340	1582	1082	1752.5	1439	931	1494.5	847	2095.5	1074	1098
123	MICRO.331.C117	35.2	not assigned.unknown	PGSC0003DMB000000404	Pot_ch04	93.79	473592	474314	Receptor-like serine-threonine protein kinase	47	67.5	65	113	75	63	66	101	65	73	166.5	62	66	76	57	95	74	69	103	88	66	64.5	57.5	54	65.5	52	55	55	54	53	53.5	52	101	70	64	57	51	94	49	65
124	MICRO.2746.C3	27.1	RNA.processing	PGSC0003DMB000000305	SL2.10ch10	99.33	671011	671603	Poly-A binding protein	9471	7471.5	4662.5	NA	10324.5	6610	10365	11285	8954	9370	13256	8436.5	7536	8948	5826	10178.5	9224	7015	11561	9966	5739	6382.5	6602	5694	7301	4485	5637	7544.5	2682	3867	6018.5	5313	9950	8162	5431	6323.5	4810.5	10924.5	6021	6695.5
125	MICRO.4446.C1	20.1.03	stress.biotic.signaling	PGSC0003DMB000000096	Pot_ch07	99.42	191382	191552	Calmodulin binding protein	55.5	66	53	67	59	62	64	64.5	60	71	73	67	65	56	58	61	87	59	62	85	72	62	84	91.5	72	60	66	70.5	58	60	58	55	66.5	63	57.5	54	57	60	54.5	52
126	SDBN006L17u.scf	35.2	not assigned.unknown	PGSC0003DMB000000464	SL2.10ch01	96.64	28971	28557	--	50	50	52	54	53	53	56	57	51	56	65	56	53.5	51	49	51	52	53	51.5	53	52	54	53	51	50	49	49	52.5	50	48	51.5	49	57	53	49.5	51	48	53	56	47
127	MICRO.15870.C2	35.2	not assigned.unknown	PGSC0003DMB000000052	Pot_ch06	96.46	2105255	2106356	Conserved gene of unknown function	56	54	63	82	53	62	102.5	112	68	61	109	138.5	99.5	90	52	71	112.5	52	52	95.5	70	92	95	52	68	70	53	55	62	50	50	50	95	88.5	52.5	84	52	69	84	75.5
128	POCBQ65TP	35.2	not assigned.unknown	PGSC0003DMB000000528	Pot_ch02	99.8	307034	306011	ABC transporter I family member 11, chloroplastic	48.5	49	50	52	48	54	51	50	46	53	55	50	52	50.5	49	49	53	49	48	48	50	52	50.5	50.5	52.5	48	46	49	48	47	48	48	53	49.5	48	50.5	48	48	52	48
129	MICRO.8483.C3	34.19.2	transport.Major Intrinsic Proteins.TIP	PGSC0003DMB000000772	SL2.10ch06	97.55	117222	117832	Membrane channel protein	57	68	66	65	71.5	73	68.5	68.5	68	70	86	76	70	61.5	57.5	58	64	61	61	73	81	66	68.5	82.5	68	69	87	75	60	54	61.5	59.5	74	71	62	67	62	69	70	64.5
130	cSTB31L18TH	35.2	not assigned.unknown	PGSC0003DMB000000140	Pot_ch12	97.08	645854	645514	AP2/ERF domain-containing transcription factor	54.5	66.5	55	66	59.5	60	77.5	65	56	66	71	77	71.5	53	59	56	64	59	70	78.5	63	66.5	64	63	76	65	67	59	58.5	60.5	77	57	78	64	49	51	62	73	56	62
131	MICRO.621.C1	35.1.5	not assigned.no ontology.pentatricopeptide (PPR) repeat-containing protein	PGSC0003DMB000000101	Pot_ch11	98.25	1309234	1308437	Syntaxin	64	68.5	63	69.5	80	73	66	77	68	60	71	83	64	68	68	66	105.5	68.5	82	97.5	73.5	85.5	97.5	75	82.5	59.5	69.5	77.5	54	64.5	63	64	78	79	57	64	54	71.5	54	57.5
132	MICRO.16023.C1	35.2	not assigned.unknown	PGSC0003DMB000000173	Pot_ch01	99.69	934733	935385	Transposon protein	61	78	63	80.5	77.5	74	78	77	64	72	85.5	68	72	64	64	69	93	57	61	87	90	75.5	93.5	88	84	98.5	67	80	64	71	72	61	78	74	63	63	74	68	76	65
133	148B11AF.esd	29.2.3	protein.synthesis.initiation	PGSC0003DMB000000047	Pot_ch07	96.33	1368463	1368816	Eukaryotic initiation factor iso-4F subunit p82-34	402	318	145.5	531.5	487	152.5	493.5	418.5	331.5	382.5	346	236	174.5	226	117	352	318	162	262	113.5	185.5	227	115	111	260	193	233.5	230	104	223	226.5	259	194	247	200	145	198	352	178	115
134	MICRO.14327.C1	35.2	not assigned.unknown	PGSC0003DMB102000031	Pot_ch12	95.04	1239499	1239029	--	293	52	133	521	501	591.5	50	53	236.5	280	873	54	50	181	50	52	53	366.5	49	46.5	56	69	50	52	47	48.5	52	158	46.5	47	46	45	51	49	48	427	47	49	599	49
136	STMHK84TH	35.2	not assigned.unknown	PGSC0003DMB000000103	Pot_ch05	96.38	764398	764809	Interleukin-1 receptor-associated kinase	189	112	114	156	170	99	70	150.5	157	128.5	162.5	120.5	112	128	75.5	123	150	99	130.5	96	114	120	99	95.5	163	91.5	109	130	107.5	73	177	91	63.5	151	82	88.5	49	117	84.5	64
137	bf_ivrootxx_0063f03.t3m.scf	35.2	not assigned.unknown	PGSC0003DMB000000412	Pot_ch01	100	174371	174574	RNA-binding protein AKIP1	866.5	1043.5	866	1639	1870	1084	937	1316	1324	1130	1471	970	1218.5	1723	578.5	963	1370	1072	899	786	594	660	727.5	458	1371	751.5	732	1157.5	375	1210.5	1188	590	1060.5	748	795	899	785.5	1759.5	712.5	901
138	MICRO.14295.C1	35.1	not assigned.no ontology	PGSC0003DMB000000126	Pot_ch03	99.72	557008	556306	Surfeit locus protein	61.5	61.5	63	68	65.5	68.5	73	79	64.5	76	84	72	75	58	62	69.5	139	65	68	71	92	102	109	79	90	77.5	64	93	55	74	63.5	57	73	64.5	59	62	60	64	69	64
139	MICRO.9980.C1	35.1	not assigned.no ontology	PGSC0003DMB000000174	Pot_ch09	100	371040	370315	Peroxisomal membrane protein	165	154	157	263	215.5	201	247	345	240.5	235	323	174	245.5	151.5	187	274	460	220.5	284	321	271.5	274	267	277	247	267	243	274.5	114	222	216	132.5	182	156	151	139.5	163	219	141	147
140	BPLI17C9TH	1.01.04	PS.lightreaction.ATP synthase	PGSC0003DMB000000314	Pot_ch12	92.05	694215	693553	ATP synthase delta chain, chloroplastic	223	203	94.5	152	349	252	317.5	395	321	594.5	364.5	497.5	187	329	134	181.5	396	212	356	628	314	372	605.5	211	267	279	185	1269	123.5	320.5	149	182	228.5	309	186	175	192.5	213	239	166
142	bf_cswbxxxx_0031a04.t3m.scf	27.3.44	RNA.regulation of transcription.Chromatin Remodeling Factors	PGSC0003DMB000000531	Pot_ch01	93.31	15678	15935	Chromatin remodeling complex subunit	87	72.5	72.5	88	75	95	125	127	120	116	152	107	104	66.5	67	69.5	69	67.5	91	71	63	63	67.5	59	85	73	65	77	55	56	67	60	85	84	60	64	61	81.5	64	66
143	STMIL50TV	20.1.02	stress.biotic.receptors	PGSC0003DMB000000341	Pot_ch08	90.23	367740	368416	Disease resistance protein	53	61	55	56	58	68	72	65	65	59	67	61	55	48	54	57	62	56.5	55	77	58	56	61	56	69	59	53	61.5	47	64	54	49	64.5	53	52	54	53	55	52	58
144	MICRO.3818.C1	35.1	not assigned.no ontology	PGSC0003DMB000000732	Pot_ch02	99.68	45339	45024	DNA-damage-inducible protein f	49	52.5	51	52	51	52.5	53	54	53	50	57	54	52	47	48.5	49	53	52	52	49	51	52	51	48	52	47.5	45	50	47	46	48.5	45.5	51	50.5	52	52.5	46	51	48	51.5
145	MICRO.3139.C1	34.12	transport.metal	PGSC0003DMB101000012	Pot_ch02	97.83	375985	376537	Heavy metal cation transport atpase	290	259	196	308	297	261.5	442	466.5	370	289	538.5	378.5	314	269	194	316	308.5	232.5	457	279	221	239.5	259	240.5	312.5	225.5	174	267	104	185	318	210	321.5	284	170	178	208	302	206	231
146	bf_arrayxxx_0086e09.t7m.scf	35.2	not assigned.unknown	No Significant Hit	NA	NA	NA	NA	--	61.5	72	59	82	88	103	111	77.5	64	53.5	132	76	74	51	78.5	64	65	58	69	59	61	68	52	51	56	67	51	90	53	58	72	54.5	79	79	49	56	48	75	54	59
147	SSBT004H23x.scf	17.2.3	hormone metabolism.auxin.induced-regulated-responsive-activated	PGSC0003DMB000000384	Pot_ch09	96.7	468010	467920	Nt-iaa2.3 deduced protein	53	63	58	60	59.5	64	67.5	66	66	64.5	73	65	66	60	57.5	63.5	70.5	56	58	63	61	58	66.5	67.5	60	63	57	62	55	58	58	55	70	60	55	58	55	61	65	60
148	MICRO.17568.C1	27.3.99	RNA.regulation of transcription.unclassified	PGSC0003DMB000000265	Pot_ch02	100	389837	390191	Zinc ion binding protein	493	406	312	594	554	477	613	779	612	474	763	586	546	470	332	621	938	413.5	512	635	501	554	583	462	550.5	458.5	385.5	779	216	430	539.5	352	525.5	410	296	330	456	504	438	354
149	cSTA20C1TH	35.2	not assigned.unknown	No Significant Hit	NA	NA	NA	NA	Speckle-type POZ protein	47	50	49	53	48	52	53	54	50	54	58	54	53	47	50	48	53	55	51	52	51.5	56	50	49	46	51	45	51	55	48.5	50	49	52.5	51	51	48	47.5	48.5	49	53.5
150	MICRO.6941.C2	35.2	not assigned.unknown	PGSC0003DMB000001408	NA	99.72	6167	6517	Vacuolar protein sorting protein	133	79	80	98	100.5	114	104	179	137	142.5	180	123	130	137	79	150	219.5	111.5	134	126	110	110	144	107	110.5	91	80	141	67	87	156	91	145	91	92	110	99	104	96	117
151	bf_arrayxxx_0090c12.t3m.scf	35.2	not assigned.unknown	PGSC0003DMB102000010	Pot_ch01	90.89	1026522	1026106	Mosaic virus helicase domain-binding protein	49	49	49.5	51	49	50	52.5	54	51	52	57	50	52	49	50	50	50	50.5	49	47	51	54	52	48	50	47	46	48	46	46	50	47	54	50	52	46	44	51	50	50
152	SSBN002D07u.scf	35.2	not assigned.unknown	PGSC0003DMB101000027	Pot_ch10	93.52	185485	186050	--	48	51	47	52	51	54	52	52.5	53	55	59	57	54	45	51	53	53	54.5	48.5	51	56	54	53	50.5	49	49	47	50.5	48	50.5	49	49.5	57	54	49	52	45	51.5	49	55.5
154	MICRO.5880.C1	29.4	protein.postranslational modification	PGSC0003DMB000000004	Pot_ch02	100	2876626	2876808	Farnesyl-protein transferase beta subunit	174	160	120	237	220	161	198.5	226	194.5	170	310	199	191	168	134	200	217	141.5	202	213	165	164	162	145	164	102	108	178.5	91	145	196	134	215	165	115.5	158	153	194	120.5	141.5
155	MICRO.13818.C2	35.1	not assigned.no ontology	PGSC0003DMB000000202	Pot_ch05	98.87	936468	936027	Protein Pop3	265	270	159.5	481.5	520.5	377	642	766	292	439	770.5	475	190	269	182	532.5	774	451	336.5	416	267.5	548	726.5	345	332	712	266	352.5	125	436.5	187	123	869	266	245.5	220	593	222.5	748	370
156	cSTC2K13TH	35.2	not assigned.unknown	PGSC0003DMB000000189	Pot_ch04	93.67	669989	669433	NRC1	47	59.5	52.5	55.5	49	55.5	55	50	55.5	57	56	57	54.5	50	52	52	50	50	52	71	51.5	49	63.5	52	61	48	51	52	47	52	52	49	55	50	50.5	50	49	55	48	50
158	STMIF96TV	35.2	not assigned.unknown	PGSC0003DMB101000083	Pot_ch08	91.62	8885	8509	Gene of unknown function	59	52	54	92	48	56.5	55	52	50	57	59	56	61.5	63	51	50.5	49	50	51	51	53	54	67.5	48	49	48.5	48	49.5	46	48	52	47	53	50.5	49	56	49	51	50	57
159	MICRO.10473.C2	17.7.1.5	hormone metabolism.jasmonate.synthesis-degradation.12-Oxo-PDA-reductase	PGSC0003DMB000000821	SL2.10ch10	96.47	27156	28002	12-oxophytodienoate reductase 1	59.5	73	65	75.5	59	60	82	86	70	81	78	112	57	70	54.5	72	56.5	61.5	80	69	58.5	54	59.5	61	59.5	61	51	57	56.5	54.5	61	63	83	55	62	59	58	58	56	53
181	ACDA04576F04.T3m.scf	35.2	not assigned.unknown	PGSC0003DMB102000083	Pot_ch02	94.37	453987	453762	TSJT1	64	56	58	62	65	60.5	69	69	61	65	74	60	60	58	56	67	61	62	58	59	56	57.5	58	54	56	58.5	51	60	46	53	55	56.5	65	62	58	65.5	63	63	58	58.5
182	MICRO.1857.C1	33.99	development.unspecified	PGSC0003DMB000000309	Pot_ch09	99.13	56638	56868	Protein induced upon tuberization	288.5	277	130	193	51	1300.5	403	763.5	884	396.5	220	51.5	750	50	418	561.5	1655	183.5	543	760.5	57	507	464.5	288	203.5	788.5	372	1025	117	592	1384.5	118.5	112	288	133	260	282	136	460.5	53.5
184	MICRO.9461.C1	35.2	not assigned.unknown	PGSC0003DMB000000410	Pot_ch05	95.57	442932	442620	Conserved gene of unknown function	48	52.5	52	54	50	54	52.5	55	48	54	57	49	50	52.5	51.5	52	54	55	49	49	54	51	51	51	52	52	48	54	46.5	48	45.5	47	54	52	50	47	53	48	51	48.5
185	MICRO.4120.C2	35.2	not assigned.unknown	PGSC0003DMB000000048	Pot_ch08	98.22	1094552	1094832	Pathogenesis-induced protein	2001.5	1027	1721	2266	3116.5	1374	4645	3171	2909	2256	1854.5	2758	1800	1809	2998	2250	1628	1170	3877	2228	1096	1856	1683	1186	1459	970	1730	1557	514	832	2373	1445	2307	3455	1274	1755	1073.5	2468	2055.5	2454
186	MICRO.4884.C1	35.2	not assigned.unknown	different hits	NA	96.01	73781	74529	--	49	49	56	50	50	51.5	50.5	55	54	57	57	52	52	51	52	52	52	55	53	47	54	52	53.5	51	52	49	50	48.5	47	46.5	50	50	54	54	48	53.5	53	48	52	50
187	POCD427TP	26.22	misc.short chain dehydrogenase/reductase (SDR)	PGSC0003DMB000000285	Pot_ch04	99.66	667631	668522	Short-chain dehydrogenase/reductase	200	146	130	204.5	159	165	182.5	266	178	178	207	158	136	166	160	265	283	137.5	285.5	225	174.5	239	226	196.5	113	137	144	213	85	146.5	167.5	141	205.5	169	138	148	160	186.5	119	141
188	MICRO.17454.C1	35.2	not assigned.unknown	PGSC0003DMB000000466	Pot_ch09	98.89	213430	213788	Conserved gene of unknown function	51	60	52	54	50	65	71	62.5	62.5	72	60	63	68	56	58	59	61	58	58.5	59	56	55	57.5	63	51	49	49.5	55	50	52	52	51	53.5	56	51	50	59	50	56	50
189	POCBT10TP	35.2	not assigned.unknown	PGSC0003DMB101000051	Pot_ch05	92.05	1642350	1642932	--	73	69	72	82	81	67.5	81	85	75	72.5	114	69	72	69	66.5	70	73.5	67	98	63.5	65.5	64	71	63	86	57	56	63	64	64	88	69	101	83	70	80	67	80	65	59
190	POADX92TP	35.2	not assigned.unknown	PGSC0003DMB000000150	Pot_ch06	98.4	1314224	1314910	ATP binding protein	47	52	50	54	51	48	53	51.5	50	54	59	52	51	48	48	52	51	51	55	49	55	52	53	50	51	47	48	47.5	50	51	49	48.5	53	52	52	53	49.5	48.5	51.5	49
191	MICRO.652.C2	29.5.11.04.02	protein.degradation.ubiquitin.E3.RING	PGSC0003DMB000000173	Pot_ch01	99.77	658650	658222	Protein binding / zinc ion binding	98	80.5	64	89	104	84	83	80	74	76	78	96	111	83.5	88	77.5	157	88	129	149.5	168	233	200	132	224	79	123	153	72.5	137	109.5	89	101.5	110	79	79	74	115	72	95
193	MICRO.2906.C1	29.3.4.99	protein.targeting.secretory pathway.unspecified	PGSC0003DMB000000363	Pot_ch01	100	187189	187484	Microsomal signal peptidase 23 kD subunit	4058.5	3185	2713	7019	5374.5	4272	4304.5	5904	4699	4461	7999.5	3894	4963	5313.5	3970	5564	11777	3990	4410	8946.5	6793.5	9807	7832	6014.5	7993	6490	4948	7481.5	1971	5368	4375	3877	5928	4143.5	2315	3081	5850	4471.5	4195	4614
194	MICRO.14641.C1	29.5.05	protein.degradation.serine protease	PGSC0003DMB000000274	Pot_ch08	99.45	363337	363155	Lon protease homolog	104.5	114.5	97	120.5	121	122	128	131	116	114.5	152	109.5	118	109.5	80	128	128	101	140	145	91	100	106.5	92	110	72.5	77	120.5	63	105.5	126.5	84	122.5	101	80	103	133	100	76	87
195	BF_LBCHXXXX_0036A03_T3M.SCF	35.2	not assigned.unknown	PGSC0003DMB000000026	Pot_ch03	100	2409039	2409182	Structural constituent of cell wall	51	56	55	56	55	54	53	55	56.5	58.5	59	57	58	56	53	59.5	55.5	56.5	53	55	55	59	53.5	53.5	53	48	52	54	48	55	56	51	62	54	52	53	55	51	54	54
196	BF_LBCHXXXX_0028E05_T3M.SCF	35.2	not assigned.unknown	different hits	NA	97.67	262946	263160	--	49	52	47	51	48.5	53	52	52	52	48	52.5	50	49	50	49	53	51	53	49.5	48	53.5	55	53.5	49.5	48	45	51	49	49	46	44	46	50	52	47	49	48.5	46	54	53
197	MICRO.17349.C1	35.2	not assigned.unknown	PGSC0003DMB000000149	Pot_ch10	99.55	592677	592010	AGAP003409-PA	308.5	246	283	400	156.5	398.5	375	404	373.5	357	656	302	387.5	328	368.5	350.5	387	219	212	214	220	338.5	196.5	241.5	227	156	166	379.5	86	160	452	169	172	226.5	171	186	253	135	253	121
198	MICRO.7107.C2	34.13	transport.peptides and oligopeptides	PGSC0003DMB000000039	Pot_ch03	99.7	1188432	1187120	Oligopeptide transporter	644.5	353	352	376	525	333	418	489	550	367.5	605	435.5	502	415	365	586.5	611	312	817	610	522	577.5	430	522.5	491	349.5	456	481	170.5	312	491.5	359	292	408	215	366	348	411	234	396
199	MICRO.3213.C1	35.2	not assigned.unknown	PGSC0003DMB000001072	SL2.10ch07	93.1	13360	13591	--	48	57	52	72.5	69	63	71	72	55	58	87.5	53	52	66.5	53	77	74.5	66	53	67	67	62	59	53	50	48.5	51.5	54	48.5	63	51	59	74	67	56	62	61	51.5	64	56
200	MICRO.776.C2	10.1.06	cell wall.precursor synthesis.GAE	PGSC0003DMB000000047	Pot_ch07	96.66	817890	818787	UDP-glucuronate 5-epimerase	219	224.5	175	290	194	253.5	401.5	464	205.5	370	473	359	234	249	201	254	793	144	135	646	389	NA	593.5	397	591.5	530	374	651	178	432.5	176	204	348	216.5	148	145	398.5	191	262	231.5
201	MICRO.17986.C1	35.2	not assigned.unknown	No Significant Hit	NA	NA	NA	NA	--	47	48	52	52	48.5	51	50	52	48.5	53	53	56	52	49	52	53	49.5	51.5	48	46	52.5	55	52	49.5	52	43	47	48	47	46	47	48	53	49	52	47	46	47	51	48
202	bf_arrayxxx_0099a05.t7m.scf	23.3.2.3	nucleotide metabolism.salvage.nucleoside kinases.thymidine kinase	PGSC0003DMB000000367	Pot_ch11	NA	NA	NA	Thymidine kinase	44.5	54	49	51	50	52	50	52	51	54	54.5	53	50	51	48.5	52	51.5	49.5	47	44	53	55	52	46	48	46	48	49	44	45	46	43.5	52.5	49	48.5	49.5	49	45	46	52
204	BF_LBCHXXXX_0004G09_T3M.SCF	35.2	not assigned.unknown	PGSC0003DMB000000596	SL2.10ch06	95.65	268333	268585	Protein kinase APK1B, chloroplast	51.5	56	52	58	58	58	62	65	64.5	72	64	63.5	68	53	53	58	69	54	58	64	67	65	58.5	60	57	52	55	55	49	50	53	53	65	57	52	54	52.5	61	53	56
205	MICRO.14422.C1	29.5.11.04.02	protein.degradation.ubiquitin.E3.RING	PGSC0003DMB000000246	Pot_ch06	97.62	674037	672820	Avr9/Cf-9 rapidly elicited protein 132	53	123	78	129	81	55.5	124.5	167	95	161	149	133	62	103	55	97	73	51.5	60.5	164	80	NA	108	82.5	93	92.5	52.5	55	69	109	111	52.5	317	55	80	54	160	85	56	54
206	POADF80TP	35.1	not assigned.no ontology	PGSC0003DMB000000441	Pot_ch02	100	409114	409696	Beta-glucanase	405	369	214.5	569.5	376	373.5	400	469	387.5	387	569	430	376	471	260	452	572.5	343	507	483.5	291	383.5	375.5	253	399	312	235	408	157.5	343.5	451.5	268	478	358	219.5	236.5	485	414	280	307
207	BF_TUBSXXXX_0055D01_T3M.SCF	35.2	not assigned.unknown	PGSC0003DMB000000028	Pot_ch10	94.9	1973742	1974310	--	61.5	59	54	61.5	57	59	63	68	61	63	70	66	56.5	55	56	55	62	55	57	57	57	54.5	63.5	57	61	50	53	55	51.5	53	57	56	72	65	56	52	54	55	57	56
208	MICRO.8345.C1	30.4	signalling.phosphinositides	PGSC0003DMB000000040	Pot_ch03	98.2	534705	533821	Fyve finger-containing phosphoinositide kinase, fyv1	109	102	90.5	144	111	108.5	116.5	132	96	114	140	132	104.5	114	95	124	129	93.5	135	124	120	129	115.5	109.5	126	98	117.5	121	83	113	95	88	97	84.5	77	84.5	74	101.5	74	84
209	MICRO.12780.C1	20.1.02	stress.biotic.receptors	PGSC0003DMB000000424	Pot_ch05	93.94	44252	44614	Late blight resistance protein homolog R1B-17	116	149.5	100.5	130	120	112	148	148.5	190	165.5	195	137	104.5	106	91	133.5	151.5	84	175	163	102	108	97	116	104	100	107	135.5	87	93	127	97	122	126	102	104	117.5	152.5	112.5	75
210	MICRO.15464.C2	31.3	cell.cycle	PGSC0003DMB000000229	Pot_ch09	98.62	258513	258875	Cyclin-dependent kinase inhibitor 3	48	50	50	55	51	51	52	54	50	54	53	53	50	48	54	50	50.5	50	47	50	51	50.5	52	50	49	46	49	51	50.5	46.5	47	47.5	52	49	48	48	47.5	51	53	51
211	MICRO.11827.C1	35.2	not assigned.unknown	PGSC0003DMB000000180	Pot_ch06	99.08	83098	83422	TCP protein	93	106	64	85	81	100	87	90	60.5	99	89	90	75	91.5	77	85	109	66	71	105.5	92	70.5	104	97	100	71	72.5	73	64	95.5	67.5	54	70	66	60	56.5	62	62	62	59
212	MICRO.10097.C1	35.2	not assigned.unknown	PGSC0003DMB000000066	Pot_ch02	97.83	1365450	1365955	PsaB translation factor	90	86	78	90	87.5	92.5	105	116	72	119	163	121	77.5	91	67	82	145.5	74	91	182	103	119	142	114	96.5	88	88	159.5	67	79	73	65.5	115	90	66	83	93	81	97	72.5
213	BF_LBCHXXXX_0009C06_T3M.SCF	35.2	not assigned.unknown	PGSC0003DMB000000041	SL2.10ch03	100	2106762	2106148	Pearli	49	47	52	51	49	52	54	51	49	54	56	55	52	49	53	51.5	53	50	51	52.5	51	50	53	51	51	47	46	54	52	49	46	46	54	53	47	50	45	54	53	51
214	MICRO.12815.C1	21.02	redox.ascorbate and glutathione	PGSC0003DMB000000967	SL2.10ch06	98.92	41943	42407	Cytochrome b5	49	54	54.5	56	54	52	53	58	53	57.5	65	58	53	50	53	52.5	56	52	51	56	55	55	57	53	55	52	49	55	49	51	48	48	60	55	52	55	48	53	55.5	49
216	STMCT40TV	35.1.5	not assigned.no ontology.pentatricopeptide (PPR) repeat-containing protein	PGSC0003DMB000000433	Pot_ch11	96.41	380942	381525	Pentatricopeptide repeat-containing protein	56	54	55	69.5	57	66	68	69.5	69	63	77.5	71	64	54	55	59	78.5	55	56	64	65.5	80	65	61	57.5	58	57	74	57	53	56	57	63	62	54	57	56	54	60	62
217	POAC302TV	35.2	not assigned.unknown	No Significant Hit	NA	NA	NA	NA	DNA double-strand break repair rad50 ATPase	48.5	60	52	58	54	59	58	59	60	59	65.5	58	55	55.5	55	54	57	52	57	58	57.5	58	54	51	56	56	52	56	49	50	49	53.5	57.5	55	52	53	55	52	55	54
218	MICRO.4536.C2	35.2	not assigned.unknown	PGSC0003DMB101000128	Pot_ch06	91.58	1431455	1431362	--	48.5	52	51	54	54	56	53	53	53.5	54	60	57	56	50.5	53	45	52	50	48.5	56	54	59	48	51	52	48.5	50	53	49	49	49	47	52	57	50	51.5	48	46	51	49
219	MICRO.1806.C2	29.2.1.1	protein.synthesis.chloroplast/mito - plastid ribosomal protein.plastid	PGSC0003DMB000000001	Pot_ch01	100	4038401	4038709	30S ribosomal protein S1, chloroplastic	1646	1373	925.5	1454	1807	1071.5	1895	2244.5	1387	1831	3017	1926	1217	1743	998	1860.5	4255	1429	1893	3098.5	2003.5	3082.5	3030	1901	2167.5	1743.5	1524	3617	852	1996	1052.5	1111	2021	1440	789.5	1356	962	1359	1232	1089.5
220	MICRO.3583.C2	20.1.02	stress.biotic.receptors	PGSC0003DMB000000710	Pot_ch04	95.27	16908	17709	NRC1	48	51	51	53.5	55.5	51	55	57	55	53	59	51.5	48	48	52	52	57	48	51	53	54	62	51	50.5	50	50	51	57.5	45	47	46	50	53	52	48	46	48	49.5	50	48
221	MICRO.17116.C1	35.2	not assigned.unknown	PGSC0003DMB000000149	Pot_ch10	96.03	164847	165416	Receptor serine-threonine protein kinase	239	285	292	732.5	484.5	415	421.5	658	603	343	772	323	401.5	333	445	569	968	500	513	660.5	551	567	594	287	551	612	355	441	153	352	538	334.5	497	348.5	197	372	394.5	437.5	386	401
222	BF_TUBSXXXX_0059E09_T3M.SCF	35.2	not assigned.unknown	No Significant Hit	NA	NA	NA	NA	--	99.5	60	53	99	53	77	97	55	55	88	118	86	83	74.5	54.5	53.5	62	51	82	55	75	51	71	74	59	50.5	50.5	93	47	55	83	49	88	79	63.5	78.5	46	51	49.5	74
223	MICRO.2286.C112	35.2	not assigned.unknown	PGSC0003DMB102000012	Pot_ch10	94.42	474707	475135	Gene of unknown function	68	73.5	60	120	74	64	98.5	86	67.5	74	128	76	52.5	77.5	66.5	79	79	62	97	55	54	55	61.5	70.5	62.5	68	53	76	60	55	52	66.5	66	82	58	58	56	65	70	76
224	MICRO.1124.C1	35.1	not assigned.no ontology	PGSC0003DMB000000153	Pot_ch11	98.69	663806	662590	Nucleic acid binding protein	404	337.5	340.5	690.5	662	311	472.5	609.5	390	566	786	486.5	413.5	301	374.5	536	1106	415.5	689.5	733.5	621	683	698.5	686	641	496	480.5	564	173	433	331	328.5	524	415	236	237	346	407	278	318
225	MICRO.14266.C2	27.3.99	RNA.regulation of transcription.unclassified	PGSC0003DMB000000243	Pot_ch05	95.48	99601	99015	Zinc ion binding	50	54	56	54	55	54	55	54	54.5	54	61	53.5	52.5	48	55	49	55	56	54	50	51	52	53	51	50	49	52	52	48.5	50	49	50	56.5	53.5	52	48	49	53	51	52
227	MICRO.15010.C1	30.11	signalling.light	PGSC0003DMB000000580	Pot_ch05	99.15	160330	161148	GRAS1	336	298.5	240	439	394	355	377	544	338	341.5	670.5	424	304	287	396	399.5	378	323.5	392	287.5	269	328	308	716	436	374	265.5	438.5	155	382	312	268	514.5	265	234	248	335	314	354.5	301
228	MICRO.14622.C1	35.1	not assigned.no ontology	different hits	NA	99.19	206347	206225	Gene of unknown function	47	50	50	51	48	51	51	49	49	51	59	51	52.5	48	47.5	49.5	53	48.5	47	47	49	50	49.5	50	48	48.5	47	52	47	50.5	48	48	57	47	47	47	45.5	50.5	49	51
229	MICRO.10265.C1	35.2	not assigned.unknown	PGSC0003DMB000000565	Pot_ch04	99.57	121368	121138	Ubiquitin thioesterase otubain	46	53	49.5	54	49	49	52	52	50.5	51.5	59	52	50	50	49.5	50	54.5	48.5	48	49	57	49	50.5	51	47	49.5	44.5	50	44.5	48	47	47	53	52	51	50	49	49	51	53
230	bf_lbchxxxx_0058a04.t3m.scf	35.1	not assigned.no ontology	PGSC0003DMB000000322	Pot_ch04	99.58	408143	408612	ATP binding protein	186.5	303	297	494	289	441	210	220.5	470	346	257	363	357	351	270.5	189	217	145	213	341	142	171	290	259	164	185	134	270	161	271	438	178	486	247	218	135.5	165	516	147	209.5
231	ACDA00703C07.T3m.scf	35.2	not assigned.unknown	PGSC0003DMB000000125	Pot_ch06	91.94	908773	908450	Nucleoprotein TPR	339.5	455	310.5	576.5	448	524	437.5	464	377	358	526	316	398	437	335	435	588	311.5	532	373	502	608	406	414	371	375	340	409	311	583	578	541	759	572	408.5	422.5	316	500	361	308
232	MICRO.9208.C1	35.2	not assigned.unknown	PGSC0003DMB000000511	Pot_ch12	95.04	4396	4807	Gene of unknown function	48	52	52	54	54	51	53	51	54	50.5	59.5	57	57.5	52	53.5	56	58	49	48.5	55	56	55	53	51	50	49	52	50	46	53	50	46	55	50	50	53	50	55	51.5	48
233	MICRO.15374.C1	35.1	not assigned.no ontology	PGSC0003DMB000000039	Pot_ch03	99.77	1004257	1002973	Tumor suppressor candidate	448	423.5	290	620	602	469	607	722	541	495.5	1059.5	602.5	605.5	417	458	523.5	1377	400	577	1198	961.5	1173	980	768	672	694	474.5	720	259	636	573	326	629	521.5	274	317	415	641	399	508.5
234	MICRO.10691.C1	1.01.05	PS.lightreaction.other electron carrier (ox/red)	PGSC0003DMB000000406	Pot_ch02	98.27	148789	148328	Cytochrome c6, chloroplastic	85	76	65	75	87	94	78	84	77	104.5	86	107.5	93.5	97.5	73	74	135	76.5	72	148	113	98	132	191	170	90	122	130.5	72.5	132	97	67.5	90.5	84	74.5	61.5	92	79	77	75
236	cSTC6I15TH	30.2.11	signalling.receptor kinases.leucine rich repeat XI	PGSC0003DMB000000244	Pot_ch02	97.91	84107	83581	Receptor protein kinase CLAVATA1	61.5	66	56.5	69	64.5	61	61	65	59	65	74	67	65	63	61	63	61	63	64	59	65.5	63	60.5	61	69.5	49	52	66	51	57	61	57	65	59.5	54.5	52	56	64.5	54	60
237	MICRO.491.C3	35.2	not assigned.unknown	PGSC0003DMB000000533	Pot_ch03	98.83	166612	167377	Conserved gene of unknown function	49	51	48.5	52	48.5	53	52	51	52	54	54.5	59	63.5	48	50	51	50	49	48	46.5	53	50	48	48	49	49	47	48	45	45	47	45	53	49	47	49	47	50	46	50
238	MICRO.5413.C2	11.9.4.03	lipid metabolism.lipid degradation.beta-oxidation.enoyl CoA hydratase	PGSC0003DMB102000010	Pot_ch01	96.84	234427	235407	Carnitine racemase	95	97.5	75	115	93	95	124	62	112	161	154	143.5	113	120	90	61	78	102.5	126	244	180	74	241	190	152	132.5	136.5	166	71	130	102	73	159	128	90.5	112.5	132	92	137	133
239	MICRO.12891.C1	35.1	not assigned.no ontology	PGSC0003DMB000000040	Pot_ch03	90.6	1822529	1822958	Gene of unknown function	652	727	447	909.5	799.5	472	821	731.5	591.5	564	769.5	620	613.5	535	393.5	767	828	401	738	598	532	628	516	577	679	480.5	509.5	442	365.5	514	707.5	446.5	554	496	350.5	364.5	412.5	853	384	419
240	MICRO.6109.C1	30.3	signalling.calcium	PGSC0003DMB000000129	Pot_ch10	97	649137	648210	Calcium-binding allergen Ole e	739.5	1065.5	1008	1414	992	966	871	1110.5	1217	740	1186	1538.5	721.5	805	1002	836.5	637	871	482.5	1314	843	579	810	1185	695	1133.5	530.5	726.5	735	846	857	587	2631	837.5	824	1018	1687	979	770	576.5
241	STMEK87TV	29.5.11	protein.degradation.ubiquitin	PGSC0003DMB000000283	Pot_ch12	98.77	622958	623444	Ubiquitin conjugating enzyme	68	69	64	77	66	71	93	87.5	60	89	82.5	69	96	58	70	83	143.5	59	74	144	153.5	110	120	146.5	97.5	88	84	110	55	70.5	77	73	62	80	59.5	69.5	66	68	55	76
242	BF_LBCHXXXX_0041F09_T3M.SCF	35.1	not assigned.no ontology	PGSC0003DMB000000264	SL2.10ch12	98.81	574636	573967	--	47	52	47.5	54	48	53	54	57	54	53	55	54	53	48	53.5	55	53	51	50	49	54	56	53	51	51	49	48	49.5	48	52	53	52	56	54	50	51	53	54	53	55
244	bf_stolxxxx_0063g12.t3m.scf	16.8.2	secondary metabolism.flavonoids.chalcones	PGSC0003DMB000000750	Pot_ch12	98.96	117737	117257	Chalcone synthase J	180	88	60	71	51	56	156.5	67	94.5	53	76	56	55	64	51	68	67	70	52	52.5	74	54	54	55	51	84	73	50	52	52	89	56	80	55	49	53	67	52	53	106
245	MICRO.8470.C1	29.5.01	protein.degradation.subtilases	PGSC0003DMB000000037	Pot_ch07	99.19	2389808	2390548	Xylem serine proteinase 1	46	142	98	53	104	51	54	57	155	266.5	57	50	271	50	50	52.5	50	49	49	50	254	50	52	272	132	342.5	135.5	47.5	108	50	132.5	77	147	116.5	48	52	49	48	143	121.5
246	MICRO.1908.C1	35.2	not assigned.unknown	PGSC0003DMB101000051	Pot_ch05	99.07	1151526	1151098	Sarcoplasmic reticulum histidine-rich calcium-binding protein	79	93	74	133	112.5	112	101	118.5	112	89	117	88.5	113.5	102	77	93	85	85	91	70	68	75	72	63.5	94	97	74	98	66	90	112	69.5	97	79	74.5	86	82	83	88.5	78
265	MICRO.410.C3	30.3	signalling.calcium	PGSC0003DMB000000026	Pot_ch03	99.46	1001601	1000867	Calnexin	61.5	70.5	64.5	68.5	60.5	63	71	69	59.5	74	68.5	63	66	70	56	70	76	60	70	70	63	75.5	73.5	79	68	65	56	66	58	57	67	51	74	67	58	56	78	65.5	86	67
266	STMGN70TH	29.4	protein.postranslational modification	PGSC0003DMB000000216	Pot_ch05	98.28	701394	701567	ADP-ribosylation factor 2	57	58	61	67	66	63	61	65	57	57	63	59	58	54	55	62	62	64	58	53	57	61	68	61	57.5	57	55	64	51	57	52	53	67	55	56	56	63.5	58	57	59
267	POCA233TV	35.2	not assigned.unknown	No Significant Hit	NA	NA	NA	NA	ATP binding protein	142	56	102	59	56.5	58	61.5	237	205	183	62.5	168	160	135.5	51.5	165.5	169	121	165.5	51	56	55	158	118	186	52	156.5	56	49	52.5	53	108	60	59	105	122.5	116	56	109.5	128
268	116G09AF.esd	35.2	not assigned.unknown	PGSC0003DMB000000114	Pot_ch12	95.35	1045708	1045538	ATP synthase subunit H protein	46	51.5	49	51	49	48.5	53	50	50	53	53	51	50	47.5	51	49	52	54.5	50	49	51	51	51.5	50	50	46	46	49	48	49	45	48	52	50	47.5	47	50	46	50	48.5
269	MICRO.7728.C1	35.1	not assigned.no ontology	PGSC0003DMB101000106	Pot_ch05	95.38	24363	24051	Dihydroxy-acid dehydratase	245	240.5	158.5	1099.5	1039	696	772	1171	252	217	433.5	217	378.5	222	190	862	2080	946	291.5	247.5	219	1269	1623	178.5	211	689.5	230	224	111	753	329	142	946	200	132	271	612	218	460.5	537
270	POAB217TV	35.2	not assigned.unknown	PGSC0003DMB000000017	Pot_ch11	97.83	709451	708713	Double-stranded RNA binding protein	117	146	112	191	141.5	124.5	161	197	179.5	174	207	170.5	150.5	134	135	161	244.5	122	191.5	212	214	196	223	209	198.5	181.5	170	171	88	141	122	93	156	102	96	108	107	145	97	98
271	ACDA01247H11.T3m.scf	35.2	not assigned.unknown	No Significant Hit	NA	NA	NA	NA	RabGAP/TBC domain-containing protein	58.5	60	54.5	67	67	67	68	76	66.5	64	77.5	56	63	61	63	71	84	62	71	59	61	63	60	58.5	63	54	56	71.5	50	59	71	50.5	66.5	65	54	65.5	64	67	57	56.5
272	bf_ivrootxx_0015c03.t3m.scf	26.02	misc.UDP glucosyl and glucoronyl transferases	PGSC0003DMB000000073	Pot_ch01	94.74	842401	842231	UDP-glucose:glucosyltransferase	54	59	57	62.5	54	61.5	66.5	62.5	62.5	67.5	65.5	60	59	54.5	60	56.5	82	57	55.5	62	66	58	55	63	53	57	51.5	59	51	54	51.5	50	65	58	54.5	55	66	51	57	50
273	033C02AF.esd	29.5.05	protein.degradation.serine protease	PGSC0003DMB000000494	Pot_ch08	91.75	99054	99236	ATP-dependent Clp protease proteolytic subunit	53	58	53	56	57	55	57	63	61	62.5	67.5	61	58.5	52	54.5	59	73	55	58	64	64.5	68	69	58	69	54.5	61	69	48.5	57	58	52	62.5	56	49	57	55	53	54	54.5
274	MICRO.3690.C1	27.1	RNA.processing	PGSC0003DMB000000406	Pot_ch02	97.63	407849	408058	MRNA splicing factor	84	91	63	98	96	83	99	107	89	90	131	89	81	82	73	101	122.5	76	100	92	83.5	83.5	90	77	89.5	68.5	69.5	86	55	65	89	63	101	80	67	74	74	93	62	76.5
275	SDBN005P24u.scf	35.2	not assigned.unknown	PGSC0003DMB000000322	Pot_ch04	98.38	264349	264595	Conserved gene of unknown function	48.5	54.5	51	53	52.5	54	55	56	54	58.5	63	53	54	50	53	54	57	54	52.5	49	54	51	56	50.5	50	47.5	51	52	49	51	50	50	57	55	50	54	55	49.5	50.5	50.5
276	POCD018TP	27.3.57	RNA.regulation of transcription.JUMONJI family	PGSC0003DMB000000098	Pot_ch01	99.18	168982	168497	Transcription factor	136.5	221.5	119.5	299	209.5	122.5	165	219	148	152	286	127.5	180	187.5	184	229	320.5	103	226	100	111	124.5	190	147	125	140	87.5	245	103.5	129	203	161	205	172	107	129	141	168	137	102.5
277	STMGF71TV	35.2	not assigned.unknown	PGSC0003DMB102000083	Pot_ch02	95.46	553990	553419	SFR6 (SENSITIVE TO FREEZING 6)	281.5	217	200.5	332.5	335	203	284	352	267	253	377.5	240	238	230	228	357	408	213	348.5	301	249	278	285	238.5	271	194	219.5	296	136	176	271	213.5	271	252	163	233	205	292	193.5	184
278	MICRO.17483.C1	35.2	not assigned.unknown	PGSC0003DMB101000233	Pot_ch07	98.98	49994	49405	Conserved gene of unknown function	154	135	120	145	137	116	159	185	169	169	234	142	141	133	125	161	170.5	118.5	153	130	117	142.5	162	121	127	90	114	117	77	107	111	111	172.5	136	98	107	125	142	115.5	115
279	cSTA31L3TH	35.1	not assigned.no ontology	PGSC0003DMB000000147	Pot_ch08	100	1213669	1213262	Synaptotagmin	49	54.5	59	56	51.5	52	54	53.5	52	53	56	55	55	50	55	53	54	55	51	48	50	55	50	50	56	48	52	53	49	49	50	50	56	55	51	53	54	52	56	53
280	MICRO.14767.C1	35.2	not assigned.unknown	PGSC0003DMB000000129	Pot_ch10	100	1197006	1196564	Plastid-lipid-associated protein 13, chloroplastic	50	56	49	54	51	56	59	55	55	62	62	56	57	51	54	58	62	55	56.5	55.5	61	58	57	51	58	51.5	51.5	53	48	53.5	49	46	54.5	56	51.5	50	50	49	53	49
281	ACDA01038G06.T3m.scf	35.2	not assigned.unknown	No Significant Hit	NA	NA	NA	NA	--	49	50	52	54	50	54	52	50	52	53	56	54	51	51	49	54	52.5	53	54.5	46	52	53	50.5	49	49	46	51	50	49	48	52	48	54	54	49	54	48	48	50.5	50.5
282	MICRO.9231.C1	21.02.2	redox.ascorbate and glutathione.glutathione	PGSC0003DMB000000363	Pot_ch01	100	347543	347670	Glutathione synthetase, chloroplastic	269	229	147	283.5	293	204	288	313.5	243	220.5	335	229	232	267.5	170	315	317	192	258	268	203	230.5	274	228	232	179.5	201	239.5	97	174	225	127.5	260	195	144	181	185.5	185	161	174
283	091B08AF.esd	10.6.1	cell wall.degradation.cellulases and beta -1,4-glucanases	PGSC0003DMB101000233	Pot_ch07	90.43	39950	39838	Endo-beta-mannanase	53	58	58	61.5	58	61	60	58	59	61	66	60	62	55.5	56	62	60	52.5	60	53.5	62	61	57	60	56	54	55	58.5	52	57	58	55	70	62	54	67	66	61	62	71.5
284	POCB566TP	35.1	not assigned.no ontology	PGSC0003DMB000000149	Pot_ch10	98.78	199988	199661	Constitutive plastid-lipid associated protein	71	72	66	100.5	94	74	82	106	98	78.5	112	88.5	91.5	63	70.5	100	112	75.5	97.5	98	88	79.5	91	68.5	108	87	92.5	85.5	58	64	75	63	85	67.5	65	75	70	78	62	66
285	bf_mxflxxxx_0034e01.t3m.scf	35.2	not assigned.unknown	PGSC0003DMB000000062	Pot_ch03	98.39	629195	628700	Glycosyltransferase UGT90A7	210	304	128	396	146	170	189.5	315	121.5	427.5	571	420	223	275	146	177	348	190.5	175	1168	430	162	313	867	492.5	584	229	96.5	117	319	245	136	321	213	127.5	161.5	249	264	368	170.5
286	cSTA17E3TH	35.2	not assigned.unknown	No Significant Hit	NA	NA	NA	NA	Conserved gene of unknown function	54	63	57	66	60	70	61	58	61	59	67	61	61.5	55.5	55	61	57	56	61	58	61	59	58	55	61	50.5	53	63	59	58	59	58	74	65	60.5	68	65	62	63	66
288	MICRO.4470.C2	26.11	misc.alcohol dehydrogenases	PGSC0003DMB000000441	Pot_ch02	99.73	377472	376373	GTP binding protein	51.5	83	56	55	53	62	91	72.5	62	89	76	57	53	74.5	62.5	77	78.5	52	80	114	117	58	54	54	48	74	48	51	49	63	90	49	75	71	59	52	68	65	50.5	54
289	bf_mxlfxxxx_0003g03.t3m.scf	35.2	not assigned.unknown	PGSC0003DMB000000136	Pot_ch01	99.82	466411	465862	MADS transcriptional factor	52	57.5	52	55	48	55	54.5	54	49.5	57	54	61	56.5	51.5	52	54	51.5	54	52	51	51	49	54	48.5	52	47	50	51	48	49	48	46.5	53	50	55	49	50	52	48	50
290	MICRO.12950.C6	35.2	not assigned.unknown	different hits	NA	98.41	877429	877179	--	76	89	74	104	93	84	111	99	82	98	129	84	99	71	65	83	74	75	73	67.5	74	77	67	60	71	55	59	75	63	72	95.5	69	76	73	82	66	69	88	72	72.5
291	MICRO.4566.C1	35.2	not assigned.unknown	PGSC0003DMB000000170	Pot_ch12	98.37	281588	280732	Gene of unknown function	130	276	114.5	262	221.5	187	303.5	436	258	371	347.5	179	234	333	83	362	993.5	180	330.5	532	249	455	385	332	365	357	242	551	205.5	291	527	189	159.5	222	187	203.5	209.5	167	277	123.5
292	MICRO.13284.C1	9.3	mitochondrial electron transport / ATP synthesis.electron transfer flavoprotein	PGSC0003DMB102000205	Pot_ch12	100	187491	187772	Electron transfer flavoprotein ubiquinone oxidoreductase	566	292	281.5	511.5	605.5	376	354	475.5	521	476	877	438.5	386	468	245	451.5	507	357.5	529	578	380	366	349.5	340.5	331	275	253	584.5	163.5	244.5	363.5	268	330	341	242	352	370	409	356	236
293	MICRO.4029.C2	2.1.2.05	major CHO metabolism.synthesis.starch.transporter	PGSC0003DMB000000591	Pot_ch07	95.67	146591	147421	Glucose-6-phosphate/phosphate translocator 1, chloroplast	1745	1466	1279	2486	1791	1382.5	1497	2417	1777	1660.5	1969	1665	1317	2027	1006.5	2742	3013.5	1366	2439	2285	1347	1685	2089	1674.5	1694	1383	986.5	2137.5	533	1496	1576	894.5	2058	1034	1328	1188	1814	1488	1345.5	1175.5
295	MICRO.6022.C1	35.2	not assigned.unknown	PGSC0003DMB000000505	Pot_ch11	94.24	269342	269671	Ubiquitin-protein ligase	61	67	57	98	80	63.5	69	63	64	72	128.5	70	63	NA	65	59	55	67.5	72	69	57	67	66	75.5	82.5	52	60	61	50	58	79	59	86	74	71	65	59	72.5	60	69
296	MICRO.13662.C1	17.1.1	hormone metabolism.abscisic acid.synthesis-degradation	PGSC0003DMB000000303	Pot_ch08	97.49	762026	760834	Carotenoid cleavage dioxygenase 4	246	141	115.5	152	145	202	270	154.5	264.5	451	828	538	475	273	121.5	130	110	315	576	339.5	193.5	108	334.5	233	235	116	134	146	78.5	136	542	185.5	257	211	215	477	186	230	134	473.5
298	bf_lbchxxxx_0065a01.t3m.scf	35.2	not assigned.unknown	No Significant Hit	NA	NA	NA	NA	--	48	62	61	60	62.5	66	67	66	58	63	63	64	66	56	57	59	56	53.5	52	58	67	62	59	58	56.5	53	52	56.5	65	59.5	54	57	74	68.5	65	64	54	62	63	60
299	MICRO.12824.C1	35.2	not assigned.unknown	No Significant Hit	NA	NA	NA	NA	Rapid alkalinization factor 5	46	51	47	51	51	51.5	50	48	45.5	51.5	54	49.5	49	47	51	49	51	51	48	47	49.5	51	52	49	49	44	47.5	48.5	45	54	46	46	48	47	48	49	46.5	50	51	49
300	ACDA00927F03.T3m.scf	29.5.11.03	protein.degradation.ubiquitin.E2	PGSC0003DMB000000147	Pot_ch08	91.03	1028584	1028432	Ubiquitin carrier protein	3357.5	3612	2804.5	5128	4940	3120	3850.5	7301	6298.5	3512	6064	3675.5	3978	4122	3088	5244	7653	4008	4121	5165	3783	4162	3536.5	2867	4811.5	4994	3600	4957	1800	3524	5442	3358	5244	3216	2457	3335	4235	4897	5762.5	3346
301	bf_slmwxxxx_0004b11.t3m.scf	35.2	not assigned.unknown	PGSC0003DMB000000386	Pot_ch02	96.47	273238	273576	Amino acid transporter	47	52	48.5	54	52.5	52	53	52	54	55	59	58	53	47.5	52	51.5	55	55	53	60.5	54	56	59	51	56	45.5	52	52.5	49	52	49.5	51	56	55	49	51	47	47	53	51
302	STMHY21TV	20.2.1	stress.abiotic.heat	PGSC0003DMB000000015	Pot_ch01	99.76	1134193	1135036	Heat shock protein binding protein	652.5	647	477	1129	868	731.5	864	870	968	713.5	1179	822	821	775.5	602	668	1482.5	593	768	1076.5	759.5	963	1032	796.5	904	706	742	968	411	776	761	437.5	874	583.5	428	543.5	581	671.5	401	487
303	MICRO.9060.C1	27.3.25	RNA.regulation of transcription.MYB domain transcription factor family	PGSC0003DMB000000008	Pot_ch10	98.22	3609830	3609441	R2r3-myb transcription factor	57	62.5	52	54	49	54	74	57.5	61	78	60	65	57	51	56	54	66	49.5	55	79	63	56.5	61.5	86.5	68	63	70	57	47	53	48.5	49.5	62	55	51.5	49	55	52	49.5	53
304	MICRO.4222.C1	35.2	not assigned.unknown	PGSC0003DMB000000337	Pot_ch06	97.9	687589	687256	Ubiquitin-protein ligase	51	51	55	56.5	58	55	57.5	56	55	57	67	59	56	51	51.5	56	55	53	58	57	56	57.5	53	52.5	52.5	48	49	52	48	53.5	51	51	59	54	50.5	57	49.5	50	51	54.5
305	POAED31TP	29.4	protein.postranslational modification	PGSC0003DMB000000055	Pot_ch03	99.44	1149220	1149041	Afc	177	212.5	125	293	181	190	205.5	189	218	225	229.5	191	150	179.5	126	161.5	206	117	182.5	248	166	190	168	155	170.5	121	111	213.5	129.5	158.5	212	140.5	207	162	134.5	138	188	184.5	107	118
306	MICRO.2674.C1	35.2	not assigned.unknown	No Significant Hit	NA	NA	NA	NA	--	87	118	81	95	74	78	128	83	106	109	84.5	160.5	85	70	87.5	87	108.5	71	116	125	80	112	88.5	159	104	90	121	113.5	60	99	55	57	84	73	55	53	59	70	58	70
307	MICRO.10736.C1	35.2	not assigned.unknown	PGSC0003DMB000000136	Pot_ch01	99.47	1043265	1043451	Endoplasmic reticulum-Golgi intermediate compartment protein	633	1427	592	1185	2116	640.5	1890	1973	894.5	574.5	2729	653	1075.5	829	697	1712	3352.5	785	2179	2653	1870.5	2400	1588.5	1084	1594	1595.5	768.5	1291	392	963.5	895	733.5	1101	1691	338	685	1321	992.5	526	754
308	bf_ivrootxx_0038b04.t3m.scf	20.1.02	stress.biotic.receptors	PGSC0003DMB000000008	Pot_ch10	93.04	3743222	3742877	LRR protein	351.5	474	340.5	760	508	487	390	535	549.5	403	605	476	579	624.5	390	405	647	458	410	472	413	401	433	314.5	502	516	294.5	1001	265	691.5	954	275.5	650	356	349	555.5	555.5	400	452	487
309	MICRO.7919.C1	35.2	not assigned.unknown	PGSC0003DMB000000392	Pot_ch11	99.71	190677	190336	Membrane protein (ISS)	96	95	81	87	89	82	103.5	114	99	114	122.5	107	80	81	81.5	83	84.5	80	113	106	81	91	85	70	84	68	65	98	62	65	74	65	98	83	73.5	74	62	91	68	71
311	SDBN002L22u.scf	35.2	not assigned.unknown	PGSC0003DMB000000189	Pot_ch04	97.44	741859	741547	--	53	57	62	70.5	66.5	68	62	69.5	68	69	81	62	63.5	52	58	54	68	64.5	74	58	69	63.5	62	60	57.5	56	52	58.5	59	60	61	58	74	65	61.5	64	57	57	62	58
312	MICRO.14224.C1	29.4	protein.postranslational modification	PGSC0003DMB000000215	Pot_ch06	99.34	760100	759648	SNF4	898	430	471	603	747	884	896	1168.5	604	745	1164.5	828	771.5	574	588.5	1020.5	719	1222.5	1015	481	395	421	553	345	469	315.5	540.5	645.5	240	717	634	291	1014	667	472	1110	1054	634	1229	324
313	MICRO.9188.C1	35.2	not assigned.unknown	PGSC0003DMB000000004	Pot_ch02	99.05	2690615	2691036	Leaf senescence protein	47	49.5	49	50.5	54.5	51	49	51	52	57.5	53.5	52	52.5	48.5	48	48	52	48	46	48	51.5	52	50	48	50	51	48	47	45	52	47	49	53	50	50	47	44.5	50	50	53
314	MICRO.318.C2	35.2	not assigned.unknown	PGSC0003DMB000000476	Pot_ch02	98.26	79576	78780	ROX1	47	48.5	48.5	50	49	49	50	50	51	51	56	50	52	49	50	50	53	49	47	50	53	49	50	49	46	50	47	51	45.5	47	49.5	48	51	49	50	50	44	47	48.5	51
315	MICRO.12871.C1	35.2	not assigned.unknown	PGSC0003DMB000000132	Pot_ch08	98.51	1016568	1015694	F-box/ankyrin repeat protein SKIP35	651	605	482	760	686.5	595.5	729.5	889.5	723.5	572	835	608	577.5	696	455	747.5	839	524.5	855	605	544	650	655.5	545	607	469	389	615.5	305.5	504	667.5	494.5	677	549	464	488.5	504	725.5	511	503.5
316	cSTA4M10TH	35.2	not assigned.unknown	PGSC0003DMB000000068	Pot_ch01	99.47	2050346	2049780	Poly(A)-binding protein	347	318	164	323	461.5	191.5	400.5	315.5	229.5	152	493	236	235.5	207	152.5	246	247.5	174.5	447.5	191	162	234	162	185	159	170.5	121	167.5	90	133.5	247	146.5	251.5	316	118	144	153.5	405	107	161.5
318	MICRO.5528.C3	35.1	not assigned.no ontology	PGSC0003DMB000000008	Pot_ch10	97.8	3236952	3235512	Fasciclin-like arabinogalactan protein 14	83	94	63	89.5	56	63	106	90	78.5	164	118	110	75	85	56	73	361	73	63.5	253	174	298.5	337	299.5	278.5	235	148	267.5	82	255	60	60	86	75	63	60	89	78	131	87
319	cSTB49G12TH	34.19.1	transport.Major Intrinsic Proteins.PIP	No Significant Hit	NA	NA	NA	NA	Aquaporin PIP2.2	51	53	51	55.5	52	53	59	61	54	68	57.5	59	57	54	56	53.5	71.5	51	55	66	68.5	63	66	72	61	63	63.5	78	53	55	53	50	59	52	55	50	56	54	52	52.5
320	MICRO.9575.C2	27.3.07	RNA.regulation of transcription.C2C2(Zn) CO-like, Constans-like zinc finger family	PGSC0003DMB101000020	Pot_ch02	98.75	987478	987239	Salt-tolerance protein	79	228	69.5	141	155	104	109	122	112.5	167	174	187	120	129	78	86.5	172.5	132.5	149.5	494.5	340.5	312	327	267	281	154	105.5	264	87	236.5	131	162.5	116	112	131	72	115.5	156	159	126
321	POCAS72TP	17.5.2	hormone metabolism.ethylene.signal transduction	PGSC0003DMB102000083	Pot_ch02	99.07	8931	8395	Putative ethylene responsive element binding protein 1	51.5	53	52	52.5	50	54.5	57	59	57	57	58.5	58	58	52	56	54	52	54	52	54	55	56	52	52	50	61	50.5	52	43	50	52	54	58	53	50	48	58	54.5	60	56
322	MICRO.11949.C1	35.2	not assigned.unknown	PGSC0003DMB000000788	Pot_ch07	98.38	71517	71091	Ubiquinone biosynthesis protein COQ9, mitochondrial	74	94	77	94.5	101	97.5	87	103	104	79	90	78	75.5	77	82	86	84	65	64	65	99	96.5	93	84	89	82	83	87	75	61	75	80	75	96	79.5	92	103.5	124	112	103
323	bf_arrayxxx_0075b04.t7m.scf	35.2	not assigned.unknown	PGSC0003DMB000000246	Pot_ch06	95.27	898507	898090	Plant-specific family protein RPD1	177.5	97	83	171.5	183.5	154	135	115	102	94	159	102.5	244	93	124.5	135	105.5	150	243	75	81	139	79	86	100	72	152	150	71.5	73	133	192	111	186	81	142.5	89.5	140	127	192.5
324	MICRO.9838.C1	34.2	transporter.sugars	Not Unique	NA	97.75	721096	721273	Sugar transporter ERD6-like 16	45	49.5	47	54	47	53	51	51.5	49.5	54	53	53	51.5	48	49	52	57	50	48	49	51	53	52	51	47	46	45.5	46.5	44	48	49	44	51	49	52	47	48	48	51	49
325	MICRO.14594.C1	35.2	not assigned.unknown	PGSC0003DMB000000082	Pot_ch02	98.96	642698	643083	Gene of unknown function	156	189.5	212	137	281.5	228	321.5	198	199.5	176	220	517	664.5	195.5	288	157	118	198	445.5	133	148	139	127	123	252	164	152	183.5	80	258	130	318.5	126	374.5	153	175.5	87	354	91	268.5
326	bf_cswbxxxx_0060e01.t3m.scf	26.19	misc.plastocyanin-like	PGSC0003DMB000000217	Pot_ch11	99.15	867965	868434	Copper ion binding protein	79	76	69	97.5	77	73	93	110	94	94	134	81	81.5	98	67	92	126	71	81.5	80	80	76.5	93	67	61.5	68	63	70.5	57	59	101.5	64	110	89	67	88.5	102.5	81	133	106
327	MICRO.7955.C1	35.2	not assigned.unknown	PGSC0003DMB101000020	Pot_ch02	99.55	916144	915697	Conserved gene of unknown function	179	165	106	225	204	145	141	170	124.5	163	311	213.5	194.5	188	135	165.5	228.5	180.5	210.5	250	166	173	215	184.5	199	132	129.5	148.5	78	130	177	127	182	151	130	119	148	234	136	141
328	MICRO.7771.C1	10.5.5	cell wall.cell wall proteins.RGP	PGSC0003DMB000000062	Pot_ch03	95.67	1439250	1438452	GRP 2	48	55	52	52	49	56	55	53	51	52	62.5	58	55	51	50	51	53	52	50	50	52	54.5	51.5	51	50	48.5	48	52	48	49	49	50	52	52	50.5	50	50	52	50	51.5
329	MICRO.1770.C2	35.2	not assigned.unknown	PGSC0003DMB102000020	Pot_ch09	97.85	243851	243345	TSI-1 protein	49.5	51	49	52	48	51	52	51.5	53	54	57	51	53	50	54	52	51	48	53	46	50	53	48	51	50	51	45	48	48	50	48	49.5	53	50	46	51	52	49	51.5	53
330	cSTA37J14TH	27.3.06	RNA.regulation of transcription.bHLH,Basic Helix-Loop-Helix family	PGSC0003DMB000000431	SL2.10ch04	100	388981	389087	Transcription factor BIM2	305.5	274	207	369	299	263.5	336	401.5	328	255	464	310	280	328	247.5	390	422	253	376.5	408	247	329.5	328	286.5	276	224	212.5	277	130	211	315	215	345	272	179	228	250.5	343	198.5	228
350	MICRO.2286.C101	35.2	not assigned.unknown	No Significant Hit	NA	NA	NA	NA	Gene of unknown function	146	406	288	742	125	147.5	147	172.5	381	414	359	389	130	155	226	143	161.5	287	547	311	94	208	230	150	424.5	114	127	136.5	69	238	114	112	427	283	230	88.5	332	452	90	256
351	bf_acdaxxxx_0062b06.t3m.scf	35.2	not assigned.unknown	PGSC0003DMB000000575	SL2.10ch06	96.14	107452	106937	Conserved gene of unknown function	531.5	1249.5	1199	302	1167.5	1662	1618.5	1860.5	321	1803	1861	463.5	243	1414.5	359	1359.5	1350	252.5	2368.5	1522	971	258.5	211.5	620	1463	1005.5	285.5	355	1062.5	1484	1633	1451	1766	428.5	1255	269	1072.5	2898	261	393
352	MICRO.2018.C2	27.3.99	RNA.regulation of transcription.unclassified	different hits	NA	99.09	1784024	1783695	Protein kinase	695	774	86.5	318	630	315	1493	1341	344	2158	794	1187.5	173	619	105	492	526	574	1044	487	245	810	1194.5	420	364	210	238.5	693	354	176	266	237	591.5	702	389	219	163	368	1004	255
353	MICRO.6021.C4	34.19.2	transport.Major Intrinsic Proteins.TIP	PGSC0003DMB000000040	Pot_ch03	98.25	2298125	2298525	Delta TIP	48	53	50	49	52	47.5	52	49.5	49.5	51	51.5	48	48	51	51	49	52	49	48	47	55	51	50	50	46.5	44	49	49	48	47.5	50	44	51	47	48	47	49	47	47	49
354	bf_stolxxxx_0055h06.t3m.scf	12.3.01	N-metabolism.N-degradation.glutamate dehydrogenase	PGSC0003DMB000000379	Pot_ch10	98.29	412185	412358	NADH-glutamate dehydrogenase	125.5	110	101	232	141.5	114	126	78	165.5	133.5	103	96.5	99	103	89	80.5	119.5	117.5	108	165.5	133	108	98	178	97	123.5	84.5	129	73	105	135	63	135.5	84	86	90	113.5	118	70	88
355	bf_arrayxxx_0042f11.t7m.scf	30.3	signalling.calcium	PGSC0003DMB000000076	Pot_ch07	99.13	1665209	1664869	EH-domain-containing protein	150	115	98	157.5	142	121	269.5	182	232	279.5	410	140	140	134	110	174.5	671	224	293	719	283	345	798	347	243	219.5	359	254.5	127.5	197	141	104	301	207	106.5	197	170	135	228	109
356	MICRO.7920.C2	35.1.3	not assigned.no ontology.armadillo/beta-catenin repeat family protein	PGSC0003DMB000000367	Pot_ch11	99.31	417748	418182	Armadillo/beta-catenin-like repeat family protein	174	248	177.5	247	216.5	298	224	290.5	206.5	219	284	175.5	227	199	180	261	294	181	248.5	203	179.5	191	185	158	203	131	164	213	252.5	253	294	227	315	270	230	270	229	262	216	194
357	POCCS40TV	35.2	not assigned.unknown	No Significant Hit	NA	NA	NA	NA	--	54	64	55.5	63	55.5	63	61	62	55.5	58.5	59	56	55.5	52	55.5	59	57.5	56	56.5	52	54	130	57	53	57	56	53	64	49	55	57	57	62	60	53.5	60.5	70	65	68	58
358	bf_mxflxxxx_0004e06.t3m.scf	35.2	not assigned.unknown	PGSC0003DMB000000261	Pot_ch04	99.53	438879	439090	Conserved gene of unknown function	563	377	334.5	446.5	410	288	349.5	536.5	501.5	563.5	618	442.5	406.5	436	432	530	1026	387	788.5	683	435	721	684	583	706	562.5	579.5	821	232.5	428	405	301.5	463	346	315	336.5	428	592	337	455
359	cSTB42F24TH	35.2	not assigned.unknown	PGSC0003DMB000000168	Pot_ch11	95.53	398710	398533	Copper-transporting atpase p-type	49	57	49	58.5	58.5	56	55	57	52.5	59.5	63	53	55	50	54	56	54	55	54.5	50	51	53	56	53	54	51	52	67	52	52	50	49	57.5	53	53	54	54	53.5	56	53
360	MICRO.3798.C1	18	Co-factor and vitamine metabolism	PGSC0003DMB000000040	Pot_ch03	100	2242327	2242090	Isochorismatase family protein rutB	295	222	208.5	753.5	642.5	263.5	352.5	426	638.5	298	838.5	285.5	502.5	269.5	404	368	815	437.5	554	873	513	515	596.5	404	788	424	616	882.5	154	361	407.5	350	574	453	303	427	371	579	239	415
361	MICRO.2514.C2	35.2	not assigned.unknown	PGSC0003DMB000000017	Pot_ch11	99.44	600207	600918	Storage protein	50	54	48.5	55.5	51	52	52	57	52	54	53	54	55	49	54	54.5	54	50	52	56	51.5	52	50	52	54	49	49	54	47	51	49	49.5	55.5	54	49	51.5	51	51	48	49
362	MICRO.7250.C1	29.5.11.04.03.02	protein.degradation.ubiquitin.E3.SCF.FBOX	PGSC0003DMB000000095	Pot_ch01	98.74	1558567	1557856	Ubiquitin-protein ligase	53	55	52	55	56	58	57	53	52	56	67	56.5	58	51	53	52	55	57	57	50	56	53	53	53	53	49	48.5	53	48	49	51	49	58	53.5	49	53	50	53	49.5	51
363	MICRO.4759.C1	35.2	not assigned.unknown	PGSC0003DMB000001046	NA	96.08	29405	29074	--	52	48	53	51	47	49.5	51	53	48	52	55	48	52	50	48.5	50	50	51	46	47.5	50	52	53	50	48	46	48	50	47	45	45	45	52	52	49.5	50	46	47.5	52	50
364	cSTC5K5TH	35.2	not assigned.unknown	PGSC0003DMB000000475	Pot_ch09	96.17	321696	321411	--	47	48	55	50.5	47.5	52	49	49	50	49	55.5	49	51	46.5	48	50	51	53	52	48	50.5	52	50	48	50	45	49.5	47	47	48	46	46	50	48	47	48.5	51	48	46	48
365	MICRO.8857.C1	35.1	not assigned.no ontology	PGSC0003DMB102000141	Pot_ch02	100	960036	959661	UPF0497 membrane protein 15	50	53	53	55.5	76.5	57.5	54	55	59	92	66	72	59	53	54	50	58	52	51.5	50	55	54	55.5	53	52	50	52	56	51	48	48	52	65	56	54	55	62.5	49.5	56.5	55
366	BF_LBCHXXXX_0020C09_T3M.SCF	35.2	not assigned.unknown	PGSC0003DMB000000094	Pot_ch07	97.52	191900	192181	Gene of unknown function	50	54	50	56	51.5	53	57	49.5	52	55	54	54	52	49.5	50	55	51	49	51	49	53	52	51	49	50.5	47	48	51.5	51	49	48.5	46	50	52	49	51	48.5	47	50	51
367	MICRO.12054.C1	35.2	not assigned.unknown	PGSC0003DMB000000845	Pot_ch04	96.7	2747	2294	Conserved gene of unknown function	49	54	56	54	53.5	53	55	57.5	57	51.5	57	53.5	53.5	51	52	57	54	55	52	51	54	55	53	52.5	52	49	49	52	52.5	48	48.5	50	56	51	50	52.5	50	51.5	50	53.5
369	MICRO.12265.C1	35.2	not assigned.unknown	PGSC0003DMB000001049	NA	95.59	4061	3586	--	44	49	49	49.5	50	47.5	53	50	48	53	52	54	50	50	49	51.5	49.5	49	46	51	50	49	50	49	48	46	48	48	47	48.5	46	45.5	52	50.5	50	49	50	46	48	52
370	bf_ivrootxx_0046c05.t3m.scf	30.2.6	signalling.receptor kinases.leucine rich repeat VI	PGSC0003DMB000000068	Pot_ch01	98.2	93784	93342	Endonuclease	56	67.5	66.5	64	65.5	82	67	66	75	69	70.5	65	63	56	272	64	61.5	55.5	56	52	60.5	65	56	53	59	59	57	65	64	60	59	57	68	72	65	71	79	68.5	82	74
371	SSBT004C12x.scf	35.1	not assigned.no ontology	PGSC0003DMB102000141	Pot_ch02	96.15	184516	184415	Katanin p60 ATPase-containing subunit	526	1979	297	2278	491.5	564	806.5	1192	898.5	3003.5	5400	2386	895	571.5	1178.5	741.5	1573	2272	3355	1911	598	2021	2362	404	2690	542	693.5	740	319	1627	472	382	2480.5	1729	1796.5	451	343	1885	551.5	1332
372	ACDA03668B08.T3m.scf	35.2	not assigned.unknown	PGSC0003DMB101000137	Pot_ch11	94.02	510993	511106	--	34048.7	56102.6	39307.4	53569.1	53821.2	76555.8	63286.5	58327.4	56099	56598.7	63472.6	45502.3	57037.8	41972.1	43077.8	38692.4	47586.3	39700.9	29023.4	31230.1	39822.5	51616.4	23877.7	35523.3	46291	39604.4	37049.4	54076.3	44419.9	49774.4	59301	49386	86620.6	55865.9	59385.6	45356.9	37462.9	32054.9	49746.8	54991
373	ACDA00776A08.T3m.scf	35.2	not assigned.unknown	PGSC0003DMB102000010	Pot_ch01	98.36	2157989	2158048	--	55	52.5	55	54	52	57.5	56.5	56	56	59	58.5	60	56.5	51.5	53	54	54	53	48	55	53	53	54	53	52	49	50	53	52	55	54.5	49	57	53	51	55.5	49	52	52	50
374	MICRO.11930.C1	35.1	not assigned.no ontology	PGSC0003DMB000000105	Pot_ch01	96.57	436290	437162	Conserved gene of unknown function	52.5	49	48	52	49.5	52	55	52	48.5	53	54	56	52	52	47.5	49.5	52	48	52	52	50	52.5	49.5	53	49	48	49	51	45.5	46	48	47	52	50	48.5	51	50	49	47	48
375	POCD525TP	35.2	not assigned.unknown	No Significant Hit	NA	NA	NA	NA	--	49	50	49	49	48	53	52	51	50	51.5	53	54	54	47	49	52	51	51	49	49	52	52	50.5	51	51	45	51	48	48	46	46	47	51	53	50	49	46	47	49	50.5
376	cSTE25K15TH	35.1.5	not assigned.no ontology.pentatricopeptide (PPR) repeat-containing protein	PGSC0003DMB000000189	Pot_ch04	99.47	378438	379000	Pentatricopeptide repeat-containing protein	44	51	48.5	52	48	51	49	50	50	55	54	55	52	48	47.5	52	51	45.5	50	53	49	52	47.5	51	49	46	47.5	49	47	45	49	46	53.5	49.5	46.5	49	48	49.5	49	49
377	SSBT005E20x.scf	33.99	development.unspecified	PGSC0003DMB000000338	Pot_ch10	90	474402	474539	--	428	404	119	220	586	197	646	330	263	442.5	318.5	547	236.5	406	144	197.5	187	133	548	459	116	139	399	279.5	512	146	414	445	159	293	150	113	509	473.5	218	114.5	116	504	110	361
378	bf_arrayxxx_0028h04.t7m.scf	35.2	not assigned.unknown	PGSC0003DMB000000690	SL2.10ch04	96.13	115053	114747	Desacetoxyvindoline 4-hydroxylase	51	161	175.5	108	63	136	55	53	103.5	217	57	221	259.5	109	176.5	54.5	54.5	48	50	416	66	55	207	168	97.5	50	55.5	54	100	53.5	102.5	49	252.5	53	140.5	52	51	50	55	58
379	MICRO.7238.C2	13.2.2.2	amino acid metabolism.degradation.glutamate family.proline	PGSC0003DMB000000532	Pot_ch01	95.67	115806	115576	Type 2 proly 4-hydroxylase	44	53	51	56	52	54	56	54	52	55	57.5	53	53	51.5	51	50	55	50	50	49.5	53	50	50	49	49.5	48	47	51	50	49	49.5	51.5	54	50	51	51	49	47.5	51	49
380	MICRO.13938.C1	35.2	not assigned.unknown	PGSC0003DMB102000083	Pot_ch02	100	495853	496274	Conserved gene of unknown function	140	121.5	134	NA	138	93	187.5	148	208	140	97	110.5	95	112.5	82	139	111	86	83	108.5	99	104	71	224	86	119.5	99	163	101	86.5	185	90	78	114	65	137	128.5	178.5	106	65
381	MICRO.14.C1	2.2.1.01	major CHO metabolism.degradation.sucrose.fructokinase	PGSC0003DMB000000244	Pot_ch02	96.51	367205	367651	Fructokinase 3	49	54	54.5	61	58	59	58	64	58	63	77	67	63	55	51	59	62.5	52	57	62	59	61	59	58	61	58	57	69	50	56.5	49	52	58	53.5	53	53	49	52	50	52
382	BF_TUBSXXXX_0040C07_T3M.SCF	35.2	not assigned.unknown	PGSC0003DMB000000037	Pot_ch07	96.24	775649	775913	Integral membrane protein	60	71	60.5	71	70	62	69.5	68	63.5	70	77	65	69	62	58	63.5	74	58	55	71	76	73	68	67	71	63	58	66	61	67	73	67	80	67	61	68	63	69	76	69
383	BF_TUBSXXXX_0010F05_T3M.SCF	35.2	not assigned.unknown	PGSC0003DMB000000252	Pot_ch07	98.92	22372	22649	--	71	308	281	95	516	84.5	97	91	432	413	141	78.5	507	74	60	82	88	76	69	80	677	79	74.5	553	679	471	544	86	266	70	369	367	478	403	58	65.5	60	72	290	360
384	cSTB38H16TH	35.2	not assigned.unknown	PGSC0003DMB000000004	Pot_ch02	100	1437105	1437364	Organic anion transporter	54	63	59.5	75	68	57	63	63	59	66	74	65	64	57	57	59.5	101	55	62	98	74	83	85.5	74	77	60	60	67	51	69	69	50.5	72.5	59	52	56	64	65	51	55
385	MICRO.10018.C1	30.2.20	signalling.receptor kinases.wheat LRK10 like	PGSC0003DMB000000160	Pot_ch12	96.87	946862	945620	Wall-associated kinase	86	97	56	71	122	86	101	111	89	84.5	113	105	112	89	81.5	91	111.5	60	133	199	122.5	63	123	130	114	111	81.5	91.5	56	88	82.5	76	98	90	76	72	104.5	97.5	68	84
386	MICRO.10802.C1	29.5	protein.degradation	PGSC0003DMB000000345	Pot_ch06	99.78	220804	221262	Aspartic proteinase nepenthesin-2	54	56	59	59	52	61.5	57	58	59	62.5	64.5	62	69	55	54	50	58	54	53.5	65.5	64	67.5	71	66	54	54	66	68	53	51	52	51	56	58	50	51.5	51	52	56	52
387	MICRO.5158.C6	35.2	not assigned.unknown	PGSC0003DMB000000008	Pot_ch10	99.07	2846724	2846296	Valacyclovir hydrolase	381.5	349	353	807.5	211	266.5	186.5	225	556	178	518	460	310.5	336	259.5	183	263.5	432	201	323.5	240	177	191	139	209	382	151.5	263	218.5	347	355	163	729	176.5	369	467	296.5	173	147	166
388	MICRO.10382.C1	27.3.58	RNA.regulation of transcription.LUG	PGSC0003DMB000000150	Pot_ch06	99.24	328473	328079	STY-L protein	1900.5	1748	1279	2978	2225.5	1642	2031	2559	2349.5	1958	3050.5	2003	1789.5	2391	1575	1996.5	2611	2018.5	2043	1739.5	1357	1975	2186	1461	1628	1606.5	1722.5	2222.5	723	1526	1977	1173	1530	1573	1007.5	1597.5	1196	1600	1799	1333
389	SDBN001P09u.scf	35.2	not assigned.unknown	PGSC0003DMB101000020	Pot_ch02	92.18	1609073	1609355	Self-pruning G-box protein	50	51	53	54	52	56	52	53	54	55	59.5	53.5	53	52	52	52	56	49	49	51	54	56	52	48	52	50	48	50.5	45	49.5	51	48.5	55	49	49.5	52	49.5	50	52	54
390	MICRO.16392.C1	17.5.3	hormone metabolism.ethylene.induced-regulated-responsive-activated	PGSC0003DMB000000136	Pot_ch01	97.32	1354020	1353251	Multiprotein bridging factor ER24	508	1288	722	1193.5	1095	458	745.5	1671.5	714	897	1483	892	1101	550	817	821	7260.5	929	615	4275	2984	6183	3468	1308	2505	2826.5	1925	4330	1895.5	3547	2109	1272.5	1051	2145	532	920	613.5	1516.5	974.5	1287
391	MICRO.14368.C1	20.2.99	stress.abiotic.unspecified	PGSC0003DMB103000051	Pot_ch04	96.54	219742	219080	Spliceosome associated protein	49.5	60.5	58	63	61	61	63.5	61	60	66.5	79	60.5	62	55	56	61	62	62	58	60	65	62.5	62	57	55	56.5	52.5	57	55	55	61	56	64.5	64	56	57	57.5	57	58.5	57
392	BF_LBCHXXXX_0003C01_T3M.SCF	35.2	not assigned.unknown	PGSC0003DMB000000335	Pot_ch08	94.53	477117	476807	Conserved gene of unknown function	49	55.5	53	55.5	52.5	59	58	56.5	51	59	66	58.5	56	52	52	52.5	60	50	49	57	54	52	56	54	58	47.5	49	57	49	52	49.5	48	57	59	53	53	51.5	49	56	54
393	STMCP93TV	35.2	not assigned.unknown	No Significant Hit	NA	NA	NA	NA	Late blight resistance protein	344	96.5	213	142.5	126	372.5	467	674.5	551	410.5	142	125	321.5	92.5	237.5	454	492	312	548	157	88	287.5	316	287	111.5	334	262	508	141	267.5	118	83	111.5	97.5	85	301	231	111	196	85
394	MICRO.7887.C1	16.7	secondary metabolism.wax	PGSC0003DMB000000116	Pot_ch12	97.44	942119	941886	Protein WAX2	52	51.5	53.5	51	49	52	53	49.5	48	53	58	55	49.5	48	50	49	51.5	47	50	45	51	104.5	51	49.5	49	48	47	49.5	46	46	47.5	48	51.5	51	45	50.5	47	49	46	51
395	MICRO.5505.C1	35.2	not assigned.unknown	PGSC0003DMB000000188	Pot_ch08	99.43	478940	479291	Conserved gene of unknown function	64	67	61.5	64	62	68	83	86	68	95	94	84	63.5	65	60	68	95.5	71	91	91	77.5	81	90	88	67.5	66	63	86	67	74	67	57.5	79	75	64	70	58	63	77	65
396	MICRO.523.C1	29.5.11.05	protein.degradation.ubiquitin.ubiquitin protease	PGSC0003DMB000000008	Pot_ch10	100	3347090	3347267	Ubiquitin carboxyl-terminal hydrolase	435.5	340	359	776	756.5	456	513	599	621.5	396	798	359	553	368	520	499	841.5	442.5	635	582.5	597	589.5	559	512	617	402	405	586.5	208	358	620	398	561	454	311.5	369.5	348	476	317	371
397	bf_arrayxxx_0053a08.t7m.scf	20.1.07.06	stress.biotic.PR-proteins.proteinase inhibitors	PGSC0003DMB000001127	NA	95.54	17542	17432	Metallocarboxypeptidase inhibitor	6195	5811	3280	17488.5	4114	22574.2	8649	16493	11753	7523	13536	6790	9276	27691.3	4017	6689	12971	4389	12694	3009	3048.5	3107	4001	2360	14929	40938	3507	38541.7	2895	20190.4	23816.6	2870	5816	3693	5920	4659	22227	7914	38750.5	10941
398	MICRO.6622.C1	26.09	misc.glutathione S transferases	PGSC0003DMB000000331	Pot_ch12	95.62	81089	82024	Glutathione-s-transferase theta, gst	71.5	75.5	64	90	79	69	89	86	79	90.5	133	59	78	81	59	88	87	73	87	60	65	68	58.5	82	88	77.5	63	79	53	54.5	98	64	80	67	61.5	60.5	65	76	96	75
399	BF_TUBSXXXX_0051F09_T3M.SCF	35.2	not assigned.unknown	No Significant Hit	NA	NA	NA	NA	--	53	67	65	78.5	312	70	77.5	252	77	240	466	82	87	220	95	246.5	189.5	196	75	137	134.5	69	126	151	184.5	60	118	156	57	63	63	63	236	79	178	76	56	59.5	58	160
400	076A03AF.esd	35.2	not assigned.unknown	PGSC0003DMB000000017	Pot_ch11	93.45	2653962	2653570	Pyridine nucleotide-disulphide oxidoreductase	49	51	50	51	49	49.5	51.5	49.5	50	49	54	50	54	48	49.5	47	52.5	48	49	49.5	53	52	46	45	50	47.5	47	50.5	44	47	45	46	50	48	50	48.5	45	48	50	53
401	bf_suspxxxx_0013e11.t3m.scf	29.3.4.3	protein.targeting.secretory pathway.vacuole	PGSC0003DMB101000020	Pot_ch02	97.37	1566879	1566652	Vacuolar sorting protein	47	52	51	48.5	52	52	53.5	53	52.5	52	56	53	50	51	50	48	53.5	50	51	50.5	51	54	52	53	48.5	46	46	50	45	49	48	48	53.5	50	50	48.5	44.5	51	50	50
402	bf_ivrootxx_0039e06.t3m.scf	35.2	not assigned.unknown	different hits	NA	NA	NA	NA	TRANSPORT INHIBITOR RESPONSE 1 protein	201	467	401	654	319	270.5	594	751.5	553	283	832.5	525	507.5	592	214	617	622	272	327.5	379.5	287.5	186	433	310	377	356	162	273	181	219	709	145	506.5	470	280	499	149.5	567	494	198
403	cSTB34D23TH	35.1	not assigned.no ontology	PGSC0003DMB000000026	Pot_ch03	91.61	195815	196112	Ccr4-associated factor	50	51	53	54	49	53	54	52	52	54.5	54	55.5	52	48.5	53	51	52	49	49	50	53	57	53	53	48	50.5	47.5	49	49.5	52	52	47	56	54	47	51.5	49	49	52	54
404	MICRO.1463.C1	29.3.99	protein.targeting.unknown	PGSC0003DMB101000060	Pot_ch01	97.09	1591499	1590953	Synbindin	49	51	50	49	49	50	51	50	51	51.5	58	54.5	51	48	52	50	49.5	49.5	48	49	52.5	54	48.5	51	50	48	47	52	52	47	46	48	53	52	48.5	49	44	48	49	49.5
405	MICRO.13445.C1	26.1	misc.cytochrome P450	PGSC0003DMB000000055	Pot_ch03	97.54	1260002	1260367	Cytochrome P450 71A4	293	400.5	184	212	77	405	319	105.5	535	585.5	146	292	108	232	75	86	209	100	79	415	338	510	186	343	137	129	79	476	179.5	281	212.5	213	336.5	149	269	166.5	225	193	253	64.5
406	MICRO.15791.C1	35.1	not assigned.no ontology	PGSC0003DMB000000004	Pot_ch02	99.64	3368588	3369421	ATP binding protein	195.5	147	107	126	NA	108	215	219	155.5	236.5	218	235.5	116	167	118	170.5	319	160	184	312	171	241.5	277	171	177	153	142.5	217	97	109	147	87	188	147	118	130	119	154	189	132
407	MICRO.10188.C1	31.3	cell.cycle	PGSC0003DMB000000177	Pot_ch09	98.7	836847	836465	Peptidyl-prolyl cis-trans isomerase CYP21-3, mitochondrial	310	328.5	208.5	56.5	316	568	621	464.5	474.5	320	92	345	443.5	659.5	55.5	362.5	748	610	392	697	874	716.5	1149	537	457	754	57	67	307	376	409	479	77	330	386	490	529	307.5	349	56
408	cSTB23O19TH	35.1	not assigned.no ontology	PGSC0003DMB000000652	Pot_ch07	100	78450	78078	Multicopper oxidase	52	56	51	57	54	57	56	57	54	66	62	58.5	72	53	51	55	65.5	52.5	54	56.5	64.5	68	66	73.5	54	76	52	78	53	61.5	50.5	49	58	54	50	48	54	50.5	55	55
409	MICRO.14804.C1	35.1	not assigned.no ontology	PGSC0003DMB000000543	Pot_ch05	97.86	192205	191600	Acetyltransferase, GNAT family protein	173	126	114	231	232	158.5	150	245	214	148	199.5	152	154	100.5	97	205	206.5	164.5	138	134.5	144	177	110	145	195	162	154.5	143	69.5	91	166	118	123.5	168	82	97	96	126	121.5	147
410	MICRO.5254.C1	29.5.11.04.02	protein.degradation.ubiquitin.E3.RING	PGSC0003DMB000000004	Pot_ch02	99.77	714523	713638	Zinc finger protein	1137.5	1562.5	665	1888	1727	1535.5	1662	1392	1269.5	1448	2058.5	1838	1842	1622	1072	1211.5	1663	952	1585	1850	1153.5	1106	1501	1018	1483	1288	964	1744	385.5	1412	1834	817.5	1563	1344	550	795	1637	1569	1075.5	1455
411	MICRO.1075.C5	30.1	signalling.in sugar and nutrient physiology	PGSC0003DMB000000404	Pot_ch04	96.42	185388	184301	Phi-1 protein	49	51.5	51	51	48	53	50	51	51	48	54.5	53	50	49	50.5	54	48	50.5	47.5	47	52	52	49	50.5	48	50	50	48	46	48	47	48.5	52.5	49	49	50	49	49	49.5	51
412	ACDA00666H06.T3m.scf	35.2	not assigned.unknown	No Significant Hit	NA	NA	NA	NA	--	49.5	49	48	49.5	49	52	51	57	52	53	56	54.5	53	47.5	52	50	50	50	48	47	55	50	48.5	50	49	50	50	56	48	47	48	48	55	46.5	48	50	54	52	52.5	51
413	MICRO.13781.C1	35.1	not assigned.no ontology	PGSC0003DMB000000073	Pot_ch01	100	660732	660412	UNC-50 family protein	590	721	368	790	877	470	854	988.5	610.5	467	1164.5	647	663.5	663	480	864	1501	458	918	1296	823.5	1106	872.5	660	774.5	781	560	908	288.5	584	596	529	719	669	340	418.5	749	704.5	405.5	504
414	BF_LBCHXXXX_0020G09_T3M.SCF	17.5.2	hormone metabolism.ethylene.signal transduction	PGSC0003DMB000000086	Pot_ch04	99.71	1064535	1064189	--	47	50	49	48.5	46.5	52	51	50	49	50	57.5	52.5	49.5	50	50	52	47	47.5	46	44	49	53	50	50	46	45	46	47	46	47	45.5	47.5	50	48	46	49	44	48	49.5	50
415	MICRO.189.C9	20.1.05	stress.biotic.regulation of transcription	PGSC0003DMB000000335	Pot_ch08	98.76	543995	544638	MRNA, 1346 bp sequence	49	52.5	53	49.5	49	51	48	53.5	51	49	59	53	54	48	52.5	54	49	49	51	49	50.5	52	52	52	46	46	50	50	46.5	48	47	46	52	50	47.5	47	47	49	50	52
416	MICRO.8570.C2	35.2	not assigned.unknown	PGSC0003DMB000000068	Pot_ch01	100	1920601	1921165	Conserved gene of unknown function	8683.5	7202.5	5830	7771	8249	6300	8481.5	9477.5	7999	6693	11533	8207.5	6301	6985	6528	7133.5	17412	5818.5	7844	17428	9704	15426	14772	6616.5	13367.5	9053	7149	15022	4320.5	11129	4786.5	4898	6234.5	5447	3266	4599.5	5394.5	8054.5	5908	4342.5
417	MICRO.9934.C1	35.2	not assigned.unknown	PGSC0003DMB000000032	Pot_ch04	98.37	1099337	1098724	Krox	560	402	343	565	557.5	496	609.5	826	499	534	732	478	353	511	299	777	582.5	466	489	437.5	282	456	569	279	398	295	220.5	645.5	190.5	304	437.5	270	640.5	471	304	451.5	478	396	343	261
434	STDB003A04u.scf	28.99	DNA.unspecified	different hits	NA	100	1360937	1361127	DNA-binding protein	53.5	62	58	65	62	60	62	69	62	65	71	63	58.5	57	72	62	76	56	62	63	66.5	72	64	56.5	68	57	64	61	54.5	57	58	55.5	69	65.5	58	58	59	62	61	57
435	SDBN003F21u.scf	35.1	not assigned.no ontology	PGSC0003DMB000000087	Pot_ch06	97.69	1678687	1678558	Zinc finger protein	81	80	85	102	74.5	84.5	95	90	109.5	103	96	80	98	71	80.5	93	90	66	99	74	69	85	87.5	78	73	64	102.5	126.5	66	69	81	60	87	73.5	64	67.5	94.5	78	84	73
436	MICRO.12083.C1	35.2	not assigned.unknown	PGSC0003DMB000000047	Pot_ch07	99.76	1439514	1440344	Conserved gene of unknown function	1599	1814	1254	2912	3072.5	1988.5	2535	2935	1827.5	1978.5	3557	1688	1556	2646.5	1568.5	2316	2909	2066	2151.5	1408	1075	1547	1727	1036.5	1895	1983	1575	3153.5	576	2364	3327.5	963.5	2102	1513	982	1535	1858	2248	2089.5	1892
437	TBSK02966FH02.t3m.scf	20.1.07.06	stress.biotic.PR-proteins.proteinase inhibitors	No Significant Hit	NA	NA	NA	NA	Cysteine protease inhibitor 9	3132	1539.5	2049.5	2181	6243	4322	3123	8803	2266	5319.5	11105.5	3455	1975.5	7433	2396	8741.5	1635.5	6216	1944	1420	828	603.5	1152	958.5	2803.5	1248.5	978	7271	562	2256	3034.5	1529	10026	2046	4203	3299	NA	1749	4285.5	4016.5
438	bf_mxflxxxx_0026c12.t3m.scf	35.2	not assigned.unknown	PGSC0003DMB000000492	Pot_ch10	99.04	36016	36224	Gene of unknown function	48	49	50	52	53	51	53.5	56	51	56	66	52	48	50	51	50	54	52	52	51	52	49	50	49	49.5	47	47	51.5	45	46.5	50	47.5	57	52	50.5	50.5	51	48	53	52
439	MICRO.9584.C1	35.2	not assigned.unknown	PGSC0003DMB000000296	Pot_ch04	98.18	140468	139647	Conserved gene of unknown function	52	68	58	59	57	58	60	62	61	65	70	64	57	53	57.5	55.5	67	55.5	69	72.5	71	64	73.5	67	66	60	59	61	48.5	54	51	49	66	57	56	53	54	55	58	55
440	SDBN003K11u.scf	35.2	not assigned.unknown	No Significant Hit	NA	NA	NA	NA	--	48	52	50	53	53	51	51	53	53	57	61.5	52.5	52	52	49	51	50	54	54	49	53	53	52.5	52	49	44.5	45	50.5	46.5	51	49	50	60	54	49	49	49.5	50	54	48
441	MICRO.15459.C1	35.2	not assigned.unknown	PGSC0003DMB000000096	Pot_ch07	99.57	1100561	1100791	Alpha galactosidase	57	57	52	61.5	58	54	64	56	58	59	59	58	57	54	57	58	56	54	60	51	53	58	55	59	55	50	50.5	58.5	47	52	56	50	57.5	58	52	47	57	57	52	58
442	MICRO.15127.C1	10.6.2	cell wall.degradation.mannan-xylose-arabinose-fucose	PGSC0003DMB000000164	Pot_ch04	96.35	510173	510977	Periplasmic beta-glucosidase	65	72	54	60	61	77.5	97	99	71	144	80	77.5	131	60	54	88	205	63	109.5	265	169.5	108	135	317.5	115	102.5	101	95	70	100	71	54	85	68	58	56	70	53	76	57
443	MICRO.12778.C1	27.1	RNA.processing	PGSC0003DMB000000097	Pot_ch12	99.81	551749	551229	RBP50	3405	3474	2316	4068.5	4524	2507	4230	3656	3085.5	2975	4994	2864	3171.5	3149.5	3062	4391	3771	2591	4560	2828	2655	2495	2622	2142	3661	2209	2046	2811	1409	2137.5	2991.5	2288.5	4123	3033	2098	3034	2310.5	4942	2301	2189.5
444	MICRO.6587.C8	35.2	not assigned.unknown	PGSC0003DMB000000021	Pot_ch09	95.67	1541742	1541096	Conserved gene of unknown function	59	59	55	64	60	58	59.5	58	57	61	66	55	57	57	56	61	63	57	58.5	59	58	70	58	56	59.5	52	50	64	51	54	59	52.5	62	60	53	60	64	69	63	61
445	MICRO.4882.C1	30.2.17	signalling.receptor kinases.DUF 26	PGSC0003DMB000000098	Pot_ch01	96.92	1340645	1341131	Kinase	62	59	60	90	60	72	75	71.5	67	74	88	67	75.5	60	63	66	65	54	69	55	59	59.5	62	67	65	59	59	62.5	60.5	59.5	68	63	72	67	62	60.5	57	73	62	63.5
446	POCC282TV	35.2	not assigned.unknown	PGSC0003DMB000000162	Pot_ch08	96.2	120072	119336	--	50.5	51	49	52	53	53	51	53.5	53	54	56	49.5	51.5	49	55	53.5	56	49	52	48	53	52	51	51	50.5	48	48	51	45	49	48	46.5	52	55	50	54	49	53.5	49	48
447	SDBN003P16u.scf	35.2	not assigned.unknown	PGSC0003DMB000000184	Pot_ch04	98.2	405719	406268	Fms interacting protein	53	69	56	68	64	70	76	65.5	80.5	65	90	81	83	55	72	62.5	61	60	60.5	83	104	62	61	74	66.5	48	68.5	54	59.5	67	73	58.5	66	60	57.5	64.5	57	82	50	63
448	BF_LBCHXXXX_0042G06_T3M.SCF	20.1.02	stress.biotic.receptors	PGSC0003DMB000000207	Pot_ch09	97.54	724628	725195	Disease resistance protein RGA4	50	53	52	56	54	51	52	51	52	52	66	52	52	51	55	51	52	49.5	52	47	56.5	50	49	53	52	47.5	47	49	45	47	48	51.5	50.5	50.5	49	50	50	54	48	51
449	167G08AF.esd	34.2	transporter.sugars	No Significant Hit	NA	NA	NA	NA	--	54	61	66	68	64	66	60	71	60	68.5	69	60	66	59	55	60	59	62.5	60	57	56	65	60.5	61	58	54	54	61	52	61	60	61	76.5	65	63	66	73	55	64	57
451	MICRO.3092.C1	29.5.11.04.02	protein.degradation.ubiquitin.E3.RING	PGSC0003DMB000000062	Pot_ch03	96.76	2159738	2159555	Kinase	110	99.5	81	135	111	96.5	132.5	138	88.5	131	130.5	106.5	114	126.5	72	117.5	673.5	83	117	349	296.5	641	347	189.5	307	128	117	427	116.5	330.5	107	90	106	99	83.5	81	113	97	91	92
452	SDBN003G24u.scf	34.12	transport.metal	PGSC0003DMB000000037	Pot_ch07	97.44	2412294	2411669	Cation:cation antiporter	84	163	90	93	126	84	95.5	93	130.5	165.5	116	102	140	85.5	99	95	88	73	105	87	108.5	67	84	138	107.5	105	110.5	82.5	72	62	137	94	187	145	80	72	72	85.5	112	130.5
453	cSTB26E23TH	35.2	not assigned.unknown	No Significant Hit	NA	NA	NA	NA	--	48.5	53	52	55.5	54	54.5	55	59	53	58	65	56	56	50	53	54	55	52	56.5	53	50.5	58	56	52	56	48	52	54	54	51	50.5	50	55	57	52	57	55	52	51	58
454	MICRO.7075.C1	35.2	not assigned.unknown	PGSC0003DMB000000003	Pot_ch05	96.72	133607	132786	CRS2-associated factor 1, chloroplastic	48	52	49	52	54	51	51	51.5	51	58	59	58	52	51.5	52.5	52	54	52	53	48	55	55	52.5	51	52	49	50	48	50	46	48	50	57	55	51	54	49	48	46	53
456	MICRO.15474.C1	35.2	not assigned.unknown	PGSC0003DMB000000076	Pot_ch07	99.16	1203337	1202741	Stress response protein nst1	51	54.5	51	53	52.5	55	55	55	54.5	58	58.5	56	58.5	50	51	53	61	52	51	54	59.5	53	60	56	56	54	51	53	51	51	52	51	56	52.5	51	53	50	48	51	52
457	MICRO.16720.C1	35.2	not assigned.unknown	PGSC0003DMB000000712	Pot_ch03	98.24	139210	138815	Gene of unknown function	52	62.5	58	67	73.5	65	62	60.5	63	423	78	95	68	52	66	62	63	61	62	184	70	116	78	56	71	85	60.5	66	49	68	64	57	73.5	62	57	59	60	56	57	65
458	MICRO.18231.C1	35.1	not assigned.no ontology	PGSC0003DMB101000060	Pot_ch01	97.73	445942	445811	--	53	60	56	62	59	60	57	61	60	58	60	58	58.5	55	56	59	65	51	55	58	59	54	52	59	57	48	55	55	49	53	54	54	61	61	54	58	60	56	60	64.5
459	bf_mxflxxxx_0061a09.t3m.scf	35.2	not assigned.unknown	PGSC0003DMB101000060	Pot_ch01	100	1401701	1401951	Ferroportin protein family	51	50.5	52.5	51	47	51.5	52	56	53	53	56.5	59.5	49	48	52	51.5	52	48.5	51	51	51	55.5	52	49	50.5	50	48	52.5	46	47	45	47.5	55	51	50	52	49.5	47	49	50
460	MICRO.2219.C5	16.2.1.01	secondary metabolism.phenylpropanoids.lignin biosynthesis.PAL	PGSC0003DMB000000177	Pot_ch09	97.3	215610	215757	Phenylalanine ammonia-lyase	69	187	86	68	77	127.5	185	269	77	379	372.5	172	98	106	65	112.5	2945	214	61	1623	916	1383	3303	719	980	277	227.5	298	288	1091	52	85	111	84.5	82	93.5	178	61	127.5	74
461	bf_acdcxxxx_0004a08.t3m.scf	35.2	not assigned.unknown	PGSC0003DMB000000104	Pot_ch01	95.53	1540257	1539587	Aluminum-induced protein	155.5	118.5	82	285	173	84.5	148	130.5	164	111.5	243	108	143.5	114	70	173.5	160	98	248.5	134	106	119	92	122	124	92.5	118.5	119.5	68	76	123	99.5	106	98	89.5	84	94	156	85	91
462	MICRO.13915.C1	35.2	not assigned.unknown	PGSC0003DMB000000660	Pot_ch06	98.63	91341	91049	DNA binding protein	58.5	57.5	57	58.5	61	60.5	58	62	57.5	62	61	71	75	64	51.5	58	55	55	58	50	55	55	58	54	50	63	51.5	54.5	50.5	71	49	47	62	69	50.5	56	56	54	66	58
463	bf_arrayxxx_0102f10.t3m.scf	34.3	transport.amino acids	No Significant Hit	NA	NA	NA	NA	--	46	49	49	52	53	51.5	52	51	51	52	52	54	52	48.5	50.5	50.5	51	49	48.5	49	53	51.5	49.5	50	48	49	48	46	48	47	47	47	56.5	51	50	49	50	49	50	50
464	BF_TUBSXXXX_0063G10_T3M.SCF	35.2	not assigned.unknown	PGSC0003DMB000000349	Pot_ch06	93	143949	144203	--	47	53	52	53	51.5	56	55	55.5	50	59	57.5	58	54.5	50	53.5	52	55	48.5	51	51	51.5	54	53	52	50	48	47	53	47	50	46.5	47	52	55	52.5	51	49	55	50	54
465	MICRO.2814.C1	16.1.2.3	secondary metabolism.isoprenoids.mevalonate pathway.HMG-CoA reductase	PGSC0003DMB000000032	Pot_ch04	99.9	2456548	2457533	3-hydroxy-3-methylglutaryl coenzyme A reductase	182	445	187	342	72.5	325.5	275	336	227	154.5	625.5	261.5	171	239	380.5	240.5	1058	121	85	562	603.5	1098	540	837	349.5	540.5	448	598	215.5	899.5	155	63.5	215.5	121	61	139	291	248	248.5	142
467	bf_suspxxxx_0039c05.t3m.scf	17.2.3	hormone metabolism.auxin.induced-regulated-responsive-activated	PGSC0003DMB000000575	SL2.10ch06	98.68	84542	85218	Auxin response factor	53	54	58	74.5	55	57.5	61	62.5	61	63	65	59	69	56	55	55	76	56	55	74	62	73	66	62	61	56	55	76	52	56	57	54	59.5	62	54	56	50	59.5	50.5	55
468	MICRO.12938.C1	35.1	not assigned.no ontology	PGSC0003DMB000000385	Pot_ch10	97.28	325148	326356	Conserved gene of unknown function	233	328	338.5	629.5	320	354	265.5	474	387	359.5	663.5	314.5	365	377	397	401	961	308	322	616	578	319	481	414	388.5	414.5	363	293.5	144	327	223.5	210	462	165	175	248.5	369	232	326	140
469	MICRO.695.C6	30.2.7	signalling.receptor kinases.leucine rich repeat VII	PGSC0003DMB000000279	Pot_ch06	99.41	178185	179031	ATP binding protein	84	98	70	97	90	81	90	90	75	117	91	81	124	69	78	79.5	98	73	92	87	84.5	94	93	92	89.5	75	71	90.5	68	95	93	75	81	73	62	69	68	85	64	67
470	MICRO.5009.C1	15	metal handling	PGSC0003DMB000000034	Pot_ch12	99.19	788756	789003	Cadmium-induced protein AS8	446	504	283	687	521.5	317	482	879	387.5	507.5	780.5	474	513.5	406	308	589.5	925	384	624	815	519.5	817	638	444	514	526	426	525	252.5	451	501	335.5	554	515	349	311	309.5	518.5	478	366
471	MICRO.18102.C1	33.99	development.unspecified	PGSC0003DMB000000039	Pot_ch03	99.12	707835	707384	Gene of unknown function	46	55	52	53.5	51	53.5	51.5	56	52	60	54	52.5	51	49	52	51	54.5	47	56	49	49	53	53	48.5	49	48	45	50	47	47	48	45	51.5	50	50	54	46	50	52.5	49
472	MICRO.577.C2	30.5	signalling.G-proteins	PGSC0003DMB000000126	Pot_ch03	98.56	35117	35742	GTPase activating	117.5	95	109	146	133	130	156.5	145.5	117	119	174	138	117	94	117	102	130	95	109	110	91.5	121	120	112	125.5	108	120	94.5	84	129.5	122	111	121	125	91	111	84	119	108	96
473	MICRO.12227.C1	35.2	not assigned.unknown	PGSC0003DMB000000085	Pot_ch02	98.67	568335	567437	Conserved gene of unknown function	50	54	54	54	52	56	54	54	57.5	59.5	63	58	56	55	51	53	56.5	52	56	61	57	59.5	57.5	55	56	53.5	56	53	49	53	53.5	50	58.5	56	55	52	52	53	50.5	51
474	MICRO.181.C1	35.1	not assigned.no ontology	PGSC0003DMB000000468	Pot_ch07	97.64	341786	341282	GD3B	77	80	66.5	93	83.5	75	91	93.5	88.5	87	105	92	75	88	79.5	87	119	73	88	110	82	91.5	88	77	79	75	69	86.5	57	70	78	67	84	78	70	77	81.5	79.5	66	71
475	MICRO.3624.C2	35.1.20	not assigned.no ontology.formin homology 2 domain-containing protein	PGSC0003DMB000000062	Pot_ch03	96.12	2126628	2127450	Formin 20	47	51	49	51	52	51.5	49	53	51	55.5	58	56	54	47	51	48	56	48.5	47.5	54	50	54.5	50	53	48	46	48	51.5	48.5	49	49	52	55	57	48.5	55	45.5	46	48	51
476	MICRO.5319.C5	35.2	not assigned.unknown	PGSC0003DMB103000051	Pot_ch04	94.35	447	1541	--	106	96	103	122	113	90	101	120	129	98.5	187	98	101.5	93	88.5	93	114	84	145.5	92	97	88.5	96	85.5	130	85	76	90	89.5	80	152	106	135	118	93	138	113	114	104.5	82.5
477	bf_cswbxxxx_0008h06.t3m.scf	35.2	not assigned.unknown	different hits	NA	94.22	60744	60916	Cystathionine beta-lyase	688	936.5	686	1561.5	917	966	1158.5	878.5	1140	633	875	826	1168	625	1045	799	1382	773	1035	777	736	874	787	601.5	727.5	908	894.5	835.5	393.5	754	1316	704	1127	591.5	475.5	601	521.5	850	542	893.5
478	bf_mxflxxxx_0065a08.t3m.scf	34.1	transport.nucleotides	PGSC0003DMB000000510	SL2.10ch07	97.27	160278	159738	Purine transporter	301.5	148.5	209	338	195.5	257	209	241	180	169	216	220	236.5	139	282.5	211.5	467	204	321.5	1189	281.5	459	431.5	271	179.5	257.5	176	299	101.5	230	128.5	87	121.5	136	106	93.5	121.5	176.5	99	132.5
479	BF_LBCHXXXX_0029G11_T3M.SCF	35.2	not assigned.unknown	No Significant Hit	NA	NA	NA	NA	--	48	52	53	50.5	52.5	55	55.5	54	55.5	57	62	50.5	53.5	50	51	48.5	52.5	53	53	51	53	53	53	50	49	48.5	47	51	48	49	47	46	57	54.5	51	51.5	46	47	52	51
480	MICRO.219.C1	35.2	not assigned.unknown	PGSC0003DMB000000338	Pot_ch10	95.86	417125	415998	Transcription elongation factor 1 homolog	65	61	61	91	80	61	70	74.5	75.5	65	113	61	70.5	62	53	65.5	66	62	73	56	65.5	62	57	55	60	59	55.5	62	50	53	71	57	65	64	60	57.5	58	75	60	58
481	SDBN006A19u.scf	35.2	not assigned.unknown	PGSC0003DMB000000062	Pot_ch03	100	204704	205021	Conserved gene of unknown function	72	96.5	69	103	111.5	111	91	200	75	123	175.5	80	76	106	64.5	163	160.5	76	81	79	79	78	78	71	89	65	69	206.5	53	79.5	83	73	189	86	91	74	114.5	89	136	100
482	MICRO.435.C3	26.1	misc.cytochrome P450	PGSC0003DMB000000876	SL2.10ch01	96.83	70806	71688	Cytochrome P450 hydroxylase	75.5	63	64	72	79	62	58	65	81	75	86	94	98	63.5	68	57	59	69	56	63	74	102.5	68.5	64	67	66	60.5	72.5	50	65.5	85.5	61	72	80	66	60	54	121	61	74.5
483	MICRO.725.C5	26.21	misc.protease inhibitor/seed storage/lipid transfer protein (LTP) family protein	PGSC0003DMB000000154	Pot_ch03	99.66	848235	847938	--	66	122	113	86	88	178	103	105	111	113	98	104	95	94.5	104	77	90	76	68.5	69	171.5	137	104.5	107	87	97	89	92	254	221	128.5	166	218	186.5	183	197.5	118.5	166	177	142
484	MICRO.14125.C3	27.3.67	RNA.regulation of transcription.putative DNA-binding protein	PGSC0003DMB000000004	Pot_ch02	100	4051103	4051692	Conserved gene of unknown function	431	428.5	280	580	586	363	475	523	491	370	581	400	437	460	343.5	488	433.5	421.5	591	380	279	335.5	336	259	419	294	245	390	166	335.5	539	284	488.5	433	255.5	324	292.5	514	281	436
485	MICRO.7977.C2	1.02.05	PS.photorespiration.serine hydroxymethyltransferase	PGSC0003DMB000000105	Pot_ch01	97.86	1068350	1068957	Serine hydroxymethyltransferase	1446	849	892.5	1900	1125	1357.5	1316	1592	1600	1044	1628	1255	1340.5	1553	1047	1122.5	2130	1129	1719.5	1751.5	1112.5	1335	1581	1196	1590	1145	1138	1637	503	1155	1321	937	1261.5	978	623	820	845	1621	1235.5	1074
486	MICRO.319.C1	29.1	protein.aa activation	PGSC0003DMB000000129	Pot_ch10	97.26	1416283	1415592	Asparaginyl-tRNA synthetase, cytoplasmic 1	49	51	50	52	52	54	51	56	50	50.5	59	56.5	54	49	48.5	53	50	50	52	49.5	59	52	51.5	51	52	49	47	51	46	45	51	47	52	50	52	49	48	48.5	47	54
487	bf_stolxxxx_0038d02.t3m.scf	29.2.2	protein.synthesis.misc ribosomal protein	PGSC0003DMB000000174	Pot_ch09	92.06	96039	96220	60S ribosomal protein L17	808	139	604	165	179	813	842.5	1241	1149	885	286	189.5	1214	161	765	1043	3627	824	1117	388	322	2266	2950	2123	452.5	1810	1537	2171.5	459	1272	843	136	164	825	453	577	884	132	877	150
488	POCCH75TP	29.5.15	protein.degradation.inhibitors	PGSC0003DMB000000072	Pot_ch05	99.51	403956	404367	Zinc finger (C3HC4-type RING finger) family protein	69	73	60	74	70	66.5	79.5	75	68	73	74	73	70.5	69	62	70	67	58	70	65	64	68	67	64	68	55	55.5	63	51	59	64	54	65	62	56	51	54	67.5	56	65.5
489	BF_TUBSXXXX_0016E10_T3M.SCF	35.2	not assigned.unknown	PGSC0003DMB000000149	Pot_ch10	95.79	318970	319325	Gene of unknown function	50	54	60	102	118	68	60.5	79.5	72	52	64	54	57.5	52.5	60	83	68	71	74	55	58.5	54	63	52	63.5	65.5	58	55	57	50	56	73.5	73	56.5	51	69	52	92	60	78
490	MICRO.1887.C2	29.5.11.20	protein.degradation.ubiquitin.proteasom	PGSC0003DMB000000102	Pot_ch07	100	587047	587384	Proteasome subunit alpha type	97	97	69	102.5	79	98	98	92	97	192	119.5	109	156	81	74	90	408.5	80	77	416	508	368	366.5	479	286	208	240	344	70	232	99.5	75	116	84.5	76.5	61	131.5	89	95.5	107
491	STMJP64TV	35.2	not assigned.unknown	PGSC0003DMB102000423	Pot_ch02	97.67	227456	227245	Conserved gene of unknown function	179	204	122	316	230	250	270	217	204	292.5	338.5	313	282.5	362	209	225	476	282.5	279	582	685.5	1706.5	1665.5	846	526	588	379	1156	130	882	316	316	204	249.5	206.5	124	176	269	356	279
492	BF_TUBSXXXX_0002E02_T3M.SCF	35.2	not assigned.unknown	PGSC0003DMB000000433	Pot_ch11	96.4	438242	438133	Conserved gene of unknown function	826	576	422	409	359	338	413	480	788	384	605	421	403	340	235	436.5	640.5	331	784	594	438	601	502	487	471	382	374.5	576	277	297	478	254	700	321	408.5	263	301	345.5	264	281.5
493	cSTB39D22TH	35.2	not assigned.unknown	PGSC0003DMB000000082	Pot_ch02	98.23	1211209	1210764	Conserved gene of unknown function	46	49.5	48	50	48	53	53	53.5	49	51	55	54	49.5	49	53	53	47.5	47	46	46	56	53	48	48	51	48.5	49	47	45	47	47	49	51	50	47	50	47	46	49	46
494	MICRO.2909.C1	29.2.2	protein.synthesis.misc ribosomal protein	PGSC0003DMB000000246	Pot_ch06	98.58	97332	97895	Ribosomal protein L28	48.5	49	52	53	50	50	51	51	53	53	56	53	51	48	48	50	51	49	49	48	51	49	50	50	47	45	48	45	47	46	48	48	52	50	50	47	51	46	50	50.5
495	MICRO.5036.C1	35.1	not assigned.no ontology	PGSC0003DMB000000500	Pot_ch01	99.1	313607	313276	NmrA family protein	492	560	263.5	509	621.5	435.5	721	874	352.5	782.5	1180.5	822	517	742	328	609	1151	519	763.5	1231	653	1139	981	589	1083.5	644	435	1636	286.5	843	551	274.5	644.5	483.5	285	432	551	441	578	472
496	MICRO.153.C2	35.2	not assigned.unknown	PGSC0003DMB000000032	Pot_ch04	93.49	1890364	1889426	Pectinesterase	51	61.5	52	57	52	62	70	66	54	61	78.5	70.5	57.5	50	61	56	58	53	50	70	73	73	85	106	73	58	68.5	63	66	77	56	62	71	58	61	60	57	51.5	65	58
497	SDBN006J01u.scf	35.2	not assigned.unknown	PGSC0003DMB000001201	NA	90.36	20221	20881	--	47	51	49.5	53	50	55	49.5	53.5	48.5	50.5	56	55	56	48	51	54	50.5	47	50.5	48.5	54	52.5	49	52	50	51	47	50.5	47	48	50	49.5	52	52	51.5	52	46	50.5	51	50
498	cSTA14C9TH	35.2	not assigned.unknown	PGSC0003DMB000000854	Pot_ch08	94.65	38121	37828	Ankyrin repeat-containing protein	47	54.5	52	54.5	57	57	55	58	57	52	66.5	57	55	48	52	56.5	49	53	52	50.5	58	52	50	49	53.5	52	49	50	51.5	49	46	54	56	53	50.5	55	47.5	53	52	54.5
499	cSTD19H1TH	35.2	not assigned.unknown	PGSC0003DMB101000060	Pot_ch01	100	1702268	1702033	Glucose-6-phosphate 1-dehydrogenase	47.5	48	51	51	48	52	56	51	47.5	48	57	53	48.5	45	49.5	52	45	49	49	47	54	51	49.5	51	49	47	45	48	47	45	47	45	50	48.5	47	52	46	47	48	50
500	BF_LBCHXXXX_0054A04_T3M.SCF	26.1	misc.cytochrome P450	different hits	NA	98.04	28656	27943	Cytochrome P450 71A4	83	75	62	68	78.5	88	93.5	149	70	98	123	129	71	85	141	119	122	87	86	109	68	66	132.5	94	93.5	88.5	82	116	56	71	69.5	65	127.5	85	81	73	61.5	69	83	90
501	bf_suspxxxx_0048c08.t7m.scf	35.1	not assigned.no ontology	PGSC0003DMB000000073	Pot_ch01	100	1883812	1884215	Phox (PX) domain-containing protein	55	55	55	62	57	58	64	61.5	57	56	66	62	57.5	53.5	55	58	62	50	56	59	62	58.5	59	60	55	65.5	52.5	57	52	57	56	52.5	61	64	52	59	75	62	57	59.5
502	MICRO.11452.C2	35.2	not assigned.unknown	PGSC0003DMB000000073	Pot_ch01	99.21	1232818	1233321	Pentatricopeptide repeat-containing protein	246	131	155	411	228	178.5	172	156	190	144	208	219	234	161	155	150	121.5	173	156	111.5	103	94	110	135	250	103	173	109	129	176	247	194	216	114	154	141	102	282	130	191
519	MICRO.17303.C1	30.3	signalling.calcium	PGSC0003DMB000000116	Pot_ch12	100	115040	115196	Integral membrane single C2 domain protein	544	386	273	455	557	232	459	554.5	458	337.5	561	348	307	338.5	252.5	555	381	241	597	246	309	361	202	246.5	364	182	204.5	342.5	129.5	189	280	343	422.5	263	209	245	309	425.5	140.5	314
520	MICRO.8955.C1	35.1.19	not assigned.no ontology.C2 domain-containing protein	PGSC0003DMB000000281	Pot_ch08	100	683943	684206	Elicitor-responsive protein	2424	2958.5	1464.5	5354	2683.5	2237	3289	3644	3962	3262.5	5460.5	3103.5	2623.5	3063	2433.5	3287	6504.5	2689	4460	5981	4325	4348	4859.5	2889	4355	4424	3568.5	4178	1102	3250	3395	2586	5153.5	2906.5	1693.5	1756	3790	2919	2907	3076
521	MICRO.4592.C1	35.1	not assigned.no ontology	PGSC0003DMB000000071	Pot_ch09	98.85	734767	735028	Glutathione S-transferase	189	174.5	111	184	153	196	314	455	289	390	585.5	220.5	253	223	128	296	596	364	275	332	417	377	306	613	233.5	515	260	284	119	138	195	144	217.5	218	151	188	337	146.5	369	168
522	MICRO.15094.C1	27.3.39	RNA.regulation of transcription.AtSR Transcription Factor family	PGSC0003DMB102000031	Pot_ch12	99.49	617336	616748	Calmodulin-binding transcription activator (Camta), plants	1172	639.5	654	1661.5	1297	1029.5	1095	1209	1092	1009	1818	802	642	1256.5	707.5	1119	1640	1205	1250	1158	884	1615	1263	713	948	659	745	1516	349	723.5	756.5	574	802	753.5	482	862	605	914	707.5	627
523	049B05AF.esd	35.2	not assigned.unknown	PGSC0003DMB000000054	Pot_ch08	99.21	70641	70894	--	48	55	48.5	54	54	51	56	57	53	57	67	54	54	48	54	54	56	53.5	55	51	53	57	55	51	52.5	48	47	51	50.5	49	50	50	61	56.5	49	57	53.5	49.5	50	51
524	MICRO.15721.C1	35.2	not assigned.unknown	PGSC0003DMB000000384	Pot_ch09	94.55	109585	109012	Gene of unknown function	48.5	53.5	52.5	51	49.5	49	53	53.5	49.5	54	55	50	51	50.5	50	51	54	50	51	49	51.5	54	51	50	51	47	50	51	48	48	48	43.5	53	52	49	52	50.5	48.5	51	48
525	POADH37TV	35.2	not assigned.unknown	PGSC0003DMB000000102	Pot_ch07	94.1	197014	197471	Conserved gene of unknown function	58	68	59.5	68.5	76	56.5	64	66	73	71	76	60	72	53	57	56	62	57	70	54	64	61	62	57	67	49	67	61	53	51	53.5	58	76	64	52	57	57	56	55	62.5
526	TBSK01959FD03.t3m.scf	35.2	not assigned.unknown	No Significant Hit	NA	NA	NA	NA	--	14917	16832.5	9099.5	23160.3	16357	13838	18416.5	22674.2	19407.5	18313	28261.5	13839	15301	17214	14061	19645.4	23243.1	12965	18017.5	14853	13010	14402	14459	10514	18865	20348.4	15015	29331.1	5490	14251	19784.8	11183	18679	13913	9220	10790	17960	15909	21099.7	18195
527	MICRO.3077.C2	35.2	not assigned.unknown	PGSC0003DMB000000225	Pot_ch08	98.23	729147	729936	Conserved gene of unknown function	138	127.5	105	157	189.5	117.5	198	238	167	130	191	127.5	113	100	116	201	153	103	123.5	97	101	138	98.5	108	122	110	103	125	79	97	102	122	126.5	153	86	102.5	135	160	134	106
528	POCAO30TV	35.2	not assigned.unknown	PGSC0003DMB000000018	Pot_ch04	90.79	1398992	1399357	Conserved gene of unknown function	48	51	53	93	79.5	86	100	116	51	55	118	51	53	88	51	106	79.5	78	50	76	59	66	72	49	51	47	49	51	47	62	50	66	102	85	50	77.5	52	54	85	50
529	MICRO.539.C1	35.1	not assigned.no ontology	PGSC0003DMB000000226	Pot_ch04	96.64	1024948	1024384	ZCW7 protein	120	192	103	203.5	142	194	276	265	218.5	207	390.5	229.5	250	118	180	235	224	118	227.5	201.5	132	166	152.5	150.5	124	104	146	172	72	176	309	95	156	136.5	93	209.5	148	138	111	155.5
530	MICRO.15722.C1	29.5.11.04.03.02	protein.degradation.ubiquitin.E3.SCF.FBOX	PGSC0003DMB000000469	Pot_ch01	99.09	121871	120882	Circadian clock-associated FKF1	1600	3088	2438	3970	4757	966	1630	3488	2111	1305	4214.5	1448	1200	3413	2539	3879	5127.5	967	3481.5	2292	2992.5	1728	1673	1796	1360	1752	1080.5	2288.5	1200	2346	1247.5	2669	1493	2898	938	1185.5	1183	1990	1819	858
531	BF_LBCHXXXX_0036A08_T3M.SCF	35.1	not assigned.no ontology	PGSC0003DMB000000024	Pot_ch12	100	1742080	1741918	DNA binding protein	45.5	54	50	54	49	51.5	52	51	50	56	55	54	54	51	52	53	55	50	53	51	50	51	52	50	51	47	48	51	49	48	49	47	55	54	48	54	51	48.5	50	49
532	STMCF57TV	35.2	not assigned.unknown	PGSC0003DMB000000004	Pot_ch02	98.44	3591851	3591660	Conserved gene of unknown function	55	66	59	76	70	63.5	66.5	70	66	63.5	81	64	71	58	60	69	77.5	63	64.5	62	60	68	67	62	70	53.5	60	63	54	60	63	53	68.5	68	53	60.5	62	66	53	54
533	ACDA01761C09.T3m.scf	35.2	not assigned.unknown	PGSC0003DMB000000105	Pot_ch01	93.33	878233	878061	Transcription factor	293	210	201	415	294	291.5	290	329	374	343	337	292	301	367	233	331.5	315	196	315	200	197	208	225	181	293	200	215	289	107	212	361	216	322	265	203	222	190	334.5	227	274
534	STMCY49TV	35.2	not assigned.unknown	PGSC0003DMB000000806	SL2.10ch10	93.65	17370	18216	--	65	56	69	65	64	57.5	58	62	58	60.5	58	52	57	58	52	67	64.5	57	57	48	53	54	55.5	52	53.5	53	55	51	52	47.5	68	49.5	53	54	54	51.5	51	50	59	52
535	SDBN002L11u.scf	35.1	not assigned.no ontology	No Significant Hit	NA	NA	NA	NA	Serine-threonine protein kinase, plant-type	48	51	49	48.5	50	53.5	50	49	51	51	53	52.5	48.5	50	53	47.5	53	47.5	51	46.5	49	50	50	48.5	49	46.5	47	48	47	47	47	48	50	52	47	52.5	47	47	47	48.5
536	MICRO.14990.C1	27.3.71	RNA.regulation of transcription.SNF7	PGSC0003DMB000000072	Pot_ch05	98.32	1178589	1178767	Charged multivesicular body protein	785.5	885	400	1042	826.5	510	812	1233	787.5	1141	1537	1009	787.5	866	598	1105	1233	677	1176	887	557	652	715	671	735.5	699	577.5	732	311	617	889	448.5	975	511	434	494	747	685	612	547
537	BF_TUBSXXXX_0009H09_T3M.SCF	35.2	not assigned.unknown	PGSC0003DMB000000568	Pot_ch02	97.77	94311	93728	Gene of unknown function	49	53	56	59	54	55	59	55	58	61.5	66	64	62	54	52	55	57.5	53	55	56	58	58	54	53.5	54	50.5	52	51	53	50	53	51	57	56	52	53.5	48	46	50	50
538	MICRO.16384.C2	15.2	metal handling.binding, chelation and storage	PGSC0003DMB000000494	Pot_ch08	95.11	225677	225232	Ankyrin protein kinase	74	65	63.5	63	69	79	83	68	83.5	69	69	74.5	81	68.5	63	68.5	54	63	71	50	60	67	63	58	55	49	56	55	53	55	67	58	73	59.5	57.5	61.5	54	61	59	67
539	MICRO.8543.C1	16.2.1.10	secondary metabolism.phenylpropanoids.lignin biosynthesis.CAD	PGSC0003DMB000000152	Pot_ch11	97.29	25837	26352	10-hydroxygeraniol oxidoreductase	722	616	267	411	283.5	708	1288.5	985.5	939	1676	2301	1108.5	429	576	485.5	697	665	1003	530.5	698	314	681	760.5	1869	651.5	913.5	843	676	171.5	336	432	219	789.5	381.5	308.5	549	667.5	388	1020	425
540	MICRO.16075.C1	35.2	not assigned.unknown	PGSC0003DMB000000541	Pot_ch01	98.35	127566	128353	DNA2/nam7 helicase	10669	9812	7280.5	20465.9	13958	7855	13164.5	11820.5	10623	8369.5	16641	9392.5	9125.5	10404	8976.5	12357	12550	8862	19218.6	8799	9645.5	11110.5	8203.5	7861	11309	7077	8505	8074.5	3833.5	6595	10876	8947	10719	10344	5673	6345.5	5959.5	14931	6191	9056.5
541	MICRO.7220.C1	34.2	transporter.sugars	PGSC0003DMB000000363	Pot_ch01	95.83	459825	459547	Sugar transporter	109	119	125	249	146	162.5	218.5	222	167	122	186.5	131.5	185	231	118	258	296.5	174	277	236	150	182	203	241	266	103	96	332	97	178	318.5	104	236	157	94	161	216	183	137	174
542	MICRO.5825.C2	35.2	not assigned.unknown	PGSC0003DMB000000156	Pot_ch06	93.93	1201841	1203007	--	54	57.5	55	59	53	61	56	60.5	56	58	60	59	59	54	55.5	52	58	58	58	53	56	57	70	59.5	57	58	53	56	55	54	52	49	59	54	54	51	45	49	57	53
543	MICRO.11855.C1	20.1.02	stress.biotic.receptors	PGSC0003DMB000000034	Pot_ch12	97.89	1197785	1196982	Disease resistance protein RPM1	53.5	53	51	55	54	57	55	53	56	56	57	60	55	49	51	55	56	46.5	56	53	50.5	54	52	49.5	50.5	49	49	53.5	47	48	53	49	53.5	51.5	50	53.5	46	48	46	50.5
544	MICRO.18223.C1	29.4.1.57	protein.postranslational modification.kinase.receptor like cytoplasmatic kinase VII	PGSC0003DMB000000801	SL2.10ch06	100	47484	47091	Receptor serine-threonine protein kinase	265.5	74	73	489.5	69	69	77	87	310.5	96	133.5	400	295.5	70	202	85	127.5	239.5	67	76	65.5	277.5	369	71	69	74	389	360	48	64	63	59	87	154	58	200.5	80.5	68	293	118
546	TBSK02852FF08.t3m.scf	35.2	not assigned.unknown	No Significant Hit	NA	NA	NA	NA	--	47	50	50.5	54	48	47	52	51	50	55	54	53	50.5	48	51	52	55.5	49	51	49	54	53	54	50	48	46	48	49	50	45	49	46.5	55	52.5	51	50	49	47	50	48.5
547	MICRO.3493.C1	35.2	not assigned.unknown	PGSC0003DMB000000726	Pot_ch06	99.13	157103	156411	Conserved gene of unknown function	48	49	54	53	49	54	50	52	49	54.5	55	54	54	48.5	49	49	52	50.5	51.5	52	53	52.5	52	51	50	47	49	51	47	47	50	47	56.5	50	50	51.5	47	48	50	50
548	STMGE67TV	35.2	not assigned.unknown	different hits	NA	96.28	133784	134319	--	49	53	55.5	52	55	52	55	53	54	63.5	62	57	58	52	54	55	58	52	53	57	56	85	56	54	57	49	53.5	53	53	54	54	56	59	54.5	53.5	52	48	50	51	54
549	MICRO.15754.C1	35.2	not assigned.unknown	PGSC0003DMB000000558	Pot_ch06	97.63	72978	73315	Kinesin heavy chain	102	110	90.5	208	147.5	90	153	131	119	109	154	105.5	125	104	87	115	164.5	99.5	126.5	154.5	117.5	142	135	119	155	123.5	116	146	96	129.5	131.5	96	127.5	134	95	113.5	79	152	85	102
550	MICRO.5066.C1	35.1	not assigned.no ontology	PGSC0003DMB000000008	Pot_ch10	97.47	611802	611447	Conserved gene of unknown function	2247	2195	836	NA	2478	1162	2981	2037.5	1792.5	3015	2108.5	2674	1317	2326	839	1658.5	1915	1038	2659	2696	996	1747.5	1742	1432	2101	1719	1380.5	3501	671.5	1795	1732	1419	1707	2054.5	779.5	827.5	976	2647	1162	2098
551	bf_arrayxxx_0021c09.t7m.scf	35.2	not assigned.unknown	PGSC0003DMB000000016	Pot_ch04	99.07	2898156	2897294	--	47	52	48	56	49	54	52	52	49	53.5	53	53	52	49	53	51	56	48	50	51	50	52	52	49	49	47	44	50	45	46	43	47	49	46	48	50	47	49.5	52	50
552	MICRO.15833.C1	9.9	mitochondrial electron transport / ATP synthesis.F1-ATPase	PGSC0003DMB000000198	Pot_ch08	94.76	900792	900412	Hydrogen-transporting ATP synthase, rotational mechanism	466	337	660	437	436	829	417	542	401	497	547	519.5	391	1454.5	418.5	456	799	384	1058.5	657	490	968	619	481	538	429.5	424	494	319	378	355	349.5	513	380.5	291	780.5	600	461	1319	315
553	TBSK01531FH07.t3m.scf	35.2	not assigned.unknown	No Significant Hit	NA	NA	NA	NA	--	48	51	51	53.5	50	51	51	51	48	52.5	57	52	52	49	52	48	52	48	52	50	50.5	52	48	52	50.5	50	47	48.5	46	48	44.5	46	56	49	48	48	46	51.5	51	50
554	MICRO.8740.C1	26.21	misc.protease inhibitor/seed storage/lipid transfer protein (LTP) family protein	PGSC0003DMB000000125	Pot_ch06	99.48	139021	139406	Lipid binding protein	45	60	55	63.5	55	61.5	58	62.5	55	98	76	67	63	54	57.5	53	59	52	59	58	57.5	66	63	62	63	59	56	57	50	57	52	54	69	62	59	57	62	55	60	65
555	MICRO.4761.C2	28.1.3	DNA.synthesis/chromatin structure.histone	PGSC0003DMB102000137	Pot_ch09	99.02	37303	36484	Histone H1F	62.5	70	62	75	74.5	80	80	86	76	66.5	73	72	77.5	57	66	71	72	58	67	62	68.5	70	65	64	59.5	65	57	67	51	59	78	60.5	75	80	58.5	76	64	71	63	62
557	MICRO.4375.C3	35.1	not assigned.no ontology	PGSC0003DMB000000091	Pot_ch06	97.49	492974	493489	Phosphoglycerate mutase	69	50	52	69	51	54	53	57	62	56	60	81	61	50	61	52	54	71	51	50	50	111	98	50	50	50	64	93.5	49	50	46	44.5	54	74.5	48	63	46	49	67	58
558	MICRO.6483.C1	35.2	not assigned.unknown	PGSC0003DMB000000243	Pot_ch05	97	436512	437109	CW14 protein	81	102.5	76.5	82	70	72	67	78	88	95.5	128	97	66	95.5	77.5	67	96	67	112	151	90	101	104	92	81.5	93.5	67	82	68	66.5	64	70	83	84	76	89	74	87	61.5	59
559	BF_LBCHXXXX_0044G08_T3M.SCF	35.2	not assigned.unknown	PGSC0003DMB000000627	Pot_ch09	93.62	189398	189491	Double-stranded RNA binding protein	56	62	57	59	66	63.5	86	70	69.5	68	60	76	58.5	60	61.5	62	73	64.5	65.5	64	66.5	73.5	73	56	71.5	60	54	65.5	51	56.5	63	66	60	62.5	62	61	62	54.5	62	58
560	MICRO.4881.C2	35.2	not assigned.unknown	No Significant Hit	NA	NA	NA	NA	--	46	52	50	52	47.5	50	49	52	50	53	55	52	50	49	49	46.5	48.5	50	52	47	49	55	53	50	47	45.5	46	49	44.5	43.5	49	45	49	48.5	48	48	47	49	48	46
561	STMCE27TV	35.1	not assigned.no ontology	PGSC0003DMB000000338	Pot_ch10	99.32	62445	61715	RNA-binding region RNP-1 (RNA recognition motif); Calcium-binding EF-hand	55	57	54	65	56	56	59	61	57	63	67	59	56	51	52	56	55	50	56	52	54	56.5	55	57	54.5	53	55	54	51	51	55	53.5	57	52	53.5	55	47	58	54	55
562	MICRO.16830.C1	29.3.4.3	protein.targeting.secretory pathway.vacuole	PGSC0003DMB000000274	Pot_ch08	99.44	148495	148848	Transporter	549.5	780	432	662	663	613	969.5	823.5	794	602	1157.5	582.5	522	443	450	612.5	707.5	612	636.5	595	412	529	463	405	497	579	396	675.5	186	469	556	318.5	625.5	414	331	465	479	558	565.5	466.5
563	MICRO.11140.C1	29.3.3	protein.targeting.chloroplast	PGSC0003DMB000000021	Pot_ch09	95.1	1459920	1460264	Signal recognition particle protein	1544	1311.5	705	332	1784	994	3665	2348	1628	1920.5	523	2677	1074.5	1221	811	1692	1998	2467.5	1803	1831	1795.5	1481	2422	317	2430	2461	284	1934	759	859	1119	1214.5	272	1258	1144	832	1437	265	1167	206.5
564	BF_LBCHXXXX_0028A08_T3M.SCF	35.2	not assigned.unknown	No Significant Hit	NA	NA	NA	NA	--	50	50	52	54	51	54	51	52.5	50	56	55	51	51	47	50	48	51.5	50	50	48	52	52	52	50	50	52	49	50	48	48	49	49	53	49	50	50	45	49	50	49
565	STMIJ02TV	35.2	not assigned.unknown	PGSC0003DMB000000096	Pot_ch07	97.03	1764330	1764935	Triose phosphate/phosphate translocator, chloroplast	58	54	57	74	65	60	57	64	63	64	67	68	55	57	55	60	134	53	56	131	83	81	98.5	103.5	95	104	65	79.5	52	79	57.5	55	57	54	54	52	69	65	58	57
566	MICRO.12434.C1	35.2	not assigned.unknown	PGSC0003DMB101000051	Pot_ch05	95.94	1217420	1217762	--	52	53	56	56	52	56	54	52.5	53	54	58.5	52	50	48	50	53	52	47	48.5	49	56	51	52	53	49	51	48	51.5	48	47	49	50	55	50	54.5	52	49	50.5	53	51
567	bf_cswbxxxx_0031h09.t3m.scf	35.2	not assigned.unknown	PGSC0003DMB000000330	Pot_ch04	96.43	235220	235110	--	116	113	71.5	176	140.5	118.5	187.5	157	101	137	185	122	91	69	148	105	102	107	129	108	116	107.5	115	103	109	113	94	107	113	106.5	139.5	107	145.5	162	93	113	80	119.5	110	112
568	MICRO.16114.C1	35.2	not assigned.unknown	No Significant Hit	NA	NA	NA	NA	--	51.5	50	50	52	47	53	53	52	50	54	56	51	52.5	47	51	48	48	46	48	46	49	51	49	49	47	49	46	48	47.5	48	47	47	51.5	49	48	47.5	45.5	48	51	48
569	bf_cswbxxxx_0064a10.t3m.scf	35.2	not assigned.unknown	PGSC0003DMB102000099	Pot_ch02	100	1003138	1002888	Pyrophosphate--fructose 6-phosphate 1-phosphotransferase subunit beta	101	99.5	82	187	112	95	107	106	102.5	119	180	113	106.5	91	74.5	89	116.5	82	114	100	87	84	95	96	126	71	79	86.5	67	83	103	78	96	85	86	74	67	119.5	72	74
570	MICRO.17442.C1	35.2	not assigned.unknown	PGSC0003DMB000000056	Pot_ch12	100	2021277	2020907	F-box/ankyrin repeat protein SKIP35	125.5	162	108	140	142.5	135	165.5	183	135	121	176	160	164.5	131	124	162	148	102	200	117	121	117	128	108	126	92	93.5	111	96	117.5	153	109	159.5	143	111	113	106	171	100	119
571	SSBN001M23u.scf	34.99	transport misc	PGSC0003DMB000000108	Pot_ch03	99.62	1328156	1327896	Multidrug resistance pump	247	316	189.5	314.5	385	217	238	392	310	252	408	311	229	346	192	406	608	233.5	336	268	292	454.5	332	233	236.5	193	183	478	120	308	254	208	312	251	174	181	244.5	306	140	182
572	098D03AF.esd	10.4	cell wall.pectin synthesis	PGSC0003DMB102000013	Pot_ch09	93.44	542906	543203	Glycosyltransferase QUASIMODO1	108	107	86	98	104	98	91.5	110	92.5	102.5	111	113.5	102	94	100.5	86	96	89	117.5	78	104	102.5	101	102.5	99.5	92	91.5	106	73	86.5	92	102	125	110	91	97.5	108	107	104	109.5
573	MICRO.16666.C1	17.5.1	hormone metabolism.ethylene.synthesis-degradation	PGSC0003DMB000000140	Pot_ch12	95.77	1144811	1144434	2-oxoglutarate-dependent dioxygenase	70	62	66	53.5	63	73	96	99	83	86	100	66.5	76	54	65	87	124	63	73	70	75	82	88	125	53	90	87	79	57	65.5	66.5	49	64	74	63	62	64	58	71.5	54
574	MICRO.12888.C1	3.6	minor CHO metabolism.callose	PGSC0003DMB000000172	Pot_ch01	100	921164	921001	Callose synthase 3	51	56	55	53	52	66	59	56	55	56	60.5	59	57.5	57	54	54	54	51	47.5	49	62.5	60	56	55.5	56.5	56	50	52	65	59	56	59	65	60.5	62	56	53.5	56	59.5	61
575	MICRO.16837.C1	29.4	protein.postranslational modification	PGSC0003DMB000000039	Pot_ch03	99.12	1651618	1651050	Protein phosphatase 2C homolog	448	355	237	326	608	292.5	417	496	422	435.5	653	458	424.5	344.5	262	478	672	378	525	568	378	486	616	538	573	440	379	515.5	179	433	425	338	345	295.5	234.5	275.5	400	416	362	331
576	MICRO.6774.C2	27.3.12	RNA.regulation of transcription.C3H zinc finger family	PGSC0003DMB000000155	Pot_ch12	97.92	888501	888786	Zinc finger CCCH domain-containing protein 20	8513.5	3255.5	8150	11184	11458.5	10152	4018	16278	15194.5	14022.5	17429	7070	7248	11734	5224	16800	8053	9888	7580	7202.5	2574	4916	4007	6065	2545	1777.5	2221	6533	3348.5	2007.5	3986.5	3724.5	4699	5502	8824.5	10086	3187.5	4197	7314	3660
577	bf_mxflxxxx_0051a05.t3m.scf	35.2	not assigned.unknown	PGSC0003DMB000000285	Pot_ch04	96.67	498682	499354	NAC transcription factor	54	57	58	58	54	56	56	57	59	62	63.5	61	59	54.5	57	57	54	52	57	56	58	58	54	56	55	53	55	56	52	58	50	52	63	59.5	56	55.5	54	58	56	57
578	cSTS11J21TH	11.1.08	lipid metabolism.FA synthesis and FA elongation.acyl coa ligase	No Significant Hit	NA	NA	NA	NA	--	49.5	64	56	58	61	59	59	64	57	59	68	60	56	57	57	58	60	54	50	57	59	65	60.5	59	59.5	52	53	59	49	55	55	54	68.5	58.5	55	59	66	62	63	65
579	MICRO.3555.C2	35.1	not assigned.no ontology	PGSC0003DMB000000506	Pot_ch10	99.77	85309	85738	RNA-binding region RNP-1 (RNA recognition motif)	2246.5	1918.5	1235	3334	2567	1743	2362	2973.5	2978	2098	3913.5	2162.5	2146	2551	1596	2729	4764	1787	2755	4072	2542	3831	3333	2678.5	3147.5	2409	2921	3316.5	910	2323	2152	1746	2503	1936.5	1259	1412	1699.5	2435	1612	1803
580	SSBN003F11u.scf	35.2	not assigned.unknown	No Significant Hit	NA	NA	NA	NA	--	56	74	75	68	69	105	70	82.5	74	68	74	77.5	75	75	70	68	63	55.5	52	56	93	82	75	69	67	69	71	68	111	98.5	78.5	88.5	112	97.5	93	105.5	85	96	97.5	93
581	MICRO.3085.C1	29.2.2	protein.synthesis.misc ribosomal protein	PGSC0003DMB102000099	Pot_ch02	100	1109779	1109208	60S ribosomal protein L10, mitochondrial	384	247	259	438.5	345	291	352	467	350	299	541	375	330	318	284	416.5	657	305.5	370.5	587	416	515	546	459	471.5	347	381	479	159.5	336	270	256	393.5	296.5	201	259	268	310	273.5	270
582	MICRO.7489.C1	35.2	not assigned.unknown	PGSC0003DMB000000095	Pot_ch01	100	328645	330128	GRAS family transcription factor	79	78	70	82	82	80	87	91	77	80	86	87	81	78	69	82	124	73	76	98	87	119	106	86	114	70	75	111	65.5	84	81	72	86.5	75.5	65	69	79	82	67	78.5
583	MICRO.16260.C1	29.5.11.04.01	protein.degradation.ubiquitin.E3.HECT	PGSC0003DMB000000580	Pot_ch05	99.12	215191	214737	E3 ubiquitin-protein ligase UPL5	1109	962	734	1367	995	996	1341	1738	1331	985	1628.5	1257	1024	1157	853	1541	993	786	1291.5	931	733	794	743	708.5	885	642.5	598	932	444	610	1152	765	1218	966	638	900	840	1387	762	786
584	bf_swstxxxx_0058h03.t3m.scf	35.2	not assigned.unknown	No Significant Hit	NA	NA	NA	NA	RNA recognition motif-containing protein	174	304	251	567	584	214.5	517	245	214	133.5	341.5	205.5	274.5	151	283	203	146	132	172	190	156.5	203	99	136.5	138	194	173	242	128	198	204.5	284.5	196.5	457	103.5	181	200.5	479	225	250
585	MICRO.17161.C1	35.1.5	not assigned.no ontology.pentatricopeptide (PPR) repeat-containing protein	PGSC0003DMB000000527	Pot_ch02	98.2	121836	121171	Pentatricopeptide repeat-containing protein	129.5	123	105	152	128	130.5	135	170.5	150.5	107	159	160.5	162	128	124.5	157.5	258	117	165	218	158.5	194	221	167	164	141	123	169	81	143	119	114	147	126.5	97	128	92.5	142	100	108
586	ACDA01286D02.T3m.scf	35.2	not assigned.unknown	PGSC0003DMB000000846	SL2.10ch11	95.1	85435	85295	Conserved gene of unknown function	493	253	337	573	464	443	496	688	671	469.5	754.5	581.5	633	519	476	609	487	409	694	464	323	295	376	274.5	479	413.5	326	407	138	317	315	399	696	524	177	459	432.5	494.5	415	476
587	MICRO.17783.C1	35.1	not assigned.no ontology	PGSC0003DMB102000083	Pot_ch02	96.33	1365987	1365497	Wound induced protein	68	52	57	56	53.5	52	69	64	67	61.5	61.5	68	57	50	51.5	62	58	48	52	56	54	57.5	51	49	51	49	49	57	50.5	50	49	50	71	56.5	55	53	55.5	58	46	52
588	MICRO.6980.C1	35.1.5	not assigned.no ontology.pentatricopeptide (PPR) repeat-containing protein	PGSC0003DMB102000083	Pot_ch02	97.44	1472901	1472121	Pentatricopeptide repeat-containing protein	49	71	55	80.5	77	69	60	60	83	58	68	59.5	70	67.5	62	58	64	61	54	59	67.5	74	64.5	63	52.5	58	58	58	49	59	66	66	55	51.5	53	58.5	48	70	56	64
603	MICRO.2729.C1	35.2	not assigned.unknown	PGSC0003DMB000000034	Pot_ch12	95.25	1865252	1865790	Conserved gene of unknown function	58.5	139	115	153	60	67	70	157	64.5	73	174	71	112	55.5	132.5	141.5	237	58	182	217	171.5	160	200	176	131.5	175	124.5	70	83	134	108	79	139	117.5	91	59	104.5	119	90	106
604	MICRO.339.C4	35.2	not assigned.unknown	PGSC0003DMB000005156	NA	99.29	474	614	Gene of unknown function	51	72	53	91	83	68	89	68	57	69	90.5	68	87	54	61	67	64	63	70.5	55	62	62	64	64.5	48	67	64.5	54	49	66.5	60	62.5	83	52	63	65	70	87	60	68.5
605	MICRO.3461.C3	29.5.05	protein.degradation.serine protease	PGSC0003DMB000000126	Pot_ch03	99.02	528668	529074	ATP-dependent clp protease ATP-binding subunit clpx	2319	2902	1766.5	4009.5	2562	2760	2793	3427	3008.5	3345	4086	2807	2406	2870	1795.5	3110.5	6230	2304	3872	4767	3590	5745	4447	3147.5	4051	3835	3176	5053	1787	3527.5	3330	1792	3319.5	2230	1696.5	1954.5	3359.5	2747	2762	1990
606	MICRO.7784.C1	35.2	not assigned.unknown	PGSC0003DMB102000423	Pot_ch02	94.12	294674	294590	--	57.5	64	59.5	63	64	64.5	72	66	58	62	66	58	61	56	63.5	59	64	58	62	67	63	74	68	74	67	59	60	67	59	79	59	59	77.5	64.5	64	70	68	64	67	63
607	MICRO.1327.C2	13.1.2.3	amino acid metabolism.synthesis.glutamate family.arginine	PGSC0003DMB000000131	Pot_ch11	98.93	1057577	1056646	Acetylglutamate kinase	1232	1066	878	1178	1738	953	1339	1364	1013	1198	2037.5	1061.5	988	1640.5	834.5	1765	1933	1259	1744.5	1040.5	1102	1197	1038	840	1265	1019	814	1295	310	770	1139.5	737.5	1341	966.5	749	1352	1168.5	1414	902	924.5
608	MICRO.13997.C1	35.1.21	not assigned.no ontology.epsin N-terminal homology (ENTH) domain-containing protein	PGSC0003DMB101000002	Pot_ch04	97.75	1079653	1078322	Clathrin assembly protein	52	77	53	52	55	56.5	68	56	51	57	53.5	60	50	47	74	50	52	50	51	59	57	58	70.5	65.5	59	59	71	52.5	48	63	47	51	67	54	51	50	79	50.5	60	53
609	BF_LBCHXXXX_0052D02_T3M.SCF	35.2	not assigned.unknown	PGSC0003DMB000000004	Pot_ch02	98.33	2274991	2274872	UPA19	294	265	205	347.5	272	218.5	292.5	348.5	327	401	506.5	246	223	351	283	278.5	470	301.5	378	479	277	336	413	299.5	399	332	340	380	151	255	223	147	257.5	213	150	198	302	195	322	240.5
610	bf_suspxxxx_0019F06.t3m.scf	29.2.2	protein.synthesis.misc ribosomal protein	PGSC0003DMB000000148	Pot_ch11	99.61	693369	693112	60S ribosomal protein L6	1679	1204	929	2011	1674	1336	1762	2164	2001	1584	2660	1754	1744	1305	1559	1640	3453	1180	2078	2456	1707	1435	2457	1744	2205	1753.5	2280	1781	619.5	1007.5	1223	1635	1612.5	1524.5	953.5	1136.5	1540	1792	1268	1544.5
611	MICRO.2158.C3	17.5.2	hormone metabolism.ethylene.signal transduction	PGSC0003DMB000000345	Pot_ch06	99.76	532397	534509	EIL1	390	440	136	743.5	289	597	405	599.5	684.5	255	261.5	589	742.5	233.5	672	421.5	409	368.5	665.5	285.5	153	338	677.5	398.5	409	357	528.5	499.5	130	390.5	177	101	160	326.5	204.5	311	149	220	308	448
612	157E07AF.esd	35.2	not assigned.unknown	PGSC0003DMB000000040	Pot_ch03	98.62	1642130	1642854	3'-5' exonuclease	115	117	64.5	112	99	118	83	138	104	127.5	120	69	86	72	63	116	129	69	103	172	89	125	158	132	93	72	78	116	92	75	118	63.5	164	132	93	114	121	144	104.5	72
613	bf_lbchxxxx_0061g01.t3m.scf	35.2	not assigned.unknown	No Significant Hit	NA	NA	NA	NA	Conserved gene of unknown function	47.5	51	51	53	48	51	52	51	52	52	54.5	49	51	49	51	50	50	49	47.5	49	50	52	52	53	47.5	47	48	50	47.5	48	46.5	47	52	52	49	50	51	51	49	51
615	cSTE23M21TH	35.2	not assigned.unknown	PGSC0003DMB000000435	SL2.10ch03	97.26	97036	96526	Glycoside hydrolase family 28 protein / polygalacturonase (pectinase) family protein	127	94	79.5	106	142.5	114	148	182	105	109	174	122	147	110	101	167.5	258.5	111.5	172	129	90	161	161.5	125	149	115	102	158	63	110	140.5	93	119	127.5	77.5	102	79	122.5	86	102
617	MICRO.14058.C1	27.3.21	RNA.regulation of transcription.GRAS transcription factor family	PGSC0003DMB000000134	Pot_ch11	97.57	307215	305698	GRAS family transcription factor	52	58	56	56	58.5	59	57.5	57	58	58	58	58	57	56	53	58.5	54	54.5	54	52.5	60	55	56	55	59.5	56	57	53	52	53.5	52	51	59	57	53	55	50	56	54	52.5
618	bf_ivrootxx_0049b08.t3m.scf	35.1	not assigned.no ontology	No Significant Hit	NA	NA	NA	NA	Dehydrodolichyl diphosphate synthase 2	49	53	57.5	57	55	51	55	58	54.5	57.5	64	56	56	50	48	53	56	54	56	57	58	54	53	51	53	48	49	54	49	48	51	51	61	54.5	51	54	51	53	53	48
619	BF_LBCHXXXX_0036A11_T3M.SCF	35.2	not assigned.unknown	PGSC0003DMB000000889	NA	97.2	35282	35140	Cytochrome P450	47	53	48	50	47	49	55	47	59	51	51	52.5	54	52	47	50	53	53.5	58	56	55	58	54	48	53.5	48	50	47	50	47	57	47	48	55	51	52	51	48	50.5	49.5
620	MICRO.11516.C1	35.1	not assigned.no ontology	PGSC0003DMB000000140	Pot_ch12	99.62	896086	897148	Heterogeneous nuclear ribonucleoprotein 27C	51	53	50	59	55.5	52.5	57	53	52	54	66	57	56	51.5	51.5	57	54	51	54	50	55	56	50	55	50	46.5	50	49	48	48	51	49	57	55	51.5	56	48	52	50	50.5
621	MICRO.14878.C1	35.2	not assigned.unknown	PGSC0003DMB000000519	Pot_ch04	98.66	113494	113941	Ufm1-conjugating enzyme	91	88	78.5	88	83	93	104	220	146	221.5	145.5	222	154.5	79	85	182	238	95.5	232.5	300	142	128.5	158.5	195	123	93	127	182	65	80	111	62	119	115.5	77	91	195	76	102	143
622	MICRO.5323.C3	16.1.1.2	secondary metabolism.isoprenoids.non-mevalonate pathway.DXR	PGSC0003DMB000000062	Pot_ch03	99.68	871668	871983	1-deoxy-D-xylulose-5-phosphate reductoisomerase	397	352	234	404	454.5	354.5	511	696	364	513	826	488.5	336	498	250	621	778	392.5	556.5	520	355.5	443	432.5	407.5	471	314	296	652.5	174	326	404	258	601.5	350.5	220	338	451.5	312	394	341
623	MICRO.14771.C1	27.3.28	RNA.regulation of transcription.SBP,Squamosa promoter binding protein family	PGSC0003DMB000000145	Pot_ch05	98.3	44164	43401	Squamosa promoter-binding protein	55.5	64	49	59	53.5	57.5	66	63	53	67	66	69	60	57	68	55	69.5	50.5	61	95	73.5	59	74.5	85	93	61	62	82	51.5	59	58	49	60	57	55	51	68.5	51	56	53
624	cSTB46I8TH	34.15	transport.potassium	PGSC0003DMB000000048	Pot_ch08	100	1964505	1964872	Potassium channel tetramerization domain-containing protein	52.5	59.5	54	63.5	58.5	58	65	65.5	57	60	68	67	55	52	66	60	61	53.5	53	72	56.5	61	68	60	61	50	57.5	55	54	63	49	52	74.5	57.5	53	54	60	55.5	54	67
626	MICRO.2012.C1	35.2	not assigned.unknown	PGSC0003DMB000000234	Pot_ch04	97.59	772869	772372	COV1	47	50	50	55	51	53	52.5	48	49.5	56	59.5	55	52	51.5	48	51	52	47	52	53	51	51.5	51	50.5	51	50	47	48	45	46.5	49	47	56	51	51.5	51	49	46	51	51
627	bf_cswbxxxx_0012b09.t3m.scf	35.2	not assigned.unknown	PGSC0003DMB000000001	Pot_ch01	99.65	5874502	5874788	Conserved gene of unknown function	52	57	50.5	59	51	54	55	56	56	58	60	53	59	51	56	60	63	52	52	61	63	58	56	57	60.5	51	55	62.5	49	53	52	51	54	53	54	52	52.5	52	51.5	57
628	MICRO.5065.C3	35.2	not assigned.unknown	PGSC0003DMB000000028	Pot_ch10	96.03	2523197	2523760	Potassium transporter	156	161	144	282.5	206	169.5	194	266.5	207	187.5	315	201	225.5	163.5	135.5	233.5	371	154	234	277	219	229	235	158.5	231	161	181	199	100	162.5	204	134	172	140	112	144	169	169	131	122
629	MICRO.3416.C1	35.2	not assigned.unknown	PGSC0003DMB000000032	Pot_ch04	100	1373340	1373637	Conserved gene of unknown function	78.5	77.5	71.5	108	95	72	87	100	87.5	87	106.5	83.5	83	81.5	70	97	105	77	102	99	83	91	80	73	85	64.5	68	84	56.5	73	82	62	83	79.5	66	68	77	76	64	64
630	bf_mxflxxxx_0039g06.t3m.scf	35.2	not assigned.unknown	PGSC0003DMB000000214	Pot_ch03	98.35	370582	370280	Acyltransferase	58	57	60	60	93	58	60	64	69	266	82	93	86.5	53	73	58	61	52	55.5	61	56	58	58	53	53	57	55	57	48	56	60	52.5	83.5	63.5	51	56	59	53	63	59
631	POCCT75TP	35.2	not assigned.unknown	PGSC0003DMB000000152	Pot_ch11	99.42	241490	241145	--	50	54	53	54	51	52	55	53	52	55	56.5	55	50.5	50	52	52	52	51.5	53	53.5	58	62	55	52	51	49	50	50	50	50.5	49	46	52	52	55	49	48	52	53	49
632	bf_suspxxxx_0061e01.t3m.scf	29.4	protein.postranslational modification	PGSC0003DMB000000026	Pot_ch03	100	1998078	1998209	Protein kinase	98.5	102	86	123	109	100	122	127	107	113	126.5	116	100.5	108	88	121	155	87	134.5	157	122	143	134	127	147	91.5	110.5	128	85	112	120.5	89.5	122	98.5	88	96	100	116	98	98
633	MICRO.10581.C2	17.4.2	hormone metabolism.cytokinin.signal transduction	PGSC0003DMB000000150	Pot_ch06	98.86	1168605	1169042	Histidine phosphotransfer protein	54.5	56	54	62	52	55	59	55.5	62	61.5	61	60.5	57.5	56	61	55	62	53	53	58	55	65	60	52.5	56.5	49	54	65	50	52	50	50	58	61	51	53	56.5	57	60	59
634	MICRO.1495.C1	31.4	cell. vesicle transport	PGSC0003DMB000000131	Pot_ch11	99.44	1277482	1276947	Hepatocyte growth factor-regulated tyrosine kinase substrate	995.5	965.5	753.5	1545	1113	1009	1161.5	1342	1280.5	997.5	1448	1037.5	1025	1160.5	896	1250	2419	828.5	1256.5	1686	1236.5	1685	1602.5	1252	1331.5	1366	1256	1613	616	1058	1139	748	976	898	662.5	846	847	1316.5	852	708.5
635	MICRO.16374.C1	35.2	not assigned.unknown	PGSC0003DMB000000103	Pot_ch05	99.75	1644615	1645021	Pattern formation protein	688	699	472	901	801.5	544	780.5	843.5	468.5	558	709.5	698	624	518	634	701.5	671	385	736.5	804	437	516	624	418	691.5	316	386.5	481	221	432	865	293.5	690	614	363	448.5	426	650	366	408
636	MICRO.16021.C1	35.2	not assigned.unknown	PGSC0003DMB101000010	Pot_ch01	99.17	407908	407310	REF4 (REDUCED EPIDERMAL FLUORESCENCE 4)	49	59	56	62	53	59	56	66	57	60	59	68	65.5	59.5	54	61	61	55	53	65	60	54	62	55	57	46	55	56	51	56	62	51	66	53	54	57.5	61	54.5	52	59
638	MICRO.16029.C1	35.1.14	not assigned.no ontology.S RNA-binding domain-containing protein	PGSC0003DMB000000836	SL2.10ch03	99.42	88127	88297	RNA binding	100	100	85	226.5	152.5	95	101	114	104.5	86	121	86	108	106.5	91	95	106.5	84	129	102	90	94.5	78	76.5	87	60.5	73.5	72	70	67	98.5	109	131	111.5	96	88.5	81.5	122	63	82
639	MICRO.414.C1	17.5.3	hormone metabolism.ethylene.induced-regulated-responsive-activated	PGSC0003DMB000000022	Pot_ch07	97.88	2160837	2161306	Transcription factor	49	52	50	59	51	53	54	54	50	54	56	52.5	53	50.5	51	46.5	54	48.5	51.5	53	52.5	54	55	52.5	50	52.5	51	52	48.5	50	51.5	47	57	50	52	52	53	53.5	56	50
640	bf_cswbxxxx_0012e03.t3m.scf	35.2	not assigned.unknown	PGSC0003DMB000000244	Pot_ch02	98.23	22032	21585	Cytochrome-c oxidase	47.5	51	52.5	54	51	52	51	49	52.5	54	56	50.5	52	49	50	52	52	51	50	51	51	50	52	53	51	47	48	50	46	47	49	48	48	48	50.5	50	46	47	52	49
641	MICRO.6672.C2	30.6	signalling.MAP kinases	PGSC0003DMB000000048	Pot_ch08	100	1689478	1689847	Mitogen-activated protein kinase	501	668	388	803	761	483.5	758	903.5	897	662	969.5	663	672	611.5	403	684.5	927	412	597	740.5	605.5	554.5	608	509	875	618.5	555	599	247	504	632	396.5	673.5	565	375.5	448	464	687	413.5	535
642	bf_ivrootxx_0031e08.t3m.scf	34.1	transport.nucleotides	PGSC0003DMB000000255	Pot_ch06	92.52	169366	169644	Purine transporter	48	48	54	52	48	50	53	49	51	54	57	50	52	48	49	49	53	47	49	50	54	51	51	48.5	49	47	45	51	46.5	45	48	45	54	51	52	51	49	50	51	53
643	SDBN003O08u.scf	35.2	not assigned.unknown	PGSC0003DMB000000145	Pot_ch05	94.98	1404754	1404476	Cytochrome P450	3126	719	1956	1150.5	449.5	706	266	1320	2284.5	1955	603	1486	261	2500	959	804	1000	311	1402.5	354	790.5	897	337	609	500.5	215	1527	2107.5	1098	126	643	573	306	692	575	845.5	151	588	390	108
645	MICRO.17544.C1	35.2	not assigned.unknown	PGSC0003DMB000000105	Pot_ch01	98.42	1148816	1148310	Importin	3235	1990.5	2812	7366	3895.5	3048	4209	4089	5604	2091	4021	2849.5	4270	3256.5	3272	3443.5	4569	2591	5418	3676	3279	3825	3521.5	2944.5	3779	2286.5	2266	2029	1514	1805	4250	3776.5	3970	3904	1273	2383	1836	5445	1983	3061.5
646	bf_lbchxxxx_0060d03.t3m.scf	23.4.2	nucleotide metabolism.phosphotransfer and pyrophosphatases.guanylate kinase	PGSC0003DMB000000129	Pot_ch10	100	90082	90214	Guanylate kinase	108	106	93.5	146.5	107	97	100	123	129	95	147.5	113	106	104	86	106.5	182.5	102	132	135	106	148	127.5	117	142	104	100	144	75	111.5	100	89	125	98	86	107	82	93	73	80
647	MICRO.14933.C3	35.2	not assigned.unknown	PGSC0003DMB000000322	Pot_ch04	99	18650	19148	Conserved gene of unknown function	58.5	64	58	65	59.5	61	64	65	62	64.5	72	60	61.5	64	58	66	58	59.5	71.5	58	58.5	56	61	61	56.5	57	53	58	52	55	61.5	54	62	60	59.5	58	53	68	54	58.5
648	MICRO.14885.C1	35.1	not assigned.no ontology	PGSC0003DMB000000496	Pot_ch09	97.33	205081	205491	U1 small nuclear ribonucleoprotein 70 kD	50.5	60	59	67	61	59	57	58.5	61.5	63	74.5	64	59	57.5	55.5	54	59	56	55.5	61	62.5	57	59	58	64	54	50	58	55	54	57	56	64	63	56.5	57	51	60	53	58
649	cSTA2J7TH	30.2.6	signalling.receptor kinases.leucine rich repeat VI	PGSC0003DMB000000092	Pot_ch01	98.02	575342	574989	Receptor-like kinase 17	48	50	52	50	46	51	52.5	49.5	49	55	55.5	47.5	49.5	47.5	47.5	47	50	50	48	47.5	50	51	50	47.5	48	47	47	48	49	47	46	45	51	48.5	47	52	47.5	50	50	50.5
650	MICRO.11984.C1	29.5	protein.degradation	PGSC0003DMB102000010	Pot_ch01	99.18	1573216	1573824	Minor histocompatibility antigen H13	54	57	56.5	55	52	55	56	57	51	59	64	55	53	49	56	53	54	50	49.5	56.5	55	53	57	53	53	53	52.5	51	46.5	55.5	50	45.5	52	52	51	48	50	51	53	55
651	MICRO.13081.C2	35.2	not assigned.unknown	PGSC0003DMB000000152	Pot_ch11	98.52	266340	265193	Conserved gene of unknown function	321	377	194	346	292	380	434.5	415	364	415	377	420	368	356	227	318	324	276	333.5	281	307	366	297	256	279	231.5	226	459.5	206	298.5	434	218	364	391	240.5	214	210	312	240	277.5
652	bf_acdaxxxx_0065b05.t3m.scf	35.2	not assigned.unknown	PGSC0003DMB101000381	Pot_ch04	97.59	279368	280112	Homology to unknown gene	51	52.5	51	50.5	53	51	54	52	54.5	50.5	56	49	49	45	49.5	52	52	47	49.5	48	54.5	50	51.5	47.5	50	45.5	48	48	45	47	43	48	51	49	50	50	47	48	48	50
653	MICRO.15601.C1	35.2	not assigned.unknown	PGSC0003DMB000000076	Pot_ch07	95.92	1360118	1361070	DNA binding protein	756	684	504	1327	873	752	1040	1200	1076	1076	1479.5	976	769	860	656	969	1555	918	1169.5	1637	790.5	1103	1449	903	1052	763.5	942.5	842.5	386	940	1049	506.5	868	950	533	744	679	1111	688	554
654	MICRO.2014.C3	29.5.11	protein.degradation.ubiquitin	PGSC0003DMB000000129	Pot_ch10	98.32	1504960	1505197	Ubiquitin associated/TS-N domain-containing protein	250	245	103.5	169	93	93	242.5	269	165.5	222	137	271	104.5	277	86.5	238	360	131.5	282.5	146	134	321	317	254	303.5	218	216	296	86	275	91	159	147.5	174	105	109	96	233	192	207
655	MICRO.11604.C1	35.2	not assigned.unknown	PGSC0003DMB101000130	Pot_ch09	98.75	486234	484881	Ribokinase	86	81	68	80	79	75	104.5	101	75.5	84	98	96	82	75	60	85	158	71.5	105	118	124	140	193.5	127	103	92	83	99	60	84	70	58	77	82.5	70	68	63	77	65	69.5
656	MICRO.8289.C1	35.2	not assigned.unknown	PGSC0003DMB000000294	Pot_ch04	95.23	309518	309121	Exocyst complex component 2	51	51	52	53	51	51.5	52	55	53	51	58	53	54.5	51	47	58.5	55	49	55	50	52	52	50	51	46	50	46.5	55	46.5	48	49	50.5	51	49	50	48	50	50	52	55
657	ACDA03765B09.T3m.scf	35.2	not assigned.unknown	PGSC0003DMB000000116	Pot_ch12	97.53	1422091	1422170	Neutral leucine aminopeptidase preprotein	11282	7122.5	5492	15988	12577.5	8278.5	13006.5	15465	10273	8461	16247	12035	13340	8676	9225	15180.5	9924	7663	12365.5	5809	5671.5	7032.5	7107	5049	6705	8112	4449.5	9401.5	2563.5	5203.5	11002	9401	11534.5	13540	5989.5	8813	7728.5	11229	11544.5	9911.5
658	MICRO.782.C1	21.01	redox.thioredoxin	PGSC0003DMB101000060	Pot_ch01	99.21	1179070	1178692	Disulfide-isomerase	249	202	149	259	260	211	234.5	258.5	214	221.5	378.5	269	318	227	221	231	447.5	187.5	358	398	292	344	457.5	307	387	221	173.5	268	131	226	242	147.5	247.5	260	166	169	174	236	177	198.5
659	MICRO.11112.C1	31.4	cell. vesicle transport	PGSC0003DMB000000201	Pot_ch08	99.12	788035	787810	Oxysterol-binding family protein	96	85	79	91	117	84	84	109	94.5	143	102	119	124	99	88	100.5	159	90	105	107	120	94	119.5	93	127.5	87.5	97	104	72	86	110	71	138	92	85	76.5	68	78	69.5	78
660	MICRO.708.C10	27.3.22	RNA.regulation of transcription.HB,Homeobox transcription factor family	PGSC0003DMB000000004	Pot_ch02	100	2218894	2219413	DNA-binding protein	1599.5	1574	1422	1454	1467.5	1306.5	2398	3114.5	2649.5	2481.5	2608	1985	1756.5	1851	1349	2590	2588	1545	1942	1329.5	1374	1619.5	1530	1607	1609	2394	1664	3423	948	1691.5	2392	1686	1864.5	1539.5	1362	1224	1683	1830	2249.5	1222
661	MICRO.708.C6	27.4	RNA.RNA binding	PGSC0003DMB000000112	Pot_ch10	99.66	630360	629778	SGRP-1 protein	182	181.5	93.5	257	237	99	217	199.5	281.5	206.5	337	144	275.5	189	67.5	254	193	132.5	276	133	132	110.5	94	128.5	186	130.5	84	130.5	75.5	74	243	194	140	147	133.5	125	156	313	160.5	120
662	cSTB1D6TH	31.1	cell.organisation	No Significant Hit	NA	NA	NA	NA	Osmotic avoidance abnormal protein	49	51.5	51.5	54	55.5	52	52.5	57	55	53	57	56	56	50	53.5	51	52	49	53	50	55	50	50	53	47	48	49	50	48	48	46	50	54	51	51	53	49	50	52	51
663	bf_cswbxxxx_0033f03.t3m.scf	35.2	not assigned.unknown	PGSC0003DMB000000397	NA	99.35	12040	11731	--	61	60.5	54.5	61	57	59	59.5	66	59	62	73	65	58.5	53	61.5	55	53	53	57	54	55	54	57.5	53	59	51.5	53	54	52.5	53	56	57	70	62.5	56	52	51.5	54	54	53.5
664	MICRO.3199.C1	29.2.2	protein.synthesis.misc ribosomal protein	PGSC0003DMB101000609	Pot_ch05	98.89	41846	42205	60S ribosomal protein L34	4241	2571	2684	5059	3328	2787	3336	5664	3606.5	2946.5	5483	5388	5050	3285.5	4051.5	4504	9535	3779	4083	9683.5	4480	5808	7754	5041	6916.5	3702	4421	5726	1531	3776	3825	2438	5704	3364.5	1798	2939.5	2813	3237	2622	3951
665	MICRO.5969.C1	27.3.12	RNA.regulation of transcription.C3H zinc finger family	PGSC0003DMB102000137	Pot_ch09	99.05	56659	56026	Conserved gene of unknown function	680	647	285	1130	1223.5	237.5	567	540	340	682	1294	1152	236.5	508.5	175.5	303	602	325	548	964	505	360	776	591	707.5	427.5	470	683	506	547	680.5	600	590.5	445	881.5	221	264.5	758	383	390
666	MICRO.9519.C1	26.13	misc.acid and other phosphatases	PGSC0003DMB000000174	Pot_ch09	99.69	99024	99347	Acid phosphatase 1	101	50	55	48	54	52	53	50	53.5	50	58	53	51.5	52	50	48	49	47	49	51	50	49	49	45	49	48	48	49	48	47	49.5	49	54	51	51	50	51	51	50	51
667	POABX56TV	35.2	not assigned.unknown	PGSC0003DMB000000152	Pot_ch11	92.22	468312	468060	Conserved gene of unknown function	270.5	259	173	379	45	52	412	535	193	335	53	305.5	331.5	49	112	539.5	405	50	47	288	220	189	191	50	48.5	247	170.5	49	178	86	47	216	49	48	46.5	160	196	377	47	48
668	bf_stolxxxx_0002G02.t3m.scf	35.2	not assigned.unknown	No Significant Hit	NA	NA	NA	NA	--	49	50	52	53	53	57.5	58	53	52	50	56	55	53	50.5	51	53	51	47.5	52	52	55.5	52	50	50	49	45.5	47	48	47	49	49	52	57	53	49	54	50	52.5	51	51.5
669	MICRO.13429.C1	35.1.5	not assigned.no ontology.pentatricopeptide (PPR) repeat-containing protein	PGSC0003DMB000000313	Pot_ch07	99.3	285735	287156	Pentatricopeptide repeat-containing protein	526	357	273	708.5	531	406.5	547	761	389	296	547	523	417	524	484.5	758	653	441	481	487.5	284	372	412	289	344.5	278	193	395.5	173	314	642.5	306	447	350	305	485	499	680.5	271	267
670	bf_suspxxxx_0058e06.t3m.scf	35.2	not assigned.unknown	PGSC0003DMB000000268	Pot_ch03	99	269687	269887	Conserved gene of unknown function	71.5	89.5	67	90	96	79.5	78	87	82	76	95	77	83	86	64	80	84.5	63	77	77.5	80	75	74	67	72.5	59	59	73	62	68	77	63	80	71.5	63	75.5	68	80	60.5	74
671	MICRO.6671.C1	35.2	not assigned.unknown	No Significant Hit	NA	NA	NA	NA	Gene of unknown function	52	48	50	51.5	56	51	60	59	49	51	65	51.5	48	49.5	49	55.5	52	50	56	48	55	51	50.5	47	48	48.5	51	51	44	44	49	50.5	52	51	49.5	55.5	50	51	51	54
672	MICRO.11567.C1	35.2	not assigned.unknown	PGSC0003DMB000000068	Pot_ch01	98.11	226488	227172	Glucose inhibited division protein A from prokaryotes	193	198	131	242.5	241	139	233	220.5	164	179	298	208	158	140	163	205	213	145.5	289	251	156.5	196	227	185	205	126	132	158	83	137	147	104	163	199	114	141	126.5	239.5	113	142
673	bf_arrayxxx_0034c06.t7m.scf	35.2	not assigned.unknown	PGSC0003DMB000000018	Pot_ch04	95.2	2660713	2660983	Conserved gene of unknown function	105	120	94	168	147.5	225	277	177	159	110	137	150	131	121	108	157.5	147	110	101	179.5	141	161	193	135	112.5	87.5	88	101	77	113.5	136	85	130	127	87	91.5	73	88	101	84.5
688	MICRO.2388.C1	35.2	not assigned.unknown	PGSC0003DMB000000100	Pot_ch01	99.33	761908	761466	Conserved gene of unknown function	268	140	125	360	157	155.5	319	421	161	189	391	160.5	153	139	260	387	1058	156	367	420	284	632	421	503	292	430	254	551	166	206	126.5	171.5	204	214.5	119.5	147	182.5	279	179	259
689	bf_mxlfxxxx_0027f08.t3m.scf	35.2	not assigned.unknown	PGSC0003DMB000000392	Pot_ch11	97.81	224862	225408	Transcription factor	56.5	59	55	62	56	65	59	59	61.5	57.5	60.5	55	56	55	59	58	63	52	54	52	60	60	60	57	56	55	53	54	55.5	54	51	51	64.5	62	57	67	61	64.5	64	60
691	MICRO.8550.C1	29.2.2	protein.synthesis.misc ribosomal protein	PGSC0003DMB000000062	Pot_ch03	100	1128696	1128923	H/ACA ribonucleoprotein complex subunit	72	71	66	79.5	82	75	80	89	75	83.5	87	66	75	66	67	86.5	113	66	81	76.5	75	81.5	81	87	78	69	81.5	79	59	78	68	72	84	81	62	72	85	79.5	80	83
692	bf_mxlfxxxx_0044d07.t3m.scf	35.2	not assigned.unknown	PGSC0003DMB000000406	Pot_ch02	98.66	135854	135261	--	49	54	55.5	52	49	50	54	50	53.5	57	58	52	51.5	49	47.5	50	54	53	53	49	53	54	53	51.5	51	47	46	51	47.5	49	49	47	56	55	48	51.5	50	49	49	51
694	MICRO.2422.C2	27.1	RNA.processing	PGSC0003DMB000000129	Pot_ch10	100	1424417	1424187	RBP50	62.5	61	57	69	63	69.5	70.5	78	57	67	73	58	59	64	58.5	65	60	57	59	55	57	60.5	60	62.5	65	60	59	78	51	67.5	65.5	57.5	99	69.5	58	73	121.5	77.5	91	96
695	POAD201TV	29.4	protein.postranslational modification	PGSC0003DMB000000550	Pot_ch06	96.67	256129	256428	Kinase	977.5	959.5	749	1492	1409	993	1031	1022.5	857	1070.5	1816	860	854	915.5	808	1125	1209	988.5	1630	1048	774	983	1008	784.5	1167	617	743	867.5	436	665	1587.5	585	1108	1011	554	767	849	1105.5	614	922
696	POADC13TP	3.1.2.02	minor CHO metabolism.raffinose family.raffinose synthases.putative	PGSC0003DMB000000272	Pot_ch07	99.65	556337	555490	Hydrolase, hydrolyzing O-glycosyl compounds	412.5	511.5	426	303.5	224	692	560	554	207	206	674.5	387	275	1281	485.5	599	1142	524.5	845	594	319	1118	1148.5	411	518	372.5	626	732	239	619	335.5	246	686	497.5	319	419	600	403	408	227
697	cSTA23O16TH	35.2	not assigned.unknown	PGSC0003DMB000000004	Pot_ch02	98.85	616730	617162	Set domain protein	52	56	52	65	57	53	55	54	53	55	62.5	56	56.5	48	58	58	59	57	54	50.5	55.5	58	56	53.5	54	50	53.5	50	49	53	49	49	56	53	51	56	50	54	53	51
698	bf_ivrootxx_0051A02.t3m.scf	35.2	not assigned.unknown	PGSC0003DMB101000233	Pot_ch07	95.43	333442	332853	RAP2	54.5	71	56	69	57	58.5	61	64	54	66.5	53	57.5	56	51	77.5	56	57	48	50	66.5	69	58	57	70	68.5	53	58	55	56	57	67.5	66	103	77.5	56	54	96	70	63	89
700	MICRO.4594.C1	35.2	not assigned.unknown	PGSC0003DMB000000093	Pot_ch03	92.82	1094761	1095093	ATP binding protein	149.5	123.5	97.5	149	162	102	154	146	112	127	180	131	134	116.5	93	162.5	159	105	198	119	111.5	130.5	106.5	95	137	87.5	95.5	119	81.5	98	146.5	97.5	124.5	112	99	115	100	162	90	97
701	MICRO.3164.C3	35.2	not assigned.unknown	PGSC0003DMB101000233	Pot_ch07	98.14	553054	553909	F-box/FBD/LRR-repeat protein	49.5	52	50	52	50	51.5	53.5	51	52	51	51.5	49	50	49	51	50	52	48.5	49	49	51	50	54	49	50	46	46	50.5	47	48	46	48.5	52	50	50	52	50	48	51	49
702	MICRO.5482.C2	11.6	lipid metabolism.lipid transfer proteins etc	PGSC0003DMB000000773	SL2.10ch10	95.79	52440	52085	Non-specific lipid-transfer protein 2	91	74	55	63	54	74	73	79	54	62	64	71	250	57.5	57.5	69	79	49	57	56	73	66	88	65	60	61	69	57.5	51	58	53	49	81	71	56	51	70.5	57	62	53.5
703	bf_mxlfxxxx_0067d01.t3m.scf	35.2	not assigned.unknown	PGSC0003DMB101000002	Pot_ch04	96.46	388766	389438	Basic salivary proline-rich protein 2	92	87	69	102	96	84	101	91	99.5	97.5	110	85	87	77	75	89.5	97	79	100	90	88.5	99	85	85.5	85.5	70	86	92	60	75	80	70	89	82	69.5	75.5	73	90	75	75
704	MICRO.17924.C1	35.1	not assigned.no ontology	PGSC0003DMB000000263	Pot_ch09	96.26	861491	862410	Serine-threonine protein kinase, plant-type	47	55	56	69	61.5	52	54	56	50	60	71.5	57.5	60.5	47.5	52	56	63	51	55	55	73	65.5	56	60.5	70	57	61	84	51.5	57	49	59	58	52	53	55	50	53.5	51	57.5
705	MICRO.9790.C2	35.1	not assigned.no ontology	PGSC0003DMB000000144	Pot_ch08	97.05	150628	149797	ESC	51	55	52	52.5	53.5	53	52.5	52.5	51.5	60	61.5	54	54	51	55	52	53	51	51	52	52	52	52	52	50	50	50	53	48.5	46	47	48	54	52	49	51.5	49	53	50.5	49
706	bf_stolxxxx_0014D01.t3m.scf	29.5.03	protein.degradation.cysteine protease	PGSC0003DMB000000032	Pot_ch04	93.75	866111	866314	Pre-pro-cysteine proteinase	66	50	60	70	65.5	54	52	83	55	93	55	53	58	65.5	50	70	133	58	81	125	58	110	108	53	135	71	55	168.5	59.5	46	50	59	71.5	64	63	52	67.5	48	62	51
707	BPLI15L14TH	20.2.99	stress.abiotic.unspecified	PGSC0003DMB000000068	Pot_ch01	98.98	408403	409088	Rhicadhesin receptor	48	53	52	53	48.5	52	50	51	57	53	50	49	53	50	49	52	51	47.5	51	50	49	56	52	47.5	50	45	48	46	46	47	47	47	51	50.5	48.5	53	48	48	49.5	47
708	MICRO.15443.C1	29.3.4.3	protein.targeting.secretory pathway.vacuole	PGSC0003DMB000000158	Pot_ch06	97.52	108908	109551	Zgc:112329	414.5	315	255	479	389	373.5	527	608.5	423.5	447	695.5	477	370	361	281	518	622	314	521	526	373.5	479	477	340	499	376.5	392	548.5	137	344	342.5	248	417.5	302	214	246	339	351	284	278
709	MICRO.7227.C1	29.3.4.99	protein.targeting.secretory pathway.unspecified	PGSC0003DMB000000026	Pot_ch03	98.7	155013	154707	Transport protein	60.5	68	62	74	57	80.5	70	93	97	85	79	65	72	60.5	62.5	90	128	60	66.5	137	134.5	96.5	84	90	70	60.5	71	76	63.5	69	69	57	80	59	63	55	81	58	63.5	55.5
710	cSTB31G7TH	35.2	not assigned.unknown	No Significant Hit	NA	NA	NA	NA	CDNA-5-encoded protein	51.5	56	58	57	60	59	55	55	57	58	62	57.5	54.5	55	53.5	58	58.5	53	52	53.5	53	55	51.5	53	55.5	51	51.5	59	50	52	53	52	57	57	53	53.5	54	56	61	58
711	MICRO.568.C1	35.2	not assigned.unknown	PGSC0003DMB000000441	Pot_ch02	98.13	423106	422572	Cyclophilin-10	556.5	467.5	263	696	563.5	433	487	519.5	438	442	801	606	519	544.5	375	503	709	435.5	618	593	434	538.5	525	416	502	318	350	482.5	164.5	335	443	343	504	365	270	273	364	616	304	370
712	MICRO.5849.C1	26.22	misc.short chain dehydrogenase/reductase (SDR)	PGSC0003DMB000000017	Pot_ch11	96.91	1958818	1958080	Carbonyl reductase	920	488	442	451.5	68	297.5	258	73	471.5	65.5	509	80	366.5	66.5	77.5	81	121.5	77	960	101.5	324.5	231	104.5	72	72.5	64.5	71	101.5	321	96	844.5	163.5	573	290	540	67	178	67	61	254
714	MICRO.224.C1	10.5.4	cell wall.cell wall proteins.HRGP	PGSC0003DMB000000334	Pot_ch09	98.85	546743	545786	Protein FRIGIDA	6156.5	4113.5	4578	7267	11166	3285	4142.5	3913	4072	3028.5	5153.5	5842	4831	6036	5105	4724	4486	4642.5	4670	3024	3559	3049	3191	2667.5	5111	2502.5	4746	3242	2135	5003	5320	3151	4107	3105	2647	3896	2618.5	5559	1799	4410
715	MICRO.4100.C2	29.1	protein.aa activation	PGSC0003DMB101000051	Pot_ch05	99.54	354789	354571	Glutaminyl-tRNA synthetase	72	68	67.5	90	86.5	79.5	73	90	74	77	77	68.5	72	73	70	85	108.5	72	69	72	70	93	95	66	92	61	74	85	63	77	80	56	76.5	68	59.5	80	68.5	68	63	66
716	bf_arrayxxx_0054f01.t7m.scf	35.2	not assigned.unknown	PGSC0003DMB000000300	Pot_ch07	97.47	550211	550289	DNA-binding protein phosphatase 2C	52	55	54	57.5	56	53	54	62	54	65	56	56	53	59.5	54	60	142	53	55.5	66	84	102.5	83	91	115	61	72.5	118.5	55	82	54	53.5	62	53	52	56	66	52	72	51
717	MICRO.90.C1	33.99	development.unspecified	PGSC0003DMB102000141	Pot_ch02	98.78	1238092	1237683	SAG101	152	132	114	155	147	125	157	168	148	133.5	198	147	144	140	108.5	177	247.5	114	179	250	140	153	163	139.5	169	115	110.5	161	87	116	134	99	151	122.5	110	117	144	139.5	96	98
718	bf_acdcxxxx_0018h08.t3m.scf	35.2	not assigned.unknown	PGSC0003DMB000000062	Pot_ch03	98.1	14406	14563	Conserved gene of unknown function	47	52	49	55	54	56.5	56.5	52	53	52	58.5	57	55	50	53	53	53	51	52	52	53	55	51	51	52	48	47	53	49	50.5	49	58	57	52	52.5	55	49	52	52	52
719	POCB894TV	27.3.55	RNA.regulation of transcription.HDA	PGSC0003DMB000000055	Pot_ch03	99.45	806154	805974	Histone deacetylase	50	51	51	53	52.5	51	53	55	52	50	56	56	47	50.5	53	54	54	49	51.5	49	51.5	49	51.5	50	52	49	50	50	49	48	47	49	54	52	49.5	51	46.5	49	51	48
720	cSTA32A13TH	30.5	signalling.G-proteins	PGSC0003DMB000000116	Pot_ch12	98.39	658859	659106	GTP-binding protein	50	52	50	57.5	55.5	54	53	56.5	54	56	60	59	54	53	53	54	55	50	50	58	54	56	55.5	54	56	49	50	54	45	49	49	50	58	55	51	54	46	55	50	49
721	MICRO.10236.C1	34.9	transport.metabolite transporters at the mitochondrial membrane	PGSC0003DMB000000338	Pot_ch10	99.21	245344	245597	Mitochondrial basic amino acid carrier	209	196	209	450.5	386	256.5	281	316.5	220	222.5	414	225	323	255.5	200	306.5	690	259	267	362	303	539	378	257	329	295	224	332	134	268	325	232.5	246.5	209.5	139	219.5	213	267	229	173.5
722	bf_suspxxxx_0042h04.t3m.scf	35.2	not assigned.unknown	PGSC0003DMB000000039	Pot_ch03	98.39	1557094	1556971	O-methyltransferase	48	49	52	51.5	49	51	53	51	48	52	53	51	52	50	53	49	50	48	44	47	49	53	47	48	47	46	46	47	45	47	45	47	52	51	47	48	48	48	48	47
724	MICRO.6078.C1	35.2	not assigned.unknown	PGSC0003DMB000000392	Pot_ch11	98.61	434781	435068	Gene of unknown function	47	54.5	58	52	51	52	52	54	52.5	57	55	55	55	48	51	48	58	49.5	52	54	55	50.5	57	51	52	50	56	62	51.5	50.5	51.5	51	58	52	53	49	48	52	56.5	50
726	cSTS11B15TH	30.5	signalling.G-proteins	PGSC0003DMB102000106	Pot_ch10	92.55	1553113	1553206	Small GTP-binding protein	48	54	55	57	59	58	57	57	56	54.5	63	59	53	54	53	52.5	55	52	55.5	53	52.5	54	56	55	57	51	52.5	56	51	50	50	53.5	59	57	53	62	55	52.5	56	57
727	bf_suspxxxx_0041c03.t3m.scf	20.2.1	stress.abiotic.heat	PGSC0003DMB000000076	Pot_ch07	92.8	949154	949394	Heat shock cognate protein 80	4862	4252	4942	13995	5893	8395	5037	7078	6024	4167	8821.5	3820	6075	9385	5236.5	8022	9796.5	6236	6654.5	4514	6266	4992	6146	3435	5832	6431	2826	11658.5	2807.5	7637	11863.5	6049.5	7794	4191	3627.5	6063	7870	7409	7004	4312
728	bf_arrayxxx_0068d12.t3m.scf	35.2	not assigned.unknown	PGSC0003DMB000000256	Pot_ch11	96.05	503277	503351	--	50	57.5	56	61	53	57.5	59	61	60.5	57	59	52.5	55	55.5	58	53	54.5	49	53	55	58	56.5	51	56	55	51.5	54	52	51	51	54	53	66	60.5	56	56.5	53.5	55	57.5	56.5
729	MICRO.1311.C1	29.5.04	protein.degradation.aspartate protease	PGSC0003DMB000000123	Pot_ch04	100	889522	889638	Aspartic proteinase Asp1	97.5	92.5	76	114	95.5	80.5	98.5	99	99	107	128	96	99	90.5	89.5	93	197	81	117	179	133.5	208	157	123	147.5	117	110.5	161	65	126	95	72	96	82.5	73	81	96	102.5	79	89.5
730	cPRO1O18TH	35.2	not assigned.unknown	PGSC0003DMB101000128	Pot_ch06	96.54	279561	280020	--	91	98	77	57	110	55	61	59	125	113	325	109	55	80.5	82	50	52	74	172	113	71	56	70	71	113.5	50	59	73	62	48.5	127	85	91	92.5	95.5	113	51	118	55.5	72
731	MICRO.374.C1	35.1	not assigned.no ontology	PGSC0003DMB000000008	Pot_ch10	99.66	816450	816158	Heparanase	154.5	179	123	233	307	270	374	666.5	178	413	1049	223.5	391	237	158	452	819.5	267	267	480.5	409	371	310.5	635.5	371	299.5	244	382	103	197	343	208	420	292	140	231	498.5	325	426	253
732	MICRO.10769.C2	35.2	not assigned.unknown	PGSC0003DMB102000083	Pot_ch02	96.17	619629	620019	Dentin phosphoryn protein	945	1235	688	1898	1171.5	1309	1176.5	1359.5	1035	1229	2158	1341.5	1219	1227	1162.5	1156	1207.5	1197	1793	1664	1066	1226.5	1301	698	1433.5	879	681.5	872	431	1277	1308	745	1568.5	1252	797.5	751	773.5	1523	882	1057
733	bf_arrayxxx_0088h08.t7m.scf	35.2	not assigned.unknown	PGSC0003DMB000000104	Pot_ch01	96.15	140539	140437	Cysteine desulfurylase	47.5	51	51	51	49	52	52	49	53	57	56	50	49	48	55	50	53.5	49	49	49	52	54	52.5	52	48	50.5	49	50	45	46	46	48	53.5	52	52	50	45	51	48.5	50
734	bf_mxlfxxxx_0063e07.t3m.scf	35.2	not assigned.unknown	PGSC0003DMB000000034	Pot_ch12	93.07	26406	26636	Resistance gene	48	47	50.5	51	50	50	50	48	51	51.5	55	51	49	49	51	48	49	47	48	47	50	50	48	48	49	46.5	47	46	45	48.5	47	47	51.5	50	49	50	44	47	48.5	49
735	MICRO.118.C2	35.2	not assigned.unknown	PGSC0003DMB000000371	Pot_ch09	95.81	368372	368795	Valyl-tRNA synthetase	7120.5	4052	3985	7695	8456	4827	6647.5	7907	6191	5441	8025	5696.5	5238	5002	4135.5	6770	6658.5	5313.5	6692	4798	5044.5	4210	5063	4253.5	5056	5493.5	5157	3790.5	1969.5	3346	4809	4779	5758	4527	3280	3933	4054	8065	4297	4318.5
736	bf_mxlfxxxx_0063h01.t3m.scf	35.2	not assigned.unknown	PGSC0003DMB000000256	Pot_ch11	99.22	729049	729306	--	75	79	71.5	82	76	76	77	88.5	75	76	104.5	88	72	70	74	66	71	65.5	108	74	76	73	77	75	82	67.5	62	75	59.5	64	65	69	110.5	81	71	80	82	76	75	72
737	STMJD15TV	35.2	not assigned.unknown	PGSC0003DMB101000208	Pot_ch08	97.22	176280	176773	Conserved gene of unknown function	55	54.5	53.5	56	54	56	62	58.5	53	69	60	57	54.5	50	55	55	56	53	55	56	56	54	58	59	56	55.5	49	52	47	49	49	51	55	55	52	51	47	52	51.5	52
738	MICRO.6075.C2	3.2.3	minor CHO metabolism.trehalose.potential TPS/TPP	PGSC0003DMB000000016	Pot_ch04	100	2364410	2363605	Trehalose-6-phosphate synthase	445	384	287.5	428.5	567	469.5	460.5	541	359	505	580.5	541	506	352	380.5	480	462	466	440	511.5	362	466	372	283.5	434.5	323	253	569	183	360.5	476	280.5	553	531	256	405	594	470	225	405
739	MICRO.7108.C4	29.5.04	protein.degradation.aspartate protease	No Significant Hit	NA	NA	NA	NA	Pepsin A	1547.5	1618	1045	1611	1686	2455	1116	6265.5	2429	4202	4326.5	2833.5	3116	3259	861.5	3550	3829	2278	2986.5	1368	1213	1762	1660	825.5	2433	1754	1051	3513	746.5	1343	3778	1306	2766	1298	1855	2100	933	668	1711.5	983
740	MICRO.7428.C1	19.4	tetrapyrrole synthesis.regulation	PGSC0003DMB000000087	Pot_ch06	98.65	280311	279868	Tetrapyrrole-binding protein, chloroplast	1251	738	122	311	931	452.5	1909	2229	429	3933.5	1390	2349	268	1623	163.5	794	427	1443.5	1494	683	325	2542	2426	763	468	221.5	290	1761	841	223	329.5	520	921	1623	663	576.5	145	599	2488	629
741	MICRO.109.C9	10.1.21	cell wall.precursor synthesis.phosphomannomutase	PGSC0003DMB000000147	Pot_ch08	96.68	559641	559432	Phosphomannomutase	64.5	59	58	51	51.5	49.5	48	53	68	60	78	64	52	61	55	51	49	50.5	68	71.5	71	52	49.5	65	64	49	45	73	53	49	60	57	50	64	59	61	46	62.5	50.5	53
742	bf_suspxxxx_0011c03.t3m.scf	35.2	not assigned.unknown	PGSC0003DMB000000087	Pot_ch06	97.23	1861044	1860325	BAH domain-containing protein	68	72.5	67	76	77	73	74	81	70.5	75.5	83	79	68	67.5	62	77	64.5	62	69	62	67.5	73	61.5	60.5	74	61	56	64	62.5	70	69	68	82	70.5	68	70	58	75	68	67
743	MICRO.5562.C1	35.2	not assigned.unknown	PGSC0003DMB000000517	Pot_ch04	99.04	247771	248499	Gene of unknown function	96	101.5	82.5	108.5	91.5	108	141	124	100	108	109	120.5	119	112	96	109	99	91	105	83	87	105	118.5	112	99	88	77	88	75.5	86	83.5	80	89.5	96	72.5	73	69	96	83	78
745	cPRO17C16TH	29.2.2	protein.synthesis.misc ribosomal protein	PGSC0003DMB102000141	Pot_ch02	92.57	805383	805038	50S ribosomal protein L20	52	125	109	174	62	73.5	71	71	66.5	142	220.5	156	62	63	137	62	63	121	146.5	209	80	243.5	235	65	205	64	54	67	77	152	72.5	76.5	178	162	120	96	80	157.5	88	156
746	MICRO.8927.C1	35.1	not assigned.no ontology	PGSC0003DMB000000120	Pot_ch02	99.81	29328	29844	Thioredoxin-like U5 small ribonucleoprotein particle protein	5237	3159.5	2650	3515.5	3977	2969.5	4109.5	6039	5038	3787	7303	5232	3856	3729.5	2920	4684	4184.5	3543	4338	3426	2687	2696.5	3578	3282.5	2936	3155.5	2977	3594.5	1307	1920	2833	3104.5	3762	3113	1913	2988	1762	3568	2349	2798.5
747	MICRO.7581.C1	35.2	not assigned.unknown	PGSC0003DMB000000122	Pot_ch02	98.75	116810	117449	CG6639 CG6639-PA	61	72	56.5	92	63	58	70	60	70.5	83	83	77	59	56	63	62	67	72	83	78	58	82	73	56	78.5	57	55	62	56	72	63	53.5	72	71	63	55.5	69	77	56	69
748	MICRO.5266.C1	11.10.1	lipid metabolism.glycolipid synthesis.MGDG synthase	PGSC0003DMB000000240	Pot_ch08	100	795423	794651	Monogalactosyldiacylglycerol synthase, chloroplastic	756	689	161	634	342	255.5	762	505	310.5	828	479.5	436	620.5	607	544.5	444	832	318	976	689	1131	502.5	1521	1065	440	479	351	554	324	308.5	539	401	231	626	425.5	459.5	189	276	440	241
749	bf_mxflxxxx_0055c02.t3m.scf	35.2	not assigned.unknown	PGSC0003DMB000000314	Pot_ch12	91.82	506808	507393	--	46	49	51.5	49	48	52	50	53	49	53	57	51	48	51	49	52	48	50	48	48	48	58	52	51	47	47	48	48.5	48	47	46	47	51	50	46	47	49	48	53	49.5
750	MICRO.6533.C1	34.8	transport.metabolite transporters at the envelope membrane	PGSC0003DMB000000445	Pot_ch08	99.33	84822	85271	Triose phosphate/phosphate translocator, chloroplast	51	53	53	54	53	54	57	55	55	55	59	55	57	51	50.5	54	52	52	50	52	52	54	57	52	53	49	51	52	48	48	50	49	57	54	50.5	53	54	54.5	50	53
751	STMGJ59TV	35.2	not assigned.unknown	PGSC0003DMB000000241	Pot_ch02	94.2	614220	613704	Gene of unknown function	54	59	50	66	57	61	65	64.5	60	56.5	88	59	67	53	55	63	63	50	65	55.5	62	56.5	63.5	58	57	57	52.5	55	52	59	55.5	55	59	57	55	63	68.5	67	64	65
752	MICRO.11679.C1	35.2	not assigned.unknown	PGSC0003DMB000000032	Pot_ch04	95.74	1239161	1238880	Chromosome 11 contig 1, DNA sequence.	185	81.5	89	130.5	165	75	82	305	61	205.5	73.5	66	61	184	64	224.5	211	148	261	225	78	102.5	165	69	100.5	104	58.5	159	104	61	59	81	184	161	123	74	63	84	118	67
753	MICRO.12810.C2	26.22	misc.short chain dehydrogenase/reductase (SDR)	PGSC0003DMB000000008	Pot_ch10	100	202257	201753	Short chain alcohol dehydrogenase	823	952	455	841.5	772	358	437.5	499	1250	466	498	1284	430	564.5	681.5	443.5	233	583.5	523	828.5	441	230.5	300	221	190.5	307	350	103.5	186	235	408.5	267	1451	538.5	523	906	169	632.5	113	294
754	MICRO.1773.C1	30.3	signalling.calcium	PGSC0003DMB000000613	Pot_ch07	99	143665	144565	Calmodulin-binding protein	1935.5	1920.5	1715	1735	1926.5	2348	2328.5	2817	1597	1281	4350.5	3099	2086	2717	2314.5	2594	2751	2112	3184.5	3704.5	1188	2192.5	3054	1180.5	2047	1101	1011.5	1494	658.5	1729	2105	882	2097	1649	894.5	1942	999	2156.5	866	1520
755	MICRO.15370.C1	29.2.2	protein.synthesis.misc ribosomal protein	PGSC0003DMB000000076	Pot_ch07	NA	NA	NA	Ribosomal protein S8	7594	3970.5	3824	8752	6976	5402.5	11647	7947	11730.5	8741	16669	7788.5	8585	4905	5495.5	7924	10238	9100.5	12848	15506	6976	12025	14964	6970	7524.5	8360	12139.5	6432	4654	3913	3972	6547	13187	11491	3127	8034	5045	6370.5	10238.5	5611.5
756	bf_mxlfxxxx_0038d07.t3m.scf	35.2	not assigned.unknown	PGSC0003DMB000000015	Pot_ch01	93.29	821838	822295	--	50	56	64	56	86	62	54	61.5	56.5	70.5	97	60.5	56	64	52	53	54	62.5	57	68	63.5	55.5	56	53	53.5	52	52.5	64	50	51.5	73	67	65	63	52	67	60	53	54.5	55
757	MICRO.1456.C1	5.1	fermentation.aldehyde dehydrogenase	PGSC0003DMB000000040	Pot_ch03	NA	NA	NA	Aldehyde dehydrogenase family 7 member A1	56	57	66	163.5	148	57	56	61.5	94.5	56	203	79	125.5	71	72	57	64	114	152	180	70	57	54.5	48	149	81.5	108	135	48	72	100	78	148	107	82.5	99	147	104	55.5	106
759	bf_cswbxxxx_0042e01.t3m.scf	35.2	not assigned.unknown	PGSC0003DMB000000239	Pot_ch01	NA	NA	NA	F-box family protein	49	96	85	54	55	78	53	141.5	101	102	64	99	119	112	53	126.5	79	78	52	72	68	58	65	53	79.5	50	71	50	50	67.5	98.5	79	88.5	52	72	89	68	57	71	89
772	MICRO.6939.C3	35.2	not assigned.unknown	PGSC0003DMB000000001	Pot_ch01	97.56	74568	75141	Ethylene-responsive protein	103	70	67	141	93	66.5	91	83	81	80	113	78	67	67	56	94	150	62	86	67	66	84	72	59	57	67	60	107.5	63	57	68	69	78	66	78.5	62	61	72	74	53
773	SSBT001E04x.scf	35.2	not assigned.unknown	PGSC0003DMB000000445	Pot_ch08	99.62	179662	179925	Conserved gene of unknown function	100	238	80.5	97	116.5	225.5	166	128	111	128	134	148.5	88	142	126	121	163	107.5	99	76	108	108	155	100	114	113.5	92	81	66	134	81	65	102	72	67	75.5	83	96	97	96.5
774	MICRO.3899.C1	35.2	not assigned.unknown	PGSC0003DMB101000002	Pot_ch04	98	940396	939949	Conserved gene of unknown function	92	124	111	88.5	118	146	155.5	154	109	162	138	140.5	99	71.5	118	92.5	78	77	77	93	89	84	97	75	97	96	102	83	105	100	79.5	112.5	125	111	89	103	121	102	157	111.5
776	MICRO.331.C125	35.2	not assigned.unknown	different hits	NA	95.11	319628	319302	--	55	61	58	58	59	55	62	60.5	56	59	61	54	62	53	52	59	61.5	53	59	53	60	58	58	54	53	52	50	56	50	52	54	52	66	63	54	64	63	59	58	62
777	MICRO.16519.C1	35.1	not assigned.no ontology	PGSC0003DMB101000128	Pot_ch06	98.39	1342536	1342971	OFP4 (ARABIDOPSIS THALIANA OVATE FAMILY PROTEIN 4)	95	133	73.5	118	98.5	111	162	148	141	180	137.5	98	110	106	128.5	143	129	97.5	165.5	120	98.5	123	131.5	202.5	158	166	136	116	72	103	124	70	89.5	90	74	60	86	88	80	113
778	096F03AF.esd	35.2	not assigned.unknown	PGSC0003DMB000000017	Pot_ch11	96.3	311989	311531	Conserved gene of unknown function	1771	1366	779.5	1786	2026	1509	1897	3356	1881	2920	3986	1853	1388	2726.5	999.5	3259	2623	2424	3317	997.5	585	822	1625.5	978	1490	1398	1133	1395	288	1065	1435	770.5	1896	1146.5	934	1597	1528	1538	2341.5	1349
779	MICRO.6146.C1	20.1.02	stress.biotic.receptors	PGSC0003DMB000000004	Pot_ch02	96.8	297817	296603	Serine/threonine protein kinase SAPK8	925	1040	593	1577.5	1678	896	1361	1779	1185	1012	1762	766	910	993	864.5	1412	1338	918	1645	1041.5	621	673.5	800.5	610	937.5	937	677	1040	278	704	1623	480	1021	1055	567	949	867	981.5	536	943
780	POCCG17TP	35.2	not assigned.unknown	No Significant Hit	NA	NA	NA	NA	Conserved gene of unknown function	47	55	53	55	50	53	55.5	59	57	55.5	65	57	55	51	57	54	53.5	52	55	53	55	58.5	57	57	52	49	47	51.5	49	47	49	51	60	55	51.5	56.5	54	50	54	55
781	MICRO.1683.C1	26.02	misc.UDP glucosyl and glucoronyl transferases	PGSC0003DMB000000004	Pot_ch02	99.67	1022918	1022010	Glycosyltransferase QUASIMODO1	189	215.5	124	235	185	154	284	277.5	180	198.5	274.5	214	144	184.5	235	190	632	145	228	485	298	349	480	343.5	298	459.5	269	339.5	116	288	177	157	307	176	115.5	137	437	186	204	228
782	bf_suspxxxx_0063h11.t3m.scf	29.5.11.04.03.02	protein.degradation.ubiquitin.E3.SCF.FBOX	PGSC0003DMB101000031	Pot_ch01	98.67	62871	63244	Protein AFR	60	72	57	75	70	71.5	71	74	74	71	73	69.5	69	68	60	68	99.5	61	67	79	67	87	80	63	82	59	67	84	52	69	76.5	51	70	63	58	57	69.5	66	59.5	67
783	MICRO.13069.C2	35.2	not assigned.unknown	PGSC0003DMB000000710	Pot_ch04	98.87	61526	60645	DNA binding protein	53	65	52	62	53	56	55	61.5	60	63.5	71	61	56	63	57	59	67.5	54.5	59	54	55	62	63	58	56	53	53	53	49.5	52	51	48	62	53	54	53	54	53	53	54
784	MICRO.772.C1	35.1.12	not assigned.no ontology.pumilio/Puf RNA-binding domain-containing protein	PGSC0003DMB000000171	Pot_ch01	100	1252811	1253119	Protein penguin	818	583	609.5	1177	1064	688	682	911	961	511	1121	701	828	823	620.5	987	1520.5	614	1121	911	835	911.5	940	788	1001	730	811	751.5	284	638	726.5	784	734	650.5	442.5	589.5	459	973.5	463	637
785	MICRO.6010.C2	17.4.1	hormone metabolism.cytokinin.synthesis-degradation	PGSC0003DMB000000244	Pot_ch02	99.33	456989	455341	UDP-glucosyltransferase family 1 protein	117	198	132.5	162	158	127	161	142	183	201	143	134	143	157.5	166	120	115	159	141	148	125	114	103	102	184.5	97	106	113	70	65	103	67	83	113	82	75.5	305	107.5	88	108.5
786	BF_LBCHXXXX_0038E04_T3M.SCF	35.2	not assigned.unknown	No Significant Hit	NA	NA	NA	NA	--	49	54	49	56.5	53	51.5	54	56	57	57.5	60	56.5	54.5	49.5	53	53	53.5	55.5	55	50	54	53	55	52	50	46	50	51	47	48	48	49	56	55.5	53	52	52	52	51.5	49.5
787	STMGP63TV	29.1	protein.aa activation	PGSC0003DMB000000500	Pot_ch01	98.3	261810	262339	Alanyl-tRNA synthetase	346	451	97	206	568	174.5	594	826	348	646	743	296.5	159	133	130.5	722.5	659	288	522.5	358.5	265	484	351.5	157	378.5	308	199	411	90	123	202	93	173	404.5	193	242	118	336	154.5	113
788	MICRO.470.C1	35.2	not assigned.unknown	PGSC0003DMB000000410	Pot_ch05	97.97	340733	340488	Transmembrane protein TPARL	52	71.5	63	64	64	81	64	74	77	74	93.5	60	68.5	65	57	66	68.5	59	67	57	66	66	63.5	63	69	70	61	79	56	65	66.5	65	76	65	65.5	63	81	69.5	74	71
789	MICRO.15101.C1	29.5	protein.degradation	PGSC0003DMB000000088	Pot_ch06	99.64	213237	212963	Nucellin	276	563	357	474	311.5	340	817.5	1618	487.5	1773	3398	1093	529.5	946.5	138.5	1382	1478.5	1393	354.5	1110.5	759	705	833	511.5	885	544	432	724	269	729	411	270	1414.5	570	396.5	833	832	436.5	1056	670
790	cSTA29C13TH	34.15	transport.potassium	PGSC0003DMB000000210	Pot_ch05	99.73	804672	804308	Potassium transporter	53	59	50	61	58	55	54	55	56	59	61.5	59	55.5	54.5	51	59	62	54	50	55	51	56.5	53	52	52	49	52	56	48	50	52	50	54	55	51	53	51	52.5	51	51
791	STMDE95TV	35.2	not assigned.unknown	PGSC0003DMB000000245	Pot_ch06	93.73	661891	662193	COP1-interacting protein 7 (CIP7)	65	83	62	80	77	90	97	96	86	139.5	117	92	104	72	64	96	160	74	82	120	127	112.5	115.5	164	97.5	118	110	138	62	106.5	86	68	90.5	74	59	62.5	124.5	63	104	70
792	MICRO.2182.C3	29.5.01	protein.degradation.subtilases	PGSC0003DMB000000068	Pot_ch01	100	1022404	1021564	SBT4B protein	47	54	49	50	49	52.5	49	52	58	53.5	55	52	53	47	49	49	51	48	49.5	48	53	54.5	48	50	50.5	47	48	49	46	45	47	47	49.5	49	53	49	46	46	49	47
793	MICRO.11492.C1	35.1.16	not assigned.no ontology.speckle-type POZ protein-related	PGSC0003DMB000000017	Pot_ch11	99.32	2726878	2726587	BTB-POZ and MATH domain protein	1001	1006.5	634	1173.5	1131	853	1088	1216.5	1013	877	1467	1010	986	1160	705	1208.5	1440	829	1366	1188.5	814	926.5	980	708	856.5	599	732.5	856	363	637	930	698	960	833.5	586.5	798	815	897	541	704
794	MICRO.8628.C1	29.5.01	protein.degradation.subtilases	PGSC0003DMB000000116	Pot_ch12	95.4	309452	309926	Small GTPase Rab2	48	51	48	54	52	51	52	51	50	53	52	51	56	51	50.5	50	51.5	47.5	49	50	49	50	47	50	48	46.5	47	49.5	44	49	49	49	53	52	47	48	48	46	50	48
795	cSTB33M14TH	35.1	not assigned.no ontology	PGSC0003DMB000000136	Pot_ch01	92.81	1030605	1030743	Conserved gene of unknown function	49	56	55	55.5	55	58	55	56	55	62	65.5	59.5	56	51.5	56	55	57	58	55	53	55	58	52	53	52	47	52	59	46	52	50.5	51	56	56	52	55	54	51	55	54.5
796	MICRO.18229.C1	35.2	not assigned.unknown	PGSC0003DMB000000265	Pot_ch02	99.15	462956	462489	Ubiquitin domain-containing protein	805	398	573	528	874.5	732	1012	1170	860	491.5	745	479	858	1099.5	369	1089.5	1249	492	642	528.5	699	520	541	771.5	440	664	759	1135	363	307	887	677	497.5	391	271	742.5	791	429	807	329
797	bf_mxflxxxx_0022h04.t3m.scf	33.99	development.unspecified	PGSC0003DMB000000213	Pot_ch04	99.64	568975	569255	Seven-transmembrane-domain protein 1	57	62.5	55.5	67	61	57	65	63	58.5	61	65	64	69	57	55	62	61	53	60	55	59	60	61.5	54	60	56	54	59	53	56	52	54	65	64	58	65	71	68	68.5	64
798	POCBD63TV	35.2	not assigned.unknown	No Significant Hit	NA	NA	NA	NA	Catalytic	50.5	58	58	59	58.5	59	58	57	59	58	59	60	60	54	56	56	56	53	52.5	53	60	62	59.5	57.5	55	52.5	53	57	52	56	53.5	55	57.5	55	56	62	54	52	57	52
799	TBSK01460FB08.t3m.scf	35.1	not assigned.no ontology	PGSC0003DMB102000010	Pot_ch01	97.63	2157458	2157668	Tenectin CG13648-PA, partial	51	55	54	54	55	59	54.5	58	53	57	62	57.5	56.5	49.5	49	59	57	51.5	64.5	55	53	57	53	55	53	50	48	53	48	52	49	48	58.5	52	55	54.5	47	50.5	51.5	49
800	bf_ivrootxx_0019c08.t3m.scf	17.6.1	hormone metabolism.gibberelin.synthesis-degradation	PGSC0003DMB102000010	Pot_ch01	99.85	1447281	1446620	Gibberellin 20-oxidase	66	71	65.5	71	70	64	75	76	66.5	73	92	73	71	71	69	69	77	65	83	72.5	66.5	78	71	70	79	58	62.5	65.5	62	57	63	55	66	68	56	66	62	72	58	59.5
801	bf_mxflxxxx_0006c10.t3m.scf	22.1.6	polyamine metabolism.synthesis.spermidine synthase	PGSC0003DMB000000132	Pot_ch08	95.96	18057	18279	Putrescine N-methyltransferase	50	50	51	51	49	50	50	50	49	51.5	53	54.5	50	49	50	52	53	48	49	48	52	52	53	51	52	48.5	48	50.5	47	47	49	46	52	50	49.5	52.5	46	49	50	48.5
802	MICRO.11153.C1	35.1	not assigned.no ontology	different hits	NA	90.07	415543	415403	Conserved gene of unknown function	81	77	73.5	93	78	88	92	114	104.5	96	124	111.5	99.5	80.5	71	98	94	72	98	91	72	84	84.5	78	86	71	80	85	61	66	79.5	66	84	76	69	77	61	81	71	64
803	MICRO.10749.C1	35.2	not assigned.unknown	No Significant Hit	NA	NA	NA	NA	Gene of unknown function	54	69	66.5	69	61	65	57	59	61	85	64	72	58	56	61	57	58	56	75	78	61	61.5	70.5	55	88	55.5	57	59	67	70	56	60.5	74	70	71	72	59.5	74	66	72
804	MICRO.12146.C1	35.2	not assigned.unknown	PGSC0003DMB000000105	Pot_ch01	97.93	330797	329984	High molecular weight glutenin subunit	725.5	589	574	1917	1023	758.5	1090	1060.5	901.5	546	1122.5	876	1024	703	757.5	965	1540.5	683	1162	1362	808	1092	1161	801	1037	693	725.5	660	356	713	778	729	994.5	975	437.5	634	609.5	1113.5	485.5	588
805	MICRO.11448.C2	35.1	not assigned.no ontology	PGSC0003DMB000000062	Pot_ch03	93.76	1956809	1956233	Heparanase-2	91	87	73	NA	130	76	95	103	104.5	115	182	95.5	86	97	111.5	90	132	107	190	279.5	103	130	181.5	101.5	132	91	126	171.5	62	105	132	90.5	128	88	89.5	94	90	88	70	116
806	096B08AF.esd	35.2	not assigned.unknown	No Significant Hit	NA	NA	NA	NA	--	441.5	439	412	1221	798.5	373.5	532.5	668	462.5	585	1427	603	658	470	511	630	680.5	569	817	702.5	557	509.5	628	324.5	1004	544.5	708	575	271.5	546.5	478	487.5	631	451	409.5	383	516	609	308	555
807	MICRO.11056.C1	35.2	not assigned.unknown	PGSC0003DMB000000049	Pot_ch09	99.44	2011250	2010892	Homology to unknown gene	312	278	214	443	372.5	185	320.5	393	241	421	543.5	392	293	307	216.5	302	311	246	426	296	187	336.5	233	203	368	223	170	384.5	126	225	386	274.5	507	478	179	324	247	347	290	357
808	MICRO.182.C4	16.2	secondary metabolism.phenylpropanoids	PGSC0003DMB000000214	Pot_ch03	91.89	233429	233137	Protoporphyrinogen oxidase, mitochondrial	57.5	58	59	64	78	74	73	73	53	57	89	63	65	52	59.5	67	77	61.5	64	64	59	81	67.5	58	70	71	60	94	51	78	75	55	62	62	53	58	50	67	61.5	57
809	MICRO.3399.C3	35.2	not assigned.unknown	PGSC0003DMB000000072	Pot_ch05	99.83	1396166	1396739	Ankyrin repeat protein	1913.5	1716	986	2177	2126.5	1190	1853	2410	1705	1789	2513	1745	1550.5	1814.5	1197	1901.5	1359.5	1276.5	2295	1319.5	930.5	977.5	948	792	1366.5	1131	1137	1090.5	613	930	1777	1132	1770	1355	1048	1250	1081	1812.5	846.5	1007
810	MICRO.13328.C1	35.2	not assigned.unknown	PGSC0003DMB000000744	SL2.10ch04	95.06	64394	64554	Sn-1 protein	47	57	56	68	59	83	55	50	72.5	78	53	78.5	51	53	59	48	50	47.5	50	69	49	50	72	77	49	49	53	67	45	47.5	49	50	68	61.5	51	50	52.5	57	58	61
811	bf_arrayxxx_0076b05.t7m.scf	35.2	not assigned.unknown	No Significant Hit	NA	NA	NA	NA	--	7758	4757.5	4105	10545.5	7394	6322.5	6543.5	6803	9023.5	5111	11238.5	6733	6611	6781	3780	4985.5	6896.5	4866.5	7627	5889	4738	5444	5432	4291	6334	5660	5495	6801	2838	3969.5	7419	5263	6000	5998.5	4320.5	4668	3363	6655	4317	4087
812	MICRO.12905.C3	35.2	not assigned.unknown	PGSC0003DMB000000021	Pot_ch09	95.88	1379286	1379624	--	50	81.5	70	103	80	72	70	80	72	106	67.5	83	102	61	61	75.5	61	54.5	93	86	57	56	67	77	59.5	56	52	55	61	54	105	68	103	59	69.5	51	64	96.5	67	57.5
813	MICRO.10197.C1	35.2	not assigned.unknown	PGSC0003DMB000000201	Pot_ch08	95.4	356017	355323	Conserved gene of unknown function	55	87.5	55	75	70	82.5	110.5	72.5	76	80	76.5	71	69	61	74	64.5	69	61	61	96	84.5	75	77	118	87	72	78	84.5	57	77.5	58.5	56	60	63	57	66	69	68	69.5	57
814	MICRO.15126.C1	23.2	nucleotide metabolism.degradation	PGSC0003DMB102000083	Pot_ch02	99.85	895780	895094	Diphosphonucleoside phosphohydrolase	79.5	88	84.5	78.5	98.5	80	114	115	78.5	95	92	104	70	62	86	84	209	68	82.5	202.5	130.5	168	167.5	131	105.5	203.5	121	233	93	81	84.5	68.5	87	80	61	75.5	145.5	64	91	69.5
815	STMGX02TV	35.2	not assigned.unknown	PGSC0003DMB000000148	Pot_ch11	90.18	1258383	1257766	Pentatricopeptide repeat-containing protein	295	293.5	215.5	483	290	288.5	302	332	384	285	444.5	287	277	266	215.5	298.5	341	219	285	339.5	219.5	202	237.5	179	219	286	281	278	141	180.5	316.5	240	327	227.5	213	225.5	247	372.5	259	195
816	bf_mxflxxxx_0025g03.t3m.scf	17.1.1	hormone metabolism.abscisic acid.synthesis-degradation	PGSC0003DMB000000034	Pot_ch12	97.03	1599580	1598941	HVA22 i	230	183.5	130	203	229.5	208.5	267	272.5	204	322	259	280	214	196	130.5	223	507	218.5	204	423	361	510	552	343	356.5	301	255	504	154	204	177.5	143	228.5	152.5	129.5	173	168	212	196.5	157
817	MICRO.660.C2	35.2	not assigned.unknown	PGSC0003DMB000000004	Pot_ch02	NA	NA	NA	Pollen coat	49	56	52.5	49.5	50	58	54	56	53	52	54	51.5	53	51	52	51	52.5	51	52	49	57	54	52	53	46	49	50	54.5	51	58	55	54	75.5	62	57	62.5	55	54	60	55
818	MICRO.4760.C2	29.4	protein.postranslational modification	PGSC0003DMB000000126	Pot_ch03	94.81	323845	323423	Protein phosphatase	48	58	54	56	58	56	59	57	55.5	59	67	60	54	51	54	54	55.5	53	56	52.5	58	63	56.5	51	51	52	50.5	52.5	51	52	50	50	60	54	55	55	50	52	50.5	53
819	bf_swstxxxx_0022f09.t3m.scf	35.2	not assigned.unknown	PGSC0003DMB101000192	Pot_ch05	95.56	196804	196406	Bacterial spot disease resistance protein 4	54	64	64	67.5	65	65	63	70	65	64	70	61	59	58	60	58	58	58	54	51	69	66	63.5	59.5	60	60	55	63	54	59	54	58.5	65	57	58	61	64	72	64	69
820	bf_mxlfxxxx_0059a07.t3m.scf	35.2	not assigned.unknown	PGSC0003DMB000000920	Pot_ch10	91.57	2671	2426	Transketolase, chloroplastic	167	132	135	212	186	195.5	195	436	188	222	383.5	198	213	143	128	260.5	330	234	204.5	190	252.5	216	206	132	166.5	256	102	269	108	132	182	161.5	159	177	132	184	104	126.5	218	116
821	MICRO.6190.C1	11.9.4.99	lipid metabolism.lipid degradation.beta-oxidation.misc	PGSC0003DMB000000216	Pot_ch05	96.69	694887	695367	Naphthoate synthase	194	142	74	143	167	133	234	322	153	274	249	206	151	167	79	182.5	220	217	202.5	210	210.5	235	242	206	140	154	114	241.5	101	112	170	95.5	185	147.5	117	122	102.5	130.5	188	145
822	MICRO.1981.C1	35.2	not assigned.unknown	PGSC0003DMB000000032	Pot_ch04	98.62	1883408	1883047	TRNA pseudouridine synthase Pus10	325.5	346	197	492.5	329	280	359	382.5	285.5	232	482	275	336.5	292.5	244	383	792	294	318	505	420	570	512	584	418	484	298.5	442	212	413	328	209	435.5	311	182	261	270	404.5	226	231
823	bf_mxlfxxxx_0014b09.t3m.scf	34.4	transport.nitrate	PGSC0003DMB000000289	Pot_ch10	98.7	423319	422481	Nitrate transporter	61.5	65.5	60.5	86.5	57.5	72.5	71.5	77	71	71	71	74.5	70.5	61.5	63.5	73	94	57	57	67	68	86	65.5	77	62	63	57	58	54	64	54	51	59.5	61.5	53.5	52	49	53	55	56
825	BF_LBCHXXXX_0036E02_T3M.SCF	35.2	not assigned.unknown	No Significant Hit	NA	NA	NA	NA	--	48	50.5	50	55	53	53	50	53	53	55.5	54	50	53	52	50	49	50	48	49.5	52	61	54	51.5	52	48	51	47	50	45	49	48	50	56.5	50	51	51	49	52.5	52	56
826	MICRO.1824.C1	27.2	RNA.transcription	PGSC0003DMB102000423	Pot_ch02	96.16	424464	424100	DNA-directed RNA polymerase	991	762	608	1590	1397	637.5	898	969	802	428	1465	762.5	1005	813.5	646	891	777	723.5	1164.5	501.5	350	523.5	485.5	373.5	544	417.5	387	381	268.5	389	992	643	950	880	504	582.5	472	1121	305.5	691
827	MICRO.3639.C2	35.1.5	not assigned.no ontology.pentatricopeptide (PPR) repeat-containing protein	PGSC0003DMB000000069	Pot_ch05	99.5	821374	820777	Eukaryotic translation initiation factor 3 subunit	49	50.5	52	52	51	54	53	50	52	52	56	53	54.5	50	49	56	50	50	50	49	52	54	52	51	49	52	49	52	47.5	47	47	47	55.5	53.5	47	53	44	50	52.5	50
828	SDBN005F12u.scf	35.2	not assigned.unknown	PGSC0003DMB000000535	Pot_ch08	94.74	206104	205953	Poly [ADP-ribose] polymerase 2	60	63	58.5	56	53	72	74	57	52	64	69	62	66	57.5	52	59	61	65	78	57.5	55.5	58.5	61	82	55	51	53	57.5	46	52.5	65.5	46	56.5	52	52	64	70	55	70	53
829	MICRO.6110.C1	35.2	not assigned.unknown	PGSC0003DMB101000051	Pot_ch05	99.19	495132	495500	Streptomyces cyclase/dehydrase family protein	52	57.5	49	60	55	56	59	61	51.5	57	62	60	57.5	56	53	59	53	54	58	52.5	53	55	54	50	54	52	46	54	48	50.5	54	46.5	62.5	54	55	53	48.5	52	54	52.5
830	SDBN002A24u.scf	29.6	protein.folding	PGSC0003DMB000000040	Pot_ch03	97.53	2318507	2318910	Pentatricopeptide repeat-containing protein	47	52.5	50.5	55.5	53	52	52	54.5	53	55	59	55	52	52	53.5	55	54	49	52	52	54.5	58	53	51	48	49.5	47	54	49.5	50	46	50	54	50.5	50.5	49	46.5	52	51.5	53
831	bf_suspxxxx_0011g02.t3m.scf	11.1.31	lipid metabolism.FA synthesis and FA elongation.pyruvate DH	PGSC0003DMB101000063	Pot_ch12	96.35	406021	405557	Pyruvate dehydrogenase E1 alpha subunit	528	444	100.5	156	305.5	463.5	644	479	596.5	514.5	238	639	565	126	426.5	377	950	130	532.5	786.5	914	795	1117.5	405	790	731.5	576	683	96.5	580.5	408	343.5	502.5	424	162.5	179	566	374	126	413
832	MICRO.4082.C7	35.2	not assigned.unknown	PGSC0003DMB000000339	Pot_ch09	95.66	336666	337375	Binding	201	568	176	347.5	401.5	316	435.5	460	218.5	318	927	830	311.5	253	509.5	289.5	229	231	209	612.5	341	237	441	567	626.5	351	309	398	265.5	381	239	360	697	222.5	361	148.5	311	359	278	609.5
833	MICRO.7305.C1	21.02.1	redox.ascorbate and glutathione.ascorbate	PGSC0003DMB000000371	Pot_ch09	100	11682	11940	Ascorbate peroxidase	1710.5	902	1660	1888	2324.5	1114.5	1411	3886	1338	2352	2604.5	2101	1218.5	1648	1321	2982	7107	2185	957	2620	2320.5	2586	3792	1279	2537	2981	2559	3992.5	1125	2978	1343	899.5	1649.5	1033.5	831.5	1442.5	1285	2217	815	1437
835	SDBN001D08u.scf	35.2	not assigned.unknown	PGSC0003DMB000000004	Pot_ch02	99.8	4292490	4291993	DNA cross-link repair protein pso2/snm1	61	74	64	85	79	65	78	82.5	77	82	96	73.5	88	64	65	77	123	71	86	100	85	95.5	87	83	96.5	90	82.5	101	62.5	76	77	58	75	68.5	62	63.5	63	78	60	67
837	MICRO.11515.C1	21.04	redox.glutaredoxins	PGSC0003DMB000000021	Pot_ch09	98.5	1535187	1533990	Glutaredoxin family protein	47.5	52.5	52.5	50	48	53.5	53	51	48	51	55	52	50	48.5	51	50.5	52	50	49	49.5	51.5	50.5	53	51	47	51	47	52	48	51	45	49	50	51.5	51	49	50	52	51	49
838	SDBN005P03u.scf	35.2	not assigned.unknown	No Significant Hit	NA	NA	NA	NA	--	54	57.5	58	61	56	60	59.5	62	61	60	71	59	58	56	59	57	54	53	60	57	61	63	62.5	56	57.5	56	52	58	51	56.5	56	53	68	61	56	63.5	53	55	55	60
839	SDBN001B20u.scf	35.2	not assigned.unknown	No Significant Hit	NA	NA	NA	NA	--	48.5	58	49	56	49.5	52	53.5	53	48	53	59	57	54	52	50	53	49	49.5	50	51	53.5	52	49	51	51	49	46.5	49	44	46	50	50	55	55	49	50	46	50	49.5	50.5
840	bf_ivrootxx_0040c05.t3m.scf	35.2	not assigned.unknown	PGSC0003DMB103000019	Pot_ch04	98.84	1549622	1549279	Conserved gene of unknown function	99	102	93.5	145	129	121	133	135	90	99	145	120	116	93	85	116	104.5	86	96	107	88	87	93	86	100	75	77	83	73.5	100	115	92.5	118.5	100	77	94	78	122.5	73	88
841	bf_stolxxxx_0049f05.t7m.scf	29.4	protein.postranslational modification	PGSC0003DMB000000096	Pot_ch07	98.91	289795	290069	Cell division protein kinase	99	105.5	85	131	120	89	110.5	122	108	101	126	102	99	109	87	120	145	94	107	132	111	149	108	98	138	84	84	103	71	105	118.5	90	121.5	108	79	99	91.5	116.5	72	98.5
842	MICRO.17796.C1	27.1.1	RNA.processing.splicing	PGSC0003DMB000000150	Pot_ch06	97.53	1096613	1096452	Small nuclear ribonucleoprotein sm d1	1434	974	622	1412	904	782	1406	1416	1663.5	1218	1582	1491	1713	992	1295	1280	1305	1047	1089	1221	1056	1245	1329.5	1052	1205	1322	1221	1309	444	774	821	949	1188.5	1331	642	1083.5	755.5	1088	1321.5	1247
843	MICRO.5659.C2	35.2	not assigned.unknown	PGSC0003DMB000000316	Pot_ch02	98.52	306538	304985	Aspartic proteinase nepenthesin-1	91	181.5	135	137	124.5	118	117	199.5	88	152	125.5	272	80.5	83	283	120	79.5	94	90	269.5	92	113	184.5	95	109	90	94	79	81	191	69	102	182	114	99	92	121	117	105	166
844	MICRO.1131.C2	13.1.3.4	amino acid metabolism.synthesis.aspartate family.methionine	PGSC0003DMB000000110	Pot_ch09	98.09	739595	739020	Homocysteine s-methyltransferase	736	386	885	1523	2462	594	653	1017	593	530	2340	1651	514	621.5	1255	892.5	1854	407	510	1204.5	1892	861	1471	751	1823.5	725.5	1650	1293	254	579	346	712	1879	449	495	640.5	542	1240	336	1109
857	STMHQ29TH	35.2	not assigned.unknown	PGSC0003DMB000000296	Pot_ch04	92.45	309460	309841	Conserved gene of unknown function	54	55.5	55	56	55	55	59.5	61	54.5	58	60	58	56	52	53	57	53	51.5	54.5	54	54	54	54.5	53	53	51	52	52	49	50	51	50	60	57	52	53.5	57	57	55.5	56.5
858	MICRO.3872.C1	35.2	not assigned.unknown	PGSC0003DMB000000071	Pot_ch09	99.66	1130028	1128866	Conserved gene of unknown function	621	851	408	1055	644	859.5	1149	1490	1208	1137	1327.5	772.5	962	829	578	1259	1586	928	1395	1162	582.5	1054	1162.5	865.5	689.5	854	638.5	818	406	522	912	678	738	895	538	700.5	921	603	927	489.5
859	STDB003G08u.scf	35.2	not assigned.unknown	PGSC0003DMB000000033	Pot_ch05	96.08	373768	373616	Centromere/kinetochore protein zw10 homolog	69	98	74	85	80.5	74	83	88	83	104	115	95.5	83	86.5	103	83	122.5	79	125.5	205	102	117.5	149	121	135	70	86	112.5	59	88	92	69	105	95	68.5	77	81	85.5	64	75.5
860	cSTB10E21TH	27.3.22	RNA.regulation of transcription.HB,Homeobox transcription factor family	PGSC0003DMB000000004	Pot_ch02	98.81	647109	646604	BIPINNATA	50	50	50	52	53	51	50.5	51.5	52	50	54	52	53.5	46.5	50	55	55	51	51	53	50	52	55	51	46	45.5	48.5	46.5	46	47	47	47	60	49	49	49	49	49.5	48	48
861	bf_mxflxxxx_0019b07.t3m.scf	35.2	not assigned.unknown	PGSC0003DMB000000105	Pot_ch01	NA	NA	NA	Globulin	232.5	109	109	143	126.5	108	55	56	145	205.5	216	297	150	81	123	55	55	136	53	185.5	51	60.5	192.5	168	133.5	51	222	215	73.5	113	122	89.5	147	54.5	120	114	57	112	144	141
862	MICRO.833.C5	35.2	not assigned.unknown	PGSC0003DMB000000496	Pot_ch09	99.65	261179	260892	Conserved gene of unknown function	51	55	51	55	53.5	54.5	52	57	57	58	57	55.5	56	55	52	56	57	53.5	56	51	57	52.5	52	55	50.5	51	50	53	50	50	53	50	60	56	54	57	48	52	51	52
863	POACI02TP	30.2.11	signalling.receptor kinases.leucine rich repeat XI	PGSC0003DMB000000155	Pot_ch12	97.36	718685	719593	Hexokinase 5	55	68	55	59	62.5	62	64	62.5	59	64	66	64	66	55	67.5	64	56	53	89	58.5	66	56	58	59	70	60	54	58	49	54.5	73.5	56.5	86.5	68	59	59.5	70.5	64	54	66
864	MICRO.2286.C50	35.2	not assigned.unknown	PGSC0003DMB102000060	Pot_ch02	91.86	75457	75164	Gene of unknown function	71.5	75	67.5	89	72	76	78	90	83	73.5	85	67	77	67	66	74	78	68	73	65.5	66	64	74.5	65	81	59	72	74	60	68	80.5	74	91	78.5	69	82	83	81	79.5	78.5
865	cSTD8F19TH	35.2	not assigned.unknown	PGSC0003DMB000000461	Pot_ch06	97.35	196696	196846	Conserved gene of unknown function	65	67	73	65	69	80	73	71.5	66	75	74	63	62	63.5	62.5	67.5	62	59	60.5	53	65.5	69	62.5	58	62	58.5	60	64	60	60	59	59.5	78	72	60.5	66	74	69	63	68
867	MICRO.18016.C1	35.2	not assigned.unknown	PGSC0003DMB000000148	Pot_ch11	98.55	1127999	1128412	Ubiquitin-protein ligase	50	51	51	54	53	50	49	59	53	54.5	59	54	53	52	49	60	59	48.5	52	52	54.5	50	50	51	51	47	50	51	52	48.5	48	46	56	50.5	48	49	53	50	52	51
868	MICRO.16700.C1	35.2	not assigned.unknown	PGSC0003DMB000000072	Pot_ch05	100	247809	248598	RNA binding motif protein, X-linked 2	2618	2527	2477	6155	3705	4576.5	4841	4904	3349	2563	4935	2614.5	2820.5	2833.5	3151	4868	4269	2796	3892	2087	2280	2807.5	2876.5	2372	2450.5	2518.5	2930	2733	1171	2843	3480.5	2460	4160	2615	1752	2093.5	2349.5	4095.5	3315.5	2671
869	MICRO.2559.C2	27.3.32	RNA.regulation of transcription.WRKY domain transcription factor family	PGSC0003DMB000000593	Pot_ch06	98.84	209253	210285	Double WRKY type transfactor	57.5	71	64	55	73	68.5	75	62.5	52	64.5	55.5	70	55	54	76	59	55	54	49	89.5	67	70	66	67	72	51	66	57	51	56	50.5	57	71	69	57.5	61.5	56	64	66	64
870	cSTA45J23TH	27.3.99	RNA.regulation of transcription.unclassified	PGSC0003DMB000000559	Pot_ch01	100	242614	242779	Nucleic acid binding protein	89	104.5	82	156	117	99	127	136.5	103	105	163	96	120	110	101	139	225	82	146	185.5	118	147	144	129.5	123	102	107	123.5	72	99	100.5	101	102	109	79	87	86	106	94	91
871	MICRO.13273.C1	35.2	not assigned.unknown	PGSC0003DMB000000105	Pot_ch01	97.55	327748	328562	Conserved gene of unknown function	206.5	210	144	317	245	185	263	286	259	201	340.5	212	231	227	202	288	268.5	176	342	208	177	213	223	191	215.5	166.5	192	222	102	157	203	156	225	195	150	179	154	248	151	138
872	MICRO.11512.C2	29.4	protein.postranslational modification	PGSC0003DMB000000386	Pot_ch02	99.18	270445	271052	Pollen-specific protein	65	56	56	58	68.5	54	66	71	81	55.5	57	53	65.5	68	53	71	69	52	55	51	62	59	58	59	52	62.5	57	55	51	51	54	55	53	53	53	66	56	56	59	53
873	MICRO.2062.C3	11.2.04	lipid metabolism.FA desaturation.omega 6 desaturase	PGSC0003DMB000000172	Pot_ch01	97.74	1025528	1024026	D12 oleate desaturase	58	92	72	136	69.5	60	61	134	66	101	157	60	66	89	126	115	506.5	53	97	141	198	238	272	272.5	168.5	338.5	112.5	465.5	85.5	122	63	83	99	74	58	55	94.5	67	112	76
875	bf_swstxxxx_0007b05.t3m.scf	35.2	not assigned.unknown	PGSC0003DMB102000423	Pot_ch02	100	61587	62219	Conserved gene of unknown function	50	54	52	58	54	54	57	56	52.5	58	54.5	59	52	54.5	52	58	55	51	54.5	49	51.5	55	53	51.5	52	48	47.5	53	52	51.5	48	54	59.5	54	52.5	53.5	51	50	53	49.5
876	MICRO.6119.C1	1.01.01.02	PS.lightreaction.photosystem II.PSII polypeptide subunits	PGSC0003DMB000000158	Pot_ch06	98.17	425527	425200	Thylakoid lumenal 29.8 kDa protein, chloroplast	53.5	60.5	55	57	53	56	63	62.5	54	88	77	58	54.5	57	55	56	56	60	61.5	55	55	65	55	52	49.5	50	51	69	52	54	47	52	60	52.5	49	53	52.5	47	49.5	54
877	cSTB10M6TH	35.2	not assigned.unknown	PGSC0003DMB000000542	Pot_ch10	99.24	201159	200763	ATP binding protein	1175	822.5	1370	1888	2107	1614	1696	2428	1375.5	1388.5	2864	1062	2081	1715	1367	2293.5	1896.5	1416.5	1493	793.5	742.5	983	889	593	1332	708.5	636	1268	430	939	2228	1698	1281	1431	609	1353	1734	1453.5	1314	1428.5
878	bf_arrayxxx_0050g10.t7m.scf	35.1	not assigned.no ontology	PGSC0003DMB000000034	Pot_ch12	97.36	1768128	1768542	Sugar transporter	360	292	172.5	636	370	205	334.5	349.5	305.5	264	528	299	244	215.5	215	374	425	214	473	373	292.5	395	264.5	200.5	304.5	232	272	298	107	189	290	284.5	438	236	166.5	167.5	289	251	173	253.5
879	MICRO.17728.C1	35.2	not assigned.unknown	No Significant Hit	NA	NA	NA	NA	--	48.5	51	51	52.5	49	50	49	53	51	52	52	55	51.5	49	51	51	51	47	47.5	48	53	53	51	49	49	45	46.5	49	48	45	47	46.5	53.5	49	48	46	48	47	48	49.5
880	MICRO.17370.C1	35.2	not assigned.unknown	PGSC0003DMB101000233	Pot_ch07	96.62	54065	53593	Conserved gene of unknown function	69	75	59	62	74	61	65	59	75	89	78	67	120	57	59	58	104	57	75	92	109.5	187	109	258.5	94	127	90	91	56	62	56	66	84	73	55	53	58	52.5	57	69
881	cSTB38K18TH	20.1.02	stress.biotic.receptors	PGSC0003DMB000000299	Pot_ch01	90.91	532616	532801	Leucine-rich repeat resistance protein	49.5	55	56	60	56	57	55	55	56	58	61	57	53	48	54	57	55.5	55	53	53.5	63	57	56	56	55	50.5	53.5	58	52	54	53.5	54	62	56	55	59.5	59.5	58	60	61
882	TBSK00358FF10.t3m.scf	35.2	not assigned.unknown	PGSC0003DMB000000072	Pot_ch05	95.24	1192204	1192303	DnaJ	3731.5	4881	4046.5	15279.5	6687.5	6597	6704	6805	7199.5	2645.5	7765.5	3727	7059	10313.5	2922.5	7893	12113.5	4592	7708.5	3931	4576	5583	4229.5	3967	6771	6740	2788	8669	2565.5	8232	15188.5	6306.5	7627	6823	3997	5584	7866	7585	7422	5930
884	MICRO.8823.C1	35.1	not assigned.no ontology	PGSC0003DMB000000842	Pot_ch12	98.74	35284	35522	Structural molecule	2207.5	1846	1366	2845	2232	2305.5	1974	2953	2662	2548	3254.5	2276	2226	2057.5	1582.5	2911.5	2115	2027.5	2573	2810	1668	1937.5	1860	1707	1757	1679	1600	2226.5	657	1133	1826	1064	1858	1755	1293.5	1578.5	1406	1992	1885.5	1332
885	MICRO.3511.C1	35.2	not assigned.unknown	PGSC0003DMB000000160	Pot_ch12	99.75	390751	390357	Conserved gene of unknown function	63.5	75	59.5	66.5	61.5	76	84	77	73	75	67	74	77	74	68	80	73	54	73	67	69	70	79.5	74.5	72	58	61	59	64	68	62	58	66	68	58	60.5	57	63	56	60
886	MICRO.10567.C1	27.3.58	RNA.regulation of transcription.LUG	PGSC0003DMB000000158	Pot_ch06	98.21	660048	660437	STYLOSA protein	935	804.5	727	1276.5	1087	938.5	1099.5	1445	1018	992.5	1699	1011.5	856	1082.5	693	1445.5	1910	821.5	1210	1575.5	1197	1574.5	1530	1225.5	1537.5	837	1193.5	1421	512	1131	1047	679	1041.5	690.5	583.5	652	838	1046	791.5	622
887	MICRO.6375.C1	30.2.25	signalling.receptor kinases.wall associated kinase	PGSC0003DMB000000430	Pot_ch09	93.15	445615	445935	ATP binding protein	49.5	53	51.5	54.5	53	55	55	56	53	53.5	59	61	57	51	51	54	57	47	52	59	57	55	52	52	52	51	50	53	48	52.5	51	52.5	56	55	50	54	49	51	52	51
888	MICRO.13253.C1	20.1.02	stress.biotic.receptors	PGSC0003DMB000000034	Pot_ch12	96.92	46489	47170	Resistance gene	46	52	55	60	51	54.5	53	57	52	55.5	65	53	54	46	48	56	54.5	47.5	49	55	56	56.5	50	53	54	51	51	50	49	51	51.5	51	60	53	53	56	49	56	52	49
889	MICRO.592.C8	26.09	misc.glutathione S transferases	PGSC0003DMB000000848	Pot_ch09	93	24075	23576	Glutathione S-transferase	47.5	55	50	54	54	54	53	53	51	58	58	52	52	51	54	54	51	49	50	48	52	54	51	51	50	50	47	51	47	48	49	47	52	51	51	53	50	52	52	53
890	MICRO.56.C4	35.2	not assigned.unknown	different hits	NA	99.08	677940	678480	--	340	342	187.5	353	417	174	304	295	380	548.5	687	416.5	353	307	168	252.5	251	159.5	504	313	271	185	272	232.5	249.5	240	187	296.5	119	146	378	208.5	356	286.5	200	207	217	198	184.5	253.5
891	MICRO.6591.C1	27.3.26	RNA.regulation of transcription.MYB-related transcription factor family	PGSC0003DMB000000122	Pot_ch02	100	789667	790079	(Fragment)	104	125	91	166.5	111	124	177	151	99	152.5	134	150	124	102	102	133	248	105	157	150.5	129	174.5	154	119	155	97.5	112	205.5	105	132	120	86	110	89	91.5	88	89	95	97	77.5
892	MICRO.6562.C1	35.2	not assigned.unknown	PGSC0003DMB101000012	Pot_ch02	99.66	199549	199257	Conserved gene of unknown function	118	116	133	144	187	98	259	376	110	246	176	179.5	108	119	63	201	2127	97.5	109.5	798	553	736	803.5	392	630	488	549	955	418	397	90	135.5	147	100.5	244	174	95	99	206	74
893	STMIS90TV	35.2	not assigned.unknown	PGSC0003DMB000000008	Pot_ch10	97.79	602953	603269	Gene of unknown function	58	55	64	77	95	81	75	112	99.5	64	352	57	80.5	54	85.5	103.5	65	99	90	63	98	58.5	57.5	47	54.5	63	50	56	50	52	171	63	98	57.5	73	86	72	70	58	53.5
894	STMHX57TV	35.2	not assigned.unknown	PGSC0003DMB000000222	Pot_ch06	98.13	698751	697953	Tospovirus resistance protein B	47	47	50	49	49	50	50.5	51	49.5	54	51	52	50.5	47	49	49	51	46	50.5	51	49	51	49	49	48.5	45.5	47.5	52	44	45	49	47	52	48.5	47.5	47	45	53	52	50
895	MICRO.1091.C3	28.1	DNA.synthesis/chromatin structure	PGSC0003DMB000000003	Pot_ch05	100	2150386	2150481	Protein gar2	1502	1895	969	1288	1125	716	1697	1097	1609	1397	2522.5	1730	1605	1521.5	1109.5	969	1936	711	3108	4087	2321	1444	1315	2921	2607	1353	1200.5	2217	985	1537	1740	2472.5	1800.5	2145	1518.5	1105.5	1305	2580	692.5	1326
896	MICRO.7219.C1	35.1	not assigned.no ontology	PGSC0003DMB000000191	Pot_ch08	97.97	757232	756839	Glucan endo-1,3-beta-glucosidase	125.5	239	182.5	174	169	203	285	242	183	175.5	196	137	137	142	136	210.5	214.5	152.5	173	238	174	234	162	228	188	137	159.5	247.5	119.5	228	142	142	137	143	113	161	182	151	161	97
898	MICRO.5292.C1	35.1	not assigned.no ontology	PGSC0003DMB000000183	Pot_ch02	98.36	259822	260125	Catalytic	58	63	55	83.5	68	52	70	63.5	67	72	65	59	67	54	54	62	55	59	80	55	60	63	57	51	59.5	51	54	53	52	51	59	51	63.5	57	65	55	51	68	49	51
899	MICRO.9611.C1	35.2	not assigned.unknown	PGSC0003DMB000000331	Pot_ch12	97.28	379838	379582	Reverse transcriptase	387	536	261	777.5	318.5	240	616	759.5	283	403.5	570	528	448	220	355	584	881.5	325	537	577	429.5	652	533	539	712	682.5	485.5	433	258	409	630	331	666	397	281.5	198.5	376.5	438.5	337.5	443
900	MICRO.13388.C2	35.2	not assigned.unknown	PGSC0003DMB000000179	Pot_ch04	99.03	730650	731164	ATP binding protein	554	497	421	617	698.5	385.5	539.5	644	555	496	768	517.5	512	478	449.5	566.5	746.5	419	731	790.5	605.5	684.5	670	537.5	707	435	500.5	540	284	404.5	666	433	653	485	376	391	391	653.5	431	394
901	MICRO.13630.C1	35.2	not assigned.unknown	No Significant Hit	NA	NA	NA	NA	--	45	51	52.5	51	50.5	49.5	54	49.5	51	52.5	53	53	54	50	50	52	52	49	51	50	48	49	50	50	50	47	45.5	48.5	49	46.5	47.5	47	55	45	49.5	50	48	49	50	49
902	MICRO.2712.C1	35.1	not assigned.no ontology	PGSC0003DMB101000012	Pot_ch02	98.19	365259	365755	Chromatin binding protein	513.5	690	387	936	711	501.5	552.5	778	824	625	798	618	797	551.5	773	690.5	2369	620	1021	2679.5	1941	2244.5	2031	1541	1910	1387	1249	1626.5	481	1149	772	552	765	585	382	353	758	681	474	645
903	MICRO.4509.C1	35.2	not assigned.unknown	PGSC0003DMB000000093	Pot_ch03	97.33	408179	407323	Conserved gene of unknown function	89	91.5	74.5	134	118	94	120	134	121	100.5	150	115	105	86.5	81	117.5	101	84	103	93.5	77	88	81	73.5	90	74	74	85.5	61	72	111	80	113	95	74	87	77	103	73.5	83
904	MICRO.2963.C1	27.3.22	RNA.regulation of transcription.HB,Homeobox transcription factor family	PGSC0003DMB000000695	Pot_ch03	98.62	124340	123687	Homeobox	4392	2932	3034	5983	3706.5	4277	5348.5	5436	4577	5907	4420	5577.5	3622	3537	2577	4567	9991.5	4199	4744	5659	4244	5116	7348	4475.5	5866	7513	6048.5	8140	1794	5739	5738	2554	3447	2939	2108.5	1992.5	3317	3608.5	3127.5	2465
905	MICRO.2856.C3	17.6.1	hormone metabolism.gibberelin.synthesis-degradation	PGSC0003DMB000000482	Pot_ch03	94.74	59644	59965	Flavonol synthase/flavanone 3-hydroxylase	53	55	61	61	58.5	61	64	67	60	64	68	63	62	52	57	56	62	51	53	54	56	58	60	61	55	57	54	51.5	52.5	54.5	54	54	60.5	59.5	58	59	53	56	57	55
906	MICRO.540.C4	31.1	cell.organisation	PGSC0003DMB000000131	Pot_ch11	92.54	1099374	1098922	SKIP5	378	283.5	218.5	574	378.5	244	451.5	409.5	348	380	610	395	340.5	274	247.5	362	284	308	457	269	250	227	258	253.5	382.5	288.5	264	261	116	196	387.5	269	358.5	310	240	238.5	209	444	287	215
907	STMDB73TV	35.2	not assigned.unknown	PGSC0003DMB000000082	Pot_ch02	97.77	1209445	1209222	Conserved gene of unknown function	61	62	60	63	61	60	65	59	62	63	77	61	65	56	53	54.5	58	56	58	60	62	61.5	66.5	61	64	60.5	54	59	53.5	55	56	55	64	63	57.5	56	54	69	60	58
908	MICRO.11397.C1	23.2	nucleotide metabolism.degradation	PGSC0003DMB000000239	Pot_ch01	98.39	1014918	1015103	Inosine-uridine preferring nucleoside hydrolase	54	66	63	64	60.5	69	66	81	72.5	74	75.5	65	73.5	61	53	72	72.5	67	63	76	64	64	68	60	67	53	56	62	53	63	65	59	68	59	60	62	59	61	62	59
909	MICRO.12870.C1	35.2	not assigned.unknown	PGSC0003DMB000000004	Pot_ch02	100	3445927	3446402	Conserved gene of unknown function	70	66	62.5	74	66	71	70	72	68	78	85.5	78	75	60	70	65	122	65	71	121	94	93	116	86.5	90	72	77	90	57	74.5	60	57	72.5	65	61	57	69	66.5	66	63
910	bf_stolxxxx_0067h03.t3m.scf	26.21	misc.protease inhibitor/seed storage/lipid transfer protein (LTP) family protein	PGSC0003DMB000000191	Pot_ch08	94.95	837911	838218	Proline-rich protein	72.5	66	71	69	72	83	78	89	81	97	181	105.5	100	85.5	60	66	90.5	76	95	84.5	81	79	92	84	74	96.5	76	103	61	71	71	68	89	74	68	88.5	69	71	73	70
911	cSTB20D11TH	27.3.99	RNA.regulation of transcription.unclassified	PGSC0003DMB000000133	Pot_ch11	92.72	1142682	1142483	--	85	101	79	105	90	95	119	165	125.5	158.5	124	109	109	85	110.5	103	98	85	110.5	156.5	104	85	112	128	111	87	102	92	124	92	94	81	116	96	71.5	84	85	81	94	106
912	bf_mxflxxxx_0008d05.t3m.scf	35.2	not assigned.unknown	PGSC0003DMB000000201	Pot_ch08	99.56	1006963	1007639	Heat shock protein 70 (HSP70)-interacting protein	51	54	53	57	51	60	54	58.5	54	55	58	54	53	56	49	54	57	49	52.5	48.5	62	56	57.5	55	52	48	46	55	54	61	55	59	67	59	57	65.5	54	59	60	58
913	MICRO.6074.C2	33.99	development.unspecified	PGSC0003DMB000000184	Pot_ch04	98.11	422521	421992	Protein DCL, chloroplastic	709	463	428	785	831.5	467	691	1012.5	434	614	890	545.5	384	687	419.5	790	1469	663	705.5	655.5	553	1224.5	1063	481.5	804	702	432.5	1200	295.5	619	358	393	745	638.5	357.5	455	462	591	492	364.5
914	MICRO.6466.C2	35.2	not assigned.unknown	PGSC0003DMB000000062	Pot_ch03	100	1058402	1058788	Cell growth defect factor	849.5	957	503	1374.5	1080	902.5	822.5	1354	1011	870	1358	783	1005.5	1072	613	1402	1771	875	861.5	1019	876	1107	920.5	645	1115	878	513.5	1984	506.5	943	1218	565	1368.5	827	610	743.5	1000	996	1047	910.5
916	MICRO.744.C1	29.5.03	protein.degradation.cysteine protease	PGSC0003DMB000000177	Pot_ch09	98.48	352715	353109	Cysteine-type peptidase	448	502.5	343.5	512	405	447	526	503	521	473	505	532.5	646	347	453	556	614	324.5	504	608	456	458	401.5	516	401	373	394	465	248	453	403.5	289	387	347.5	251.5	246.5	391	442	226.5	349
917	MICRO.2396.C3	29.7	protein.glycosylation	PGSC0003DMB000000524	Pot_ch11	97.5	158756	159633	Avr9 elicitor response protein	197	280	133	245	374	331	230	246	448	205	357	411	273.5	320	299	221	344	307	357.5	281	236	292.5	267	390	439	365	216	441	99	167	161	137	331	288	127	120	154	324	198	271.5
918	MICRO.2975.C5	35.1	not assigned.no ontology	PGSC0003DMB000000021	Pot_ch09	97.8	2027347	2027619	Catalytic	55	99	55	136.5	59	66	59	64	98	62	135	65	128	108	54.5	60	63	55	89.5	70	65	96	60	112	60	67	103	55	51	58	149	52	192.5	95	53	96	58	105	91	114.5
919	MICRO.3395.C2	13.2.6.2	amino acid metabolism.degradation.aromatic aa.tyrosine	PGSC0003DMB000000148	Pot_ch11	95.45	602316	601943	Fumarylacetoacetate hydrolase	64.5	91	87	56	53.5	88	86	228	100	135	67	99.5	187	54.5	77.5	208.5	504	56	97	317	347.5	267	245.5	67.5	74	148.5	162	99.5	117	175.5	52	94	58	57	55	120	117	70.5	58	56
920	MICRO.1600.C1	21.02.2	redox.ascorbate and glutathione.glutathione	PGSC0003DMB000000110	Pot_ch09	99.57	1513024	1512790	Glutathione reductase, chloroplastic	155	141	99.5	159	160.5	114	171.5	191	169	128	182	139	135	141	89	180	261.5	109.5	169	207	145	216	171	141	138	110.5	109.5	176	83	128	130.5	108.5	135	142.5	99	113	125.5	144.5	95	102
921	bf_stolxxxx_0047e02.t7m.scf	35.2	not assigned.unknown	PGSC0003DMB000000032	Pot_ch04	95.61	402419	402306	ST225	589	175	346	924	876	163.5	152	415	242	345	229	234	271	347.5	228	494	283	398	474	350	92	212.5	178	90	177.5	222	127	236	131	113	225	300.5	408	472	259	205	239	264.5	242	216
922	STMEZ82TV	35.2	not assigned.unknown	PGSC0003DMB000000336	Pot_ch10	97.16	54390	53514	NAC domain protein	73.5	150	82	246.5	121	186.5	96	248	107	97	302	92	74.5	76	228	110	246	61	64	552.5	299	214.5	261	473.5	558	384.5	129	323	53	354	131	120	152.5	77.5	88	61	397	122	214	242
923	BF_LBCHXXXX_0022A02_T3M.SCF	35.2	not assigned.unknown	PGSC0003DMB102000059	Pot_ch01	99.84	1585064	1585695	--	48	48	50	56	49.5	53	60	50	50	49	65	54	52	49	52.5	51	48	47	54	52	53	50	49.5	50	48	50	50	49	47	48	46	52	54.5	53	53	50	48	52.5	47	52
924	MICRO.2892.C1	35.2	not assigned.unknown	PGSC0003DMB000000704	Pot_ch04	100	95039	95220	N-acetyltransferase 10	279	191	195.5	407	354.5	168.5	228	319	208.5	132.5	339.5	211.5	265	203	192	295	432	175	309.5	310.5	273	317	292.5	266	280	178	211	294	118	209.5	241	225	195	194	124.5	163	140	293	125.5	201
925	MICRO.951.C1	10.5.1	cell wall.cell wall proteins.AGPs	PGSC0003DMB000000149	Pot_ch10	99.25	457282	458613	Fasciclin-like arabinogalactan protein 10	71	86	73	90	63	84	97	128.5	85	123	172	89	133.5	81	75	108	697.5	80	72	580.5	565	378	491	350	326	292.5	249	345	103	278	84.5	71	83	72	63	72	117	75	104	83
926	bf_swstxxxx_0009e04.t3m.scf	35.2	not assigned.unknown	PGSC0003DMB000000158	Pot_ch06	97.06	1009219	1008645	--	46	49	49	46	48	51	50	48.5	50	50	54	50	48.5	44	48	50	47	46	50.5	50	51	52.5	50.5	50	47	46.5	47	46	46	45.5	47	44	52	50.5	48	51	48.5	49	49	48
927	MICRO.9140.C1	35.2	not assigned.unknown	PGSC0003DMB000000116	Pot_ch12	100	959008	959191	Glycine-rich cell wall structural protein 1	93.5	69	69	61	66.5	87	276	105	89	80.5	85	231.5	100.5	59	61	121	82	54.5	56.5	54	163	100	66	114	74	84.5	63	56	49	57	76	60	166	109.5	65	51	526	77	305	60
928	cSTA43K20TH	35.2	not assigned.unknown	PGSC0003DMB102000083	Pot_ch02	93.44	870781	870902	Conserved gene of unknown function	47.5	51	52	53	52	51	52	49	49	55	59	51	53	49	48	52	49	48	52	50	51.5	55	48.5	51	50	48	46	51	47	47	47	47	47.5	50	49	52.5	48.5	54	50	53
941	cSTA5H20TH	35.2	not assigned.unknown	PGSC0003DMB102000106	Pot_ch10	98.8	783292	783457	Beta tubulin	53	51	55.5	60	56	53	60	56	55	56	58	55	58	54.5	54.5	58	52	50.5	57	53	51	56	55	52.5	49	53	54	55	47	51	51	48	58	54	50	52.5	51	56	57	54
942	MICRO.1130.C1	19.12	tetrapyrrole synthesis.magnesium-protoporphyrin IX monomethyl ester (oxidative) cyclase	PGSC0003DMB000000506	Pot_ch10	98.56	156131	155645	Desaturase	52	57	53	55	52	56	56.5	57.5	53	58.5	57	63	51	55	50	55	58	51	53	53	49	57	55	54	50	50.5	51	55	48	47	46.5	48	62	56	53	54	53.5	51.5	54	50
943	MICRO.11860.C1	35.2	not assigned.unknown	No Significant Hit	NA	NA	NA	NA	--	50	50.5	51	52.5	50	47	49	49.5	47	50	50.5	51	47	49	51	51	51	48	47	48	48	53	53	47.5	44.5	45	45	45	47	44	44	45.5	51	49	50	50	48	48	48	45
944	cSTA11C1TH	29.5	protein.degradation	PGSC0003DMB000000197	SL2.10ch08	100	1022197	1021976	Protease degS	73	75.5	65	78	79	64.5	81	86	73	80	91	79.5	78	72	61.5	81	121	68	82	91	90	100	84	80	95	74	74	83.5	61	76	76	65	81	71	62	66	66	79.5	68	63.5
945	STDB001D19u.scf	35.2	not assigned.unknown	PGSC0003DMB000000640	Pot_ch01	92.68	131010	130690	Translocation protein sec62	53	59	58.5	64	63	63.5	64	66.5	66	63	70	63	66.5	50	55	60	61	57	63	56	59	73.5	58.5	56	52.5	58	59.5	58	55.5	55	53	54.5	64.5	61	56	64.5	59	61	62	62
946	cSTB47B9TH	35.2	not assigned.unknown	PGSC0003DMB000000683	SL2.10ch08	90.08	158651	159292	NBS-LRR resistance protein	157	95.5	72.5	118	102	136	124	160	164.5	210.5	205	201	141	136	129	143	136.5	110	163	150	110	115.5	208	94.5	131	114	105	99	79	113	147	85	173	93	109.5	106.5	96	93	89	143
947	MICRO.1814.C2	29.6	protein.folding	PGSC0003DMB000000072	Pot_ch05	97.72	283234	282754	Chaperonin gamma chain	484	423	466	649	531	364	554	513.5	366.5	390	788	493.5	420.5	453	624	527	1385	444	968.5	1298	692.5	1266	1152.5	838.5	1316	592	701	811	364	670	410.5	312.5	466.5	527.5	354	443.5	296.5	673.5	233	501
948	bf_mxlfxxxx_0026b11.t3m.scf	35.2	not assigned.unknown	PGSC0003DMB000000382	SL2.10ch10	100	547157	546896	Nucleotidyltransferase domain containing protein	973.5	863	680.5	1486	957	822.5	1137	1425	917.5	1077.5	1518	946	830	1020	730	1310	1890	840.5	1532	1424	1102	1639	1353	1054	1507	794	971	1086.5	431	890	1147	731	1062	786	590	694	879	1132	747	772.5
949	BF_LBCHXXXX_0008G09_T3M.SCF	35.2	not assigned.unknown	PGSC0003DMB000000476	Pot_ch02	93.33	44248	43991	Gene of unknown function	48	93.5	54	106	51	87	52	48	49.5	144	152	111.5	50.5	51	120.5	50	53	153	182	228.5	170	162	218	51	148.5	47	52	50	45	95.5	44	47	116	103	103	52	51.5	108	50	114
950	MICRO.10767.C1	10.6.3	cell wall.degradation.pectate lyases and polygalacturonases	PGSC0003DMB000000004	Pot_ch02	99.24	3456486	3455958	Pectate lyase P18	73	78.5	62.5	59	92	139	188	72.5	120	359.5	104	108	83.5	61	67	72	143.5	53	100	103	132	134.5	93	74.5	80	129.5	85	63	62	105	62.5	90	97.5	69	62	54	69	73	73	96
951	MICRO.4841.C1	26.02	misc.UDP glucosyl and glucoronyl transferases	PGSC0003DMB000000201	Pot_ch08	100	873119	871635	Catalytic	77	66.5	79	120	89	65	102	105	92	109	91	111	83.5	83	90	95	256	66	101	282.5	158	217	316	181	99	173.5	161	180	84	125	79.5	73	99	94	68	66	109	94	94	104
952	MICRO.15730.C1	27.3.99	RNA.regulation of transcription.unclassified	PGSC0003DMB000000149	Pot_ch10	99.24	292451	292713	Cell differentiation protein rcd1	390	401	447	1355	720.5	420	522	773	643	346	1137	367	642	350	358	840.5	669	483	788	333	362.5	352	344	281.5	510	404.5	381	416	253	280	786	468	565	364	251	516	403.5	712	379	363
953	MICRO.149.C1	26.12	misc.peroxidases	PGSC0003DMB000000349	Pot_ch06	97.23	244118	244694	Peroxidase	108.5	80	92.5	68.5	201	143	75	114	294	1419	267	271.5	129	73.5	126	69	138	73	124	143	101	194	443	139	99.5	225	178.5	173	90	369	145	229	243	63.5	59	72	136	93	129.5	117
954	MICRO.14400.C1	30.4	signalling.phosphinositides	PGSC0003DMB000000549	Pot_ch11	99.51	174374	174169	Nudix hydrolase 26, chloroplastic	177	191	128	228.5	213.5	204	201	252.5	210	224	354	230.5	207.5	187	164	250.5	643	197.5	263	496	411.5	483	435	447	431	257	307	385	133	295	179.5	155	235	181.5	121	140	185.5	205	211	186
955	SDBN006A14u.scf	35.2	not assigned.unknown	PGSC0003DMB000000292	Pot_ch08	94.76	364860	365354	Pentatricopeptide repeat-containing protein	239	190.5	122	311	178	192	317	241	218.5	216	273	237.5	233.5	214.5	177	242	499	170	348	379	269	365.5	342	322	325	376	261	269	131.5	278	276.5	162	192	213	126	160	191.5	246	228	187
956	bf_mxflxxxx_0007b10.t3m.scf	35.1.19	not assigned.no ontology.C2 domain-containing protein	PGSC0003DMB000000118	Pot_ch04	97.83	1539468	1538916	ARF GTPase activator	160.5	98	68	131	151	87	105	186	106	165	237	102	99	139	79	165	288.5	130.5	210	143	109.5	227	145	123	123.5	164	179	131	64.5	149	91	109	100	122	75	103	127	163	120	108
957	BF_LBCHXXXX_0024H06_T3M.SCF	35.2	not assigned.unknown	PGSC0003DMB000000078	Pot_ch12	98.29	808384	808730	Flavonoid glucoyltransferase UGT73E2	48	60	52	51	56	50	76	55	48	60	54	56.5	52	49	53	52	61	48	53	49.5	55.5	48	53	60	52	47	58	48	47	57	50	46.5	69	51	48	48	87	52	51	48
958	MICRO.1800.C1	29.4	protein.postranslational modification	PGSC0003DMB000000114	Pot_ch12	100	179407	179612	Receptor protein kinase	262	351	233	437	246	235	345	511	286.5	270	504	194	220	450	172	486.5	538	252	327.5	323	257	341	344.5	294	308.5	202.5	235.5	335	127	309	352.5	195.5	363	223	154	207.5	398.5	306	184.5	205
959	MICRO.7054.C1	28.1	DNA.synthesis/chromatin structure	PGSC0003DMB000000240	Pot_ch08	97.96	528991	529724	Viral A-type inclusion protein	55	61	61.5	73	70	65	69	74.5	70	66	84	70	66.5	59	56.5	71	81	62	76	75	66	76	67	65	66	54	62.5	63	55	66	61	57	89	64	62	64	61	69	58	58.5
960	MICRO.13207.C1	27.3.26	RNA.regulation of transcription.MYB-related transcription factor family	PGSC0003DMB000000072	Pot_ch05	99.8	1128914	1128427	I-box binding factor	56	78.5	54	65	66	63.5	64	86	57	78.5	86	70	64	70.5	67	79	75.5	66	77.5	76.5	60.5	59	75	58	67	57.5	60	70	56	66	77	52	71	63	61	78	80	56	63	61
961	MICRO.318.C10	21.01	redox.thioredoxin	different hits	NA	100	177167	176786	Respiratory burst oxidase homolog protein D	53	55	53	60	58	56	55	61	57	62	62.5	58	54	55	56	59	58.5	51	55.5	63	54	65.5	59	56	54	50	52	56	50	54	53	52	63	54	54	51	52	53	56	55
962	MICRO.15712.C1	35.1	not assigned.no ontology	PGSC0003DMB102000204	Pot_ch02	99.16	609300	609536	Double-stranded DNA-binding protein	4625	4398	3433	6945	5999	5334.5	5692	7628	6426	5104	8508.5	5478	5639	5352	4611.5	6568.5	8372	4448	6379	6212	4207	4581	5664	3971	5311	4634	4622.5	6894	1883	3558	6840	3520	5799.5	3636	2597	3776	5050	3835	4662.5	4433.5
963	MICRO.14752.C1	27.1.19	RNA.processing.ribonucleases	PGSC0003DMB000000273	Pot_ch08	98.9	498220	497767	Exosome complex exonuclease rrp42	123	124	106	229.5	79	79	152	97	82	144	114.5	93.5	192	158.5	146	83	132	72	267	252	95	175	207	170	108	85	93	99.5	88	73	111	104	154	138	97.5	114.5	107.5	69	137	73.5
964	MICRO.14366.C1	29.5.11.04.03.02	protein.degradation.ubiquitin.E3.SCF.FBOX	PGSC0003DMB000000032	Pot_ch04	98.87	1728241	1726826	F-box family protein	410	569	273	647	423	491	638	562	643	313	821	517	542	371	505.5	573	657	401	451	413	414	393.5	397	400.5	379	252.5	425	372	178	425.5	460	220	511	493	202	481.5	339	666	252	430
965	bf_arrayxxx_0017g05.t7m.scf	35.2	not assigned.unknown	PGSC0003DMB000000056	Pot_ch12	99.51	1810150	1810554	Gene of unknown function	906	1238.5	619.5	1663	1172.5	795	1351	1714	853	1435	1592.5	1294	871	1132	580	1542	2302	1174	2145	2002.5	1028	1537	1460.5	928.5	1248.5	921	882	1670	492.5	811.5	1212.5	655	1394.5	1078	693	556.5	725.5	766	921.5	863
966	MICRO.12827.C1	34.16	transport.ABC transporters and multidrug resistance systems	PGSC0003DMB000000136	Pot_ch01	96.7	780687	781489	ATP-binding cassette transporter	50	54	53	54	60	54	60	64	51	57	68.5	52	50	50	52	64	74	49.5	58.5	61	62	56	53	58	54	63	51	57.5	49	49	49.5	50	56	64.5	50	48	58.5	49	52	51
967	MICRO.660.C1	26.21	misc.protease inhibitor/seed storage/lipid transfer protein (LTP) family protein	PGSC0003DMB101000063	Pot_ch12	99.74	111896	112654	Proline-rich protein	660.5	1042	1084	1679	1886	1987.5	1677.5	2745	1766	1728.5	2294	1644.5	1362.5	885	1071	1627	1385	1056.5	1178	1088	1084.5	1175.5	1271	835	1577	1745	1735	1646	672	628.5	963.5	897	688	1160	793.5	863	820.5	870	807.5	736
968	MICRO.17601.C1	35.2	not assigned.unknown	No Significant Hit	NA	NA	NA	NA	--	53	59.5	58	65	67	66.5	64	74.5	63	71	81	64.5	69	55	53	61	63	59.5	71	69.5	63	64	62	56	61	52	58.5	62	55	58	62	55	72	62	62	66	60	55	58	56
969	MICRO.8524.C2	35.2	not assigned.unknown	PGSC0003DMB101000031	Pot_ch01	99.8	528846	528354	Conserved gene of unknown function	61	78	67	83	80.5	70	73	77	76	76.5	84	74	72.5	66	65	67	70.5	60	73.5	74	72	70	72	66	78	62	64	77	62	70	70	64	92	81	73	78	87	92	84	80
970	bf_suspxxxx_0051e12.t3m.scf	35.2	not assigned.unknown	PGSC0003DMB000000035	Pot_ch01	97.87	1193790	1193883	--	49	49	49.5	53	52	53	53.5	51	52	54	54	49	52	48	50	50	52	49	51.5	52	55	56	51	53	50	46.5	51	52	48	47	45.5	49	54	52	52.5	51	47	52	51	49
971	cSTA42F22TH	31.4	cell. vesicle transport	PGSC0003DMB000000497	Pot_ch03	96.28	6180	6367	Vesicle transport v-SNARE 11	48	48	48	54	46	53	51	50	53	54	55	49	52	49	49	50	51	47.5	55	51	50	53	53	51	51.5	49	48	50	47	46	48	47	56	49	48	51	47	50	49.5	50
972	bf_arrayxxx_0012c07.t7m.scf	35.2	not assigned.unknown	No Significant Hit	NA	NA	NA	NA	Protein SENSITIVE TO PROTON RHIZOTOXICITY 1	47	49.5	49	51	47	51	50	50	49	49	52	49.5	46	48	49	54	51	44	49	47	51	51.5	49	50	49	46	44	49	48.5	46	45	44	51.5	48	46	50	45	49	49	50
973	bf_stolxxxx_0067h02.t3m.scf	35.2	not assigned.unknown	PGSC0003DMB000000150	Pot_ch06	97.16	812762	812623	Histone H1	230	253	199	233.5	263	331	343	467	268	378	449	314	280	292	171	381	245	226	372	287.5	268.5	122.5	169	249	198	216	145.5	166	162.5	204	305	225	367	186	301.5	210	225	258.5	190.5	145
974	MICRO.1330.C1	35.2	not assigned.unknown	PGSC0003DMB000000021	Pot_ch09	92.49	2590361	2590780	Transcription activator	49	49	48	50	50	50	52	49	48	51	55	51	48	51	49.5	51	51	51	45	46	51	51	47	49	47	46	44	51	45	44	45.5	46	50.5	48	46.5	48.5	44	47	50	44.5
975	MICRO.16868.C1	10.7	cell wall.modification	PGSC0003DMB000000500	Pot_ch01	98.47	268941	269396	Expansin	220	337.5	230.5	211	140	258	359	440	91	172	318	489	134	134	938	201	199	110	87	383	204.5	193	499.5	451	241	379	316.5	337	251	427	143	229	467	235	185	169	373	273	273	304
977	SSBN002H19u.scf	17.6.1	hormone metabolism.gibberelin.synthesis-degradation	PGSC0003DMB102000099	Pot_ch02	97.35	136927	137115	Gibberellin 2-oxidase 1	48	48	52	51	48	48.5	50	51	45.5	51	53	51.5	50.5	50	51	47	50	47	48	49	49	51	49	48	48	47	44	48	46	48.5	46	48	51.5	50.5	48	48	45	50	47	49
978	bf_ivrootxx_0029c06.t3m.scf	15.2	metal handling.binding, chelation and storage	PGSC0003DMB000000244	Pot_ch02	98.6	500375	499741	Metal ion binding protein	49	49	48	51.5	50	49	49.5	50	46	49	52	51.5	51	46	47	48	48.5	46	51	49	50	50	51	51	45	44	47	53	46	45.5	48	45	49.5	52	49	49	46	49	48	48
979	MICRO.12707.C3	35.2	not assigned.unknown	PGSC0003DMB101000027	Pot_ch10	100	784255	783823	Gene of unknown function	125	160	120	139	119.5	128	111.5	178	98.5	141.5	170	183	95	102	253	126.5	93	92	109.5	126	94.5	109.5	125.5	95	108	99.5	122	106	86	112	119.5	97	184	113	98	102.5	129.5	172	108.5	112.5
980	MICRO.14390.C1	17.5.3	hormone metabolism.ethylene.induced-regulated-responsive-activated	PGSC0003DMB000000421	Pot_ch10	98.47	132155	131569	Transcription factor	124	164	115	127	105.5	139.5	221	134	129	160	131	147	125	124	103	115.5	133	78	131	117	114	115.5	119	132	109	107	102	91	96	96	125.5	87.5	104	121	84.5	74	129	127	117.5	102
981	MICRO.5251.C1	29.4.1.57	protein.postranslational modification.kinase.receptor like cytoplasmatic kinase VII	PGSC0003DMB000000488	Pot_ch01	99.51	312002	312823	Serine/threonine-protein kinase cx32	83	99	79	100.5	78	109.5	100	129	95.5	132	135	93.5	91	102	83.5	105	172	104	93	232	126	158	204	133	125	143	90	158	62	109.5	80	61	113.5	74	75.5	88	114	74	86	75
982	MICRO.7835.C1	35.2	not assigned.unknown	PGSC0003DMB000000652	Pot_ch07	95.09	212738	212136	Conserved gene of unknown function	46	53	52	52	50	54	56	50.5	50	60	58	56.5	51.5	52	50	51	51	49	48	51	53.5	50	50	51	50	50	49	50.5	46.5	51	50	48	52	51	49	51	50	43	53	51
983	BF_CSCHXXXX_0028H10.T3M.SCF	29.5.11.04.03.02	protein.degradation.ubiquitin.E3.SCF.FBOX	PGSC0003DMB000000500	Pot_ch01	99.19	148378	147644	Ubiquitin-protein ligase	299	274	202.5	403	416	249	253.5	313	325	246	333.5	326.5	285.5	334	239	261	230	230	315	216	167.5	193	207	175.5	205	135	213.5	189	128	192	262	186	291	234.5	216	294	145	361	130	219.5
984	MICRO.3335.C2	18	Co-factor and vitamine metabolism	PGSC0003DMB000000096	Pot_ch07	98.87	1043120	1042590	Gamma-glutamylhydrolase 1	49	60.5	56	64.5	53	54	57	57	56	59	75	60	57	60.5	52	58	54	57	58.5	56	50	54	56	51	52	48	50	50	49	49	70	49	60	56	54	60	51	64	57.5	54
985	STDB004C07u.scf	35.1	not assigned.no ontology	PGSC0003DMB000000101	Pot_ch11	94.19	1683415	1683926	Catalytic	196	253	175	222	313	184	238	412	211	319.5	335.5	321	186	313	197	361.5	753	251	307.5	351	284	380	410.5	472	513	361	383.5	623	98.5	205.5	164	163	289	165	130	235	178	270	248	237
986	bf_cswbxxxx_0055f11.t3m.scf	35.2	not assigned.unknown	PGSC0003DMB000000293	Pot_ch09	92.93	374050	374247	Conserved gene of unknown function	64	51	63	62	60	51	52	53.5	47	54	71	71	51	48	63	48	52	46	48	49	63.5	53	53	48	54	50	60	62	47	53	47	47	69.5	50	49	51	44.5	59	51	57
987	MICRO.2638.C2	27.3.53	RNA.regulation of transcription.High mobility group (HMG) family	PGSC0003DMB101000020	Pot_ch02	97.8	2192769	2193539	High mobility group protein	61.5	64	52	68	71.5	62	68	65	62.5	59	73	61	65	69	52	63	63	55	71	63.5	58	60	55.5	56	59.5	59	55.5	59	52	52	67	60	61	54	54	53	55	59.5	74	58
988	MICRO.7461.C2	35.2	not assigned.unknown	PGSC0003DMB000000277	Pot_ch01	98.5	352039	352766	Conserved gene of unknown function	66.5	92	69	82.5	84.5	77	80	86	69	88	95	85	73	73	91	78	108	74.5	79	125.5	85	109.5	111.5	93.5	92	83.5	75	103.5	59	90.5	77	64	77.5	74	72	70.5	77.5	79	86	93
989	MICRO.7127.C1	35.2	not assigned.unknown	PGSC0003DMB000000487	Pot_ch08	95.78	120241	119424	Peptidyl-prolyl cis-trans isomerase	51	57	55	59	54	58.5	57	56	54	54	62	59	56	52	55.5	55	55	51	62	53	53	58	53	51	54	54	52.5	52.5	52.5	50	51	49	56	54.5	55	59	53	57	52	51
990	cSTC5F13TH	35.2	not assigned.unknown	PGSC0003DMB000000241	Pot_ch02	100	871848	871695	Conserved gene of unknown function	91	104	79	130.5	108	80	93	105	96	92	121.5	102.5	96	81.5	83	96.5	110.5	77	93.5	94	89.5	114.5	89	83	103	73	71	88	61	80	88.5	72	108	90	74.5	78	80.5	113.5	67	91.5
991	bf_suspxxxx_0053f11.t3m.scf	35.1	not assigned.no ontology	PGSC0003DMB000000441	Pot_ch02	97.31	286423	286972	Amino acid binding protein	292	399	322.5	798	424	517.5	634	818	692	709	924.5	495	504.5	768	416	665	522	449	623	395.5	365	384.5	468	368	444	495	345	500.5	214	482.5	740	597	1627	596.5	365	487	845	610	994	562
992	MICRO.116.C5	27.3.67	RNA.regulation of transcription.putative DNA-binding protein	PGSC0003DMB000000068	Pot_ch01	98.5	1503710	1504042	PHD finger family protein	172	166	119	170.5	238	139	203	173	143	131	259	148	146.5	121	108	140	130.5	108	209	107	108	155	116.5	122	136	111.5	87	111	83	125	151	106	156.5	191.5	106.5	126	92	210	85	106
993	SSBN001A08u.scf	30.4	signalling.phosphinositides	No Significant Hit	NA	NA	NA	NA	--	46	51	51	55	50	50.5	52	51	55	52	56.5	51	54	50	53	49.5	53	49.5	50.5	49	49	51	48.5	51	50	47	44	49	50	46	47	48	56	54	49.5	49	47	50	51	53
994	MICRO.2147.C1	35.2	not assigned.unknown	PGSC0003DMB000000026	Pot_ch03	99.68	2807043	2807354	Conserved gene of unknown function	52	54.5	50	59	49.5	56	55	55	57	54	57	55	63	51	55	53	51	50.5	55	61.5	59	55	59	73	53	56	53	58	51	52	49	51	54	51	52	51.5	48	50.5	50.5	59
995	MICRO.3746.C4	26.01	misc.misc2	PGSC0003DMB000000017	Pot_ch11	99.29	2095400	2095822	Aldehyde oxidase	50	54	52.5	66	63	58.5	60.5	60	56	56	69	61	63	53	52.5	55	58	53	62.5	59	58	55	58.5	56	50	51	52	55	48	51	51	52	61.5	58	56	59	54.5	58	60	56
996	cPRO14E5TH	35.2	not assigned.unknown	PGSC0003DMB000000147	Pot_ch08	98.41	14340	14717	Conserved gene of unknown function	276	286	194.5	311.5	295	248	343	354	310.5	248	400	309	310	275.5	211	335.5	387	258	340	300.5	294	303.5	322	265	271	221	215.5	308	144	222	278.5	223.5	327	275	230	236	186	341	174.5	228
998	MICRO.3807.C1	26.22	misc.short chain dehydrogenase/reductase (SDR)	PGSC0003DMB000000180	Pot_ch06	98.6	1001333	1002476	Short chain dehydrogenase	73	125	75	80	99	112	104	105	95	267	150	104	89	137	95	101.5	100	89	131	169	86	84	92	94	75	102	63	100	70.5	72	180	88	169	110	84	79	128.5	110.5	90	154.5
999	MICRO.16003.C1	30.5	signalling.G-proteins	PGSC0003DMB000000102	Pot_ch07	99.18	768785	768059	Rab11 GTPase	1614	2599.5	1809	1972	2182	2830	2124	2595	2052	3017	4335	2519.5	2923	2063	2393	2175	2437	2774.5	3101.5	2673	1710	1850.5	2903	1723	1900	2263.5	1908	2813.5	823	1789	3729	897.5	2771	2387	1586	2327	1221	1789	2966.5	1552.5
1000	SDBN002O14u.scf	8.2.11	TCA / org. transformation.other organic acid transformaitons.atp-citrate lyase	Not Unique	NA	99.46	116478	116663	ATP-citrate synthase	188.5	153	105	186	128.5	134	163	240.5	174.5	389	291	231	271	144	114.5	185.5	941	196	156	496	550	458	796.5	585	752	477	468.5	585	97.5	377.5	159	101	176.5	128	106	110.5	264	156.5	239	199.5
1001	MICRO.9692.C1	17.4.2	hormone metabolism.cytokinin.signal transduction	PGSC0003DMB102000204	Pot_ch02	95.44	555474	556301	Two-component response regulator ARR8	308	365	264	365.5	271.5	188	431.5	482	411	334	526	351	307	309	336	373.5	565	137.5	283	304	329.5	503.5	470.5	659	657.5	312	511	300	187	404	155	189	246	151	141	163	152	250	128	265
1002	bf_mxlfxxxx_0063f08.t3m.scf	35.2	not assigned.unknown	different hits	NA	94.86	1366107	1366398	--	47	57	51	52.5	53	54	64	54.5	48	68	80	62	60	55	53	51	49	52	58	52	52.5	51	53.5	48.5	49	47	48	52	50.5	52	46	52	58	49	55	52.5	52	56	50	51
1003	MICRO.16195.C1	35.2	not assigned.unknown	PGSC0003DMB000000185	Pot_ch04	94.74	240719	241135	--	73.5	59	59	65	77	72	73.5	90	75	91.5	99	90.5	87	67.5	66	87.5	123	75.5	81.5	92	86	99.5	89	74	95	68	83	119.5	71	88.5	62	56.5	86	74	70	59	64	81	58	72
1004	MICRO.151.C1	35.2	not assigned.unknown	PGSC0003DMB000000268	Pot_ch03	98.84	483236	483578	Mediator complex subunit soh1	48.5	61	57	62	59	60	59	56	55	56	63	57	57.5	60	54	53	51	52.5	51	51	54	57	58	53	49.5	49	52	56	48	50	54.5	50	66	60.5	52.5	56	64	62	63	62
1005	116H09AF.esd	29.2.4	protein.synthesis.elongation	PGSC0003DMB000000044	Pot_ch06	95.37	1573588	1573486	Elongation factor 1-alpha	1237	911.5	725	1805	1539	1104	1147	1519.5	1474	827	1943	1143	1144	1422.5	843.5	1533	1553	924	1706	1049	758	873	925	881	1260	822.5	720.5	1513.5	406.5	1014	1881.5	918	1447	1055	736	980.5	1386	1369	728	1119.5
1006	MICRO.14404.C2	35.1	not assigned.no ontology	PGSC0003DMB000000011	Pot_ch10	100	1749730	1749336	Emsy N terminus domain-containing protein / ENT domain-containing protein	164	141.5	117	206.5	185.5	140.5	184	214	158.5	131	230	177	179	162	134	172	178.5	136.5	176	175.5	140	160	153	149	182	113	138.5	151	86.5	117.5	144	116.5	179	147	113.5	134.5	117.5	194	96	129
1007	MICRO.9814.C1	29.5.11.04.02	protein.degradation.ubiquitin.E3.RING	PGSC0003DMB000000382	SL2.10ch10	100	517130	517460	RING-H2 finger protein ATL3K	92	193	172	145	147	205	148.5	181	169.5	146	136	138	166.5	182	190	131	137	104	108	124.5	328	264.5	208	162	198	210	190	151	322	272	196	238.5	293	298	253	286	275	278	317.5	265
1008	MICRO.9258.C1	35.1	not assigned.no ontology	PGSC0003DMB000000626	Pot_ch10	99.82	100545	100002	OB-fold nucleic acid binding domain containing protein	488	417.5	440.5	772.5	549	526.5	505.5	753	737	368	860	489	742	438	617.5	652	1208	553	509	842.5	716.5	1133	811	665	707.5	713	629.5	701	252	480.5	506.5	482	502	436	230	424	395	483	457	423
1009	SSBN002J09u.scf	35.2	not assigned.unknown	PGSC0003DMB000000103	Pot_ch05	98.12	1516503	1515813	Conserved gene of unknown function	48	51	52	51	51	54.5	53	51	49	54	59	55	51	51	50	52	53	47	51	50	47	53	51	50	47	47.5	47	51	46	48	45	48	52	49	47	51	47	51	52	51
1010	MICRO.1081.C34	35.2	not assigned.unknown	No Significant Hit	NA	NA	NA	NA	70 kDa subunit of replication protein A	54	62	95	180.5	54	80	137	59	98	61	67	66	131	53	54	55	63	57	65.5	66.5	99	98	64	94	120	98	65	62.5	54	55	55	95.5	66	102	60	64	52	161	68	84.5
1011	MICRO.17452.C1	35.2	not assigned.unknown	No Significant Hit	NA	NA	NA	NA	--	49	49	49.5	51	46	50.5	50	51	50.5	51.5	59	50	50	49	49	52	47	47	51	49	55	52	48	49	47.5	45	44.5	48	46	49	48	46	51.5	49.5	48	48	50	49	49	52
1012	cSTA7K24TH	35.2	not assigned.unknown	PGSC0003DMB000000133	Pot_ch11	97.73	1093310	1092782	Parallel spindle 1	48.5	50	51	48.5	49.5	49	46.5	50	48.5	53	56	50.5	51	49	52	51.5	49.5	49	47.5	48	56	53	49	47	46	47	47	47	46	48	45	49	51	47.5	48	47	46	47	48	50
1013	bf_stolxxxx_0070f06.t3ma.scf	35.2	not assigned.unknown	PGSC0003DMB000000942	NA	95.98	54045	53872	Proteinase inhibitor I	164	109	145	144.5	201	124	102	188.5	97.5	141	297	167	135	155	76	244	84.5	167	170.5	66.5	73	72	68	73	99	74	81	75	64	65	160.5	132	174	113	107	144.5	91.5	125	109	144
1014	MICRO.8864.C3	35.1	not assigned.no ontology	PGSC0003DMB000000021	Pot_ch09	96.33	2435425	2435860	Protein G10	97.5	161	94.5	145.5	109.5	102	167.5	132	220	121.5	174	131.5	256	183	126	115	181	141	242	393	260	277	302	155	277.5	201	151	142.5	97	96	157	144	152	170	119	168	131	120	132	118
1027	MICRO.7836.C1	35.2	not assigned.unknown	PGSC0003DMB000000058	Pot_ch07	97.71	1594330	1594200	Zinc ion binding protein	73	111	86	100	73	110	121	100.5	88	108	100	101	88.5	79	102	82.5	103	78	86	116.5	87	120	107	97	102.5	90	75	82.5	99	104	94.5	96	122	108	88	94	85	94	88	71
1028	MICRO.334.C1	29.5.11.20	protein.degradation.ubiquitin.proteasom	PGSC0003DMB000000290	Pot_ch01	100	562670	563089	Proteasome subunit alpha type	9902	3671.5	6240.5	11006	4164.5	7079.5	4490.5	5497	9267.5	4734	7636	10146.5	6304	8741	9140	5321.5	6940	9348.5	6633	5661	4182	5560	5691	8670.5	12737	3974	6877	4644.5	3132	5661.5	7003.5	5829	11110	3958	4787	6220.5	6888.5	8563	5862	6775
1029	BPLI9G8TH	29.5.11.04.02	protein.degradation.ubiquitin.E3.RING	PGSC0003DMB102000141	Pot_ch02	98.75	1431020	1430542	Zinc finger protein	180.5	184	137	241	201	174	224	245	195	216.5	257	204	164.5	202.5	142	235.5	344	151	235.5	295	187	238	240	199	245	186	162	239	98	163.5	196	127.5	211	163	116	141	186.5	192.5	126	147
1030	MICRO.2170.C5	29.5.03	protein.degradation.cysteine protease	PGSC0003DMB000000034	Pot_ch12	99.16	2181494	2181972	Cysteine protease	4073	4165.5	2343	4725	3653	2253	4989	4849	5133	3820.5	4669	2725	2463.5	2935	2577	4911	10410	2752	4273.5	10571	6164	9102	7478	4082	10265	5790	4510	9845	1784	6026	4340	2364.5	4072.5	2945	1753.5	2213.5	2695.5	3119	2451	4157
1031	bf_mxflxxxx_0014e03.t3m.scf	35.2	not assigned.unknown	PGSC0003DMB000000073	Pot_ch01	92.26	2002464	2002129	Gene of unknown function	49	57	49	53.5	53.5	50	52.5	54.5	54.5	52	57	55.5	60	49	51	55	56	54	56	51	53	51	54	54	53	49	50	51	47	49	51	48	57	53	49.5	54	52	51	50	51.5
1032	MICRO.2732.C1	35.1	not assigned.no ontology	PGSC0003DMB000000068	Pot_ch01	97.91	2103273	2102750	DNA binding	61.5	66	57	70.5	73	56	73	63	60	65	84	62	58	55	53.5	65	83	58	72	65.5	66.5	83	69	60	65.5	71	57.5	73.5	49.5	62	58.5	51	63	61	55	53.5	57	61	53	54
1033	MICRO.3773.C3	35.2	not assigned.unknown	PGSC0003DMB000000172	Pot_ch01	93.97	46081	45851	Conserved gene of unknown function	53	61	50	75.5	64	55	54	56	53	57	63	54.5	53	52	68	57	53	48	52	56	54	55	53	54.5	53	61	51	54	46	50	52	51	60	55	50	49	50	52	51	55
1034	076H05AF.esd	35.2	not assigned.unknown	PGSC0003DMB102000010	Pot_ch01	97.45	2102389	2102082	Programmed cell death 7	631	622	573	1275	984	672.5	818	976	900.5	637.5	1244	459	649	813	612.5	814.5	1367	671.5	1069.5	722	706	1042	769	580	886	601	808	708.5	326	606	685	606	792	593	384	594.5	553	904	487.5	634.5
1035	MICRO.704.C2	13.2.4.4	amino acid metabolism.degradation.branched-chain group.leucine	PGSC0003DMB000000387	Pot_ch11	96.15	67578	68044	Hydroxymethylglutaryl-CoA lyase, mitochondrial	136	147	107	261	200.5	173	171	246	169.5	255	331	158	192	163	129	191	655	141	208.5	345	363	359	468	176	548.5	234	322	410.5	152	442.5	215	140	253	133	103	155.5	229	148	135	190
1036	MICRO.4585.C1	13.2.5.1	amino acid metabolism.degradation.serine-glycine-cysteine group.serine	PGSC0003DMB000000679	Pot_ch09	98.77	127460	127783	Threonine dehydratase biosynthetic, chloroplastic	45.5	53	52	56	54	55	56	57	54.5	58	60	52	54	52	53	52.5	54	51.5	58	52	55	55	53	54	54	50	51	54	48	47	48.5	47	58	55.5	50	52	53	51	52	52.5
1037	MICRO.8737.C2	27.1	RNA.processing	PGSC0003DMB000000643	Pot_ch08	98.83	70798	71736	Poly(A) polymerase beta	290	314	236	465.5	396.5	304	363	363	298	322	505	272.5	329	387	224	351	358	277	516	331.5	217	308.5	331	254.5	365	195	216.5	350	143.5	238	400	184	303.5	266	181	271.5	234	372	183.5	267.5
1038	MICRO.5332.C1	28.1	DNA.synthesis/chromatin structure	PGSC0003DMB000000148	Pot_ch11	97.85	1314889	1315306	EMB2656 (EMBRYO DEFECTIVE 2656); binding	56	59	54	59	59	54	60	60.5	59	59	70	57	62.5	54	59	57	69.5	52.5	57	59	65	62	60	57	65.5	55	55	63	49	56	54	56	61	56	56	61	54	58	53.5	56
1039	MICRO.17971.C1	35.2	not assigned.unknown	PGSC0003DMB000000948	NA	94.55	40526	40197	Conserved gene of unknown function	50.5	54.5	53	53	53	53	53	56	54	55	57	53	55	48	52	51	55	49.5	55	53	50	52	55	50	53	50	50	55	48	48	50	48	56	53	53.5	62	47	50	55	50.5
1040	MICRO.3013.C1	35.2	not assigned.unknown	PGSC0003DMB000002184	NA	99.92	1786	455	Gene of unknown function	85	78.5	67	77	83	79.5	92	83.5	74.5	82	90	73	86	70.5	65	86.5	91	78	124	72	83	73.5	86	79	71	73.5	64	76	66	69	79	79.5	82	90.5	73	78	73	76.5	91	74
1041	SDBN005A07u.scf	35.2	not assigned.unknown	No Significant Hit	NA	NA	NA	NA	--	48	50	52	56	49	50	50	52.5	52	54	58	50	50.5	50	49	54	51	49	49	48	54.5	62	49	54.5	53	48	48	50	53	48.5	47	51	54	54	49	49	54	50	50	46
1042	bf_swstxxxx_0056d08.t3m.scf	35.2	not assigned.unknown	PGSC0003DMB101000060	Pot_ch01	98.73	1285247	1285561	Anaerobic basic leucine zipper protein	54	55	54	57	56	50	53	54	53	60	78	54	55	52	53	54.5	54	51	54	49	51.5	51	52.5	51	47	45	49.5	49.5	44	44	45	49	57	51.5	50	54	53	50	48.5	50
1043	STMHJ21TV	35.2	not assigned.unknown	PGSC0003DMB000000076	Pot_ch07	95.29	1552772	1553705	Fimbrin	1350	1024.5	617	912	1468	692	2087	1883	1051	2008	6134	929.5	721	1229	395	1432	1464	1294	1973	1136	947	1184	943.5	1086	810	1145.5	1035	1236	350	653.5	739	778	2097.5	890	457	807.5	993	1023	1834	868.5
1044	MICRO.4667.C1	35.2	not assigned.unknown	PGSC0003DMB000000268	Pot_ch03	98.96	356962	356579	Pterin-4-alpha-carbinolamine dehydratase	208	336	139	463	220	224.5	283	376.5	302	427	298	329	184	313	203.5	300.5	727	166.5	360	743.5	536	611	468	305	320	272.5	238.5	515	207.5	335	217.5	190	383	216	231	167	281.5	209	232	140
1045	BF_TUBSXXXX_0008E12_T3M.SCF	35.2	not assigned.unknown	PGSC0003DMB000001487	NA	92.31	6065	6181	--	59	61.5	62	71.5	73	65.5	66	72	68	67	71	62.5	67	62	62	72.5	85	61	62	69	68	66	69.5	60	75.5	57	71	73	52	62	66	63	68	66	58.5	64.5	66	71.5	64	68.5
1046	STMCG37TV	35.2	not assigned.unknown	PGSC0003DMB000000436	Pot_ch10	95.38	242548	243002	Sensory transduction histidine kinase	223	193.5	212.5	398	168	193	132.5	238	274	124	301.5	204	183	176	211	260.5	371.5	248	153	178	230	170	169	110	147	206	125	116	111	179.5	217	108.5	340	123.5	218	236	183	126	196	99
1047	MICRO.1206.C1	35.1	not assigned.no ontology	PGSC0003DMB103000013	Pot_ch04	99.75	2043659	2043259	N-acetyltransferase	731.5	742.5	475.5	863	721	592	918	1030.5	992	672	1056	916	780.5	658	585	916	968	600	1078	969	627	688.5	842	576.5	829	525	648.5	691	288.5	491	716	432	766.5	633	446	585.5	477.5	643	372	533
1048	BF_LBCHXXXX_0003A09_T3M.SCF	35.2	not assigned.unknown	PGSC0003DMB000000068	Pot_ch01	92.22	865074	864807	--	65	66.5	67	80	75	65	75	69	67	70	91.5	72	66.5	67	61	71.5	72	61.5	72	65	62	73	67.5	64	66	59	62	66.5	62	66	64	66	73	67	64	68	65	77	66.5	67.5
1049	MICRO.9670.C1	35.1	not assigned.no ontology	PGSC0003DMB000000072	Pot_ch05	96.16	1108083	1107307	Acyltransferase	62.5	65	61	60	59	65	69.5	70	65.5	77.5	66	69	76	72.5	60	71	99	65	71	103	84.5	82	84	87	72.5	72	93	94	58	78	66.5	57	73.5	61	58	58	72.5	55	60	61
1050	MICRO.6866.C1	20.1.99	stress.biotic.misc	PGSC0003DMB000000241	Pot_ch02	97.86	232018	231464	Mitochondrial outer membrane protein porin of 34 kDa	51	58.5	54	62	55	56	62	67	62	74	84.5	67	61	55	56	60	60	61.5	67	63	57.5	59	57	55	69	56.5	52	61	48.5	51	52	52	61.5	54	56	58	59	54	57	58
1051	MICRO.3915.C1	27.3.26	RNA.regulation of transcription.MYB-related transcription factor family	PGSC0003DMB000000297	Pot_ch12	99.26	794509	794103	Myb transcription factor	53	54	53	55	58	55	60	57	55	58	66	59	56	56	52	59	56	53	61	57	54	58.5	54.5	50	52.5	52	47.5	59	48	52	52	51	55.5	53	52	55	48.5	51	51	50
1052	BF_TUBSXXXX_0053C09_T3M.SCF	35.2	not assigned.unknown	PGSC0003DMB000000150	Pot_ch06	94.44	671632	671772	G1-like6 protein	54	79	58	86	62	59	65	66.5	64	89	121.5	75	54.5	58	60	67	63	72	86.5	76.5	58	76	81.5	56	91	57	59.5	56	51	64	56	53	82	67.5	71	54	57	67	50.5	63
1053	MICRO.779.C15	13.2.3.2	amino acid metabolism.degradation.aspartate family.threonine	PGSC0003DMB000000245	Pot_ch06	100	567181	567413	Hydroxyacylglutathione hydrolase cytoplasmic	6538	4858	3918	10722	9602	7958.5	8023	9268	7891	5365	11066.5	8483.5	7486	6832	7077	9595	8449	6485.5	7192	6037	3851.5	4820	6288.5	3250.5	7180	6210	6050.5	7419	1668.5	5109	9059	4419.5	8687	7129.5	3525.5	6273	5443	6037	5095	5937
1054	BF_TUBSXXXX_0035E06_T3M.SCF	35.2	not assigned.unknown	PGSC0003DMB000000062	Pot_ch03	92.22	1751485	1751330	101 kDa heat shock protein	46	50.5	50	52.5	54	49.5	51	52	48	51	53	49	48	48	50.5	50	50	46	49	51.5	48	52	50	48	51	46	49.5	48	47	46	47	43	48	50	48.5	49	46	49	49	46
1055	MICRO.11810.C1	13.1.3.4	amino acid metabolism.synthesis.aspartate family.methionine	PGSC0003DMB000000105	Pot_ch01	99.36	104332	104644	SAM (And some other nucleotide) binding motif	58.5	64.5	52	54	65	54.5	57	57	53	82	68	65	64	51	53	52	57.5	48.5	52.5	73	64	60	65	63.5	60	54	75	75	48.5	53	52	48	56	51	54.5	53.5	48	48.5	52	50
1056	MICRO.11786.C1	31.1	cell.organisation	different hits	NA	99.72	1067891	1068245	Binding	51	55	50.5	56	54	52	55.5	55	51.5	56	59	58	52	51	55	49	51	50	58	54	54	54	53	51	52	52	51.5	51	49	47	49	50	55.5	50	53	51	49	53	52	49
1057	SDBN004H05u.scf	35.2	not assigned.unknown	PGSC0003DMB000000930	SL2.10ch06	98.25	27509	27622	PPR1 protein	48	52	51.5	55	50	56	54	54	53.5	53	55	55	53.5	50	53	53	49	50	51	55	53	55	52	52	49	48	48	50.5	49	48	49	49	54.5	51	50	50	43	50	52	52
1058	bf_lbchxxxx_0061c10.t3m.scf	16.2	secondary metabolism.phenylpropanoids	PGSC0003DMB000000184	Pot_ch04	99.39	234124	234616	N-hydroxycinnamoyl/benzoyltransferase 6	140	162	101	175	179	186	209	199	178	144	316	194	181	134	158	160.5	295	145	165.5	330.5	170	212	288	156	188	133	157	168	89	233	147.5	93	169	135.5	92	167.5	100	180	106.5	105
1059	bf_arrayxxx_0067c01.t7m.scf	35.2	not assigned.unknown	PGSC0003DMB000000096	Pot_ch07	95.7	467848	468033	Protein yippee	53	56	55	57	56	53	54	56	59	55	62	57	56	53	52	57	57	50	57	52	59	62	51.5	49	61.5	49.5	50	63	49	52	51	51	54.5	50.5	52	51	45	50	48	51
1060	bf_acdaxxxx_0064f12.t3m.scf	35.2	not assigned.unknown	PGSC0003DMB000029533	NA	92.94	1	84	--	788	907	1046.5	1869	1578	1397	1256	1300	1650.5	1065	1594	1026	1730	1120	688	1360.5	842.5	927.5	916	459.5	484	450.5	409	237	491	668	396	904	266	865.5	1429.5	1093	1149.5	788.5	644	1007.5	1360.5	1151	2091	529
1061	MICRO.1308.C3	9.7	mitochondrial electron transport / ATP synthesis.cytochrome c oxidase	PGSC0003DMB000000215	Pot_ch06	97.9	636556	636984	Cytochrome c oxidase family protein	277	231	176.5	408	292	240.5	318	436.5	333	346	464	296.5	304	245	243	428	748	249	356	833	505	593	566	415	407.5	429.5	342	451.5	174.5	324	282	190	314.5	263	192	225	401	268	284	211
1062	MICRO.4526.C2	29.2.2	protein.synthesis.misc ribosomal protein	PGSC0003DMB000000290	Pot_ch01	99.78	549936	551313	Protein farnesyltransferase alpha subunit	11376	3628	6973	18131	8839	7985	5524.5	6369	8708	3251.5	8261	10625	11731	6546.5	9118	5485	6428	6588	6889.5	4142.5	3273	4553.5	5061.5	5622	10195	4093.5	7443	3237	2867	5591	6214.5	8581.5	8108	5151	4236	5772	5053	13401.5	5176	7173
1063	MICRO.773.C3	17.5.2	hormone metabolism.ethylene.signal transduction	PGSC0003DMB000000271	Pot_ch03	93.56	153520	154741	Ethylene response factor 5	1318	851	1124	907.5	988	1358	1542.5	1745.5	414.5	1371	1357	2141.5	776.5	514	4055	800	184	822	202	2060	385.5	606	1773.5	2011	1831	394.5	1180	1252	1141	817.5	493	945.5	3568.5	1631	1033	563	302	1124	1089	2069
1064	MICRO.2613.C2	35.2	not assigned.unknown	PGSC0003DMB000000366	Pot_ch04	97.35	14267	14529	--	372.5	262	181	709.5	399.5	181	329	435	262	441	697	275	290.5	243	138	350.5	340	222	402	215	162.5	218	182	217	330	218	237	251.5	131	201	293	200.5	316	267.5	206.5	212.5	240.5	452	254	254
1065	ACDA01256A08.T3m.scf	35.2	not assigned.unknown	No Significant Hit	NA	NA	NA	NA	--	54	59.5	61	68.5	64	68	69	64.5	61	72	72	65	59	56	59	58.5	57	56.5	55	59	59	62	60	57	53	52.5	52	55	54	61	64	53	74	66.5	55	61.5	58	60	57	58
1066	MICRO.6091.C2	35.2	not assigned.unknown	PGSC0003DMB000000144	Pot_ch08	99.56	749004	747868	Conserved gene of unknown function	50.5	50	54	52	52	54	54	61	51	61	62	57	54	53	48	54	55	54	56	50	50	51	53	50	49.5	50	48	51	48	47	51	50	55	50	53	53	47.5	50	50	51.5
1067	MICRO.737.C3	31.1	cell.organisation	PGSC0003DMB000000026	Pot_ch03	99.08	546403	546729	Prli-interacting factor l	227	139	174	262.5	225	137	242	194	119.5	152	253	263	226	207	164	144	339	134.5	219.5	276	303.5	347	417.5	226.5	244	219	176	214.5	110.5	252	102	131	110	214	81	140	115	177	98.5	131
1068	BF_LBCHXXXX_0015C03_T3M.SCF	35.2	not assigned.unknown	No Significant Hit	NA	NA	NA	NA	--	48	53	53	57	52	57	59	56	57	56	58.5	56	57	48	52	50	54	49	51	57	55	56	58.5	52	54	51.5	49	53.5	48	48	55.5	49	58	52	54	52	55	55	52	52
1069	SSBN003I05u.scf	3.2.3	minor CHO metabolism.trehalose.potential TPS/TPP	PGSC0003DMB000000265	Pot_ch02	99.4	531239	530906	Trehalose-6-phosphate synthase	47	54	52	58	55	54	52	55	52	53.5	58	56	51	49	53	47.5	60	52	51	61	53	61	61.5	61	52.5	66.5	55	69	50	51	51.5	49	54	51.5	50	52.5	52	49	49	51
1070	POCBD86TP	29.3.2	protein.targeting.mitochondria	PGSC0003DMB000000344	Pot_ch12	99.16	470697	471292	Translocase of inner mitochondrial membrane TIM23	63.5	65	69	93.5	72	63	80	83.5	59	71	90.5	63	60	58.5	64	78	87	71.5	66	76	62	75.5	65.5	66	96	65.5	67	72	64.5	55	82	57	71	69	57	60.5	57	58	71	68
1071	MICRO.13448.C1	35.2	not assigned.unknown	PGSC0003DMB000000209	Pot_ch06	94.93	836393	836865	--	48	50	51	56	51.5	52.5	54	53	55.5	56.5	55	57	51	50	53	51	54	50	52	47	50	53	54	51.5	46	50	46	55	45.5	47	51	51	56	55	50	52	49.5	51	57	55
1072	bf_cswbxxxx_0027b06.t3m.scf	35.2	not assigned.unknown	PGSC0003DMB000000467	Pot_ch01	93.97	70752	70369	Transcription initiation factor	53	59	56.5	61	58	58	59	62	58	67	67	57.5	56	54	56	59	53	55	63	60	58	59	57	57	58	55	52	55	55	54	59	53	63	58	55	62	54	61	59	60
1073	MICRO.17907.C1	30.4	signalling.phosphinositides	PGSC0003DMB000000376	Pot_ch12	99.39	64390	64061	Phosphoinositide 5-phosphatase	102	113	85.5	199.5	196	96.5	111	108	126	87	144.5	141.5	156	153	90.5	105	118	86	178	108.5	85	89	92.5	83	100.5	74	87	96.5	72.5	86	127.5	114	107	130	86	123	98.5	183.5	67	82
1074	STMDC90TV	26.22	misc.short chain dehydrogenase/reductase (SDR)	PGSC0003DMB000000081	Pot_ch08	100	217393	217087	Chlorophyll(ide) b reductase NOL, chloroplastic	70	76	65	81	77	65	87	99.5	74	111.5	96	90	73	66	65.5	79	118	75	90	132	98	94	117	108	97	88	85.5	99	57	74	71	57	81.5	83.5	64	65	63.5	75	70.5	63
1075	cSTA41M1TH	35.2	not assigned.unknown	PGSC0003DMB000000240	Pot_ch08	98.59	234158	234299	Ubiquitin-protein ligase	74	72	66	90.5	71	86	80	81	82	73	89	80	86	71.5	71	76	112.5	75.5	84	99	81	89	99	79.5	84	60	71	82	57	75	75	66	84	74	67	71	65.5	81	61	67
1076	MICRO.7300.C1	35.1.3	not assigned.no ontology.armadillo/beta-catenin repeat family protein	PGSC0003DMB000000262	Pot_ch07	98.97	400178	398140	Ubiquitin-protein ligase	313	344	229.5	364.5	302	281	383	435	330	392	530	394.5	312.5	318	319.5	339.5	442	312	397	417.5	401	444	511	347	462	417	327.5	432	139	283	183	152.5	262	198.5	163.5	162	241	269	234	184.5
1077	MICRO.13143.C1	29.3.4.99	protein.targeting.secretory pathway.unspecified	PGSC0003DMB000000482	Pot_ch03	96.58	402975	403232	Signal recognition particle 54 kDa protein 1	347	288	231	344	481	295.5	407.5	466	479	410	752.5	401	304.5	289	333	385.5	466	404.5	568	633	306.5	398	605.5	351	484	322.5	369	529	146	266.5	419	307	497	302	281	340	335	392	279.5	333.5
1078	bf_arrayxxx_0030a02.t7m.scf	35.2	not assigned.unknown	PGSC0003DMB000000145	Pot_ch05	97.33	651577	652099	Conserved gene of unknown function	111	118	88	162.5	157.5	135	216	170	175.5	151	235	167	153.5	90	92.5	150	113	152	138	118	83	93	104	85	107	175	99	109.5	57.5	113	95	111	265	159	107.5	81	202.5	149	131	174
1080	MICRO.7442.C2	35.2	not assigned.unknown	PGSC0003DMB000000009	Pot_ch11	100	1011750	1012047	Conserved gene of unknown function	231.5	153.5	128.5	253.5	244	166	301.5	351.5	246.5	261	433	297	194	196	123	262	415	234.5	354	405	271.5	385	404	261	232	249	174	359	101.5	213.5	132.5	143.5	247	199.5	160	169.5	156	258	221.5	170
1081	MICRO.6270.C2	35.2	not assigned.unknown	PGSC0003DMB000000219	Pot_ch03	100	569438	569857	Peptide-N4-(N-acetyl-beta-glucosaminyl)asparagine amidase A	76	111.5	98.5	178	78.5	116	156.5	186.5	138	134	109	160	79	116	104	152.5	260	75	144	214.5	223	229	123	87	107	194	83	110	74.5	178	154	103	158	120	88	109	226	145	74	72
1082	MICRO.11958.C1	13.2.3.1	amino acid metabolism.degradation.aspartate family.asparagine	PGSC0003DMB000000062	Pot_ch03	97.05	1365791	1366364	L-asparaginase	1673	927.5	896.5	1672.5	1775	763	1955	1664	1632.5	765	2241	1515	1390	1183	994.5	1442.5	885	1434.5	1936	1073	624.5	662	1281	543.5	1241	1088.5	1011	763	413	638.5	1045	822.5	1394	1186.5	733	961	654.5	1688	826.5	1115.5
1083	ACDA00800C08.T3m.scf	35.2	not assigned.unknown	PGSC0003DMB102000010	Pot_ch01	95.89	2158355	2158425	--	336	537	498.5	605.5	522.5	421	630	609	438	757.5	932.5	430	696	545	169.5	376	584	425.5	278	407.5	564	584	570	281	706	1458	476	699	632.5	1295	764	694	632	390	439	459	493.5	576	716	318
1084	ACDA03789D09.T3m.scf	4.05	glycolysis.pyrophosphate-fructose-6-P phosphotransferase	PGSC0003DMB102000099	Pot_ch02	98.82	1000978	1000894	Pyrophosphate--fructose 6-phosphate 1-phosphotransferase subunit beta	47	50.5	48	49	48	48	50.5	49	47	51	55.5	52	49	47	49.5	52	47	52	49	47	49	51	51	48	46	47	44.5	49.5	47	46	44.5	47.5	52	50.5	49.5	50	47	48	49.5	46
1085	bf_arrayxxx_0074f01.t3m.scf	35.2	not assigned.unknown	No Significant Hit	NA	NA	NA	NA	Conserved gene of unknown function	67	54	56	71.5	59	60	75.5	72.5	68	63.5	82	65	65	58	57	62	56	57	62	55.5	55	54	52	53	52.5	51	51.5	62.5	49	51	52.5	57	53	55	52	52	52	64	51	52.5
1086	MICRO.4053.C1	31.4	cell. vesicle transport	PGSC0003DMB000000292	Pot_ch08	98.64	251808	251074	Vesicle-associated membrane protein	46	51	50	57	51	51.5	50	54	52	54	57.5	53	51	49	49	53	48	51	49.5	49	50	53	50	52.5	50	47	47.5	52	51	48	48	47.5	55	51	49	52	51	52.5	50	55
1087	cSTB27K13TH	29.4	protein.postranslational modification	PGSC0003DMB000000158	Pot_ch06	99.75	724604	724197	Protein phosphatase 2a, regulatory subunit	56	67	55	64	54.5	62	68	65	63	82.5	69	69	76	59	54	60	115	57	60	122	107	87	142	138	89	92	73	95	66	91.5	62	51	59.5	58	57	48	65	56	61	58
1088	MICRO.16967.C1	27.3.99	RNA.regulation of transcription.unclassified	PGSC0003DMB000000287	Pot_ch02	99.72	353785	353075	Root phototropism protein	281	228	196	268.5	223	234.5	268	298.5	253	258	400	304	223.5	233.5	168.5	254.5	327.5	207.5	231	387	264	333.5	383	288	352	226	289	298	113	244	191	169	267	228	135	153	216	278.5	166	205
1089	MICRO.1949.C1	35.2	not assigned.unknown	PGSC0003DMB101000128	Pot_ch06	97.05	881843	881065	Binding	267	257	182	320	306	208	251	456	320.5	176.5	336	297	361	263.5	184	423	176	201	369.5	132	105	97	130	138.5	168	124.5	132	128.5	81	143	270.5	184	243	207	217	235.5	176.5	317.5	163.5	193
1090	MICRO.331.C94	1.01.01.02	PS.lightreaction.photosystem II.PSII polypeptide subunits	PGSC0003DMB000000566	Pot_ch12	95.27	220652	221383	Stress-associated protein 10	2899.5	1466.5	832.5	2560.5	3832	3996	3834	2071	4274	2574	1952	2857	5016	2852	3127	1997.5	2472.5	3039	3622.5	1204	772	1276.5	1567	721	1721.5	2317	903.5	5267	722.5	1616	2913	874	1660	1725.5	2112	2502	1769	1679	2684	2026
1091	MICRO.14166.C2	26.12	misc.peroxidases	PGSC0003DMB000000004	Pot_ch02	97.71	2648363	2647184	Class III peroxidase	169	335	193	204	143	209	327	533.5	129	248.5	356.5	457	176	169	653	249	591	138	168.5	713	354	407	803	513.5	363	409	375	425	214	424	136	165.5	390.5	212	145.5	199	156	224	151.5	372.5
1092	MICRO.13300.C1	35.1	not assigned.no ontology	PGSC0003DMB000000004	Pot_ch02	99.56	3800283	3799831	Vacuolar protein sorting protein	48	51	51	49	49.5	51.5	50	52	49	50	54	54	50	53	51	49	46	48	52	48.5	51	51.5	48	53	49	47	48	50	44.5	48	48	47	47	48	50.5	48	48	49	49	50
1093	MICRO.8443.C1	35.2	not assigned.unknown	PGSC0003DMB000000511	Pot_ch12	98.46	255791	255467	Early nodulin	49	49	53	49	78	52.5	51	51	48	52	55	51	52	52	50	50.5	52	47	48	48	49	51	47.5	50	50	46	48	50	47	47	46	49	52.5	50	51	49	48	49.5	48	51
1094	MICRO.9354.C2	35.2	not assigned.unknown	PGSC0003DMB000000142	Pot_ch03	98.87	1178073	1177544	Ycf20	808.5	668	230	529	786	387	792.5	985	532	972	1009	834	402	606.5	223	657	523	600	852	496	359.5	484	518.5	401	398.5	331	314.5	576.5	251	276	482	369	555	563.5	356	448	256	492.5	805.5	346.5
1095	MICRO.9008.C1	27.3.08	RNA.regulation of transcription.C2C2(Zn) DOF zinc finger family	PGSC0003DMB000000623	Pot_ch11	97.22	55449	56483	Dof domain, zinc finger family protein	178	152	171	161	106	288	355	136.5	122	133.5	161	347	176	110	133	120	195	102	103.5	149	134	330.5	143	139	124.5	90	98.5	182	189	118	189	153	197	183	141	110	159	118	124	211
1096	MICRO.2693.C1	29.1	protein.aa activation	PGSC0003DMB000000555	Pot_ch01	94.35	177423	177704	Tyrosyl-tRNA synthetase	122.5	145	99	119.5	207	101	139	190	152.5	141	202	144.5	152	129.5	104	182	234.5	113	157	177	163	176	160	125	145.5	136	132	251	68	115	125.5	98	137	116	102	128	128	150	111	120
1097	MICRO.7455.C1	35.2	not assigned.unknown	different hits	NA	96.13	4289065	4287731	--	657	420	258	886	538	350	414.5	281	386.5	653	1189	618	473	415.5	324	264	254.5	370	468.5	473.5	230	142.5	337	272.5	454.5	205	277	402	167.5	274	626.5	282	560	218	472	382	200.5	665.5	296.5	254
1098	cSTB14N15TH	35.2	not assigned.unknown	PGSC0003DMB000000319	Pot_ch09	100	439166	439281	Chromosome transmission fidelity factor	50	53.5	53.5	53.5	54	52	54.5	52	51	52	61.5	53.5	53	55	53.5	54	65	47	51	54	55	61.5	55	54	54	56.5	48	57	50	55.5	45.5	50	53	50.5	51	48.5	50.5	52	53	62
1099	MICRO.12689.C1	30.2.24	signalling.receptor kinases.S-locus glycoprotein like	PGSC0003DMB101000282	Pot_ch07	98.02	214106	214661	Receptor kinase	62	55	52	73.5	55	70.5	78	78	53	60	81	74	59.5	59	65	75	60	65	62	61	55	56	62	53	53	54	52.5	56	46	52	66	47	59	54.5	64	68	54	65	52	54
1100	SDBN006H09u.scf	35.2	not assigned.unknown	different hits	NA	95.95	3746	3967	--	52	57.5	55	59.5	61.5	58	58	61	56	64	71	57	60.5	52	58	54	52	52.5	56	64	57	61	58	56.5	54	56	51.5	54	51	53	52	54	69.5	56.5	57	59	54	55	56	53
1111	BF_CSCHXXXX_0025C10.T3M.SCF	35.2	not assigned.unknown	No Significant Hit	NA	NA	NA	NA	--	48	51	50	50.5	51	50	53	51	50	52	56	52	49	46	49.5	52	49.5	52	48.5	51	49.5	53.5	56	49	49	47	49	51	46	45	45.5	47	52	50	49	48	47	48	49	48
1112	cSTB44L3TH	17.7.3	hormone metabolism.jasmonate.induced-regulated-responsive-activated	PGSC0003DMB000000202	Pot_ch05	99.63	261826	261555	Coronatine-insensitive 1	75.5	81.5	69.5	93	89	72	85.5	89	85.5	79	90	85	75	75	69.5	95.5	91	69.5	90	79	71	73	78.5	70	82	59.5	64.5	72	56	65	82	65	90	80	66	69	71	94	56.5	67
1113	bf_mxlfxxxx_0067a07.t3m.scf	35.2	not assigned.unknown	PGSC0003DMB000000461	Pot_ch06	93.53	425981	426114	DNA binding protein	56	60	59	61	67.5	57	59	62	63	67	63	58	53	54	58	58.5	62	55.5	55	53	57	57	58.5	55	59	56	58	63	48	50	52	53	63	64	54	55	61	61	57	63
1114	MICRO.16355.C1	35.2	not assigned.unknown	PGSC0003DMB000000096	Pot_ch07	99.54	469698	469480	Protein yippee	448	557	306.5	741	556	483	636	680	393.5	617	990.5	586	603	674	524	627	1150	694	890	1082	531	674.5	1070	601	653	593.5	666	598	316	637	870	289.5	654	751	432	629.5	473	758	546.5	304
1115	MICRO.6010.C1	17.4.1	hormone metabolism.cytokinin.synthesis-degradation	PGSC0003DMB000000244	Pot_ch02	97.69	463722	463123	UDP-glucosyltransferase family 1 protein	48.5	50	50	52	51	50	51.5	51	50	54	51	51	48.5	49	50.5	50	49	48	50	49	49.5	52	52.5	49	49	49	46	50	47	47	44	47.5	51	50	46	48	48	50	50	48
1116	bf_mxflxxxx_0064c04.t3m.scf	25	C1-metabolism	PGSC0003DMB000000202	Pot_ch05	96.95	563288	562544	Folylpolyglutamate synthase	572	392.5	394	713	461	559	687	581.5	598	791	939.5	600.5	595	457	403.5	556	1153	659.5	809	884.5	1050.5	1227	1093	998	1175	870	808.5	831	250	498	581.5	406.5	449	533	259	339	435	583	495	559
1117	bf_ivrootxx_0048b08.t3m.scf	3.8.1	minor CHO metabolism.galactose.galactokinases	PGSC0003DMB000000191	Pot_ch08	100	513484	513630	Galactokinase	203	186	147	200	218	199	252	237	213	193	238	201.5	198	169	148	249.5	243.5	190.5	249	230	150	171	196	173	243	176	185	219.5	102	138.5	174.5	129	218	160	133	185.5	207	203.5	144	178
1118	STMJM75TV	10.2	cell wall.cellulose synthesis	PGSC0003DMB000000048	Pot_ch08	97.9	628833	628502	Cellulose synthase CslG	429	285	212	223	508	158	379	622	524	414	530	436	235	298	328.5	541.5	345	221	578	324	261	341	242	328	131	105.5	289.5	77	89.5	78	172	314	499.5	366	231	120	136	311	222	201
1119	MICRO.12089.C1	35.2	not assigned.unknown	PGSC0003DMB000000131	Pot_ch11	94.21	703453	703916	Chromatin assembly factor I P60 subunit	76	83	64.5	99	77	66	107.5	110	78	99	105	69	93	92.5	60	91	246.5	73	75	218.5	177.5	218	239	165	158	189	112	200	69	103	90	69	81	74	65	72	75	81	92	80
1120	ACDA03814F10.T3m.scf	29.2.4	protein.synthesis.elongation	PGSC0003DMB000000044	Pot_ch06	91.84	1360767	1360573	Elongation factor 1-alpha	1247	1092	910	2418	1527	1350	1491	2055	1726.5	1131	2861	1254	1452	1673	894.5	1917	2127	949	1852.5	1020	978.5	1046.5	1081.5	890.5	1419	893	769.5	1773.5	504	1204.5	1881	936	1667	1174	940	1372	1349	1465	962	1075
1121	MICRO.6964.C1	27.3.22	RNA.regulation of transcription.HB,Homeobox transcription factor family	PGSC0003DMB102000010	Pot_ch01	99.59	3220397	3219669	Homeobox protein	658	1405	1199	2031	1144.5	1919	2948	4122.5	2003.5	1822	3568.5	770.5	864	2539	1494	3931	13324	1810	1660	5693	3565.5	4332	3457.5	2663	2190	4084.5	4045.5	3413	705.5	1972.5	1413	796	4263	1101	761	1255.5	9550	1096.5	4687.5	1434
1122	MICRO.5815.C1	35.2	not assigned.unknown	PGSC0003DMB000000172	Pot_ch01	99.1	530630	530076	Conserved gene of unknown function	103	126	75	120.5	113	102	129	198	134.5	202	419.5	134.5	104	122	66	148	247	155	136	242.5	257	249	125	557.5	158	237.5	226	159.5	88	132	83.5	91	118.5	110	79	96.5	167.5	100.5	124	85
1123	MICRO.5731.C1	34.16	transport.ABC transporters and multidrug resistance systems	PGSC0003DMB000000003	Pot_ch05	100	841277	841611	ABC transporter G family member 32	64	75	63	81	69	67	75	79.5	69	70	94	66	74	68	60	79	76	63	86	73	67	64	64	59.5	71	65	68.5	65	55	60	68	59	77.5	63	62	62	67	72	61	66
1124	MICRO.347.C50	30.5	signalling.G-proteins	PGSC0003DMB000000096	Pot_ch07	99.2	178326	178822	GTP-binding protein	18756	13043	12077.5	21823.2	21681.2	14069.5	15061	19868.3	23885.2	13222.5	23264.2	14230.5	17640	15933.5	11024.5	15470	19663.6	8188	20438	9668	11612.5	11711.5	8742.5	9716	16860	12332	11581	21065.9	5228	10824	10339	16550	15277	8846	5925	7067	9169	15873.5	7895	17797
1125	STMCP05TV	35.2	not assigned.unknown	PGSC0003DMB000000039	Pot_ch03	92.52	264942	264583	Scramblase family protein	106	137	80	235	168	148	154.5	127.5	107.5	103	276	114.5	131.5	92	141.5	127	182	96	135	245	171.5	206.5	135	108	146.5	131.5	112	218	88	125	146	79	187	128	82	82	105	178	75	129
1126	MICRO.10839.C1	29.5.11.04.02	protein.degradation.ubiquitin.E3.RING	PGSC0003DMB000000789	SL2.10ch08	98.65	40994	40478	Ring finger protein	914	744	436.5	1474.5	1358.5	672	1249	1113.5	952	886	1622	955	945.5	770	722	1197	1306.5	742	1039	913	891.5	768	1152	732	979.5	666	950	780.5	246	628	823	822	1113.5	1008	532	732	506.5	1269	544	718
1127	MICRO.6468.C1	34.15	transport.potassium	PGSC0003DMB000000147	Pot_ch08	97.67	1179157	1180833	Potassium channel tetramerization domain-containing protein	140.5	215.5	76	219.5	117	173.5	183	280.5	102	243	536	302.5	104	95	279	146	133	92	106	232	140	107	272	228.5	149	97	110	133	82.5	155.5	115	105.5	345	180	106	121	110	131	119	260
1128	MICRO.7258.C2	35.2	not assigned.unknown	PGSC0003DMB101000278	Pot_ch10	99.8	548488	549501	Holocarboxylase synthetase	85	96	84	89	83.5	67	110	109	81	81	143	75	58	68	92	96	106	61	67	94	66	107	68.5	96.5	102.5	79.5	66	102	74	91	78	69	91	103.5	72	75	86	117	84.5	78
1129	bf_arrayxxx_0037c12.t7m.scf	35.1	not assigned.no ontology	PGSC0003DMB000000578	Pot_ch06	98.86	267581	267320	Copine	1537	2196	1251	1939	1769	1770.5	2251	2668	1998.5	2525.5	3513	1878	1911	1998.5	1409	2623	2255	1798	1879	2324	1356.5	1529.5	1408	1375.5	1678.5	1307	1183.5	1857	700	1376.5	1963	1124	2416.5	1871	938	1684	1869	1674	953	1556.5
1130	POCCB19TV	35.2	not assigned.unknown	PGSC0003DMB000000196	Pot_ch11	94.44	951341	951538	MRNA capping enzyme family protein	50	51	54	54	52	52	52	53.5	53	53	56	53	52	48	51	53	52	50	54	46	52	53.5	50	48	47	49	48.5	51	48	49	49.5	48	56	50	46	50	51	48	51	51
1131	bf_mxlfxxxx_0021d03.t3m.scf	35.2	not assigned.unknown	No Significant Hit	NA	NA	NA	NA	--	48	56	50	58.5	47.5	53	55	53	49.5	54	60	56.5	52	52.5	54	56	54.5	53	52	49.5	52	54	49.5	51	52	47.5	49	54.5	50	47	50	50	54	49.5	49.5	49	50	48	48.5	49.5
1132	BPLI12I10TH	35.2	not assigned.unknown	PGSC0003DMB101000381	Pot_ch04	100	272703	272377	Cytochrome B5	54	55	51.5	58	52	51	56	55	55	53	55	57	54	52	50	53	56	51	54.5	56	58	61	54	54	53.5	52	47	55.5	46	48	50	52	56	57	49	53	52	49	52.5	54.5
1133	MICRO.8487.C2	9.1.2	mitochondrial electron transport / ATP synthesis.NADH-DH.localisation not clear	different hits	NA	95.35	1563412	1563810	--	1264	2294	61	2497	59	899.5	1453	1519	2457	2457	2882	61	2403	1024	1227	1542.5	1417	2539	4119	3531	62	2594.5	950	769	1557.5	801.5	812	1482	1118	1692	2916	1138.5	1582	2400	664	1860	990	1815	1370.5	1108.5
1135	MICRO.17178.C1	35.2	not assigned.unknown	PGSC0003DMB000000412	Pot_ch01	97.38	213032	212542	F-box family protein	79	112	79	103	102	105	115.5	112.5	74	119	86	101	82	74	143	83	77	75	67	136	99	85	96	92	100	71	88	87	83.5	101	78	91.5	150	108.5	85	80.5	105	89	101	112
1136	POCD754TP	35.2	not assigned.unknown	No Significant Hit	NA	NA	NA	NA	--	88	113.5	107	93	94.5	182	121	110.5	110.5	113	104	114	106	104	109	93	98	95	78	85	144	126	102	111	91	86	103	89	191	159	114	151	157	167.5	150	151	109	104	121.5	102
1137	BF_CSCHXXXX_0049H04.T3M.SCF	35.2	not assigned.unknown	PGSC0003DMB102000060	Pot_ch02	99.26	272482	272075	Conserved gene of unknown function	766.5	902	740.5	1974	916	600	832	907.5	657.5	614.5	1370	969	791	494	577	935	979.5	652	1374	1138	630.5	799.5	878	691	1252	358	697	668	366	707.5	866	522	992	753	510.5	432	599	1337	303.5	602
1139	MICRO.12536.C1	35.2	not assigned.unknown	PGSC0003DMB000000365	Pot_ch11	93.42	462857	463479	Pullulanase	63	59	62	96	54	57	63	80	60	68	63.5	69	74	51	58.5	82	68.5	51	57.5	59.5	60	61	64	48	52	56	55	58	57	58	52	54	54.5	50	51	72	58.5	63	49.5	48
1140	bf_mxflxxxx_0030g10.t3m.scf	35.2	not assigned.unknown	PGSC0003DMB000000056	Pot_ch12	95.89	705200	704763	--	46	52.5	54	56	54	50	53	54	51	54	55.5	54	52	50	54	52	49	48	52	50	49	53	55	49	47	45	50	53	45	47	49	47	56	52	51	50	51	51	54	52
1141	POCB449TP	35.2	not assigned.unknown	No Significant Hit	NA	NA	NA	NA	--	48	53	53	52	50.5	51	50	53	49	52	55	54	53	47.5	50	49.5	53	49	52	51	52	52	52	52	50	47	48	48	47	48	48	47	54.5	51	52	54	49	51	53	49
1142	MICRO.7813.C2	29.5.02	protein.degradation.autophagy	PGSC0003DMB000000255	Pot_ch06	98.18	699206	698933	Autophagy protein ATG3	52	52	50	49	51	52	52	52	50	52	52	54	51	51	47	51.5	49	48	51	49	50	53	52	50	49.5	47	47	50	48	48	45.5	48	54	48.5	49	51.5	46	49	50	47
1143	STMCK21TV	35.2	not assigned.unknown	PGSC0003DMB000000835	SL2.10ch01	97.09	32735	33043	Calcium ion binding protein	47	50	50	53	52	52.5	52.5	56	53	55.5	60.5	53	52	49	50	50.5	52	49	54	55	55	63	54	51	51	49	50	53	47	48	49	48	53.5	54	50	49.5	49	49	49	48
1144	bf_suspxxxx_0063e03.t3m.scf	35.2	not assigned.unknown	PGSC0003DMB000000616	Pot_ch08	96.65	34072	34456	--	45.5	49	51	51	48	52	51	50	47.5	51	51	52	48	50	48	49.5	49.5	47	50	47	50	50	49	49.5	48	49	45	49	48	44	46	47	48.5	50	48	48	46	47	51	47
1145	TBSK01154FA02.t3m.scf	35.2	not assigned.unknown	No Significant Hit	NA	NA	NA	NA	Kunitz-type proteinase inhibitor	8279	2818	6798.5	7354	9091	7378	12384.5	19583	5473	10733	20780.5	8047.5	6609	17178	4699	18101	5704	13287	9066.5	2693	2808.5	2615	4261	3293	12190	6365	3334	7061.5	3779	9674	13667	4277	8839.5	6769	5213	10047	18757	9012	26225.9	4960
1146	MICRO.9927.C1	27.2	RNA.transcription	PGSC0003DMB000000222	Pot_ch06	91.96	397787	398148	Transcription initiation factor IIE subunit beta	141	122	102	189	145.5	131	160	221	162.5	147	251.5	170	144	144	110.5	178	231	116.5	165	202	128.5	175	169	119.5	165	117	136	177.5	75.5	123.5	156.5	106	160.5	122	106	127	107	145	122	97.5
1147	bf_swstxxxx_0022h11.t3m.scf	35.2	not assigned.unknown	PGSC0003DMB000000420	Pot_ch04	93.02	361478	361773	Extensin	50.5	53	51	53	54	52.5	53	55.5	50	57	64.5	54	52	50.5	50.5	53	49	47	51	53	51	52	59	51	50	50	49	48	47	47	53	50	55.5	51	52	51	46	48	51	51
1148	MICRO.7306.C1	20.2.1	stress.abiotic.heat	PGSC0003DMB000000017	Pot_ch11	100	2445133	2445003	J domain-containing protein spf31	774	1065	897	1042	1446	644	757	1766	676.5	1191	1118	698	742.5	1234	988	1372	2140.5	1104	1472.5	2104	727	908.5	1879.5	1377	1610.5	1014	1366	750	333.5	998	667	580	1502	567.5	453	910	585	1474	556	505
1149	MICRO.13403.C1	35.2	not assigned.unknown	PGSC0003DMB000000032	Pot_ch04	96.55	1558478	1559085	Conserved gene of unknown function	46	50	48	50	48	49	50	47	46.5	51	52	51	48	46	49	46	48	47	47	51	50	54	52	55	49	46	48.5	46.5	45	48	48	43.5	52	50	48.5	50	48	49.5	50	51
1150	POCDM45TV	35.2	not assigned.unknown	PGSC0003DMB000000226	Pot_ch04	94.3	901233	901618	Peptidylprolyl isomerase	465.5	535	291	611	518	491	668	740	659	510	689.5	869	783	384.5	548	580	608	362	644	639	428	437.5	404	503	452	326	508	442	185	389.5	695	444.5	440	360	260	465.5	345	489	297	395
1151	MICRO.13746.C1	35.2	not assigned.unknown	PGSC0003DMB000000690	SL2.10ch04	98.04	140973	141432	Gene of unknown function	48	48	49	51	52	49	51	47	47	60	53	54	46	47	47	49	47	48	49.5	46	51	50	49	50	45	48	47	49	45	44.5	47.5	45	49	49	47	47	47	47	50	44
1153	MICRO.12531.C1	35.1	not assigned.no ontology	PGSC0003DMB000000103	Pot_ch05	98.03	1417935	1418441	Heparanase	48	51	54	58	53.5	50	55.5	53	55	57	62	53	50	47	52	51	50.5	52	53	52	55	51	51	52	48.5	53	49	53	47	48.5	48	50	54	52	47	51.5	48	53	54	54
1154	MICRO.189.C6	10.6.3	cell wall.degradation.pectate lyases and polygalacturonases	No Significant Hit	NA	NA	NA	NA	Polygalacturonase	69	76.5	68	78.5	84.5	72	91	87	73	96	115	88	91	64.5	73.5	73	93	79	96	109	80	68	76	75.5	92	71	77	63	53	66	81	68	91	82	65.5	81	70	82	62	75.5
1155	MICRO.2026.C1	35.1.5	not assigned.no ontology.pentatricopeptide (PPR) repeat-containing protein	PGSC0003DMB000000108	Pot_ch03	98.78	1492591	1491857	Pentatricopeptide repeat-containing protein	49.5	52	53	53	55	53	53	53	54	53	54	53	52.5	50	51	51	54	50	49	59	55.5	57.5	51	54	50	49	50	57	47	49	48.5	50	54	51	50.5	54	46	49	53	51
1156	cSTE25M9TH	16.2.1.06	secondary metabolism.phenylpropanoids.lignin biosynthesis.CCoAOMT	PGSC0003DMB000000576	Pot_ch04	91.1	285784	286206	O-methyltransferase	62	66	58	67	72	71	79	100	81.5	138	102	86	82	63	63.5	75	143	67	76	155.5	116	106	102	131.5	80	92	90.5	109	61.5	84	80	54	83.5	67.5	63	69.5	89.5	71	75.5	93.5
1157	MICRO.12826.C1	35.1	not assigned.no ontology	PGSC0003DMB000000292	Pot_ch08	97.16	293443	292986	Monoxygenase	84.5	101	69	102	81.5	84	103.5	120	94	91	140	114	78.5	69	100	87	134	74	87	222.5	124.5	110	173	155	116	177	117.5	138	73	116	80	69	134	79	77	76	152.5	83.5	108	104
1158	cSTD20A15TH	35.1	not assigned.no ontology	PGSC0003DMB000000072	Pot_ch05	97.44	1347023	1347295	Rrm-containing protein	58	52.5	52	58.5	58	57	60	54	55	58	63	57.5	53.5	49	53	55	54	53	52	55	59.5	55	56	53	52.5	51.5	50	56	49	51	49	49	55	52	52	55	49.5	53.5	52	53
1159	POACC03TP	35.1	not assigned.no ontology	PGSC0003DMB000000151	Pot_ch12	98.48	888799	888995	Fgenesh protein 2	47.5	47	50	51.5	47.5	50	52	52	49.5	53.5	60	52	53	47	53	50	49.5	51	48	47	57	54	50	51	45	47	49	50	47	46	47	48	51	48	47	51	44	50	50	49
1160	MICRO.15631.C1	35.2	not assigned.unknown	PGSC0003DMB000000268	Pot_ch03	93.92	827653	828396	Gene of unknown function	83	68	67	100	84.5	72.5	82	83	98	90	101	81	103.5	67	68	77	105.5	85	83	108	76	85	98	92	103	87.5	89	107	59	76	66	65	85	71	70	62	69	79	82	95
1161	ACDA04152B12.T3m.scf	35.2	not assigned.unknown	No Significant Hit	NA	NA	NA	NA	--	49	53	56	62	53.5	53	54	53	56	60	67	58	56.5	47	51	53	54	54	55	54.5	59	53.5	54	56	51	50	50	53	48	48	52	49	63	58	54	54	50	54.5	54	55
1162	MICRO.2190.C1	29.3.2	protein.targeting.mitochondria	PGSC0003DMB000000155	Pot_ch12	97.75	838350	837996	Mitochondrial-processing peptidase subunit alpha	1971	1620.5	1445	2736	2271.5	1854	1893.5	3066	2253	2172	4073.5	2206	1872	1931	1651	2629	5088	2075	2686	4942	3390.5	3625	3808	3769	3077	2890	2109	3866	796	2233	1748	1210	2101	1629	1192	1701.5	1549.5	1876	1830	1751
1163	MICRO.6901.C4	35.2	not assigned.unknown	PGSC0003DMB000000086	Pot_ch04	95.77	138114	138397	--	344	121	82	74	70	255	541	539.5	387	726	136	72	54	78	57	418	361	67	181	65	154	388	207	226	51	105.5	62	74	71.5	58	68.5	100	124	100.5	71	88	54	81	386	55
1164	MICRO.17351.C1	27.3.99	RNA.regulation of transcription.unclassified	PGSC0003DMB101000377	Pot_ch01	99.39	10354	10190	Palmitoyltransferase TIP1	254	219	181	308	221.5	244.5	264	313	302	263	375	249.5	280	287	192	269	529	240	335	426	340	447	462	369	434	279.5	215	370.5	135.5	269.5	275	208	317	205	163	205	229	299	216	243
1165	PPCBV73TH	35.1	not assigned.no ontology	PGSC0003DMB101000060	Pot_ch01	100	1430493	1430849	2-deoxyglucose-6-phosphate phosphatase	66.5	62	58	63	69	67	76	87	61	81.5	84	92	66	65	57	70	67.5	72.5	80	72	66	67	76	65.5	62	62	58	78.5	55.5	64	62	58	73	65	63	59	55.5	64	61	59
1166	cPRO1L13TH	21.06	redox.dismutases and catalases	PGSC0003DMB000000035	Pot_ch01	100	44299	44196	Superoxide dismutase [Cu-Zn] 2	51	49	49	52	51	50	53.5	49	52	53	57	54	54	50	49	50	50	53	52	48	53	54.5	48	49	49	52	44	53	48	48.5	47	49	51	51.5	49	53	48	50	52	49
1167	MICRO.14421.C1	35.2	not assigned.unknown	No Significant Hit	NA	NA	NA	NA	--	47	47.5	54	49	48.5	50	53.5	52	52	52	57	50	49	49	48	52	48	50	48	47	52.5	50	52	50	46	48	46	48	47	49	45.5	51.5	51	48	50	50	47	50	47.5	49
1169	MICRO.5925.C2	20.2.99	stress.abiotic.unspecified	PGSC0003DMB000001101	NA	93.85	14563	14255	Sn-1 protein	63	62	56	70	53	68	81	75	101.5	56	61.5	76	69	56	66	93	60	60	62	50	61.5	61	56	57	56.5	70.5	60	53	49	48	73	55	65.5	56	58	55	54.5	62	71	55
1170	MICRO.13890.C1	35.2	not assigned.unknown	PGSC0003DMB000000330	Pot_ch04	90.99	311856	312436	Conserved gene of unknown function	199	151	101.5	368.5	693.5	195.5	298	322	166	294	268.5	188	138	224	75	200	925	137	199	1826.5	605	467	1131.5	534	890	442	431	1056	282	619.5	834.5	221	462.5	234	248.5	182	760.5	181	673	271
1172	STMCX82TV	35.2	not assigned.unknown	PGSC0003DMB000000453	SL2.10ch03	99.1	181870	181202	--	326	486	206	1553.5	425	165	694	537.5	241	350	641	181	332.5	267	118	555.5	526	414	266	188	190.5	371	265	347	438	317.5	298	159	202	228	708	290.5	576	280	230	242	202	296	338.5	368.5
1174	MICRO.11043.C1	35.2	not assigned.unknown	No Significant Hit	NA	NA	NA	NA	Gene of unknown function	49.5	558	186	199	54	61	60.5	60	66.5	388	399	61	635	446	387.5	54	53	485	49	60	68	394	53	64	55	51	53	529	225	430	50	172	158	52	56	221	54	232	54.5	56
1175	POCDM86TV	35.2	not assigned.unknown	No Significant Hit	NA	NA	NA	NA	--	49.5	56	52	54	50	54	52	54	51	52	57	54	53	51	52	52	52	50.5	50.5	48.5	54	52	52	52	50	48	47	52.5	50	49	48	48	53	50	51	51	49	53	50.5	51
1176	MICRO.5380.C1	1.03.07	PS.calvin cyle.FBPase	PGSC0003DMB000000136	Pot_ch01	98.36	204547	204972	Fructose-1,6-bisphosphatase	53	59	55	59	51.5	61	58.5	64	58.5	61	64	59	62	58	56	56	59.5	56	55.5	58	63.5	60	65.5	56	60	54	53	62	53	57	54	54	64	57	62	57	59	57	60	60
1177	MICRO.12683.C1	28.1.3	DNA.synthesis/chromatin structure.histone	PGSC0003DMB102000010	Pot_ch01	95.95	2550911	2550518	Histone H3	55	52.5	54	56	49	54.5	59	51.5	53.5	57	58	60	57	52	54	51	57	54	53	77.5	71	59.5	77	69.5	79	63	65	66	49.5	62	53	47	57	54	50	51	45	53	50	53
1178	MICRO.11414.C1	27.3.39	RNA.regulation of transcription.AtSR Transcription Factor family	PGSC0003DMB000000185	Pot_ch04	99.76	193727	194148	Anther ethylene-upregulated protein ER1	3260	3760	2419	6392.5	5725	3658	4803.5	4969.5	4310.5	3037.5	6924	3756	3509.5	5217	3098.5	4467.5	4442.5	3088	5037	6124	3161	3385	3792.5	3449	4520.5	3440.5	2980	4878	1309.5	3480	5618	2912.5	4518	3357	1841	2901	3400	4561.5	3290.5	3500.5
1179	MICRO.14364.C1	35.2	not assigned.unknown	PGSC0003DMB000000144	Pot_ch08	94.71	1138882	1138333	ATR interacting protein	53	67	58	77	72	65	71	74	63	65	69.5	66	84	53.5	59	76	98	55.5	62	88	79	99	79	75	86	82	74	92	59	71.5	72	56	66	64	53	59	59	62	70	60.5
1180	SDBN004P20u.scf	35.2	not assigned.unknown	No Significant Hit	NA	NA	NA	NA	--	52	58	54	56.5	50	54	56.5	55	52	57	60	57	55.5	59	57.5	55	54.5	50	53	56	57	58.5	59	54	57.5	53	52	56	50	49	50	51	61	58	51	55	54	60.5	58.5	59.5
1181	bf_ivrootxx_0023a09.t3m.scf	30.3	signalling.calcium	PGSC0003DMB000000173	Pot_ch01	96.12	168973	168613	Calcium ion binding protein	644.5	568	218	302.5	615	235	696	505	376	393	953	395	272	323	259	420	329	292	791	495	274	531	331.5	260.5	304	504	231	312	135	180	281	210.5	378	340	215.5	233	304	579	252	241
1182	MICRO.339.C18	35.2	not assigned.unknown	PGSC0003DMB000000354	Pot_ch11	95.39	385375	384638	Gene of unknown function	82	68	57	63	97.5	62	99	85.5	71	82	119	79	53	52	60	75	71	59	45.5	64	62.5	60	65	62	72	61	59	65.5	49	60.5	69.5	60.5	65	65	66.5	67	55.5	78	64	65
1183	bf_mxlfxxxx_0016e07.t3m.scf	27.1.1	RNA.processing.splicing	PGSC0003DMB102000204	Pot_ch02	98.03	230490	230740	Flavonol synthase/flavanone 3-hydroxylase	87.5	94.5	72	112.5	125	94	105.5	120.5	115	100	99.5	106.5	102.5	99	82	117	107	86	112	157	91	90.5	102	92	91	101.5	96.5	93	64	91.5	102	88	112.5	84	75.5	98	92.5	103	80	92
1184	STMCZ28TH	35.2	not assigned.unknown	PGSC0003DMB000000056	Pot_ch12	96.7	141867	141206	Alpha-rhamnosidase	49	51	52	51	52	50	50.5	50	52	56	59	53.5	52	49.5	53	47.5	49	51	47.5	50	55	52	52	51	49	48	47	50	47	50	47	47	52	49	49	54	50	50	49	50
1185	bf_suspxxxx_0022D04.t3m.scf	27.3.99	RNA.regulation of transcription.unclassified	PGSC0003DMB000000742	Pot_ch09	98.11	90309	90572	Zinc finger protein	48	52	48	51.5	53.5	54	56.5	56	57	57	66.5	57	58.5	48	53	56	51.5	53	53	56	55.5	54.5	55	51	50	50	50	50	47.5	47	50	49	58	57	53	54	51	52	50	52
1196	MICRO.363.C1	1.03.05	PS.calvin cycle.TPI	PGSC0003DMB000000290	Pot_ch01	98.69	349617	349237	Triosephosphate isomerase, chloroplastic	9421	7402.5	4576.5	9222.5	12475	5657.5	7744	15272	10098.5	11255	16799	11399	4907	5562	5001	11687.5	17395	10527	8313	8832	7222.5	8639	10703	5640	10404	5283	9191	10110	2461	5503.5	4850	4148.5	9862	5485	4880.5	9007	5716.5	9364	6227.5	6497.5
1197	TBSK01398FE06.t3m.scf	35.2	not assigned.unknown	PGSC0003DMB000000510	SL2.10ch07	93.19	172927	172521	Binding	162	140	54	215	180	57	192	174	184.5	144.5	68	62	77	125	57.5	170.5	129	56	66.5	52	101.5	114	54	101	147	83	105	102	57.5	81	76	113	78	69	99	55	112	165	91	62.5
1198	MICRO.17803.C1	29.2.2	protein.synthesis.misc ribosomal protein	PGSC0003DMB000000385	Pot_ch10	100	380898	380323	Hydrolase, hydrolyzing O-glycosyl compounds	1959	2586	2016	4408	4027	2865	3777.5	4460.5	3324	3269.5	6210	2558	2395.5	3204	2115	3842.5	1354.5	2126	3463.5	992	668	799	1163.5	620.5	850.5	1226.5	947	903.5	504	675	3617	1282	3181	2550	1211	1937	1704	3124	2390.5	1553
1199	MICRO.1512.C1	29.4	protein.postranslational modification	PGSC0003DMB000000404	Pot_ch04	97.44	261058	260786	Serine/threonine kinase GDBrPK	145	191	104.5	192	178	202	238	186	194	145	295	218	150	168	187	164	210	158	185	152	130	151.5	176	112	190	131	134	171	79.5	150	163	122.5	260.5	140.5	122.5	170	134	165	144	97
1200	cSTB48D2TH	35.2	not assigned.unknown	PGSC0003DMB102000010	Pot_ch01	99.65	1415013	1415582	Calmodulin-binding heat-shock protein	71.5	73	68	82	73	84	81	90	70	78	95	74.5	73.5	71	73	81.5	78	74	93	66	67	78	68	66	73.5	63.5	64	75	54	67	79	73	83	75	61	74	74	74	73	71.5
1201	POCAX49TP	35.2	not assigned.unknown	PGSC0003DMB000000341	Pot_ch08	98.87	407047	406695	Protein Brevis radix-like 1	62	70.5	61	78	70	59.5	75	63	67	70	72.5	70	75	70	69	65	73	63	85	68	66	69	73	68	64	62	60	58	57	60	65	62.5	67	68	58	61	60	64	56	63
1202	MICRO.2748.C1	35.1	not assigned.no ontology	PGSC0003DMB000000021	Pot_ch09	98.74	1308973	1309447	Sorting nexin 3	1434	1829	1104	2011.5	1989	1434	2464	2537.5	2381	1808	2923	2009.5	1950	2429	1114	2130.5	2810	2119.5	2858	2548.5	1894	2230	2215	1534	2196	2149	1449	2085	666	1360	2268.5	1515.5	1955	1952	1131	1744	2198	1775.5	1607.5	1511
1203	MICRO.10324.C1	13.1.6.5	amino acid metabolism.synthesis.aromatic aa.tryptophan	PGSC0003DMB000000386	Pot_ch02	99.54	96030	95595	N-(5'-phosphoribosyl)anthranilate isomerase	698	773	368	1181	596.5	656	873	888	641	853	1547	913	558	597	495	852	884	766	1148	742.5	542	696.5	715	488.5	816	591	407	601	291.5	540	568	348	1012	763.5	559	473	676	868	604	590
1204	bf_mxflxxxx_0020f01.t3m.scf	35.2	not assigned.unknown	PGSC0003DMB000000008	Pot_ch10	93.97	3573669	3573974	HSP90 co-chaperone	1039	1051	762	1502	989	948	1278	1668	1542	1215.5	1840.5	1078	1127.5	1099.5	1033.5	1346	1718	1099	1319.5	1604.5	1370	1166	1355	1202	1502	1523	1248.5	1003.5	638	806	1055	595	1368	864	788	887	1049	1068	963	803
1205	bf_mxflxxxx_0040f10.t3m.scf	35.2	not assigned.unknown	PGSC0003DMB000001124	NA	97.36	6755	6339	UDP-glucose:glucosyltransferase	53	51	52	57	53	54	54.5	52	53	60	56	54	53	47	53.5	55	54	50	52	48.5	52	54	50	51	52	50	49	51	46	47	51	49.5	57.5	54	49	53.5	56	51	56	52
1206	MICRO.10498.C1	28.1.3	DNA.synthesis/chromatin structure.histone	PGSC0003DMB000000491	Pot_ch03	98.64	214317	213802	Histone H2B	809	1061	314	773	973.5	462	861	650	909	1423	642.5	855	592	1281.5	462	522	1417	463.5	1146	1645.5	1009	1004	1332.5	1087.5	1159	634	1070	1264	452.5	717.5	484	323	1231	690	454	292	643	614	539	499.5
1207	MICRO.13632.C1	31.4	cell. vesicle transport	PGSC0003DMB000000312	Pot_ch10	98.26	115635	116150	Golgi transport complex protein	411	451	379.5	688	399	455	653	668	568	579	953	508	501	569.5	395	635	1201	415	632	821.5	556	815	702	611.5	677	504.5	486.5	723	220.5	514	572	383.5	516	466	291	339	570.5	550	346.5	441
1208	MICRO.6495.C1	3.5	minor CHO metabolism.others	PGSC0003DMB000000125	Pot_ch06	96.66	901785	902232	Oxidoreductase	54	56	54	59	62	56	67	67	59	71	70.5	66	63	56	54	57	150	55	72	166	96.5	166	138	117.5	105	85	78	170	56	79.5	64	53.5	64	63	58	55.5	66	54	69	62
1209	MICRO.1514.C1	35.1	not assigned.no ontology	PGSC0003DMB101000012	Pot_ch02	97.39	546564	546067	CBS domain containing protein	105	111	92	109.5	96	93	141.5	171	134	144	153.5	113	110	86	97.5	147.5	270	89	140.5	189	144	200	177	132.5	154	171	129	158.5	93.5	111.5	90	70	114	109	87	102.5	89	103.5	97	85.5
1210	068G03AF.esd	11.8	lipid metabolism.'exotics' (steroids, squalene etc)	PGSC0003DMB102000115	Pot_ch09	99.18	869552	869310	UDP-glucose:sterol 3-O-glucosyltransferase	94.5	112	83	135	113	73	133	255	128	140	534.5	92	119	95	74	237	134	189	110	81	77.5	84	66.5	77.5	89	66	75.5	97.5	62	69	105	74	159	84	75	94	121	95.5	147.5	96
1211	POACA26TP	35.2	not assigned.unknown	PGSC0003DMB000000048	Pot_ch08	99.11	969522	969967	Ring finger protein	51.5	56	54	61.5	58.5	54	59	60	58	67	62	54.5	57	53	53	53	57	55	55	63	57	52	54.5	55.5	58	53	52	57	49	53.5	49	50	63.5	55.5	54.5	55.5	73	57	59	57
1212	MICRO.10016.C1	35.2	not assigned.unknown	PGSC0003DMB000000239	Pot_ch01	97.92	274964	275827	Pax transcription activation domain interacting protein	53	55	51	60	53	53.5	57	56	56	60	65	52	62	51	52	56	61	51.5	53.5	55	59	74	58	59	54	66	52	58.5	49.5	53	49	51	56	58	52	53	50	50	52	49
1213	MICRO.2072.C1	20.1.99	stress.biotic.misc	PGSC0003DMB000000368	Pot_ch10	100	124018	123303	Red chlorophyll catabolite reductase	826.5	780	626	916.5	747	730	979.5	1324.5	838.5	920	1635.5	952.5	885	828	634.5	1088.5	1567	693	1203.5	1266	879	1280	984.5	793.5	1017	1080	863	1499.5	370	920	945	641	987	745.5	448	604	727	940	701.5	718.5
1214	bf_suspxxxx_0053a09.t3m.scf	28.1	DNA.synthesis/chromatin structure	PGSC0003DMB000000565	Pot_ch04	98.11	68986	68464	DNA primase large subunit	104	81	65	150.5	103	69	106	89	93	92.5	175	86	105	94.5	63	101	88	79	145	78	69.5	67.5	70	66	72	58.5	65	66.5	55	61	110	87	84.5	78	75	68	79	110	78	71
1216	POCAR48TV	17.1.3	hormone metabolism.abscisic acid.induced-regulated-responsive-activated	No Significant Hit	NA	NA	NA	NA	GLABRA2 expression modulator	54.5	58	53.5	62	59	58	60	60.5	56.5	63	63	60	57	56	57	58	58	53	54.5	57.5	56.5	60	58	56	58.5	53	52	59	51	58	51.5	55	63	60	54	59	63.5	55	62	61
1217	bf_stolxxxx_0001B06.t3m.scf	35.2	not assigned.unknown	PGSC0003DMB000000008	Pot_ch10	96.18	1856954	1857084	Syntaxin	48	53	52	58.5	54	59	56	57	56	56.5	59	58	54	50	53.5	54	56	51.5	56	54.5	52	56	54	53	54	51	51	53	52	50	50	49.5	60	59	52	56	54.5	51	54.5	52
1218	MICRO.7375.C1	35.2	not assigned.unknown	PGSC0003DMB000000004	Pot_ch02	97.41	819127	817972	Cinnamoyl-CoA reductase	46	52	51	54.5	51	54	53	52.5	48	58.5	60	50.5	52	50.5	49	53	111	51	53	158	82	154	159	61.5	120.5	50	63	92	60	119	48	50	63	53.5	51	52	49	47	51	51
1219	MICRO.7576.C1	29.1	protein.aa activation	PGSC0003DMB000000005	Pot_ch06	100	3793526	3793102	Arginyl-tRNA--protein transferase	107	105	90	148	117	106	127	126	109	111.5	157.5	129	106	144.5	100	126	173	102.5	150	160	104	139	135	106	128	83.5	94.5	124	73	100	118	97.5	133.5	111	90.5	108.5	116.5	103	75	99
1220	bf_arrayxxx_0014e07.t7m.scf	29.2.2	protein.synthesis.misc ribosomal protein	PGSC0003DMB000000283	Pot_ch12	98.2	449787	449677	50S ribosomal protein L1	171	268	283	638	312.5	244	226	523.5	342	289	618	302.5	324.5	453	181	402	593	354	359.5	415.5	307.5	432	279	304	414	247	339.5	481	172.5	245	273	150	281	169	176	231	286	240.5	292.5	173
1221	MICRO.8318.C1	29.2.2	protein.synthesis.misc ribosomal protein	PGSC0003DMB000000379	Pot_ch10	91.26	360192	359665	60S ribosomal protein L24	1742	1964	1655	3604	1999	1748.5	1687.5	2018	3629	1687	2681	1860	1628	2309	2158	1688	2037	1794	2267.5	3497.5	2310	1229.5	1767	1393	1790	1827	1408	1407	917	1154.5	1940.5	1217	2422	1237	1621	1665.5	1116	1398	950	1187
1222	MICRO.4853.C2	35.2	not assigned.unknown	PGSC0003DMB000000016	Pot_ch04	99.51	236012	235607	Gene of unknown function	49	50	48	49.5	50	53	50	49	49	49	54	49	47	48	50	51	49	48	50	46	52	51	48	48.5	48.5	45	45	50	46	44	48	46	49.5	46	50	47.5	49	45	49	47
1223	MICRO.3164.C2	26.27	misc.calcineurin-like phosphoesterase family protein	PGSC0003DMB000000055	Pot_ch03	98.91	105912	105545	Vacuolar protein sorting	198	167	147	223.5	349	165	203	296.5	370	234	601	279	216	278	278	254	533	302	467.5	611.5	278	295	543	353.5	581	253	466	472	90.5	262	194	113.5	344	175.5	168	246	147.5	136	146	201
1224	POABY81TV	35.2	not assigned.unknown	No Significant Hit	NA	NA	NA	NA	Receptor ser thr protein kinase	49.5	49	51	53	52	53	51	51	52	52	53.5	53	52	52	49	51.5	51	46	51	52	51	55	56	50	51	45	46	50	47.5	47	50.5	47	51	50	49	50	49	48	49	50
1225	STMGI27TV	35.2	not assigned.unknown	PGSC0003DMB000000136	Pot_ch01	96.27	609284	608570	Ring finger protein	51	55	51.5	63	56	58	57	55	53.5	60	65	56	53	49	51.5	52.5	49	48	52	51.5	50	50	50	50.5	50.5	48	46	51	45	45	51	48	59.5	51.5	49	49	49	50	50	53
1226	STDB002D01u.scf	35.2	not assigned.unknown	PGSC0003DMB000000611	SL2.10ch10	95.44	99757	100145	GMFP5	45	49	51.5	54	61	63	63	77	50	70	66	51	54	48.5	87.5	61	51.5	47.5	49	77	60	58	63	62	60.5	47	60	54	45	42.5	48	47	57	54	50	48	48	53	49.5	56.5
1227	BF_TUBSXXXX_0040D12_T3M.SCF	35.2	not assigned.unknown	PGSC0003DMB103000013	Pot_ch04	94.99	839959	839486	Senescence-assocated protein	46	49	50.5	53	47.5	51.5	51	50.5	49	55	51	55.5	50.5	50	51	49	51	44.5	48.5	50	47	57.5	52	49	47	43.5	48.5	46	47	45.5	47	43.5	53	51	52	50.5	47	50	49	48
1228	MICRO.13409.C1	21.02.1.2	redox.ascorbate and glutathione.ascorbate.L-Galactono-1,4-lactone dehydrogenase	PGSC0003DMB000000129	Pot_ch10	98.7	374943	374559	L-galactono-1,4-lactone dehydrogenase protein	1027	830	765	1450.5	1640.5	1104	1689	1589	1224	1294	2018.5	1146	1172.5	1168	921.5	1631	1921	957.5	1831	1925	1482	1866	1618	1684	1639	990	1345.5	1912.5	445.5	823	1100	834	1153	1138	711	819.5	980	1496	1618	929
1229	bf_arrayxxx_0052e08.t3m.scf	20.1.07.06	stress.biotic.PR-proteins.proteinase inhibitors	PGSC0003DMB000000159	Pot_ch03	90.27	1064418	1064818	Kunitz-type tuber invertase inhibitor	3103	2107	2057	2330	4206	6954	3709.5	6904	2909	5485	8438	4277	2743	8034	1591.5	6190	843	5668.5	1973	1422	708.5	668	647	713	2896.5	1404	660.5	6290.5	574	1928	3169.5	1737	8784.5	2562	2860	3529	6096	1866	6138	2582.5
1230	cSTS11D9TH	35.2	not assigned.unknown	No Significant Hit	NA	NA	NA	NA	--	50	53	57	57.5	56	56	61	53	54	57	64	55	53	53	51	56	53	48	52	59	54	56	55	54	51	47.5	48	54	49	49	49	50	56	53	49	56	49	50	56	51
1233	MICRO.17152.C1	26.07	misc.oxidases - copper, flavone etc.	PGSC0003DMB000000140	Pot_ch12	98.7	1136214	1135600	Amine oxidase	656	591	412	1005.5	719	413	648.5	1117.5	567	850.5	1561	640	463.5	701	295.5	914	1633	597	682	1228.5	690.5	1317.5	1184	1153	972	662	540.5	1034.5	298.5	583	554	367	523	406	466.5	523.5	495	615	602.5	342
1234	bf_suspxxxx_0057d01.t3m.scf	3.5	minor CHO metabolism.others	PGSC0003DMB000000004	Pot_ch02	92.5	2246424	2246149	Aldose-1-epimerase	78.5	79	73	99.5	91	90	100	109	77	98.5	132	88	90	85	69	98	167	84	91	161	127	124	127	100	103	124	83	123	67.5	90	82	78.5	111	81	81	87	95.5	83	83	68
1235	MICRO.6760.C1	34.2	transporter.sugars	PGSC0003DMB000000262	Pot_ch07	100	288469	288670	Plastidic glucose transporter 1	51	60	54	64	55	59	63	65	56	65	73	62	60	53	53	56	60	52	61	62	57	60	59	56	55	51	51	55	47	49	52	50	58	55	57	54	51	56	53	53
1236	cSTA29P12TH	29.2.3	protein.synthesis.initiation	PGSC0003DMB000000114	Pot_ch12	98.32	1434062	1434359	Translation initiation factor IF-1, chloroplastic	47	49	51.5	51	54	50.5	53	53	51	53	59	53	50	48	51	47.5	51	47	50	51	54	49	49	51	50	48	47	48	46	46	48	48	52.5	51	51.5	51	50	48	50	49
1237	MICRO.3707.C1	27.3.67	RNA.regulation of transcription.putative DNA-binding protein	PGSC0003DMB000000095	Pot_ch01	98.85	1620795	1621314	Pentatricopeptide repeat-containing protein	93	85	74	101	101	91	105	118	97	95	110	96.5	89	90	77	94	153.5	78.5	95	185.5	114.5	139	145	109	126.5	89	85	159	60.5	97.5	75	75	87	82.5	69	68	77.5	82	61	68
1238	POACI84TP	29.4	protein.postranslational modification	PGSC0003DMB000000072	Pot_ch05	99.89	367888	367001	Protein kinase APK1A, chloroplast	58	67	56	71	70	64	68	84	70	71	87	74.5	64.5	63	64	72	75.5	60	65	79	63	64	72	65	62	59	54	58.5	51	54	56	56.5	69	65	60	61	63	63.5	56	62
1239	bf_suspxxxx_0018B05.t3m.scf	35.1	not assigned.no ontology	PGSC0003DMB000000202	Pot_ch05	98.69	118966	118209	Gene of unknown function	52	54	54	64	59	62	62	61.5	59	60	62	61	60.5	56	58	57	60.5	52	56	60	56.5	57	59.5	55	54	52	51	57.5	50	54	55	51	59	57	54	56	52	56	54	53
1240	cSTD14H15TH	30.3	signalling.calcium	PGSC0003DMB000000026	Pot_ch03	93.7	1001285	1000940	Calnexin	51	61	52	61	55	53	58	57	53	64	64.5	59	62	62	51	57	59.5	52	62	69	59	57.5	65	58	64	52	54	55	47	53	54.5	51	61	58.5	53	55	54	52	60	51
1241	MICRO.2193.C1	27.3.40	RNA.regulation of transcription.Aux/IAA family	PGSC0003DMB000000155	Pot_ch12	98.69	392483	393322	Auxin/indole-3-acetic acid 4	49	49	51	51.5	53	52	52	52	51	51	54.5	54	50	48	52	51	51	51	48.5	56.5	51	53.5	51	54	45	49	45	51	46	48	46	45	51	52	47	47	48	50	48	48
1242	MICRO.11276.C1	35.1	not assigned.no ontology	PGSC0003DMB000000092	Pot_ch01	100	1607121	1607773	Nucleotide binding protein	1556.5	1289	943.5	1978	1631.5	1225	1778.5	1935	1549	1345	2309	1585	1361	1239	1198.5	1754	2286	1229	2036.5	2581.5	1480	1998	1851	1470.5	1925	1164.5	1114	1747.5	585.5	1180	1460.5	932	1492	1282	876	975	1143	1715.5	844	1033.5
1243	MICRO.11041.C1	27.3.32	RNA.regulation of transcription.WRKY domain transcription factor family	PGSC0003DMB000000332	Pot_ch09	98.4	13478	14289	WRKY-type transcription factor	77	139	65.5	155	87	72.5	62	88	57	95	193	140.5	53	54	349.5	58	50	56	51	130	74	58	98	99	115	64.5	78	105	58	203	55	59	190	56	51	52	67.5	67	64	128.5
1244	ACDA00665H05.T3m.scf	35.2	not assigned.unknown	PGSC0003DMB000000411	Pot_ch06	92.89	62568	62094	Conserved gene of unknown function	48	52	52	55	52	57.5	59.5	57	59	58	65	57	58	48	54	52	50	51	56	53	53.5	50	52	51.5	50	50	49	52	46	48	49	48	60	56.5	50	56	46	51.5	48	51
1245	SDBN003K16u.scf	35.2	not assigned.unknown	PGSC0003DMB000000123	Pot_ch04	94.72	904657	904337	Protein phosphatase-2c	48	47	51	48	49	49	50.5	49	52	51	53	52.5	51	47	51	51	51	47	50	49	61	52	51	50	48	47.5	47	52	48	47	46	48.5	49	48.5	50	49	51	48.5	51	50
1246	MICRO.15189.C1	35.2	not assigned.unknown	PGSC0003DMB000000118	Pot_ch04	98.99	1187889	1188382	Conserved gene of unknown function	244	202	198	331	316.5	243	311	428	256.5	295	543.5	236	238	340	184	355	597.5	331	361.5	461	376	530	504	285	360	304	262	418.5	147	359	240.5	224	298	296.5	153	295	194	272	301	229
1247	bf_mxlfxxxx_0054b08.t3m.scf	28.2	DNA.repair	PGSC0003DMB000000040	Pot_ch03	99.74	1741690	1742070	DNA repair protein	304.5	310	267	678	719	216	465	413.5	402.5	254.5	662.5	384	525	377	310	314	355	438	575.5	375	287.5	302.5	302	262.5	567	255	344	364.5	134.5	254	424	335.5	374	395	234.5	409.5	198	648	145.5	390.5
1248	MICRO.5030.C1	35.1	not assigned.no ontology	PGSC0003DMB000000098	Pot_ch01	98.75	319314	320595	Fasciclin-like arabinogalactan protein 14	2290	2317	2086	4039	2635	3294	3259	3305	4351	3294	4174	2929	4560	1719	2372	2628	8652.5	1983	3011	6577	7107.5	7207	6548.5	9530	9216.5	8174	4989	7645	2340.5	3301	2294	2875.5	2592	3142	1700	1563	2185.5	3417	3371.5	3283.5
1249	bf_mxlfxxxx_0019e06.t3m.scf	35.1	not assigned.no ontology	PGSC0003DMB000000248	Pot_ch05	98.4	198577	199262	Cysteine desulfuration protein sufE	48	58	51	57	58	57	56	59	56	59	62	58	53	56	55	51	54	53.5	52	55	56.5	59	56.5	52	53	51	47.5	53.5	51	54.5	49	52	62	53	55	54	56.5	59	61	60
1250	MICRO.9174.C1	35.1	not assigned.no ontology	PGSC0003DMB000000404	Pot_ch04	98.35	275645	274686	Structural constituent of cell wall	1251.5	992	682	1542.5	1471	984.5	1368	1308	1238	870.5	1538	1468.5	1085	1008.5	1142	1005	731.5	967	1473	1022	756	701	614	623	816	693	641	832	357	599.5	1084.5	1092	1650	1320	791	893	814	1601	1053.5	789
1251	MICRO.5858.C1	35.2	not assigned.unknown	PGSC0003DMB000000037	Pot_ch07	98.04	523848	524102	Conserved gene of unknown function	1905	1229	1018	1820.5	1548	1255	1894	2214	1767	1403.5	2580.5	1863.5	1470	1684.5	1287	1869	1646	1336	2438	1346.5	1205	1442.5	1331	1204.5	1288	1262.5	1013.5	1243	453	923	1174	1024	1725	1271	905	1036	983	1670.5	1141.5	1045.5
1252	cSTD14L16TH	20.2.1	stress.abiotic.heat	PGSC0003DMB000000070	Pot_ch08	99.6	1830745	1830996	Heat shock protein binding protein	55	57	57.5	62	61	58.5	59	58	55	57	66	61	58	54.5	52	56	56	55	62.5	52	62	61	59	56	59	50.5	53	55	50	54	52	55	62	59	55	54	50	57	55	56
1253	cSTB32P4TH	29.5.01	protein.degradation.subtilases	PGSC0003DMB000000207	Pot_ch09	99.29	862585	862019	Photosystem II reaction center psb28 protein	51	52.5	55	55	56	57	56	62	60.5	61	74.5	62	64.5	49.5	51.5	52	53	55	60	57	56	56	55	56	50	51	48	54	51	51	52	50.5	61.5	62	56	56	53	51.5	52	53
1254	BF_LBCHXXXX_0041A09_T3M.SCF	35.2	not assigned.unknown	No Significant Hit	NA	NA	NA	NA	--	49	57	56.5	55	57.5	55	53	56.5	54.5	58	66	59	59	52	52	53	53	54	55	56	56.5	55	54	54	51	48	50	51	51	52	50	53.5	62.5	55	53.5	53	50	51.5	49	50
1255	BF_TUBSXXXX_0054A12_T3M.SCF	35.2	not assigned.unknown	PGSC0003DMB000000091	Pot_ch06	95.65	290980	290799	Histone H2B	50	48	49	49.5	49.5	49	51	49	49.5	52	54	52	49	49	49	47	50	47	46	50	52	51	52	48	46	48	46.5	50	49	46	45	46	51	48	46	48	48	48.5	47	51
1256	MICRO.12151.C1	16.1.5	secondary metabolism.isoprenoids.terpenoids	PGSC0003DMB000000468	Pot_ch07	94.66	28404	29188	Sesquiterpene synthase	53	53	53	51	52	50	51	52	53.5	63	57.5	52	53.5	48	52.5	51	49.5	49	51.5	89	55	53	53	50	52	49.5	48	48	47	48	58.5	45.5	52	53	47	46	63	49	48	98
1257	MICRO.12622.C1	29.4.1.56	protein.postranslational modification.kinase.receptor like cytoplasmatic kinase VI	PGSC0003DMB000000234	Pot_ch04	99.21	231891	231261	ATP binding protein	142	164	120	197	175	145	165	213	190.5	186.5	252	170.5	166.5	145.5	138	173	242	125.5	176	277.5	213.5	168	232	262	211	168	156	171.5	97	141	113	94	139	108	87.5	90	111	122	99	97
1258	bf_cswbxxxx_0058g02.t3m.scf	35.2	not assigned.unknown	PGSC0003DMB000000841	NA	97.36	9599	9859	Gene of unknown function	580	317	478.5	1333	1012	706	873.5	1008.5	298	680	3431	553.5	982	670	484	1134.5	772	562.5	1527	720.5	251	556	523	538	357	104.5	624	764.5	196.5	350	1197.5	357	1035	807	202.5	579	785.5	1531	783	749
1259	MICRO.7846.C1	27.3.25	RNA.regulation of transcription.MYB domain transcription factor family	PGSC0003DMB000000004	Pot_ch02	99.79	2103074	2102126	Transcription factor	46.5	49	50	52	48	47.5	51.5	51	49	51.5	54	52	56	48	51	48	47	47	49	48	52	46	53	49	44	46	48.5	50	47	47	44	46.5	53	51	48	48	48	47	47	48
1260	MICRO.6887.C3	34.14	transport.unspecified cations	PGSC0003DMB000000105	Pot_ch01	99.35	732633	732175	Sodium-bile acid cotransporter	225	185	131	215	220.5	165	199	213	194	240	374	264	188.5	212.5	125	222	260	196.5	196	383	189.5	215	295	242	338	159	239	495	108	250	244	135.5	275	159	154	165	207	220	186.5	203
1261	MICRO.17036.C1	35.2	not assigned.unknown	PGSC0003DMB102000099	Pot_ch02	98.13	516280	515639	Conserved gene of unknown function	170	165.5	129	210	204.5	181	218	236	251	146	236.5	180	212	157	170.5	201	1464	162	218	979	787	999	1002	741.5	641	949	610	757	165	598	195.5	160.5	206	164	122	140	314.5	209.5	224.5	189.5
1262	POACR93TV	26.03	misc.gluco-, galacto- and mannosidases	PGSC0003DMB000000550	Pot_ch06	91.43	287673	287499	BHLH transcriptional factor	240	789.5	672	194	188	1062	177	247	162	1240	1743.5	285	265	1085.5	745	189	129	1188.5	208.5	1154.5	171	1033.5	169	122	185	169	165.5	1038	596	693	1146	898	1350	1180	147	972	1117	183	254	784.5
1263	bf_ivrootxx_0061h09.t3m.scf	30.2.24	signalling.receptor kinases.S-locus glycoprotein like	PGSC0003DMB000000440	Pot_ch12	98.74	164295	164533	S-locus-specific glycoprotein S6	132.5	102	97	154	131	107.5	127.5	134	146.5	117	210.5	116	111	129	108	132	146	119	134.5	138	109	130	123	117	118	111	100	131	66	96	114.5	95	116	100	96	109	94.5	119.5	116	100
1264	MICRO.3193.C1	35.2	not assigned.unknown	PGSC0003DMB101000233	Pot_ch07	98.05	58906	59211	Ubiquitin conjugating enzyme	70	74.5	67	86	91	72	75.5	81	80	65	95.5	73.5	79	69	65	81	94	66	78	86	90	99.5	85.5	96	90.5	68.5	76	82	58	66	65	67	86	70	57	68	62	72	59.5	71
1265	BF_TUBSXXXX_0060F06_T3M.SCF	35.2	not assigned.unknown	PGSC0003DMB000000368	Pot_ch10	99.47	478167	478729	SEC-C motif-containing protein / OTU-like cysteine protease family protein	543	400	378.5	650	861	478.5	616.5	679	409	461	891	648	732.5	378	370	665	723	557	640	569	380.5	554.5	602	395	539	422	407	623.5	300.5	427	636.5	442	445	533	290.5	512	376	774	421.5	452.5
1266	MICRO.11068.C1	35.2	not assigned.unknown	PGSC0003DMB000000118	Pot_ch04	97.92	131151	130527	Gene of unknown function	47	48	49	50.5	50	50	54	51	49	53	57	53	48.5	46.5	49.5	49	49	50	49	48	51	48.5	50	49	49	48	47	49.5	47	45	45	47	49	49	48	50	47	49	48	50
1267	MICRO.14450.C1	35.2	not assigned.unknown	PGSC0003DMB101000381	Pot_ch04	100	148995	148679	Conserved gene of unknown function	64	66	60	66.5	72	71	80.5	72	67	79	88	85.5	76	63	67	67	73	66	65.5	78	75.5	70	71.5	75	63	61.5	72	73	51	68	71	56.5	62.5	64	54	63	66	63	58	63
1269	bf_arrayxxx_0078e02.t7m.scf	35.2	not assigned.unknown	No Significant Hit	NA	NA	NA	NA	--	164	91	81.5	183	141	138	187	197	202	179	262	166	181	158	133	189	221	121.5	113	227	182	191.5	184	169	200	177	168	196	75	164.5	90	121	99	134	81	120	161	150	132	123
1270	MICRO.11318.C1	35.2	not assigned.unknown	PGSC0003DMB102000059	Pot_ch01	98.51	1606244	1605372	Gene of unknown function	56	66.5	58	70.5	67.5	70	75.5	80	65	104	95.5	69	72	81	57	72.5	65	64	70	80	58	70	62	70	63.5	66	60	67.5	58	62	69	57	85	71	65	65	107	63	76	64
1271	MICRO.15987.C1	35.2	not assigned.unknown	PGSC0003DMB101000020	Pot_ch02	100	1807076	1807214	--	153	94.5	102	121	128.5	113	114	113	101	140	159	121	129	107	146	126.5	116	84	112.5	107	110	133	127	93	100.5	125.5	86.5	128	83	113.5	86	117	130.5	107	95.5	92	86	109	102	95
1280	MICRO.1283.C1	35.2	not assigned.unknown	PGSC0003DMB000000214	Pot_ch03	96	197014	196840	Uncharacterized RNA methyltransferase pc1998	69	80	63.5	103	72	73	73	85	93	85	93	74	68	73.5	62.5	79	105	68	86	90.5	73	83	93	78.5	79	64	70	95	55	63	62	62	91.5	71.5	64	72	66	68	52	62
1281	MICRO.3754.C1	27.2	RNA.transcription	PGSC0003DMB000000224	Pot_ch07	97.4	265618	265925	Transcription initiation factor IIF subunit beta	1465.5	1515	1154.5	2047	1879	1252	1638.5	2213	2048	1775	2372	1576.5	1678	1326	1308	1770	1943	1143.5	1849	1326	1064.5	1397	1386.5	1047	1426	1241	1197	1259.5	622.5	954	1869	1114	1823	1508.5	713.5	1041	876	1437	1194	1296
1282	BF_LBCHXXXX_0032A07_T3M.SCF	35.2	not assigned.unknown	PGSC0003DMB000000517	Pot_ch04	96.58	103674	103295	Gene of unknown function	574.5	504	266	886	764	339.5	730	908	524	762.5	1317.5	461	405	524	259	973	558.5	433.5	710	369.5	305	315	290	345	486	312	343.5	457	155	252	323	347.5	537.5	309	470.5	307	430	773	435	293.5
1283	MICRO.4668.C2	35.2	not assigned.unknown	PGSC0003DMB000000032	Pot_ch04	97.36	1951499	1951159	25 kDa protein dehydrin	85	333	113	99	80	242	335	148	118	101	130	283	117	69.5	416	84	198.5	77	60	277	414.5	132	190	367	156	150	490	164	104	346	105	64	114	95	69	122	244	147.5	72	162.5
1284	MICRO.3834.C2	35.2	not assigned.unknown	PGSC0003DMB000000114	Pot_ch12	93.25	722387	721288	ADP-ribosylation factor	48	48	52	51	49	51	50	50	51	52	54	53	50.5	48	50.5	48	51	48	53	46.5	50	50.5	52	50	46	46	44.5	49	46	47	46.5	47	49.5	49	47.5	49.5	46	51	49	48
1285	BF_LBCHXXXX_0018D07_T3M.SCF	35.1	not assigned.no ontology	PGSC0003DMB000000173	Pot_ch01	98.47	875834	876093	Phosphatidylinositol N-acetylglucosaminyltransferase subunit P	48.5	56	49	55.5	53	52	54.5	58	50	54	56	55	51	49	52	51	54	49.5	55	50	54	52.5	51	53	50.5	49	47	53	47	48	50	48	55	53	47.5	52	50	50	51	50
1286	STMIQ60TV	35.2	not assigned.unknown	different hits	NA	98.64	1220391	1220023	--	49	54.5	55	55	53	53	56	58	54	56	62	56	57.5	48.5	48	54	59	48.5	50.5	49	53	52	53	52	49	49	47	51	46	49	47	49.5	67	53.5	50	52	53.5	52	57	52
1287	SSBN003B13u.scf	35.2	not assigned.unknown	PGSC0003DMB000000032	Pot_ch04	97.78	2513939	2513626	Conserved gene of unknown function	54.5	59	54	59.5	59	52	58	62	56.5	61	60	56	56	54	51	57	65	58	61	55	51.5	60	59.5	53	54	55.5	54	57	47	54	58	50.5	64	59	54	59	60	56	56.5	53
1288	MICRO.3905.C1	35.2	not assigned.unknown	PGSC0003DMB000000092	Pot_ch01	98.13	1137764	1138565	F-box family protein	148.5	148	120	329	233	154	167	170.5	147.5	124	221.5	132	182	171	122.5	186	216.5	156.5	244	140.5	126	147.5	133	114	164	124	128	150	89	152.5	239.5	125.5	159	141	111	150	139	188	125	127
1289	MICRO.13250.C1	35.2	not assigned.unknown	PGSC0003DMB000000306	Pot_ch08	96.52	266987	266528	Nucleoporin	56	61	59	65.5	66	60	61	62.5	61.5	59	67.5	58	63.5	61	57	62	69	53	60	55	53	59	54	53	61	50	52	55	48	51	55.5	50	67	58	54	55	50.5	57.5	53	53
1290	MICRO.4920.C1	10.2	cell wall.cellulose synthesis	PGSC0003DMB000000226	Pot_ch04	99.6	628020	628521	Transferase, transferring glycosyl groups	68	62	57	76	64	59	73.5	74.5	59	76	94	62	63	69	60.5	63	80	56	64	66	75	85	87	99.5	70	84	81	93	58	73	62	63	81	67	58	62	85	65	93	71
1291	bf_acdcxxxx_0004g12.t3m.scf	35.2	not assigned.unknown	PGSC0003DMB103000019	Pot_ch04	96.81	695702	696202	Pseudo-response regulator 7	50	53.5	55	57	56	53	54	50	52	53.5	54	50	50	48.5	54	52	59	49	52	58	60	57	58	53.5	51.5	50	50	48	48	47	50	48	57	53.5	52	51	48	50	51	48
1292	MICRO.15093.C1	20.2.1	stress.abiotic.heat	PGSC0003DMB000000034	Pot_ch12	97.56	1989201	1988587	Zinc finger protein	48	141	109	153.5	130	139	55.5	163	52	56	174	161	251	150.5	224.5	166	254	51	351.5	423	153	369.5	441.5	173	192.5	138.5	164	192	89.5	236.5	133	112	150.5	212	149	116	201	280	106	119
1293	bf_suspxxxx_0036h09.t3m.scf	29.4	protein.postranslational modification	PGSC0003DMB000000003	Pot_ch05	99.64	35135	35415	Protein phosphatases pp1 regulatory subunit	419	387.5	269	636	634.5	343	470	543	449	337.5	680.5	380	494.5	385	315	547.5	1110	371	563.5	795	556	730	710	447	702	387	467.5	605	164	477	366	331	588	396.5	238.5	288	342	508	194	388
1294	cSTB42C23TH	35.2	not assigned.unknown	PGSC0003DMB000000220	Pot_ch10	100	805677	805144	Plastoquinol-plastocyanin reductase	49	54	53	51.5	52	51	55	51	52	57	58	54	52	51	50	51	53	50	57	50	51	55	49	51	51	47.5	48.5	52	50	48	49	46	58	55	51.5	51.5	49	49	51	51
1295	cPRO11O21TH	35.2	not assigned.unknown	different hits	NA	96.24	136305	136569	Transcription factor	92.5	141	81.5	104	83	102	146	180.5	93	110	181.5	151	145	113	81	202.5	118	117.5	237	128	83	70.5	107	99	87	88.5	81	73	84	83	139.5	74.5	131	90.5	137	103	116	141.5	69.5	74
1296	MICRO.2731.C1	26.13	misc.acid and other phosphatases	PGSC0003DMB000000178	SL2.10ch05	97.04	157432	158209	Purple acid phosphatase 3	82	84	67.5	111	115	70.5	120	110	141	150.5	85	66	106	59.5	60	87	109	60	70	67	104	101	64	107	189.5	138	123	132	67	82.5	76	86	101	75	84	69	96	90.5	114.5	81
1297	MICRO.14518.C1	35.2	not assigned.unknown	No Significant Hit	NA	NA	NA	NA	--	71.5	90	89	101.5	94	110	88	92	106	95	110	78.5	113	89	75	95	104	71	86	77	86	91	99	79	112	94.5	89	105	79.5	94	80.5	91	108	89	83	92.5	124	103	103	103
1298	bf_cswbxxxx_0010h05.t3m.scf	35.2	not assigned.unknown	PGSC0003DMB000000087	Pot_ch06	100	78496	78678	Solute carrier family 35, member F1	130	144.5	160.5	210	174.5	227.5	154	185	140	264	353	151	144	246	120	187	239	236	196	396.5	385	446	214	205.5	199	139.5	164.5	361	136	127	220	144	225.5	176.5	102	179	185	127.5	117	108
1299	bf_mxflxxxx_0062h12.t3m.scf	35.2	not assigned.unknown	PGSC0003DMB000000225	Pot_ch08	90.94	881116	880843	BURP domain-containing protein	50	55	51.5	52.5	55	54	53	56.5	54	56	55	55	55	49.5	51	52	54	50	54	52	52.5	54	51	50	48	50.5	49	50	48	50	47	48	56.5	53	50	55	54	47	49	50
1300	MICRO.4192.C1	35.2	not assigned.unknown	No Significant Hit	NA	NA	NA	NA	Fibroin 1a	221	225	163	269	284	320	388	379	345	293.5	441	283	316.5	258	212.5	289	282.5	238	289	270	206.5	225.5	238	191	302	171	226.5	281	123	193	225	209.5	300	247	182	283	209	255	200	198.5
1301	MICRO.8642.C1	29.5	protein.degradation	PGSC0003DMB000000216	Pot_ch05	98.83	705297	704871	Pyroglutamyl-peptidase I	2183	2777	1317	2059.5	1377	1498.5	2820.5	2619.5	3167	3257.5	4043	2314	1749	3226.5	1615	2438	2171	1499	2756.5	2875	1932.5	1580	1736.5	2339	2449	2119	1576.5	2419	760	1427.5	2972.5	1357	1871	1956	1391	1874	2314.5	2150	2013	1411
1303	MICRO.13501.C2	29.2.3	protein.synthesis.initiation	PGSC0003DMB000000277	Pot_ch01	99.49	258024	259201	Translation-initiation factor 3 subunit	5998	4713.5	3350	8343	6209.5	4052	6308	7945.5	5694	5085	9062.5	6303	4744	5162	4811	7612	8851	5681	9162	9240.5	5661	6971	7470	5637	7649.5	4506	5236	5684.5	1770	4430.5	5010	4621	5835	4718	2903.5	3477	4595	4983	3264	4143
1304	MICRO.14268.C1	35.2	not assigned.unknown	PGSC0003DMB102000099	Pot_ch02	99.08	114111	114547	Conserved gene of unknown function	77.5	306.5	108	396	80	301	152	182	154	388	483	433.5	222	303	331	175	146	236.5	434	450	271	409	269	389.5	373	128	170	134	77	377	94	73	484.5	197	184	98	106	328	95	126
1305	MICRO.2387.C1	29.5.11.04.02	protein.degradation.ubiquitin.E3.RING	PGSC0003DMB000000322	Pot_ch04	99.21	116236	114841	E3 ubiquitin ligase PUB14	701	774	813	1084	1115	1259	599	938	835	1199	1005.5	1276	909	1227	631	987.5	1143	542	967	1677	774	832.5	1156.5	992	833	538	807.5	1259	620	1036	1014	713	1495	704	686	482.5	725.5	977.5	469	544
1306	MICRO.9094.C2	21.06	redox.dismutases and catalases	PGSC0003DMB102000192	Pot_ch03	96.32	536375	536999	--	276	464	118	242	440	187	942.5	787	285.5	710	370	179.5	216.5	243	107	1068	497	215.5	1787	591.5	124	165	531	260	181	200	221	298	102	115	177	158.5	302.5	365	174	176	273	140	202	146
1307	bf_arrayxxx_0040c04.t3m.scf	3.8.1	minor CHO metabolism.galactose.galactokinases	No Significant Hit	NA	NA	NA	NA	D-galacturonic acid-1-P kinase	48	53	51	56	52	56.5	55	56	55	55	59	54	55	47	50.5	53	51	51	55.5	51	53	58	52.5	47	51	50.5	50.5	49.5	47	49	49	46	55.5	55	50	53	47.5	50.5	49	50
1308	MICRO.13855.C2	27.4	RNA.RNA binding	PGSC0003DMB000000133	Pot_ch11	99.12	1300140	1299685	Polyadenylate-binding protein	1633.5	2525	1088.5	2015	3428	1752	1946.5	1791.5	3172	1459.5	2113	2523	1680.5	2447	2817.5	1841	1157.5	1820.5	4165	1007	970	1046.5	1108	1463	2040	1087	1181.5	1367.5	52	645	1183	1008	2818	2610.5	941	1245	630.5	1755	1438	1783
1309	MICRO.2046.C1	34.12	transport.metal	PGSC0003DMB000000240	Pot_ch08	97.93	45937	46799	Chloroplast zebra-necrosis protein	175	207	112.5	224	222	151	225.5	252.5	165	244	273	266	198.5	149	140	200.5	724	130.5	212	697.5	489	570	774.5	461.5	510	288	303.5	554	144	377.5	157.5	154.5	191	163	135	125.5	167	171	175.5	145.5
1311	STMGN61TV	35.1	not assigned.no ontology	PGSC0003DMB000000512	Pot_ch05	96.29	225527	225984	DUF246 domain-containing protein	122	107	92	141	98	97	121	124.5	125	128	190	130	96	112	103.5	117	357	98	172	365.5	214	259	298	191	231	112	147	172	79	173	109	82	120	104	92	88	120	117	92	82
1312	MICRO.1247.C3	3.1.2.02	minor CHO metabolism.raffinose family.raffinose synthases.putative	different hits	NA	100	39826	39274	Alkaline alpha galactosidase	3049	984	1770	2023.5	3021.5	2258	3286	4585	1305	1363	5321.5	2537.5	1878	1340.5	1531	4281.5	2745.5	2479.5	2789	1023	691	1799	1929.5	1199	1733	1792	1516	2712	492	1692	3120.5	1496	1654.5	2058	755	2330	1063.5	2740	2888	1313
1313	bf_cswcxxxx_0003a02.t3m.scf	35.2	not assigned.unknown	No Significant Hit	NA	NA	NA	NA	Zinc finger protein	50	54	53	58	55	58	59	62	62	64	68	60	58	59	53	58	61	51	54	62.5	55	59.5	54	54	66	53	56	68	48.5	56	50	51	59	54	54.5	56	53.5	55	54	53.5
1316	MICRO.4981.C1	27.3.22	RNA.regulation of transcription.HB,Homeobox transcription factor family	PGSC0003DMB000000243	Pot_ch05	98.1	808379	807696	Homeobox protein	50.5	50	51	55.5	54	52.5	52	52	51	54	56.5	54	49	47	46	54	50	46.5	51	50	51	58	51	51	48	47	48.5	48	47.5	48	48	49	53	49	52	57	47	52	48	50
1317	POAB684TP	29.5.05	protein.degradation.serine protease	PGSC0003DMB000000150	Pot_ch06	100	7595	7448	Wound-inducible carboxypeptidase	51	50	52	56	50	53	58	51	47.5	56	52	56	55.5	51	50	57.5	52	51	49	50	54	58	53	54	54	47	49	52	43	43	46	46	50	53	45	53	46	46	50	49
1318	MICRO.3372.C1	29.4	protein.postranslational modification	PGSC0003DMB000000336	Pot_ch10	100	379522	379773	Protein kinase	53	55	55	64	56	58	58	62	60	62	67	53	58	55	53	60	70	51	51	57	58	61.5	58	56	56	49	54	56	51.5	54	53	50	54	56	49	56	52	54	53	51.5
1320	MICRO.5365.C1	35.2	not assigned.unknown	PGSC0003DMB000000309	Pot_ch09	98.5	600644	600976	--	47	51.5	51	55	49.5	51	53	52	53	56	54.5	56	51	49	49	50	49.5	52	52	53	51.5	51	53	51	48	48.5	48	53.5	46	47	49	49.5	51	50	50	51	49	47	50	45.5
1321	BF_TUBSXXXX_0025H02_T3M.SCF	35.2	not assigned.unknown	PGSC0003DMB000000199	Pot_ch10	98.8	677896	678229	Beta-tubulin	87	68	68	130	90	106	143	162.5	106	110	206.5	112	99.5	82	68	102	149	82	95.5	110	94.5	97	103	87	119	106	102	128	52	74	79	67.5	76	71	69	83	77	80	71.5	63
1322	MICRO.6091.C1	35.2	not assigned.unknown	PGSC0003DMB000000144	Pot_ch08	99.05	748269	747746	Conserved gene of unknown function	312	193	124	215.5	192	216	342	432	327	369.5	452	338.5	278	318.5	150	349	444.5	221	237	230.5	178.5	182	323.5	168	241	233	174	231	125.5	178	306	136	350	165	232	237	200	223	198.5	139
1323	BF_LBCHXXXX_0045C09_T3M.SCF	35.2	not assigned.unknown	No Significant Hit	NA	NA	NA	NA	--	48	55	49.5	58	52.5	53	54	57	55	59	61.5	52	52	53	52	53	51	50	55	51	57	56	52	51	51.5	51.5	53	58	50	48.5	48	49	58	56	55	54	50	50	54	55
1325	MICRO.4427.C2	10.8.02	cell wall.pectin*esterases.acetyl esterase	PGSC0003DMB101000361	Pot_ch08	NA	NA	NA	PAE	910.5	1281	60	1932	576	527	1387	638	616	1392.5	977	1059	1154	694.5	1086.5	587	1761.5	422	582	2053	2971	57	3050	3022.5	817	2091	1071	1840	354.5	815	549	593	482.5	589	422	464	58	363	452	403.5
1326	MICRO.17316.C1	35.2	not assigned.unknown	PGSC0003DMB000000048	Pot_ch08	98.42	1455788	1456104	ATP binding protein	97.5	65	158	157.5	125	82	232	137	107	56	181.5	137	53	63	69	142.5	85	76	52.5	60	86.5	89	80	75.5	57	48	189	54	63	82	50	86.5	131	58	97	135	91.5	211	242.5	54
1327	MICRO.249.C1	27.3.99	RNA.regulation of transcription.unclassified	PGSC0003DMB000000026	Pot_ch03	99.73	1879549	1878418	ArcA2 protein	738	733	543	1178	889	635	940	1049.5	922	743	1424	869.5	787	756	686	834	1115.5	663.5	989	1167	632	776	820.5	667.5	881	656	566	770.5	263	643	716	517	998	602	491	565	540	957	425	563
1328	002C01AF.esd	35.2	not assigned.unknown	PGSC0003DMB000000091	Pot_ch06	99.25	443691	443426	Conserved gene of unknown function	1275	1598	945	1052	1129	1175	1783.5	2070	1174	1526.5	1025.5	2400	884	751.5	3735	1025.5	862	829	1112.5	4002.5	1241	1612.5	2650	989	1969	1259	1678	2429	807	1161	1387	1039	2570	1986	801.5	1113	2182.5	1570.5	1579	2789
1329	MICRO.13944.C1	35.1	not assigned.no ontology	PGSC0003DMB000000158	Pot_ch06	100	775047	775312	TAF5	348	376	312	535	494.5	366	444.5	537.5	444	340.5	688	421	400	347	319	429	584	377.5	418	462	342	393	506	308	491.5	384	302.5	469	199	386	531	224.5	453	386	258	330	250	503	298.5	312
1330	MICRO.9906.C1	20.2	stress.abiotic	PGSC0003DMB000000277	Pot_ch01	94.05	562477	563249	Low temperature and salt responsive protein	55.5	64	58	58.5	57	57	57.5	54	53	65	61	76	54	48	59	48	51	56	53	56	56	54.5	57	53	56.5	53	53	57	50.5	58.5	58	57	71	64	60	54	57.5	60	61.5	59
1331	MICRO.389.C1	5.02	fermentation.PDC	PGSC0003DMB000000446	Pot_ch10	99.52	432748	432123	Pyruvate decarboxylase	97	113	79	108.5	127	71	102.5	125	101	156	180	106.5	117.5	136	67	92	281	100	112	423	269	454	353	348	459.5	110	176	357	107	298	162	120.5	117	97	80	79	166	144	114	213
1332	MICRO.1081.C29	35.2	not assigned.unknown	PGSC0003DMB000000269	Pot_ch01	94.79	308230	307943	Replication protein A1	169	117	100	179	141	135	160.5	192	109.5	91.5	71	69	123	154.5	90	186	144	152	175	88.5	78	136	141.5	97	131	90	95	105	118	107	246.5	77	62	106.5	87	151	101	59	135	58
1333	MICRO.3995.C1	35.2	not assigned.unknown	PGSC0003DMB000000410	Pot_ch05	99.29	54590	55014	Conserved gene of unknown function	50	52.5	53.5	55.5	52	52	54	57.5	53	56	60	51	56	50	50	53	59	52	52.5	52	49	54.5	55	51	54	50.5	45.5	55	49	52	52	48	55	49.5	51	50	50	53	53	49
1334	cSTD13H3TH	20.2.1	stress.abiotic.heat	PGSC0003DMB000000076	Pot_ch07	99.47	947372	947559	Heat shock cognate protein 80	53	57.5	58	62	50	62.5	55	57	60	57.5	62	55	57	57	55	55	55	55	60	56	57	61	57	53	54	52	50	55	51.5	50.5	53	52	60	56	51	58	49	54	53	59
1335	MICRO.6280.C3	26.06	misc.O- methyl transferases	PGSC0003DMB000000155	Pot_ch12	99.61	1009314	1009830	Protein arginine n-methyltransferase 1	744	650	655	1237	1030	763	826	1034	1050	636	1283	797	995	888	600	879.5	1855	782	1058	1310.5	1211	1634	1442	1326	1337	986	982	1481	415	997	920.5	625	895	675	490	614	603	1035	610	810
1336	ACDA03289C01.T3m.scf	35.2	not assigned.unknown	PGSC0003DMB000000269	Pot_ch01	98.5	336128	335996	Gene of unknown function	49	51	52	55	52	50	53	51	54	53	59	55.5	57	52	50	48	53	52	52	50	55	50	50	53	49.5	52	46	52	45	48.5	49	48	51	50	49	51	47	49	52	53
1337	MICRO.2220.C1	29.2.3	protein.synthesis.initiation	PGSC0003DMB000000047	Pot_ch07	99.14	1315912	1316260	Eukaryotic translation initiation factor 4F / eIF-4F, putative	499	337	305	612	615	350	421	487	454	296	634	394.5	526	551	269	501	581	395.5	743.5	372	315	391	400	363.5	465	259	251	413	195	256.5	507.5	397	497	380	287	309	294	515	175.5	377
1338	MICRO.2154.C1	27.3.99	RNA.regulation of transcription.unclassified	PGSC0003DMB000000127	Pot_ch03	98.49	99587	100048	28 kDa ribonucleoprotein, chloroplastic	1527.5	747	925	1010	2597	773	1694	3474.5	861	998	3482	1957	1451	1551	1852	2520	6425	2369.5	3157	3286	1003	1408.5	5606	2252.5	4366	2218	2696	3679	444	1919	1208	1145	1832	1376	791.5	868	613.5	1429	1187.5	2097
1339	MICRO.8685.C1	33.2	development.late embryogenesis abundant	PGSC0003DMB102000010	Pot_ch01	92.75	2054620	2055327	Late embryogenesis (Lea)	45	126	61	63	76	71.5	158	166.5	55	72	62	52.5	56	51	63.5	103	72.5	55.5	52	79	63	128.5	67	65	65	65	62	57	61	59	55	67	76.5	67	49	52	123	62	65	68
1340	MICRO.8561.C1	11.8	lipid metabolism.'exotics' (steroids, squalene etc)	PGSC0003DMB102000083	Pot_ch02	99.59	1808945	1809429	Minor allergen Alt a	314	366	261	465	451.5	420	438	528	471.5	517	591	407	417.5	374.5	361	466	432	378	394.5	440.5	386	381	442.5	352.5	470	424	367.5	492	252.5	320	354	324	461	369	269.5	311	347	424	345	317
1341	MICRO.4177.C7	1.01.01.01	PS.lightreaction.photosystem II.LHC-II	PGSC0003DMB000000246	Pot_ch06	98.99	976424	975929	Type I (26 kD) CP29 polypeptide	4157	3738	245	647	5043	626	4459	5160	1280.5	8721	3744.5	6854	328	4227.5	228	2023	208	2876	2891	269	210.5	265.5	896	285.5	174.5	374	184	311	344.5	146.5	735	825	2840	3213.5	1248	1683	185.5	1642.5	5125.5	1224
1342	bf_mxlfxxxx_0010h12.t3m.scf	16.8.1	secondary metabolism.flavonoids.anthocyanins	PGSC0003DMB000000017	Pot_ch11	97.63	2775789	2775369	2-oxoglutarate-dependent dioxygenase	166	398	196	107	333	109	144	476	128	617	157	143	116	253	127	371.5	2261	245	350	1658	692	269.5	1406	746	1312	796	513.5	943	191.5	960	179	93	459	92	177	143	243	210	163.5	116
1343	cSTD7J3TH	35.1	not assigned.no ontology	PGSC0003DMB000000445	Pot_ch08	96.77	424688	424596	Maspardin	83	86	74.5	94.5	89	84	86.5	103	95	86.5	118	80.5	87	90.5	71	92	110	88	90	97.5	87	90	87	73	86.5	71	68	86	61	74.5	75	65	97	78	68	77	89	77.5	66	71
1344	MICRO.5144.C1	26.1	misc.cytochrome P450	PGSC0003DMB000001161	NA	96.04	14471	15144	Cytochrome P450	52	51	52	51	51	53	53.5	52	51	52	55	53	51	50	51	51	47.5	49	50.5	50.5	56	47.5	50	50	49	49	48	50	49	48.5	49.5	49.5	53	53	49.5	51	51	51	52	56
1346	MICRO.12712.C2	35.1	not assigned.no ontology	PGSC0003DMB000000265	Pot_ch02	98.43	648815	649325	Wd40 protein	671	421.5	404	678.5	824.5	488	626.5	765	548	454	876.5	463	578	560	493.5	739.5	883	531	656.5	781.5	542.5	609	648	539	619	448.5	545.5	770	228.5	404	538	435	575	546	280	515	468	604	398	449
1347	MICRO.1262.C21	35.2	not assigned.unknown	PGSC0003DMB000000280	Pot_ch09	98.13	421933	422200	Glycine-rich protein	62	71	64	77	75	76	72	83	72.5	73	83	75	80	68	69.5	71.5	78.5	66	68	78.5	75	69	79	66	74	75	68.5	78	56.5	66	77	60.5	75	61	62	67	65	73	77.5	74
1348	MICRO.126.C6	4.09	glycolysis.glyceraldehyde 3-phosphate dehydrogenase	PGSC0003DMB102000027	Pot_ch05	93.03	941211	940684	Glyceraldehyde 3-phosphate dehydrogenase	582	681	420.5	727	905.5	667.5	811	908.5	1205	825	1331	1006	936	702	610.5	672	995.5	401	829	1130.5	815	842	872	803.5	1245.5	879	774	1208	255	565	743	512	595.5	702	415.5	604	533	642	471.5	564
1349	BF_LBCHXXXX_0008B10_T3M.SCF	35.1	not assigned.no ontology	PGSC0003DMB000000191	Pot_ch08	100	870243	870080	Chromatin remodeling complex subunit	983	1173.5	903.5	1776	1543	931	1425	1328	936	860	1467	1174	1231.5	946.5	787	1389	2391	1001	1590	2428	1526.5	2030	1863	1477.5	1940	914	1011	1386	555	1150.5	1520	769.5	1160	976.5	585	878.5	855	1550	681	803.5
1350	BF_TUBSXXXX_0041A04_T3M.SCF	35.2	not assigned.unknown	No Significant Hit	NA	NA	NA	NA	--	47	51	49	54	50	55	52	53	51	55	60	52	53	48	51	52	48	52.5	49	50	54	50	51	49.5	46	49	47	47	50	46	47	48	53	52	47	52	46	49	52	51
1351	MICRO.3458.C1	35.1	not assigned.no ontology	PGSC0003DMB000000755	SL2.10ch10	97.67	94481	94096	Translocon-associated protein, alpha subunit	292	352	286	423	316	296	377	530	319	450	710	367	435	351	447.5	482	1293.5	414	513	1332.5	1012	904	1041.5	817.5	813.5	704	581	610	232	583	384	352	479.5	377	212.5	362	472	428	345	386
1352	MICRO.3155.C8	27.3.26	RNA.regulation of transcription.MYB-related transcription factor family	PGSC0003DMB000000062	Pot_ch03	93.26	106141	105378	MYB transcription factor	189	216	139	198	272.5	202	229.5	351	312	210	394	240.5	176	256	249.5	280	164	269	321	203	103.5	119	166	121.5	133	101	125	151	81.5	117.5	229	132.5	271	185	173	272	126	151.5	129.5	166
1353	MICRO.13434.C1	27.3.20	RNA.regulation of transcription.G2-like transcription factor family, GARP	PGSC0003DMB101000192	Pot_ch05	98.06	111182	110461	Transcription factor	85.5	109	81	119	91	140	122	103	161	150	124	83.5	107	136.5	79	95	98	76.5	102	79	107	105	100	143	97	88	109	122	104.5	84	115	90	94	97	81	64	93	100	103	92
1354	MICRO.10629.C2	35.2	not assigned.unknown	No Significant Hit	NA	NA	NA	NA	Gene of unknown function	50	48.5	50.5	50	51	51	53	48	53	53	57	51	51	48	52	52	48	48	48	48.5	52	49	52	49	48	44	46	47.5	46	47.5	45.5	45	50	48.5	46	49	46	47	50	49
1355	bf_acdaxxxx_0064h12.t3m.scf	27.1	RNA.processing	different hits	NA	99.85	258024	258674	--	289	234	241.5	475	438	315	233	266	333.5	173.5	280	328	320	276	248.5	244	224.5	270	203	217.5	160	195.5	192.5	214	299	127	216	185	167	386.5	398	359.5	625.5	306	331.5	401	275.5	467	155	255.5
1365	MICRO.12884.C1	35.1	not assigned.no ontology	PGSC0003DMB000000180	Pot_ch06	98.53	1055114	1055453	Ubiquitin thiolesterase/ zinc ion binding	101	98	79.5	147.5	119	93	112	112	96.5	98.5	142	106	104	93	79	111	119	84	138.5	110	101.5	105	103	97	110	75	86.5	89	65	88	102	81	101	86	81	82	70	108	67	74
1366	MICRO.3892.C1	35.2	not assigned.unknown	PGSC0003DMB000000004	Pot_ch02	96.45	857696	856945	Conserved gene of unknown function	49	53.5	54	52	50	50	52	53	49.5	50.5	54	53	50	48	54.5	50	54.5	48	51	47	53	51	52	48	52	46.5	46	50	47	47	47	47	55	50	47	52	47	50	49	46
1367	MICRO.15859.C1	35.2	not assigned.unknown	PGSC0003DMB000000195	NA	100	483651	484128	Aberrant root formation protein 4	60	74	60	76.5	72	63.5	74	81	74	77	87	73	73	60	69.5	79	119	65	82	134.5	101.5	87.5	114	102	109	75	90	82	49	73	65	57	80	72	59	65	64.5	67	61	70
1368	MICRO.4683.C2	29.5.03	protein.degradation.cysteine protease	PGSC0003DMB000000037	Pot_ch07	93.31	2219724	2219456	Cysteine proteinase 3	87	90	86.5	81	81	148	93	88	83	84	86	78	71	69	76	79	78	69	67	65	85.5	95	73.5	79	76	79	72	84.5	156	128.5	85	102.5	151	126.5	122	145	133.5	133.5	143	117
1369	cSTB36C17TH	35.2	not assigned.unknown	PGSC0003DMB000000186	Pot_ch12	98.78	127969	127724	Conserved gene of unknown function	46	50.5	51	48	52	46	49.5	51	50	50	50.5	53	47	51	50	47	49	47	52	48	49	51	48	49	47	46	45	50	46	45	47	46	53.5	49.5	46	48.5	49.5	48	49	44
1370	POACT60TP	1.01.01.01	PS.lightreaction.photosystem II.LHC-II	PGSC0003DMB000000136	Pot_ch01	96.32	1088137	1087705	Chlorophyll a-b binding protein CP24 10A, chloroplastic	47	55.5	51	50	57	54	55	50	53	59	60	58.5	52	52	51.5	51	55	51.5	55	52	47	51	53.5	52	47.5	49.5	47	50	47	47	52	49.5	54	54	52	51	51	51	50	49
1371	046D02AF.esd	2.1.2.05	major CHO metabolism.synthesis.starch.transporter	PGSC0003DMB000000364	Pot_ch08	93.38	127379	126756	Brittle 1 protein	321	350	305	704.5	521.5	482	594	679	585	352	518.5	387	644.5	473	456	623	705	521.5	543	445	374.5	438	507	335	547.5	322	330	508	252	435	581	452	616.5	564	256	453	458	569.5	422	501
1372	MICRO.4443.C1	35.1	not assigned.no ontology	PGSC0003DMB000000073	Pot_ch01	98.42	892020	892715	Myosin heavy chain, fast skeletal muscle, embryonic	56	59	55	65	54	60	62	61	74.5	83	62	64.5	62	64	53	60	63	52	57	55	56	54.5	64.5	66	64.5	53	58	63	47.5	64.5	58	47.5	63	53	56	56	50	52	63	56
1373	MICRO.3441.C1	27.3.67	RNA.regulation of transcription.putative DNA-binding protein	PGSC0003DMB101000233	Pot_ch07	96.01	212702	212254	Pentatricopeptide repeat-containing protein	53.5	53	53	59	58	55	59.5	63	59	55	64	57	56	53	52	59.5	64	53	57	52	56	59	55.5	58	59	50	50	58	48	51	51	52	56	56	52	55	52	56	50	57
1374	bf_suspxxxx_0043b01.t3m.scf	35.2	not assigned.unknown	PGSC0003DMB000000294	Pot_ch04	97.17	309502	309121	Exocyst complex component 2	56	57.5	55	60	57	60	63	54	56.5	55	62	58	56	52	54	52	56	53	56	58	52.5	59	59	53.5	62.5	50.5	51	56	49	50	54	51.5	68	54	50	54	52	56	55	48
1375	cSTB21F14TH	30.2.3	signalling.receptor kinases.leucine rich repeat III	PGSC0003DMB101000128	Pot_ch06	100	1461432	1461106	Nodulation receptor kinase	54	53	51	57	54	53	55	53.5	55	60	55	53.5	50	53	53	51	57	51	53	53	54	57	55	53	52	50	49	52.5	47	52	50	52.5	58.5	58	51	52	52	51	50.5	50.5
1376	MICRO.3443.C2	27.3.59	RNA.regulation of transcription.Methyl binding domain proteins	PGSC0003DMB000000215	Pot_ch06	99.58	754802	755996	Nucleosome-binding protein	8718.5	8782	6188	8439	8561	7349	8425	8947	8063	9003.5	11151.5	7600.5	5852.5	10280	9485	8590.5	6553	9227	14049	8241.5	4490	8157	9291	4242	7499.5	3564.5	6539.5	8560	3636	4569.5	8286	5774	9447	10547	4981.5	9875	6855	9252	5863.5	9077
1377	bf_ivrootxx_0001h11.t3m.scf	35.2	not assigned.unknown	PGSC0003DMB000000114	Pot_ch12	95.56	409100	409684	Conserved gene of unknown function	62	73	59.5	65	54	67	63	86	60.5	71.5	100	67	56	55	69	64	66	53	55	79	69	61	88	105	66	65	73	69	63.5	76	65	74	101	73	58.5	61	136.5	67	107	99
1378	SDBN002O03u.scf	35.2	not assigned.unknown	No Significant Hit	NA	NA	NA	NA	--	46.5	52.5	53.5	53	53	52	54	52	53	52	57.5	51	50	47.5	54	51	56	49.5	55.5	49	54	52	51	53	47.5	50	48	49	46	49	49	49	54	51	47	52	50	53	50	49
1379	MICRO.17712.C1	33.99	development.unspecified	PGSC0003DMB102000010	Pot_ch01	98.99	2841875	2841482	Ubiquitin ligase SINAT3	2167	1695	1619	3242	2440	2662.5	2241	3302	2738.5	3080	2944	2388	3037	3061	2200	2766	2942	2517	3788	2927	2100	1865	2984	2216	2892	2136	2563	3577	1107	3088	3012	1386	2756.5	2260.5	1225	2169.5	1497	2416	2772	2450.5
1380	SDBN003I11u.scf	35.2	not assigned.unknown	PGSC0003DMB101000002	Pot_ch04	96.31	698145	697739	--	55	56	53	79	79.5	58	83	79.5	95.5	68	68	68	103	65	71	80	89	59	93	64.5	137	106	75	82.5	139	84	110	85	50	99	52	64	74	72.5	51	58	64	105	81	88
1381	MICRO.9153.C2	29.5.11.03	protein.degradation.ubiquitin.E2	PGSC0003DMB000000267	Pot_ch10	97.99	865539	865737	Ubiquitin carrier protein	85	91	79.5	125	110	110	98	104	99	106	123	98.5	97.5	91	91.5	98	92	84	115.5	93.5	77	102	96	92	100	82	91.5	109	79	89	86.5	88.5	104.5	99	86	113	98	103.5	99	98
1382	MICRO.5721.C1	27.3.99	RNA.regulation of transcription.unclassified	PGSC0003DMB000000148	Pot_ch11	98.43	142798	141842	DNA binding / nucleic acid binding	116	139.5	111	194	155	149	140	174.5	133	102.5	184	104	169	149	100	179	162	108.5	181.5	89	81	106.5	108	82	109	90	94	95	79	124.5	158	91	127	106	87	128	82	132	102	92
1383	MICRO.13253.C2	35.1	not assigned.no ontology	PGSC0003DMB000000034	Pot_ch12	90.09	56932	58070	Resistance gene	48	52	66	54.5	52	50.5	57	55	54.5	60	57.5	53	55	50	50	51	51	53	50.5	48	52	54.5	54	56	51	48	49	51.5	46	49	48	48.5	61	52	54	53.5	49	50.5	51	49
1384	cSTB45P12TH	35.1	not assigned.no ontology	PGSC0003DMB000000344	Pot_ch12	99.34	65755	65453	Nuclear pore protein 84/107 containing protein	199	131	146	298	222.5	146	185	164	179	137	250.5	164	179	140	133.5	150	157.5	125	220	142	128	148	122.5	128.5	158	90	115.5	107	101	104	148	132	165	128	108	119.5	106	185.5	93.5	108
1385	MICRO.2495.C1	26.12	misc.peroxidases	PGSC0003DMB000000285	Pot_ch04	100	692617	691673	Peroxidase	3345	217	2553	116.5	2358	257	275	1785	389	3173	6407	495	1809	896	138	1661	565	1372	7727	226	147.5	677	605	2708	138	2488	499	6040	136	851.5	4481	5073	304	4179.5	380	3114	1312.5	4248	3577	7788.5
1386	MICRO.7415.C1	35.2	not assigned.unknown	No Significant Hit	NA	NA	NA	NA	Nucleotide binding protein	51.5	51	52	58.5	52	55	57	53.5	54	55	59	58	58	53	49	55.5	52	51	55	52	50.5	56.5	55.5	49.5	50	47	50	54	49	49	49	50	54	56	55	51	47.5	50	52	51.5
1387	STMHQ69TV	35.2	not assigned.unknown	PGSC0003DMB000000604	Pot_ch12	93.68	192133	191549	--	52.5	54	50	56	51	56	58	53	55	56	64	54	55	51	53	53	50	51	54	50	50	54	49.5	53	49	49	50	53.5	51.5	50	51	49	53	55	52	52	55	51.5	54	55
1388	STMCJ78TV	31.2	cell.division	PGSC0003DMB000000105	Pot_ch01	97.48	220680	220443	Spindle assembly checkpoint component mad1	1192.5	1199	741	1498	2019	917	1140	1384	1002.5	1241.5	2609.5	1765.5	1177	1165.5	792.5	1279	1209	965	1382	929	743	920	1048.5	721	1177	819	1146	1422.5	379	864.5	1309	652.5	1285	1059	879	1039.5	944	1006.5	764	898
1389	MICRO.8963.C1	35.1	not assigned.no ontology	PGSC0003DMB000000531	Pot_ch01	100	262632	263680	Conserved gene of unknown function	542.5	1066	619	1360.5	1329.5	506.5	786	899	672	812.5	1136	830	589.5	724	492	668.5	2308.5	581	1084	2738	1377	1433	1744	1333	1944.5	816	1049	1804.5	746	1176	1112	947	758	749	791	517	636	817	581.5	662.5
1390	MICRO.4307.C1	35.2	not assigned.unknown	PGSC0003DMB000000008	Pot_ch10	97.69	2196479	2196779	Conserved gene of unknown function	50	47	50	56	49	50	50	53	54	52	56.5	49	54	46	50	54	51.5	53	52	54	55	52	50	47.5	51	46	50	49.5	46.5	48	48.5	46	54	48	50	49	49.5	47	47	48
1392	MICRO.101.C3	29.5.01	protein.degradation.subtilases	PGSC0003DMB000000290	Pot_ch01	98.54	526920	527742	Cucumisin	3500	3531.5	2699.5	4670	3331.5	3603	4803.5	5700.5	3874	4848.5	5997.5	4390.5	3976.5	5938	2687	5579	7708	3817	5742	6117	4909	6038	7328	4425	6790	2814	3879	6144	3081	5802	5445	3525.5	5577	3299	3711.5	2752	5524.5	2921	6904	2864
1393	cSTD13J5TH	29.4	protein.postranslational modification	PGSC0003DMB000000048	Pot_ch08	98.47	342448	342056	Kinase	364	435	226	544	378	363	392	579	397.5	378	757.5	365	350.5	388.5	216.5	542.5	674.5	369	516	523.5	310	432	458.5	333	539	207.5	251	468.5	151	310	349	220	318	239	215	263	268	386.5	196	162
1394	MICRO.10131.C1	11.1.10	lipid metabolism.FA synthesis and FA elongation.beta ketoacyl CoA synthase	PGSC0003DMB000000384	Pot_ch09	99.77	260879	260020	Acyltransferase	47.5	53	51	55	56	50	55.5	57	53.5	60	56	56	55	49	52	55	52	48	51.5	53	50.5	52	54	52	50	48.5	52	53	47	50	47.5	47	59	54	48	53.5	48	50	52	50
1395	MICRO.11192.C1	35.2	not assigned.unknown	PGSC0003DMB000000180	Pot_ch06	98.32	884591	885065	Conserved gene of unknown function	47	50	49	52	49	54	54	54	52	64	55.5	55	56	50	50	55	50	49	51	62	52	53	49	50	48	52	46	46	46	46	47	47.5	57	52	50	50	49.5	50	51	49
1396	MICRO.7278.C1	35.2	not assigned.unknown	PGSC0003DMB101000137	Pot_ch11	97.92	669361	669834	Phi-2	52	50	51	58	56	51	53	55	50	57	57	53	53	52	50	51	52	50	55	53	54	53	56	49	52.5	50	50	54	52	51	45	49	55	52	52	54	53	52	52	52
1397	MICRO.15121.C1	20.2.1	stress.abiotic.heat	PGSC0003DMB000000201	Pot_ch08	98.79	545380	545957	Chaperone protein dnaJ	258	301	107	222	146.5	301.5	340	321	251.5	228	560	269	236.5	213	122	342.5	459.5	327	375	250	161	271	280.5	256	420	117	145	317	86	257	246	116	299.5	140	189	304	184.5	323	163.5	106
1398	POADN66TP	10.6.2	cell wall.degradation.mannan-xylose-arabinose-fucose	PGSC0003DMB000000164	Pot_ch04	93.79	509042	509933	Periplasmic beta-glucosidase	55	60	62	58	56.5	57	61	65	63	80	63	66.5	73	54.5	51.5	67	88	55	71.5	104	80	66	66	92	59	56.5	59	68	55	58	57	52.5	62	57	52	55	55	57	60	54
1399	BF_TUBSXXXX_0061H09_T3M.SCF	35.2	not assigned.unknown	PGSC0003DMB000000295	Pot_ch01	97.25	420032	419345	--	87.5	56	58	99	65	56	87	96	74	60	121	66	62	55	59	94	85	54	111	56	67	66	55	71	66	68	59	74	59	53	56	70	71	82	55	59	57	90	56.5	70
1402	SSBN002F03u.scf	35.2	not assigned.unknown	PGSC0003DMB000000151	Pot_ch12	97.2	1116502	1116253	Poly(ADP-ribose) glycohydrolase	51	54	52	55	51.5	53	53	54	53	57	52	54	49	51	50	52	52	49	51	50.5	55	51	54	49	58	48.5	49	49	48	48	51	50	54	52	51	52	48	49	47	48
1403	MICRO.4449.C1	35.1.12	not assigned.no ontology.pumilio/Puf RNA-binding domain-containing protein	PGSC0003DMB000000040	Pot_ch03	99.62	158506	157468	Pumilio	4135	4150.5	2391.5	5538	4236	4752	6084	6626	4853	4631	5271.5	3762.5	3308	4301	2392	5866	6463.5	3033	4528.5	7644	3448.5	6584	5340	3445	6617.5	3531.5	4022.5	7821	1559	3358	5493	2423	5429	4494	2449	3707	3990.5	6125.5	3290.5	2425.5
1404	bf_mxflxxxx_0027a10.t3m.scf	35.2	not assigned.unknown	PGSC0003DMB000000219	Pot_ch03	100	727086	727299	Conserved gene of unknown function	47	54	52.5	53	51	54	53	53.5	49.5	58	62	56	53	46	51	50	52	50	54.5	53	56	52	49	52.5	49	46	49	49.5	46.5	53	50.5	47	52.5	51	52	51	50.5	49.5	53	49
1405	MICRO.11890.C1	27.3.27	RNA.regulation of transcription.NAC domain transcription factor family	PGSC0003DMB000000336	Pot_ch10	97.51	55203	54481	NAC domain protein	50	57	54	60	56	56	58	60	53	56	65	54	54	53	52	52	51.5	56	52	59	56	51.5	52.5	52	59	51	54	52	48	50	52	50	61	50	52	53	59.5	54	56	56.5
1406	MICRO.7849.C3	14.15	S-assimilation.AKN	PGSC0003DMB000000490	Pot_ch02	100	113425	113043	Adenylyl-sulfate kinase, chloroplastic	55	58	60	68	64	61	59	66	58	60	67	60	59.5	59	53	57	62	56.5	55	64	59	63.5	62	55	58.5	57	57	68	51.5	55	59	52	72.5	62	54.5	60	60	63	63	61.5
1407	bf_acdcxxxx_0057h10.t3m.scf	35.2	not assigned.unknown	PGSC0003DMB000000533	Pot_ch03	97.59	348060	347399	--	73	52	65	53	71	65	77.5	72	61	56	54	78	51	64	49	66	65	56	49	52	62	51	60.5	61.5	49	60.5	61.5	53.5	47	46	48	47	55	49	63	60	59	67.5	52	50.5
1409	MICRO.15729.C1	35.2	not assigned.unknown	PGSC0003DMB000000345	Pot_ch06	95.54	450551	450353	--	50	60	54	60	62	58	64	68	59.5	56	71.5	54	54	57	56	57	59	51.5	54.5	58	58	52.5	57	52	55.5	56.5	53	59.5	50	55	56	55	63	56	55	59	53	56	55.5	53.5
1410	bf_stolxxxx_0031B06.t3m.scf	31.3	cell.cycle	No Significant Hit	NA	NA	NA	NA	Peptidyl-prolyl cis-trans isomerase 1	782	725	419.5	923.5	810	558	623.5	861	921	727	1075	735	699	749	593	770.5	930	646.5	744.5	762.5	621.5	766	699.5	558	855	909	694	900.5	320	582.5	655	549	760.5	661	565.5	678	579	808	673	696
1411	ACDA04944D12.T3m.scf	28.99	DNA.unspecified	No Significant Hit	NA	NA	NA	NA	--	70.5	92.5	71	91	100	86.5	98.5	139	106	129	144.5	123	98	84	73	118.5	141	75	91	103	92	94.5	104	91	109	92	101	118	61	85.5	75	74.5	104	82.5	81	99	81	75	77	75
1412	MICRO.347.C58	27.3.99	RNA.regulation of transcription.unclassified	PGSC0003DMB101000128	Pot_ch06	99.85	1205046	1205691	RNA binding protein	50	55	52	58	54.5	61	55.5	60	57	56	62	57	57	52	52	55	55	55	56	54	51.5	54.5	52	54	51	48	51	55	49	50	53.5	49	58	54.5	52	57	50	57	53	55
1413	MICRO.6173.C1	31.1	cell.organisation	PGSC0003DMB000000050	Pot_ch06	100	1997412	1997198	AP3-complex beta-3A adaptin subunit	69.5	69.5	66	79.5	77	69	72.5	75	77.5	68	101	72	72.5	60	61.5	73.5	68	71	80	60	61	60	61	59	64	54	51.5	60	54	55	66	66	79.5	66	60	61	57.5	71.5	58	61
1415	MICRO.16465.C1	35.1	not assigned.no ontology	PGSC0003DMB000000551	Pot_ch04	98.83	257820	257396	Peroxisome biogenesis factor	1509	1095	1024.5	2903	2260	1375.5	1793.5	1805	1618	1410	2672	1552	1256.5	1268.5	1419	1611.5	1533.5	1822	2056	1664.5	1058	957	1179.5	992.5	1397	919.5	1031.5	1331	422	987	1670	1055.5	2342	1520.5	902	1435	1014.5	1972	1007	1322
1416	MICRO.1478.C1	28.1	DNA.synthesis/chromatin structure	PGSC0003DMB000000379	Pot_ch10	100	71368	71898	Carbon catabolite repressor protein	54.5	60	60.5	67	64	58	65.5	67.5	60	60.5	72	67.5	64	59	55	61	61	57	63	62.5	60	60	57	58.5	61.5	53	56	60	51.5	53	56	53.5	63.5	61	55	57	53	61	51	53.5
1417	bf_arrayxxx_0105d01.t7m.scf	35.2	not assigned.unknown	PGSC0003DMB000000274	Pot_ch08	97.74	313249	313952	Nonsense-mediated mRNA decay protein	538	1051	806	1207	1037	690	1639	667.5	707	524	1947	446	493	619.5	657	671	729	1012	885	940	859	1040.5	811	1109.5	758.5	752.5	700	1349.5	504	940	756	629.5	525	676.5	374.5	667	981.5	1002	933	585
1418	cSTB37A18TH	29.3.4.99	protein.targeting.secretory pathway.unspecified	PGSC0003DMB000000214	Pot_ch03	97.73	357644	357293	ADP-ribosylation factor	386	310.5	258	396	339	327	375	487	442	440	555	406	367	368	322.5	443.5	733	429.5	488.5	725.5	526.5	564	542.5	499	514	566	349	567	180	354.5	346	291	372.5	317.5	240	291	447	410	436	359.5
1419	bf_acdaxxxx_0057g11.t3m.scf	35.1.24	not assigned.no ontology.paired amphipathic helix repeat-containing protein	PGSC0003DMB000000241	Pot_ch02	99.79	366764	367244	SIN3 component, histone deacetylase complex	276.5	243	180	372	291	221	281	333.5	266.5	222	345.5	233	250	259	194	322.5	266	212	306	231.5	219	212.5	213	193	236	167	164	204.5	117	183.5	305.5	197	251	209.5	165	195	180.5	293.5	166	183
1421	MICRO.12495.C1	27.3.99	RNA.regulation of transcription.unclassified	PGSC0003DMB000000072	Pot_ch05	98.57	1813192	1814726	Zinc finger protein	1988	2059	901.5	1737	2743.5	1223	1435	2576.5	1314.5	1230	2699.5	2156	1557.5	2316	1916	2389	1716.5	1770	2854.5	1197	795	977	1422	722	978	821	1100.5	1502	787	1338	2011	1064	2094.5	1165	1340	1846.5	1141	1632	699	882
1422	MICRO.2642.C1	29.5.11	protein.degradation.ubiquitin	PGSC0003DMB000000191	Pot_ch08	99.31	331473	331040	Cysteine-type endopeptidase	51.5	59	53	57	53	54.5	56	55	53	53	59	54.5	53	54	50	56	56	52	55	52	52	58	61	55	52.5	52	47	51.5	48	51	49	50	56	51.5	50	53	48	51	48	50
1423	MICRO.10549.C1	16.1.4	secondary metabolism.isoprenoids.carotenoids	PGSC0003DMB000000039	Pot_ch03	98.82	1061828	1062250	Phytoene synthase 1, chloroplastic	6849	8870.5	9724.5	10659	5645.5	6395	7156	6934	13170	10367	8138.5	9620	7196	7641	6552	5365.5	4717	7116	7911	6387	5112	7405	10345	3995	7219.5	8959.5	5991	6449.5	4627.5	4978	4529	4771.5	4580	6205.5	5361	3665	6000	8409	3936	7632
1424	cSTA45C12TH	35.2	not assigned.unknown	PGSC0003DMB000000001	Pot_ch01	100	294132	294487	Fgenesh protein 89	706	570.5	431.5	1051	873	458.5	706	848	693.5	472	991	637	682	568	445	743	495	586.5	734	465.5	296	389	392	279	471	270	285.5	405.5	193	306	715.5	517	767	693	355.5	508	452	801.5	259.5	472
1425	MICRO.9224.C1	35.2	not assigned.unknown	PGSC0003DMB000000148	Pot_ch11	96.89	1118192	1117777	Ubiquitin-protein ligase	135	120	100	203	179	111	130.5	169	105.5	94	155	126.5	244.5	104	90	172	142	113.5	161	102	113	110	101	104.5	111	86.5	101.5	106	80.5	101	123.5	98	112	107	80	111.5	101	176.5	81	106.5
1426	MICRO.14387.C2	35.1	not assigned.no ontology	PGSC0003DMB000000533	Pot_ch03	99.28	271393	272649	Conserved gene of unknown function	284.5	418	177	832	258	188.5	247	349	509.5	390	562	283	373.5	643	378	302	646	232.5	592	764	459	417	514	532.5	377	381	432	315	263	264	373	276.5	418	357	295	214	255	376	277.5	437
1427	MICRO.14433.C1	35.2	not assigned.unknown	No Significant Hit	NA	NA	NA	NA	--	49	54	51	51	57	56	59	55	57	56.5	64	60	60	50	50.5	56	49	54	55	52	55	54	56	57	51	47	49	52	49	47	47	52	59	58	53.5	55	50	47	53	51.5
1428	MICRO.11360.C1	35.1	not assigned.no ontology	PGSC0003DMB000000688	Pot_ch09	99.15	87804	87920	N-acetyltransferase mak3	81.5	87	63	116	114	80	95	116.5	85	110	176	120	97.5	115	62	96	276.5	77	87	443	303	227	239	170.5	288	134.5	114	333.5	70.5	134	113	93.5	116	86	81	74.5	100	112.5	98	103
1430	MICRO.14835.C1	3.2.3	minor CHO metabolism.trehalose.potential TPS/TPP	PGSC0003DMB000000047	Pot_ch07	99.54	455602	454096	Trehalose-6-phosphate synthase	288	226.5	203.5	382	386	238	250	275	206	147	258	256	266	264	245	237	637	212	190	622	356	557	522.5	211	400	249.5	255	645	238	422	286	204.5	200	317.5	172	264.5	251	345	102	196
1431	bf_lbchxxxx_0057b05.t3m.scf	35.1	not assigned.no ontology	PGSC0003DMB000000087	Pot_ch06	92.36	466186	465913	Iaa-amino acid hydrolase 5	51	49	49	50	48	50	53	51	51	47	58	48	49	47	51	51	45	46	46	47	50	49	47	49	43	47	46	47	49	44	45	46.5	48	48	48	50	46.5	48	48.5	50
1432	bf_ivrootxx_0009a06.t3m.scf	27.3.99	RNA.regulation of transcription.unclassified	PGSC0003DMB000000023	Pot_ch09	99.61	979891	979378	Root phototropism protein	52	52	51.5	52	49	54	59	55	52	52	56	54.5	48.5	50	54	56	52	49	50	51	53	57	54	56	52	48.5	51	48	45.5	49.5	49	50	55	52	52	51	53	53	49.5	53
1433	PotatoF1362.scf	35.2	not assigned.unknown	No Significant Hit	NA	NA	NA	NA	--	56	58	63	62.5	59	64	66	59.5	63	57	70	62	60	55	61.5	60.5	60	58	57	56.5	63	66	62	57	57	60	56	59.5	60	58	55	56	64	60	59	60	56	61	62.5	61
1434	MICRO.14489.C1	35.2	not assigned.unknown	No Significant Hit	NA	NA	NA	NA	Pyruvate decarboxylase	47.5	53	55.5	50	50	50	54	49.5	52	52	57.5	51.5	50	48.5	52	52	48	49	46	48	49	48	51	50	48	49	48	48	44	46	45	47	51	50	49	51	47	50	52	47.5
1435	MICRO.10318.C1	35.1	not assigned.no ontology	PGSC0003DMB000000076	Pot_ch07	97.06	1921654	1920772	Conserved gene of unknown function	68	95	76	108	77	94	87	112	77	86	96	92.5	95	88	81	95	99	73	79.5	131.5	80	90	100	88	77	84	79	100	61	100	116	62.5	82	78	58	74	84	78	75	79
1436	bf_cswbxxxx_0029a01.t3m.scf	35.2	not assigned.unknown	PGSC0003DMB000000281	Pot_ch08	93.33	306626	306421	Pentatricopeptide repeat-containing protein	63	63.5	61	77	66	59	72	70	64	66.5	80	72	66	65.5	60	69	63	58	65	64	60	64	60	58	61	55	58	65	52	52	60	57	63	62	56	59	55	68	53.5	59.5
1437	ACDA01062A06.T3m.scf	35.2	not assigned.unknown	PGSC0003DMB102000031	Pot_ch12	96.81	623771	623681	Calmodulin-binding transcription activator (Camta), plants	50	55.5	51	55.5	56	57	65	63	53	57	62	62	62	53	55	62	61	53	58	60	64	60	63	53	56	50	49.5	52.5	50	51	53	49	58	54	51	52	54	58	50	55
1438	MICRO.9113.C1	26.12	misc.peroxidases	PGSC0003DMB000000039	Pot_ch03	100	599848	599052	Peroxidase	59	61	60	56	222	83	67	61	67	316	124	136.5	71.5	54	55	57	79	51	57	73	65	64.5	78	65	64	121	77	74	54	59	61	57	104	63	55	53	62	62	72	90.5
1439	MICRO.7967.C2	27.3.99	RNA.regulation of transcription.unclassified	PGSC0003DMB102000083	Pot_ch02	98.82	404589	405013	Zinc finger protein LSD2	347	400	325	308.5	468	319	430.5	553	361.5	399	611	437	371	404	358	554	593	332	533	730	387	452	564	414	513	320	323.5	464	171	323	438	267.5	430	411.5	232	403.5	343	399.5	315	319
1440	bf_lbchxxxx_0063b01.t3m.scf	35.2	not assigned.unknown	PGSC0003DMB000000690	SL2.10ch04	98.1	121949	122473	Gene of unknown function	65	78	69	80	80.5	79	73	86	74	83	100	74	93	71	92	79	77	73.5	90	112	93	85.5	106.5	77	79	86	98	78	60	63	67	66	94	84	71	78	74	78.5	78	78
1441	cSTB28H17TH	35.2	not assigned.unknown	PGSC0003DMB000000184	Pot_ch04	97.78	739593	739414	Conserved gene of unknown function	104	85	73	117	88	69	87	85	77	85	117	77	78	91	63	90	60	78	104	64.5	68	65	63	62	62.5	55.5	56	60	59	61	84.5	58	82	71	78	75	66	90	60	66
1449	MICRO.12863.C1	35.1	not assigned.no ontology	PGSC0003DMB000000754	Pot_ch04	98.56	123383	122758	Small molecule transporter	78	66	62.5	87	68	56	66	78	62.5	88	73.5	69	59	65.5	56.5	78	104	63	86	83	69.5	87	89	69	77	70	62	76	55	58	61	60	77	65	62	56	68	58	68	57
1450	MICRO.2826.C1	35.2	not assigned.unknown	PGSC0003DMB000000149	Pot_ch10	99.54	648697	647838	WPP domain-interacting protein 2	902	887.5	680	1231	949	1018	1064	1218	942.5	832	1227	936	803	935	862.5	1423	1261	833	1216.5	928.5	710	848	804	604	829	798	690	854	291.5	829	1136	631	1081	855	580	715	760	918	611	713
1451	cSTD16E21TH	35.2	not assigned.unknown	PGSC0003DMB000000893	SL2.10ch03	99.24	22634	23162	Pentatricopeptide repeat-containing protein	66	71.5	93	86.5	87	75	76	89	73	69	82.5	74	68	69	66	83	90.5	62	82	78	73.5	78	84	77	82	59	59.5	82	56.5	66	66	58	71	69	62.5	66	66.5	75.5	59.5	65
1452	MICRO.4061.C1	33.99	development.unspecified	PGSC0003DMB000000281	Pot_ch08	100	746617	746342	TET10 (TETRASPANIN10)	645.5	645	393	688	494	543.5	698	749	644	719	830	623	597.5	656	438.5	739	1133	491	871	996	748	1014	795.5	805	874	590	593	889	435	714	783.5	423	592	449	386	363	577	555	394.5	374
1453	MICRO.17473.C1	35.2	not assigned.unknown	PGSC0003DMB000000122	Pot_ch02	100	922182	922836	Conserved gene of unknown function	48	49.5	52	54	49	50	52	51	51	50	53	51	50	45.5	47.5	49	49	47	50	47.5	50	52	52	49.5	47	47	44.5	49	45	45	44	44	49	47	49	48.5	49	49	47	46
1454	MICRO.3521.C2	35.2	not assigned.unknown	PGSC0003DMB000000573	SL2.10ch04	97.16	271519	272010	NRC1	52	53.5	52	54	59	60.5	53	54	55	54.5	58	56	54	51	54	53	62	53	57.5	55	57.5	54	59	55	53	55	53	55	46	50	49.5	49	55.5	55	51	52	55	52	53	51
1455	MICRO.1811.C5	29.4	protein.postranslational modification	PGSC0003DMB000000324	Pot_ch11	95.2	530475	531072	Protein tyrosine phosphatase	65	63	57	92	92.5	65.5	74	57	72	62	104.5	67	69	69	53	60	62	64	93	52	51.5	57	49	61	57.5	53	49.5	59	46	52	78	57	62.5	63.5	61	56	63	74	66	59.5
1456	MICRO.6956.C2	35.2	not assigned.unknown	PGSC0003DMB000000589	Pot_ch12	100	208316	208010	Conserved gene of unknown function	570.5	584	514.5	1128	873.5	868	750	836	688	702	1264	541.5	656	653	321	731.5	659	564	554	237	243.5	374	351.5	254	466	423	328	429	238	485	974	342	837	635	419.5	683	510	782	527.5	510
1457	cSTS15E8TH	35.2	not assigned.unknown	PGSC0003DMB000000315	Pot_ch06	94.05	423397	422750	Ethylene-responsive transcription factor	50	55.5	51	54	52	51	52	53	51	54	57	53.5	52	50	52.5	51	53	49	53	50	53	53.5	52	51	47	47	48.5	51	47.5	50	48	49	53	52	50	51	54.5	50	51	53
1458	MICRO.6402.C1	29.2.2	protein.synthesis.misc ribosomal protein	PGSC0003DMB000000087	Pot_ch06	99.58	1420640	1420874	Ribosomal protein	9090	4979	4332.5	13101	9634.5	6078	8703	13158.5	11143.5	6017	12226.5	10041.5	10058.5	5172	6448	10735	16162	6652.5	10623	10950.5	8487	8503	11487.5	8000	10351	10443.5	9809.5	8639	2537.5	5911.5	5010	4542	7753.5	5864	4591	4725.5	4633	8315	8097.5	6203
1459	MICRO.3180.C2	35.2	not assigned.unknown	PGSC0003DMB000000034	Pot_ch12	99.75	1189453	1190673	Conserved gene of unknown function	78	112.5	62	84	172	231	100	116	116	125	89	131.5	102	73.5	90	97.5	184	82	145	748	337	114.5	597	235	318	223	185	179	58	240	112	67	97	72	105	72.5	235.5	97	76	91
1461	SDBN002E06u.scf	35.2	not assigned.unknown	PGSC0003DMB000000328	Pot_ch05	90.57	546899	546604	Conserved gene of unknown function	52	64	56	61	64	56	59	62	57.5	64	66	57	60	54	60	58	65.5	57.5	61.5	55	59	61	63.5	55.5	58	52	54	60	49.5	55	55	55	65	56.5	55	57	58	54	56	55
1462	MICRO.2286.C24	35.2	not assigned.unknown	PGSC0003DMB000000151	Pot_ch12	94.05	107928	107427	--	63	49	51.5	54	48	53	60.5	65.5	51	53	75	49	51	49	55	63	62	50	55	50	53	54	51.5	63	51	50	50	64	49	47	47.5	50	56	53.5	49.5	50	49	56	51	58
1463	POAE242TP	28.1	DNA.synthesis/chromatin structure	PGSC0003DMB000000277	Pot_ch01	92.23	35342	34369	Conserved gene of unknown function	50	53	52.5	56	50	51	51	50	48	51	52.5	48	51	51	49	52	48	48	52	49	49	52	52	51	50.5	48	49	52	46	47	45	48	55	50	48	50	49	52	50	51
1464	BF_TUBSXXXX_0012B03_T3M.SCF	35.2	not assigned.unknown	PGSC0003DMB000000530	Pot_ch08	94.76	328207	328415	--	400	329	264	670	347	147	170	277	392.5	387	703	335	171.5	488	95	326.5	180.5	440	353.5	191	135	140	168	142	148	200	178	165.5	174	138	200	123	480	115	287	245	281	101	234	150.5
1466	BF_TUBSXXXX_0020C06_T3M.SCF	35.2	not assigned.unknown	PGSC0003DMB101000128	Pot_ch06	92.68	1431985	1431904	--	83.5	55.5	54	127	56	58	119	57	102	121.5	63	97.5	121.5	49	78	52	54	62	57	55.5	55	93	120	55	53	51	108	78	52	50	49	49	59	89	53.5	85	52	52	92	92
1467	MICRO.13886.C1	30.2.24	signalling.receptor kinases.S-locus glycoprotein like	PGSC0003DMB102000083	Pot_ch02	100	1711809	1712026	S-locus-specific glycoprotein S6	51	70	57	76	62	63	54	60	61	60	81	60	60	57	76	56	54	52	60	65	58	62.5	72	87	66	63	60	65	52	61	56	56	70	55	52	53	55	58.5	56	57
1468	SDBN006M18u.scf	27.1.2	RNA.processing.RNA helicase	PGSC0003DMB000000001	Pot_ch01	99.11	3666619	3666956	DEAD-box ATP-dependent RNA helicase 40	48	50	54	54	53	54	53	52	51.5	54	54	54	52	47	47	50	52	48	48.5	46.5	49	50	50	50	48	46	48	47.5	48	47	46	46.5	52	50	52	52	51	52	52	48.5
1470	MICRO.3602.C1	35.1.12	not assigned.no ontology.pumilio/Puf RNA-binding domain-containing protein	PGSC0003DMB000000040	Pot_ch03	98.5	476096	475631	Protein C14orf21	2119	1556.5	1318	2978	1820	1924	2683.5	3243.5	1904	1852	3087.5	2160.5	1666	2061	1569	3221	3141	1319	2305	2346	1319	2177	2342	1696	1846	1423	1396	2252	549	1710.5	2259	1162	2234	1533	1176	1383	1697	2015	1441	1065
1471	MICRO.9324.C1	21.02.1	redox.ascorbate and glutathione.ascorbate	PGSC0003DMB000000048	Pot_ch08	99.32	1651885	1651442	Monodehydroascorbate reductase	2189	2561	1225	3264	2819	1894	3118	3329.5	2650	3204.5	3524	2830	2242	2214	1653.5	3316	8130	2060	4035.5	8544.5	4653	7087	7826	5094	5253	3480	3654	6288	1152	3727	2677	1574.5	2754	1933	1388	1478	2397	2199	1836.5	1891
1472	ACDA04865F05.T3m.scf	35.2	not assigned.unknown	No Significant Hit	NA	NA	NA	NA	--	1134	2028	1205	3283.5	2356	1289	1895	2579.5	1723	1612	3021	1128	1319	2706	961.5	2191.5	2285	1127	1706.5	916	806	933	980	592.5	1945	1407	725	1354	917	1358	3371	726.5	2085	1333.5	1413	1144	1419	1640	980	1022
1473	MICRO.43.C2	13.1.3.4	amino acid metabolism.synthesis.aspartate family.methionine	PGSC0003DMB000000008	Pot_ch10	99.57	2143230	2144611	S-adenosylmethionine synthetase	152	162	130.5	188.5	135	188	209.5	319	164	332.5	374	244	181	181	234	200	804.5	196	161.5	901	626	1016	888	1006.5	743	1166.5	607.5	789	173	602	164	143	342	166.5	122	152	409	118	150	205
1474	MICRO.18131.C2	35.2	not assigned.unknown	PGSC0003DMB101000381	Pot_ch04	96.22	238725	238488	Isoform 2 of Acyl-CoA-binding domain-containing protein 3	49	51	50	50	49	50	53	49	50	51.5	53.5	50.5	47	48	51	49	47	48	50	54	52	49.5	49	48	50	44.5	49	47	44	48	44	44	52	49	49	49	49	47	51	47.5
1476	MICRO.13809.C1	35.2	not assigned.unknown	PGSC0003DMB000000431	SL2.10ch04	99.43	359239	358716	Inositol or phosphatidylinositol kinase	233	189	147	270	203.5	219	194.5	229.5	207.5	150	200	289.5	225	280	192.5	226	288	155	266	281	157	217	253	156.5	225	91	142.5	205.5	110	173	211	114	234.5	163	151	141	155	187.5	81	133.5
1477	MICRO.3522.C2	35.2	not assigned.unknown	PGSC0003DMB000000246	Pot_ch06	97.46	280976	280393	DNA/RNA binding protein	50	64	62	69.5	66.5	63	75	69	68	77	80	69	64	60	55	61.5	61	65	68	69.5	63	61	59	62	57	52	53	53	53	61	63	60	74.5	63	61	62.5	58	55	56	55.5
1478	cSTB41F2TH	35.2	not assigned.unknown	PGSC0003DMB000001042	NA	93.3	14684	14255	--	55	66	64	81.5	73	64	67.5	63.5	71.5	68	71.5	63	63	62	58	60	54.5	62	62.5	61.5	59	62	64	59.5	69	57	57	68	57	67	64	64	77.5	65	65	69	67.5	69.5	78	65
1479	BF_TUBSXXXX_0006F12_T3M.SCF	35.2	not assigned.unknown	PGSC0003DMB000006778	NA	95.58	180	1	--	47.5	51	49	52	52	53	51	51	48	52	53	50.5	48	51	52	51	50.5	49	51.5	52	47	51	49	53	49	46.5	52	52	44	47.5	45	48	54.5	49	50	48	45	49	49	47
1480	bf_suspxxxx_0047b11.t7m.scf	35.2	not assigned.unknown	different hits	NA	95.93	261131	260699	--	46	51	50	52	51	52	52	55	52	53	56	52	52	51	51	51	49	50	51	49	51	49	49.5	48	48	46	50	49	46	47	46	48	53	52	51	49	48	49	50.5	49
1481	POAE866TP	26.13	misc.acid and other phosphatases	PGSC0003DMB000000076	Pot_ch07	99	1962638	1963235	Purple acid phosphatase 18	123	119	72	141	106	117	114	150	119	119	79	128	116.5	143.5	86	143	376	66	94	182	203	222.5	157.5	218	196.5	225	106.5	299	65	192	142	75	85	79.5	68	63	149.5	99	73.5	101
1482	MICRO.3403.C4	10.7	cell wall.modification	PGSC0003DMB000000101	Pot_ch11	97.73	513003	513749	Xyloglucan endotransglucosylase-hydrolase XTH6	529.5	236	322	539	232	473	847	1098	576	1009	958	455	507	584	247	1080.5	981	505	897	1001	704	911	974	468	760.5	462.5	591	852	351	738	584	559	877.5	342	481	550.5	700.5	403	378	150.5
1483	bf_arrayxxx_0012c04.t3m.scf	35.2	not assigned.unknown	No Significant Hit	NA	NA	NA	NA	--	48	49	50	52	50.5	53	49	50	51	51	53	50	48	51	49.5	51	52	51	54	51	50	53	49	51	50.5	49	47.5	48	48.5	45	46	46	53.5	48	50.5	52	47	50	48	50
1484	MICRO.15866.C1	35.2	not assigned.unknown	PGSC0003DMB000000577	Pot_ch04	100	174288	175260	Conserved gene of unknown function	211	279	150	317.5	139.5	167	124	126.5	318.5	285	152	315	310.5	194.5	231	111.5	99	81	310	207	74.5	82	169	203	342	133.5	169	288	156	169	392	74	207	88	178.5	83	132	262	73	138
1485	MICRO.12957.C1	35.2	not assigned.unknown	PGSC0003DMB000000048	Pot_ch08	99.24	2026122	2027174	A_IG005I10.23 protein	50	62	48	54	50	60	71.5	59	50	62.5	86	53	54	56.5	51.5	56	55	62	54	81	56	55	57	73	63	51	50	67	49.5	62	58	47.5	59.5	52	47.5	61	69	63	47	50
1486	MICRO.5055.C1	35.2	not assigned.unknown	PGSC0003DMB000000504	Pot_ch06	96.83	307990	307454	Calmodulin binding protein	64	64	61	62	64.5	65	73	69	58.5	70	76	68	61	56	61	69	65	55	67	62	66	66	65.5	66.5	66.5	50	62	68	59	66	58.5	63	70	65.5	63	62	54	61	61	51
1487	MICRO.1937.C2	29.2.2	protein.synthesis.misc ribosomal protein	PGSC0003DMB000000105	Pot_ch01	100	1403453	1403206	Acidic ribosomal protein P1a	12522.5	1120	11310	28478.3	1496	15051.5	4538	6960.5	20687.5	14126	3460.5	16471	20896.1	13486	18944.6	5239.5	11184.5	15202	6215	11188.5	7619	6642	27661.4	21718.4	29717.7	5041.5	15103.5	15402	8594	13632.5	15101.5	13215	19396	4818	7849.5	10321	2845	14232	12871	13997
1488	MICRO.14944.C1	4.13	glycolysis.PK	PGSC0003DMB000000315	Pot_ch06	99.6	340543	341043	Pyruvate kinase family protein	147	206.5	143	240	152	155	228	301.5	137.5	249	307	174	161.5	179	152	255	405	175.5	227	344.5	233	284	321	226	276	180	180	329.5	108	215	186	129	213	170	120	133	220	230	193	130
1489	MICRO.11674.C2	30.2.21	signalling.receptor kinases.lysine motif	PGSC0003DMB102000099	Pot_ch02	100	881399	880856	Receptor protein kinase	50	55	52	61	54	61	74	56	54	62	62	57	53	50	50.5	55	59	52	54.5	71	63	58	58	59	57	55	57	53	50	51	51	51.5	59	54.5	56.5	58	55	55	56	54.5
1490	MICRO.13459.C1	35.2	not assigned.unknown	PGSC0003DMB000000167	Pot_ch10	98.61	365494	364926	--	48	52	52	54.5	52	52	54	51	52	53	55.5	54	50	48	50	51	51	48.5	50	52	52	51	54	50	48	48	47	50	47	47	45.5	48	50	50	50	49	48	49	49	50
1491	MICRO.16518.C1	29.2.1.1	protein.synthesis.chloroplast/mito - plastid ribosomal protein.plastid	PGSC0003DMB101000031	Pot_ch01	100	1060132	1059617	Photosystem Q(B) protein	19627.1	12145	15532	19513.7	17752.5	24306.6	24029.1	29570.3	18902.5	24908.3	22544.6	17069	9448.5	15484	12673	22073.1	14204.5	18639	19135.5	11266.5	6479	9250	11275	12026.5	9517.5	8879	7031	14774	1983.5	7239	10717	13737	14786	15428	6529	9592	12826	19330.4	10658	11509.5
1492	cSTA29J7TH	35.1.5	not assigned.no ontology.pentatricopeptide (PPR) repeat-containing protein	PGSC0003DMB000000215	Pot_ch06	97.79	820225	820495	Eukaryotic translation initiation factor 3 subunit	74	118	102.5	87	98	101.5	80	104.5	91	142	166	94	76	148	99	93	83.5	102	101.5	83	77	91	77.5	72	85	68	68	98.5	71	89	130.5	101	166	117	75	117	93	84	68	101
1493	MICRO.358.C4	30.3	signalling.calcium	PGSC0003DMB000000541	Pot_ch01	97.53	79361	77907	Pathogen-induced calmodulin-binding protein	6904	6604	4698.5	10860	8703	7091	9958.5	11018.5	9502.5	9013	14246.5	5938.5	4893	9381	5107	10180	7044	6524.5	11883	5663.5	2615	4506	4574.5	3830	5657.5	5454	3454	6130.5	1891	3193	8379	3313.5	7955	8002	4475	6059	6879.5	6947	6612	4817.5
1494	MICRO.8447.C1	29.2.2	protein.synthesis.misc ribosomal protein	PGSC0003DMB000000211	Pot_ch11	99.53	854774	854562	Ribosomal protein L41	2562	1226	1621	3466	2853	2123	2612.5	4154.5	3269	2504	4678	3161	2740.5	1626.5	2301	2910	3062	2008.5	2296	2644	2111.5	1929	2685	2080.5	2011.5	2410	2066.5	2377	663.5	1595	1390.5	1783	2963	1830	1237.5	1923.5	1252	1955	1926.5	1713
1495	MICRO.9526.C1	18	Co-factor and vitamine metabolism	PGSC0003DMB000000433	Pot_ch11	98.28	338395	338800	GTP cyclohydrolase II	52.5	60.5	52	50	52	55	48	54.5	57	63	55.5	54	50.5	48	51.5	54	52.5	50	58	53	51	50	51	50	51	51	45	55	53	47	54	48	56	47	53	57	47	46.5	52.5	49
1496	cSTS21P14TH	26.22	misc.short chain dehydrogenase/reductase (SDR)	PGSC0003DMB000000413	Pot_ch07	100	144291	144202	Short-chain alcohol dehydrogenase	1211	2693	1919.5	2317	4153	1451.5	1662.5	2305.5	4138.5	2560	3095	1602.5	3755	1433.5	1507	2066	1642	1654	3586	1693	1900	1268	1331	1707	2750	2775.5	2208.5	1232.5	887	953.5	3979.5	2725	4926	3704	813	1603	1090	1585.5	3077	3238.5
1497	MICRO.5651.C1	35.1	not assigned.no ontology	PGSC0003DMB000000262	Pot_ch07	99.34	734312	735064	GTPase activator protein	47.5	49	49	50.5	48.5	53	48	50	52	52	54	54	49	49	50	53	47	47	50.5	49.5	50	52.5	51	51	46	48	46	49.5	48	49.5	46	44	51	51	49	49	44	47.5	50	49
1499	MICRO.551.C2	27.3.30	RNA.regulation of transcription.Trihelix, Triple-Helix transcription factor family	PGSC0003DMB000000024	Pot_ch12	99.92	1740920	1739611	DNA binding protein	3293.5	2049	937	2092	4849	3210.5	2645	2932	5463.5	1510	7425.5	4859	5849	3994	3611.5	2203	2273	1456	5343.5	3671	3338	1380	4419.5	1179	2161	1725	2002	4073	746.5	3221	2429	3707	2616	4772.5	2658	3362.5	3763	5952	1272.5	1884
1500	MICRO.7471.C1	29.2.4	protein.synthesis.elongation	PGSC0003DMB000000142	Pot_ch03	99.66	361558	362137	GTP-binding protein typa/bipa	790	882.5	367	1064	856	543	928	1258.5	857.5	984	1223	906	730.5	831.5	432	819	1686	736	1238.5	1516	897	1229	1254	836	1039	704.5	611	1479	376	694	620	455	917	706	456	434	474	727	352	564.5
1501	MICRO.1670.C1	35.2	not assigned.unknown	PGSC0003DMB000000229	Pot_ch09	99.19	447321	446950	DNA binding protein	50.5	58	53	64	52	52	53	53	57	63	67	53.5	60	50	55	52.5	50	52	60	56	54	56	56	53	59	50	49	55.5	51	55	55	53.5	58	55	50	50	49	53	54	53.5
1502	bf_ivrootxx_0047e06.t3m.scf	34.7	transport.phosphate	PGSC0003DMB000000214	Pot_ch03	96.74	609763	609095	PT2	49	51	51	52	53	49.5	52	53	49.5	51	56	52	50	49.5	50	50	48	46	48	47	49	48	52	50	47.5	49	45	46	47	46	50	49	53	47	49	49	48	47	50	50
1503	STDB002A22u.scf	26.01	misc.misc2	PGSC0003DMB000000303	Pot_ch08	92.14	742052	741736	Auxin-induced protein 5NG4	49	53	52	51	50	51.5	53	53	54	54	56	55	53	51	50	55	53	47	48	50	50.5	51	50.5	49	51	46	47	53	46.5	49	47	45	54	50.5	48.5	50	49	51	53	57
1504	POAC080TP	31.1	cell.organisation	PGSC0003DMB000000033	Pot_ch05	94.34	1684263	1684792	Ankyrin repeat-containing protein	50	62	59	64	59	71	72	62	61.5	68	76	64	67	52.5	62	60	59	58	62	59.5	65	60	61	61	55	52	50.5	60	61	65.5	62	65	83	70	67	68	72	69	63	60
1505	cSTB2J20TH	34.8	transport.metabolite transporters at the envelope membrane	PGSC0003DMB000000004	Pot_ch02	98.03	3074532	3074330	Triose phosphate/phosphate translocator, non-green plastid, chloroplast	53	48.5	47	53	48	56	51	48.5	47.5	49	613	71	66	58	52	48	48.5	48	52	46	82	85	71	128	47	81	45.5	48	45	55.5	45	52.5	50	50	49	51	62	53.5	143	49
1506	POACV38TP	35.2	not assigned.unknown	PGSC0003DMB000000098	Pot_ch01	97.39	1416008	1416390	Transferase, transferring glycosyl groups	50	56	53	59	56	52	57	60	55	57	65.5	57	58	57	56.5	53	60	52	51.5	51	58	60	56	57	54	51.5	47	61	48	50.5	48.5	51	54	60	52	54	53.5	58	57	56
1507	MICRO.4398.C1	35.1	not assigned.no ontology	PGSC0003DMB000000214	Pot_ch03	96.26	556658	557031	Nicotiana tabacum ORF	45	49.5	49.5	51	50	49	53.5	49	49	49	56	58	50	52	52	54	48.5	50	50.5	48	50	49	51	54	47.5	47.5	45	48	46	46	46	49	51	49	49	49	48	48	50.5	53
1508	cSTB34P8TH	34.9	transport.metabolite transporters at the mitochondrial membrane	PGSC0003DMB000000129	Pot_ch10	97.45	126887	126692	Mitochondrial carrier protein	52	52	52.5	59	56	55	59	57	56	58	64	56	59	55	52.5	59	55.5	50	55	51.5	55.5	58.5	55	54	53	52	51.5	57	47.5	53	52	52	57.5	56.5	52.5	53.5	54	60	54	61.5
1509	MICRO.7236.C1	35.2	not assigned.unknown	PGSC0003DMB000000173	Pot_ch01	98.7	997915	998299	Fgenesh protein 89	51	47	52	52	47	50	51	52	52	52	51	53	50	50	51	56	50	51.5	50	48	54	50	50	48	48	45	47	54	47.5	48	45	46	52	50	50	48	49	50	50	54
1510	MICRO.1956.C1	35.2	not assigned.unknown	PGSC0003DMB000000004	Pot_ch02	99.61	1644942	1644437	Ubiquitin-protein ligase	66.5	68.5	62	90	84.5	59	80.5	79	81	75.5	105	74	80	69	57	76	70	66	81	66	65	68.5	67	65	68	58	59	62	53	57	72	64	68.5	67	62	63	56	83.5	54.5	62
1511	cSTB45F20TH	29.5.11.04.02	protein.degradation.ubiquitin.E3.RING	PGSC0003DMB000000069	Pot_ch05	97.68	1512169	1512427	Potyviral helper component protease-interacting protein 1	88	92	82	135	106	110	130.5	141	123	119	171	97	100	117.5	125	124.5	112	118	125	107	102	112	114.5	94	113	86.5	85	134	71.5	84	96.5	106	110	111	80	98.5	95.5	107.5	85.5	107
1512	MICRO.182.C5	27.3.35	RNA.regulation of transcription.bZIP transcription factor family	PGSC0003DMB000000214	Pot_ch03	94.15	233179	232864	Protoporphyrinogen oxidase, mitochondrial	144	84	102.5	125	81.5	75.5	79	191.5	206.5	136	93	131	136	147.5	60.5	192	134	130	161	91	105	87	127	89.5	120	79	89	100	63	84	73	90	119.5	67	90.5	103.5	179	64	108	118.5
1513	MICRO.17630.C1	20.2.99	stress.abiotic.unspecified	PGSC0003DMB000000277	Pot_ch01	92.76	21479	21988	Germin 12	49.5	55	50.5	52	56	52	50	49	51	92	58	58	52.5	50	52	54	48.5	48.5	49	49	53	53	51	49	50	47	47	51	44	46	51	47	57	50	50	50	51.5	49	49	52
1514	MICRO.11382.C1	35.2	not assigned.unknown	PGSC0003DMB000000185	Pot_ch04	99.63	1109148	1108344	Leucine zipper protein	488	353.5	271	762	610.5	482	654	447.5	433	332	757	353	403.5	616.5	295	394	460.5	376	402	528	350	597.5	579	456.5	561	276	364	426	262	538	417	361.5	522	516	258.5	352	240	400	388	299.5
1515	MICRO.1329.C3	34.19.2	transport.Major Intrinsic Proteins.TIP	PGSC0003DMB000000091	Pot_ch06	95.93	216219	215953	Tonoplast intrinsic protein	109	71	140	140	178	123	61	65	154	250	368	222.5	164	155	110.5	71	68	247	55	307	264	674.5	234	69	83	67	265.5	1080.5	140	58.5	226	164.5	221	303	58	222	185	66	125	146
1516	cSTA1D11TH	28.1	DNA.synthesis/chromatin structure	PGSC0003DMB000000039	Pot_ch03	99.18	1106481	1105995	ATP binding protein	82	93	81	109	103	125	124	123	100	84	100	103	107	91.5	85.5	117	112.5	88	101	131.5	113.5	120	133	132	115	90	98	95	87	103	97	73	86	91	76	78	104	98.5	86.5	100
1518	MICRO.14666.C1	28.2	DNA.repair	PGSC0003DMB000000022	Pot_ch07	98.56	904227	903810	DNA mismatch repair protein MSH6-2	103	117	98	122	174.5	91	116	142	114	100	130.5	108	152	82	104	123.5	120	92	114	107	91.5	112.5	104	88	131	90	84	98	67	75	158	93	125	131.5	73	82.5	84	116	104	101
1519	MICRO.331.C154	35.2	not assigned.unknown	PGSC0003DMB102000099	Pot_ch02	95.73	214484	214204	Pectinesterase	99	127	77.5	191.5	144.5	91	175	129.5	146	136	369	155	195	101	77.5	125	81	110.5	198.5	99	89	81	84	82	175.5	101.5	95	81	66.5	70	120	96	158	126	87	83	67	191	109	114
1520	bf_cswbxxxx_0058b05.t3m.scf	16.1.1	secondary metabolism.isoprenoids.non-mevalonate pathway	No Significant Hit	NA	NA	NA	NA	--	230	337.5	254	541.5	286	131	400	573	168.5	392.5	391.5	203	210	170	119.5	552	591	307	277	147.5	103	400	122	357.5	362	311.5	292.5	131.5	166.5	111.5	399	146	430.5	183	139.5	163	139.5	307	224	259
1521	bf_suspxxxx_0064f09.t3m.scf	35.2	not assigned.unknown	different hits	NA	99.12	175397	174606	--	50	53	50	52	55.5	49	54	53	47	55	61	52	52	50	51	56	51.5	48	52	51	52	53	52.5	48	47	44.5	47	48	46	49	51.5	47	56	54	48	51.5	51	49	49	49
1522	MICRO.6802.C2	35.2	not assigned.unknown	PGSC0003DMB000000017	Pot_ch11	97.87	313057	311508	Conserved gene of unknown function	1736.5	1696	926	1722	2064	1396.5	1782	3013.5	1734	2326.5	3794.5	1768	1529	2808.5	859	3314	2317	2021.5	3710	1031	549	NA	1393.5	858	1364.5	1281	857	1463	358	1103	1949	767.5	2458	1144.5	1205.5	1543.5	1409.5	1668	1673	1202.5
1523	bf_mxlfxxxx_0026a06.t3m.scf	35.2	not assigned.unknown	PGSC0003DMB000000417	Pot_ch09	95.52	174605	174205	--	46	51	50	49	47	55	50	50	48.5	54.5	55	51	48	50	54	49	50	47	48	50	51	53	48.5	49	48	46	46	49	48	48	46	48	52	48	49.5	51	44	50	48	51
1524	MICRO.16833.C1	35.2	not assigned.unknown	PGSC0003DMB000000102	Pot_ch07	99.2	795839	796215	Trehalose synthase	492.5	595	423	771	611.5	619	714.5	792	670.5	716	938	648	641	629	547.5	728	904	525	828.5	1317.5	545	704.5	957	572.5	657	523.5	602.5	726.5	258	449.5	809	400.5	864	759	429	556.5	605	711	498.5	495
1525	MICRO.13694.C1	27.3.67	RNA.regulation of transcription.putative DNA-binding protein	PGSC0003DMB000000076	Pot_ch07	99	1596034	1596434	Lipopolysaccharide-binding protein	70	73	73	79	93	64	76	77	76.5	66	95	67.5	73	70	63	74	68.5	63	80	67	65	73.5	65	59	70	54	58	57.5	48	56	69	64	82	69.5	59	63	64	77	54	68
1526	MICRO.12094.C1	28.2	DNA.repair	PGSC0003DMB000000555	Pot_ch01	93.65	211378	211771	Myb transcription factor	162	145.5	126	228	203	117	152	138	159	136	217	152	176.5	146.5	101	138	108.5	133.5	176	117	90	102	110	109	142	102	127	113	114.5	126	187	138	138	115	116	146	108	220	112	103
1535	MICRO.1930.C2	11.1.02	lipid metabolism.FA synthesis and FA elongation.Acetyl CoA Carboxylation	PGSC0003DMB000000098	Pot_ch01	98.67	523913	524213	Acyl-carrier-protein S-malonyltransferase/ transferase	64	62	55	62	69	60.5	66.5	65	66.5	74	65	69	64	54	52	59	57.5	59	54.5	63	61	61	77.5	57	61	54	60	54	50	62	73	55	84	57	60	61	64	68	59	59
1536	027A04AF.esd	23.2	nucleotide metabolism.degradation	No Significant Hit	NA	NA	NA	NA	--	50.5	51.5	51	60	55	53	54	55.5	54	59	62	57	52.5	50	49	55	57	54	52.5	54.5	49	57	58.5	53	53	47	50	54	46.5	49	50	49.5	58	52	50	54.5	47	49.5	55	50
1537	cSTS13N13TH	35.2	not assigned.unknown	PGSC0003DMB000000093	Pot_ch03	98.85	710502	710242	Conserved gene of unknown function	114	144	107	165	179	119	147.5	217	157	139	214	128.5	118	155	127	221	329	134	177	204	170.5	187.5	203.5	180	215	104	142	185	73	115.5	111	102	158	113	101	117.5	117	150.5	75.5	129
1538	cSTD9O1TH	35.2	not assigned.unknown	PGSC0003DMB000000068	Pot_ch01	97.13	324586	324275	Glutamate dehydrogenase	67	55	63	91.5	75	54	58	90	70.5	109	86	55	70	57	62	80.5	86	60	114	52	63.5	63	52	68	53	60	60	70	57	56	72	60	61	66.5	63	66	64.5	101.5	62	72
1539	MICRO.7450.C1	29.3.1	protein.targeting.nucleus	PGSC0003DMB000000528	Pot_ch02	100	320162	319816	Nuclear transport factor	1667.5	929	661	1834	1381	902	1423	1711	1569.5	1301	2054	1367	1484.5	1142	1207	1705	4722	1089.5	1988.5	3664.5	2978.5	3270	3589.5	3192.5	3437	2707	2679.5	2870.5	728	1452	1051	1299.5	1517	1456	885	968	1602.5	1332.5	1517	1390
1540	MICRO.14165.C1	17.2.2	hormone metabolism.auxin.signal transduction	PGSC0003DMB000000227	Pot_ch06	98.3	699123	698771	Auxin efflux carrier component	55	67	53	63	57	56.5	71	65.5	55	69	60	64.5	62	54	51	58	70	58	62	54.5	64	56	53.5	61	53	53	55	56	53	54	52	53	59	58	53	49	55	57	59	50
1541	SSBT004F08x.scf	29.2.2	protein.synthesis.misc ribosomal protein	No Significant Hit	NA	NA	NA	NA	--	16929.5	19273.9	12941	48448.6	20666.1	26129.6	26614.4	41218.8	26008.6	20433.9	34258.3	20638.9	27684.5	26013.9	19914	30276.5	52051.9	24019.3	27449.2	29065.5	23400.8	24025.7	30856.3	21869.1	26340.3	45105.4	23024	40907.5	11249	26406.8	39903.1	19215	32039	13671.5	13778.5	12761	29187.8	21119.2	48491.8	24927
1542	cSTA17E22TH	20.2.1	stress.abiotic.heat	PGSC0003DMB102000010	Pot_ch01	100	1414538	1414923	Calmodulin-binding heat-shock protein	644	563	578	367.5	410.5	1272.5	746.5	660	438.5	545	424	406	441	403	431.5	516	397	329.5	319	270	441	459	376.5	447	514.5	588	588	471	1461	1220	687	1015	1160	1155	913	1132	895	1007	988	884
1543	MICRO.5841.C1	29.5.11.04.02	protein.degradation.ubiquitin.E3.RING	PGSC0003DMB000000095	Pot_ch01	99.88	1310313	1311130	RING finger protein	55	58.5	52	60	63	52	63	56.5	52	57	71	58	58	51	53	59.5	56	52.5	59	49	51	53	49	52	59	51	51	52	47	48.5	53	54	54.5	53.5	50	55.5	51	54	48	49
1544	MICRO.9647.C1	35.2	not assigned.unknown	PGSC0003DMB000001032	SL2.10ch02	99.01	22831	22223	Glycosyltransferase sugar-binding region containing DXD motif	360	365.5	221	543	379.5	250	449	422	368.5	306	465	312	384	330	254	370	409	267	481	504.5	261.5	322.5	330	304	438.5	230	203.5	346	155	252	363	239.5	381.5	296.5	227.5	224	317.5	463	172.5	242
1545	MICRO.11991.C1	35.2	not assigned.unknown	PGSC0003DMB101000042	Pot_ch05	99.4	690666	690831	VAC14 family protein	91.5	95	80	119	107	92	108	115.5	92	106.5	124	91	103	90.5	72	107	120	88.5	119	104.5	89	94	91	89	99	76.5	75.5	88	59	82	90	67	89	77.5	69	76	84	101	70.5	75
1546	SDBN006K12u.scf	27.2	RNA.transcription	PGSC0003DMB000000529	SL2.10ch11	99.03	257479	257275	DNA-directed RNA polymerase	643	439.5	398	884	451	334.5	523.5	382	425.5	244	612	350.5	497	328	297	390	460.5	240.5	812	366.5	333.5	378.5	321.5	383.5	447.5	226	353	331	283	233	682.5	382	413	381.5	325	214	292	538	209	326.5
1547	MICRO.17743.C1	35.2	not assigned.unknown	PGSC0003DMB000000482	Pot_ch03	96.56	200987	201451	Conserved gene of unknown function	258	201.5	187	169.5	117	202	185	198	167	273.5	124	160.5	208	207.5	152.5	190	197	102	163	457	177	209	249	294	222	150	225	220	153	161	141	90	113.5	137	90	81	111	108.5	132.5	111
1548	bf_swstxxxx_0017h07.t3m.scf	26.28	misc.GDSL-motif lipase	PGSC0003DMB000000005	Pot_ch06	95.44	3289467	3289235	Isoamyl acetate-hydrolyzing esterase	55	58	59	65	57	57	68	71	63	60.5	70	59.5	68	54	53	63	113	57	57	78	77	87	87.5	58	83	63	55	62	54.5	53	51	54	70	56	58	60	52	58	60	58
1549	MICRO.7801.C1	34.3	transport.amino acids	PGSC0003DMB000000034	Pot_ch12	100	2637596	2637009	Amino acid transporter	137	79	84	86	92.5	166	139	122	115	134.5	158	188.5	129	127	114	116	284	80	113.5	163	101	138	273	125	104	83	146	146.5	72	172	81	63	153	101	104	99	316	88	108	74.5
1550	MICRO.16369.C1	35.2	not assigned.unknown	PGSC0003DMB000000003	Pot_ch05	99.14	4113085	4113551	Conserved gene of unknown function	95	64.5	73	129	112.5	71	66	114.5	78.5	72	77.5	66	68	93	66	113	147	78	74	97.5	92	103	116	76	111.5	61	82	117	64	61	92	54	74	58	61.5	80	66	63	63	58
1551	MICRO.9846.C1	30.5	signalling.G-proteins	PGSC0003DMB101000128	Pot_ch06	99.72	1095970	1096323	Ran binding protein	1997	774.5	641	2888	1107	839	1930	1405.5	2220.5	1008	1662	1440	1473	938.5	1799.5	1260	1684	1476	1311	1560	1169.5	3154	2284.5	1019	1208	1215.5	2183	2135.5	408	863	775	883.5	1037	1420	573	928	1193	1081	1872.5	1429
1552	MICRO.2286.C68	35.2	not assigned.unknown	PGSC0003DMB000000258	SL2.10ch08	NA	NA	NA	--	48	48	53	51.5	48.5	50	52	51	51	55	53	50.5	51	49	51	54	50	46	49.5	45	48	49	49	51	45	46	48	51.5	46	46	43	48	49	49	49	48.5	51	48.5	48	49
1554	MICRO.1678.C1	35.1	not assigned.no ontology	PGSC0003DMB102000010	Pot_ch01	98.22	3193655	3193263	Cysteine-type endopeptidase/ ubiquitin thiolesterase	386	436.5	233	705.5	445.5	341	581	540	466.5	487	691	437	428.5	493.5	263.5	525.5	638	328	515	548	443.5	679	636	454	614	440.5	423	488	184	482	496	246	608	356.5	267.5	295	454	433	325	354
1555	TBSK04942FD10.t3m.scf	29.5.11.02	protein.degradation.ubiquitin.E1	PGSC0003DMB000000127	Pot_ch03	96.67	1216016	1215897	Ubiquitin activating enzyme	362.5	205	223	249	437.5	179	364	510	245	296	594	399.5	386	285	388	482	762	334.5	550.5	561	254	362	619	389.5	600.5	292	437.5	390	125	285	312.5	224.5	309	254	189.5	228	174	292	225	288
1556	MICRO.13412.C1	30.5	signalling.G-proteins	PGSC0003DMB000000758	Pot_ch06	99.75	65885	66683	GTPase activating	93	140	116	186	96	110	125	185	89	180	218	112	204.5	135	144	169.5	152	139	117	108	114	141	113	86	105.5	64	77	122	83	120	104	94.5	186	96	76	128	89	117	89	85
1557	bf_suspxxxx_0003c01.t3m.scf	35.2	not assigned.unknown	PGSC0003DMB000000611	SL2.10ch10	93.38	16564	16100	--	55	58	54	59	52.5	51.5	58	58	57	57	56	59.5	55	51.5	54.5	51	54	50	61	54	55	52	58	55	54	47	51.5	54	52	54	52.5	52	62	60	52	55	51	49	54	53
1558	BF_LBCHXXXX_0022D08_T3M.SCF	35.2	not assigned.unknown	No Significant Hit	NA	NA	NA	NA	--	65	73	68	80	81	79	78	79	75	81	85.5	73.5	79	74	66	82	70	66	75	78	72.5	75	71	69	82	65	67	82	61	71.5	73	71	89	75.5	71	75.5	79	74	72.5	78
1559	MICRO.2286.C20	35.2	not assigned.unknown	PGSC0003DMB102000012	Pot_ch10	98.83	474416	475270	Gene of unknown function	84	57	143	502	100	152	68	235	203	84	455.5	86	241	62.5	144	236	185	178	50.5	49.5	138	61	48	73	126	123	104	89	52	71.5	234	141	91	53	59	138	173.5	82	150.5	83
1560	MICRO.10068.C1	29.2.1.1	protein.synthesis.chloroplast/mito - plastid ribosomal protein.plastid	PGSC0003DMB000000114	Pot_ch12	98.37	64359	63623	Conserved gene of unknown function	75	109	83	114	103	90.5	93.5	142	76.5	125	114	124	114	94.5	76	124	244.5	85	150	253	172.5	263	244	172	202	140.5	144.5	190.5	84	145.5	122.5	73	100.5	95	73	77.5	94	96	121	87.5
1561	STMHS49TV	35.2	not assigned.unknown	PGSC0003DMB000000313	Pot_ch07	100	692970	692612	Transferase, transferring glycosyl groups	273	283	196	465	352.5	259	369	414.5	318.5	364	520.5	357.5	339	290	200	381	486	293.5	454	464	337	459	403	321.5	370	325	300	402	160	261	303	202.5	315.5	236.5	188	206	317	313.5	294	230
1562	MICRO.3447.C1	35.2	not assigned.unknown	PGSC0003DMB000000283	Pot_ch12	98.48	620511	620838	Ubiquitin conjugating enzyme	51	60	59	66	57.5	57	62	59	55	62	66	62	64	54	54.5	58	63	52	70	71.5	65	63	63	68	56.5	51	55	59	50	52.5	58	51	59	57	51	58	54	53	52	50
1563	MICRO.18004.C1	28.2	DNA.repair	PGSC0003DMB000000076	Pot_ch07	93.42	394279	394672	Replicase	115	92	81	158.5	128	112	178	162.5	177	167	221	156	106	119	111	149	206	132	204	322	136.5	217	237	204	159	98	204.5	126	65	91	95	78	145	141	87	144	76	120	112	82.5
1564	bf_stolxxxx_0049g02.t7m.scf	35.2	not assigned.unknown	PGSC0003DMB000000149	Pot_ch10	93.45	710015	710485	Regulator of ribonuclease activity A	293	267	163	701.5	392	230	300	593	670	342	362	345	319	221	225.5	514.5	758	389	574	985	739	440	753	507.5	634.5	627.5	572	553	216	271	245	271	496	223.5	191	329	213	378.5	182	400.5
1565	MICRO.3750.C1	35.2	not assigned.unknown	PGSC0003DMB000000105	Pot_ch01	99.73	1667599	1666502	Pm27	82	108	77	85	112	80.5	123.5	117	73	95	129	107	77	79.5	80.5	115.5	157	88	132.5	316	161	169.5	161	132	147.5	108	127	116	63	91	67	63	94	100	78	79	92	81	73	76
1566	STMEI29TV	35.2	not assigned.unknown	PGSC0003DMB000000004	Pot_ch02	100	3255324	3254961	Microtubule-associated protein futsch	1096.5	1874	914	2982	1367	1331.5	1433	1437	1993	1246	1052.5	914	1215	825	1304.5	811.5	439	544	3161	955.5	874	414	405	931.5	477	1134	767	609	396	755.5	2200	1121	840	1198	800	923.5	749.5	2251	415	705
1567	bf_arrayxxx_0095h06.t3m.scf	35.2	not assigned.unknown	No Significant Hit	NA	NA	NA	NA	--	54	68	66	60	63	56	64	57	60	69	65	60.5	68	55	56	58	54.5	53.5	57.5	56	60	58	57	58	60	57	51.5	60.5	72	50	50	52.5	67	67	64	63	54.5	61	67	61
1568	MICRO.8918.C3	20.1.07	stress.biotic.PR-proteins	PGSC0003DMB000000682	Pot_ch01	97.95	141469	142102	PR1 protein	70	68.5	67	54	162.5	61	66	78	77	93	112	63.5	58	52	54	65	102	48.5	64.5	71.5	59	58.5	66	54	51.5	86	62	52	53	58	48	51	61	57	58.5	92	53	57	64	55
1569	MICRO.11471.C1	27.2	RNA.transcription	PGSC0003DMB000000062	Pot_ch03	99.8	580154	579666	RNA-dependent RNA polymerase RdRP2	291	304.5	202	405	467	353	352.5	525	461	314	618.5	298.5	269.5	405	287	541	299	327	413	304	198	223	229	212	271.5	242	194	364	118	186	380	227	469.5	264.5	248.5	335.5	265	306	339.5	250
1570	bf_cswbxxxx_0020g10.t3m.scf	35.2	not assigned.unknown	PGSC0003DMB000000155	Pot_ch12	96.48	1291788	1291590	--	106.5	77	113.5	126.5	195	90.5	146	126	87.5	85.5	227.5	86	78	190	71	118	68	134.5	60	67	66.5	69	62	59	77	59	92	90	77.5	99	99	73	147	92.5	89	141	71	148.5	87	73
1571	BF_TUBSXXXX_0041E12_T3M.SCF	35.2	not assigned.unknown	PGSC0003DMB000000095	Pot_ch01	97.52	986505	986664	--	62	61.5	63	72	83	83	89	97	71	88	105	59	82	97	54	89	76	59.5	57	63	78	72	68	63	68	57	54	78	50	60	82	78	66	59.5	62	68	80.5	78	93	76.5
1572	MICRO.1756.C1	35.2	not assigned.unknown	PGSC0003DMB000000152	Pot_ch11	99.44	652966	653503	Signal transducer	264	259	190	367	335	227.5	300.5	292	280	239.5	369	277	215	295	217.5	286.5	350	221	368	366.5	228	313.5	268	226	358	166	192.5	253	130	210	310	174	336	254	173	184	199	312	160	214
1573	STMIT87TV	31.3	cell.cycle	PGSC0003DMB000000290	Pot_ch01	93.14	379249	379684	Peptidyl-prolyl cis-trans isomerase	7964.5	5281	3927	8169	8513	5645	8799	11422	8844	13087	10761	7703	10152.5	6036.5	4762.5	9220	25810.1	4421	7377	23868.5	14985.5	18940.5	19507.5	15797	17669.5	15872	14794	25832.9	4224	7650	6126	4645	5644.5	6411.5	4245	4561	6809	5551	6540	4501
1574	MICRO.1535.C1	34.9	transport.metabolite transporters at the mitochondrial membrane	PGSC0003DMB000000035	Pot_ch01	93.34	1256808	1256218	Mitochondrial deoxynucleotide carrier	218.5	246.5	217	299	204	257	205	353	353	283.5	294	308.5	370.5	297	148	332	377	253	238.5	371	266	263	319	187	397	184.5	274.5	263	147.5	248	360	179	285	171	212.5	284	237	201	210	149.5
1575	bf_mxlfxxxx_0072g05.t3m.scf	35.2	not assigned.unknown	different hits	NA	92.1	183321	183828	NBS-LRR resistance protein	237.5	83	71	183	147	140.5	113	309.5	238	330.5	207	356.5	194	225	205	236.5	216.5	110	153	275	166	185.5	346	86	212	155	175	91	111	181	236.5	135	328	119	156	111	89	142	105.5	194
1576	MICRO.3738.C1	13.1.6.5	amino acid metabolism.synthesis.aromatic aa.tryptophan	PGSC0003DMB000000087	Pot_ch06	98.7	1706748	1706443	Anthranilate phosphoribosyltransferase	382	481	398.5	482	848.5	273.5	768.5	939	313	663	1203.5	430	315	590.5	265	769	938	299	622	699	502	351	388	686	695	820	316	368	208.5	443.5	602.5	423	675	268	292.5	263	642	645	309	239
1577	bf_arrayxxx_0085e03.t7m.scf	35.2	not assigned.unknown	PGSC0003DMB000000071	Pot_ch09	92.73	570574	570681	Bipolar kinesin KRP-130	58.5	363	66	61	62.5	375	481.5	53.5	497	545.5	58	71	394.5	407	47.5	48	67.5	405	477	642	477.5	522	543	435	47	520	61	46	192	47	388	296	78.5	390	235	307	414	63.5	397	45
1578	bf_mxlfxxxx_0031a09.t3m.scf	35.2	not assigned.unknown	PGSC0003DMB000000441	Pot_ch02	98.81	332088	331754	Conserved gene of unknown function	54	53.5	59.5	54	56.5	56.5	62	63	57	64.5	61	56	51	47	57	58	60	53	56	73	55	61	61	58	62	53	57.5	68.5	50.5	51	54	48	62	57	57	57	56	51	54	50
1580	MICRO.12547.C1	16.8.3	secondary metabolism.flavonoids.dihydroflavonols	PGSC0003DMB000000150	Pot_ch06	99.21	730536	730284	1-aminocyclopropane-1-carboxylate oxidase	158	269.5	235	201.5	416	347	240	218.5	287	604	629	267	155.5	344	134.5	177	214	355.5	184.5	766	331	471	185	182	188.5	154	268	418	199	164.5	531.5	243	478	362.5	119	270	379	166.5	151	136
1581	MICRO.16419.C1	35.2	not assigned.unknown	PGSC0003DMB000000149	Pot_ch10	99.21	187954	187575	Transmembrane protein 14	61.5	59.5	56	62	62	57	57.5	69	57.5	77	73	63.5	54	57	60	63	92.5	61	60	145	84	70	119	80	108.5	78	78	70	54	66	55	54	65	59	60	63	55	61	56.5	57
1582	MICRO.9304.C1	29.4.1.56	protein.postranslational modification.kinase.receptor like cytoplasmatic kinase VI	PGSC0003DMB000000085	Pot_ch02	98.48	301437	301109	Protein kinase	61.5	68	61	75	72	68	75.5	67	70	89	87.5	75	77	56	61	65	65	59	68	71	68	66.5	77	77	64	64.5	65	71	58	60	69	56	73	67	62	63	58	60	57	63
1583	MICRO.16964.C1	35.2	not assigned.unknown	PGSC0003DMB000000069	Pot_ch05	95.62	1559086	1558653	--	50	51	NA	53	52	51	53.5	53.5	56	53	63	53	54	50	49	49	50.5	51	52	50	52	53	52	49	48	48	47	53	48	46	53.5	50	54	49.5	50	50	47	50	55	52
1584	MICRO.1607.C3	26.07	misc.oxidases - copper, flavone etc.	PGSC0003DMB000000034	Pot_ch12	96.9	360109	359498	Allyl alcohol dehydrogenase	110	238	126	188.5	121	158.5	202	473	131	400.5	664	229	276	182	99	276.5	237	140	222	300	199	224	208	268	310	272	184	236	89	173.5	233.5	137.5	291.5	249	151	149.5	249	197	291	236
1585	STMIL93TV	35.2	not assigned.unknown	different hits	NA	95.15	1139908	1140113	--	214	80	136	243	252	118	67	145	191	82	104	80.5	70.5	155.5	64	127	120	146	95	67	116	128	123	66	181	63	124	112.5	110.5	60.5	170	72	80	78.5	70	140	66	89	115.5	78
1586	MICRO.425.C1	31.4	cell. vesicle transport	PGSC0003DMB000000213	Pot_ch04	98.8	1078010	1078175	Protein transporter	1184	1033	694	1678	1387.5	892	1329	1224.5	1303	641	1647	1154	842	1170	864	1054.5	860	929	1152.5	706	504	726	765	487.5	910	738	521	617.5	299.5	668	1126	792	1207	909.5	598	746.5	661	1250	558	702
1587	MICRO.9525.C2	9.9	mitochondrial electron transport / ATP synthesis.F1-ATPase	PGSC0003DMB000000376	Pot_ch12	100	354800	354612	ATP synthase epsilon chain, mitochondrial	858	836	518	1038	1022	732	948	1297	1395	863	1248.5	1465	959	725	791	888.5	1792	701.5	1211	1699	1111.5	968	1587	1577	1169	1254	917	1100	471	923	713	713	1077	775	594	601	617	998	657	756
1588	bf_ivrootxx_0016g12.t3m.scf	26.1	misc.cytochrome P450	PGSC0003DMB000000604	Pot_ch12	96.64	198274	198745	Cytochrome P450	45	53	52	60.5	57	53	60	61	60.5	71	66	56	55	50	54.5	55	58	52	57	56	57	56	59	57	53	47.5	50	50.5	50	47	53	51.5	66	55.5	52	51.5	46.5	54	53.5	55
1589	MICRO.3588.C1	13.1.5.3.01	amino acid metabolism.synthesis.serine-glycine-cysteine group.cysteine.OASTL	PGSC0003DMB000000132	Pot_ch08	98.5	104127	103862	Cysteine synthase	1352.5	1094	879	1524.5	1414	900.5	1373	1678	1286	1328.5	1795.5	1319.5	1235.5	1462	919	1431	2454	1318.5	2103.5	2025	1447	1678.5	1779	1228	1776	1097	959	1925	762.5	1148	1291	1034.5	1811	1237	780.5	1001	1127.5	1298	1045	960
1590	MICRO.10257.C2	35.1	not assigned.no ontology	PGSC0003DMB000000526	Pot_ch01	100	330806	330254	Mucin	299	263	169	330	299.5	242.5	325.5	384	311	223.5	350	272	288.5	236	242	302.5	310	260	379	242.5	206	257	235.5	196	201	231	169	310	162.5	203	243.5	212	250	279	196.5	268	168	314	204	215.5
1591	bf_ivrootxx_0052D10.t3m.scf	35.1	not assigned.no ontology	PGSC0003DMB000000078	Pot_ch12	98.46	322035	321646	2-oxoglutarate-dependent dioxygenase	48	51	52	53	51.5	50	52	49	52	53	58	54	55	50.5	51	49	50	51	50	47.5	49	51	47.5	52	47	46	46	50	47	49	46	48	53	49	47	51	47	46	49	48
1592	MICRO.15200.C1	35.2	not assigned.unknown	PGSC0003DMB000000215	Pot_ch06	97.28	175342	175744	Conserved gene of unknown function	122	196	122	180	188	117	208	206	167	208.5	250	196	163	171	102	209	147	151	173	156.5	131	118	143.5	120.5	131	146	90.5	145.5	95	139	185.5	95.5	193	113	126	115	151	178.5	110.5	108
1593	MICRO.11838.C1	29.2.2	protein.synthesis.misc ribosomal protein	No Significant Hit	NA	NA	NA	NA	--	48	51.5	50	50	49.5	54	53	49	52	55.5	54.5	52	51	51	49.5	51	53	51	52	49	54	56	52.5	50	47	46	48	50	46	46	47.5	47	55.5	50	50.5	51	49	48	49	49
1594	MICRO.6972.C1	23.5	nucleotide metabolism.deoxynucleotide metabolism	PGSC0003DMB101000060	Pot_ch01	97.27	774045	774264	MCT-1	355	438.5	240	399	612	307	617	801	430.5	475.5	1120.5	394.5	383	355.5	253	716	1335	324	415	618	829	834	645	599	587	972	523	648	191	399.5	283	250	375	481	201	258.5	601	298	394	281.5
1595	BF_LBCHXXXX_0037C02_T3M.SCF	35.2	not assigned.unknown	PGSC0003DMB101000130	Pot_ch09	97.04	540488	539881	--	51	60.5	56	59	62	56	55	59	61	65	69	55	57	55	56	56	53.5	59	51	54	59	58	56	54	52	55	50	57	49	54	54	56	62.5	57	59	61	57.5	57	61	54
1596	MICRO.17653.C1	35.2	not assigned.unknown	PGSC0003DMB000000298	Pot_ch09	94.18	152735	153214	DNA mismatch repair protein pms2	458	226	327	402.5	556	182	435	234	258	329	454.5	526	269.5	399.5	221	230	302	403	283	286	459	263	275	438	394.5	321	396.5	279	206	213	210	192	302	202	295.5	179	363	376.5	156.5	228.5
1597	STMIB32TV	35.2	not assigned.unknown	PGSC0003DMB000000154	Pot_ch03	94.42	948721	948113	Cytochrome P450	91	119	87	257	191	82.5	113	97	146	242.5	246	89	106	242.5	155	88	183	155	109	433	273.5	220	402	209	297	104	193	289	94.5	135	91	69	250.5	91	153	85	132.5	79	142	140
1598	MICRO.5634.C2	35.1	not assigned.no ontology	PGSC0003DMB000000148	Pot_ch11	98.53	460865	460663	Calcium-binding protein	85	86	81	109	96	95	99.5	129	118	97.5	126	105	103	86	86	103	139	79	97	122.5	107	113.5	110	77	84.5	91.5	100.5	93	65	88.5	80	74	101	85.5	67	85	102	97	75	77
1599	MICRO.17269.C1	35.2	not assigned.unknown	PGSC0003DMB000000101	Pot_ch11	98.54	1450506	1451120	WD-repeat protein	998	339	312	1705	513	383.5	1300	536	1435	345	1765	428	1230	395	366	438	508.5	387	457	1144.5	914	1077	1055	278	414	323.5	330	374	443.5	716	978	720	426	952	614	694.5	648	451	220.5	295
1600	MICRO.7327.C1	23.5	nucleotide metabolism.deoxynucleotide metabolism	PGSC0003DMB000000531	Pot_ch01	100	311321	311127	Bifunctional dihydrofolate reductase-thymidylate synthase	1030	1198	905.5	1741	1562	1356	1568	2064	1535	1557	2471	1321	1459.5	1495	979	1917	3732.5	1395	1599	3451	2528.5	2894.5	3019	2766.5	2866	1715	2072	3217	757.5	1994	1510	922	1713	1254.5	705.5	905	2037	1205.5	1519	1105
1601	MICRO.12020.C2	29.5.11	protein.degradation.ubiquitin	PGSC0003DMB103000051	Pot_ch04	99.84	215934	217781	Spliceosome associated protein	176	143	149	260	263	160.5	209.5	222.5	181.5	148	279	195	179	181.5	134	236	196	136.5	222	209	141	166	160	135	161	132	124	206	98	141.5	170	155	255	158	132	155	145	223.5	122	152
1602	MICRO.10768.C1	35.1	not assigned.no ontology	PGSC0003DMB000000101	Pot_ch11	98.72	1357200	1358214	Conserved gene of unknown function	751	1013	743	1460.5	972.5	836	810	921	1081.5	625	1290	858	1090.5	930.5	712	915	1931	696	1102.5	1831.5	1190	1662	1417	1314	1880	1047.5	1199	1508	555	1228	1508	611	974	717	511	542	706	977	514	628
1603	MICRO.5158.C2	35.2	not assigned.unknown	PGSC0003DMB000000008	Pot_ch10	94.62	2846724	2846467	Valacyclovir hydrolase	48.5	50.5	48	51	49	53	52	51	51	50.5	58.5	50	47.5	46	48.5	50	46.5	45	48	47	54	50	49.5	50	43	48	46.5	45	44	47	44	45	49	50	46.5	51	49	46	46	48
1604	bf_swstxxxx_0039c03.t3m.scf	35.2	not assigned.unknown	PGSC0003DMB000000327	Pot_ch03	100	493078	492874	Colon cancer-associated protein Mic1-like containing protein	93	78.5	71	110	107	74	86	88	85	80	105.5	78	88	78.5	65	89.5	88	73	82	81	69	79	85	76	86	57	63	77	62	67	78	68	93	69	66	69.5	68	83.5	62	68
1605	MICRO.11980.C1	31.4	cell. vesicle transport	PGSC0003DMB000000095	Pot_ch01	97.24	231603	231920	Golgi SNARE 12 protein	543	457	380	731.5	579.5	571	606.5	682	553	626	925.5	638	587.5	614	450.5	643	774	600	605.5	788	496	586	628	491	514	611	456	684	222	502.5	569	330	654.5	522	325	508	529.5	565	572	480
1606	MICRO.8947.C1	26.1	misc.cytochrome P450	PGSC0003DMB000001530	NA	96.76	4005	4838	--	79.5	121.5	55	116	116	150	156	149	140	105	54	87	189	50.5	106	133	200.5	79	61.5	455.5	258	239.5	162	95	150	279.5	145	313.5	46	147	83	50.5	126	55	47	51	97	47	86	68
1607	MICRO.442.C1	27.1.1	RNA.processing.splicing	PGSC0003DMB102000083	Pot_ch02	100	651081	651371	Splicing factor 3B subunit	662.5	383	314	848	705.5	548	745	646	779	328	829.5	423	696	532.5	396	547	443.5	366	637	271.5	261	395	386.5	236	540	342.5	367	303	247.5	293	519	374	369.5	552	276	480.5	250	600	205	303
1608	POACH10TV	17.3.01.02.02	hormone metabolism.brassinosteroid.synthesis-degradation.sterols.SMT2	PGSC0003DMB000000500	Pot_ch01	91.62	78222	77650	S-adenosyl-methionine-sterol-C-methyltransferase	102	117	87.5	175	146	171	119	211.5	172.5	148	193	154.5	197.5	135	90	122	170	83.5	108	120.5	102.5	102	103	90	134	337	135	589	72	150	147	83	89.5	94	76	100	79	102	98	121
1609	MICRO.2472.C1	10.6.3	cell wall.degradation.pectate lyases and polygalacturonases	PGSC0003DMB101000063	Pot_ch12	99.31	584386	583662	Polygalacturonase	491	478	352.5	652	502	385.5	585	689	594	592	914.5	562	489.5	552	306	598	691.5	478	543.5	824.5	498	592	605	596	619	547	462	683	260	452.5	534	334.5	602	454	306	359	501	606.5	489	371.5
1610	MICRO.3670.C2	27.3.06	RNA.regulation of transcription.bHLH,Basic Helix-Loop-Helix family	PGSC0003DMB000000021	Pot_ch09	91.73	294551	294816	Prf interactor 30137	69.5	409	61	121	64.5	75	338	93	286	104	121.5	302	275	285	62	77	73	149.5	279.5	324	245	254.5	306	91	264	189	101.5	80	142	64	219.5	167	81.5	184	148.5	120	61	86.5	187.5	74
1611	BF_LBCHXXXX_0038F07_T3M.SCF	35.1	not assigned.no ontology	No Significant Hit	NA	NA	NA	NA	--	45	49	51	53	48.5	50	50.5	49.5	47	54	49	50	51	47	50	49	48	47	48	46	49	49.5	49	45	48	48	47	48.5	47	45.5	45	48.5	48	49	48	51	48	48	48	49
1612	MICRO.12644.C1	35.2	not assigned.unknown	PGSC0003DMB000000444	Pot_ch01	98.94	159991	161114	Type-B response regulator	340.5	338	260	357	336	341	421	485.5	406	407	435	428	365	450	249	438	606	321	351	578	391	442	552	348	476	246	349	424	202	343	333	223	372	275	226	318	326	326	232	239
1619	MICRO.3626.C1	27.3.65	RNA.regulation of transcription.Polycomb Group (PcG)	PGSC0003DMB000000415	Pot_ch02	99.76	291016	290601	Transcription factor	95	83	77	81.5	68	73.5	101.5	97.5	68	84	145	106	71	66.5	70	92	103.5	66	111	99	64.5	75	85	73	128.5	71	74	100.5	62	71	71	54	91	79	76	70	70	76.5	60	70
1620	bf_arrayxxx_0017g06.t7m.scf	16.8.1	secondary metabolism.flavonoids.anthocyanins	PGSC0003DMB000000152	Pot_ch11	97.79	136076	136571	Anthocyanidine rhamnosyl-transferase	100.5	109	77	152	105	154	105.5	81.5	202	234.5	121.5	105	76	183	85	81	77	86	169	188	65	106	112	288	170	183	143	349	50.5	126	285.5	88	403	127.5	111.5	78.5	163.5	90	439	235.5
1621	STMJM32TV	28.2	DNA.repair	PGSC0003DMB102000083	Pot_ch02	95.39	455925	455560	DNA mismatch repair protein muts2	83	160.5	79	173	117	126	92.5	147	133	188	217.5	171	136	152	125.5	118	183	126.5	196	326	218.5	270	290	118	317	89	120	132	79	205	99	105	144.5	126	103.5	83	95	174	90	124
1622	MICRO.4034.C1	4.04	glycolysis.PPFK	PGSC0003DMB000000034	Pot_ch12	97.93	960734	960974	Phosphofructokinase	120.5	137	109	159	142.5	109	143	171	140	133	217	124	129	114	87	144	294	101	155.5	181.5	157	206	163.5	145	158.5	127.5	117	187	85	133.5	131	96	138	111	96	108.5	133	130	73	101
1623	cSTA4D23TH	35.2	not assigned.unknown	PGSC0003DMB000000154	Pot_ch03	99.12	71135	71247	Tripeptidyl peptidase II	468.5	344	269	631	530.5	345.5	469.5	524	397.5	460.5	683	379	300	413	304	552	435.5	338	507.5	444	328.5	288.5	363.5	316	371	256	252.5	364	160	243	404	251	618.5	340	280	301	473	421	372	258
1624	bf_cswbxxxx_0009c05.t3m.scf	35.2	not assigned.unknown	different hits	NA	94.07	1148698	1149059	--	82	68	64	102	105.5	57	80	99	84	88	112	71	63.5	94	69.5	90	80.5	76	103	61.5	56	70	67.5	58	64	84	63.5	76	57	69	54	63	65.5	71	60.5	64	69	79	67	66
1625	TBSK01402FE10.t3m.scf	35.2	not assigned.unknown	PGSC0003DMB000000913	Pot_ch04	96.67	14760	15177	Leucine-rich repeat family protein	89	91.5	77	115	99	95	108.5	109.5	73	92	125	96	76.5	89	96	85.5	150	90	91	85.5	76	123.5	148	74.5	114	84	70	105	60	138	71	81	101	88	74.5	81	93	103	77	74
1626	MICRO.13814.C1	35.2	not assigned.unknown	PGSC0003DMB000000431	SL2.10ch04	99.72	435814	435089	UDP-glucose:protein transglucosylase	62	60	55	66	70	57.5	62.5	66	57.5	59.5	76.5	66	60	57	54	65	62	60	60	55	58	58	61	56.5	57.5	58	55	59	50	52	55	51	69	55	57	54	66	62	60	57
1627	MICRO.9780.C1	35.1	not assigned.no ontology	PGSC0003DMB000000085	Pot_ch02	95.71	1686381	1687068	Transcription factor APFI	504.5	452	333	920	652.5	379	710	878	808	783	906	674	628	476	609	746	1875.5	756	1028.5	1364	917	1413.5	1372.5	648	913	635.5	590	929	241	747	587	437	763.5	533	417	400	595.5	605	544	529.5
1628	MICRO.553.C1	29.5.05	protein.degradation.serine protease	PGSC0003DMB000000004	Pot_ch02	99.55	2919953	2919510	Serine-type peptidase	280	463	288	404	275.5	241	431	635	540.5	526.5	491	316	282	288	275	483	890	418	533.5	641.5	361	551.5	483.5	335	487	481.5	399	690	242.5	345.5	363.5	195	425	348.5	302.5	297	245.5	320	234	287
1629	MICRO.3637.C1	27.1.1	RNA.processing.splicing	PGSC0003DMB000000017	Pot_ch11	97.22	3009617	3010185	Sas10/Utp3 family protein	1827	1772.5	1339	5066	4776	2064	3125.5	3312	2259	1575	4188	2252	2877.5	2601	2282	3105	4206	2230.5	2784	2453	2459	3602	3017.5	1544	3784.5	2113	2481	2302	663	2400	1562	1673	2248	2577	823	2649	1696.5	3840	1010	2085
1630	SDBN006J11u.scf	35.2	not assigned.unknown	PGSC0003DMB000000048	Pot_ch08	100	172356	171941	Conserved gene of unknown function	50.5	61	56.5	52	60	53	62.5	68	61	80	68	65	72	68	51.5	64.5	80	50	81	48	54.5	52.5	69	52	52	63	68	49	53.5	47.5	68	53	68	56	56	51	52	51	58	58
1631	MICRO.845.C1	2.2.2.02	major CHO metabolism.degradation.starch.starch phosphorylase	PGSC0003DMB000000644	SL2.10ch09	100	78962	78804	Alpha-glucan phosphorylase, H isozyme	381	267.5	308	454	466.5	316.5	349.5	454	306	267	580.5	357	339	501	218	528	641	314	475	445	374	563	452.5	314	488.5	303.5	319.5	572.5	202	529	370	277.5	461.5	343.5	243	394.5	246.5	334	216	231.5
1632	cSTA12B7TH	35.2	not assigned.unknown	PGSC0003DMB000000039	Pot_ch03	97.83	201616	201479	Protein kinase (PK)	45.5	53	50.5	51	48	51	55	52	52	53	54	52	53	48	51	51	51	47	49.5	53	51	52	51	49.5	48	46.5	48	49	47	47	49	47	52	49	50	51	47	50	49	48
1633	MICRO.7659.C3	2.1.2.04	major CHO metabolism.synthesis.starch.debranching	PGSC0003DMB000000365	Pot_ch11	100	455235	455511	Pullulanase	71	67	70.5	113.5	89	75	70	75.5	70.5	66	100	76	66.5	94.5	64	76.5	61	73	89.5	62	55	65	68	58	64	54.5	57	78	54	67	87.5	62	87	75	61	82	68	73	57.5	62
1634	MICRO.403.C3	13.1.3.4	amino acid metabolism.synthesis.aspartate family.methionine	PGSC0003DMB000000008	Pot_ch10	96.28	3443494	3442775	Methionine synthase	3080	2442	1669	3060	4338	3078.5	5277	4969	2753	8052	8643.5	2818.5	4153	2419.5	3321	3834	15176	1873	7534.5	16663	11868	11316	13536.5	9612	13148	5641	8093	12056	1994.5	5415	4766	5059	3275	5113.5	1791	1399	5386.5	5298	7375	6400
1635	MICRO.5359.C1	35.2	not assigned.unknown	PGSC0003DMB000000133	Pot_ch11	96.84	278711	279023	F-box family protein	99.5	124	94	132	167	96	129	88	106.5	115	138.5	99	113	113.5	79	94	96	97	149	103	99.5	138	91	92	125	85	91.5	114	80	106	147	98	131.5	109	102	110	117	117	93.5	82.5
1636	MICRO.1081.C22	1.03.12	PS.calvin cyle.PRK	PGSC0003DMB000000194	Pot_ch10	99.67	151138	151440	Gene of unknown function	249	259	224	509	360	393.5	344	615	430	290	656	272.5	377	352	259	524	869	345.5	316	471	376.5	523	428	242	341.5	443.5	359.5	428.5	108	352	337.5	239.5	284.5	205	125	275.5	436	270.5	421	215
1637	MICRO.12572.C1	34.2	transporter.sugars	PGSC0003DMB101000204	Pot_ch05	98.99	354007	354499	UDP-N-acetylglucosamine transporter	505.5	413	351.5	632.5	557	417.5	375	597	633.5	417	642	496.5	543.5	422	384.5	550	626	324	527	623.5	459	486	558	423	667	420	394	472	157	321	574	246	341.5	459	239	294	239.5	489	218	378
1639	POCA474TV	35.2	not assigned.unknown	PGSC0003DMB000000292	Pot_ch08	92.62	462978	463126	EREBP-4	270.5	381	215	194	159	369	398	344	325.5	268.5	798	365	303.5	254.5	126	272	244	367.5	407	141	113	116.5	131.5	215	437.5	123.5	149	289	75	209.5	211.5	121	285	135.5	174.5	294	205.5	272	162.5	112
1640	POCCK08TP	35.2	not assigned.unknown	PGSC0003DMB000000201	Pot_ch08	96.51	414692	414329	Growth regulator	83	94	72	93	85.5	85	88	91.5	89	80	110	93	87.5	81	71.5	89	101	78	97	101	80	87	103	78	99	61	75	89	59	81	88	66	91	76	69	85	78	78	62	69
1641	MICRO.14377.C1	29.5.11.04.02	protein.degradation.ubiquitin.E3.RING	PGSC0003DMB000000363	Pot_ch01	100	162417	162122	RING zinc finger protein	48	50	49	55	50	54	51	53	53	54	51	52	53.5	48	51	52	49.5	51	51	50	50	53	51	49	47.5	46	46	50	46	44	47	47	52	51.5	47	51.5	48	49	51.5	49
1642	MICRO.9421.C2	29.2.2	protein.synthesis.misc ribosomal protein	PGSC0003DMB000000131	Pot_ch11	97.31	913709	914078	Ribosomal protein	4362.5	3528.5	2824	7765	5450	5481.5	4362	7213.5	5795	5015	8982	5349.5	5492	4722	4986	5739.5	7362	4704.5	7138	6303	4643.5	4156.5	5985	4554	6201	6411	4826	8690.5	2101	4963	6073	4132	6691	3435	2654.5	3254	5199.5	4743	6771	4823.5
1643	bf_lbchxxxx_0055h05.t3m.scf	35.2	not assigned.unknown	PGSC0003DMB000000072	Pot_ch05	97.12	2022246	2022689	--	100	97	98	244	147	78	56	103.5	102	148	269	58	57.5	116	52	122	80.5	143.5	69	89	79	95	74	75	86.5	69	77.5	76	65	59.5	106	79	104	82	75	81	77	106	121	75.5
1644	BF_LBCHXXXX_0018A12_T3M.SCF	35.2	not assigned.unknown	No Significant Hit	NA	NA	NA	NA	--	49	51	52	54	48	53	50	53	52	54	55	54	52.5	49	52	54.5	53	50	52	56	53	50	51	52	49	47.5	51.5	48	48	46.5	48	45	56	50.5	50	51	50	46	48.5	52
1645	bf_mxlfxxxx_0020b10.t3m.scf	30.3	signalling.calcium	PGSC0003DMB000000550	Pot_ch06	95.39	198789	198344	Calcium-binding allergen Ole e 8	59	143.5	93.5	117	70	74	133	121	83	106.5	89	82	61	77	135.5	84	734.5	55.5	60	1349	648	135	290	884	327	822	280	128	164.5	254.5	92	66	128.5	80	85	58	692.5	82	60	72
1646	MICRO.8127.C1	27.3.21	RNA.regulation of transcription.GRAS transcription factor family	PGSC0003DMB000000213	Pot_ch04	99.05	679630	677534	GRAS6	158.5	180	129	183	155	150	206	194	153	169.5	195	214.5	128	121	236	179	157	127	202	278	126	161.5	197.5	148	207	133	144	148	92.5	136.5	168	102.5	187.5	153	107	124	185	136.5	130.5	139
1647	MICRO.5934.C1	16.1.1	secondary metabolism.isoprenoids.non-mevalonate pathway	PGSC0003DMB000000021	Pot_ch09	98.52	2891801	2892205	Geranyl geranyl pyrophosphate synthase	98.5	105	86	97	97	115	116	109	111.5	110.5	123	107	118	101	96.5	104	99	89	123	115	103	126	105	86	117.5	99	78.5	128	81	88.5	96	85	104	94	82.5	106	88	87.5	80	79
1648	bf_mxflxxxx_0061f12.t3m.scf	17.2.3	hormone metabolism.auxin.induced-regulated-responsive-activated	PGSC0003DMB000000157	Pot_ch07	95.3	1374020	1374594	Chaperonin 21	461	406	334	803	457	465	616	706	469	489	708	586.5	447	536	362.5	707	423	362	671	495	365	368	430.5	483.5	432.5	263	353	371	188	322	509.5	280	573	367	320	339	416.5	432.5	338	288
1649	MICRO.3400.C1	29.5.11.04.03.01	protein.degradation.ubiquitin.E3.SCF.SKP	PGSC0003DMB000000290	Pot_ch01	99.18	786915	787157	Skp1	526	421.5	295	599.5	592	324	429	587	637	361.5	485	449.5	420.5	428	441	603.5	479	372	429.5	305	238	351	364	263	401	248	453	333	198	281	506.5	285	450	373	272.5	437	269.5	524	291	359
1650	MICRO.7635.C1	35.2	not assigned.unknown	PGSC0003DMB000000241	Pot_ch02	98.11	284179	284021	Oxidoreductase	51	57	52	57.5	55	58	55.5	57	56.5	54.5	58	55	54	55	52	61	85.5	53	52	70	74	72.5	65.5	68	65	52	61	67	52	58	54	49	61	51	55.5	55	52	50	53	53
1651	MICRO.8649.C2	35.1	not assigned.no ontology	PGSC0003DMB000000185	Pot_ch04	98.61	850552	849697	Elicitor-inducible protein EIG-J7	50	50	49	51	52	49	54	52	50	52.5	51	54	52	49	48	52	49.5	47	52	52	53	56	52	50.5	49	47	49.5	54	47	47	50	47	56	50	52	54	47	50.5	53	51
1652	MICRO.540.C1	31.1	cell.organisation	PGSC0003DMB000000131	Pot_ch11	98.4	1098062	1097499	SKIP5	1056	998.5	729	2156	1490.5	865	1397.5	1276.5	1060	1150	2180	1222.5	1171	1057	572.5	1538.5	1156	917	1796.5	1086	713	871	891.5	739	1223.5	782	709.5	898.5	499	758	1337	652	1278	883.5	711	770.5	825	1481	754.5	650.5
1653	MICRO.6095.C1	35.1	not assigned.no ontology	PGSC0003DMB000000056	Pot_ch12	98.98	540726	540531	Ribosomal RNA small subunit methyltransferase B	134	84	89	148	131	112	124	120	109	117	162	133	115	109	79	123	164	88	179.5	120	114.5	159	149	101.5	123	97	90	181	82	116	91	85.5	107	95.5	97	104	93	119	79	84
1654	MICRO.17808.C1	35.2	not assigned.unknown	PGSC0003DMB000000149	Pot_ch10	98.13	600026	600614	Neighbor of COX4	670.5	473	556	1138.5	531	721	563	1003	982	556	1435.5	679	938.5	703.5	678	832	1807	633	643	1431	1111	1561	1225	891	1043	1104	786	1607.5	232	762	1002	433	536	476	355	555	557	493	874.5	437
1656	MICRO.9034.C1	16.4.1	secondary metabolism.N misc.alkaloid-like	PGSC0003DMB000000016	Pot_ch04	99.52	340145	340771	Strictosidine synthase	55	69	62	73	77	63	71	82.5	61	80	73	73.5	73.5	65.5	59	67	62	57	71	68.5	60	66	63	61	76	56	59	72	53	60	69	60	88	77	61	69	73	76	75.5	68.5
1657	MICRO.12500.C1	35.1	not assigned.no ontology	PGSC0003DMB000000209	Pot_ch06	99.78	609424	609872	Conserved gene of unknown function	718.5	867	718	1446	857.5	717.5	1454	1695	999	702	1733	1261.5	932	1146	482	1437	1182	575	830	1161	825.5	1047	1123	584.5	973.5	889	475	827	374	484	738	499	1178	889	590	672	651.5	1316.5	1060	718
1658	MICRO.8248.C1	35.2	not assigned.unknown	PGSC0003DMB000000091	Pot_ch06	100	230181	229880	CG6729-PA	83.5	100	64	149.5	79	76	118	118	92	72	87.5	97	110	65	79	112	112.5	60	124.5	77	73	60.5	91	91.5	114	91	83	63	55	78	68	58	81	61	77.5	61	61	115	73	75.5
1659	MICRO.15634.C1	35.2	not assigned.unknown	PGSC0003DMB000000004	Pot_ch02	99.8	2333475	2333970	Uncharacterized ACR, COG1565 family protein	195	203.5	132	292	240.5	226.5	202	264	171.5	185	283	227	218	292	144	229	329	209	252	271.5	198	245.5	281	191.5	250	150	172	263.5	98	251	288	138	248	208	137	192	142	233	166	183
1660	TBSK00978FB06t3m.scf	35.2	not assigned.unknown	PGSC0003DMB102000002	Pot_ch05	96.12	397914	397409	--	49	50	47	56.5	48	53	50	51	49	50	53	53	47	46	47	50	51	48	50	45	54.5	52	51	48	47	47	46	48	45	48	47	46	54.5	50	48	49	46	48	48.5	48
1661	POAC263TP	1.03.08	PS.calvin cyle.transketolase	PGSC0003DMB000000089	Pot_ch03	97.68	1395203	1395676	Pyruvate dehydrogenase E1 beta subunit	52	53	53	62	57	56	57	61	53	58	71	56.5	55	55	49.5	56	53.5	49.5	59	57	59	57	56	53	54	54.5	50	54.5	47	49	52.5	50	59	55	51	53	50	54.5	54	52
1662	MICRO.17557.C1	35.2	not assigned.unknown	No Significant Hit	NA	NA	NA	NA	--	62	77	73.5	80	85	82	78	89	88	83	90.5	80.5	77	71	65.5	69	68	67	74	74	69	73	71.5	67	70.5	72	64	79.5	65	69	68.5	69	83.5	80	74.5	73.5	71.5	69	71	69
1664	cSTB49C3TH	35.2	not assigned.unknown	PGSC0003DMB000000039	Pot_ch03	99.32	100741	101327	Zinc finger CCCH domain-containing protein 27	473	335.5	300	550	471.5	304	455.5	580	548	328.5	597	483	466.5	386	325	491	302	318	608	194	154.5	188.5	224	161	288	119	236	177.5	122.5	136	399	357	477	380	273.5	288.5	264	449.5	169	243
1665	bf_lbchxxxx_0064d08.t3m.scf	35.2	not assigned.unknown	PGSC0003DMB000000101	Pot_ch11	96.17	547527	547322	PTS protein	53	58	60.5	63	71	78	68	85.5	66.5	68	85	69.5	65	61	56.5	60	68	58	56	62.5	56	61	61	57	75	67	63	84.5	49	55	50	53	71	66.5	54	58	54	59	60	58
1666	STMGD40TV	35.1.5	not assigned.no ontology.pentatricopeptide (PPR) repeat-containing protein	PGSC0003DMB000000073	Pot_ch01	95.06	1963140	1962334	Pentatricopeptide repeat-containing protein	843	828.5	512	1279	951	673	973.5	1295	903	737	1345	965	1056	726	697	1053	880	731	969.5	912	586.5	728	805	476.5	886	591	455	772	281	527	840	505	819	841.5	467.5	683	489	1007	410	733
1667	MICRO.234.C1	27.3.67	RNA.regulation of transcription.putative DNA-binding protein	different hits	NA	99.07	143887	144426	RNA binding / nucleic acid binding / nucleotide binding / protein binding / zinc ion binding	51	54	53	57	51.5	54	52.5	54.5	52.5	58	59	54	54.5	52	52	55	56	55	55.5	54	55.5	56	57	54	52	53	54	54	48	49	51	49	55	54.5	52	53.5	48	54	51	51.5
1668	MICRO.17382.C1	30.2.17	signalling.receptor kinases.DUF 26	PGSC0003DMB000000086	Pot_ch04	94.2	635931	636530	--	55	61	59	66	58.5	58.5	59.5	63.5	62	61	65	60	62	56	58	57	57	54	52	58	65	59.5	64.5	53	59	58	53	58	52.5	65.5	60	57	67	64	57	62.5	65	67	71.5	68
1669	SDBN002L24u.scf	35.2	not assigned.unknown	PGSC0003DMB000000441	Pot_ch02	93.53	463693	463500	Calcium-transporting ATPase 2, plasma membrane-type	50.5	54	55	54	48.5	52.5	54	54	52	53.5	55	55	51	48	54	50	52	50.5	52	55	51	52	54	54.5	48	46.5	49	50	44.5	52.5	49	49	52	53	52	52	52.5	49.5	52	52.5
1670	STMHO23TV	27.1	RNA.processing	PGSC0003DMB000000315	Pot_ch06	92.5	351720	351241	Polypyrimidine tract binding protein	218	235	169	419	272.5	212.5	243	252	287	206	353	232	247	218	171	220	381	187	277	352	326.5	374	304.5	235	286	217	210	264.5	118.5	196.5	199.5	176	254	201	160	158	190	264	145	168
1671	MICRO.6267.C1	35.2	not assigned.unknown	PGSC0003DMB000000026	Pot_ch03	100	2008438	2009225	Conserved gene of unknown function	1510	1318	1143	2670	2518	1299	1610	1862.5	1839	1117	2360	1775.5	1700	1398	1736.5	1388	2959	1605	1912	2676.5	1706	2444	2569	1530	2343	1271	1506	1663	587.5	1597	1528.5	1177	1585	1434	824	1272	1066	2154	718	1237
1672	bf_mxlfxxxx_0024d10.t3m.scf	35.2	not assigned.unknown	PGSC0003DMB000000102	Pot_ch07	93.56	1689033	1689497	Metal ion binding protein	48.5	51	53	52	50	58	54	59	49	53.5	50	61	51.5	51	54.5	48	52	48	47	52	54	50	51	47	49	50	46	47	44	47.5	47	48	52.5	51.5	50	49	50	49	52	51
1673	bf_ivrootxx_0054h06.t3m.scf	29.4.1.56	protein.postranslational modification.kinase.receptor like cytoplasmatic kinase VI	PGSC0003DMB000000290	Pot_ch01	99.21	721507	721757	DNA binding protein	110	142	105	186.5	146	104	181	154	114	156	212	136	142	107	104	139	216	113	126	194	209	183.5	169	204.5	163	127.5	113	174.5	87	117	116.5	108	150	132.5	107	120	126	131.5	113	104
1674	STMCQ52TV	35.1	not assigned.no ontology	PGSC0003DMB000000035	Pot_ch01	98.45	68376	68697	Vesicle-associated membrane protein	146	179	108	193	206	179	157	221	160	244	243	206.5	219.5	191	138	179	391.5	156	187	354	216	215	235	191.5	259	187	184.5	284	81	289	263	89	252	138	96.5	130	266	171	187.5	201
1675	BF_CSCHXXXX_0054E05.T3M.SCF	35.2	not assigned.unknown	No Significant Hit	NA	NA	NA	NA	--	47	48	51	50	48	51	50.5	50	49	51	55	51	47.5	49	48	47.5	47	50	49	48	61	52	48	47.5	45.5	46	47	48.5	48	47.5	47	45	50.5	49	51	50	47	47	48.5	45
1676	MICRO.8994.C1	29.4.1.55	protein.postranslational modification.kinase.receptor like cytoplasmatic kinase V	PGSC0003DMB000000184	Pot_ch04	99.41	263514	264366	Serine/threonine-protein kinase PBS1	1516	1603	829.5	1778	1404	1097	2077	2509.5	2262.5	2167	2363	2218	1614	1526	785.5	1931	1616	1207	1698	1054.5	1198.5	1227	1261	1102.5	1341	993	1019	1526	561.5	731	1433	954.5	1955	1127.5	943.5	888	1089	1558	1151	980
1677	MICRO.4581.C1	29.6	protein.folding	PGSC0003DMB000000103	Pot_ch05	97.96	291486	291730	Rubisco subunit binding-protein beta subunit, rubb	66	66	58	78.5	94	65.5	69	80	63	72	71	69	76	65	57	77	118.5	60	61	69	133.5	73	102	69.5	73	59	58	74	55	77.5	58.5	54	74	63.5	64	65.5	64.5	70	69	65.5
1678	MICRO.13162.C1	35.2	not assigned.unknown	PGSC0003DMB000000217	Pot_ch11	96.66	1029476	1028671	DNA binding / nucleic acid binding / protein binding / zinc ion binding	241	216	184.5	365.5	378	243	263	285.5	307	218	350	274	249	270	228	290	262	234	357.5	222	180	193.5	217	241	277	203	217.5	231	100	174	237	179	280	265.5	133.5	204	193.5	335.5	188	242
1679	bf_mxlfxxxx_0071g12.t3m.scf	35.2	not assigned.unknown	No Significant Hit	NA	NA	NA	NA	TMV resistance protein N	66.5	63	55.5	81.5	53	101	108	145	75	63	75.5	72	57	51	158.5	99	65	54	69	62	58	76	131	162	62	80	53	107	49	54	65	77	115.5	78	57	80	81	88	78	60
1680	MICRO.13227.C1	35.2	not assigned.unknown	PGSC0003DMB000001214	NA	94.68	11497	9801	--	146	91	94	182	72.5	59.5	92.5	143.5	141.5	59	312	139	101	59	80	146	79	99	170.5	56.5	75	58.5	60	68	64	77	69.5	63	61	46.5	73.5	79.5	119	98	95.5	85	82	89	75	83
1681	MICRO.7419.C1	35.1	not assigned.no ontology	PGSC0003DMB101000063	Pot_ch12	98.89	343972	344597	Xenotropic and polytropic murine leukemia virus receptor ids-4	174	213	172.5	234.5	236	236.5	284	367	229.5	291	341	209.5	192	338	149	344	255.5	236	186	201	165.5	299.5	211	168.5	190.5	130	162	267	148	183	149.5	144	181	153	179	192.5	170	179.5	206.5	131
1682	MICRO.1294.C1	35.2	not assigned.unknown	PGSC0003DMB000000073	Pot_ch01	96.44	1032359	1031499	Conserved gene of unknown function	226	357	122	171.5	272	152	176.5	426	252	226	310	314	200	203	169	417	383	173	267	376	234.5	300	219	182.5	202.5	235	195	428	84	201	141	92	138.5	129.5	143	192	197	165	117.5	146
1683	BF_TUBSXXXX_0021D05_T3M.SCF	35.2	not assigned.unknown	PGSC0003DMB000000281	Pot_ch08	92.98	575931	575557	KOM	321.5	379	284	372	295	223	356.5	480	342	442	620	380	264.5	404.5	354	379	1252.5	252	355	1525.5	840.5	724	931	1280	766	1090	852	934	287	567	395	333.5	584	310.5	250	240.5	1253.5	375	402	424
1684	MICRO.17975.C1	35.2	not assigned.unknown	PGSC0003DMB000000172	Pot_ch01	90.69	1179341	1178541	Lipoxygenase	47	54	51	58	53	51	54.5	55	53.5	52	59	59	52	51	55.5	52	52.5	51	51	54	54	51	50	50	49	45	49	51	48	50.5	46	48.5	55	54	52	48	50	50	49	54
1685	MICRO.11070.C1	20.1.07	stress.biotic.PR-proteins	PGSC0003DMB000000069	Pot_ch05	95.21	1432540	1432991	Acidic endochitinase	48.5	51	49.5	133.5	128	238	113.5	106	50	46	57	52	125.5	49.5	51	78	265.5	66	47	50	54	193	407	49.5	45	442	380.5	48	46.5	289	48	47	127	49	50	49	358	48.5	72.5	200
1686	bf_arrayxxx_0053b12.t3m.scf	35.1	not assigned.no ontology	PGSC0003DMB000000073	Pot_ch01	97.36	598800	598576	Methylthioribose kinase	173	105	100	154	136	150	139	168.5	142	117	219	123	158	159	120	157	154	130	173	130.5	105	118	115.5	97.5	136	138.5	100	171	78	106	140	92	158	129.5	97	164.5	156	178.5	170.5	160.5
1687	BF_LBCHXXXX_0009C02_T3M.SCF	35.2	not assigned.unknown	PGSC0003DMB101000002	Pot_ch04	97.41	443080	442734	Conserved gene of unknown function	369	536	324	520.5	429	500.5	1048	282	444.5	208	765	295	212.5	435	359	203	266	348	125	509	339.5	404	390	253	505	318	392	251	120	418	410.5	333	672.5	364.5	358	308	216	506	503.5	108.5
1688	POCCF66TP	29.5.11.04.02	protein.degradation.ubiquitin.E3.RING	PGSC0003DMB000000073	Pot_ch01	98.12	882471	881890	Ssm4 protein	94.5	118.5	79	116	158	86	118	126	92	77	158	92	102.5	93	74	125	112.5	74	134	106.5	97	107	75	71	93	74	68	105.5	59	70	96	70	89	122	68	75	96.5	107	63.5	85.5
1689	MICRO.7509.C1	29.5.05	protein.degradation.serine protease	PGSC0003DMB000000152	Pot_ch11	98.68	978349	977818	Protease Do-like 10, mitochondrial	202	152	137	271	219	121	190.5	244	228	125	217.5	189	291.5	143	144	218	276	116	197	202	156	224	165	134	199	154	148.5	168	100	130	157	147	134.5	130.5	101.5	139	108	236	83	123
1690	MICRO.9632.C2	35.1.40	not assigned.no ontology.glycine rich proteins	PGSC0003DMB101000012	Pot_ch02	90.93	344752	344382	Conserved gene of unknown function	48	48	50	58.5	61	60	52	56	59	56	81.5	58	59	66	51	55	60	60	53.5	50	74	77.5	81	70	49	85.5	52	50	47	73	48	53	48	46	51	53	47	55	73	47
1691	MICRO.200.C2	13.1.3.6.1.4	amino acid metabolism.synthesis.aspartate family.misc.homoserine.homoserine kinase	PGSC0003DMB000000330	Pot_ch04	98.61	495939	494930	Homoserine kinase	99	124	106.5	122	119	127.5	145.5	181.5	103	170	195	153	129	126	135.5	162	330	106	124	381.5	200	273.5	339	253	242.5	183	158	218	85	198	108	87	157	120	77	91.5	167	120	128	104
1692	MICRO.16478.C1	35.1.40	not assigned.no ontology.glycine rich proteins	PGSC0003DMB000000102	Pot_ch07	96.79	1123608	1124630	Conserved gene of unknown function	51	53	56.5	59	60	52	59	55.5	59	58	66.5	53.5	56	52.5	52	56.5	53.5	54	55.5	58	55	57	54	53	52	50	51	55	49	53	50.5	54	63	55	50	54.5	52	56	52	57
1693	bf_mxlfxxxx_0036h08.t3m.scf	35.2	not assigned.unknown	PGSC0003DMB000000004	Pot_ch02	90.7	2452786	2452626	BRASSINOSTEROID INSENSITIVE 1-associated receptor kinase 1	559	427	326	898	696	515	658	608	598	636	889	648	681	697.5	478	602	733	356.5	611.5	1047.5	666.5	717	762.5	677	819	637.5	527	786	217.5	583	647	429.5	689.5	544.5	312	382	629.5	712.5	458.5	535
1694	POCA687TV	29.5.11	protein.degradation.ubiquitin	PGSC0003DMB103000051	Pot_ch04	92.25	217904	218290	Spliceosome associated protein	197	144.5	158	241	245	182	252	273	205	200	343	209.5	197.5	159	156	233	188	151	236	194.5	139	164	159	137	168	167	172	216	92.5	140	170.5	169	243	193.5	135.5	148	159	225	164	157.5
1695	ACDA02585H05.T3m.scf	35.2	not assigned.unknown	PGSC0003DMB102000002	Pot_ch05	96.74	2442958	2443384	Gene of unknown function	48.5	49	48	50	49	51	50	53	48	51	53	50	50	48	47	49	48	51	52.5	49.5	51	51.5	49	47	47	47	46	45.5	49	45	46	46	49	48	47	49	46	47.5	51	48
1696	STDB003I07u.scf	3.5	minor CHO metabolism.others	PGSC0003DMB000000154	Pot_ch03	94.12	712642	712861	3-hexulose-6-phosphate isomerase	385	315.5	251.5	52	58	360.5	511	653	505.5	56	52.5	451	402	52	52	503.5	630	48.5	395	51	54	495.5	54	48	46	508	51	54	188	445	599.5	361	54	396	51	412.5	428	473.5	412	57.5
1697	MICRO.15340.C1	31.3	cell.cycle	PGSC0003DMB000000133	Pot_ch11	97.84	600286	599871	Cyclin A1	59	55	52	52	52	58	57	55	51.5	63	56	59.5	82	54.5	52	52	53	48	51	53	52	51	51	50	48	50	48	48	45.5	47	47.5	49	57.5	54	48	53	54	51	48.5	52
1704	bf_arrayxxx_0008h01.t3m.scf	35.2	not assigned.unknown	No Significant Hit	NA	NA	NA	NA	TPR domain protein	47.5	51	53	51	52	49.5	54	54.5	52	53	54	54	53	49	51	51	51	49	51	48	51.5	51	52	49	49	51	52	51	47	49	49	50	52	51	52	50	47	48	51	51
1705	072F06AF.esd	35.2	not assigned.unknown	PGSC0003DMB000000412	Pot_ch01	98.95	482687	482023	Phospholipase A22	238	255	155	257	230	212.5	296	378	251	339	420	314	207.5	232	161	283	338	247.5	421	321.5	243	306	322	261	259	212	235	397	122	165	230	172	235	212.5	161	182	184	238	255	166
1706	bf_arrayxxx_0069h10.t3m.scf	35.2	not assigned.unknown	PGSC0003DMB000000215	Pot_ch06	92.45	615313	615156	Conserved gene of unknown function	55.5	59	54	67	59	62	70	81	60	68	69	66.5	78	57	54	75	70	54	60.5	57.5	57	61	62	62	55	50	53	59.5	49	55	61.5	53.5	76	61	53	58	58	59	54.5	58
1707	cSTB25G22TH	35.1	not assigned.no ontology	PGSC0003DMB000000168	Pot_ch11	99.04	929274	928962	Protein MSF1	84	80.5	72	88.5	89.5	87	102	103	93	101.5	113	102	84.5	83.5	83	98	120.5	86	104.5	119	94.5	102.5	104	95.5	99.5	92	81	106	59.5	81	70	65	97.5	89.5	69	80	88	85	79	72.5
1708	bf_mxlfxxxx_0008d08.t3m.scf	35.2	not assigned.unknown	PGSC0003DMB000000133	Pot_ch11	98.19	1146696	1146143	Sentrin/sumo-specific protease	2098.5	2284	1498	3164.5	2476	1910	2672.5	2956.5	2527	2037	3095	2355	2169	2012	1741	2651	3823	1832.5	3027.5	3181.5	1987	2598.5	2687	1949	2680	1527.5	1773	2290	717.5	1721.5	2679.5	1438.5	2275	1971	1203	1499	1918.5	2564	1324	1576
1709	POACS85TV	35.2	not assigned.unknown	PGSC0003DMB000000363	Pot_ch01	97.41	489621	489197	FIO1 (FIONA1)	50	60	53.5	60	59	57	63	65	57	61.5	79.5	62	62	52	55	60	59	57	60	55	59	59	58	57	53	56	52	55	49	51	52	51	60.5	58	55	60	54	54	54	55
[truncated: 12,638 more rows]
[truncated: 169 more columns]
