# Supplementary material for: Organ specificity and transcriptional control of metabolic routes revealed by expression QTL profiling of source--sink tissues in a segregating potato population
Source: BMC Plant Biol. 2012 Feb 7;12:17. doi: 10.1186/1471-2229-12-17 (PMC3546430; doi:10.1186/1471-2229-12-17)
Supplement: Additional file 6 — Tuber Cy3 and Cy5 raw data + genome info partII. [file 1471-2229-12-17-S6.XLSX]

## Sheet: Sheet1
FeatureNum	GeneName	BINCODE	GO CLASS	PGSC Scaffold hit	Expected Chrom nr	%identity (unigene against genome)	Start (scaffold pos)	Stop (scaffold pos)	Putative Function	185_4	156_1	156_2	156_3	156_4	158_1	158_2	158_3	158_4	159_1	159_2	159_3	159_4	160_1	160_2	160_3	160_4	161_1	161_2	161_3	162_1	162_2	162_3	162_4	163_1	163_2	163_3	163_4	164_1	164_2	164_3	164_4	165_1	165_2	165_3	165_4	166_1	166_2	166_3	166_4
FeatureNum	GeneName	BINCODE	GO CLASS	PGSC Scaffold hit	Expected Chrom nr	%identity (unigene against genome)	Start (scaffold pos)	Stop (scaffold pos)	Putative Function	Cy3_CE141	Cy3_CE017	Cy3_CE027	Cy3_CE069	Cy3_CE072	Cy3_CE145	Cy3_CE155	Cy3_CE164	Cy3_CE165	Cy3_CE171	Cy3_CE195	Cy3_CE196	Cy3_CE202	Cy3_CE218	Cy3_CE222	Cy3_CE232	Cy3_CE233	Cy3_CE250	Cy3_CE276	Cy3_CE277	Cy3_CE447	Cy3_CE602	Cy3_CE603	Cy3_CE604	Cy3_CE605	Cy3_CE607	Cy3_CE608	Cy3_CE609	Cy3_CE615	Cy3_CE624	Cy3_CE628	Cy3_CE630	Cy3_CE631	Cy3_CE632	Cy3_CE633	Cy3_CE635	Cy3_CE636	Cy3_CE639	Cy3_CE642	Cy3_CE648
15216	MICRO.16983.C1	30.6	signalling.MAP kinases	PGSC0003DMB000000004	Pot_ch02	98.31	190552	190081	MAP protein kinase	84.5	137	88.5	163	136	99	133	125	135	117.5	128	115	119.5	104.5	72	109	184	96	133.5	183.5	121	165	157.5	135.5	187	228	140	214.5	99	173	127	72	105	90	108	92	87	127.5	104	91
15217	MICRO.12397.C1	35.2	not assigned.unknown	PGSC0003DMB000000519	Pot_ch04	99.07	288159	287837	Pentatricopeptide repeat-containing protein	60	59.5	56	58	53	54	61	59	57	62	59	63	56	53.5	52	61.5	70	62	63	66	52	71	74	51	62	52	54	61	50	61	50	50.5	60	54.5	55	52	53.5	59.5	58	58
15218	BF_TUBSXXXX_0040H01_T3M.SCF	35.2	not assigned.unknown	PGSC0003DMB000000119	Pot_ch11	99.45	298114	297575	Proteinase inhibitor	574	590	785	857	769	552	1464	2953	683	6359	5104.5	1778	1887.5	1177	107.5	1691.5	1402	4542	681	1318	1359	2206.5	900.5	1142	1651.5	1730	625	1171	202	1014	160	609.5	1200.5	821	548	1912	362.5	499	433	668
15219	bf_mxlfxxxx_0019a05.t3m.scf	35.2	not assigned.unknown	PGSC0003DMB000000376	Pot_ch12	90.91	515093	514973	Gene of unknown function	50.5	59	53.5	59	65.5	58	59	71	57	62	69	57.5	67	49.5	54	52.5	56	63	61.5	67	56	58	65.5	58	58	77	59	57	47	54	56	55	69	58	54	59	58	58	62	58
15220	131E01AF.esd	29.5.11.04.03.02	protein.degradation.ubiquitin.E3.SCF.FBOX	PGSC0003DMB000000446	Pot_ch10	97.98	125402	125698	F-box protein, atfbl3	83.5	76	77	113	74	80.5	91	105	112	89.5	105	78.5	79.5	76	73.5	110	140	91	111.5	141	104	112	123	98	100.5	95.5	78	120	55	93	102	70	77	76	70.5	67.5	118	87	73.5	79
15221	bf_arrayxxx_0038g05.t7m.scf	29.5.04	protein.degradation.aspartate protease	PGSC0003DMB102000010	Pot_ch01	93.93	2857293	2856809	Aspartic proteinase nepenthesin-1	162	298	222.5	371	273	356	328	415	377	360.5	326	230	591	279.5	193	276.5	549.5	232	220	446	512	587.5	817.5	558	443.5	296	501	313.5	249	617.5	225.5	197.5	238	211	113.5	276	402.5	234	313.5	216
15222	MICRO.12193.C1	29.2.2	protein.synthesis.misc ribosomal protein	PGSC0003DMB000000052	Pot_ch06	97.39	2099257	2099563	Ribosomal protein S8	1379	664	120	171	1215	1056	164.5	169.5	150	759	209	873.5	759.5	549.5	967	140	401	1218	2064	1928.5	274	356	422	2486	1131	879	1906.5	1117	111	663	957	392.5	173	613.5	481	502	960	145	115	546
15223	MICRO.4165.C17	1.03.02	PS.calvin cyle.rubisco small subunit	PGSC0003DMB000000085	Pot_ch02	99.71	595551	595205	Ribulose bisphosphate carboxylase small chain C, chloroplastic	60	71.5	61.5	72	65	66	69	76	76	74	74	69.5	71.5	52	59	61.5	64.5	67	64	86	63	62	67	69	71	66	62.5	73	49	60	63	57.5	71	65	56.5	67	72	72	70	71
15224	bf_mxflxxxx_0022f07.t3m.scf	35.2	not assigned.unknown	PGSC0003DMB000000524	Pot_ch11	98.8	31668	31833	--	47	49	54	51	49.5	49	49	48	53	52	51	53	50	48	52	45	49.5	51	48	48	49.5	49	52	46	48	47	45	49	50	44	47	45.5	51	47	46	47	49	49.5	48.5	48
15225	MICRO.14008.C1	35.1	not assigned.no ontology	No Significant Hit	NA	NA	NA	NA	--	66	68	64	70	74.5	72	83	72	70.5	68.5	79	60.5	62	53.5	62	63	65.5	64	60	59.5	59	61	73	65	65	63	60	64	56.5	58	59	61	74	68	64.5	71	76	77	78.5	73.5
15226	MICRO.7850.C1	35.1	not assigned.no ontology	PGSC0003DMB000000790	SL2.10ch01	100	103212	103439	Amino acid binding protein	57	56.5	56	61	58.5	63.5	64.5	65	60	65	61.5	59	60	57	60	55.5	60	59	60	55	55.5	54	62.5	57	61	55	52	61	51	63	55	55	62.5	55	55	56.5	62	59	64	60.5
15227	MICRO.10344.C1	7.1.01	OPP.oxidative PP.G6PD	PGSC0003DMB000000317	Pot_ch05	96.45	102810	102224	Glucose-6-phosphate 1-dehydrogenase	861	456.5	597.5	1432	1142	1016	595	1308	1351	524	751	546	518	919	705	1133	1799	1082.5	729.5	973	1228	1512	1771	603	1572.5	486	1106.5	1820	398	567	1163	329.5	479	371	262	663.5	452.5	540.5	781.5	398
15228	bf_lbchxxxx_0065b12.t3m.scf	35.2	not assigned.unknown	PGSC0003DMB000000102	Pot_ch07	91.28	197314	197506	Conserved gene of unknown function	561	231	178	694	520	444	806	940.5	570	344	533.5	656	322.5	588.5	302	709.5	385	454	346.5	238	156.5	186	210.5	186	248	428	215	313	99	396	554	285	291.5	253	260	413	633	598	411.5	389
15229	bf_swstxxxx_0022b12.t3m.scf	35.2	not assigned.unknown	PGSC0003DMB000000021	Pot_ch09	96.54	1677244	1677560	DNA binding protein	49	52	52	52	50	49	53	50	48	48	52	48.5	52	47	54	48.5	48	54	48.5	49	47	49.5	49	48	50	47	50	50	42	45	46	48	47.5	48	48	48	47.5	50	53	48
15230	MICRO.1640.C1	31.2	cell.division	PGSC0003DMB000000034	Pot_ch12	97.26	2207750	2208296	D-type cyclin family 3 subgroup 3	99	132	76	157	97.5	87	127	152	100	187.5	173	103	134	71.5	86	117	357	118	142.5	353	271	380	367	379	273	176.5	236	214	81.5	190.5	100	97	139.5	113	86	79.5	148	117.5	121	131
15231	STMCP59TV	35.2	not assigned.unknown	PGSC0003DMB000000017	Pot_ch11	99.26	2213042	2212500	--	50	51.5	52	63	57	53	57	59	55	61	63.5	56	58	51	51	54.5	50	61	57	53.5	51	52.5	53	51.5	53	48.5	51	51.5	45	48	49	53	55	49	50	54	52.5	59	50	56
15232	MICRO.8049.C1	26.1	misc.cytochrome P450	PGSC0003DMB000000201	Pot_ch08	98.75	304708	305745	Proteins containing Ca2+-binding EGF-like domains (ISS)	78	64	64	103	87	63	68	88	76.5	81	70	70.5	80	69	66	87.5	94	60	100.5	89	79	82	79	85	77	75	78	79	56	75	81	71	83	67	67	51	72	60	59	69
15233	MICRO.8466.C1	31.1	cell.organisation	PGSC0003DMB000000092	Pot_ch01	99.17	795047	795409	Ankyrin	2139	1673	1716	2971	2722	1930	1995.5	2141	2334.5	1460	2634	1885	2411	1678	1908	1943	2899	2070	3147	2747.5	2013	2244	2495	1875.5	2535	1427.5	1740.5	2222.5	871	1529.5	2444	1694	2464	1883.5	1262	1874	1355	2784	972	1623
15234	MICRO.13511.C1	30.11	signalling.light	PGSC0003DMB000000250	Pot_ch07	98.77	94145	93337	FHY3 (FAR-RED ELONGATED HYPOCOTYLS 3); transcription factor	138	152	103	199	203.5	124.5	157	159.5	168	139	211	146	163	116.5	107	139	157.5	148	206	160	121	116.5	139	125	166	96.5	125	127	80	119.5	166	134	148	138	112	116.5	115	155	91	112
15235	MICRO.8004.C2	35.2	not assigned.unknown	PGSC0003DMB000000040	Pot_ch03	98.76	676967	677451	Gene of unknown function	198.5	286	158	274	201.5	197	262.5	314	264	279	309.5	209.5	214	236.5	177	255.5	292	182.5	292	251	178	191	230	174.5	287	226	184	414.5	111	241	291	149	246	217	178	164.5	237	285	220	207
15236	MICRO.17513.C1	35.2	not assigned.unknown	PGSC0003DMB000000240	Pot_ch08	96.81	175565	175253	BZIP transcription factor bZIP16	403	1084	491	560.5	545	1006.5	727	1706.5	960.5	1417	1587	651	1057.5	1556	751	1217.5	1347	1197	1332	925	950	801	1705	706	800	733	687.5	1844	496	1202	1293	406.5	457	538	391	1056	635	282	1005	523
15237	SDBN003I16u.scf	27.1	RNA.processing	PGSC0003DMB000000268	Pot_ch03	99.18	490559	490438	Mediator complex subunit soh1	52	67.5	50	58	60	57	78	59	56	57.5	68	57	58	48	60	49	52	62	56	58.5	51	57	56	53	53.5	53	51	57	46.5	49	50	48	56.5	48	50	50	51	52	51	54
15238	MICRO.6755.C2	35.2	not assigned.unknown	PGSC0003DMB000000040	Pot_ch03	95.69	1978660	1978336	Endo-1,4-beta-D-glucanase	50.5	51	51	90	78.5	68	82	82	50	51	105	52	50	60	58	78	81	69	52	89	75	72	72	49	50	46	47	47	46	68.5	47	64	78	69	50	62	49	49	75.5	52
15239	bf_cswcxxxx_0006h08.t3m.scf	35.2	not assigned.unknown	PGSC0003DMB103000051	Pot_ch04	92.87	310443	309905	--	45	49	48.5	58.5	47	50	47.5	49	49	50	49	50	48	45	64.5	44	47.5	49.5	46	50	48	48	48	47	47	48	45	47	43	43	46	46	50	47.5	67.5	45.5	48	48	50	47
15241	MICRO.12382.C1	26.07	misc.oxidases - copper, flavone etc.	PGSC0003DMB000000225	Pot_ch08	98.76	930191	929790	Flavin monooxygenase	48	47	55	48	49	51	47	54	50	47.5	53	49	48	47.5	56.5	47.5	49	51	51	47	48	49	49	47.5	48	48	46.5	50	44.5	46	47	45	49	48	48	48	48	50	46	51.5
15242	MICRO.10277.C1	35.2	not assigned.unknown	PGSC0003DMB000000105	Pot_ch01	96.52	361621	361935	CNPV141 HAL3-like domain protein (ISS)	432.5	456.5	284	712	589	362.5	457	643	566	574	972.5	520	434	349.5	227	455	642	408	502.5	565.5	378	485.5	512.5	407.5	437	505	513.5	598	188	383.5	395	288.5	382	320.5	325	308.5	305.5	473	313	298
15243	bf_arrayxxx_0081g02.t3m.scf	35.2	not assigned.unknown	PGSC0003DMB103000051	Pot_ch04	90.77	338897	339024	CW14 protein	48	49.5	57.5	52	49	52	54	53	49.5	49	53	49	74	43	54.5	50.5	50	52	50.5	51	48	50	49.5	46	50.5	47	47.5	48.5	42	44.5	52	47	51	47	50	50	50	48	52	50.5
15244	MICRO.3031.C2	35.2	not assigned.unknown	PGSC0003DMB000000682	Pot_ch01	97.53	177765	176963	Conserved gene of unknown function	5131	11046	4789.5	11514	4668	6128	6475	10198	4485	7153.5	9059	10457	5928	4025.5	11531.5	3977	4978.5	4429.5	3616.5	8518	3829	5852	11919	4924	5965.5	5325.5	5397	8163	4030	7879	5696	6089.5	6559	4837	3509	3963	4404.5	6329	5439	10234
15245	109F09AF.esd	25	C1-metabolism	PGSC0003DMB000000207	Pot_ch09	96.06	1087933	1087486	Alcohol dehydrogenase class III	46	76	53	59	52.5	64	88	81	83	91	55	51	90	78	53.5	90	71	87	135	76	47	69	65	62	50.5	63	49	49.5	56	53.5	82	46.5	49	73.5	74.5	64	71	52	61	48
15247	bf_cswbxxxx_0011b03.t3m.scf	35.2	not assigned.unknown	PGSC0003DMB000000846	SL2.10ch11	95.63	37817	37566	Gene of unknown function	152	49.5	104	207	173	65.5	50.5	204	198	182	84	169	165	135.5	108.5	148	199.5	56	223	175	131.5	136	142	49	50	155	135	60	74	54	158	119	93	143.5	116	68	64.5	62	50	108
15248	STMHF81TV	27.3.11	RNA.regulation of transcription.C2H2 zinc finger family	PGSC0003DMB000000217	Pot_ch11	98.82	478213	478806	Transcription factor	66.5	88	68	90	76	85.5	76	78	85	75.5	87	81.5	77	79	70	65	71	73	95	74.5	58	64	67	85	83	67	69	79	50	59	70	59	75	59.5	59	56	70	68	66	71
15249	bf_mxflxxxx_0075g03.t3m.scf	35.2	not assigned.unknown	PGSC0003DMB000000202	Pot_ch05	98.01	801122	801371	Conserved gene of unknown function	48.5	53.5	50.5	53	52	50	52	54	54	50	55	53	55	46	54	48	50	51	51	50	50	52	49	51	54	48	50	53.5	45.5	46.5	49	47	55	56	49	52	52	51	49	52
15250	MICRO.1579.C1	29.5.11.04.03.01	protein.degradation.ubiquitin.E3.SCF.SKP	PGSC0003DMB000000399	Pot_ch11	99.21	408448	408825	SKP1	12969	10191	7327	13645	9024	11073	13254	17035	14392	15766	18960	14178	10643	10344	8233	13179	14652	14725	18973.5	17294	9814.5	10633	12713	10723	12588	10961.5	9425	15550	4932	6835	11569	8080	10829	9769	8387	7104.5	12146.5	10315	12603	9656
15251	cSTA16E16TH	30.3	signalling.calcium	PGSC0003DMB000000062	Pot_ch03	100	369724	369877	Calmodulin-binding protein	104	121	95	135.5	76	95	137.5	150.5	113	135	103.5	115.5	118	79	82	149	216	80	109	93	124.5	135	75	205	95.5	83	80	120	70	81	86	83	72	104	73	77.5	130	151	80	60.5
15252	cSTA16P8TH	35.2	not assigned.unknown	PGSC0003DMB000000528	Pot_ch02	98.41	25198	25386	Ubiquitin specific protease 39 and snrnp assembly factor	1126.5	1108	722	1695	1522	978.5	1216	1380	1332	937	1531.5	1002	1237	959	719	1236	1063	926	1470.5	774	578.5	686	706	451	789	574.5	482.5	745	303	613	1184.5	686	1078	1018	581	768	767.5	1274.5	404	884.5
15253	MICRO.4917.C1	35.2	not assigned.unknown	PGSC0003DMB101000391	Pot_ch12	98.78	231672	231097	Conserved gene of unknown function	61.5	61	58	60	60	58	59	56	56	61	62.5	57.5	57	50	69	53	61	59	55	56.5	61.5	55	60	54	59.5	58.5	55	62	51	58	55	59	61	60.5	64	63	62	85.5	64.5	62
15254	MICRO.7497.C6	34.12	transport.metal	PGSC0003DMB000000441	Pot_ch02	98.55	432741	433222	Gene of unknown function	61	67	58	86	58	56	63	75	76.5	68	68	74	65.5	48.5	72	61	70.5	67	74	78	58	54	98	55	65	54.5	61.5	55.5	41	51	60	53	64	65	55.5	56	55	66	49	56
15255	MICRO.8375.C1	31.1	cell.organisation	PGSC0003DMB102000141	Pot_ch02	99.28	1345986	1345296	NIM1 1	998	1350	703	1827	1164	892	994	1597	1821	1269	1144	957	986	1148	1139	1506	1604	1305.5	2127	1644	1368	1140	1431	1193.5	1083	1159	1375	1011.5	423	888	1149	866	832.5	815	713	864	890	1475	799	845
15256	MICRO.413.C3	13.2.3.5	amino acid metabolism.degradation.aspartate family.lysine	PGSC0003DMB101000251	Pot_ch07	99.08	524538	524863	NOI	49	68	60.5	56	63	57	55	55	65	97.5	68	57	75	50	60	48	75	59	71	103	99	71	79	98	93	66	77	67	56	61	59	60	101	64	53	52	63	55	68	64
15257	MICRO.4387.C2	10.6.2	cell wall.degradation.mannan-xylose-arabinose-fucose	PGSC0003DMB000000017	Pot_ch11	98.22	275662	275999	Beta-galactosidase	1392.5	1438	803	2135	932	981.5	1806	2432	1858	2901.5	1851.5	2136	1059	1027.5	792	2276	3889	1163	1888.5	3325	1667	1658	2192.5	2813	1651	1998.5	1828	2960	391	1257.5	798	1229	2246.5	1217	759	492.5	2304	2163	2241.5	964
15258	bf_suspxxxx_0001c04.t3m.scf	31.3	cell.cycle	PGSC0003DMB000000506	Pot_ch10	100	227743	228075	Cyclin-L2	78	87	74	122	107	88	85.5	98	86	85.5	108	85	100	74	74	85	110	80	109	98	80.5	95	89	83	108	75	81	104.5	61	80	90	83	95	93	78	86	91	101	69	99.5
15259	MICRO.14214.C1	29.5.04	protein.degradation.aspartate protease	PGSC0003DMB000000330	Pot_ch04	95.03	427530	428273	Aspartic proteinase nepenthesin-1	45.5	47.5	49	50.5	51	51	50.5	53	53	48	57	51	51.5	47.5	52	48	50.5	54	50.5	49	47.5	49	50	48	47	49	50	52	46	47	46	48	50	50	47	46	49.5	50	48	49.5
15260	SSBN001L18u.scf	35.2	not assigned.unknown	No Significant Hit	NA	NA	NA	NA	--	48.5	52	51.5	55	52	53	58	54	58	53	66.5	53.5	52	47	52	51	49	56	54	56	51	51	57	51	50	47.5	50	52.5	46	48	50	48	54	53.5	50	56	56	54	53	54
15261	MICRO.6233.C2	35.1	not assigned.no ontology	PGSC0003DMB000000173	Pot_ch01	94.38	857415	858051	Structural constituent of ribosome	63	86	75.5	100	72.5	83	86	73.5	98.5	126	99	97	93.5	82	87	62.5	111.5	92	109	306	177	232	212	143	150.5	106	124	186.5	73	134	74	65	86	96.5	72.5	73.5	103	97	87	94.5
15262	MICRO.8013.C1	27.3.69	RNA.regulation of transcription.SET-domain transcriptional regulator family	PGSC0003DMB000000241	Pot_ch02	99.24	929634	929113	SET domain protein	80	94.5	76	109	83	78	88	97	85.5	89	112.5	94	78	90	77	95	150	101.5	117	160	106	169	159	127	124	76	120.5	177	54	109	80	70	86	94	70	68	93	100	68	82
15263	MICRO.14197.C1	35.1	not assigned.no ontology	PGSC0003DMB000000136	Pot_ch01	99.4	1480899	1480732	Pinn	691	666.5	318.5	1167	879	276	666	507	501	556	1392	474	571	532	199	654	523	576	1233	481	342	358	301	382	551	292	488	523	285	284	767	494	541	454	509.5	338	465	865.5	336	323
15264	bf_arrayxxx_0093h12.t7m.scf	35.2	not assigned.unknown	No Significant Hit	NA	NA	NA	NA	S-locus-specific glycoprotein	49	54.5	53	52	50	49	50	50	54	53	53	54	50.5	49	49	48.5	50	53	53	48	51	46	49	47	48	46	45	50	45	42.5	46	52	53	49	52	47.5	49	48	49	50.5
15265	MICRO.17479.C1	15.2	metal handling.binding, chelation and storage	PGSC0003DMB000000445	Pot_ch08	98.86	69680	70029	Copper chaperone	264	315	277.5	375	222	251	402.5	392	305.5	468	474	418	246	250	238	293	703	326	411	1076	433.5	808.5	842	716.5	457	516	466	814	294	509.5	293	258	363	433	261	257.5	408	341	468	384.5
15267	TBSK03928FH04.t3m.scf	29.2.4	protein.synthesis.elongation	PGSC0003DMB000000044	Pot_ch06	92.35	1566218	1566382	Elongation factor 1-alpha	3645	6048.5	4826	13389	4007	6051.5	9470	11822	11862	5058.5	14984	7594	8469	7967	2108.5	7876	8673	2956	4636	5732.5	4565	4222	4962.5	2544	8375	6611	3258	7033	2133	2711	4639.5	2533.5	6869	5747	4595	5227	3837.5	7358.5	6683.5	5285
15268	bf_mxlfxxxx_0034e07.t3m.scf	35.2	not assigned.unknown	No Significant Hit	NA	NA	NA	NA	Isochorismatase family protein rutB	50	48	47	52	48	49	53	48	50	50	49	55	54	46	52	47	49	50	46	49	52.5	48	49	52	48.5	46	45.5	51	42	49	48	45	51	45	49	49.5	48	51	47	70
15269	MICRO.17831.C1	35.2	not assigned.unknown	PGSC0003DMB000000129	Pot_ch10	94.67	1347238	1346644	Spliceosomal protein sap	1923.5	2025	1595	4079	2202.5	1545.5	1936	2229.5	2239	1926.5	3617	1866	1767	1681	1161	2023.5	2489.5	2814	2705	3256	2173	1824.5	1845.5	1345	2097	2079	1314	1796	1219.5	1788.5	2693	1017.5	2455	1285	1612.5	1504	2033	1926	991	1112.5
15270	MICRO.16573.C1	35.2	not assigned.unknown	PGSC0003DMB000000395	Pot_ch06	99.71	24195	23852	Pentatricopeptide	511	202.5	143	319.5	512	313	211	216	210	485	338	164	200	163.5	227	207	260	499.5	817	274	211.5	213	184	402	229	179	418	481	115	380	587	362	189	156	154	139	409	264	133.5	132
15271	SDBN006F06u.scf	35.1	not assigned.no ontology	PGSC0003DMB101000020	Pot_ch02	99.69	1303374	1304017	Inositol or phosphatidylinositol kinase	48	52.5	51	58	51	52	50	52	50	54	57	53	54.5	48.5	56	48.5	51	52	55	56	51	53	58	53	53	53	48	54	45	50	48	48	48	51	47	51	50	52	52	53
15272	MICRO.6159.C1	29.5.11.04.02	protein.degradation.ubiquitin.E3.RING	PGSC0003DMB000000760	Pot_ch07	95.95	90937	91257	RING1A (RING 1A); protein binding / zinc ion binding	438	408	334	627.5	511	373	396.5	461	452	437	566	345	410.5	399	276.5	361.5	377.5	340	482	293	290.5	289	247	229	350	354	281.5	493	199	343	491	402	489	451	228	239	396.5	479	335	411
15273	MICRO.1325.C1	35.2	not assigned.unknown	PGSC0003DMB000000107	Pot_ch04	98.98	824015	823237	Conserved gene of unknown function	63	66	61	81.5	63	70	74	68	61	72.5	78	70.5	65	61	70	61.5	69	74.5	82	72	66	63	65	64	65	55	59	66	56	59	69.5	61	67.5	72.5	64	71	59	75	58	82
15274	MICRO.15650.C1	27.4	RNA.RNA binding	PGSC0003DMB000000008	Pot_ch10	94.69	2872726	2873060	--	49	52	48	57	50	52	51	54	57	53.5	58	53.5	55	47.5	61	50	50	51	49	53	53.5	49	51	50.5	50	49	46	51.5	44	47.5	50	50	56.5	52	51	55	50	49	49.5	50
15275	MICRO.156.C1	9.1.2	mitochondrial electron transport / ATP synthesis.NADH-DH.localisation not clear	PGSC0003DMB000000207	Pot_ch09	99.19	879208	878837	NADH-ubiquinone oxireductase	1821	1376.5	1076	1620	1859.5	1705	2257.5	2735	1448.5	1486	2188	1869	1284.5	1935.5	865	2276.5	3006.5	1670	1984	2315	1756	1754	2520	1788.5	1395	1691	1511	1346.5	472	1091	1160.5	831	1506.5	1257	1074	1368	1548	1831	858	902.5
15276	BF_LBCHXXXX_0009G03_T3M.SCF	35.2	not assigned.unknown	PGSC0003DMB000000144	Pot_ch08	93.83	848351	848835	Transcription factor	49	50	48	52	49	49	50	53	48	50	54	52	48	46	65	48	52	50	46	50	49	48	47.5	50	47	48	46	53	45	47	49	49	49	51	46	50	49	53.5	46	50.5
15277	MICRO.8391.C2	35.2	not assigned.unknown	PGSC0003DMB000000335	Pot_ch08	99.29	454285	454005	Conserved gene of unknown function	1066	819.5	264.5	546.5	635	480.5	869	1209	600.5	1557	1731	1027	639.5	527	432	673	494.5	941	1114.5	583	323	217	572	218.5	678	772	401	643.5	184	540	1228.5	349	1037	856	636.5	387	622	735.5	621	1099
15278	MICRO.4983.C1	27.3.67	RNA.regulation of transcription.putative DNA-binding protein	PGSC0003DMB000000243	Pot_ch05	98.53	963084	963490	DNA-binding protein p24	157	150.5	115	214	195	142	159	187	177	168.5	206	168	153.5	141	121	138	500	167	219	538	327	559	496	294.5	464	222	276	543	114	298	155	127	144	135	108	122	125.5	168	105	146
15279	MICRO.14311.C1	35.2	not assigned.unknown	PGSC0003DMB000000379	Pot_ch10	98.04	209723	209062	Non-structural maintenance of chromosome element	44	47	50	52	44	50	52	49	49	49	49	54.5	57	44	57	48	50	55	51	47	49	47	49	47.5	49	46.5	48	60	43	47	44	51.5	49	47	48	46.5	48	48	48	50
15280	BF_TUBSXXXX_0035F04_T3M.SCF	35.2	not assigned.unknown	No Significant Hit	NA	NA	NA	NA	Helicase domain-containing protein	1292	1656	1437	3443	1698.5	1107	1465	1930.5	1495	503	2831	1500	1250.5	1406	1287.5	1719	1190.5	1601	2661.5	1159	680	819	522	846	1154	990	873	985	499.5	757	557.5	1053	681	1604	747	1046	968	1870	1012	1464.5
15281	SDBN005L14u.scf	35.2	not assigned.unknown	PGSC0003DMB000000026	Pot_ch03	99.5	1370052	1370252	Chaperone protein DNAj	538.5	783.5	373	913	592.5	764	529	918	661	627	717	465	579	753	316	759.5	1066	607	668	685	359	566.5	748	315	648	299	380	992	305	752	1100	289.5	620	474	466	505	662.5	580.5	540	454.5
15282	MICRO.6315.C1	30.1	signalling.in sugar and nutrient physiology	PGSC0003DMB000000072	Pot_ch05	98.89	1350963	1350514	Rrm-containing protein	52.5	61	59	71	58	62.5	64	66	60	61.5	73	61	61	50.5	62	53	60	60	60	60	59.5	62	64	57	57.5	58	57	68	54	56	62	52	60	58	55.5	58	68	62	59	61
15284	cSTA13G3TH	35.2	not assigned.unknown	PGSC0003DMB000001099	NA	100	23865	24232	Gene of unknown function	58	71	59	96	63	67	64	72.5	72	73.5	93	72	79	68	67	65	74	76	92	68	56	75	64	61	81	61	59	60	53	59	71	63	77	68	58.5	60.5	69	63	63	73
15285	MICRO.4319.C1	29.4	protein.postranslational modification	PGSC0003DMB000000114	Pot_ch12	98.4	184729	185102	Receptor protein kinase	121	160	118.5	189	98	128.5	170	237	152	155	258.5	134	111	171	93	184	203	150.5	159	160	140	167	169.5	147.5	152	160.5	154	185	72	146	143	107	170	101	82	95	193.5	134	127	119
15286	MICRO.10379.C1	35.2	not assigned.unknown	PGSC0003DMB101000251	Pot_ch07	97.92	875848	876039	RNA binding protein	84	452.5	353.5	149	414	109	107	118	342	294.5	141.5	102	369	91.5	100.5	92	138	115	836	97.5	376.5	118	141	392	745	221	442.5	148	183	113	457	231	416	454	87	88.5	133	111	212	433
15287	MICRO.1681.C17	35.2	not assigned.unknown	PGSC0003DMB000000001	Pot_ch01	92.63	1563357	1563638	Gene of unknown function	48	52	50	54	51	52.5	53	55	53	56	63	54.5	58	47.5	61	51	49	57	55	53	50	53	53	51	51.5	49	50	51	46	50	53	49	57	51.5	49.5	50	48	50	50	53
15288	MICRO.9021.C1	35.2	not assigned.unknown	PGSC0003DMB000000103	Pot_ch05	97.57	127632	127016	Cytidine/deoxycytidylate deaminase family protein	189	185	137	227.5	187	137	238	214.5	202	182	248	200	160	153	138	195.5	231	141	259	249	160	238	183	155	213	139	143.5	153.5	88.5	153	176	132.5	166.5	169	117	140	137.5	218	119	135
15289	bf_cswbxxxx_0033d09.t3m.scf	35.2	not assigned.unknown	PGSC0003DMB000000035	Pot_ch01	94.05	2355133	2355384	--	45	50	49	54	49	52	55	51	49	52	58.5	51	47	46	59	48	49	54	54	50	45.5	55	46	48	48	48	55	47	42	44	46	46	51	48	45	47	49	51.5	50	51
15290	SSBN001K05u.scf	35.2	not assigned.unknown	PGSC0003DMB000000092	Pot_ch01	99.15	984865	985568	--	47	48	52	51	46	51	49	51	49	53	52	50	48.5	45	59	47.5	48	53	51	47.5	50	47	48	47	48.5	46	46	50	44	46	46	45.5	54	50.5	48	46	48	48	48	49
15291	BF_CSCHXXXX_0003F09.T3M.SCF	35.2	not assigned.unknown	No Significant Hit	NA	NA	NA	NA	Conserved gene of unknown function	47	52	48	53	48	55.5	49	52.5	52	54	70	52.5	50	46	56	50	48.5	55.5	50	48.5	50	52	50	50.5	51	53	52	49.5	45	49	48.5	47	57	51.5	47.5	54	51.5	53	50	48
15292	MICRO.8045.C1	27.3.54	RNA.regulation of transcription.Histone acetyltransferases	PGSC0003DMB000000127	Pot_ch03	99.16	1044650	1045125	Histone acetyltransferase	1423	196	929	337.5	2939	313	1456	3807	297	335.5	4652.5	1646	1612	1617	2519	3087	2998	2871	4476.5	1743.5	173	193	2912.5	1193.5	2824	1264	2275	1598	90	882	1333.5	997	2275	1187.5	1054	1182.5	222.5	1515	906	2541.5
15293	MICRO.11408.C1	35.1	not assigned.no ontology	PGSC0003DMB000000149	Pot_ch10	99.22	872425	872552	EMB1135 (embryo defective 1135)	133	133	105	233	132.5	128	157.5	146	134.5	132	219	140	146	125	129.5	129.5	142	135.5	180	118	128.5	129.5	118	116	128.5	110.5	100	138.5	68	99	166	114	147	126	87	110	113.5	149.5	108.5	93
15294	MICRO.13538.C1	35.2	not assigned.unknown	PGSC0003DMB000000062	Pot_ch03	97.35	1920635	1921084	ATP binding protein	91	101	79	100	88	91	97	103	94.5	92	116	104	83	81	97.5	94	112.5	87	107	146	103	106.5	130	93	116.5	76	90	114	65	86	97	80.5	104	84.5	87	86	98	100	64	78
15295	bf_mxlfxxxx_0001g12.t3m.scf	35.1	not assigned.no ontology	PGSC0003DMB000000039	Pot_ch03	100	1022853	1022614	Tyrosyl-DNA phosphodiesterase	398	296	272	406	367	358	474	566	321	329	634.5	425.5	429.5	299.5	310	442	846	468.5	582.5	433	281	566	701.5	462	667.5	419	449	719	148	415	486	286	289	297	197	270	320.5	484	325.5	338.5
15296	bf_mxlfxxxx_0049g11.t3m.scf	35.1	not assigned.no ontology	PGSC0003DMB000000035	Pot_ch01	98.6	1752676	1753031	Hypoxia-responsive family protein	11794.5	13160	9621	18818	14245.5	12656	12872	18246	14743	13220	21265.2	11949	15048.5	15053	13440	15470	21623	14647	18325.5	17821.5	13844	13947	17883	13459.5	18864	14967	13463	19230.9	6278.5	14561	19501.5	10795	15463	11321	8914	11900	12397	14036	15031.5	12873
15298	MICRO.17759.C1	35.2	not assigned.unknown	No Significant Hit	NA	NA	NA	NA	--	47	49	51	50	45	52	52	50.5	51.5	51	55	52	55	47	56	48	52	60	51	51	49.5	47	49	49	46	44.5	47	51	43	47	48	47	50	49	48.5	50	50	51.5	49	50
15299	cSTB23A9TH	2.2.1.03.01	major CHO metabolism.degradation.sucrose.invertases.neutral	PGSC0003DMB000000032	Pot_ch04	99.7	1311102	1310765	Beta-fructofuranosidase	48	53	53	52	50	55	53	56	51	55	64	52	50.5	49	54	49	52	57	52	55	51	57	56	49	51	47	50	52	46.5	50	51	49.5	54	52	46	49	56	55	58	56
15300	SDBN003D08u.scf	11.8.1	lipid metabolism.'exotics' (steroids, squalene etc).sphingolipids	PGSC0003DMB000000285	Pot_ch04	97.36	140681	140268	Sur2 hydroxylase/desaturase	47	50	49.5	48	47	51.5	49	51	52	53	63	52.5	46	47.5	51	48	53	50	48.5	49.5	50	47	50	47	46	48	47.5	51.5	47	45	48.5	48	53	50	48	49	48	51	47	48
15301	TBSK00368FG08.t3m.scf	35.2	not assigned.unknown	No Significant Hit	NA	NA	NA	NA	Auxin growth promotor protein	148	167	110	249.5	314	249	195	61	153	158	404	146	58	245	96	55.5	61	213.5	317	166	53	133	129	186	245	141	102	219	45	135.5	417	110	400	263	152	114	191	158.5	154	286
15302	MICRO.6747.C4	35.1	not assigned.no ontology	PGSC0003DMB000000622	SL2.10ch01	91.08	69603	70286	Conserved gene of unknown function	123	133	93.5	148	117	130	173	168	164.5	115	260	125.5	184.5	128	103	144	128	123	153	173	120	128	124.5	122.5	135.5	98.5	91	125.5	91	110	98	99	122.5	112.5	91	103	120.5	111	88.5	118
15303	MICRO.8440.C2	35.2	not assigned.unknown	PGSC0003DMB000000062	Pot_ch03	98.61	1561637	1561352	Hydrolase, alpha/beta fold family protein	54	52	50	56	56	54	53	53	50	50	54	52	54	48	49.5	52	52	58	54	54	48.5	51	54.5	52	52	52	54	54	42	48	48.5	51	51	50	49	49	52	53.5	55	52
15304	MICRO.5452.C2	35.1	not assigned.no ontology	PGSC0003DMB000000073	Pot_ch01	94.45	853356	852772	IMP dehydrogenase	305	244.5	241.5	422	250.5	313	374	358	338	326.5	537	269	320	353	256	344	684.5	363	448	1029	499	694	626	414	563	543.5	334.5	735.5	209	488.5	375.5	256	397	297	184	248	504	321	252	283
15305	MICRO.11389.C1	35.2	not assigned.unknown	PGSC0003DMB000000008	Pot_ch10	94.73	1163269	1164171	Gene of unknown function	53	54	57	55	59	57	58	66	58	56	62	56	61	49.5	52	54	56	60	56.5	55	53	56	56	57	54	53	56	58	48.5	55	54	51	58	50.5	51	53.5	50	55	58	54.5
15306	MICRO.9126.C1	33.1	development.storage proteins	PGSC0003DMB000000184	Pot_ch04	100	806578	806332	Patatin T5	50	50	50.5	51	49.5	53	49	51	52	52	82	50.5	51	46	55	48	48.5	55	51	49	55.5	48	48	47	51.5	52	49.5	48.5	44.5	46	49	48	49.5	48	47	50	46	51.5	52	49
15307	bf_slmwxxxx_0006h05.t3m.scf	35.2	not assigned.unknown	No Significant Hit	NA	NA	NA	NA	Ribosomal protein L27a	49	49	50.5	51	50.5	50	51	50.5	48	48.5	49	48	49.5	45	49	46.5	48	53.5	48	48	57.5	47.5	48	49	55.5	46	47	50	45	43	49	47	50	49	47	49.5	47	50	51	49
15308	cSTB42H3TH	34.14	transport.unspecified cations	PGSC0003DMB102000141	Pot_ch02	98.9	313963	314507	Cation-chloride co-transporter	268	251	182.5	400	344	231.5	307.5	362	340	318	391	261	324	251.5	184	323	436	288.5	388	371.5	337.5	347	357	303.5	299	367.5	304.5	293	144	272.5	324	244.5	256.5	199	159	196.5	231	339	274	224
15309	bf_mxflxxxx_0006b08.t3m.scf	35.2	not assigned.unknown	PGSC0003DMB000000174	Pot_ch09	95.73	675009	675404	--	48	53	55	61.5	59	51.5	57	53	58	52	63	57	60	50	55.5	48	53	58	57	59	58	50.5	54	50.5	54	50	51	52.5	47	49	49	49	56	51	48	54	54	55	50.5	55
15310	MICRO.17387.C1	35.2	not assigned.unknown	PGSC0003DMB000000140	Pot_ch12	100	1074304	1074676	Endoplasmic reticulum-Golgi intermediate compartment protein	309	282.5	204	417.5	305	267	380	383	321	353	597	342	363.5	272	197	318	449.5	306.5	453	467	290.5	277	370	326.5	364	296.5	245	410.5	140	208.5	308	214	340	234.5	201.5	213	285	406	206	239
15311	SDBN003B03u.scf	35.2	not assigned.unknown	PGSC0003DMB000000101	Pot_ch11	99.48	767972	768358	PHD zinc finger protein	50.5	56	55	57	57	57	59.5	59	59.5	61	67.5	60	60	47.5	57.5	52	53	61	59	56	58	55	61	58	53	51	52	56	48.5	58	52	53	61	54	50	57	54	54	56	56
15312	MICRO.4091.C1	27.3.32	RNA.regulation of transcription.WRKY domain transcription factor family	PGSC0003DMB000000219	Pot_ch03	99.37	905257	904943	DNA-binding protein 3	119	123.5	62	70	453	570	203	203	132	96	142	761	91	59.5	307	143	111	183	146	1007	154.5	120	1116	224.5	163.5	130	247	204	49	271.5	92.5	68	155.5	150	234	96	101	142	64	85
15313	STMIT03TV	35.2	not assigned.unknown	PGSC0003DMB000000177	Pot_ch09	99.08	694343	695107	Molybdopterin-binding	50	51.5	50	50	49	46	52	50	49.5	50	49.5	50	52	45	49	49	48	53	50	47	50	49	47.5	47	48.5	45	46	48	42	47	46	46.5	51.5	48	45	50	49	49	47	50
15315	MICRO.5812.C2	35.1	not assigned.no ontology	PGSC0003DMB000000201	Pot_ch08	99.68	501797	502112	Peroxisomal biogenesis factor	4461.5	4319	3174	6242	5202	4268	8021	6425	4037.5	4728	10415	3587.5	3848	3523	2904	5285	4991.5	6979	4592	5135	3765	4522	4941	4673	4561	4564	4125	6269	1527	4228	3378	3899	3415	4281	1782.5	4267	5709	6216	7163.5	4655
15316	MICRO.14211.C1	27.3.27	RNA.regulation of transcription.NAC domain transcription factor family	PGSC0003DMB000000285	Pot_ch04	97.83	105392	104193	Nam 7	1731	1590	1206	3274.5	2387.5	1765	2255	3333	2510.5	2966	3715.5	1997	1958	1935	1340	3120	2671	2283	3291	2716	1788	1641	2246	1714	1855	1936	1639	2915	781	1563	1723	1411	2276	1756	1260	1644	2793	2247	1746.5	1772
15317	MICRO.4203.C3	26.1	misc.cytochrome P450	PGSC0003DMB102000099	Pot_ch02	98.62	310962	311395	Cytochrome P450	96.5	73	67	59	74.5	62.5	115	111	79	107	146	116	131	52	59.5	94.5	77	60	176	123.5	57	57	62	76.5	68	59	59.5	64	62	49	79	53	115.5	98	70.5	89	77	64.5	62	56
15318	bf_lbchxxxx_0057a09.t3m.scf	35.2	not assigned.unknown	PGSC0003DMB000000649	Pot_ch05	91.57	32807	32559	F-box protein	52	52	52	54.5	53	61	58	58	55.5	53.5	61	52	56	45.5	76	50.5	49	54	50	51	51	55.5	53	51	55	50	52	56	49	47	52	54	57	52	53	52.5	59	61	60	57
15319	MICRO.12887.C1	29.2.3	protein.synthesis.initiation	PGSC0003DMB000000008	Pot_ch10	99.28	1447095	1446398	Eukaryotic translation initiation factor 3 subunit A	94.5	83	68	117	101.5	98	88.5	100	79	177	92	103.5	112	87	71	84	219	90.5	115	207	225.5	178	193	206	169	121.5	140.5	178.5	69	122.5	93	93	77.5	77	63	63	100	76	122	84
15320	MICRO.10292.C7	34.13	transport.peptides and oligopeptides	different hits	NA	92.05	122931	123531	Gene of unknown function	105	123	89	145	52	52	142	155	50	130.5	155.5	51	49	45	56	99.5	97.5	113	47.5	50	49	96	47	97.5	117	91	107	47.5	68	49	98	94	133	48	47.5	48	50	47	101	116
15321	BF_LBCHXXXX_0004H09_T3M.SCF	35.2	not assigned.unknown	PGSC0003DMB000000126	Pot_ch03	100	998420	998064	CAPIP1	52	56.5	60	55	53	58	60	55.5	55.5	57	58	56	55	47	60	53.5	54	55	55.5	53	51	53.5	53	50.5	51	52	55	53	53	49	52	50.5	57	53	51	52	55.5	56.5	55.5	58
15322	MICRO.14296.C1	34.99	transport misc	PGSC0003DMB000000349	Pot_ch06	98.95	522880	523834	Purine permease	100	96	70.5	92	94.5	99.5	116	92	107	89	76	128.5	71.5	87	116	94.5	86	68	90	86	65	72	90	65	85	71	74.5	71	54	59	71	59	99.5	88	76	63.5	87	72	72	83
15323	MICRO.9253.C1	1.01.02.02	PS.lightreaction.photosystem I.PSI polypeptide subunits	PGSC0003DMB000000076	Pot_ch07	98.6	692848	692419	Chloroplast photosystem I reaction center V	406.5	330	80	122	268.5	159.5	238.5	501	109.5	404.5	208	610.5	84	323.5	82	258	84.5	157	217	85	67.5	126	219	95.5	102	79	67	179.5	118	70	120	102	156	147	145	92.5	92	207	218	183.5
15324	SDBN001F11u.scf	35.2	not assigned.unknown	PGSC0003DMB000000669	Pot_ch07	97.51	206790	207311	Conserved gene of unknown function	88	91	50.5	132	98	56	125	107	97	97	64	63	60.5	67	64	84	85	58	60	62	72.5	71	55	82	97.5	64	79.5	71	49	69	55	72	56	57	75	56	80.5	101	78.5	53
15325	MICRO.6971.C1	27.3.41	RNA.regulation of transcription.B3 transcription factor family	PGSC0003DMB000000073	Pot_ch01	98.58	1161577	1161786	DNA binding protein	201	187	208	393	212.5	320	300	263.5	265	220	561	193	322	323	217	225	284	306.5	394	437.5	286	217	348	261.5	348	260	175	328	125.5	307	277	215	331	231	166	192	252	302	176	229.5
15326	MICRO.7561.C1	29.5	protein.degradation	PGSC0003DMB102000027	Pot_ch05	98.16	1163161	1163536	Oligopeptidase	1338	1763	423	1020	1270	1013	2289	2459	1328	3004	1783	2083.5	1033	1381	415	1492	1684.5	1518	2382.5	2676	1438	1804	1725.5	1361.5	1472.5	1335	964	2240	651	936	791	775	1354.5	1293.5	837	709	763	1270	1291.5	837
15328	MICRO.358.C2	30.3	signalling.calcium	PGSC0003DMB000000541	Pot_ch01	98.96	80507	78676	Pathogen-induced calmodulin-binding protein	2069	1795	1131.5	3168	2392	1554.5	2654.5	2435.5	2293.5	1649	3309	1313.5	1351	1868	1269	2355	1458	1842	3450	1067.5	590	1041	922	786	1301	905	793	1372	414	889.5	2148.5	1064	1897.5	2012	1151.5	1480	1416	2398	917.5	1178
15329	SDBN005L20u.scf	35.2	not assigned.unknown	PGSC0003DMB000000021	Pot_ch09	94.82	389453	389925	Kinase	285	110.5	208	307	220.5	120	139	264	280	174.5	154	261.5	249	198	241	242	437	134.5	386	440.5	347	424.5	484	188	211.5	172	296	125	137	122	186	233	229	239.5	168	109	106	162	108	238
15330	MICRO.1781.C3	35.1	not assigned.no ontology	PGSC0003DMB000000072	Pot_ch05	99.19	1688486	1688241	Amino acid binding protein	805	917	536	1625.5	1812	729	689.5	1183	950.5	974	1725	828	1290	1137.5	560	990	611.5	1074.5	1639	472	262	390	475	255.5	510.5	386	364	568	310	437	1532	622	761	933	495	981	661	901	526	843
15331	MICRO.5742.C1	29.3.4.3	protein.targeting.secretory pathway.vacuole	PGSC0003DMB000000034	Pot_ch12	98.67	935860	935484	Cysteine protease	116	284	180	383	199	209	123	346	140	283.5	438	227.5	408	160.5	169.5	314	738.5	110	586	1447.5	582	929.5	677	610	537.5	397.5	398	528	136	410	255	219	319	385	269.5	135	394	408	230.5	275
15332	STMGH39TV	27.3.99	RNA.regulation of transcription.unclassified	PGSC0003DMB000000468	Pot_ch07	92.16	305022	305327	Cell differentiation protein rcd1	49.5	51	49	49	46	49	53	55	47	52	54	48.5	51.5	44	54	44	47.5	57	53	50.5	50	48	50	48	48	50	49	50	42	45	50.5	47	54	51	48	50	47.5	53	50	51
15333	MICRO.9192.C1	1.03.04	PS.calvin cyle.GAP	PGSC0003DMB000000066	Pot_ch02	94.44	499588	499893	Glyceraldehyde-3-phosphate dehydrogenase A, chloroplastic	47.5	48	52	54	53	49.5	53	51	53	55	56	50.5	52	46	56	49	49	54	50.5	49.5	49	46	51	52	53	49	51	50	45	48	51	46	50	47	48	49	55	56	57	54
15335	MICRO.5151.C1	35.1	not assigned.no ontology	PGSC0003DMB101000128	Pot_ch06	97.37	743170	743321	FUS-interacting serine-arginine-rich protein 1	46	53	63	62	68	63	53	55	55.5	61	71	58	57	55	58	51	52	72	55	59.5	52.5	58	55	49	51	52	49	57.5	52	49	63	58	68	71	51	67.5	66.5	52.5	50	55
15337	MICRO.11549.C1	35.2	not assigned.unknown	PGSC0003DMB000000657	Pot_ch03	96.83	94478	95224	Conserved gene of unknown function	114	135	109	167	118	182	148	204	174	226	228	122	140.5	143	111	127	456	162.5	178.5	273	293	343.5	442.5	228.5	290.5	310	253.5	450	124	222	212	92	146	125	87	121.5	113.5	91	120	117
15338	MICRO.10883.C1	35.2	not assigned.unknown	PGSC0003DMB000000246	Pot_ch06	98.78	669852	670180	Ubiquitin conjugating enzyme 2	187.5	142.5	102	218	190.5	102.5	226.5	270	204	190.5	222.5	254	143	126	93	235	176	108	378.5	167.5	136	96	150	169	166	132	94	111	82.5	104	167	88	134	150	144	80	161	206	209.5	92.5
15339	MICRO.2768.C1	35.2	not assigned.unknown	different hits	NA	96.6	737722	738275	--	57	53.5	55	76	67	63.5	61	77	67.5	61	71	59	59	48	60	54	58	58	57	57	55	56	64	52	62	49	59	67	47	51	59	53	56	52	48	56	53.5	57.5	53	53
15340	bf_suspxxxx_0051h08.t3m.scf	29.5.11.04.02	protein.degradation.ubiquitin.E3.RING	PGSC0003DMB000000300	Pot_ch07	96.84	315671	315016	Ring finger protein	57	59	57	66	66	57.5	55	60	67	64	62	58	67	46	63	52	56	60	56	62	56.5	59	61	59.5	54	58	58	58.5	49	57	55	61	63.5	56	54.5	61.5	55	55.5	52	56
15341	MICRO.7881.C1	35.2	not assigned.unknown	PGSC0003DMB000000135	Pot_ch08	98.62	1442594	1442811	40S ribosomal protein	66	80.5	71	85.5	91	83	73	91.5	88	80	86	77	83	66	92	76.5	82	90	79	91	83	87	80	77.5	85	88	95.5	79	66.5	75.5	77	89	74	74.5	66.5	71	93	92	91	76
15343	MICRO.2601.C1	30.2.3	signalling.receptor kinases.leucine rich repeat III	PGSC0003DMB000000268	Pot_ch03	98.76	7209	6327	Nodulation receptor kinase	127	133.5	119	136	118	128	159	144	129	136	111	135	163	105	116.5	123.5	164	121	165	148	133.5	169	170	180	158.5	97.5	115	150	90	109	115	84	93	116.5	76	78	113	101	86	127.5
15344	bf_mxlfxxxx_0044a09.t3m.scf	35.2	not assigned.unknown	PGSC0003DMB000000277	Pot_ch01	100	142523	142685	Conserved gene of unknown function	114.5	114	68	76	98.5	135.5	160	125	126	111	99	96	107	69.5	111	114	121	86.5	93	79	78.5	99.5	112	81.5	84	75.5	103	129	67	67	96	67	77	94.5	72.5	71.5	87	101	87	84
15345	MICRO.16770.C1	35.2	not assigned.unknown	different hits	NA	96.5	105338	104742	DNA binding protein	102	53	89	59	118.5	59	126	152	55.5	55.5	159	125	130.5	48	79	132.5	187	141	137	54	51	158	164	52	162	99	114	57	45	113	143.5	78.5	52	109	52	91	55	125	83.5	103
15347	bf_arrayxxx_0084f12.t7m.scf	26.22	misc.short chain dehydrogenase/reductase (SDR)	PGSC0003DMB000000578	Pot_ch06	99.7	217005	217333	Carbonyl reductase	48	51.5	51	54	49	49	50	52	48	54	50	51.5	53.5	47	56	45	47.5	51	49.5	52	50	52	49	48	51	47	48	48.5	43	55	48	47	49	46.5	51.5	49	49	48.5	50	50.5
15348	BF_TUBSXXXX_0039F08_T3M.SCF	35.2	not assigned.unknown	PGSC0003DMB000000723	Pot_ch08	97.74	150790	150614	Ice binding protein	574	828	457	409	720	275	509	409.5	657	426	950	489	294	389	331	309	162	445	985	476.5	268	224	125	249	375	252	176	98	330	161	277.5	669	518.5	617.5	474	434.5	517.5	596	285.5	324
15349	cSTC6K15TH	35.2	not assigned.unknown	PGSC0003DMB000000102	Pot_ch07	98.97	567306	567692	177 protein	69.5	63.5	62	80.5	71	64	76	79	79.5	95	103	66	78	66	54.5	67	65	73	85	71	62	62	62	77	68	69	67	77	54	59	71	61.5	69	67	62	72	69	65	64.5	61
15350	bf_ivrootxx_0037d09.t3m.scf	35.2	not assigned.unknown	PGSC0003DMB000000123	Pot_ch04	99.02	1563575	1563169	Tyrosine specific protein phosphatase and dual specificity protein phosphatase	201.5	192	112	251	166	170	188	217	253	301	382.5	198	189	133	165.5	152	360	144	233.5	562	239.5	273	327	382	327.5	289	277.5	362	107	177	146	132	197	126	110.5	98.5	218.5	165	134	193
15351	cPRO6E16TH	35.2	not assigned.unknown	PGSC0003DMB102000060	Pot_ch02	96.44	435303	434641	Carboxylesterase	47	54	53	50.5	48	54	62	52	51	52	56	52.5	54	49.5	53	49	51	53.5	52	49	50	50	50	51	49	47	48.5	80	43	48	50	45	51	48	49	50	54.5	55	53	60
15352	MICRO.11111.C2	35.2	not assigned.unknown	No Significant Hit	NA	NA	NA	NA	--	54	56	60	59.5	52	55	57	59	56	55	63	53.5	58	51	59	58	51	55	58	52	52.5	50	50	50	55	49	50	53	48	50	51.5	64	56	49	56	53	53	60	47.5	55
15354	bf_acdcxxxx_0053a06.t3m.scf	20.2.99	stress.abiotic.unspecified	PGSC0003DMB000000150	Pot_ch06	97.84	1317796	1317661	Fiber protein Fb19	53	56	58	64	55	58	58	57	63	63.5	65	59	58	53.5	57	53	55	56.5	58	60	54.5	61	57	66	58	56	59	60.5	46	55	59	62	62	60	55	54	57.5	56	58	61.5
15355	SSBT001G21x.scf	35.2	not assigned.unknown	PGSC0003DMB000000338	Pot_ch10	100	368156	367925	Interferon-induced guanylate-binding protein	4366.5	5123	1944	4488	4468	2303	5969	3145.5	3118.5	3677	3643.5	3860	2302	3755	2387	2591	2814	2630	7161	4250	2196	2993	4020	2722	4602.5	1594	3127	2995	1979.5	2865	3236	1786	4424	4871.5	2981	1689.5	2040	5581	1417	3099
15356	MICRO.15559.C1	27.3.03	RNA.regulation of transcription.AP2/EREBP, APETALA2/Ethylene-responsive element binding protein family	PGSC0003DMB000000092	Pot_ch01	98.63	463561	463124	AP2 domain-containing transcription factor	47	53	55.5	54	52	53	51	54	55	60	57	54	63.5	48	55	50	59.5	56.5	55	52	72.5	56.5	53	56	53.5	53	53	54	46	48	51	46.5	54	54	55	52.5	51	55	56	54.5
15357	BF_TUBSXXXX_0053E05_T3M.SCF	35.2	not assigned.unknown	PGSC0003DMB000000120	Pot_ch02	99.64	189673	189400	Pentatricopeptide repeat-containing protein	68	75.5	66	96	76	73	80	81	71.5	81	98	77	78	62	67	71.5	122	72	73	113	84	108	148	134.5	139	89	98	154	59	102	79	76	76.5	82	70	73	89	87	78	87
15358	MICRO.15294.C2	35.1	not assigned.no ontology	PGSC0003DMB000000008	Pot_ch10	97.3	2265157	2265525	Ankyrin repeat-containing protein	66.5	78	82.5	111	75	108	80	119.5	92	72	110	76.5	102	68	90	91	109	90.5	77.5	143.5	98	81.5	87	88	76.5	82.5	68	73	66	61.5	91	60	101.5	73.5	83	85	83	81	68	71
15359	MICRO.8156.C1	35.2	not assigned.unknown	PGSC0003DMB000000250	Pot_ch07	99.6	144643	145637	Uro-adherence factor A	2429	1959.5	1433	3094.5	1926	2555	3399.5	3146.5	2515	2441	3148	2461	1560	2368	2076	2756.5	1759	1929	3766	1599.5	1828.5	1842	1411	1412	1672.5	1482	1544	1847	1339	2488	2771	2794	2984	2834	2886	1775	1980	3212	1678	1670
15360	MICRO.833.C2	35.2	not assigned.unknown	PGSC0003DMB000000496	Pot_ch09	99.45	268188	268370	Gene of unknown function	299	270.5	214.5	390	277	271.5	311	403	351.5	359	542.5	360	229.5	229	217	250	394	286.5	274	538.5	336	362	366	309	371	318	318.5	395	154	273	256	256	378	241	204	166.5	366	259	301	241.5
15361	MICRO.2791.C1	35.2	not assigned.unknown	PGSC0003DMB000000076	Pot_ch07	99.47	263757	263009	Conserved gene of unknown function	1157	1158.5	792	1037	1198	592	1116	964	1031	311.5	1366	757.5	1064	542.5	420	893	1013.5	852	1218	403	1187	1101	353	265	1355	660	293	1078.5	450	892	558	700.5	1036	271	407	206.5	583	694	146	441
15362	MICRO.11042.C1	35.2	not assigned.unknown	PGSC0003DMB000000454	Pot_ch02	90.25	240847	240302	Disease resistance protein BS2	46.5	83	68	92	51	51	56	57	90.5	103	52	85	49	47	70.5	49	52.5	86	120	97	56	90	86	51	87	46	48.5	54	45	70	45	46.5	77	69	71	54	69	76	49	73
15363	bf_acdaxxxx_0065b04.t3m.scf	29.2.2	protein.synthesis.misc ribosomal protein	PGSC0003DMB000000215	Pot_ch06	99.58	264046	263809	Ribosomal protein L37	47.5	59.5	49.5	54	53	52	52.5	57	59	51	62	55	53	46	56	52	47	52	58	52	50	54	51	53	49.5	48	53	60	46	52	50	54	49	50.5	50	50	52	54	53	60
15364	MICRO.3612.C1	35.1	not assigned.no ontology	PGSC0003DMB000000210	Pot_ch05	99.7	313497	313170	Nuclease	455.5	417	299	652	424	311	456	492	448	471	672	489	442	339	321	435	922	463.5	680	1115	682	750	897	714.5	841	502.5	653	734	226	540	383	311	407	378	297	311.5	337	494.5	231.5	394.5
15365	MICRO.16647.C1	27.3.11	RNA.regulation of transcription.C2H2 zinc finger family	PGSC0003DMB000000026	Pot_ch03	94.9	251436	252158	Zinc finger protein	60	72	57	80	57	72	88	77	65.5	87.5	88	85	67	62	77	60.5	77	63	81.5	85	65	75	74	118	90	84	60	93	57	74	95	62	89.5	87	57	64	83	77	67	117
15366	MICRO.14089.C1	10.7	cell wall.modification	PGSC0003DMB000000598	SL2.10ch06	99.15	263341	264042	Xyloglucan endotransglucosylase-hydrolase XTH6	49	50	51	54.5	52	49	50	52	52	49.5	52	57.5	51	46	58	49	50	53	52	53	49.5	53	50	49	46	54	49	51.5	42	45	45	51	53	51	46.5	50	52	50	46	51
15367	MICRO.12104.C2	20.2.1	stress.abiotic.heat	PGSC0003DMB000000173	Pot_ch01	99.8	1189305	1188795	Protein kinase Ck2 regulatory subunit 2	252	261.5	188	413	252.5	257	283.5	373.5	363	220.5	352	282	363	248.5	194	278	305	218	418	206	168	201	185	150	248	128	172	244	107	151.5	268	201	273	254.5	167	224	186	238	116	202
15368	MICRO.14492.C1	35.1.42	not assigned.no ontology.proline rich family	PGSC0003DMB101000020	Pot_ch02	99.2	1530216	1530588	Conserved gene of unknown function	53	56.5	57	67	56.5	58.5	60	60.5	60	59.5	62	64	62	53.5	59	53	59	59	57	59	53	56	58	55.5	56	48	57	62	53	50	57	52.5	55	52	54.5	53	64.5	59	53	50.5
15369	SDBN005N17u.scf	35.2	not assigned.unknown	PGSC0003DMB000000296	Pot_ch04	90.14	784137	784712	Fasciclin-like domain-containing protein	59	56	53	59	53	54	56	58	56	55	71	60	58	53	56	50	57	58	52	54	52	53	50.5	54	55	54	53	51	47.5	231.5	54	50.5	53	56	50	52	50.5	51	55	55
15370	MICRO.2937.C1	27.3.22	RNA.regulation of transcription.HB,Homeobox transcription factor family	PGSC0003DMB000000144	Pot_ch08	97.44	939672	939126	Homeobox protein	47	58	53	54	51	56	56	61	56.5	65	72.5	65	58	48	52.5	49	53	58	57	64	53	55	54.5	54	52	51	48.5	52	46	49	54	48	58	52	51	56	50	52	58	49.5
15371	bf_swstxxxx_0011b01.t3m.scf	35.2	not assigned.unknown	PGSC0003DMB101000233	Pot_ch07	93.73	366242	366559	--	52	53.5	50	66	49	52	58	53.5	53	55	64	56	52	50	55.5	53	48	54	48.5	51	49	51	49.5	48	49	53	54	50	49	48	48	49	55	50	50	48	50	56	50	50.5
15372	MICRO.280.C2	11.3	lipid metabolism.Phospholipid synthesis	PGSC0003DMB000000599	Pot_ch10	96.5	10566	10994	Diacylglycerol kinase	183	223	203	199.5	247	237	311.5	332	277	354	314	271.5	212	178	168	149	178	162	217	174	217	196.5	230.5	214	242	225	245	200	211	208	176	196	250	212	227	245	198	246.5	297.5	244
15373	STMHT14TV	20.2.4	stress.abiotic.touch/wounding	PGSC0003DMB000000156	Pot_ch06	98.03	218331	218584	Wound-induced protein 1	61	53	53	56	54.5	61	68	57.5	60	63	60	62.5	52	51	60	54	50	60	49	53	52	55	53	58.5	63	55	61.5	55	44	51.5	56	47.5	55	54	51.5	52	54	54	51	53
15374	bf_arrayxxx_0032h06.t7m.scf	35.2	not assigned.unknown	PGSC0003DMB000000603	Pot_ch09	90.07	178769	178908	RNA binding protein	47	53	50	53	48	47.5	51	47	51	51	61	55	48.5	48	59	48	47.5	50	49	52	47	50.5	49	50	48	48	47	47	44	49	45	46.5	54	50	48	50	48	49.5	52	48
15375	MICRO.17518.C1	35.2	not assigned.unknown	PGSC0003DMB000000314	Pot_ch12	95.38	556306	555982	--	47	54	51	51	47	50.5	49	49	47	56	58	53	48.5	44	63	48	48	49	49	49	48	49	49	49	53	51.5	57	50	46	45	56	47	54	50.5	48	49	49	50	49	48
15377	bf_arrayxxx_0083f03.t3m.scf	35.1	not assigned.no ontology	No Significant Hit	NA	NA	NA	NA	--	44	54	50.5	55	48	52	51.5	57	52	50	59.5	52	52	49	67	48	50.5	51	52	49	49.5	50	53	51.5	50	48	48	51	48	46	48	46	52	50	47	50	51	50	52	50
15378	MICRO.14826.C1	26.02	misc.UDP glucosyl and glucoronyl transferases	PGSC0003DMB000000034	Pot_ch12	96.52	146244	144670	Resveratrol/hydroxycinnamic acid O-glucosyltransferase	212.5	237	99	199.5	342.5	353	672.5	438	215	857	583	592	203	280	138	260	931.5	656	227	581	663.5	566.5	922.5	926	340	927	534	2646.5	150	366	214	110	306	134	129.5	181	733.5	122	530.5	171.5
15379	bf_cswbxxxx_0002e04.t3m.scf	35.2	not assigned.unknown	No Significant Hit	NA	NA	NA	NA	--	48	52	52	54	51	50	51	53.5	56	56	59.5	53	51	48	55	51.5	50.5	51	56	50.5	51	52.5	55	49	50	49	49	53	47	51	49	48	49	54	53	50	53	52	65	49
15380	bf_mxlfxxxx_0004h05.t3m.scf	35.2	not assigned.unknown	PGSC0003DMB000000158	Pot_ch06	95.2	328622	328982	Uncharacterized membrane protein	50	58	53	57	52	52	54	62	57	58.5	62.5	56	55	52	56	50	56	53	54	57	56	59	58	55	56	53	55	58	47	50	53	50	75	54	50	55	57	57	55	57
15381	POAC948TV	35.2	not assigned.unknown	PGSC0003DMB101000020	Pot_ch02	98.68	59628	59402	Membrane protein	50	80	53	54	48	83.5	58	57	65	67	66.5	59	105	56.5	56	48	48	54	52.5	52	66	70	50.5	77.5	54	53	48	55	46.5	53	95	56	52	57	45	59	112	54	69	51
15382	MICRO.9766.C1	35.2	not assigned.unknown	PGSC0003DMB000000151	Pot_ch12	99.78	1024026	1024482	Conserved gene of unknown function	94	107	74	80.5	121	90	102	147	94.5	140	89	67	55	65	80.5	80	65	79	58.5	92	68	79	75	109	96	100	102	60	63	67	65	56.5	152.5	62	59	59	81	63	186.5	129.5
15383	MICRO.5653.C1	35.2	not assigned.unknown	PGSC0003DMB101000060	Pot_ch01	97.34	1423887	1424487	2-deoxyglucose-6-phosphate phosphatase	53	54	52	58	57	53.5	55	57	53	55	63.5	54	58	50	56	51	52	51	56	52	52.5	49.5	54	51	53	50	48	52	46	50	53.5	50.5	55	51	46	49.5	55	56	59	55
15384	MICRO.9734.C1	30.11	signalling.light	PGSC0003DMB000000133	Pot_ch11	99.62	82106	81320	Protein SENSITIVITY TO RED LIGHT REDUCED	1389.5	1535.5	1018	2735	1533	1429	1640	2375.5	1509	1368	2660	1548.5	1916	1324.5	1129	1674	1690.5	1349	1621	1389.5	733	964	1184	697	1295.5	1455	1020.5	1942	475	1328	2274	952.5	1642	1255	863	1216	1731	1871	1242	1360
15386	STMHY48TV	35.2	not assigned.unknown	PGSC0003DMB000000579	Pot_ch06	98.12	170853	171703	TPI	409.5	448	372	644	539	407	549.5	476	435	523	519	451	479	295	327	395	356	353	540	450	387	449.5	431	377	459	310	353	357	241	374	378	407	409	371	286	302	304.5	598	359	384
15387	MICRO.12979.C1	35.2	not assigned.unknown	PGSC0003DMB000000026	Pot_ch03	96.92	2890399	2890787	Gene of unknown function	85	117.5	77	253	175	116	95	126	213	115	263	77	223.5	80	135	110	129.5	164.5	212.5	277	86	77.5	110.5	96	191	74	176	217	53	75	191	106	209.5	150	117	130	133	152	84	128.5
15388	MICRO.8672.C3	35.1	not assigned.no ontology	PGSC0003DMB000000040	Pot_ch03	99.37	2011860	2012176	UPF0497 membrane protein 14	61	61	61	64	57	63.5	59	66	63	80	113	63	79	53	54	60	67	59	72	59	64	75	72	68	65.5	71	55	63.5	45	67.5	58	55	74	60	51	55	70	62	59	65
15389	MICRO.15544.C1	35.2	not assigned.unknown	PGSC0003DMB000000618	Pot_ch08	97.3	134980	134354	Conserved gene of unknown function	153	193	127	220	190	215	255	215	200	186	267	194	225	170	142.5	192	174	184	268	200	163	182	172	170	195	188	157	177	92	128.5	169.5	133	184	156	119	174	168	177.5	141	148
15390	MICRO.13961.C2	35.2	not assigned.unknown	PGSC0003DMB102000020	Pot_ch09	95.18	268186	268713	TSI-1 protein	52	51	50	53	52.5	61	62	58.5	60.5	77.5	82.5	65	54	46	50	46	53	53	59.5	49	50	49.5	51	48.5	53	53.5	51	50	43	49	49.5	45	57	50	50	54	49	57	53	53
15391	SSBT005O08x.scf	35.2	not assigned.unknown	PGSC0003DMB000000093	Pot_ch03	95.93	176663	176783	UPA17	67	80.5	68.5	107	109.5	97	80	116.5	109	141	197.5	80	100	118	71	103	91	113.5	135	106	89	71	96.5	80	98	79	83	138.5	77	66	128	69	122	80.5	96	93	84.5	71	78	88.5
15392	bf_suspxxxx_0031f01.t3m.scf	35.1	not assigned.no ontology	PGSC0003DMB000000222	Pot_ch06	99.75	378462	378864	OJ000114_01.6 protein	337.5	386	273	446	456	423	354	494	318	414	705.5	364	342	357	227	458	186	446.5	426	161	130	185	173	127	181	162	131	252	105	183.5	389	247	439	285.5	186	365	314	352.5	224	268
15393	MICRO.11698.C1	35.2	not assigned.unknown	No Significant Hit	NA	NA	NA	NA	--	47	48	52	52.5	47	49	48	50	47	50	47	50.5	51	45	54.5	44.5	48.5	56	50	49.5	49.5	52	51.5	49.5	48.5	50	44	50	44	48.5	47	46	50	51	46.5	48.5	49.5	49	50	49.5
15394	bf_swstxxxx_0054c06.t3m.scf	34.14	transport.unspecified cations	PGSC0003DMB000000092	Pot_ch01	98.5	425120	424988	Cation-transporting atpase 13a1	171	148	110	190	189.5	134	147	154.5	138	145.5	188	152	131.5	123	114	136	173	123.5	185	191	151	168	167	125.5	168	101	113	132	82	111	147.5	123	153	121	103	107	123	159	87	119.5
15395	MICRO.2203.C1	7.1.02	OPP.oxidative PP.6-phosphogluconolactonase	PGSC0003DMB000000103	Pot_ch05	98.25	1058199	1057629	6-phosphogluconolactonase	2343	2127	1082	2664	1627	2184	2095	2529	2124.5	2227.5	3003	2314	2218	1981	1280	2331	1725	2450	2376.5	1724	1076	1509	1215	1125	1567	2291	1634	4030	994	1810	2972	720	2241.5	1583.5	1012	1820.5	1625	1486	1724.5	1616
15396	cSTB18N7TH	35.2	not assigned.unknown	PGSC0003DMB102000115	Pot_ch09	96.43	521682	521459	Glycine-rich protein	50	52	49	50	52	51	54	55	52	51	60	54	77	44.5	50	48	48	52.5	51.5	51.5	48	48.5	52.5	53	49	49	47	50	44	46	45.5	49	55	53	50	47	51	52	50	52
15397	MICRO.14651.C1	35.1	not assigned.no ontology	PGSC0003DMB000000244	Pot_ch02	99.67	239106	240011	Octicosapeptide/Phox/Bem1p	53	54	58	63	57	58	72	74	72	57.5	65	56	59	52	54.5	59.5	56	63	60	57	56	57	57	55	53	61	64	58	55	52.5	51	53	62	56.5	51	59.5	52	58.5	55	55
15399	MICRO.6668.C1	29.4	protein.postranslational modification	PGSC0003DMB000000676	SL2.10ch06	96.29	57619	58100	Protein kinase	103.5	273	130	240	105	194.5	213.5	336	148	173	469	304	97	128	215.5	151	218.5	100.5	80	561	236	131	405	582.5	279	315	131	261	159	358	186	177.5	560.5	262	128.5	142	296	224	159	275
15400	MICRO.3292.C1	35.2	not assigned.unknown	PGSC0003DMB000000550	Pot_ch06	99.47	107252	108007	--	49	50	50	51	54	51	51	53	49	51	53	49	50.5	46	56	48	51	55	52	50	50	49	51	49	49	46	46	50	48.5	46	50	48	51	52.5	50	50	49	51	50.5	50
15401	MICRO.6448.C2	35.2	not assigned.unknown	PGSC0003DMB000000052	Pot_ch06	95.2	1308149	1308920	Thiamine biosynthesis protein ThiC variant L1	78	93	56	102	103	115	102	90	104	120	88	83.5	113.5	55	70.5	84	83	74	101	76	72	86.5	70	81	68	74.5	92	116	48	89	75	79	68	75	63	65	94	82	81	63
15403	MICRO.8453.C1	35.2	not assigned.unknown	PGSC0003DMB000000126	Pot_ch03	92.73	1228952	1228156	Proline-rich cell wall protein	55	51.5	52	55	55	52	54	56	54	55	58	53	54	46	54	48	53	60.5	53	53.5	49.5	49	52	50	53	54	53	50	47	49	50	49.5	50.5	50	52	51	52	55	52.5	52
15404	MICRO.4177.C5	11.1.12	lipid metabolism.FA synthesis and FA elongation.ACP protein	PGSC0003DMB000000227	Pot_ch06	98.82	340332	339994	Acyl carrier protein	1846.5	2270.5	1359.5	2034	1513	1939	2300	3400	2875	2509	3489.5	2665	2126	2014	1452	2488	6325	1956	3285.5	7181	3386.5	2958	6107.5	4562	4648	3877.5	2965	3304.5	1076.5	2432.5	2650	1072	2451.5	2015	1564.5	1424.5	2648	1526.5	2947	1919.5
15405	MICRO.2456.C1	35.2	not assigned.unknown	PGSC0003DMB000000034	Pot_ch12	97.57	765734	764912	--	94.5	85	83	90	61	63	89.5	106	126	72	115	70	105	52	59.5	85	118	74	75	92	139	73	96	131.5	108.5	105.5	126	73.5	65.5	64.5	76	84	72.5	63	70.5	56	80	76.5	92	82
15407	MICRO.5533.C2	20.1.99	stress.biotic.misc	PGSC0003DMB000000313	Pot_ch07	96.07	103177	104125	USP family protein	49	55.5	49	53	54.5	47	59	51	51	52	55	53	50	46.5	58	48	47	52.5	51	50	53	48	49	50	49	50	51	48	44	45	46	45	51	48.5	50.5	52	48	49	49	50
15408	MICRO.410.C4	30.3	signalling.calcium	PGSC0003DMB000000026	Pot_ch03	97.75	1002113	1001759	Calnexin	4411	5016	2361.5	5136	5725	3447	3880	5484	6394	4951	6848.5	3178	5599.5	4072	3210	5062	4914.5	4797	8343.5	8575	3085	5271	5046	3441	7610	2975	3813	5438	1907	2475	6159	3779	6663	4289.5	3411.5	4047	4503	4994.5	3573	4189
15409	MICRO.9893.C1	35.2	not assigned.unknown	PGSC0003DMB000000157	Pot_ch07	95.72	206701	206308	Conserved gene of unknown function	219.5	101	125	174	162	236	264	320	255.5	291	324	245	251	140	145	215	209	160	227.5	227	154	154.5	161	153	219	242	185.5	279.5	75	120	116	143	185.5	165	156	152.5	176	158.5	188.5	167
15410	bf_cswbxxxx_0003g04.t3m.scf	35.2	not assigned.unknown	PGSC0003DMB000000379	Pot_ch10	100	400297	400788	Chaperone protein DNAj	91	100	68	102	62	81.5	75	82	77	67.5	87.5	99	80	75	70	81	62	93	88	75	63	65	70	71	74	69.5	66.5	72	61	76.5	68.5	63	84	67	73	77	61	68	59	55
15411	SSBN002O09u.scf	29.4.1.57	protein.postranslational modification.kinase.receptor like cytoplasmatic kinase VII	PGSC0003DMB000000183	Pot_ch02	91.53	708273	707908	Kinase	106	114	96	175	298.5	147.5	337	338.5	225	288	167	125.5	153	100	166	269.5	216.5	240.5	276	163	233	224	135	125	113.5	114.5	122.5	103	120	129	320.5	121.5	160	136	182	207	123	112.5	279	119
15412	bf_mxlfxxxx_0042g09.t3m.scf	35.2	not assigned.unknown	No Significant Hit	NA	NA	NA	NA	--	53	52.5	50	58	53	54	60.5	58	55.5	61	68	58	62	48	54.5	49	48.5	56	52	53	51	49	51.5	51	55.5	55	51	51	46	51	50	49.5	53	51.5	45.5	51	53	53.5	50	52
15413	MICRO.10706.C1	35.1	not assigned.no ontology	PGSC0003DMB000000298	Pot_ch09	99.16	255151	255742	Not56	156	100	111	140	166	125	174.5	105	99.5	183.5	144	142.5	134	135	90	103	153	167	150	188	181	140.5	163	169	133.5	127	140	104	93	89.5	115.5	79	103	102	109	81	196	94	77	90
15414	cSTB43B1TH	35.2	not assigned.unknown	PGSC0003DMB000000032	Pot_ch04	97.08	1881988	1881612	TRNA pseudouridine synthase Pus10	98	89	78	139	90	86	100	117	82.5	83.5	131.5	82	86	86.5	81	109	179.5	97	104	135	90	133	120.5	120	124	99	80	106	71	102	86.5	66.5	101	87	64.5	79	82	101.5	73	72
15415	cSTB23B23TH	35.2	not assigned.unknown	PGSC0003DMB000000048	Pot_ch08	100	799705	799967	Ubiquitin	110	105	95	115.5	106	111.5	134	130	112	154	129	114	141	93	90	120	131.5	112	126.5	132	109	121.5	127	102	138	94	89	146	65.5	95	100	77.5	116	93.5	74	90	114	100	81	85.5
15416	bf_mxflxxxx_0053d03.t3m.scf	29.2.2	protein.synthesis.misc ribosomal protein	PGSC0003DMB000000076	Pot_ch07	97.71	1482888	1483149	Ribosomal protein S8	14770.5	9575	8975	20189	11672.5	13132	14557	17199	16456.5	12778	21220.3	14155	16621.5	10490	11747	15444.5	21061	14536	18838	19522	14166	15550.5	18542	14976	14967.5	15930	15666.5	16165.5	4920.5	9428	11744	14321	14275.5	13655	8273	9950	15428	12147	15358	11751.5
15417	MICRO.12427.C1	35.2	not assigned.unknown	PGSC0003DMB000000443	Pot_ch02	100	173228	173555	Mini-chromosome maintenance protein MCM6	83	96	63	205	101	85	92	99	94	98	139	80	148.5	86	67	85	551	71	85	442	373	566	560	579	431	454	301	442	60	200	93.5	86	90	90	62.5	63.5	89	109	114	183
15418	MICRO.8980.C2	29.3.4.3	protein.targeting.secretory pathway.vacuole	PGSC0003DMB000000072	Pot_ch05	96.75	811457	811335	ATVPS33 (Arabidopsis thaliana vacuolar protein sorting 33); protein transporter	53	52	48	59	55	57	63	64	63	60	74	62	61	48	57	53.5	51	60	60	59	53	53	54	48.5	53	53	52	57	45	52	49	51	57	55	53	57	51	55	50	52.5
15419	MICRO.3958.C1	29.3.3	protein.targeting.chloroplast	PGSC0003DMB000000543	Pot_ch05	100	198026	198293	GTP-binding	255	53	196	365	289	234.5	72.5	372.5	316	59	62.5	63	63	47	53.5	293	592	320.5	57	61	470	587	65	422.5	503	266	390	53	54.5	55	231	205.5	68.5	261.5	52	56	55	52	163.5	229.5
15420	MICRO.800.C2	8.1.99	TCA / org. transformation.TCA.misc	PGSC0003DMB000000174	Pot_ch09	98.84	11110	12835	Succinic semialdehyde dehydrogenase	24023.9	27936.8	13437.5	75484.3	48053.8	30047.7	29995.8	40328.9	31158.1	19855.2	65501.5	28016.6	25315.3	28205.1	19613.5	28395.1	22883.7	29178.3	38068.6	18616.5	11384	16826	19772.1	9821	36391.5	27390	11202	27309.1	4405	10035.5	26100.8	28226.6	37520.4	24309.8	8000	22119.7	28267.8	43416.2	26453.6	26033
15422	MICRO.9226.C3	20.1.02	stress.biotic.receptors	PGSC0003DMB000000116	Pot_ch12	95.26	1600776	1599996	--	49	59	57	77	56	63.5	50	51	74	51	80	55.5	57.5	59	59	48.5	48	69	100	49	48	49.5	47	54	54	57	57	49	45	53	73	43	60	47	48	50	49	65	62	48.5
15423	bf_acdcxxxx_0022g09.t3m.scf	35.2	not assigned.unknown	PGSC0003DMB000000330	Pot_ch04	93.13	394452	393783	MurF synthetase	77	66	62.5	76	80	73	68	75.5	80	76.5	74	69	69.5	58	65.5	59.5	65	74	67.5	64	65	71	58	63	69	71	69	86	61.5	69	75	67	75	76	63	72	101	85.5	94	91
15424	MICRO.4459.C2	29.5	protein.degradation	different hits	NA	95.11	1493146	1493779	Conserved gene of unknown function	17958	52107.1	84153.7	155842	29059.7	36493.8	24719.5	52336.4	83829	53945	125349	26194.6	39615.4	27414.3	46223	44093.9	102885	80988.1	150199	92561.6	79767.6	85373.5	111093	81683.6	160909	38078.8	49092.7	76546.5	15467	64744.7	36847.3	120818	31710.3	74635.7	20492.7	48103.8	25255	57078.2	13621	33196.4
15425	MICRO.11806.C1	35.2	not assigned.unknown	PGSC0003DMB000000163	Pot_ch09	98.88	897063	896263	DNA binding protein	61	80	59	77.5	65.5	64	64	68	82.5	105	91	87	76.5	56.5	81	62	106	81	101	162	113	96	105	80.5	115	88	91.5	154	68	112	72	53	81	69	60	58	81	65	70	78
15426	129D12AF.esd	35.2	not assigned.unknown	No Significant Hit	NA	NA	NA	NA	--	52	63	55	61	56	54	56.5	60	62	68	75.5	57	59	48	66	51	51	60	60	60	57	61	58.5	52	59.5	50.5	56	60	46	56	53	51	61	59	55	55.5	56	62	55	60
15427	MICRO.416.C15	27.3.51	RNA.regulation of transcription.General Transcription, TBP-binding protein	PGSC0003DMB000000626	Pot_ch10	100	9063	9432	Outward rectifying potassium channel	51	55	52	58	55.5	56.5	53.5	54	55.5	60	63	60	55	52	57	52	55	54	55	59	60	58	56	55	60	56.5	56	61	47	53	51	51	65	56	55	55	61	62	55.5	60
15428	MICRO.17928.C1	29.4.1.52	protein.postranslational modification.kinase.receptor like cytoplasmatic kinase II	PGSC0003DMB000000409	Pot_ch09	99.71	479408	479067	Receptor protein kinase	87	105	72	146	84	103	104	108	104	177	102	89	139	100	79	87	158	72	111	167	116	104	106.5	226	136	131.5	155.5	174.5	65.5	122	91	57	89	79	60	63	95	71	79	99
15429	MICRO.8923.C1	27.3.42	RNA.regulation of transcription.Bromodomain proteins	PGSC0003DMB000000104	Pot_ch01	99.34	890833	891434	WD-repeat protein	129	149	113	233	169	140	157	173	153	131	207	144	148.5	118	107	155	132	145	195	136	112	112.5	119	124.5	144	104.5	111	137	87	99	165	145	141	146	115	118	112	164	111	107.5
15430	BF_CSCHXXXX_0008C10.T3M.SCF	35.2	not assigned.unknown	different hits	NA	99.64	115982	115704	--	87	160	139	135	123	170	131	182	332.5	145	243	126	94.5	121.5	133.5	171	316	159	167	284	237	220	167	209	285	119	179	306	109	146	174	76	139	80	115	110	97.5	100.5	115	88
15431	MICRO.11125.C1	35.2	not assigned.unknown	PGSC0003DMB000000145	Pot_ch05	95.21	967855	968443	LIGULELESS1 protein	386	539	307.5	249	228	213	370	394	383	576	763.5	411	202	330	253	330	387	270	571.5	545	442.5	310	307	609.5	578	180	232	612.5	275	264.5	445.5	326	274	336	330.5	274	485	438.5	286.5	146.5
15432	MICRO.11421.C2	26.02	misc.UDP glucosyl and glucoronyl transferases	PGSC0003DMB000000528	Pot_ch02	98.26	245563	245048	UDP-glucosyltransferase	49	53	55	58	56.5	57	51.5	55	54	60	61	58	55	52	52	49	56	53	51.5	59	57	61	58	55	54.5	50	51	64	47	61	55	56	57.5	59	53	58	61	61	57	71
15433	SSBN002K20u.scf	35.1	not assigned.no ontology	PGSC0003DMB000000319	Pot_ch09	95.89	186743	187107	Inosine triphosphate pyrophosphatase	70.5	67	59.5	73	74.5	67	84.5	81	103.5	86	85.5	81.5	91	68	70.5	67	74	70	72	74	69	73	69.5	84	74	72.5	75	83.5	51	63	65	67	76	78	64.5	75	65.5	67	80	69
15434	bf_mxlfxxxx_0005b10.t3m.scf	30.2.99	signalling.receptor kinases.misc	different hits	NA	93.46	302153	301741	--	70.5	58	68	57	59.5	74	66	58.5	66	79	78	67	65	84	56	56.5	52.5	64	99	59	61	65	56.5	50	51	46	53	71.5	56	63	67	60	65.5	57	52	81	75	57	60.5	59.5
15435	BF_TUBSXXXX_0018A08_T3M.SCF	35.2	not assigned.unknown	PGSC0003DMB102000010	Pot_ch01	96.09	1911917	1912188	MYB transcription factor MYB133	64	68	57	66.5	61	65	87	70.5	62	68	78	67	62	57	63	58	60.5	65	63	68	60	60.5	66	58	62	61	57.5	66	49	55	58	54	64	60	58	57	61.5	66	60.5	62
15436	MICRO.14402.C1	17.2.3	hormone metabolism.auxin.induced-regulated-responsive-activated	PGSC0003DMB000000666	Pot_ch07	99.25	163109	164714	PsPK3 protein	119	325	114	138.5	98	211.5	558	310	103	937	408	203	143	142.5	179	167	178	163.5	252	633	195	153.5	364	322	187.5	160	227.5	148	81.5	214	143	110	634.5	328	331.5	106.5	241	138.5	336	349
15437	STMIL06TV	26.02	misc.UDP glucosyl and glucoronyl transferases	PGSC0003DMB000000116	Pot_ch12	96.29	1266105	1265621	Glycosyltransferase, CAZy family GT8	1043	2563	1915	5099	3732	2295	831	524	4044	461	3338	3145	536.5	2369	448	412	236	2802	5720.5	321	302	207	320	175	1738	1265.5	1614.5	278	933	1052.5	3149	578	2499	688.5	268	220	1564.5	4460	874	446
15438	MICRO.9107.C1	26.26.1	misc.aminotransferases.aminotransferase class IV family protein	PGSC0003DMB000000096	Pot_ch07	99.03	543009	543419	D-alanine aminotransferase	75	119	54	170.5	62	127	110.5	151	62.5	164	235.5	100	152.5	101	123	137	354	173	151	898	74	57	334.5	319	75	200	218	75	81.5	192	158	64	124	120	127.5	101	128	108.5	136	74
15439	MICRO.6071.C1	16.2.1.01	secondary metabolism.phenylpropanoids.lignin biosynthesis.PAL	PGSC0003DMB000000821	SL2.10ch10	98.7	85840	84074	Phenylalanine ammonia-lyase 1	887	1436	1189	695	844	1658.5	2036	5695	1352	10084	8777.5	3855	2287	2698.5	853	2218	9434	9021	544	12267	7320	8388	9089.5	4466	10487	4557	3654	11796	1439	15599.5	602.5	909	1062	474.5	956	2076.5	2387	396.5	1571	1213
15440	bf_mxlfxxxx_0040a02.t3m.scf	35.2	not assigned.unknown	PGSC0003DMB000000131	Pot_ch11	96.13	1515282	1515434	Auxin-induced protein 5NG4	64.5	63	68.5	65	57	65	73	74	65.5	69	75	74	63	59.5	54	61	79	72	70	66	82	60	72	66.5	61	53.5	65	66.5	123.5	55	54	58	61	67	58.5	57	54	57	55	57.5
15441	MICRO.3310.C1	27.1	RNA.processing	PGSC0003DMB000000028	Pot_ch10	99.31	478726	478294	RNA export 1	809	892.5	613	1000.5	524	703	970.5	1066	975	922	1365	947	727	616.5	811	874	1041	705	1369	1352.5	761	857.5	1089	734	949.5	608	593	634.5	384	594	738	406	1063	883	504.5	578	912	719	596	651
15442	189F10.esd	35.1	not assigned.no ontology	PGSC0003DMB000000540	Pot_ch05	95.06	55019	54940	SUMO isopeptidase	51	54	53	55	59	56	63	60	66	61	67.5	57	61	48	56	52	51	59	54.5	60	53	53.5	54	55	51.5	52	52	56	48	51	48	52	57	58	54	53	50	53	53.5	52
15443	MICRO.16604.C1	35.2	not assigned.unknown	PGSC0003DMB000000062	Pot_ch03	97.04	2136257	2135017	Conserved gene of unknown function	50	55	52	52	53	59	60	55	68	65	63	58	58	49	61	53	50	56	53	90	55	51	51	54.5	58	52	54	96	47	49	59	56	58	51	53	53	52.5	52	52	52
15444	MICRO.7798.C1	17.2.2	hormone metabolism.auxin.signal transduction	PGSC0003DMB000000072	Pot_ch05	100	522109	522567	Auxin response factor 11	120	98	86	193	79	132	96	107	101.5	85	102	126.5	113	84	105	110	169.5	102	126.5	164	100	89.5	152	127	113	63.5	84.5	128	58	98	102	78.5	115	71	70.5	85.5	67	129.5	55	94
15445	bf_swstxxxx_0055e12.t3m.scf	35.2	not assigned.unknown	PGSC0003DMB000000185	Pot_ch04	100	247193	247464	Conserved gene of unknown function	147	99.5	70.5	112	94.5	140	144	91	82	235	431	140	202	76	92	82	218	99	250	423	242	190.5	364	472	164	139.5	183	206	68	167	98	104.5	180	181	88.5	96	184	138	93	108
15446	MICRO.227.C1	35.2	not assigned.unknown	PGSC0003DMB000000272	Pot_ch07	99.08	897136	896703	--	67	67	65	51	48	72	80	85.5	51.5	51	156.5	95	69.5	81	73.5	70	76	83	120	94.5	49	61	80	52	51	48.5	47	66	56	55	73	48	74	83.5	61	82	48	75	51	58.5
15447	cSTA7F1TH	34.6	transport.sulphate	PGSC0003DMB101000192	Pot_ch05	94.69	22261	22149	Sulfate/bicarbonate/oxalate exchanger and transporter sat-1	129.5	217	87.5	137	140	233	245	141	240.5	154	145	147	123	142	119	129.5	142.5	98	221.5	153.5	142	117	125	128	109	108	135	114	83.5	105.5	115	94	93	171	103	88.5	110	155	70	105
15448	MICRO.416.C9	29.4	protein.postranslational modification	different hits	NA	92.01	68962	69315	D-galacturonic acid-1-P kinase	521	711.5	380.5	800	392	506.5	640	734	445	739	1182	776	491	406	653	568	664	745	1550	1231	326.5	659	806	402	620	434	319	652	290	429	593	226	927	777	471	449	547.5	468	522.5	438
15449	MICRO.4590.C1	10.7	cell wall.modification	PGSC0003DMB000000441	Pot_ch02	100	10499	11147	Xyloglucan endotransglucosylase-hydrolase XTH7	59	70	59.5	67	59	72.5	78	89	71	64	70	84	60	73	98	60	113	58	66.5	138	90	69.5	146.5	78	96.5	472.5	197	78	87	153	69	74.5	85	76.5	77	115	78.5	77	80	106.5
15450	bf_cswbxxxx_0040c03.t3m.scf	35.2	not assigned.unknown	PGSC0003DMB000000249	Pot_ch04	96.52	168347	168546	--	78	59	60	77	69	68	67	66	89	60	83	69	59	56	68	63	51	65	69	57.5	54	51	50	57	53	58	57	53	47	46.5	61	72	60.5	60.5	55	58	56	63	55	57.5
15451	bf_mxflxxxx_0034f04.t3m.scf	35.1	not assigned.no ontology	PGSC0003DMB000000040	Pot_ch03	96.91	162701	162378	Lipid binding protein	362	342	218.5	388.5	322	308	419	508	439.5	402.5	420	366.5	310	225	316	409	334	336.5	445.5	321.5	202	293	321	240.5	252.5	198.5	268	251	126	192	314	204	334	236.5	191	232	284	332	283	177
15452	MICRO.8041.C1	35.2	not assigned.unknown	PGSC0003DMB000000047	Pot_ch07	97.96	495721	495281	Conserved gene of unknown function	52	54	53	86	69	57	57	57	67	82	66	63	57	53	60	51	62	53.5	65	58	76.5	84	59	78	55	59	63	79.5	59	49	70.5	48	74	54.5	55	56	71.5	58	65	59
15453	BF_LBCHXXXX_0019D08_T3M.SCF	35.2	not assigned.unknown	No Significant Hit	NA	NA	NA	NA	--	47	50	50	49	49	52	53	53	50	50	57	50	48	47	58	50	46	60	48	47.5	47.5	50	50	47	48	51	46	50	43	49	51.5	46	52	46.5	52	48	48	51	46.5	50
15454	STMED22TV	18	Co-factor and vitamine metabolism	PGSC0003DMB000000102	Pot_ch07	98.1	1309682	1309368	Hexaprenyldihydroxybenzoate methyltransferase, mitochondrial	100	135	106.5	140.5	80.5	163	140.5	141	99	159	249.5	137	124	115	121.5	117	141	162	196.5	231	101	115	168	135	111	115	130	130	81.5	116.5	159	70	157	134	123	129	132	118	120	84
15455	MICRO.13626.C1	19.16	tetrapyrrole synthesis.chlorophyll synthase	PGSC0003DMB000000134	Pot_ch11	98.93	969623	970182	Chlorophyll synthase	666	547	346.5	794	589	318	909	930.5	478	1036.5	1047	746	397	452.5	227	546.5	792	516	808.5	841	531.5	757.5	854	384	500	284	313	669	329	396	552	506.5	609.5	554	494	365	413.5	619	422	407.5
15456	SDBN003C16u.scf	35.2	not assigned.unknown	PGSC0003DMB000000004	Pot_ch02	98.04	1433613	1434123	RNA binding protein	127	289	84.5	119.5	103	101	157.5	162	165	221.5	174.5	141	76.5	143	142	104	548	139	407.5	436	247	404.5	501	395.5	424.5	324	428.5	360.5	175	246	142	111	114	111	116	76	305	119	144	124
15457	bf_ivrootxx_0031a06.t3m.scf	30.3	signalling.calcium	PGSC0003DMB000000795	SL2.10ch12	97.69	43380	43639	Serine/threonine-protein kinase bri1	54	62	57	82	57	62	66	64	64.5	60	77	64	57	58	53	64	60	62	75	65.5	59	55	60	56	62	59	63.5	60	50	55.5	65	51	62	57	48	58	60	63	57	52
15458	MICRO.11339.C4	34.99	transport misc	PGSC0003DMB000000312	Pot_ch10	96.09	363035	363646	TRANSPARENT TESTA 12 protein	51	51	51	52	50	54	50.5	51	51.5	53	61	57.5	51	49	52	50	48.5	62	51	52	48	48	49	50	47	48.5	49	48	48	49	47	47	54	49	49	52	50	52	52	51.5
15459	bf_arrayxxx_0078a01.t7m.scf	35.2	not assigned.unknown	No Significant Hit	NA	NA	NA	NA	--	48.5	50	49.5	56	51	48	52	52.5	49.5	58	59.5	50	49	47	55	47	47	47.5	51.5	48	47	50	48	47	47	48	59.5	47	46	47	46.5	48	51.5	47.5	48	49	50	50	47	47.5
15460	MICRO.6961.C1	17.8.1	hormone metabolism.salicylic acid.synthesis-degradation	PGSC0003DMB000000835	SL2.10ch01	99.24	70570	71223	Conserved gene of unknown function	85	56	49	52	63	54	102.5	54.5	92.5	74.5	56	79	51	47	58.5	57	50	62	55	125	51	51.5	49	48	53	59	51.5	48	45	45	54	49.5	55.5	61.5	55	49	62.5	73.5	51	55
15461	MICRO.18109.C1	35.2	not assigned.unknown	PGSC0003DMB102000115	Pot_ch09	100	206204	206102	Glutathione S-transferase	48	53	51	54.5	49	61	52	54.5	49	54.5	69	55	49	45	61	50	56	65	52	52	50	51	50	49	50	48	50	50	46.5	47.5	48	46.5	53	49	48.5	55.5	56	53	52	51
15462	cSTA7L11TH	30.11.1	signalling.light.COP9 signalosome	PGSC0003DMB000000008	Pot_ch10	99.59	3781659	3781418	Cop9 signalosome complex subunit	118	114	89	184	121	115.5	123.5	150	142	110	200.5	127	112.5	110.5	115	114	198	118	145	179	134	153	161	118.5	139	106	110	140	67	106	112	90	149.5	100	88	93.5	113.5	115.5	76	94.5
15463	MICRO.7658.C2	20.1.02	stress.biotic.receptors	No Significant Hit	NA	NA	NA	NA	Resistance gene	53	64.5	63	73	60	65	65	76	70	68.5	74	71	63	53.5	73	57	57	61	67	71.5	57	68.5	67.5	62	60.5	57	61	61	56	57	57	58.5	76	62	63	62	62	64	61	63.5
15464	bf_lbchxxxx_0062e04.t3m.scf	35.2	not assigned.unknown	No Significant Hit	NA	NA	NA	NA	--	47	64.5	55	56	52	63.5	58	64.5	69.5	64	63	58	59	54.5	60.5	48	56	54	57	54.5	57	66	59	57	51.5	62.5	52	58	54.5	66	61	61	69	60.5	57	62	94	63	101	67
15465	MICRO.6160.C1	27.3.67	RNA.regulation of transcription.putative DNA-binding protein	PGSC0003DMB000000097	Pot_ch12	100	1181540	1181826	Not CCR4-Not complex component, N-terminal; tRNA-binding arm	530	495	411.5	732	412	531	651	704	525	638	892	665.5	534.5	416	528	546	1210	601	807.5	1506	802.5	1015	1155	905	1103	557	757	835	284	549.5	481.5	316	621	504	347	357	488	524.5	366	430
15466	cSTA14M21TH	29.5.11.04.02	protein.degradation.ubiquitin.E3.RING	PGSC0003DMB000000152	Pot_ch11	91.02	554146	553668	Ring finger protein	152.5	174	147.5	286.5	247	291	235	295	280	268	444	207	195	219	148	223	216	214	327.5	434	189	241	201	293	350.5	245.5	222.5	444	106.5	227	268.5	169	316	220	156	155.5	333	216	184	173
15469	MICRO.3906.C1	35.2	not assigned.unknown	PGSC0003DMB000000131	Pot_ch11	95.14	1118859	1118531	Conserved gene of unknown function	4117.5	4201	3131	6041	5360	3050	4543	5391	5694.5	4403	6960	5201.5	4746	3663	3928	3685	4884.5	3821	6661	4932	4030	4272.5	4550.5	4710.5	5151	3440	5151	4457	966	2676	3166	4424	3986.5	4009	2200	2679	2490.5	5890	2765	3886.5
15470	MICRO.5058.C2	35.1	not assigned.no ontology	PGSC0003DMB000000211	Pot_ch11	98.69	738257	739018	RNA recognition motif-containing protein	46	48.5	49	47	50.5	51	50.5	51	48.5	50	64	51	46.5	52	48	49	49	47	47	50	49	50.5	49	48	45	47	49	48	45	45	45	45	49	48	50	49	50	50	50	48
15471	MICRO.1615.C6	35.2	not assigned.unknown	PGSC0003DMB101000381	Pot_ch04	99.39	202485	202156	Conserved gene of unknown function	2762.5	2060	1542.5	2254.5	1873.5	1933.5	2868	3618	3344	4035.5	3839	2951.5	2277	2021	1489.5	2651	3334	2269	3124	3749	2073	2358.5	2958	2661	2891.5	2977.5	2570	3871	1121	1704	1594	1291	2194	1669	1303	1481	1926	1937	2189	1749
15472	MICRO.9959.C2	35.1.13	not assigned.no ontology.SET domain-containing protein	PGSC0003DMB102000010	Pot_ch01	100	584969	584627	Vacuolar iron family transporter	439	433	55.5	99	671.5	77	550	701	90	68	888	64.5	74	79	59.5	535	532	77	85	61	83	439.5	70	62	73	473.5	57	73.5	59	59	51	60	65	57	54	56.5	62	67	62.5	69
15473	MICRO.17103.C1	29.5.11.04.02	protein.degradation.ubiquitin.E3.RING	PGSC0003DMB000000040	Pot_ch03	99.25	209004	209271	Membrane associated ring finger 1,8	505	246	325	1828	1447	629.5	687	860	994	582	2109	649.5	1063.5	490	427	883	1034	1396	1674	1476	630	617.5	855.5	538	1351.5	539	935	1240	150	554.5	892	793.5	1525.5	943	596.5	810	764	1359	442	1138
15474	cSTB10C6TH	29.5.05	protein.degradation.serine protease	PGSC0003DMB000000069	Pot_ch05	98.32	519002	518765	Serine carboxypeptidase	50	51	50.5	54	55	53	52	51	54	55	52	52	50	47	51	48.5	51	55	52	48	46	52	51.5	50.5	50.5	51	47.5	54	43	46	47	50	51.5	50	49	48.5	48	50	49	49
15475	MICRO.696.C1	1.02.06	PS.photorespiration.hydroxypyruvate reductase	PGSC0003DMB102000010	Pot_ch01	99.01	791972	791466	Glycerate dehydrogenase	1803	1095.5	722	2026	1711	1381	1846	1759	1418	1808	2678.5	2015	1402	1316	976.5	1361	1461	1777	1964	2978	1555	1223	2752.5	1561	1702.5	2140.5	1406	2744	533	1332.5	1177	820	2328.5	1556	882	1220	1479	1400	1318	1406
15476	POCCK75TV	35.2	not assigned.unknown	PGSC0003DMB000000241	Pot_ch02	93.64	506598	506876	Gene of unknown function	96.5	48.5	76	186	121	51	56	54	57	53.5	212.5	95	55	47	84	50	51	55	49	52	88.5	49	51	48	125	50	115	105	45.5	88.5	48	49.5	101	49	50	50	49	125.5	54	111
15477	STMJP42TV	30.9	signalling.lipids	PGSC0003DMB000000118	Pot_ch04	100	1144949	1144800	Phosphoinositide 3-kinase	2302.5	2648	1186	2669	2113	1726.5	2541.5	2587	2755.5	2114	2842.5	2831.5	2852	1630	1813	2293	1860	1729	3169	2249	1400	1499	1743	1853	2558	1558.5	1753	2547.5	839	1177.5	2945	1028.5	1965.5	1315	1247.5	1218	1552.5	2766	1002	1806.5
15478	MICRO.2904.C3	27.3.22	RNA.regulation of transcription.HB,Homeobox transcription factor family	PGSC0003DMB000000424	Pot_ch05	99.74	408751	408365	Homeobox-leucine zipper protein HAT7	66	109	72	135	115	121	112	74	73.5	128	125.5	118	122	161	72	69	82	102	146	96	65	77	85	115	97	137	67	119	55	108.5	270	65.5	105	166.5	57.5	73	177.5	121.5	85	292
15479	MICRO.11765.C1	17.2.3	hormone metabolism.auxin.induced-regulated-responsive-activated	PGSC0003DMB000000290	Pot_ch01	98.93	91626	92462	Auxin-induced protein 6B	148.5	122	82.5	115.5	87.5	142	96	96	156	128	83	172	158	105	115	99	112	88	125	99	88.5	92	132	172.5	153	106	118	83	87.5	105	115.5	72.5	100.5	74.5	87	77.5	105	150	81	127
15481	STMGJ90TV	27.3.99	RNA.regulation of transcription.unclassified	PGSC0003DMB000000338	Pot_ch10	98.72	235258	235880	Zinc finger CCCH domain-containing protein 27	109.5	147	127	377.5	136	214	201	325.5	278	151	432.5	159.5	191	98	141	276.5	177	199.5	212	111	127	168.5	123	90	131	142	118.5	115	69	103.5	256	137	137	114.5	102.5	141	179	156	155	105
15482	STMIH62TV	35.2	not assigned.unknown	PGSC0003DMB000000386	Pot_ch02	94.43	335342	335646	UPF0052 domain protein	84	65	68	76.5	96	67	101	100.5	97.5	80	76.5	70.5	97	80	57	91	113.5	74.5	89	78	71	82	88	105	77	86	101	109	64	67	117.5	73.5	61	60	60	73	72	66	73	56.5
15483	MICRO.7490.C1	27.3.07	RNA.regulation of transcription.C2C2(Zn) CO-like, Constans-like zinc finger family	PGSC0003DMB000000313	Pot_ch07	97.92	202130	201553	Transcription factor	3027	4294	2646.5	4404.5	5732	3233.5	4068	5749	2200	4242	4504	4367	2177	2290	2583	2693.5	8300	2348	2218.5	7367	5322	5318	7842	4232.5	6059	3306	4025	8157.5	2665	4250	4043	4503	4267	3585	2956	2382.5	4098	4082	5039	3332
15484	SDBN006A05u.scf	30.2.17	signalling.receptor kinases.DUF 26	No Significant Hit	NA	NA	NA	NA	--	54	61	56	62	65	69.5	68	68	63	67	73.5	60	69	50	53	56	61	66	69	69	55.5	60	62	55	58	56	60	61.5	48	56	56	55	69	62.5	59	64	57	60.5	59	59.5
15485	MICRO.10847.C1	35.1	not assigned.no ontology	PGSC0003DMB000000180	Pot_ch06	97.88	399629	399347	Conserved gene of unknown function	56	64	56	76	66	53	66.5	62.5	52	65	82.5	53	60	54	53	66	60	60	60	58.5	56	52	52.5	57	58.5	59	53.5	55	55	50.5	65	55	67	51	52	51	57	73.5	55	53
15486	bf_stolxxxx_0048b11.t7m.scf	2.1.2.05	major CHO metabolism.synthesis.starch.transporter	PGSC0003DMB000000236	Pot_ch05	95	597057	597193	Glucose-6-phosphate/phosphate translocator 2	102.5	94.5	83	160	129.5	180	94	230	138	204	269	104	241	222.5	90.5	241	262.5	136.5	437	201	143	122	251	231	162	114	137	197	56	137	145	77	237	130.5	131.5	143.5	397	109.5	179	183.5
15487	ACDA03735H03.T3m.scf	35.2	not assigned.unknown	PGSC0003DMB102000141	Pot_ch02	90.98	497815	497563	Carbohydrate oxidase	52	55	50	55	60.5	50	60	59	57	61	61	56	54	61	58	53	50	59	59	54	51	50	54	50	49	51	49	53	46	50	54.5	49.5	54	56	50	57.5	49	53	56.5	51
15489	MICRO.439.C1	30.7	signalling.14-3-3 proteins	PGSC0003DMB000000152	Pot_ch11	99.81	420554	421074	14-3-3 protein	115.5	114	86	158	134	120	143	136	161	140	187.5	125.5	102	124.5	94	115	113	124.5	168	152	102	113	110	107	120	102	90.5	116	61.5	100	137.5	89	159.5	154	103	113	102	110	108	102
15490	POABO62TP	27.3.11	RNA.regulation of transcription.C2H2 zinc finger family	PGSC0003DMB000000189	Pot_ch04	96.52	843200	842426	ZFP4 (ZINC FINGER PROTEIN 4)	48	49	51	46	46	47	48.5	50	50	49	55	51.5	51	46	47.5	45	46	55	50	52	46	48.5	48	49	47	46	48	48	48	47	47	47.5	52.5	50	49	49	49	50	49	48
15492	MICRO.15351.C1	28.99	DNA.unspecified	PGSC0003DMB000000026	Pot_ch03	99.26	1905528	1906069	Exonuclease	48	50	52	51	50	50	54.5	50	51	53	51	55	52	45	54	49	55	50	48	53.5	55	58	53	65	52.5	71	52	57	43.5	53	48	48	48	50	46	49	47	51	50	52
15493	PPCCR45TH	35.2	not assigned.unknown	PGSC0003DMB000000285	Pot_ch04	96.27	424836	424703	Signal peptidase complex subunit 2	64	81.5	66	89	72	83	88	69.5	72	94	109	85.5	78	61	77	57	103	79	65	179.5	106	151	145	111	119	109	95.5	92	53	90	69	61	89	66.5	61	65	74	69	69	60
15494	MICRO.8093.C1	35.1	not assigned.no ontology	PGSC0003DMB000000465	Pot_ch08	98.98	158220	159295	Glycosyltransferase	52.5	65	53	69	55	63.5	61	64	66	78	66	70.5	70.5	55	68	61	72	58	61	75	78	70	78	72	69.5	100	69	73	52.5	58	61.5	51	63.5	60.5	52	51	57	56	57	63
15495	MICRO.12720.C1	9.99	mitochondrial electron transport / ATP synthesis.unspecified	different hits	NA	93.9	471208	471868	Ubiquinone biosynthesis protein COQ4	68	63	54	61.5	60	56	52	59	68	64	53.5	68	56.5	49	62	57	59	70	51	51	51	58.5	49	53	58	49	56	58.5	48	52	50	48.5	56	49	57	57	55	66.5	59	54
15496	MICRO.6670.C1	29.5.11.04.02	protein.degradation.ubiquitin.E3.RING	PGSC0003DMB102000083	Pot_ch02	99.45	415471	416738	Rnf5	50	54	51	51	52	50.5	52.5	52	52	57	53	52	47	50	63.5	51	55	57	49	55	53	51	51	51.5	51.5	52	48	52	43	51	47.5	48	52.5	49	46	50	49	52.5	50	49
15497	bf_cswbxxxx_0010g03.t3m.scf	35.2	not assigned.unknown	PGSC0003DMB000000056	Pot_ch12	99.75	2219841	2219442	Gene of unknown function	56	412	171.5	501	58	65	535	459.5	70	286	65	196	247.5	63.5	132	515	317	241	448	188.5	147	132.5	134.5	215.5	399	318	235	67	201	161	536	205	408	177.5	173	56	233	339	203	285
15498	bf_lbchxxxx_0057g02.t3m.scf	35.2	not assigned.unknown	PGSC0003DMB000000319	Pot_ch09	98.73	487440	487518	Pleiotropic drug resistance protein 1	4123	5449.5	3683	8155	6341	3548	4726	6125	7481	5672.5	11376	3904	5943.5	3604	2703	5716.5	5836.5	5069.5	7859	4948	3545	3979	4540	3046	5939.5	3506.5	3970.5	4223.5	1734	2770	4417	4312	7802.5	5091	2528	3442	4477	5335	3163.5	5435
15499	MICRO.9263.C1	35.1	not assigned.no ontology	PGSC0003DMB000000072	Pot_ch05	99.84	204264	204901	DOG1 alpha splice variant	47	46.5	50.5	51	51.5	48.5	49.5	50.5	48.5	53	51	50.5	52	44	50.5	44.5	47	53	50	55	50	46	49	47	50	49	46	50	43.5	46	46	46.5	50	54	46	49	49	46.5	50	49
15500	MICRO.14097.C1	35.2	not assigned.unknown	PGSC0003DMB000000068	Pot_ch01	98.17	988529	987563	Glucosamine-fructose-6-phosphate aminotransferase	162	203.5	131	232	157	178	191	258	184	224	249	236.5	182	139	226	184	267	174	192	455	236	201	293	302	248	348	244	269	112	214	165	151.5	247	180.5	135	122.5	264	192	195	211.5
15501	STMEV96TV	34.1	transport.nucleotides	PGSC0003DMB102000204	Pot_ch02	93.07	706996	707368	Purine transporter	51	68	49	66.5	54.5	50.5	59	58	56.5	85.5	62.5	67	56	47	62	48.5	51	55	74.5	89	53	60	72	54	63	50.5	52	54	47	54	51	47	59	58	53	52	52	61	54	55.5
15503	MICRO.8033.C1	35.2	not assigned.unknown	PGSC0003DMB000000098	Pot_ch01	92.82	273352	273921	Exonuclease	50	53	54	57	55.5	51	54	58	57	61	66	57	57	47	53	48	50	59	57	58	54	52.5	55.5	51	57	49	45	52	46	52	48.5	49	57	54	51	55	51	50	53	53
15504	bf_mxlfxxxx_0048a10.t3m.scf	35.2	not assigned.unknown	PGSC0003DMB000000152	Pot_ch11	98.95	143033	143223	Anthocyanidine rhamnosyl-transferase	151	168	60	94	198	152	246.5	97	157	519	362	247.5	69	312	62	68	55.5	293	447	107	59	200	198	347	165	68	107.5	251	50	75	133	78.5	256	251	133	86	70	107.5	338	172
15505	MICRO.3971.C4	35.2	not assigned.unknown	PGSC0003DMB000000506	Pot_ch10	99.42	52484	52998	BTB/POZ domain-containing protein KCTD9	55	57	60	64.5	59	65	61	60	57	60	61	63	56	53	64	56	58	62.5	60	59	60	57.5	59	57.5	57	57	57.5	59	61	62	54	54	62	63	58.5	61	58	58	57	57
15506	SDBN003O22u.scf	35.2	not assigned.unknown	PGSC0003DMB101000051	Pot_ch05	95.81	1347416	1347083	Conserved gene of unknown function	5398	136.5	4102	10165	5987.5	8418	280.5	13249	202.5	160	244	256.5	361.5	9301	5607	9690	16621	10286	231	380.5	248.5	8901	10100	226	8778	227	5437	17695.5	1869	11952.5	13373	196.5	322.5	224	121	5267.5	291	224	8675	285
15507	MICRO.3711.C2	27.3.06	RNA.regulation of transcription.bHLH,Basic Helix-Loop-Helix family	PGSC0003DMB000000116	Pot_ch12	94.62	1298952	1299326	Joka8	185	238.5	150	627	214	321.5	197	346.5	496.5	475	218	145	290.5	292	140	353	786	253	331	678.5	404	422	409	340	208	660	396	814.5	270	419	428.5	178.5	231	144	137	144	244	201	372.5	240
15508	MICRO.9038.C1	35.2	not assigned.unknown	PGSC0003DMB000000055	Pot_ch03	95.8	25675	26479	Protein C10orf22	333	362	258	303.5	500.5	311	369	377	351.5	251	298.5	538	471	161	341.5	374	253.5	266	312	212	182	129	160	113	128	266	209	203	133	202	465.5	263.5	265.5	225.5	232	267	401	540	207	164
15509	bf_arrayxxx_0018a10.t3m.scf	35.2	not assigned.unknown	No Significant Hit	NA	NA	NA	NA	Eukaryotic translation elongation factor	51.5	53	50	53	49	51	47	54	51	52	53	51	52	45	60.5	47	50	51	52	50	49	49.5	77	51.5	46	46	50	52.5	45	45	48.5	47	51	49.5	49	51	55	49	49	52
15510	MICRO.2700.C1	29.2.3	protein.synthesis.initiation	No Significant Hit	NA	NA	NA	NA	Gene of unknown function	28084.1	13022	6884.5	46817.8	16636.5	9796	26186	22906.8	39157.4	13420	16184.5	22281.2	25080.9	6436	23087.8	16414	20985	18554	26504.7	10804.5	10438	15492.5	28728	14928.5	18823.5	13729	29070.9	14045.5	3373.5	12886	6623	9836	8606	21487.5	11328	16022	5519.5	17127	15252	19334.5
15511	MICRO.17669.C1	35.2	not assigned.unknown	No Significant Hit	NA	NA	NA	NA	--	61	74	66	75	70	66.5	65	63	65.5	68.5	76	66	69	54	63	61.5	64	67	68	63	77	70	73	65	75	67	71	71	74	68	65	76	82.5	71.5	72	86	86.5	83	86	80
15512	MICRO.1134.C3	29.4	protein.postranslational modification	PGSC0003DMB000000004	Pot_ch02	100	242246	242619	Serine/threonine protein kinase SAPK8	1199	1178.5	984	1627	1516	1030	1459	1453.5	1681.5	811	1390	985	1003	934.5	974	1520.5	979	935.5	1762	975.5	590.5	859.5	671	529	714.5	584.5	616.5	673	376	620	906	739.5	952	1156	689	941.5	802	1447.5	456	829
15513	MICRO.13384.C1	20.2.3	stress.abiotic.drought/salt	PGSC0003DMB102000010	Pot_ch01	99.15	389939	389472	Dehydration responsive protein	225	226	158.5	286	171	204	238	187.5	273	322	345.5	233.5	262	194	189	164	812	245	345.5	1221	723.5	631	1069.5	747.5	637	340.5	459	600	167.5	389	182.5	148	237	231	169	149.5	295.5	190	203	212
15514	MICRO.3288.C1	35.1	not assigned.no ontology	PGSC0003DMB103000051	Pot_ch04	99.84	174864	174254	Peroxisomal membrane protein pmp34	48	53	54	51	50	50.5	50	50.5	51.5	53	56.5	53	54	46	59	44.5	48.5	54	52	51.5	50	51	52	49	48	47	48	47	46	48	51	48	53	52	49.5	56	53	51	53	51
15515	cSTA13M13TH	17.2.2	hormone metabolism.auxin.signal transduction	PGSC0003DMB000000105	Pot_ch01	91.05	241274	241530	Auxin response factor	48	49	50	51	51	51	48	50	48	50	61	52	50	47.5	52	46.5	50	52	48	52	51	49	49	47	47.5	46.5	49	55	46	44	45	50	49	52	47.5	49	48	50	49	51
15516	bf_arrayxxx_0026a05.t7m.scf	35.2	not assigned.unknown	PGSC0003DMB000000827	Pot_ch05	94.86	11322	10973	Aspartic proteinase nepenthesin-1	74	69	58	65	67.5	54.5	58	64	65	77	83.5	75	71	59	64	59	63.5	59	82.5	84	69	57	62	63	67	50	64.5	77	51.5	54	72	58	73	65	56.5	63	54	69.5	56	57
15517	MICRO.1743.C2	4.02	glycolysis.PGM	PGSC0003DMB000000414	Pot_ch03	99.46	320701	320146	Phosphoglucomutase, chloroplastic	69.5	70.5	69	143	85	71	65	113	92	136	96.5	70	74	133	63	96	111	80.5	132.5	97	88	90	93	108	102	87	78	110	61.5	85.5	107	81	88	71	68	71	174.5	71	104	84
15518	MICRO.4274.C2	35.2	not assigned.unknown	PGSC0003DMB000000424	Pot_ch05	98.73	200529	200686	Uncharacterized plant-specific domain TIGR01589 family protein	263	292	243.5	492	281	210	271	273.5	332	214	374	241.5	246	197.5	203	252	582	268.5	381	640	404.5	520.5	393	343	493	181.5	335	383	175	306	274	274	247.5	227	217	175	288	323	142	223
15519	MICRO.943.C2	35.2	not assigned.unknown	PGSC0003DMB000000087	Pot_ch06	98.99	1153444	1153839	Mutator-like transposase	47	48.5	51	51	53	52	52	51	69	57.5	54	52	49	45	52	47	45	51	50	50	46	49	49	54	49	48	46	54	45	47	45	58	49	49	47	48.5	48	48	47.5	50
15520	bf_swstxxxx_015a02.t3m.scf	29.2.2	protein.synthesis.misc ribosomal protein	PGSC0003DMB000000062	Pot_ch03	97.97	523579	523724	Structural constituent of ribosome	52	53	53	58	60	54	52	55	65	58	65	59	58	47.5	52	48	50	59	56	59	55	54	53	55	52	50	50.5	57	42	49	51	49	58	58.5	52	50	51	56	52.5	50.5
15521	MICRO.10007.C1	10.1.05	cell wall.precursor synthesis.UXS	PGSC0003DMB000000072	Pot_ch05	95.36	1735185	1734737	UDP-glucuronate decarboxylase 1	257	202	213	385	126	285	277	249	456	311.5	372	294.5	283	203	192	229	253	199	366.5	520	448	409.5	272	655	505	334	334	350	94	132	204.5	241.5	221	311	184	179.5	141	292.5	190	241
15522	cSTA41I13TH	35.2	not assigned.unknown	PGSC0003DMB000000114	Pot_ch12	100	534256	534344	Conserved gene of unknown function	129	143	108	202	160	117	163.5	153	151	114	172.5	130.5	148.5	137	101	151	148	131	172	145	107	138.5	130	101.5	165.5	107	91	135	75	114.5	168	125	138	140.5	109.5	119	181	170	121.5	115
15523	MICRO.5954.C1	27.3.14	RNA.regulation of transcription.CCAAT box binding factor family, HAP2	PGSC0003DMB102000141	Pot_ch02	98.24	800546	801056	Nuclear transcription factor Y subunit A-4	1104	1814.5	991	1817	1110	799	1255	1567	1118	2025.5	2554.5	1696.5	852	1072	999.5	1242	1298	1721.5	2762	1958	967.5	1269	1363	984	1496.5	862	823	1178	379	839	900.5	698.5	1476.5	1279	1169	668	924	1801	849.5	1152
15524	MICRO.4559.C1	35.2	not assigned.unknown	PGSC0003DMB000000300	Pot_ch07	99.04	386898	387413	Jp18	55	57.5	53	57.5	64	57	60	58	67	74	71	73.5	69	57	56	53	68	56	60	68	55	52	59	54	58.5	54.5	50	62.5	46	85	49.5	61.5	58.5	57	55	59	52	52	54	55
15525	cSTB10I21TH	20.1.02	stress.biotic.receptors	No Significant Hit	NA	NA	NA	NA	--	48	52	58.5	49	52	52.5	51	53	55	54.5	88	50	52	48.5	51	50	52	50	48.5	55	50	51	50	53	50	49	48	53	42	47	48	48	48	48	49	55	56.5	48	50	53
15526	MICRO.11372.C1	25	C1-metabolism	PGSC0003DMB000000238	SL2.10ch08	99.75	878036	877643	Methylenetetrahydrofolate dehydrogenase	499.5	407	350	586	499	345	452	541.5	408	469	624	413	349	436	244	546	756	488	696	698.5	518	663	579.5	443.5	664.5	418	415.5	545.5	262.5	399.5	446	326	424.5	367	266.5	310	445	491	378.5	305.5
15527	PPCBW17TH	17.7.1.2	hormone metabolism.jasmonate.synthesis-degradation.lipoxygenase	PGSC0003DMB000000040	Pot_ch03	98.7	738363	738210	Lipoxygenase	1527	3173	1431.5	1855	1013.5	2018	3653.5	4759.5	1023.5	2531.5	3290.5	3310	794	1769	3226	2121	1121	908	1053	2360.5	1336.5	1084	2455	2639	1890.5	1676	1492	2256	1269	1821.5	1244	1181	3235.5	1287	1067.5	915.5	3460	1527	2795	1951.5
15528	MICRO.13994.C1	35.2	not assigned.unknown	PGSC0003DMB000000092	Pot_ch01	99.54	1517474	1516164	S-adenosylmethionine-dependent methyltransferase	124	163.5	120	169	137.5	114	154	151	170	144	186	141	138.5	110	138	122	281.5	117	253.5	417	231	295	259	187	242	204	165	185	106	192.5	143	105	155	130	122	94.5	155.5	127	97	134
15529	MICRO.17306.C1	27.3.32	RNA.regulation of transcription.WRKY domain transcription factor family	PGSC0003DMB000000135	Pot_ch08	97.33	987647	987238	WRKY transcription factor	53	60	57	63	66	70.5	61	59	60	61	62	61	64	62	65	56	56	54	61	67.5	68	56	73	82	59.5	62	71	72	45	57.5	51.5	64	55	54	52	58	62	64	55	60
15530	MICRO.3594.C2	29.4	protein.postranslational modification	PGSC0003DMB000000359	Pot_ch02	99.26	432361	432093	CBL-interacting protein kinase 04	51	54	53	1216	703.5	66	929	1111	1120	925	117.5	62	604.5	54	579.5	945.5	1532	805	963	73	960	1321	58	62	86	63	56	69	316	51	805	60	60	53	468	404	58	50	546	63
15531	POAE872TP	35.1.5	not assigned.no ontology.pentatricopeptide (PPR) repeat-containing protein	PGSC0003DMB000000126	Pot_ch03	98.72	549258	548400	Pentatricopeptide repeat-containing protein	102	116	98	171.5	119.5	111	124	145.5	120	105	152.5	111	130.5	99.5	106.5	120	276	114	133	200	130.5	253	216.5	135	192.5	101	119.5	158.5	70	132	116.5	88	118	118	91	93.5	113.5	120	71	107
15532	MICRO.17657.C1	35.2	not assigned.unknown	No Significant Hit	NA	NA	NA	NA	--	47	50.5	52	53	52	50	52	53	51	55	55	51	54	61.5	56	49	49	53	50.5	51.5	59	50	47.5	49	47	46	45	51	46.5	48	49	48.5	50	59	48	49	50	52	48	51
15533	MICRO.17528.C1	35.2	not assigned.unknown	No Significant Hit	NA	NA	NA	NA	--	50	53.5	50	52	48	49	49	53	50	51	57	51.5	50	47	57	47.5	46	50	53	50.5	51	62	50	47	50	48.5	48	53	45	51	49	48	48.5	48	49.5	49	53	51	50	49
15534	MICRO.5477.C1	34.18	transport.unspecified anions	PGSC0003DMB000000241	Pot_ch02	100	952503	951853	CLC-Nt2 protein	60	52	50.5	57.5	57	53	56	53	58.5	58	57	60	52	47	56	49	56	56.5	52	56.5	72.5	51	55	53.5	52.5	49	51	56.5	48.5	48	51.5	48	50	48	50.5	48.5	51	56	55.5	55
15535	POABW49TP	28.1	DNA.synthesis/chromatin structure	PGSC0003DMB000000152	Pot_ch11	97.53	1044950	1045880	Type II inositol 5-phosphatase	75	82	71	107	92	84	95.5	100.5	86	98.5	111	84	74	72.5	76	80.5	95.5	87	98.5	99.5	75	91	87.5	85	84	73	72	88	53	79	81	69	91.5	70	66	69	83	80	66	77.5
15536	MICRO.9142.C1	35.2	not assigned.unknown	PGSC0003DMB102000423	Pot_ch02	98.17	279777	280157	Ubiquitin carrier protein	146	155	83.5	230	178	130	127	118	118.5	141	228.5	152	185	121	90	103.5	97	148.5	167	128	107.5	116.5	120	135.5	123	85	88.5	118.5	69	102	169.5	116.5	136	119	93	80	141.5	182.5	101	99
15537	MICRO.9577.C1	35.2	not assigned.unknown	PGSC0003DMB000000617	Pot_ch03	99.08	249110	248349	Conserved gene of unknown function	48	52	55	58	52	59	56	55	60	53	60	51.5	54.5	48	59.5	50	56	56	56	57.5	56.5	58	56.5	56	57.5	50	53	57	46	48	60	49	55	67.5	50	51	56	56	56	53
15538	BF_TUBSXXXX_0053A02_T3M.SCF	35.2	not assigned.unknown	PGSC0003DMB000000014	Pot_ch12	96.46	1659024	1659640	Gene of unknown function	46	52.5	47.5	53	53	53	56	56	51	54.5	64	60.5	55	48	59	48	51	59.5	57	53.5	49	52	53.5	51	52	50.5	49	53	43.5	49.5	53	48	53	52	50.5	57	50	54	50	51
15539	MICRO.10292.C6	35.2	not assigned.unknown	PGSC0003DMB000000810	Pot_ch07	96.44	17927	17703	--	156	114	93	269.5	119	151	247	245	169	179	379	266.5	134.5	127	130	157.5	204.5	140	176.5	253.5	108	171.5	159	120	145	154	156	439	71	187.5	107	102	132	100	158	130.5	131	192	92	111
15540	BF_CSCHXXXX_0029G06.T3M.SCF	35.2	not assigned.unknown	No Significant Hit	NA	NA	NA	NA	REF4 (REDUCED EPIDERMAL FLUORESCENCE 4)	47	58	52	55.5	50	57	59	57	50	63	61	55	54	45	51	50	48	55.5	51	63	50	55	51	50	51.5	52	46	51	45	49	51	48.5	57	50	50	50	52	56	65	52.5
15541	MICRO.1978.C2	35.1	not assigned.no ontology	PGSC0003DMB000000316	Pot_ch02	97.47	169348	169781	Receptor protein kinase	49	52	52	57	47	50	52	52	46.5	55.5	54	55	52	49	50.5	48	48	53	49	50	51	53	51	50	46	48	51	51	44	47	48	48	49	52	48.5	51	49	54	50	52
15542	cSTA33C12TH	11.1.08	lipid metabolism.FA synthesis and FA elongation.acyl coa ligase	PGSC0003DMB000000065	Pot_ch12	100	650043	650175	Acetyl-CoA synthetase	468	511	346	765.5	504	404	716	770	509.5	514.5	745	486.5	418	435	331	791.5	1057	592	681	694	491	621	646	537	759	524.5	522	638	219	430	656	318	655	456	321	382	450	526	401	442
15543	SDBN002I21u.scf	35.2	not assigned.unknown	PGSC0003DMB101000051	Pot_ch05	97.12	1438328	1438466	WD-repeat protein	116	109.5	101	151	115	98	115	144.5	115	95.5	141	121	117	85.5	101.5	121.5	146	116	141	116	94	119.5	122	90.5	119	79	88	120	65	113	131	82	105	97	85	108	86	117	63	90
15544	MICRO.8681.C2	35.2	not assigned.unknown	not unique	NA	99.78	89765	90209	UPA19	130.5	175	163	256	82	109.5	114	111	107	187.5	390	199	115	93	123.5	90	71	188	187.5	160	67	103	101	87	98	83	92	92.5	62.5	84	117.5	82	189	159	104	97	173	150	101	166
15545	MICRO.3589.C1	34.99	transport misc	PGSC0003DMB000000096	Pot_ch07	97.67	210280	209853	Choline transporter like family	566	532	340	718	512	393	606	593	537.5	524	776	545	506.5	512.5	342	565	948.5	500.5	759	728.5	821	951.5	762	653	814	444	514	573	248	468	478	384.5	570	460.5	340	354	420.5	629.5	327	488
15546	bf_cswbxxxx_0023a11.t3m.scf	35.2	not assigned.unknown	PGSC0003DMB000000201	Pot_ch08	95.59	404327	404727	Agenet domain containing protein	69	74.5	67	106.5	80	71	82.5	78	89	81	108	71.5	80	66.5	62	75	76	77	102.5	69	70.5	71	61	60	75.5	72	68	74	54	57	75	54.5	67	59	60	65	69	71	61.5	60
15548	MICRO.11848.C1	13.1.7	amino acid metabolism.synthesis.histidine	PGSC0003DMB000000114	Pot_ch12	99.19	1380297	1380050	Phosphoribosyl-ATP pyrophosphatase	587.5	520.5	317	937	577	489.5	696	641	649.5	659	1007.5	585	621.5	483.5	390	594	706.5	724	644	576.5	522.5	509	554	525.5	575	577	445	708	172	362	617.5	350	672.5	376	268.5	543	510	471	429.5	473
15549	bf_arrayxxx_0047h06.t7m.scf	35.1	not assigned.no ontology	PGSC0003DMB101000051	Pot_ch05	93.41	1445893	1445717	Quinolinate phosphirobosyltransferase	421	302.5	346	304	205	64	318	301	365	270.5	436	506	192	55.5	416	239	402	275	411.5	757	303	371	485	199	393.5	56	266.5	305	135	259	213.5	209	253	240	175	387	56.5	277	52	171.5
15550	bf_suspxxxx_0057e11.t3m.scf	27.3.11	RNA.regulation of transcription.C2H2 zinc finger family	PGSC0003DMB000000246	Pot_ch06	98.66	280319	280024	DNA/RNA binding protein	51	59	57	62	54.5	63.5	64	67.5	60	71	72	65	63	52	66	56	51	58	64.5	59	52	55	54	50.5	51	54	53	51	45.5	50	61	49	98	55	49	53	59.5	56	54	55.5
15551	bf_arrayxxx_0005c03.t7m.scf	35.2	not assigned.unknown	PGSC0003DMB000000069	Pot_ch05	91.94	191288	191165	Transketolase 1	46.5	52	52	70	66	79	84	105	53	54	63	52.5	73	48.5	57	62.5	97	65	54	50	56.5	88	90	53	53.5	105	84	56.5	44	63	50	48	63	51	47	52	66	55	62	64
15552	MICRO.3864.C1	17.5.3	hormone metabolism.ethylene.induced-regulated-responsive-activated	PGSC0003DMB000000026	Pot_ch03	98.81	2842188	2843602	Pyridoxin biosynthesis protein PDX1	1938	1621.5	1093	1916	1847	1406	1828.5	2466	1493.5	1707	2755.5	2180.5	1596	1633	1326.5	2015	4379.5	1664.5	1900	3823	2373	2856	3635	2125	2255	2756.5	1888	2713	872	2021	1629	1082	1854	1441.5	875	1552	1676	1764.5	1466	1327
15553	MICRO.6628.C1	35.1	not assigned.no ontology	PGSC0003DMB102000010	Pot_ch01	95.52	627829	628118	Shrunken seed protein	58	63	61	69	70	59	64	77	68.5	61	81	65	66	62.5	62.5	62	69	64.5	69	73.5	68	72	67	66	65	56	59	73	50	64	65	59	74	60.5	57.5	63.5	64	64	58	68
15554	bf_stolxxxx_0069d01.t3ma.scf	35.2	not assigned.unknown	PGSC0003DMB000000095	Pot_ch01	98.95	1416035	1416700	Flavonol synthase/flavanone 3-hydroxylase	46	50	49.5	52	52	52	53.5	57	52	50.5	60	54	49.5	49	55	46	51	54	54	51	51	53	50	50	50	46	47	49.5	44	45	50	50.5	55	49.5	50	51.5	50	52	50	52
15555	MICRO.8772.C2	27.3.67	RNA.regulation of transcription.putative DNA-binding protein	PGSC0003DMB000000255	Pot_ch06	100	157573	158027	DNA binding protein	598	570	391	861	690	433	620.5	755.5	648	391	812	539	517	513	450	624.5	617	545	852	491.5	377	449	453	374	513	333	374	388.5	231	358	554	391.5	533	482	358	431	323	709.5	283.5	363
15556	MICRO.12776.C1	29.5.09	protein.degradation.AAA type	PGSC0003DMB000000047	Pot_ch07	100	1235868	1236239	Gene of unknown function	7388	7637.5	6138	9505	8525	7852	9134	9089	7957	6172	11574	8528	9013	7641.5	6775	8862	5380	7548	11820	5250.5	3407	4207	4862.5	3543	4865	4922	4111.5	4542	2944.5	3898	11650.5	4781.5	9366	6356	3600	6825	5204	8893	6087	7040
15557	MICRO.14883.C1	35.1	not assigned.no ontology	PGSC0003DMB000000040	Pot_ch03	99.06	1033345	1033664	YA6	1369	1372	1153	2236	2354	1309.5	1360	1752.5	1239.5	1163.5	2110.5	1533	1591.5	1460	1058	1669	981	1385	1798.5	832	610.5	774	784	563.5	867	782	564	747	377	831	1444	956.5	1506	1184	596	859	955	1678.5	739	1222
15558	POCCS29TP	34.6	transport.sulphate	PGSC0003DMB000000110	Pot_ch09	98.19	804232	803847	Sulfate/bicarbonate/oxalate exchanger and transporter sat-1	356.5	389	273	745	490	278	437.5	760	409.5	566	866	422.5	319	384	161	552	1625	319	424	1168	685.5	827	727	486	447	604	399	963	240	410	186	307	623	145.5	196.5	116.5	516	220	282	115.5
15559	bf_suspxxxx_0050f06.t3m.scf	35.2	not assigned.unknown	PGSC0003DMB103000013	Pot_ch04	99.09	2015805	2016133	Conserved gene of unknown function	55	54	53	57	63	59.5	63	64	59	57	66	58	63.5	51	53	58	61	60	61	66	56	59	60	60	60	54.5	55	57.5	47	53	54	52.5	59	54	51	50	50.5	58	54	52
15560	MICRO.9964.C1	35.1	not assigned.no ontology	PGSC0003DMB000000500	Pot_ch01	99.77	231411	230981	Multicopper oxidase	63	72.5	66	77	78	76	80	84	82	73	82	69	71.5	54	66	75	85	67	73	66	60	79	82	76.5	84	75	72	87.5	61	70	69	71	84	71	63	75.5	80	82	81	89
15561	MICRO.8488.C1	31.1	cell.organisation	PGSC0003DMB000000114	Pot_ch12	97.36	1365960	1365734	Ubiquitin-associated uba/ubx domain-containing protein	184	117	90	173	140	125	167	172	205	166	238	159.5	151	124	108	147	305	203.5	175	228	225.5	158	289	204	170	191	191	255	66	124	132	104	161	90	83	118	148	115	122	121
15562	BF_TUBSXXXX_0040A11_T3M.SCF	35.2	not assigned.unknown	PGSC0003DMB000000511	Pot_ch12	93.61	219496	219278	--	47	50.5	48	54	47.5	49	51	53	48.5	53	52	51	49	44	52	48	46.5	54	50.5	50	48	48	52	54	51	50	49	48	40	46	74	46	49	47	46	48	47	49	49	52
15563	MICRO.8144.C1	28.1	DNA.synthesis/chromatin structure	PGSC0003DMB101000128	Pot_ch06	100	12179	12006	Bipolar kinesin KRP-130	54.5	61	52	60	55	53.5	56.5	67	51	66.5	57.5	68.5	61	52	52	55	62.5	71	58	64.5	75.5	75.5	77.5	73	62	60	64	90	47	56	47	49	56	50	50	50	62	51	56	57
15564	BF_LBCHXXXX_0017D10_T3M.SCF	35.2	not assigned.unknown	PGSC0003DMB000000345	Pot_ch06	98.74	243736	244287	Conserved gene of unknown function	188.5	147	109	196	146.5	133	189	220	225.5	197	256	181.5	156	143	115	173	242.5	159	214	260	187	209.5	216.5	163	178.5	158	144	181	74	112.5	119.5	117	155	147	108	119	124.5	176	130.5	137
15565	MICRO.4800.C2	17.7.1.5	hormone metabolism.jasmonate.synthesis-degradation.12-Oxo-PDA-reductase	PGSC0003DMB000000009	Pot_ch11	97.41	230208	230902	LEDI-5c protein	49	49	50	51	52	50.5	52	52	53	50	53	55	51	46	52	47	48	54	50	50	50	52	56	49	46	48	46	48	43	46.5	46	46	53	49	50	49.5	50	49	50	49
15566	MICRO.8307.C3	34.2	transporter.sugars	PGSC0003DMB000000496	Pot_ch09	96.22	55255	54782	Chromosome 11 contig 1, DNA sequence	272	268	228	411	365.5	309	367	408	435.5	315.5	457	289.5	431	256	233	366	533.5	367.5	412	413	281.5	466	491.5	322	383	312	395.5	544	144.5	309.5	289	207	280	238	145	252	213.5	288.5	245	241
15567	bf_ivrootxx_0057c03.t3m.scf	26.02	misc.UDP glucosyl and glucoronyl transferases	PGSC0003DMB000000144	Pot_ch08	96.74	88865	89171	UDP-glucose:solanidine glucosyltransferase	52	55.5	48	249	1075.5	1698	526	1128	91	88	70	58	1049	238.5	54	775	958	298	62.5	57	116	712.5	1257	93	441	1452	84	2753.5	47	667	632	49.5	162	47.5	55.5	50	357	52	234	216
15568	MICRO.14713.C1	20.2.1	stress.abiotic.heat	PGSC0003DMB000000136	Pot_ch01	98.72	483523	484853	Dnajc14 protein	2035	2516	1680	3530	2965	2382	2697	3917	3000	2465.5	4861	2235	2078.5	2448	1807	3301	2654.5	2886	3455.5	2689.5	1555	1868	2063.5	1398.5	2635	1791	2066	3158	742	2657	2657	1396.5	2323.5	1754.5	1346.5	1935	1853	2532	1915	1655
15569	MICRO.8783.C1	20.1.05	stress.biotic.regulation of transcription	PGSC0003DMB000000420	Pot_ch04	98.69	173145	172460	Ran GTPase binding protein	59	62	59	61	64	82	74	64	68	60	64	59	60	52	58	56	60	59	51	56	64	69.5	65	63	63	62	60	62	74	66	59	66	84.5	75	67	76	76	80	80.5	81
15570	MICRO.3494.C1	17.7.1.5	hormone metabolism.jasmonate.synthesis-degradation.12-Oxo-PDA-reductase	PGSC0003DMB000000272	Pot_ch07	96.27	599229	598963	12-oxophytodienoate reductase 3	47	50.5	51	50	55	51	52	49	50	52	55	52	50	43	51	48	48.5	50	46	52	48	48	49	46	51	51	46	51	45	45	45	48	53	48	47	47	48	46	48	47
15571	BPLI4F19TH	23.3.1.3	nucleotide metabolism.salvage.phosphoribosyltransferases.upp	PGSC0003DMB000000076	Pot_ch07	97.73	874054	873882	Fructose-bisphosphate aldolase	427.5	572.5	255	622	571	363	455.5	452	484.5	489	598	453	589	346	336	422	1502	389.5	532	1674	968	1383	1220	833	1019.5	995.5	681.5	1204	282	727	459	316	460.5	343.5	254	231	693.5	491.5	331	577.5
15572	MICRO.14528.C1	35.2	not assigned.unknown	No Significant Hit	NA	NA	NA	NA	--	52	50	53.5	55	54	55.5	56	55	57	55	61	56.5	58	47	52	52	54	62	59	55	69	55	57	53	54	53	51	52.5	49.5	53.5	51	49	62	58	50	58	57	55	53	55
15573	STMEO84TV	35.1	not assigned.no ontology	PGSC0003DMB000000126	Pot_ch03	94.27	288988	289406	Thylakoid lumenal 17.4 kDa protein, chloroplast	114	104	87	111	95	94	126	125	120	118	135.5	142	107	72	74	91.5	198	100	136.5	199	132	217	178	131	134	134.5	109	205	70	114	86	83	99.5	95	78	87	91	115.5	81	82.5
15574	MICRO.5750.C1	20.1.02	stress.biotic.receptors	PGSC0003DMB000000116	Pot_ch12	99.6	836330	835082	Rx protein	122	137	98	154	131	120	130	146	158	155	189.5	140	143	128	84	116	110	109.5	176	137	83	90	111	109	135	72	91	118.5	72	95	131.5	77	107	93	94	97	76	98	77	93
15575	cSTA29E8TH	10.6.2	cell wall.degradation.mannan-xylose-arabinose-fucose	PGSC0003DMB000000127	Pot_ch03	100	1334786	1335106	Beta-galactosidase	46	50.5	49	50	50	50	52	50	49	51	50	52	49	46	55.5	56.5	49	52	51	54	49	52	50	50	51	48	48	51	42	47	46	49	52	46	47	51	46	48.5	49	46
15576	MICRO.5606.C1	26.01	misc.misc2	PGSC0003DMB000000303	Pot_ch08	95.85	705095	705504	Auxin-induced protein 5NG4	70	109.5	86	107	106	86	117	113.5	79	91	150	98	92	66	75	89	291	90	112	255	162	146	131.5	143	229.5	98.5	124	262	69.5	158	79	75	89	95	63	83	103	91	70	69.5
15577	MICRO.16560.C1	20.1.03	stress.biotic.signaling	PGSC0003DMB102000377	Pot_ch01	98.48	97995	98587	DNA-damage-inducible protein f	55	57.5	56	61.5	56	57	60	60	60	60	66	55	58	56	57.5	58	64.5	59	57	66	55.5	65	61	57	63	55.5	53.5	60	48	65	53	51	57.5	56	51	53	57	60	52	56
15578	MICRO.15053.C1	35.2	not assigned.unknown	PGSC0003DMB000000040	Pot_ch03	97.86	452345	451839	Endonuclease	1252	1193	729	1914	1957	834	1507	1623	942	1188	2406	1945	1362	1393.5	825	1398.5	1905	1408	3102	1676.5	1410.5	1929	1909.5	1047	1568	1418	1205	1163.5	606	1093.5	968	821	838	969	691	627	676	1236	766.5	1052.5
15579	POCA492TP	35.2	not assigned.unknown	different hits	NA	99.75	2867926	2868322	BZIP protein	161	144	104	169	119	169	202.5	179	156.5	211	165	138	165	116	92	147	136	114	163.5	123.5	122	119	142	121	130	146	112	107	99	104	136	122	133	138	109	125	142.5	146	154	122
15580	MICRO.1831.C1	34.8	transport.metabolite transporters at the envelope membrane	PGSC0003DMB000000026	Pot_ch03	99.32	2739553	2738669	Plastidic ATP/ADP-transporter	222	227	142	442	331	238	288	293	389	280.5	455.5	262	353	202	259	268	437.5	330	370	569	380.5	488	537	387	480	385	524.5	453.5	122	249	235.5	177	364	262	178	227	254	267	205.5	253
15581	MICRO.13453.C1	26.28	misc.GDSL-motif lipase	PGSC0003DMB000000008	Pot_ch10	96.02	911229	911054	--	54	58	48	61.5	52	63	62	60	56	69	58	59	58.5	58	58	52.5	51	58	61	52	54.5	54	50	51	50	53	52	53	48	52.5	50.5	50	61	53	52	57	54	52.5	57	52
15582	bf_arrayxxx_0061a07.t3m.scf	29.1	protein.aa activation	PGSC0003DMB000000098	Pot_ch01	92.44	1642805	1642635	Phenylalanyl-tRNA synthetase beta chain	175	768.5	115.5	1147	174	192	861	1159	290.5	220	1382	201.5	254	754	610	987	1115.5	204	1322.5	267	256	193	194.5	883	329	760	230	1022.5	383.5	137.5	276.5	783	374	755	129	131	183	189	593	682.5
15583	bf_arrayxxx_0046e03.t7m.scf	15	metal handling	PGSC0003DMB000000444	Pot_ch01	95.61	162338	161776	Type-B response regulator	749	2660	892	601	561	1012	1879	2590	136	983	1627	2838	222.5	262.5	4918	677.5	276.5	372	121	2338	694	711.5	2798.5	1004	1036.5	634.5	1017	589	736	2302	209	1043	2863.5	1053	633	535	3318.5	1010	1780	2312
15584	MICRO.92.C1	2.1.2.05	major CHO metabolism.synthesis.starch.transporter	PGSC0003DMB000000343	Pot_ch01	98.61	563813	564458	ADP,ATP carrier protein, mitochondrial	12863	10071.5	6849	16673	10993	8905	14636.5	17259.5	13457	12310.5	20660.6	10629	11361.5	10997	9961.5	17666	27627.7	12478	23636.3	21629.1	14830	21653.6	15714	15815.5	16146.5	19206	10241.5	27774.1	5988	11464	11023	12093	11232	11261.5	7015.5	7137	13991	15115	10445	14177
15585	bf_suspxxxx_0041e05.t3m.scf	35.2	not assigned.unknown	different hits	NA	96.06	148284	148662	--	49.5	52	55	55	51.5	54	52	55.5	56	56.5	58	55	54	46	57.5	49	51	53	53	54	51	52	53	49	52.5	53	49	51.5	44.5	52	48.5	49	61	53.5	53	52.5	54	52	51	55
15586	MICRO.3891.C1	31.1	cell.organisation	PGSC0003DMB101000012	Pot_ch02	100	418028	418185	AtEB1c	116	113	117	311	229	121	128	167	272	115.5	215	149.5	223.5	123.5	120	150	222.5	146	124	147.5	164	201.5	164.5	133	162	194	152	149	81	167	136	134	120	96	115	95	102	212	107	118
15587	MICRO.5137.C1	28.1.3	DNA.synthesis/chromatin structure.histone	PGSC0003DMB000000324	Pot_ch11	96.08	649880	649194	Histone H2B	1607	1612.5	1035	2130	770	831	1600.5	1659	1496.5	1916	1202	1589	1505	848.5	1228.5	1326	2098.5	977	1089	2706	1334	1706	2088	950	999.5	1918	1719	965	576	435	841	966.5	785.5	707	585	924.5	1421	1484	732.5	656
15588	MICRO.15315.C1	35.2	not assigned.unknown	PGSC0003DMB102000010	Pot_ch01	99.73	1462500	1462866	Rop guanine nucleotide exchange factor	49	52	49.5	49	47.5	46	52	51	52	51.5	56	53	55	45	50.5	47	45	52	50	49	47.5	47.5	48	47	47	45	50	46	45	45	46	45	47.5	45	48	49	46	49	47	46
15589	MICRO.2198.C1	2.1.2.01	major CHO metabolism.synthesis.starch.AGPase	PGSC0003DMB000000531	Pot_ch01	100	265168	264758	Glucose-1-phosphate adenylyltransferase	7766.5	8375.5	8138	24836.8	11736	9038	4255	13582	13789	9449.5	13356	5914	18376	12433	5591	12099.5	26650.6	9422	21777.3	13326.5	14255	13297.5	22670.2	16882	21238.9	14822	19590	19918.4	5363	13011	9834	10958.5	11355	5227	6674	5247	18200.5	8165	9491	9493
15590	MICRO.8831.C1	30.2.6	signalling.receptor kinases.leucine rich repeat VI	PGSC0003DMB000000243	Pot_ch05	96.95	977774	977152	Serine/threonine-protein kinase PBS1	57.5	60.5	52	67	58	60.5	69	65	66	62	67	60.5	65	58	62.5	53.5	68	64	62	76.5	65	63	60	65	58.5	59.5	59	77	53	57	62	55	65	57	54	60	66	62	60	62
15591	SDBN001P21u.scf	35.2	not assigned.unknown	PGSC0003DMB000000103	Pot_ch05	96.93	120909	121169	Classical arabinogalactan protein 9	55	56	54	59.5	58.5	56	59	60	59.5	62	64	61	55.5	52	58	49	50	63	58	59.5	52	55	55	54.5	53	53	52	58.5	45	49	56	54.5	61.5	64	54	59	55	58	52	56
15592	MICRO.15203.C1	29.5.04	protein.degradation.aspartate protease	PGSC0003DMB000000066	Pot_ch02	98.75	756696	755107	Aspartic proteinase nepenthesin-1	47.5	51	50	52	51.5	57	57	55	55	61	56.5	54	60	46.5	54	53.5	55	53	50	55.5	48.5	53	56	65.5	49	50	50	51	46	48	51.5	49.5	48	50	46	52	54	52	53	51
15593	bf_acdaxxxx_0065d05.t3m.scf	35.2	not assigned.unknown	PGSC0003DMB000000433	Pot_ch11	94.93	146284	145802	Nudix hydrolase	49	49	49.5	60	54.5	52	54	51	53.5	52	66	53.5	56	48	53	51	50	54	55	53.5	52	49	49	52	45.5	47	48	53	44	47	52	49	49	52	49	52	52	51	53	50.5
15594	MICRO.4133.C1	26.28	misc.GDSL-motif lipase	PGSC0003DMB000000033	Pot_ch05	100	479072	478573	Zinc finger protein	52	55	51	55	51	50	52.5	55.5	58	56	54	55	58	47.5	64	48	58	50	55	58	52	51	111.5	53	53	55	54	56	45	49	53	49.5	57	55	51	51	54.5	52	52	53.5
15595	MICRO.2686.C3	20.2.3	stress.abiotic.drought/salt	PGSC0003DMB000000129	Pot_ch10	96.25	676009	676593	Dehydration-induced protein ERD15	5089	4180	2896.5	6121.5	6620	6489	9925	10757	7967	9849	11318.5	3964.5	6633	3960	5343	8144	8775	4395	10751	9098	6604	5717.5	8317	7032.5	7487	4259	7799	9427	1808	3390	4905	4447	3855.5	4824	2729	2336	6495.5	6672	6148.5	4222
15596	MICRO.11714.C1	35.2	not assigned.unknown	PGSC0003DMB000000047	Pot_ch07	95.27	644523	644686	Sodium/potassium/calcium exchanger 6	57	60	58	50	58	57	56	60	64.5	60	73	65	54	49	71	55	47	61	69	51	50.5	51	52	52	52	49	55	55	44	48.5	53	55	81	62.5	58	55	64	86	61	58.5
15597	MICRO.18138.C1	26.12	misc.peroxidases	PGSC0003DMB000000032	Pot_ch04	96.46	689141	688889	Peroxidase	48	60	54	56	55.5	52	55.5	53	54	62	61	57	55	50	56	46	50.5	52	56	52	53	50	53.5	51	55	51	51	58	46	52	54.5	53.5	58	55	52	53	57	55	55	56
15598	bf_mxflxxxx_0050f11.t3m.scf	34.11	transport.NDP-sugars at the ER	PGSC0003DMB000000424	Pot_ch05	96.57	478500	478151	UDP-galactose transporter	47	49	42	50	47	46	49.5	49.5	45	50	53	47	49	42	51	46	43	53	45	51	47	43	45	44	45.5	44	42	45.5	40	40	42.5	43	47	48	45.5	45.5	48	47	47	44.5
15599	cPRO34M6TH	27.2	RNA.transcription	PGSC0003DMB101000083	Pot_ch08	98.46	9431	8653	Gene of unknown function	60	52	55	104	58	59	56	55	56.5	61	67	57.5	62.5	67	55.5	50	53	56	59.5	56	55	60	72	57.5	55	48.5	52	56	47	49	57.5	52	60	56	55	61	57.5	57	61	61.5
15600	BF_TUBSXXXX_0033G01_T3M.SCF	35.2	not assigned.unknown	PGSC0003DMB000000229	Pot_ch09	99.22	283438	283183	BSD domain containing protein	287.5	1034	208.5	1397	298	386.5	403	536	1306	951	1539	276	1234	333	889	405.5	580	1432	1696	2133.5	215	1537	601	276	1364	218	126.5	961	453	924.5	1008	729.5	1122	1281	365.5	326	414	271	667	784
15601	MICRO.15263.C1	20.2.99	stress.abiotic.unspecified	PGSC0003DMB000000771	Pot_ch12	97.99	63461	63064	Conserved gene of unknown function	11173	9431	6730	25900.4	16062	12595	13015.5	16013.5	15555	15529	29755.7	9987	12695	12954	6567.5	13153	11770	16978	13370	10708	7601.5	11940	12706	5827	11817	14262	8130.5	24265.8	3400	12581	13217	9921	11692.5	11995	6992.5	10629	19572	11933	20350.7	17471
15602	MICRO.10099.C1	29.4	protein.postranslational modification	PGSC0003DMB000000004	Pot_ch02	100	3578503	3577716	Protein phosphatase 2a, regulatory subunit	1074	1204	780	1724	915	1003	1276	1361.5	1619	1392.5	1597	1065	994	1003	754	1110	2574	1127.5	1733	2739.5	1543	1589	1705	1321	1869	1086	1232	2009.5	553	1198.5	1265	705	1058	1025	772.5	758	1212	1232.5	718	999
15603	MICRO.4251.C1	21.01	redox.thioredoxin	PGSC0003DMB000000129	Pot_ch10	99.38	907566	907243	Thioredoxin reductase	95	116	95	157	100.5	164	146	132	109	133.5	186	133	116	106	117	111	403	112	102	438.5	240	414	447	245	293	134	200	408	140	296.5	118	119.5	160	146	130.5	155	178.5	145	126	140
15605	MICRO.3269.C1	21.02.1.1	redox.ascorbate and glutathione.ascorbate.GME	PGSC0003DMB000000384	Pot_ch09	98.68	207732	207280	GDP-mannose 3',5'-epimerase	6144	4275	3631	7945	5652.5	4679.5	6846.5	8936	7259	4142	7102	4546	4131	4060	4104	7974	7599	5012	9055	7551	3924.5	6275	5482.5	3730	6322	3099	4493	6867.5	1617.5	2665	4701.5	3902	5785	5010.5	3350	4184	4137	5211	2935	3064
15606	BF_TUBSXXXX_0066H10_T3M.SCF	35.2	not assigned.unknown	No Significant Hit	NA	NA	NA	NA	--	48	49	51	53	52	52	54	54	51	53	54.5	49	51	50	50.5	47	46	52.5	53	52	49	52	49	48	50.5	47	47	52	46.5	48	49.5	50	51	48	52	50	49	65	52.5	50
15607	cSTC3I15TH	35.2	not assigned.unknown	PGSC0003DMB000000004	Pot_ch02	98.54	1596100	1596236	Glycosyltransferase QUASIMODO1	52	55	53	57	50.5	50	61	55.5	58.5	57	64	54	51	54	59	53	68	53	57	69	57	64	58.5	66.5	62	60	62	66	45	53	50	50	52	54	54	51	66	55	52	54
15608	MICRO.768.C8	20.2.1	stress.abiotic.heat	PGSC0003DMB000000690	SL2.10ch04	98.66	16309	16830	DnaJ	10047	10593	4500	18318	6202	6216	7545	9691	13654	10077	10121	9481.5	10382	5817	7645	7658	8146	7524	17421	8188	4993	5426	6346	6322	11454	9553	8206	15583	3441	9604	16397	4774	6043.5	6077	6051	5172.5	7347.5	10688	5721	9259
15609	MICRO.5112.C1	30.2.24	signalling.receptor kinases.S-locus glycoprotein like	PGSC0003DMB000000302	Pot_ch07	97.92	497600	497505	Secreted glycoprotein 3	49	59.5	56	64	55.5	57	59	61	58	62	76.5	56	60.5	51	57	52	60	59	55	60	58	66	57	57	65.5	54	56.5	63.5	47	57	53	55	59	58	54	62.5	58.5	60	57	61
15610	MICRO.17144.C1	35.2	not assigned.unknown	PGSC0003DMB102000083	Pot_ch02	100	915552	916013	Conserved gene of unknown function	273	514	207	529.5	258	348	266	416	376	422	631.5	377.5	358	417.5	370	271.5	308.5	421	417	350	337	304	424	345	454	284	364.5	304.5	156	275	91	123	337	162	119.5	110	132.5	124	139	182
15611	SDBN003D17u.scf	35.1	not assigned.no ontology	PGSC0003DMB000000018	Pot_ch04	99.11	144224	144671	Orf324 protein	208.5	657	177	273	282	427	443	438	295	722.5	269	336	281	324	253	357.5	217	566.5	255	198	260	261	193	219	231.5	327.5	173.5	327	119	300.5	365	255	432.5	255	295	202	246	195.5	402	322
15612	MICRO.14522.C1	30.2.20	signalling.receptor kinases.wheat LRK10 like	PGSC0003DMB000000026	Pot_ch03	100	2042503	2043426	Wall-associated kinase	53	55	53	66	53	51	55	56	57	60	69	54	54	48	59	51.5	62	53	52.5	68.5	70	58	61	119	68	66.5	62.5	99.5	50	59	54	53.5	51	51.5	50	52	60	54	53	56
15613	MICRO.1852.C2	35.2	not assigned.unknown	PGSC0003DMB000000528	Pot_ch02	93.15	79491	79855	Glioma tumor suppressor	514	480	298	647	483	461	600.5	616	674.5	455	765	571	582	360	299.5	412	456	406	612	367	302	311	295	301	568	403	487	468	213	318.5	476	448	473	449	295	307	358	452	267.5	359
15615	MICRO.9640.C2	27.1	RNA.processing	PGSC0003DMB000000239	Pot_ch01	94.95	311855	311638	Putative C-type U1 snRNP	49	51	49.5	53	50.5	49.5	52.5	49	63	51	75	49.5	50	47	66	50	51.5	52	47	49.5	51	50.5	50	50	50	50	47.5	51	44	47	47	45	51	52.5	50	49	52	53	52	58
15616	cPRO4H14TH	35.2	not assigned.unknown	PGSC0003DMB000000158	Pot_ch06	98.16	474577	474198	Phosphatidylinositol-4-phosphate 5-kinase	53.5	57	58	69	58.5	58	58	60	59	65	64	59	61.5	53	67	51	57.5	57	55	63	57	59	55	56	56.5	51	52	60	45.5	50	53	54	55	80	56	57	49	57	50	51
15617	MICRO.294.C1	35.2	not assigned.unknown	PGSC0003DMB000000369	SL2.10ch03	100	85309	85154	CDK5RAP3	121.5	118	93.5	157	133	110.5	140.5	148	135	111.5	170	125	137.5	128	108	135	147	118	163	164	110.5	116	114	101.5	130.5	90.5	103	119	73	89	115	96	128.5	104	92	105	108.5	131.5	73	93
15619	MICRO.8286.C1	35.2	not assigned.unknown	PGSC0003DMB000000218	Pot_ch01	99.32	1017761	1018347	N	56	59	57	68	65	73.5	80	69	63	65	84	68	59	48	71	59	61	59	63.5	135.5	82	61	84	71	68	58	56.5	66	47.5	69	60	53	65.5	56	57	55	59	55	53.5	59
15620	SDBN004P07u.scf	35.2	not assigned.unknown	PGSC0003DMB000000218	Pot_ch01	98.75	1013437	1012881	N	48	51	47.5	56.5	50	59	52	59	59	58	58	60	53.5	48	60	51.5	52	52	51	58	49	52	53	53.5	48	50	50	52.5	46	50	51	51	55	49	50	53	50	54	50	57
15621	MICRO.1320.C2	30.5	signalling.G-proteins	PGSC0003DMB101000060	Pot_ch01	96.74	1204171	1203654	Small GTP-binding protein Sar1BNt	675	738	558	1813	805	1017	1114	1703	1459.5	809	1374.5	646	1054	948	606	1128	1131.5	880	1195	903	785	864	706	576	1048	702	565	1415	474	831.5	1503	774	1292.5	812	493	838.5	1181.5	1067.5	877.5	843.5
15622	bf_mxflxxxx_0034e09.t3m.scf	35.2	not assigned.unknown	PGSC0003DMB000000021	Pot_ch09	97.59	1484490	1484780	Nucleic acid-binding, OB-fold	50	48	49	51	47	51.5	51	49	51	57	56	52	50.5	46	56	46	48	52	52	54	52	51	50	65	46	59	49	54	44.5	49	49	43	51	46	46	46	48	49.5	48	50
15623	MICRO.12256.C1	17.5.2	hormone metabolism.ethylene.signal transduction	PGSC0003DMB000000543	Pot_ch05	96.12	271601	270737	Pti4	2279.5	5814.5	1450	2037	1856.5	2878.5	3835	3565	2382.5	3314	3968	5983	2631	2489	5977	2389	1923	1745	2596.5	2602	2217	2176	4392	3791	3874	3172	4080	3812.5	2850.5	5054.5	837	991	2466	912	978	892.5	1447	1507.5	912	1091
15624	MICRO.18001.C1	35.2	not assigned.unknown	PGSC0003DMB101000208	Pot_ch08	99.64	47791	48069	Lipoxygenase	52	57	54	60.5	56	60.5	91	66	83.5	66	73	61	58	49	57.5	54	56.5	53	71	57	57	59	52.5	57	52	64	50	62	51	59.5	63.5	62	70.5	68.5	62	68	53	53	85	55
15625	MICRO.8985.C1	17.2.2	hormone metabolism.auxin.signal transduction	PGSC0003DMB000000627	Pot_ch09	95.4	211021	210452	Auxin influx transport protein	136	196	94	160.5	123	118	146.5	120	153.5	173.5	114	141	142.5	119.5	116	114.5	126	107	176	148	154	135	149.5	166	165.5	87	134	101	90.5	84	128	74	103.5	97	83	84	101	98	81	100
15626	MICRO.1494.C1	20.2.99	stress.abiotic.unspecified	PGSC0003DMB000000421	Pot_ch10	99.23	204522	203747	Conserved gene of unknown function	5389	4409	3337	7176	5114	4742.5	5207	6470.5	5962	4634.5	7918	5443	4583	4816	3886	4866.5	6502	5575	6528	6108.5	4382	5746	6478.5	5093	6108	4695	5063	5269	1860	3994	5198	3044	4532	4009	2678	4129	3916.5	5758.5	3414.5	3472.5
15627	SDBN002K04u.scf	35.2	not assigned.unknown	PGSC0003DMB000000529	SL2.10ch11	96	297181	297430	Chitinase 1	52	52	48	80.5	53	64	60	55	59	57	69	57	54.5	51	52	50	49.5	54	60	51.5	56	58	54	50	65.5	50.5	55	51	48	48	52	51	58	55	52	55	57.5	60	55	56
15628	MICRO.1595.C2	29.6	protein.folding	PGSC0003DMB000000392	Pot_ch11	94.74	19521	20185	Chaperonin containing t-complex protein 1, beta subunit, tcpb	5839.5	3235	2417	7995.5	4643	3219.5	4351.5	4429	6883	2924	6198	4050.5	5307.5	3686	3017	3298.5	5270	3556	6257	4083	3866	4638	4529	3432.5	5352	2442	3427	3240	1473.5	2878	3134	4227	3369	4829	2403	3083	2687	6510	1516	3621
15629	STMCF24TV	35.2	not assigned.unknown	PGSC0003DMB102000192	Pot_ch03	98.47	107964	107377	Gene of unknown function	53	59	54.5	69	55.5	62	69	69	58	81	79	70	65	55.5	62	59	52	61	67	56	55	55	55	53	58	50	53	53	46	51	58	51	60	57	54	53	56	59	53	54.5
15630	bf_arrayxxx_0033a03.t7m.scf	35.2	not assigned.unknown	PGSC0003DMB000000147	Pot_ch08	96.98	1255977	1256175	GTP binding protein	47	53	50	54	50	50	52	53	51	53	55	53	50	48	54	52	50	50	54	50	49.5	51	50.5	47	51	48	45	49.5	44	51.5	49	46	53	53	49	50	49	52	50.5	51
15631	MICRO.17436.C1	35.2	not assigned.unknown	PGSC0003DMB000000120	Pot_ch02	95.16	1108030	1107680	HhH-GPD	46	52	50	51	46	54	51	53	50	51	58	49	49	44.5	57	49	47	54	50	45	46	51.5	50.5	45	48	48	49	46	43	46	47	45	50	47.5	45.5	47	54	49	50.5	49.5
15632	MICRO.16336.C1	35.2	not assigned.unknown	PGSC0003DMB000000001	Pot_ch01	99.25	305322	305589	Fgenesh protein 89	1422	1154	771	2045	1369	839.5	1351	1632	1300.5	974.5	1988	1178.5	1121	972	825	1267	941	1242	1616	938	584	722.5	780	524.5	891.5	575	639.5	775.5	345	588	1271.5	857	1413	1124	641.5	864	959	1523	533	912
15633	MICRO.10706.C2	35.1	not assigned.no ontology	PGSC0003DMB000000298	Pot_ch09	93.47	254598	255068	Not56	135	108	110	169	138	123	164	144	144	153.5	192	142	129	136	100	129	161	148	164	182	175	140	185	138	166	121	145	134	109	119.5	144	118	148.5	121.5	118.5	105	167.5	155	101	126
15634	SSBN001I04u.scf	35.2	not assigned.unknown	different hits	NA	99.64	101140	101689	--	52	57	57	60.5	55	55.5	61	62	59	58	59	55	52	52	70	50.5	54	51	51	52	55	56	59	58	56	55	52	60	47.5	52	53	53	63	57	52	57	62.5	57.5	60.5	65
15635	MICRO.4618.C1	1.01.04	PS.lightreaction.ATP synthase	PGSC0003DMB102000099	Pot_ch02	99.1	508135	509690	ATP synthase gamma chain, chloroplastic	44.5	51	51	51	50	50.5	51	51	51	53.5	60	52	50	47	51	45	51	54.5	53	55	57	53	55.5	49	55	49	51	56	44	46	53	46	55	50	48	48	54	52.5	53	50.5
15636	MICRO.1039.C1	35.2	not assigned.unknown	PGSC0003DMB000000011	Pot_ch10	99.62	2621748	2621225	Non-imprinted in Prader-Willi/Angelman syndrome region protein	241	235	168	289	238	207	267	300	240	276	353	242.5	224	211	186	224	337	249.5	360	413	260.5	305.5	300.5	233	304.5	196	194	296	112.5	194	201	156	224	197.5	147	164	192	279.5	148	188
15637	cSTB32K12TH	11.10.2	lipid metabolism.glycolipid synthesis.DGDG synthase	PGSC0003DMB102000010	Pot_ch01	99.68	1096958	1096645	Digalactosyldiacylglycerol synthase 2, chloroplastic	319	321	193	465.5	342	284	380.5	409	386	348	452	314	333.5	383.5	193.5	287	513	286	366	396	360.5	540	552.5	309	531	310	346.5	734	231	447	421	263.5	290	294	228.5	248	314.5	390.5	200	253
15638	cSTA22F8TH	35.2	not assigned.unknown	PGSC0003DMB000000056	Pot_ch12	96.81	1431479	1431167	YUP8H12R.29 protein	63	74	64	76	73	102.5	78	81	84.5	66	81	69	66	61	78	65	72.5	59	64.5	68	70	73	68	75.5	63.5	54.5	60	71.5	79	72	67.5	74	83	78	70	87.5	87	90	87.5	83
15639	bf_stolxxxx_0043a09.t3m.scf	35.2	not assigned.unknown	PGSC0003DMB102000083	Pot_ch02	99.32	530354	530499	Splicing factor U2af large subunit B	84	91.5	67.5	107	92	80	101	92.5	76	81.5	112	86	83	68.5	73	82	69	78	93	69	64	65	63	63	65.5	61	61	69	62	64	88	70.5	91	78	69.5	70	74.5	89.5	74	71
15640	bf_mxflxxxx_0006e06.t3m.scf	29.4	protein.postranslational modification	PGSC0003DMB000000511	Pot_ch12	99.65	267068	266781	Putative serine/threonine protein kinase	46	58	62	62	49	49	54.5	54	52	57	71	54	59	51	46	46.5	51	57	53	61	54	50	55	55.5	55	51	54.5	50	50	46.5	52	50	58	50	48	49	53	51	53	49
15641	POCBK83TV	35.2	not assigned.unknown	PGSC0003DMB000000127	Pot_ch03	96.69	1252422	1252874	Conserved gene of unknown function	179	108	NA	145	157.5	107.5	215.5	175	143	93	227.5	185.5	210	78	88.5	148	148.5	150.5	217	116	116.5	142	136	91	184	162	134	98	77	131.5	190	116	88	138	71	121	96	205	141	117
15642	bf_mxlfxxxx_0004g02.t3m.scf	35.2	not assigned.unknown	PGSC0003DMB000000040	Pot_ch03	99.11	1617802	1618249	Conserved gene of unknown function	91	86	74	81	72	83	91	108	88.5	97	95	92	81.5	72	70	87	119	84	96	116	99	133	121	79	88.5	99	71	110.5	65	90	77.5	65.5	96	76	70	73.5	80.5	73	88	69
15643	MICRO.1512.C2	29.4	protein.postranslational modification	PGSC0003DMB000000404	Pot_ch04	97.37	259091	257993	Serine/threonine kinase GDBrPK	2117	2631	937	2752	2619	2837.5	3176.5	1906.5	2463	1442	3883.5	2929	1722	2380	2294	1999	2065	2719.5	1850	2152	1505	2195	2552	1132.5	2722	1979	1701	1935	623	2260	1949.5	1548	3744	1835	1349	1997	1386.5	2395	2462	1036
15644	MICRO.3102.C1	35.2	not assigned.unknown	PGSC0003DMB000000072	Pot_ch05	99.07	548879	549526	Serine/threonine-protein phosphatase	92	96	81	118	105	96	113.5	111	105.5	92.5	118	102	109	83	76	109	123	95	119.5	134	89	116	111	88	110	86	78	104	60	84	101	82	100.5	90	78	84.5	93	110	77	81
15645	bf_ivrootxx_0032b08.t3m.scf	35.2	not assigned.unknown	PGSC0003DMB000000105	Pot_ch01	94.34	365328	365732	Conserved gene of unknown function	748	983	476	1422	1293	645	692	1135	854	640.5	1186	781	879	1009.5	424	871.5	811	627.5	1148	584	440	619	646	481	690	532	502	920	325	650.5	1215.5	526	631	753	458	580.5	395	1065	299	640
15646	MICRO.6224.C1	35.2	not assigned.unknown	PGSC0003DMB000000346	Pot_ch06	98.47	318847	319434	--	165	376	244.5	368	288	427	545	250	367.5	283	355	482	421.5	180	191.5	192	140	105	298	240.5	199	152	193	153	190	169	92	212.5	123	137	335	125.5	350	172	286	154.5	172	195	124.5	76.5
15647	MICRO.13160.C1	34.3	transport.amino acids	PGSC0003DMB000000558	Pot_ch06	99.13	131563	132367	Amino acid transporter	1616	3617	1613	1712	1237.5	3141	3437	2724	1722.5	2612.5	1463	3588	1523	702	3873	1423	1526	1142	1271.5	4340	2541	1717	3409.5	3450	2519	3140	2542	1839.5	1328	1707	784	1124.5	3103	2029	1145	898	3141	1697	1950	2423.5
15648	MICRO.5192.C1	29.5	protein.degradation	PGSC0003DMB000000032	Pot_ch04	99.62	759012	760053	ATP-dependent peptidase	1970	1621.5	1028.5	2121.5	2177	1317	1852.5	2689	1554	2956	2379	2636	1383.5	1715.5	877.5	1635.5	3730	1928	3061	4383	2165	3343	3630	1791.5	2621.5	1698	1518	5015	1221	1816	1448	1445	1899	1906.5	1234	1204	1739	1706	1783.5	1291
15649	MICRO.10225.C1	29.4.1.58	protein.postranslational modification.kinase.receptor like cytoplasmatic kinase VIII	PGSC0003DMB000000114	Pot_ch12	94.42	789753	790164	Pto-interacting protein 1	320	292	202	389.5	368	298.5	342	397	375.5	311	485	308	317	306	213	338	402	327	477.5	484	304	405	380	314	352	301	275	398.5	138	259	283	203	324.5	262	202.5	242	273	310.5	166.5	222
15650	MICRO.833.C4	35.2	not assigned.unknown	PGSC0003DMB000000496	Pot_ch09	100	269522	269806	Gene of unknown function	53	52	52	49	56	56.5	53	56	56	53	63	54	51.5	49	53	47	51	55.5	52.5	56.5	52	51	59	53	54	52	47	56	44.5	47.5	47	51	55	49	49	52.5	53.5	53	50.5	50.5
15651	bf_mxflxxxx_0037e06.t3m.scf	35.2	not assigned.unknown	PGSC0003DMB102000083	Pot_ch02	95.86	45968	45710	Zinc finger protein	437	787	308	714	627	454	597	695	813	566.5	705	576	731.5	453	410	524	694.5	496	995	791.5	630	581.5	736	530	844.5	414	662	491	284.5	404	767	422.5	405	544.5	356	504	438	771.5	337	568
15652	MICRO.6401.C1	35.2	not assigned.unknown	PGSC0003DMB000000114	Pot_ch12	96.43	1132986	1132261	Late blight resistance protein homolog R1B-23	97	123	106	196	134.5	128	105	211	101	121.5	204.5	129	115	106	98	165.5	123	108	127	157	94.5	120	114	87.5	125.5	90.5	100	111	60	108	141	100	134	146	107	91	100	199.5	84	90
15653	ACDA01130G02.T3m.scf	35.1	not assigned.no ontology	PGSC0003DMB000000198	Pot_ch08	92.73	910570	910249	Nucleic acid binding protein	216.5	223	228.5	567	425	294	249	276	365	244	404	232	302.5	324	214	271	181	237	541	179	136	277	186	104.5	200	111	151	169	161	164	361.5	264	347	325	212	286.5	349	296.5	210.5	224.5
15654	POAD271TV	30.5	signalling.G-proteins	PGSC0003DMB000000111	SL2.10ch09 or ch03	98.24	1340173	1340510	RabGAP/TBC domain-containing protein	305	307	212.5	507	334	260	341	328	312.5	280.5	467.5	270.5	319.5	284	158	326	293.5	280.5	467.5	277.5	186	230	222.5	174	212.5	188	175	211	138.5	186	420	235	329	258	208	231	217	347.5	183	187
15655	POCAO58TV	29.5.11.04.02	protein.degradation.ubiquitin.E3.RING	PGSC0003DMB000000443	Pot_ch02	93.15	216275	215648	Gene of unknown function	48	51	55	51	53.5	51.5	52	53	52	49	53	50	50	49	54	50	50	56	52	50	52	52	50.5	47	52	50	49	50.5	45	46	48	47	51	53	47	51.5	52	51	55	50
15656	MICRO.9235.C1	10.6.2	cell wall.degradation.mannan-xylose-arabinose-fucose	PGSC0003DMB000000385	Pot_ch10	98.2	378865	379251	Hydrolase, hydrolyzing O-glycosyl compounds	64	63	57	57	59	56	82	71	75	95	65.5	76	62.5	50	55	75	57	65	76	70	63	55.5	59	62	53	52	51	58.5	47	52	50.5	53	62	56	52	64	81	61	63	63
15657	MICRO.15628.C2	26.17	misc.dynamin	PGSC0003DMB000000285	Pot_ch04	98.84	502349	501580	Interferon-induced GTP-binding protein mx	89	92	73	104	90	88	103	111.5	100	136	104.5	83	120	87	68.5	95	125	87	126	116	117	119	122	162	105	80.5	84	112.5	68	93	88	67	77.5	86.5	71	71	84	72	71	75
15658	MICRO.13299.C1	35.2	not assigned.unknown	PGSC0003DMB000000087	Pot_ch06	99.34	1502023	1502928	Kinase	808	965	692	1120	1080	698	1129.5	1133	882.5	1016	1731	789	771	794	478	979	1196	799	1465	1441	829.5	738	789	803	1099.5	791	669	722	441.5	808.5	1081	782	1031	640	625	513.5	933	1151	509	598.5
15659	MICRO.5910.C1	29.5	protein.degradation	PGSC0003DMB000000135	Pot_ch08	98.89	810058	809611	Puromycin-sensitive aminopeptidase	1164	721.5	386	1546	824	1011	1470	1169	963.5	1351	1975	1320	943	760	658	1088	1601	966	1514	2002	1014	799	2071	1554.5	1237	811	802	1541	247	753	1035	536	1454	1080	734	795	498.5	909.5	395	882.5
15660	MICRO.17619.C1	35.2	not assigned.unknown	PGSC0003DMB000000574	Pot_ch02	100	21081	20857	Conserved gene of unknown function	90.5	132	92.5	101	64	90.5	74	77	72	130	173	144	69	58	98	62	75	98.5	126	213.5	66.5	97	173.5	103	170	66	91	125	60	98	69	59	119	117	71	62	124	93	68	104
15661	MICRO.11723.C1	29.5.07	protein.degradation.metalloprotease	PGSC0003DMB000000140	Pot_ch12	98.39	664158	663599	Zinc metalloproteinase	258	260	185	366	343.5	251	293	376.5	340	287	443.5	297.5	316.5	260	183.5	320	427	243	420.5	443	249	318	352	206	315	194	223	384	124.5	276	334.5	232	287	266	185.5	210	279	316	155.5	221
15662	bf_mxlfxxxx_0038b07.t3m.scf	35.2	not assigned.unknown	PGSC0003DMB000000616	Pot_ch08	97.96	225948	226045	--	71	51	51	81	56	65	82	56	54	75.5	57	67	80	49	54	51	56	52	79	58	63	53	71	65	55	53	52	53	53	55	76	48	54	67	66	76	50	53	57.5	58.5
15663	STMES60TV	35.2	not assigned.unknown	PGSC0003DMB000000127	Pot_ch03	98.12	263181	262703	Ufm1-specific protease	57.5	101	57	148.5	112.5	86	63	136	91	120	172	66	59	148.5	109	135	133	123	187	301	108	101	154	153	127	56	99	132	58	52	52	55	232	61	113	64	82	63	56	110
15664	cSTA16C2TH	17.1.1	hormone metabolism.abscisic acid.synthesis-degradation	PGSC0003DMB000000034	Pot_ch12	96.12	1600344	1600139	HVA22 i	77	78	69	85	87.5	78	95.5	97	82	110	98.5	102	82	70.5	72	77	140.5	84	85.5	120	116	147	150	101	100	89	91	138	60	71	78	64	86	73	67	75	76	77	72.5	69
15665	MICRO.11119.C1	17.2.2	hormone metabolism.auxin.signal transduction	PGSC0003DMB101000051	Pot_ch05	99.41	1584006	1583329	Auxin efflux carrier component	58	57	53	64	61.5	60	62	61	58	62	63	61	63.5	53	65	52	63	55	61	61	61	64	66	58	59	54	54.5	60.5	50	55	52.5	52	57	58	54.5	52	63	59	60.5	62
15666	BF_LBCHXXXX_0002D10_T3M.SCF	35.2	not assigned.unknown	PGSC0003DMB101000192	Pot_ch05	100	192152	191905	--	742.5	422	416	624	555.5	130	456	662	452	547	460	1002	445	360.5	395	495.5	487	398.5	711	1308.5	432.5	367	455.5	421.5	456	116	351	336	160.5	285	517	258	447	347	321	453	112.5	478	87.5	343
15668	bf_ivrootxx_0023a01.t3m.scf	35.2	not assigned.unknown	PGSC0003DMB000000501	Pot_ch01	93.96	201105	201253	Deetiolated 1	47.5	49	49.5	51	49	49	49	54	48	50.5	50.5	51	50	46.5	55	46	49.5	53	48.5	50	48.5	48.5	50.5	46	51	48	46	48.5	45	44	46	46	50	48	47	48	49	48.5	46.5	47
15669	MICRO.675.C2	27.3.09	RNA.regulation of transcription.C2C2(Zn) GATA transcription factor family	PGSC0003DMB102000020	Pot_ch09	99.85	636408	637062	AG-motif binding protein-2	1876	1458	1375	2771.5	1065	2420	2414	3498	4287	1873	1657	819.5	2525	1303	2864	2651.5	2821	1762.5	5738	1593	943	2399	2412.5	1501	2575	1753	1261	3421	671.5	1493.5	4265	1624	2030.5	2666	1011	1912.5	2693	1902	1955	917
15670	MICRO.2286.C104	29.5.07	protein.degradation.metalloprotease	PGSC0003DMB000000032	Pot_ch04	99.35	1992654	1992196	FtsH	2128	1461.5	1251	3073	2043	1778.5	2077	2954.5	2197	2178	3086.5	1941	1614	1787.5	1204	2381	2550	2252	3141.5	2640	1253.5	1920	2278.5	1321	1770	1504	1287.5	2019.5	596	1257	1709	1360	2360	1771	1130.5	1139	2054	1738	1539	1428
15671	MICRO.2090.C2	29.2.2	protein.synthesis.misc ribosomal protein	PGSC0003DMB000000087	Pot_ch06	100	1715173	1714785	Ribosomal protein L41	120	95	84.5	158	80.5	126	88	100	124	118	157	147	131	77.5	157	80	180	178.5	125	466	125.5	425	433.5	150	149	107	184.5	270.5	82	84	84.5	75	128	182	75	112	123	78	106	142
15672	MICRO.14173.C1	35.2	not assigned.unknown	No Significant Hit	NA	NA	NA	NA	--	51	57	56	59	58	55	54	61	59.5	65	64	60	63	48	55	51	53	86	59	59	54	57	59	54.5	56	50.5	51	56	48	49	53	55	61	58.5	53.5	59.5	52	55	51	56
15673	MICRO.8502.C1	35.1	not assigned.no ontology	PGSC0003DMB101000128	Pot_ch06	98.99	970508	970802	NudC domain-containing protein	821	685	671.5	1058	1214	935	847.5	1109	1096	1277	1610.5	853	821.5	902	529	783	1301	869	1100	1977	1167	1490	1187	923	997	993.5	874	1512	513.5	782.5	900	830	990	826	497	615.5	841.5	808	554	658.5
15674	bf_arrayxxx_0094b11.t7m.scf	29.2.4	protein.synthesis.elongation	PGSC0003DMB000000095	Pot_ch01	96.53	673523	673266	Catalytic	12235	12325	8412	18283	12635	11038	13013	11679	16620.5	10289	14451	11435	14115	10492	7683	9073	10439	10861.5	20463	10111	8949.5	9669	10682	8987	10226.5	7751.5	8102	9496	3736	5790.5	11075	10543.5	11630.5	13236.5	6710.5	8649	8521	14718	6955.5	9813.5
15675	cSTB42B7TH	35.2	not assigned.unknown	PGSC0003DMB000000112	Pot_ch10	99.55	1104484	1104704	Ternary complex factor MIP1	251	303	192	266	223.5	353	308	249	297	301	237	274.5	234	243	209	254	259	204	283.5	258.5	233.5	238	256	286	272	184	221	327	179.5	209	242.5	153	223	250	165	142.5	289	231	206	241
15676	MICRO.11111.C3	35.2	not assigned.unknown	PGSC0003DMB000008113	NA	93.81	388	1	--	61	52	55	104	92	56	53	61	70	90.5	99	52	52	46.5	59	52	53	86	52	50.5	50.5	51	50	51.5	48	48	48	55	46	46	47	53	50	50	49	55	49	50	67	51
15678	MICRO.2547.C1	29.4	protein.postranslational modification	PGSC0003DMB000000026	Pot_ch03	96.98	1589758	1590116	Amidase	102	86	81	126	128	82	107	114.5	116	90.5	137	99	111	81	94.5	97	148	105	146	152	110	124.5	115	106.5	124	77	104	129	64	83	89	95	100	82	79	78	83	105	73	87
15679	MICRO.6512.C1	35.2	not assigned.unknown	PGSC0003DMB000000073	Pot_ch01	97.11	1330239	1329618	--	55	55	53	55	56	51	52	59	54	61	56.5	53.5	49	50	59	54	98	54	52	84.5	88	80	54.5	51	54	63	56	59	49	47.5	50.5	49	52	54	51.5	54	64	60	57	61
15680	MICRO.572.C2	25	C1-metabolism	PGSC0003DMB000000189	Pot_ch04	99.13	545761	545187	Dimethylmenaquinone methyltransferase	8065.5	5377	3380	9607	9474	5159	8034	8908	9194	7455	10920	5749	6604	4370	4989	6572.5	6534	5927	9379	7283	5603.5	5921	5426	4928	6627	7572.5	4546	6964	1586.5	3734	4791	4133	4726	6260	3157	3984	4869	7158	4362	8782
15681	MICRO.615.C2	20.2.1	stress.abiotic.heat	PGSC0003DMB000000136	Pot_ch01	100	21797	21227	Heat shock 70 kDa protein, mitochondrial	542.5	534	417.5	1065	760.5	454	598	648	743.5	303	804	415	664	458	396	595.5	1974	517	915	1702	1077	1664.5	1135	767	1178.5	582	668	851.5	260	630	486	529.5	455.5	589	277	316	529	675.5	187	510
15682	MICRO.1904.C1	35.2	not assigned.unknown	PGSC0003DMB102000141	Pot_ch02	94.93	1406595	1407199	--	3046	7703	8597	9964	15471.5	8175	9151.5	18886	9345.5	8293	11227.5	7793	6260	2792.5	2757	4925	3985.5	5333	5583	5146	6227	4441	6108.5	3749	7225.5	9374	6325	9550.5	3996	4175	3742	3484.5	3973.5	4567	3542	4268	3746	5198	3563	3867.5
15683	MICRO.14204.C1	29.5.11.04.03.02	protein.degradation.ubiquitin.E3.SCF.FBOX	PGSC0003DMB000000116	Pot_ch12	99.45	578712	577801	F-box/leucine rich repeat protein	114	119	104	143	128	123	141	141	120.5	109	163	132	125.5	117	103	121	116.5	119	130.5	144	100	109	95	86	107	84	87	130	86.5	101	108	80	129	109	104	106	118	126.5	76	93
15685	MICRO.6703.C2	35.2	not assigned.unknown	PGSC0003DMB000000048	Pot_ch08	98.07	880088	879622	Conserved gene of unknown function	986	980	2015	3080	1914	1863.5	1896	1678	1791.5	1654	2014.5	2349	1266	855.5	1759	1106	1001.5	1041	1904	2130	708.5	1351.5	1671.5	1731	505	799	1604	2586	282	1251	1746	1017	3376	2616	820	1572	2355	1675	3148.5	2721
15686	MICRO.5226.C3	26.02	misc.UDP glucosyl and glucoronyl transferases	PGSC0003DMB000000436	Pot_ch10	99.31	439109	440421	Flavonoid glucoyltransferase UGT73E2	55	56	48.5	51	57.5	61	77.5	74	53.5	69	67	61.5	73	53	67	59	122.5	50.5	63	103	78	99	94	69	72	43	59	145	50	51	67	58	50	70	50	49	57	86	58	50
15687	bf_mxflxxxx_0059f01.t3m.scf	29.5.11.04.02	protein.degradation.ubiquitin.E3.RING	PGSC0003DMB000000133	Pot_ch11	96.75	32596	31770	RING-H2 finger protein ATL1L	54	59	59	64	56	69	71	63	64	72	63	61	63.5	58	55	52	65	64	54	65.5	61	66	68	73	64	56	57	72	56.5	56	50.5	50	54.5	52	52.5	50.5	56	53	54	50
15688	bf_arrayxxx_0067b08.t7m.scf	35.1	not assigned.no ontology	PGSC0003DMB000000202	Pot_ch05	96.27	104832	104568	Ferritin	127	155	116	80	65	83	65	95	181	169.5	195.5	124	158.5	127	113	67	79	73.5	173	132	102	75	65.5	124.5	167	65	135.5	177	79	58	146.5	127	65	166	115	121	60	156	77	72
15689	MICRO.6286.C1	16.1.3.4	secondary metabolism.isoprenoids.tocopherol biosynthesis.tocopherol cyclase	PGSC0003DMB000000514	Pot_ch08	98.84	134348	134176	Tocopherol cyclase	58.5	64	57	72	59	70	79	73	66	72	69	61	67	63	58	62	94.5	74.5	76.5	81	69	76	71	87	73	60	68.5	78	49	60.5	58	59	66	60.5	51	67	76.5	65	68	55
15690	TBSK02775FH03.t3m.scf	35.2	not assigned.unknown	PGSC0003DMB000000531	Pot_ch01	96.32	160073	160259	Glycine-rich RNA binding protein	41656.4	24739.4	25716.6	68586.1	29675.8	30052.7	31860.4	40682.9	44952.5	26125.5	38001.3	23698.8	23245.3	28829.8	23430.5	35607.3	34159.1	37819.9	32096.8	23718.9	15948	26433	18766	17800	39875	20848.5	21879.2	24316.4	9846	26254	26800.9	23937.3	20171.1	19799	15141.5	20751.3	17895.5	36565	23478.1	17886
15691	MICRO.14247.C2	35.2	not assigned.unknown	PGSC0003DMB000000469	Pot_ch01	97.54	205284	204226	MAC/Perforin domain containing protein	96.5	173	137	219.5	173	93	103	282	83	156.5	191	77	97	132	212	264	226	96	417	164	115	82	123	165	83	207	87	156	63.5	125	134.5	110	114	220	80.5	62	103	100	106	79
15692	MICRO.2253.C1	35.2	not assigned.unknown	PGSC0003DMB102000141	Pot_ch02	98.18	400772	401209	Nucleic acid binding protein	51	52	49	53.5	53	51	54.5	51.5	55	51	52	51.5	52	51	56	49	49	53	53	53	48.5	51	51	52	50	47.5	52	53	46.5	48.5	51	49	49	50	50.5	49	46	51	49	52
15693	MICRO.2856.C1	17.6.1	hormone metabolism.gibberelin.synthesis-degradation	PGSC0003DMB000000482	Pot_ch03	97.85	59106	59571	Flavonol synthase/flavanone 3-hydroxylase	1627	1244	854	2488	1031	1395	1753	1957	1311.5	917	1384	1924	1449.5	749	596	1864	2515.5	715.5	1121.5	1535	717	840.5	1663	1082.5	497	2076	1050.5	1012	452	699	804	490	1564	1200	742	560	902	1216	632	612.5
15694	MICRO.13277.C1	26.02	misc.UDP glucosyl and glucoronyl transferases	PGSC0003DMB000000322	Pot_ch04	97.13	179811	180712	Glucosyltransferase	98	167	84	71	53	84	298	589	221.5	633	1330	173	250	149.5	59	306.5	1795.5	402	71	284	270	364	228	1436	87	418	502.5	63.5	86	80	51	68	340.5	62	105.5	97	131.5	98	512	68
15695	MICRO.16558.C2	20.1.02	stress.biotic.receptors	PGSC0003DMB000000421	Pot_ch10	95.14	146465	146009	Avr9/Cf-9 rapidly elicited protein 20	51	61.5	52	53	54	60.5	60.5	61.5	52	59	58	67	53	52	63	56	50	50	50	58.5	47	53	63	61	53	48	51.5	57	48	60	47.5	49	57	53	51	50	67	57	53	61
15696	MICRO.8282.C1	35.2	not assigned.unknown	PGSC0003DMB000000215	Pot_ch06	100	735655	734531	Conserved gene of unknown function	130	58	55	97	124.5	145.5	71	93.5	80	62.5	63	130	142	68	80	94	63	112.5	321.5	67	57	61	104.5	79	95	68	156.5	78	47.5	55	76	66.5	77	86.5	118	162.5	56	101	67	78
15697	MICRO.1207.C1	29.5.11.20	protein.degradation.ubiquitin.proteasom	PGSC0003DMB000000008	Pot_ch10	99.68	3795881	3795568	Proteasome subunit alpha type	2761	1697	743.5	1151.5	948	798.5	2385.5	2554	1210	2094	1487.5	2404	952	1743	888	2138	3238	1100.5	2609	2103	1532	3190	2877	2505	2923	1109	2508	3305	445	1764	807	1608.5	1024	1909	694	702	802.5	2398	1498	1667.5
15698	MICRO.1487.C2	10.6.3	cell wall.degradation.pectate lyases and polygalacturonases	PGSC0003DMB000000482	Pot_ch03	96.97	198471	198963	Polygalacturonase	68	85	54	96	67	75	95.5	79	80.5	118	96	80	93.5	62.5	63	80.5	214	64	74	234	181	173	170	216.5	112	200	110	130	57.5	113	78.5	57.5	77	69	62	61	157	73	78	70
15699	MICRO.8681.C1	35.2	not assigned.unknown	not unique	NA	96.9	88415	88736	UPA19	122.5	142	128	181	114	115.5	132	132	141	132	265	141	137.5	106	104.5	129	90.5	152.5	130	132.5	79.5	85	75.5	101	84	91	98.5	125	67	74	128	105.5	144	129	95	133	125	115	98	123
15700	MICRO.3945.C1	29.3.1	protein.targeting.nucleus	different hits	NA	92.29	91	451	Trans-2-enoyl CoA reductase	47	47	54	50	45	48.5	49	49	52	59.5	65	51.5	51	43	66	47	48	49	50	51	45	47	48	48	45.5	47	47	49	43	45	45	47	48	46	46	52.5	47	49	49	52
15701	MICRO.7850.C2	35.1	not assigned.no ontology	PGSC0003DMB000000103	Pot_ch05	100	877840	878122	Amino acid binding protein	66	81	61	93	73	80	69	77.5	84	85	125	67	84.5	90	85	67	115.5	93	104	116.5	134	184.5	110	157	77	97	114	147.5	64	76	71	77	68	68.5	69	75	62	84	75	72
15702	MICRO.839.C7	29.5.02	protein.degradation.autophagy	PGSC0003DMB000000149	Pot_ch10	98.16	214898	215169	Gaba(A) receptor-associated protein	1313	1163	1019	1168	895	1271	1254	1653.5	1531	1569.5	2185	1585	1096.5	1178.5	1045.5	1275	821	1391	1565	924	728	805	753	818	825	890	916.5	1048	442.5	644	1096	751.5	949	887	753.5	800	955.5	959	1031	713
15703	MICRO.16554.C1	35.2	not assigned.unknown	PGSC0003DMB000000209	Pot_ch06	98.98	282581	281903	Ankyrin repeat protein	185	181.5	164	244.5	150	189	245	244	176	228.5	341	239	162	170	166.5	197	281	252.5	317.5	474	168	266	304.5	140.5	302	139.5	137.5	125	106	99	178	114	235.5	223	150.5	156	170	196	119	158.5
15704	MICRO.7633.C1	35.1	not assigned.no ontology	PGSC0003DMB000000026	Pot_ch03	99.41	480388	480555	WD-repeat protein	86	88.5	71	103.5	91	81	109.5	114	87.5	97	105.5	92.5	76	88	75	91.5	98	77	109	122	72	90	73	79.5	89	66	64	91	58	61.5	104	69	82.5	85	71	72	83	90	66	75
15705	MICRO.1520.C17	35.2	not assigned.unknown	PGSC0003DMB000000779	SL2.10ch08	93.88	111907	111633	Patatin group O	4551	5639	765	4510	7611.5	8194	2548	10735	4894.5	10967	18798	5540	6719	4024.5	5023	9702.5	4816	7785	4038	4280	3896	489	4260	3317	7203	12089	3115.5	7121	1192	9009	19707	4274	1638	8789	5740	7852	2808.5	3860	3166.5	7049
15706	MICRO.3579.C1	35.2	not assigned.unknown	PGSC0003DMB101000251	Pot_ch07	99.48	689257	690797	Conserved gene of unknown function	1428	1493.5	728	1865	1667	1109	1802	1785	1736.5	1902	2456	1596	1451	1402	851	1253	3008	1211	1670	3196	3017	2376	3367.5	2947	4006.5	2250	2694.5	2820	688	1921	1713	1042	1925.5	1299	658	770	1404	1296.5	1241.5	1567
15707	SDBN002I02u.scf	35.2	not assigned.unknown	No Significant Hit	NA	NA	NA	NA	--	49	50	51	51	49.5	58	53	52	47	52	58	52	48.5	49	58	46	50	70.5	51.5	51	50	49	49	51	51	48	51	52	47	47	54	49	53	48	49	53	54.5	49.5	49	50.5
15708	MICRO.15441.C1	10.7	cell wall.modification	PGSC0003DMB000000210	Pot_ch05	96.83	918163	917661	Xyloglucan endotransglycosylase hydrolase	93	187	73	176	68	87	114	120	126	176	209	115	111	59	169	67	237	71.5	193	321	362.5	407	372	1327	323.5	534	656	329.5	204	291.5	69	145	75	111	94	79.5	79	120	70	109.5
15710	MICRO.4714.C2	35.2	not assigned.unknown	PGSC0003DMB000000627	Pot_ch09	99.46	154083	155004	ATP binding protein	78	105	63	73	74	95	138	115	122	234.5	94	183	107	133	60	89	267.5	171	123	167	204.5	251	331	133	275	217	91	181	80	122.5	191	91	110	128	83	109	234	70	253.5	88
15711	MICRO.10158.C2	13.2.2.2	amino acid metabolism.degradation.glutamate family.proline	PGSC0003DMB000000241	Pot_ch02	98.84	337616	338046	Type 2 proly 4-hydroxylase	147	122	93	122	117.5	158.5	183.5	222.5	129	135	198.5	124	128.5	114	104	140	521	98	115	505.5	478.5	205	355.5	508	292	386	336	493	158	167.5	120	129.5	122	109	90	121	196	99	156.5	92.5
15712	MICRO.10902.C1	35.2	not assigned.unknown	PGSC0003DMB000000296	Pot_ch04	100	483507	483234	Conserved gene of unknown function	130	178	216	219.5	233	237	292.5	296	157	216.5	395	178	163	255.5	186	237	408	351	293	495	303.5	526	442.5	210	290	166	255	339	123	277	165	177	272	268.5	129.5	219	188.5	202.5	163	143.5
15713	MICRO.10855.C1	2.2.2.01	major CHO metabolism.degradation.starch.starch cleavage	PGSC0003DMB103000013	Pot_ch04	95.81	937390	938034	Alpha-glucosidase	1525	1068	833.5	1971	1157	1141	1453	1871	1425	1445	2357.5	1403	1179	1256	1111	1580	2043	1667.5	2117	2121	1597.5	1855	1828	1234	1756	1517.5	1321	1514	543	1076.5	1192	1229	1649	1312	887	968	1442.5	1537.5	1157	1370.5
15714	MICRO.11352.C1	27.3.34	RNA.regulation of transcription.Orphan family	PGSC0003DMB000000021	Pot_ch09	100	2751464	2751103	Repressor of silencing 1	483.5	597	472	1254	429	469.5	324	550	698	741.5	847	467	541	316	316	496	682.5	597	1119	1077.5	599	770	298	586	808	287	610	889	238	671	849	353	674	576	132	199	467	610	633	452
15715	MICRO.246.C1	35.1	not assigned.no ontology	PGSC0003DMB000000374	Pot_ch03	98.37	230441	230930	Mitochondrial glycoprotein	88	153	174	332	120.5	215.5	232.5	244	238	204	196	248	154	122	208.5	172	591	108.5	285	779.5	558	563	272	206	228	250	214	196	113	250	155	158.5	169	186	116	137	193	236.5	73	96
15716	cSTA5H12TH	35.2	not assigned.unknown	PGSC0003DMB000000360	Pot_ch05	99.56	626097	626551	GTP binding protein	125	213	119	154.5	123	117.5	119.5	165.5	180	145	208	139	97	200	115	149	215	123	196	143	119.5	117	113	103	163	85	86.5	268.5	91	154	319	101	122	134.5	119.5	185	105	157	100	94
15718	MICRO.658.C1	35.2	not assigned.unknown	PGSC0003DMB000000512	Pot_ch05	99.4	1604	1272	Conserved gene of unknown function	972	744	613	1123	822	556	661	880	951	518	1217	790	1012	611.5	779	725	1921	755.5	1235.5	1305	1202	1647	1499.5	1369	1624	757	1375	911	368	832	784.5	738	673	745.5	505	655	563	1194	387	575
15719	STMEM40TV	35.2	not assigned.unknown	PGSC0003DMB000000410	Pot_ch05	99.61	410195	410451	PGPS/D12	1606.5	1262.5	890	1822	1792	1508	2209	2649	1448	1444	1989	1952	1327	1693.5	1090	2332.5	1697	1696.5	1977	1405	732	1058	1539	992	1953	902	1252	1448	275.5	1221	1615	943	1648	1183	665.5	996.5	1371	2056	808	1280.5
15720	MICRO.409.C5	29.3.4.99	protein.targeting.secretory pathway.unspecified	PGSC0003DMB000000366	Pot_ch04	100	171923	171759	ADP-ribosylation factor 2	77	75.5	72	88	82.5	76.5	78	89	103	73.5	102	80	72.5	67	75	69.5	74	80	90	76	77	70	73	70.5	69	62	64.5	70	53.5	62	66.5	65	88	72	67	72	71	90	66	67.5
15721	BF_LBCHXXXX_0007F03_T3M.SCF	35.2	not assigned.unknown	No Significant Hit	NA	NA	NA	NA	--	45.5	48	49	53	47	48	50	49	51	51	55	51	49	45	56	46	47	48.5	52	49	46	52	50.5	47	49	45	49	50	44	43.5	47	43	52	45	47	49	49.5	52	51	48
15722	MICRO.2535.C1	35.2	not assigned.unknown	PGSC0003DMB000000174	Pot_ch09	99.32	237430	237285	Nucleolar GTP-binding protein	122	203.5	94	308.5	219	117	147.5	154	142	115	251	180	136	163	94	125.5	149	111	157	217	157.5	144	129	125	213	115	114	134	79	130	128	139	193	120	79	116	95	237	85.5	138
15723	MICRO.14415.C1	35.2	not assigned.unknown	PGSC0003DMB000000173	Pot_ch01	97.91	716	1	--	51	56	66.5	63.5	93	60	58	99	60	55	100	55	58	49	55	80	68	61	56	73	54.5	52	58	52	54.5	50	53	52.5	46	53	60	55	61	56	51	49	54	52	53	60
15724	MICRO.15130.C1	27.3.30	RNA.regulation of transcription.Trihelix, Triple-Helix transcription factor family	PGSC0003DMB000000156	Pot_ch06	98.95	1364831	1363691	Transcription factor	437	455	272	995	434	308	691	721	1351	695.5	699	492	485	411	393	553	393	443	623.5	325	255	296	302	218.5	317	353.5	387	294	187	244.5	291	318.5	603	404.5	295	391	273	524	389	282
15725	MICRO.5852.C2	35.2	not assigned.unknown	PGSC0003DMB000000943	Pot_ch05	91.06	23543	23842	--	59	55	53	60.5	55	55.5	58.5	61	60	58.5	70	55	54	52	54.5	51.5	60.5	51.5	49.5	56	55	56.5	56	51	55.5	54	53	57	48	52	52.5	52	57	55	52	56	66	61	67	63
15726	MICRO.7765.C2	27.3.67	RNA.regulation of transcription.putative DNA-binding protein	PGSC0003DMB000000174	Pot_ch09	96.07	1116538	1116157	Conserved gene of unknown function	89	65.5	76.5	84	95	75	89	92	84	101	130	103	91.5	67	65	84	99	100	91.5	114	86	91	91.5	88	98.5	91.5	94	109	64	82	73	62	104.5	71	69	72.5	72.5	72.5	70	77.5
15727	bf_mxlfxxxx_0033c01.t3m.scf	35.2	not assigned.unknown	PGSC0003DMB000000001	Pot_ch01	94.49	3841385	3841259	--	1728	1117	964	3369	2410.5	1068.5	1717.5	1942	1674	854	2323.5	1319	1853	853.5	1334.5	1632	2263	1269	2128	2198	1554	1871.5	2013	1201	1805	869	1807	1192	594.5	1036	1213.5	1089	1347	1596	734	979	853	2349	554	1087
15728	MICRO.1712.C3	28.1.3	DNA.synthesis/chromatin structure.histone	PGSC0003DMB101000130	Pot_ch09	97.08	392817	393723	Histone H1	1549	1038	706.5	1008	1952.5	2077.5	2481	3090	1598	2714	1904	2460	1732.5	2102	798	2412	1700	1425	1221	1823	2229	810	2010	1640.5	1312	2331	1669	1924	300	919	1224	486	1066	791	731	1533	1785.5	933.5	1564	892.5
15729	MICRO.13726.C1	13.2.4.4	amino acid metabolism.degradation.branched-chain group.leucine	No Significant Hit	NA	NA	NA	NA	--	52	58	54	63	59.5	59	61	60	61	64	64.5	60	65	46.5	52	56	56	58	57	55	55	61	56	56	56	55.5	53	60	50	55	52	52	59	61.5	57	64.5	59	59.5	64.5	60
15730	MICRO.235.C2	35.1	not assigned.no ontology	PGSC0003DMB000000144	Pot_ch08	98.94	738816	739378	Nucleic acid binding protein	48	63	58	67.5	70	47	76	54	57	56	62	54	60	47	57.5	49	51	56	52	62.5	56	60.5	54.5	55	48	59	62	64.5	50.5	56	52	53	57	57	50.5	54.5	73	59	66.5	61
15731	STMGH38TV	35.2	not assigned.unknown	PGSC0003DMB000000339	Pot_ch09	92.64	246312	246893	--	47.5	50.5	51	50	53	54	54.5	52	52	54	52.5	52	54	46	49	49	49	51	50.5	48	48	46	57	49	50.5	64	46	49	46	48	51	48	56	52	49.5	49	55	49	82	51
15732	MICRO.12986.C1	27.3.30	RNA.regulation of transcription.Trihelix, Triple-Helix transcription factor family	PGSC0003DMB000000386	Pot_ch02	100	159235	159709	Transcription factor	2169	2678.5	1473	3956	4883	2247.5	2253	4037	4611.5	1012.5	1551.5	1619	4978	2585.5	2067.5	3341	2313	2098	3119	889.5	1107	1190.5	1631	1969	946	3118	2756	1596	797	1440	3822	2507.5	1438	1102.5	681.5	2669	2011	3330	2004	2559
15733	bf_arrayxxx_0037c10.t7m.scf	35.2	not assigned.unknown	PGSC0003DMB101000060	Pot_ch01	97.27	1115914	1116095	3-5 exonuclease	616	465.5	349	826	644.5	499.5	688.5	739	605	573	805	598	520.5	462	365	603	620.5	523	744	613	456	631	529.5	496	512	495	447	529	237	393	470	405	543.5	457.5	332.5	394	439	705	379.5	419
15734	cSTA36F13TH	8.2.09	TCA / org. transformation.other organic acid transformaitons.cyt MDH	PGSC0003DMB000000365	Pot_ch11	95.07	520492	520149	Malate dehydrogenase	51	50	51	53	50	48.5	52	53	50	54	54	53	52	47	51	47	48	52.5	49	51	47.5	48.5	53	49	49.5	49	46	51.5	42	46	46	49	47.5	52	47	50.5	48	48	50	48.5
15735	bf_suspxxxx_0049a04.t3m.scf	30.3	signalling.calcium	PGSC0003DMB000000116	Pot_ch12	98.99	116394	116987	Integral membrane single C2 domain protein	482	393	342	551	413.5	350	554	628	353	520	737	421	361	272.5	374	534.5	366	525	555.5	438	376	445	386	377	306	193	347	400	195	240	376	394.5	585	446	363	370	365	441	396	300.5
15736	MICRO.2028.C7	29.4	protein.postranslational modification	PGSC0003DMB000000243	Pot_ch05	98.44	303111	302666	Serine/threonine-protein phosphatase	114	121.5	82	162	139	105.5	121.5	136	130	102	154	144	137	116	79.5	119.5	107	163	119.5	93	88	111	157.5	92	100	106	96	97	55	107.5	97	90.5	120.5	94	79	103	91	131	105	88
15737	MICRO.9024.C1	35.2	not assigned.unknown	PGSC0003DMB000000927	Pot_ch01	99.11	35397	35959	NADH dehydrogenase	744	695.5	498	853	714	650	959.5	1293	949.5	1101	1194.5	923	792	584	578	822	867.5	756.5	938	949	586.5	733.5	802.5	552	707	683.5	579	819	305	508.5	523	376	825	636	433	441	616	662	746	585
15738	MICRO.2406.C1	35.1	not assigned.no ontology	PGSC0003DMB000000102	Pot_ch07	97.19	1434466	1434115	PDF	56	60	50	57	58.5	61	58	62	52.5	56	74	67	112	47	52	52	59	56	59.5	72	53	52	70	55	55	59	57	56	48	52.5	52	50	69	61	52	54	49	53	55	51
15739	STMJB15TV	35.2	not assigned.unknown	PGSC0003DMB102000010	Pot_ch01	99.36	200982	200516	Conserved gene of unknown function	49	49	53	53	55	52	51.5	52.5	53	52	57	51	52	44	50	46	47	54	50	51	50	51	50	48	50	49	52	52	44	47	49	44	55	47.5	49	47.5	51	48	51	49
15740	MICRO.249.C4	27.3.67	RNA.regulation of transcription.putative DNA-binding protein	PGSC0003DMB000000032	Pot_ch04	99.5	1666766	1666364	Ribonuclease P	19464	25350.6	12355	31218.4	13211	19562.6	24643.9	18764	25458.8	13922.5	32004.5	18107	19424.7	13925	19549.5	16149	18994	14828	22302	17919.5	13567	18966.5	12744	20367.6	16300.5	11046	22101.1	14974	5681	15102.5	17179	11054	16012	17321.5	5198	18728.5	14506	24747.6	8142.5	14438.5
15741	MICRO.3160.C1	2.2.2.06	major CHO metabolism.degradation.starch.transporter	PGSC0003DMB000000338	Pot_ch10	96.88	346007	345528	Triose phosphate/phosphate translocator, chloroplastic	50	48	50	52	49	50	50	51	50	50.5	53	51	49	45	53	48	47.5	54	50	73.5	51.5	51	50	50	49	49	49.5	50	44.5	45	46	43	49.5	50	47	53	47	49.5	52	50
15742	MICRO.113.C2	16.1.3.5	secondary metabolism.isoprenoids.tocopherol biosynthesis.tocopherol methyltransferase	PGSC0003DMB000000144	Pot_ch08	98.19	962577	962853	Gamma-tocopherol methyltransferase	127	152.5	103	228	186.5	131	136.5	194	175	182	230	138	151	138	107	154	288	167.5	219.5	323	200	269	250	156	205.5	150	145	326	77	170	108	101	131	88	80.5	91	118	98	92	101
15743	MICRO.735.C1	20.1.03	stress.biotic.signaling	PGSC0003DMB000000009	Pot_ch11	98.47	1493070	1493460	NTGP4	782.5	778.5	438.5	853	733	632.5	776	1096	861.5	718	1129	716	762	597	519	919	1140	717	1088	1259	711	790.5	845	827.5	867.5	685	754	945	284	600.5	873	481	680	596	406.5	531	631	643.5	407	555
15744	bf_stolxxxx_0039b01.t3m.scf	35.2	not assigned.unknown	No Significant Hit	NA	NA	NA	NA	--	48	51.5	49.5	49	48.5	50	53	52	48	50	56	50	52	46	54	48	49	54	50	51	48.5	50	48	49	51	47	48	49.5	46	47	45	46	49	50	49	52	51	48.5	51	51
15745	bf_arrayxxx_0042a07.t7m.scf	35.2	not assigned.unknown	PGSC0003DMB000000096	Pot_ch07	90.76	218669	218434	Pentatricopeptide repeat-containing protein	69	74	62	90	75	70	86	83.5	67.5	72	96	72.5	79	62	72	76	160	80	88	150	79.5	104.5	133	89	85	84	93	85	54	82	75	52	73	73	67	67	71	82	68	62
15746	098G03AF.esd	13.1.4.1	amino acid metabolism.synthesis.branched chain group.common	PGSC0003DMB000000102	Pot_ch07	97.9	452267	452409	Ketol-acid reductoisomerase	52	55	51.5	53	52	51.5	54	54	51	55	55	49	54	45	54	49.5	48	55.5	56	51	49	49	54	49	49	49	49	53	44	44	48	46	56	51	52	50	53	51	52	48
15747	MICRO.9553.C1	35.2	not assigned.unknown	PGSC0003DMB000000385	Pot_ch10	99.45	95964	96691	Conserved gene of unknown function	47	50.5	50	51	52	57	53	53	51	53	53	53.5	49.5	47	55	49	51	54	48	48	49	53.5	51.5	51	48	54	53	50	49	75	55	55	52	53	49	58	85	51.5	104	58
15748	MICRO.11558.C1	29.3.2	protein.targeting.mitochondria	PGSC0003DMB000000344	Pot_ch12	96.72	470683	471383	Translocase of inner mitochondrial membrane TIM23	333	5286.5	3288	6499.5	391.5	361	7035	8418.5	468	4079.5	6352	1954.5	2281.5	247.5	1140	5724	5566	3874	2110	1108	720	2983	912	2730	4580	4553	4369	276	2327	923.5	4797	1032	6243	1465	889	246	1213	1774	3362	4698
15749	MICRO.3130.C2	33.99	development.unspecified	PGSC0003DMB000000274	Pot_ch08	96.37	504109	504461	Ethphon-induced protein	123	139	100	161.5	127.5	138	165	171.5	124	157	192	139	134	93	101.5	129	140	110.5	148	157.5	128	117	140	112	171	150.5	141	124	87	122	145	116	150	127	112	112	161	163	119	156.5
15750	MICRO.7354.C1	35.1	not assigned.no ontology	PGSC0003DMB101000042	Pot_ch05	99.91	1220303	1221398	SAM domain family protein	5975	5619	3949	12004	7445	6788	7559	8422	7679	4775	8588	5614.5	7633	6107.5	5358	6877	7799	6600.5	9336	6349	3855	5873.5	7388	3609	6610	4443	5707	5035	2400	5649.5	7182	3697	5766	5299.5	2937	4398	5352	7033	4478.5	5702
15751	MICRO.6031.C1	35.2	not assigned.unknown	No Significant Hit	NA	NA	NA	NA	--	51	50	52	53	55	50.5	54	50	51	56	55	55.5	52	49	55	45	48	58.5	51	49	51.5	52	51	49	51	53	50.5	52	45.5	46	47	49	49	51	48	51	50	51	52	52
15753	MICRO.5575.C1	16.8.4	secondary metabolism.flavonoids.flavonols	PGSC0003DMB000000034	Pot_ch12	99.38	2149461	2149944	Ubiquitin carrier protein	55.5	55	49.5	59.5	65	58	63	63	57	66	65.5	59	55	57	60	53	57.5	59	64	60	52	56	56	53.5	56.5	48.5	54	70	46	49.5	48	47.5	53.5	51	52	65	51	55	55	56
15754	MICRO.7340.C1	29.5	protein.degradation	PGSC0003DMB101000137	Pot_ch11	98.69	1289865	1289409	Proline iminopeptidase	1947	2021	1048	2706.5	1916.5	1574	2304	2332	2584	1530	2189.5	1704.5	1797	1855.5	1442	2022.5	2171	1796.5	2678.5	2729	1519	1602.5	2096	1499	2554.5	1280	1334	2045	723.5	972	2061.5	1022	1928.5	1833	1097	1430	1401.5	1769.5	1543.5	1525
15755	MICRO.16463.C1	35.1	not assigned.no ontology	PGSC0003DMB000000496	Pot_ch09	99.25	100871	100608	Vesicle transport protein GOT1B	170	195	141	316	234	156	172.5	203.5	208	171.5	259	214	181	191	153	183	240	202	233.5	235	169	204	234	156	195.5	124	141	146.5	103	153	184.5	143.5	246	185	143.5	134.5	168	230	122	185
15756	MICRO.801.C1	35.1	not assigned.no ontology	PGSC0003DMB101000060	Pot_ch01	99.83	631397	631973	Translationally-controlled tumor protein homolog	92.5	101	82	141	91	108	106	116	112.5	111	140	95	100	111	77	96	137	113	131	127	85.5	112	106.5	98.5	115.5	125	91	172.5	72	108	134	82	125	104	89	94	169	104	147	104
15757	bf_mxflxxxx_0069f11.t3m.scf	35.1	not assigned.no ontology	PGSC0003DMB101000128	Pot_ch06	97.6	617100	617391	Transcription elongation factor B polypeptide	564	595.5	335.5	585	468.5	474.5	688	832	671.5	699	759	647	527.5	445	478	676	1529	572	914.5	1489.5	960.5	915	1179.5	1044	1052	791.5	728	860.5	260	675	431	373.5	540	422	412	284.5	487	582	523.5	531.5
15758	cSTB47E6TH	30.2.99	signalling.receptor kinases.misc	PGSC0003DMB000000017	Pot_ch11	97.66	529782	530080	Kinase	47	54	51	53	52	51	60	61	55.5	77	60	60	57	55	52	52	88	55.5	58.5	86	63.5	59	92.5	77	71	76	58	75	44	75	46	50	53.5	53	49.5	53.5	62	51	59.5	55.5
15759	cSTS11N21TH	35.2	not assigned.unknown	No Significant Hit	NA	NA	NA	NA	--	46	48	48	48	51	50	51	50	51	50.5	53	52	55	47	56.5	46	48	53	57	48.5	49	53	51	51	51	47.5	45.5	49	46	46	46	51	49	49	50.5	46	50	50.5	49.5	47
15760	MICRO.13795.C1	35.2	not assigned.unknown	PGSC0003DMB102000010	Pot_ch01	99.88	1328360	1327535	Conserved gene of unknown function	87	76	59	74	90	81.5	84.5	56	132	79	101.5	94	92	79	62	48.5	51.5	61.5	123	74	62	52	64	56	62.5	77	60	68	56	57	107.5	70	78.5	66.5	61	77	57	65	76	61
15762	bf_arrayxxx_0015d05.t3m.scf	35.2	not assigned.unknown	PGSC0003DMB000000017	Pot_ch11	97.36	2677733	2677431	Polyprotein	89	74	62	139	88	70	101	74	89	59	128	77	91	58	65.5	61	69	63.5	97	71	70	72.5	67	80	79	53.5	61	69.5	53	63	90	69	64	71.5	73	60.5	60	85	55	71
15763	MICRO.135.C7	5.03	fermentation.ADH	PGSC0003DMB000000227	Pot_ch06	97.92	721665	722191	Alcohol dehydrogenase 3	1488	1267	1182	2229	2575	1820.5	1221	1755.5	3365	5603	3726	1626	2597	3777	1919	1149	4979	3229	2839	14106.5	4990.5	3705	4548	4013	4220	4767	3863	9003	1410	3954	2707.5	2265.5	1593	1232.5	939	1621	10130.5	1529.5	2573.5	2915
15765	bf_lbchxxxx_0063b12.t3m.scf	11.3	lipid metabolism.Phospholipid synthesis	PGSC0003DMB101000051	Pot_ch05	99.01	1066039	1066342	Phosphatidylserine synthase	56	56	54.5	56	62	55	61	58	61	86	63	61	61	48	71	54	57	60	57.5	58.5	57	55.5	58.5	55	59	54	54.5	62	50	53	55	55	65	61.5	58	59	59	65	59	63
15766	STMJJ53TV	35.2	not assigned.unknown	PGSC0003DMB000000314	Pot_ch12	95.75	416755	415936	Conserved gene of unknown function	70	86	61.5	73.5	65	63	89	79	66.5	84.5	74	69.5	73.5	61	65	79	83	64	68	62.5	79	70	68	87.5	69	68	73	62.5	57.5	53	65.5	57	69	61	59	56.5	81	70	70	71
15767	MICRO.16090.C1	33.99	development.unspecified	PGSC0003DMB000000213	Pot_ch04	99.45	547532	547892	Seven-transmembrane-domain protein 1	1884	1755	2447.5	2595	1729	1522.5	1886	3297	4396	2352	3001.5	2274	2634	1271.5	1581	3055	4919	1866	4120	4540	3811	3308.5	2612	4003	2007	1872.5	4091	4006	1493	1832	2125.5	1563	1636	1805	1288	1194	2758	3503	817.5	2144
15768	MICRO.37.C28	29.2.4	protein.synthesis.elongation	PGSC0003DMB000000044	Pot_ch06	95.88	1438111	1438999	Elongation factor 1-alpha	22245.1	49970.4	41912.4	137208	45109.5	69731.9	84825.1	101620	109108	44612	128413	49825	58619	73818.1	36858	58680.1	61043.9	34546.9	43850.5	64875.9	68923.8	41112.8	70328	18656.5	80287.1	79707.6	37568.8	62017.9	30119.5	35507.3	43797	26296.9	41580.9	40687.2	28316.9	28429.4	44878.7	69361.8	100908	32942.7
15769	MICRO.6115.C1	1.01.30	PS.lightreaction.state transition	PGSC0003DMB000000074	Pot_ch12	98.59	1070798	1069607	Serine/threonine protein kinase	137	123	72.5	134	115	80	190.5	149	109.5	173	232	127.5	115	115.5	68	140	94.5	98	198	71	67	71	59	70	81.5	62.5	59	89	65	63.5	130.5	82	111.5	101	105	79	75.5	148.5	91	70
15770	bf_ivrootxx_0043h12.t3m.scf	29.2.4	protein.synthesis.elongation	PGSC0003DMB000000017	Pot_ch11	98.74	2309497	2308941	Translation elongation factor	256	516	401	658.5	610.5	385	500.5	987	513	756	703	758	460	550.5	490	750	1429.5	634	865.5	1277.5	475	581	1036	918	1036	567	858	597.5	119	668	233	323.5	465.5	345	164	375	401	760.5	284.5	301
15771	MICRO.15514.C1	35.2	not assigned.unknown	different hits	NA	99.04	268	61	--	48	56	51.5	55	52	51	51	53	46	59	53	53	53	45	54	50	53.5	50	52	49	47	51	49	50	52	49	48	51	45	45.5	49.5	46.5	56	48	49	47	51	51	50	53.5
15772	BF_TUBSXXXX_0053E04_T3M.SCF	35.2	not assigned.unknown	PGSC0003DMB000000645	Pot_ch12	96.59	205674	205352	--	49	52	50	49	50	50.5	50	50	52	51	51.5	51	50.5	46	50.5	47	52	52.5	50	48	48	48	48	50	48	47	44.5	50.5	43	46	48	46	51	46	50	49	48	48	49.5	50
15774	bf_arrayxxx_0037b11.t7m.scf	35.2	not assigned.unknown	PGSC0003DMB000000705	SL2.10ch01	98.37	11768	12503	--	247	533	516	354	345	653	406	305	355	500.5	385	479	334	387.5	431	207.5	208	321.5	248	317	466	626	507	561.5	575	472	555	356	1200	908.5	683.5	919	956	931	943	1079	863	890	954.5	875
15775	MICRO.16104.C1	28.2	DNA.repair	PGSC0003DMB000000123	Pot_ch04	97.18	1436151	1435975	DNA repair and recombination protein RAD54B	131	160	133	159.5	167	108	119	202	127	154.5	210	180	212	89	114	198	253	151.5	185.5	146	134	162	165.5	151	217	172	165	189	101	150	192	104	122.5	124.5	112	114	159.5	267.5	113	148
15776	MICRO.15747.C1	26.1	misc.cytochrome P450	PGSC0003DMB000000178	SL2.10ch05	98.04	22877	23284	Cytochrome P450	803	1154	576	1533.5	1453.5	1081	1487	1756	946.5	1316.5	1492	985	1271	688	520.5	1405.5	2117.5	1211	1649	1689	1018	1454	1733	931	1457.5	1027	1104	1204.5	403	1201	1043.5	737	1958	1120	598	445	1402	1268	832	1199
15777	bf_lbchxxxx_0064g08.t3m.scf	35.2	not assigned.unknown	PGSC0003DMB000000592	Pot_ch07	98.82	39238	39069	Conserved gene of unknown function	429	480	249	963	562	648	772	763	561.5	648	1016	543	461	532	367.5	569	911	504.5	807.5	906	371	676	602	459.5	812	507	546.5	1193.5	232.5	601	787	328	574.5	404	380	331	949	558	440.5	362
15778	MICRO.9900.C1	29.4	protein.postranslational modification	PGSC0003DMB000000004	Pot_ch02	99.09	2885722	2886269	Farnesyl-protein transferase beta subunit	258.5	415.5	308	378.5	237	306	418	554	495	396	565	356	301	264	261.5	450	449	440.5	501.5	545	257	283	384.5	315	331.5	300	327	340	169	239	270	188	364	313	278	332	295	287	231	252
15779	MICRO.9232.C1	33.99	development.unspecified	PGSC0003DMB000000004	Pot_ch02	99.42	2549525	2550213	B12D	54	68	59	62	56	59	61	66.5	59	65	62.5	61	57	55	73	55	57	58	57	77	66	67.5	71.5	76	69	66.5	61	65.5	53	60	53	59	60	60	55	58	67	62	63	68
15780	MICRO.13039.C2	30.2.8.2	signalling.receptor kinases.leucine rich repeat VIII.2	PGSC0003DMB000000265	Pot_ch02	98.42	171174	170858	Kinase	88	62	73	86	76	95	85.5	85	106.5	72	87	63	95	90	55.5	93.5	103.5	67.5	75	82	80.5	74	70	88	80	68	91	109	61.5	61	93	70.5	69	64.5	60	79	130	72	73	66
15781	cSTS24J2TH	35.2	not assigned.unknown	PGSC0003DMB000000148	Pot_ch11	100	186169	186012	Androgen induced inhibitor of proliferation (As3) / pds5	70	81	71	87	77.5	77	83	84.5	77	70	92	73	76	70	79.5	81	73	77.5	94	79	70	76	68	75	72	60.5	65.5	67	66	74	88	77	94	89	82	84	67	81	64	73
15782	cSTB42I15TH	17.5.1	hormone metabolism.ethylene.synthesis-degradation	PGSC0003DMB000000489	Pot_ch03	97.97	221135	221331	D-cysteine desulfhydrase	69	82	70	81	70	82	77	72	73	75	80	71.5	69	70	71	63	68	67	63.5	70	72.5	86	72	74	73	67	71.5	84	73	69	76.5	73	76	82	76	87	94	85	91	82
15783	bf_arrayxxx_0077e05.t7m.scf	23.4.3	nucleotide metabolism.phosphotransfer and pyrophosphatases.uridylate kinase	PGSC0003DMB000000021	Pot_ch09	92.77	2956847	2956344	Homeodomain-like; Uridylate kinase	417	643	314.5	925	464.5	353	620	533	758	363.5	676	440.5	693.5	543	539	441	406	458	865	498	362	439	345	342.5	571	357	466.5	406	220	301	555	419	523	566	356	414	399	756	275	456
15784	SSBT005G08x.scf	29.2.2	protein.synthesis.misc ribosomal protein	PGSC0003DMB000000494	Pot_ch08	92.97	38408	38156	60S ribosomal protein L13	761.5	10983.5	8034.5	2204	1827	13316	14954.5	4152	1445.5	1267.5	20080.9	1301	1107.5	516.5	1044	1193	1739	15640	17153	1414	1444	1127	663	10540	3273	2860	1690	18940.5	598.5	1102.5	665	1243.5	936.5	1119	409	6541	14898	1510	11822	633
15785	SSBT002A20x.scf	35.2	not assigned.unknown	PGSC0003DMB000000354	Pot_ch11	98.71	577803	577957	Gene of unknown function	46.5	50	50	50	48	51	51	52	49	50	70	50.5	58	47	67	50	50	50	46	48.5	51	49	46	50	49	51	50	53	42	44	49	49	53	48	49	47	52	52	49	54
15786	SDBN003O16u.scf	31.1	cell.organisation	PGSC0003DMB000000103	Pot_ch05	96.55	1015320	1014857	LIGULELESS1 protein	49	53	54	55	56	52	50	53	56	62	61	55	56	47	64	49	50	55	54	54	51	51	54	53	53	65	48	58	44.5	48	51	48.5	53	75	50	59.5	51	52	53.5	52
15787	BF_LBCHXXXX_0018F06_T3M.SCF	35.2	not assigned.unknown	PGSC0003DMB000000004	Pot_ch02	96.02	3616453	3615935	F-box protein SKIP14	54	61.5	55	65.5	68	62	72.5	69	61.5	61	69.5	65	66	64	61.5	60	61	60	67.5	84.5	62	59.5	54	62	61	55	59.5	60	49	52.5	63	57	65	58	52.5	60	59	61	56	58.5
15788	091F04AF.esd	35.2	not assigned.unknown	No Significant Hit	NA	NA	NA	NA	--	47	49	49	52.5	49	48	49	53	49	55	52	55	51	44	55	48	50	50	50	49	49.5	49	50	50	47	48	47	48.5	45	44	44	48	50.5	46.5	48	47	48.5	50	50	48
15789	MICRO.9105.C7	35.1	not assigned.no ontology	PGSC0003DMB000000530	Pot_ch08	95.43	292673	293480	Tyramine hydroxycinnamoyl transferase	88.5	101	69.5	96	147	57	91	143	94	194	117	115.5	61	44	214	74	82.5	82	54	205.5	106.5	81	83	94.5	91	156	107.5	114.5	83.5	143	70.5	105	154.5	95.5	64	50	73.5	90	76	88
15790	MICRO.331.C127	35.2	not assigned.unknown	PGSC0003DMB000000642	Pot_ch02	100	168206	168883	Gene of unknown function	50	50	52	56	51	60.5	57	58	56	58.5	59	57	52	47	62.5	50	54	54	52	53	50	82.5	54	50	55.5	52	51	62	48	47.5	52	46	62	56	48.5	55	52	50	55	55.5
15791	bf_cswbxxxx_0019f06.t3m.scf	35.2	not assigned.unknown	PGSC0003DMB000000003	Pot_ch05	95.34	1705459	1705651	ATPase	52	59	56	92	83.5	71	91	80	56	69	71	55	81	56	61	53	79	61	65	61	57	71	68	60	57	78.5	72	59	48	69	54	56	85	63	62	55.5	86	74.5	73	84.5
15792	MICRO.6699.C2	27.3.22	RNA.regulation of transcription.HB,Homeobox transcription factor family	PGSC0003DMB000000441	Pot_ch02	100	35042	34544	Homeodomain leucine-zipper 1	113	131	71	131	86	140	113	111	124.5	119	108.5	123	90.5	99.5	129	90	95	115	123	135	101	94.5	126	120	130	66	88	119.5	70	84	121	79	147	94	101	71.5	204.5	96	134	84
15793	MICRO.1751.C46	20.1.07.06	stress.biotic.PR-proteins.proteinase inhibitors	PGSC0003DMB000000400	Pot_ch03	90.88	413359	413032	Kunitz-type proteinase inhibitor	14125	6939	10969.5	23018.5	15694.5	16653	24865.7	35010.3	17484.5	26544.5	35662.5	14646	11144	28300.8	9359	26397.3	6631	29507.6	16706	7606.5	7948	7185	7351	7565	24146	9887.5	8467	16926	9895	12898	18792	7727.5	16610	8668.5	10635.5	7050.5	30653.8	13235.5	35820.5	10374
15794	MICRO.2784.C1	35.2	not assigned.unknown	PGSC0003DMB000000531	Pot_ch01	99.49	78922	78335	Serine/threonine-protein kinase PBS1	104	108.5	83	119	90	85	114	132	153.5	126	152	127	90.5	101	94.5	130.5	169	113	117	142.5	125.5	146	145	135.5	121.5	106	103	152.5	63	92	100.5	88	109.5	91.5	83	86.5	111	110	104	131
15795	MICRO.1244.C1	35.2	not assigned.unknown	PGSC0003DMB000000893	SL2.10ch03	100	51040	50802	Zinc finger protein	64.5	65	58.5	111	83	64.5	74	81.5	65	70	138	71	63	73	68	66	73	86	80	59	51	67	75	59	72	69	65	67	49	59.5	73	57	71	71.5	51.5	62	57	74	53	65
15796	MICRO.9403.C2	29.4	protein.postranslational modification	PGSC0003DMB101000060	Pot_ch01	98.73	974354	973881	Protein phosphatase	53	53	49.5	59	53	52	54	55.5	55	66	70	52	49	48	51	52.5	53.5	57	56	48	53	55	53	57	56	60.5	53.5	56	46	49.5	48	50	56	54	52	51	53	52	56	49
15797	MICRO.9430.C1	27.3.99	RNA.regulation of transcription.unclassified	PGSC0003DMB000000155	Pot_ch12	99.34	1098479	1097875	CwfJ-like family protein / zinc finger (CCCH-type) family protein	47	49	51	53	46	48	54	54	49	53	59	52.5	50	46	64	47	49	49.5	53.5	53	51	48	53	49	53.5	51	58	52.5	48	45	49	44	54.5	47	49.5	47	52.5	52	52	48
15798	bf_slmwxxxx_0001d12.t3m.scf	35.2	not assigned.unknown	PGSC0003DMB102000012	Pot_ch10	94.77	513048	512762	--	45	52	50	51.5	50	49	51	50	50	56	64	51	49	48	53	48	45.5	57	56	48	52	48	49	49	50	50	48	48	43	46	48	47	52.5	50	46	45	52	51.5	49	52
15799	MICRO.17450.C1	35.2	not assigned.unknown	PGSC0003DMB000000091	Pot_ch06	95.27	63190	63333	--	51	49	53	50	50	51	50	50	49.5	66	55	49	49	46	50	49.5	45.5	51	47	48	49	51	49	49	50	49	48	49	45	45	46	49	51	48	46	48	49	50	50	51
15800	MICRO.787.C1	26.13	misc.acid and other phosphatases	PGSC0003DMB000000482	Pot_ch03	92.89	347069	346578	Conserved gene of unknown function	52.5	59.5	55.5	65	55	56	66	61	52.5	71	77.5	65	67	56	55	58.5	77.5	57	56	64	67.5	78	86.5	68	78	69.5	71	59	50	76	49.5	51	58.5	56	49	51	57	55	55	57.5
15801	MICRO.3205.C2	35.1	not assigned.no ontology	PGSC0003DMB000000017	Pot_ch11	100	2969940	2970089	Sas10/Utp3 family protein	3159	2379	2029	3234	2615	3274.5	2983.5	2552	2868	1150.5	3281	2737.5	3020	1969	2072	2218	1935.5	1919	4317.5	1937.5	1907	2097	1941	1462.5	2053.5	1069.5	2045.5	1311.5	1242.5	1582	3044.5	3183.5	3410	3632	2489.5	2900	1578	3243.5	817	1420
15802	MICRO.40.C1	35.2	not assigned.unknown	PGSC0003DMB000000129	Pot_ch10	99.49	977791	977400	Ribosomal protein S9	1873	1757	979.5	2239	2412.5	2228	2802	3357	1678	1916	3098	1971	2168.5	1714.5	1906	2692	3066	1617	3506.5	2459	1827.5	2603	2649	1737	3016	1108	1951	2159	698	1515.5	2088	1966	2082.5	2875	1004	1553	1983	2715	1384	2074
15803	MICRO.14795.C1	29.5.11.04.03.02	protein.degradation.ubiquitin.E3.SCF.FBOX	PGSC0003DMB101000130	Pot_ch09	99.18	603241	602151	F-box/kelch-repeat protein OR23	780.5	790	497	842	587.5	808	1121.5	1064.5	986	866	923	685.5	751	884	433.5	863	1039.5	832	951	1032	625	894	1063.5	690	678.5	746	585.5	785	379	758	876	442	721	744	634	748.5	865	756.5	644	499
15804	MICRO.4481.C1	29.5.11.04.03.02	protein.degradation.ubiquitin.E3.SCF.FBOX	PGSC0003DMB000000148	Pot_ch11	97.67	1138166	1137738	Ubiquitin-protein ligase	114	135	90.5	121	102.5	106	128.5	150.5	154	109	139.5	144	150.5	80	102.5	133	121.5	90	100	94	85	81	89	80	88	86	88	80	67.5	81	103.5	89	94	80	72.5	103.5	101	169.5	66	89
15805	MICRO.17651.C1	35.2	not assigned.unknown	PGSC0003DMB000000298	Pot_ch09	97.03	85738	86441	--	50	50	52	51	48	56.5	52	52	52	51	58	53	51	48	56	47	48	51.5	52	49	50	53	53	50.5	50	48	46.5	49	47.5	49	50	47	52	52	47	50.5	68	51	55	51
15806	MICRO.16537.C1	35.1	not assigned.no ontology	PGSC0003DMB000000476	Pot_ch02	98.95	308843	309320	Optic atrophy 3 protein	171	97	145	107	138	93	192	140	131	143	241.5	149	126	90	88	112	114	89.5	212	158	88	89	93	84	149	85	92	167	74	78.5	114	81	142	124	100	95.5	127	92.5	72.5	77
15807	MICRO.2511.C2	35.1	not assigned.no ontology	PGSC0003DMB000000300	Pot_ch07	100	464006	463784	Phosphatidylethanolamine n-methyltransferase	85.5	76	72	88	87	76	90	106.5	81.5	93	120.5	81	78.5	82	69.5	92	148.5	81	97	157	102	137	115	90	106	75.5	76	166.5	61	87	81.5	68	89	68	62	74.5	78	87	68	70.5
15808	MICRO.9781.C1	16.4.1	secondary metabolism.N misc.alkaloid-like	PGSC0003DMB101000130	Pot_ch09	96.31	730626	730383	1-aminocyclopropane-1-carboxylate oxidase	48	50	50.5	51	51	52	52.5	54	53	55	58	50	52	49	51	51	50	53	52	55	49	50	54	49	51	50	50.5	52	47	48	48	45.5	51.5	51	50	48	49	53	50	52
15809	SSBN003F18u.scf	35.2	not assigned.unknown	PGSC0003DMB000000618	Pot_ch08	96.68	209419	208735	Gene of unknown function	58	58	59	68	60	65	60	67	67.5	62.5	76	59	58	59	64.5	58	63	59	59.5	56	60	62	62.5	60	61	58	58	63.5	51	54	59	55.5	63	62	59	56.5	71	71.5	65	65
15810	MICRO.8768.C1	35.1	not assigned.no ontology	PGSC0003DMB000000184	Pot_ch04	99.42	874794	874274	Sorting and assembly machinery (Sam50) protein	694	665.5	390.5	748	648	702	837.5	879.5	813	661.5	1365.5	909	788	511	620	724.5	1219	660	685.5	1893	1286.5	1059	986	1272	830	786	905	895	268	734	693	463	763	526.5	375	505	654.5	872.5	662	748
15811	MICRO.14642.C1	2.2.2.02	major CHO metabolism.degradation.starch.starch phosphorylase	PGSC0003DMB000000476	Pot_ch02	94.73	94936	94420	Phosphorylase	54	58	53	60	54	57	54.5	56	56	62	59	57	55	48	49	57	54	60	60	59	54	59	60	54	56	51	53	54	49	53	51.5	51	62	58	52.5	52	49	55	56	53
15812	cSTA7M8TH	30.5	signalling.G-proteins	PGSC0003DMB102000106	Pot_ch10	100	1466791	1466330	WD-40 repeat protein	50	53	50.5	51	52	49.5	50.5	62.5	58	53	55	51	52	44	52.5	49	51	57	49	54	49	51	55.5	49	53	45	47	60	45.5	47.5	47	51	49	50	49	51	51	53	51	52
15813	MICRO.13170.C1	35.2	not assigned.unknown	PGSC0003DMB000000504	Pot_ch06	97.56	196819	197345	Set domain protein	3286.5	12762	9912.5	26376.5	4037	3980	16566	28650.1	17727	16760.5	21979.9	4950.5	7119	6368.5	3337	22917.7	26119	6206	6207	11520.5	13076	15342.5	20235	3912	8165	9587	5512.5	23366	6774	13939	5302	7133.5	16716.5	4456	6994.5	4167	3934	13145.5	19450	4687
15814	MICRO.16860.C1	27.2	RNA.transcription	PGSC0003DMB000000266	Pot_ch06	97.61	652340	652590	RNApol24	180.5	493.5	354	673	207	150	474	729.5	676	458	694.5	149	173	121	136	563	771	158.5	233	251	481.5	592.5	570	235	200	162	254	760.5	216	593	157.5	298.5	372	113.5	252.5	118	110	503	377	129
15815	cPRO22M21TH	35.1	not assigned.no ontology	PGSC0003DMB102000361	Pot_ch07	NA	NA	NA	Ethanolamine-phosphate cytidylyltransferase 1	721	657.5	338	1020.5	738	537.5	836	960	769	681	972.5	603	700	739	378	1076	928	662.5	862.5	756	732	761.5	685	584	935	671	670.5	778	336	684	687	563	749	604	405	512	735.5	858.5	562.5	684
15816	MICRO.9231.C2	21.02.2	redox.ascorbate and glutathione.glutathione	PGSC0003DMB000000363	Pot_ch01	98.73	347837	348309	Glutathione synthetase, chloroplastic	50	50.5	50	52	49	52	48.5	51	49	52	53	50	52	47	50	48	53	54	54.5	50	52.5	51	56.5	55	53	67	53	50	43	46	47	49	54.5	50	49	49	56	51	55.5	51
15817	POCAL49TP	35.2	not assigned.unknown	different hits	NA	92	428508	429280	--	73	63	57.5	78.5	63	66	70	77	65	60	69.5	57	61	56.5	61.5	65	65	64.5	60	55	58	58	65.5	65	80	67.5	67	73.5	51	59	58	60	69.5	65	61	62	82	102.5	114	97
15818	bf_mxflxxxx_0049a05.t3m.scf	35.2	not assigned.unknown	PGSC0003DMB101000060	Pot_ch01	94.47	1168033	1168673	Calmodulin binding protein	643	591	532	1178.5	902	771.5	872	1135	1118	933	1695.5	881.5	958	759	495	806.5	1045.5	663	788	966	638.5	567.5	740.5	629.5	811	915	937	1221	319	693	857	458.5	814	464	437.5	529	879.5	788.5	839.5	714
15819	bf_lbchxxxx_0063h09.t3m.scf	35.2	not assigned.unknown	PGSC0003DMB000000267	Pot_ch10	100	119438	119586	Arabinogalactan peptide 20	63	59.5	61	75	68.5	68	69	73	81	85	72	64	80	69	66.5	70	70	102.5	60	66.5	62	62	77	67	64.5	88	63	104	52	71	60	66	64	61	54	72	91	62	77	73
15820	SDBN003A09u.scf	35.2	not assigned.unknown	PGSC0003DMB000000103	Pot_ch05	97.83	308792	309252	Conserved gene of unknown function	49	54	53	56.5	55	54	55	56	56	62	60.5	55	50	51.5	55	49	49	56.5	56	49	51	51	60	57	50	55	52.5	59	43	50	46.5	48	53.5	49	46	49	48	53	54	51
15821	BF_TUBSXXXX_0033F04_T3M.SCF	35.2	not assigned.unknown	PGSC0003DMB101000020	Pot_ch02	99.33	93826	94273	Conserved gene of unknown function	51	53	52.5	59	60	52	55.5	54	52	51	58.5	56	55.5	50	52	50	52	56.5	53	56	51	50.5	57	52	52	47	51	54	46	49	48	50	55.5	54	49.5	51.5	52.5	53	54	53
15822	MICRO.3571.C1	10.5.4	cell wall.cell wall proteins.HRGP	PGSC0003DMB000000853	Pot_ch07	98.48	21645	23091	Hydroxyproline-rich glycoprotein family protein	510.5	531	313	622	546.5	454.5	651	670	587	667	771.5	650	503	524	333	508	793	497	757.5	1098	565	626	804	628	668	610	540	866	250	565	554	303	625.5	528	374	386	552	652	433	464
15823	bf_cswbxxxx_0029g05.t3m.scf	35.2	not assigned.unknown	PGSC0003DMB000000516	SL2.10ch12	92.49	321268	321479	--	48	54	52	63	59.5	53	57	57	54	59	72	57	60	47	51.5	51	55	55	54	55	53	51	50	50	56	47	50.5	53	47	47.5	50	52	59.5	55	51	54.5	54	56	52	53.5
15824	MICRO.15096.C1	35.1.21	not assigned.no ontology.epsin N-terminal homology (ENTH) domain-containing protein	PGSC0003DMB000000189	Pot_ch04	99.38	1155080	1154921	Clathrin assembly protein	311	319	211	506	355	295	352.5	426.5	400	341	463	301	308	351	215	349.5	420.5	313.5	484	453.5	251	335	331	296	368	228	278	300	125	277	336	241	347	247	178	201	319	303	167	251
15826	bf_mxflxxxx_0028f06.t3m.scf	20.2.99	stress.abiotic.unspecified	PGSC0003DMB000000096	Pot_ch07	99.1	814280	813948	Anther-specific protein LAT52	48	51	51	51	55	51	50.5	51	51.5	53	59	54.5	53	47	55	48	46	53	61	51	51.5	53	50	50	54	49.5	48	50	45.5	45.5	46	49	55.5	51	47	49.5	49	55.5	50	49
15827	MICRO.6070.C2	35.2	not assigned.unknown	PGSC0003DMB000000229	Pot_ch09	99.26	192186	191512	Thioredoxin	49.5	54	50.5	51	48	52.5	55	57	52	59.5	56	55.5	54	48	52.5	51	67.5	54	48	76	62	70.5	80	66	57	76	56	67	49	56	47	49	55.5	51	50	51.5	58	50	53	49
15828	MICRO.4439.C2	35.2	not assigned.unknown	PGSC0003DMB000000717	Pot_ch12	99.83	145189	145765	Casein kinase	201	211	160	298.5	255	196	240	277	213.5	235	321	218	218	205	147	237	347	220	274	380.5	244	298.5	285	284.5	308	200	247	260	109	218	204	172	230	192	143	159	186.5	244	151	170
15829	bf_suspxxxx_0028H12.t3m.scf	27.3.99	RNA.regulation of transcription.unclassified	PGSC0003DMB000000092	Pot_ch01	99.87	655021	654250	Mutator-like transposase	108	111.5	98	128.5	116	108	124	138	110	109	139	111	115	86.5	95	117.5	103.5	105.5	124	119	89	115	110.5	93	123	86	99.5	118	64.5	88	107	85	115	96	79	96	104.5	116	87	95.5
15830	cSTD13K9TH	16.8.3	secondary metabolism.flavonoids.dihydroflavonols	PGSC0003DMB000000767	Pot_ch09	92.45	18381	19197	Anthocyanidin 3-O-glucosyltransferase	54.5	67	51	59	54.5	56	60	76	54	94	63	83	65	53	54	49	3519	68	54.5	3482	578.5	1820	2721	241	469	191	229	893	114.5	1024	46	51	53.5	53.5	54	52	49	49.5	60	53
15831	MICRO.8436.C1	35.2	not assigned.unknown	PGSC0003DMB000000283	Pot_ch12	98.9	228491	229394	Peptide N-glycanase	90	177	59	242.5	209	176	121.5	88	213	131	326	219	190	185.5	76	73	289	183	244	229	165	140	448	162	725	406	429	182	106.5	591.5	209	72	264.5	150.5	58.5	62.5	302	200	211.5	91
15832	BF_CSCHXXXX_0045B04.T3M.SCF	29.3.4.3	protein.targeting.secretory pathway.vacuole	PGSC0003DMB000000102	Pot_ch07	100	1635480	1635621	VCL1 (VACUOLELESS 1)	243.5	205	145.5	236	281.5	153.5	250.5	238.5	242	195	352	197	230	166	136	216	155	177	297	147	145	169	133	103	167	122	115.5	153.5	85	112.5	230.5	137	240	178	123.5	169	165	190	108	158.5
15833	MICRO.10879.C1	29.4	protein.postranslational modification	PGSC0003DMB000000021	Pot_ch09	99.7	139805	139473	Protein kinase family protein	91	110	79.5	90	88	89	128	110	105	96	107	118.5	108	84.5	81.5	94	103.5	106	130	118	107	118	126	74	131	92.5	74	100	70	76.5	94	91	77	87	82.5	85.5	84.5	81	72	64
15834	150C02AF.esd	20.1.07.06	stress.biotic.PR-proteins.proteinase inhibitors	No Significant Hit	NA	NA	NA	NA	Aspartic protease inhibitor 8	47	50	50	52	52	52	48	54	48.5	54	52	52	53	47	56	46	47	50	52	51	49.5	49	49	49.5	50	50	50	49	44	46	46.5	49	52	50	47	51	52	50	50	50
15835	MICRO.1188.C2	13.2.2.3	amino acid metabolism.degradation.glutamate family.arginine	PGSC0003DMB000000290	Pot_ch01	95.53	12435	13294	Arginine decarboxylase	2161	2701.5	532	670.5	1966	620	1846	5126	1041	6247	6999	4157	829	907	859	2270	6837.5	3966.5	855	8528	5078	5501	4901.5	4105	2804	3381	4342	3208	789	1592	443	931.5	2089.5	911	1555	1122	4127	1715	1778.5	1149
15836	MICRO.437.C1	30.5	signalling.G-proteins	PGSC0003DMB000000150	Pot_ch06	95.27	1066333	1066782	Nucleolar GTP-binding protein	467.5	360.5	122.5	474	211	165	475	401	428	423	251	410	381	299	271.5	317	397	345	445	311	195	340	498	216	347.5	227.5	342	433	92	210.5	166	122	160	293	151	284	153	249	259	301.5
15837	bf_suspxxxx_0002e04.t3m.scf	35.2	not assigned.unknown	PGSC0003DMB000000363	Pot_ch01	99.42	326233	326575	Kinesin heavy chain	49	52	52	58.5	50	53	49	52	54	52	55	51	52	47	54	46	48	52	52.5	52	51	50.5	52.5	49.5	50	47	47	50	46	47	45	44	52	48	49	51	47	50	50	52.5
15838	MICRO.13583.C1	34.14	transport.unspecified cations	PGSC0003DMB000000148	Pot_ch11	99.03	490308	489794	Tonoplast dicarboxylate transporter	78.5	123	80	85	89	240.5	238	209	444	332	121	137	134	58	85.5	100	3544	60	97	819	732	806	693	202.5	100	1622.5	918	424.5	78	802	80	120	78	68	58	65	2829.5	134	85	59
15839	STMDG63TV	35.2	not assigned.unknown	PGSC0003DMB000000319	Pot_ch09	100	732261	732628	Conserved gene of unknown function	744	475.5	461	742.5	558.5	647	839	915	714	828	800	596	658	430.5	397	746.5	708	784	1047	421	294	625.5	708	462	553	576	523	674	294.5	477.5	721	328	374	559	280	441	595	573	560	388.5
15840	MICRO.13327.C3	21.01	redox.thioredoxin	PGSC0003DMB000000283	Pot_ch12	97.97	626745	627183	Thioredoxin m(Mitochondrial)-type	50.5	59	57	63	62	60	64	63	62	67	69.5	65	66	50.5	54	52	56	63	63	66	59	57.5	61	54	57	53.5	52.5	64.5	50.5	53	53	52	61.5	59	56.5	60	56	53	59	51.5
15841	MICRO.8405.C1	29.4.1.57	protein.postranslational modification.kinase.receptor like cytoplasmatic kinase VII	PGSC0003DMB000000206	Pot_ch05	98.69	154469	153326	Avr9/Cf-9 induced kinase 1	77	158	87	60	71.5	96	113	133	66.5	132.5	80	151.5	65	56	176	78	61	66	60	186	79	65	107.5	95	79	61	71	71	63.5	93	62	68	104.5	91	75	61	118	66	94	138
15842	bf_mxflxxxx_0051b03.t3m.scf	29.8	protein assembly and cofactor ligation	PGSC0003DMB000000300	Pot_ch07	99.2	311838	311464	NifU-like N-terminal domain-containing protein	91	96	84	121	109	136	149	187	181	156.5	191	135	172.5	80	96	119	128	135	114	118	89	109.5	132	80	127	136	111	140	65	86	101	85	120	101.5	83	101.5	95	101	94	107
15843	bf_stolxxxx_0025c11.t3m.scf	29.2.2	protein.synthesis.misc ribosomal protein	PGSC0003DMB000000263	Pot_ch09	94.55	298252	297988	60S ribosomal protein L23	2953	3607	2372	7344	3964	3537	4333	5637	6447.5	4632	6555	4672	5997	3181	3972	4048	7904	4490	6040	7693	5868.5	5146	6713	5098	7335	5150	5880	9904	1360	3724	3975	4156.5	5425.5	3643	2018.5	2940	3752	4564	6032	5870
15844	cSTB5C8TH	30.3	signalling.calcium	PGSC0003DMB000000290	Pot_ch01	99.01	292822	293125	39 kDa EF-Hand containing protein	115	122	103	130	104	133	100	108	81.5	144	131	126	110	88	110	97.5	179	102	110.5	214.5	116	93	138	107.5	103	102	128.5	182	81.5	169	94.5	92	130	74	87.5	81	114	89.5	87	76
15845	BF_LBCHXXXX_0034H11_T3M.SCF	35.2	not assigned.unknown	PGSC0003DMB000000145	Pot_ch05	94.58	830854	830032	Leafy cotyledon 1	157.5	159	122	81.5	90	71	127	115	240.5	178	259	204	104	52	136.5	64	79.5	74	255	201	99	75.5	81	147	174.5	82	68	175	98.5	75	143.5	141	104.5	161.5	170	124	74	176	65	99
15846	MICRO.1365.C1	23.4.99	nucleotide metabolism.phosphotransfer and pyrophosphatases.misc	PGSC0003DMB000000021	Pot_ch09	98.36	1004916	1004551	Magnesium dependent soluble inorganic pyrophosphatase	180.5	171	159	154.5	163	230	367	356	214	541.5	153	218	208	172.5	135	332.5	1753	234	195	1380	1133	797	1493	927	1124	1938.5	577.5	1409	297	798	170	182.5	120.5	130	177	107.5	906.5	125	272	218
15847	MICRO.16001.C1	35.1	not assigned.no ontology	PGSC0003DMB000000122	Pot_ch02	95.08	1320227	1319503	Bcr-associated protein, bap	363	520	327	1298.5	910	403	1127.5	1436	1330	1385	818	491	1120	387	843	1051	1674.5	1094	1395.5	809	1238	1092	668	475	591	544	427	613	347.5	476	1016	325	524	455	645	777	630	410	1124.5	494
15848	MICRO.8262.C1	35.1	not assigned.no ontology	PGSC0003DMB000000056	Pot_ch12	95.55	137625	137202	Alpha-rhamnosidase	58.5	49.5	56	61	73	65.5	49	51.5	60	81	78	51	51	55	55	47	53	71	52	53	50	55	50	48	49	49	46	69	45	48	48	45	53	47	55	54	47	53	63	50.5
15849	bf_cswbxxxx_0046b03.t3m.scf	35.2	not assigned.unknown	PGSC0003DMB000000227	Pot_ch06	96.72	747538	747930	Transcriptional corepressor SEUSS	46	51	50	51	54	55.5	54	52	54	59	58	56	53.5	48	59.5	49	50	56	52.5	60	53	54	52.5	50	52.5	51	50	54	46	48.5	49	50	54	53	52	52	53.5	50.5	50	54
15851	MICRO.8282.C2	35.2	not assigned.unknown	PGSC0003DMB000000215	Pot_ch06	99.62	732082	732341	Conserved gene of unknown function	390	1159.5	938	1575	931	647	1190	1486.5	1396	1502	1711.5	425	558	1273	383.5	1237.5	1003	661	542	877	621	410	423	612	878	616.5	325	763	601	646	1253	296	1261.5	573	861	654.5	1301.5	1042	353	418
15852	MICRO.918.C1	10.1.20	cell wall.precursor synthesis.phosphomannose isomerase	PGSC0003DMB000000244	Pot_ch02	99.46	900212	900580	Mannose-6-phosphate isomerase	225	255.5	180	359.5	331	213	283.5	322	322.5	246	438.5	238	273	242	168	287	296	299	268	201	159	198	183	144	206	146	151	190	99	159	276	158	256	241	154	233.5	183.5	304.5	201	189.5
15853	SDBN001O22u.scf	35.1	not assigned.no ontology	PGSC0003DMB000000385	Pot_ch10	100	368566	368377	N-acetyltransferase	53	56.5	53	59.5	57	57	51	57	54	54	58.5	52	57	48	57	48.5	50.5	56	58	56	50	51	55	50	53	54	53	55	45	46	55	52	57	53	51.5	51	54	57	54	55.5
15854	STMHG17TV	35.2	not assigned.unknown	PGSC0003DMB101000002	Pot_ch04	97.04	391452	390881	Protein VERNALIZATION-INSENSITIVE	54.5	63	55	66.5	65	57	64	62.5	59	59	74	59.5	63	56.5	58	52	54	58	58	59	61	59.5	63	55.5	74	55	54	78.5	48	51	57	55	60	59	56	60	61	66	63	63
15855	MICRO.15033.C1	35.2	not assigned.unknown	PGSC0003DMB000000666	Pot_ch07	99.2	83299	81691	Endosomal P24A protein	545	639.5	444.5	1224	524	711	676	885	745	743	979	828	573.5	762	771	771	2563	845.5	1015	3495	1283	1276	2424	1743	1216.5	924.5	988	1037	345.5	1006.5	844	458	717	897	669	524	1296	847	639.5	533
15856	MICRO.8254.C2	35.1	not assigned.no ontology	PGSC0003DMB000000087	Pot_ch06	98.31	1296184	1295358	Integral membrane protein	75	107	84	98	94	72.5	105	121	91.5	103	144	77	82	96	67	100	183	75	123	154	114	95	114	111	120	97	78	101.5	55	102	102	73.5	102	71	79	62	120.5	112.5	74	67
15857	STMER61TV	35.1	not assigned.no ontology	PGSC0003DMB000000201	Pot_ch08	94.03	519482	518947	Glucosyltransferase	75	73	67	86	67	93	100	66	83	76	80	86.5	84	65.5	80	64	66	75	76	88	71	68.5	74	71	68	64	64.5	73.5	51	60	67	60	60	77	58	77	64	66	60	72
15858	ACDA03901F01.T3m.scf	27.3.67	RNA.regulation of transcription.putative DNA-binding protein	PGSC0003DMB000000021	Pot_ch09	98.57	1065909	1065978	Transcription factor BTF3	1463	1508.5	1087	1042	1237	1627	2958	2945	2670	2677	1794.5	2468	1711.5	2186	1192	2281	2452	2951	2470.5	2077.5	2085	1332	2267	1059.5	2276	2214	1007	3294.5	763	1237	1627	1397	745	1377.5	1663	1355	2639	793.5	2673	882
15859	bf_arrayxxx_0039g06.t7m.scf	35.1	not assigned.no ontology	PGSC0003DMB000000352	Pot_ch12	94.01	245378	244706	Gene of unknown function	56	60.5	58	68	68	62	61	69	62	63.5	75	64.5	68.5	59	60	60	76.5	66.5	63	78.5	57.5	64	79.5	71.5	69.5	57	60	70	47	58	58	60	61	62.5	53	59	57	60	60	57
15860	bf_mxflxxxx_0074g09.t3m.scf	35.2	not assigned.unknown	PGSC0003DMB000000118	Pot_ch04	94.61	125573	124897	Gene of unknown function	69.5	69	65	80	61.5	68	79	74	74	71	85	70	70.5	65	65	68	69	69	70	68	63	67	61	68	71	61	62	72	57	63	65	62	71	65	63	67	64	78	64	67
15861	SSBN003N21u.scf	35.2	not assigned.unknown	PGSC0003DMB000000717	Pot_ch12	99.79	125595	126061	Conserved gene of unknown function	329	287	222	442	450	486	387	464	470.5	540	534	544	445	236	325.5	343	333	334	537	436.5	202	364	284	222.5	375	332	243	445.5	179	317	448	196	307	379	292.5	337	262	547	389	233
15862	SSBT004A16x.scf	20.1.07.06	stress.biotic.PR-proteins.proteinase inhibitors	PGSC0003DMB000000942	NA	97.48	54301	54183	Proteinase inhibitor I	52	53	49	57	54.5	53	55	52	53	54	61	56	57	54	53	48	50	55	52	49	52.5	51	52	49	55.5	48	48.5	52	47	48	49	49	54	56	51	51	55	53	55.5	55
15863	TBSK00537FE09.t3m.scf	20.1.07.06	stress.biotic.PR-proteins.proteinase inhibitors	PGSC0003DMB000000159	Pot_ch03	93.62	964126	964398	Stigma expressed protein	6277.5	4527	5428	6347	10889	10769	6283	14538	5684	9931.5	17688	6834.5	4776	15153	4155.5	13411	2610	16016	4995	3867.5	2092.5	1524.5	2420	2085	5826.5	2730	2068.5	16075	1450	4798	7689	3809	18722	5139.5	9197	7864	12186	4138	10291	8967.5
15864	MICRO.5011.C1	35.1	not assigned.no ontology	PGSC0003DMB101000036	Pot_ch03	99.62	676329	675002	WD-repeat protein	1877	896	1236	1752.5	1760	1622	1751	2072	916	911	2386	1583	1441	855.5	1777	1711	2335	1741.5	2495.5	1606.5	1000	1809	2050	1254	1737.5	1106	1574	1745	407	1339.5	1596	1315	916	1622.5	613	1300	967	1974	905	1423
15865	MICRO.10297.C1	35.2	not assigned.unknown	PGSC0003DMB000000559	Pot_ch01	91.6	24295	25156	--	52	51	54	57.5	55	67	54	55	54	57.5	61.5	54	56	53.5	54	61	57	53	53.5	56	51	51	56	51	56	48	49	56	43	48	51	49	55	53	52.5	57	53	62	48	52
15866	cSTS11J17TH	35.1	not assigned.no ontology	No Significant Hit	NA	NA	NA	NA	--	45	48	51.5	52	49	48	51	53	56	56	55	53	51	52	54.5	48	48	55	50	51	48	51.5	50	53	51	48.5	68	51	46	48	48	49	51	50.5	50	52.5	51	53	46.5	52
15867	bf_stolxxxx_0006f09.t3m.scf	10.1.05	cell wall.precursor synthesis.UXS	PGSC0003DMB000000298	Pot_ch09	100	12248	12172	UDP-glucuronate decarboxylase 3	113.5	53	115	397	307	56	129	58	58	166	360	217	53	404.5	62	50	52	133	51	51	181	49.5	52	134.5	141	187	109	167	67	49	52	136	264	54	95.5	52	188	141	51	256
15868	POCDC52TV	35.1.5	not assigned.no ontology.pentatricopeptide (PPR) repeat-containing protein	PGSC0003DMB000000047	Pot_ch07	91.15	873658	873962	Tetratricopeptide repeat protein	52	56	55	63	60	60.5	70	57	65	67	63	58	62	50	65	50	55	55	56	54	59	60	55	60.5	56	60.5	64	69	53	54	55	55.5	59.5	55	54	62	60	56	56	56
15869	POACM47TP	30.2.11	signalling.receptor kinases.leucine rich repeat XI	PGSC0003DMB000000055	Pot_ch03	100	609047	608102	Receptor protein kinase	148	96	108	212	148	136.5	185.5	308	151	178	276.5	141	138	175	135.5	278	379	174	256	341.5	218	230	331	209	303	231.5	258	251	111	209	183	113	206	151	150	151	106.5	149.5	126	135
15870	MICRO.5372.C1	27.3.99	RNA.regulation of transcription.unclassified	PGSC0003DMB000000451	SL2.10ch03	100	141368	140958	N(2),N(2)-dimethylguanosine tRNA methyltransferase	104	183	78.5	308	111.5	90	125	108	181	214.5	154	105	118	148	92	101	128.5	102.5	115.5	178	132	103	115	119	118.5	101.5	119	102	125.5	86	128	86	205	99	152	105.5	135	132	101	83.5
15871	MICRO.1198.C1	20.1.02	stress.biotic.receptors	PGSC0003DMB000000144	Pot_ch08	99.14	1402153	1402731	Disease resistance protein RGA1	52	58.5	58	69.5	61	55	66	59.5	56	64	66	59	58	49	72	56	57	57	56	59	53	57	53	57	61	66	51	87	48	52	53	55	52	57	54	59	55.5	57	56	51
15872	bf_swstxxxx_0060f06.t3m.scf	35.2	not assigned.unknown	PGSC0003DMB000000469	Pot_ch01	92.56	182210	181880	Aspartokinase	2123.5	1329	741	2250	1637	1718.5	2241	1889	2063	2203	3003	2459	1811	1277	617	1339.5	2040.5	2496	2287.5	4461	1059.5	2739.5	2745	1397.5	3191	1248	2230.5	1857	576.5	965	1963	945	2213.5	1463.5	1313	1507	1797.5	2575	736	1771
15873	MICRO.10617.C1	35.2	not assigned.unknown	PGSC0003DMB000000147	Pot_ch08	99.8	410887	410383	Serine/threonine protein kinase	1221	1198.5	936	1868	1322	1120	1550	1694.5	1426	1510	2184	1507	1118.5	1294	900	1404.5	1884	1404.5	2120	2750	1423.5	1801	1816	1494	1609	1336	1262.5	1622.5	552	1122.5	1341.5	832.5	1244.5	1156	774.5	867	1378	1417	929	904.5
15874	bf_suspxxxx_0008F04.t3m.scf	35.2	not assigned.unknown	PGSC0003DMB000000123	Pot_ch04	99.37	161873	162348	Conserved gene of unknown function	130	151	109	291	202.5	167	254	267	173	150.5	338.5	142	150.5	184	109	236	271.5	203	193	268	168	236	198	133.5	205	123.5	125.5	188.5	73	179	189	125	208	137.5	106.5	132	147	140	131	105
15875	MICRO.12155.C1	20.2.1	stress.abiotic.heat	PGSC0003DMB000000118	Pot_ch04	99.79	359971	360447	AT-HSFB3 (Arabidopsis thaliana heat shock transcription factor B3)	81	85	79	88	114	149.5	138	141.5	111	182.5	151.5	115	119	78.5	86	90	123	87	109	123	121	126.5	103	103	116	135	133.5	130	62	88	92.5	78	100	83.5	65	78.5	115.5	88.5	75	86.5
15876	cSTB15L11TH	35.1	not assigned.no ontology	PGSC0003DMB000000697	Pot_ch01	99.68	132388	133007	Twin LOV protein 1	48	54	51	54	52	50.5	52	53	52	50	56	68.5	49	48	56	45.5	48	50.5	49	49	45	47	48	51	46	49	48	52	44	45	51	48	58	52	49	48	48	48	52	56
15877	STMHP01TV	26.08	misc.nitrilases, *nitrile lyases, berberine bridge enzymes, reticuline oxidases, troponine reductases	PGSC0003DMB000000392	Pot_ch11	96.04	260796	261022	Bifunctional nitrilase/nitrile hydratase NIT4B	1062	913	722.5	1611.5	1355	979	1153	1893.5	1210	1283	1868	1481	1132	1158	1031	1430.5	2425.5	1663	1255	1765.5	1165	1697.5	2152	1334	1803	1318	1514	2178	372.5	1194	678	872.5	862.5	904	417	1060.5	857	1482	790	1138
15878	MICRO.3115.C1	35.1	not assigned.no ontology	PGSC0003DMB000000015	Pot_ch01	100	1968635	1968393	Molybdopterin cofactor sulfurase	980	973	592.5	890.5	761.5	730.5	914	1209	1035	1115	1169.5	1134	924	837.5	706	942	810	999.5	1647	1827.5	1008	1048.5	873.5	987	1007.5	886	753.5	1574	374	565	818	628.5	906	802	576	686	578.5	811	380.5	705.5
15879	MICRO.5785.C1	35.1	not assigned.no ontology	PGSC0003DMB000000133	Pot_ch11	99.02	225702	225396	Splicing factor	5845	5187	3335	7901	6629	3529	4732	4917.5	4998.5	3060.5	7283	4132	4423.5	5283	3232	4698.5	5566	3695.5	8973	5680	4231.5	5002	4130	3579.5	5069.5	2743	3381	3452	1605	2513	4811.5	3582	4768	3757.5	2830	2954	3968	5488.5	1781	3046.5
15880	MICRO.7027.C1	20.1.02	stress.biotic.receptors	PGSC0003DMB000000684	Pot_ch07	99.35	76350	75890	Bacterial spot disease resistance protein 4	47	53	47	50	49	51	53	52	47	53	57.5	50	48	44	55	49	44	47.5	48	47	46.5	52	49	54	49	47	49	50	44	45	49	44	49	45	50	47	52	48	49.5	47.5
15881	STMHC51TV	35.2	not assigned.unknown	PGSC0003DMB000000039	Pot_ch03	97.06	1784806	1785175	NOL1/NOP2/sun family protein	70	65	58	63.5	84	61	69	78	65.5	70.5	90	83.5	82	56	69	74	81	67	90	68	55	74.5	90	85	101	62	75	77.5	53	63	73.5	66	60.5	68	57	67.5	66.5	74.5	62	61
15882	MICRO.12206.C1	20.1.05	stress.biotic.regulation of transcription	PGSC0003DMB000000746	Pot_ch02	99.52	71825	70984	Ethylene-responsive transcription factor	48	51	51	51.5	50	51	51	54	55	60	75	54	52	50	59	48	50	61.5	51	53.5	49	48	50	52	52	55	55	50	44	48	48	49.5	54.5	55	47	50	52	50	53	51
15883	MICRO.12572.C2	34.2	transporter.sugars	PGSC0003DMB101000204	Pot_ch05	98.57	354011	354499	UDP-N-acetylglucosamine transporter	89	203.5	68	92	82.5	94.5	227	110	113.5	241	349	245.5	243	170	162	76	78	73	283	296	74	78	76	69	121	92	83	275	91.5	176.5	87.5	146	195	76.5	131	153.5	151	215	62	68.5
15884	MICRO.6075.C1	3.2.3	minor CHO metabolism.trehalose.potential TPS/TPP	PGSC0003DMB000000210	Pot_ch05	98.17	767598	766944	Trehalose 6-phosphate synthase	1249	1575	722.5	1812	1406	1280	2085	1580	1882	1489.5	2314	1726	1156.5	986.5	1131.5	1364	1560	1242	2740.5	3002	1471	1301.5	1455	1317	1159	1907	1068	1885	400	975	2007	922	1357	1572.5	1060	873	2044.5	2477.5	537	2446
15885	MICRO.9003.C1	10.5.5	cell wall.cell wall proteins.RGP	PGSC0003DMB000000018	Pot_ch04	99.43	3137455	3136052	Alpha-1,4-glucan-protein synthase [UDP-forming]	801	955	656	1217	743	814	961	1152.5	953.5	1101	1334	996	858	746	716	934.5	1821.5	881.5	1165	2140.5	1379	1817.5	1765.5	1358.5	1741	1535.5	1101	2125	583	1309	909	555	922	711	608.5	641	1189	854.5	713	747
15886	STMEY65TH	22.1.6	polyamine metabolism.synthesis.spermidine synthase	PGSC0003DMB000000016	Pot_ch04	100	3132004	3131877	Spermidine synthase 1	963	617	514	964	754	729.5	834	1189	821	1021	1496.5	877.5	781	739	587	937	2471	838.5	1105	1930	1582	1679.5	1926.5	1422.5	1334	1102.5	1356	2179	402	1039.5	692	590	768	765	476	653	1042.5	815	687	744
15887	cSTS8F22TH	35.2	not assigned.unknown	PGSC0003DMB000000244	Pot_ch02	99.15	244918	244451	DNA binding protein	64	65.5	65	80	62	69	75	77	71.5	72	66	60	67	56	63	58	77.5	61	81	81	68.5	80.5	72.5	66	83	68	59	72	56	60.5	63.5	58	70	63.5	60	60	61	65	58	60
15888	MICRO.2971.C1	35.2	not assigned.unknown	PGSC0003DMB102000423	Pot_ch02	96.04	43708	43985	--	48	64.5	50.5	57	50	63	52	55	51	51	68	53	56	52	54	50	50.5	53	70.5	51	53	52	52	48	60.5	49	50	53	44	48	46	47.5	54	50	59	50	49	53	46	51
15889	STDB004D09u.scf	35.2	not assigned.unknown	No Significant Hit	NA	NA	NA	NA	Pyruvate decarboxylase	204	213.5	175	247	206	255.5	257	270.5	250	255	259	234	206.5	180	201	191	253	210	192	176.5	222	256	251	213	246	231	251	258	179	189	188	184	220	210	192	222	202.5	196	200	206
15890	cSTA7H11TH	35.1	not assigned.no ontology	PGSC0003DMB000000732	Pot_ch02	91.5	115404	115206	Aberrant large forked product	53	64.5	59	67	62	68	64	70	70	70	71	60	65	57	80	54.5	58	61	58	61	63	64.5	64.5	60	64	56.5	55	64.5	55	57.5	61	56	71	64	59.5	64	70	68	68	67
15891	MICRO.17502.C1	35.2	not assigned.unknown	No Significant Hit	NA	NA	NA	NA	--	48	52	49.5	52.5	48.5	51	50.5	52	50	51	55	52	50	48	52	49.5	46	52	57	52	49	50	58	50	50	46	45	48.5	44.5	46	45.5	47	51	48	48	49	62	50	52	52
15892	MICRO.16391.C1	35.2	not assigned.unknown	No Significant Hit	NA	NA	NA	NA	--	48	52	47	62	58	48	64	61.5	56	62	55	50.5	65.5	48	59	62	54	62	66	48	50	54	48	50	46	48	47	51	48	45	52	46.5	54	48.5	51	52	48.5	51	49	51
15893	MICRO.1371.C1	13.1.6.1.5	amino acid metabolism.synthesis.aromatic aa.chorismate.shikimate kinase	PGSC0003DMB000000144	Pot_ch08	99.33	837626	837181	ATP binding protein	162	234	146	276	225.5	129	327.5	242	170	232	266.5	179.5	185	144	122	181	445	168	273	539	445	604	440	343	325	315.5	264	638	176	330	142	163.5	157	218	106	117	208	289	223	195.5
15894	bf_acdaxxxx_0059f04.t3m.scf	35.1	not assigned.no ontology	PGSC0003DMB000000283	Pot_ch12	95.88	515826	516059	Protein yippee	1313.5	2952	1056	4809	3234	2987	1770.5	2418.5	4989	1721.5	4967	3197	3134.5	3254	1050	1394	1122	2979.5	3873	976.5	717	1078	993	809	1995	1603	2797	1195	1118	1296	2625.5	881	2283	1226.5	761	1136	1628	3143	1876.5	892
15895	MICRO.11205.C1	16.1	secondary metabolism.isoprenoids	PGSC0003DMB000000671	Pot_ch03	100	167175	167573	Homogentisate phytyltransferase VTE2-2	60.5	64.5	57	71	68	62	75	79	64.5	91.5	83	80	69	60	59	63	113	66	67.5	209	120	133.5	151	120.5	104	97	94	120	61	75.5	63	54.5	78	63	59.5	55	67	61	65	59.5
15896	MICRO.7504.C1	20.2.1	stress.abiotic.heat	PGSC0003DMB000000353	SL2.10ch11	99.36	375377	376003	Heat shock protein 70	829	1699	885	1177	1665.5	925	1091	1499	1522.5	1162	1662	1570	992	1254	867.5	1123	2113	1548.5	1863	1633	1023	2482.5	1350	757	1782	1785	1474.5	3663	442	1670	537	661	1279	1461	486	957	536	1981.5	813.5	998
15897	MICRO.13113.C1	35.2	not assigned.unknown	PGSC0003DMB101000377	Pot_ch01	98.49	123179	122782	--	5875	3193.5	5309	6192	2077.5	6927	6227	5190	4024	7252	3279	6626	4151.5	2507.5	7579	3027	2053.5	4504.5	1760	6965.5	3935.5	3166	5212.5	3756.5	6107	NA	3585	2912	2482	3750.5	4678	5926	9967	4646.5	3033	3728	4080.5	7311	5261.5	6065.5
15898	MICRO.821.C1	29.2.2.50	protein.synthesis.misc ribosomal protein.BRIX	PGSC0003DMB000000008	Pot_ch10	98	2569303	2568804	Brix domain containing protein	4144.5	3682.5	2871	5757	4131	2519.5	3147.5	4012	4875.5	2384	4272.5	4727	3459	3907	2139	3563.5	8040.5	4670	4347.5	6567	4531	6977	7556.5	4699.5	6385	6098	5087	6419.5	1662	7261	2492.5	2228	3968.5	2650	2108	3332	1975	3286	2162	2985
15899	STMEA74TV	35.1	not assigned.no ontology	PGSC0003DMB000000087	Pot_ch06	93.07	79778	79027	Plant origin recognition complex subunit	615	663	252.5	928	646	322.5	687	879	806	358.5	555.5	601.5	947	309	345	751	682	258	734.5	524	347	471	559.5	423	605	616.5	414	557	171	456.5	556	287	371	294	369	200	355.5	795	370	530
15900	MICRO.953.C1	35.2	not assigned.unknown	PGSC0003DMB000000263	Pot_ch09	97.11	824739	825427	ATP binding protein	66	65	60	71	70	71.5	80	67	75	73	65	64	72	67	56	65	55	71	73	61	57	56	56	55.5	55	56	58	58	50	50	61	56	61	59.5	64	58	64	64	53	55
15901	MICRO.17828.C1	35.2	not assigned.unknown	PGSC0003DMB000000004	Pot_ch02	93.67	1124220	1124376	--	7313.5	8693.5	3066	3807	8204	8447	16067.5	14803	4874	20872.8	11161	11913	10264	7830	5809	13801	13148.5	17421	14037	15936	10862	13217	12677.5	9315	16031.5	10203	5129	18743.5	3109	7956	6787	6470.5	10295	7341	5612	5428	15693	5428	10294.5	14598.5
15902	MICRO.2283.C1	34.16	transport.ABC transporters and multidrug resistance systems	PGSC0003DMB000000048	Pot_ch08	99.44	456050	455694	ABC transporter family protein	417	360	284	580.5	606	320	430	468	477	320.5	530	493	553.5	364	270	462	461	327	636.5	386.5	250.5	372	364.5	245	323	254	275	301	139	236.5	428.5	277	406	434	224	322	291.5	460	199	324
15903	MICRO.9416.C1	27.3.09	RNA.regulation of transcription.C2C2(Zn) GATA transcription factor family	PGSC0003DMB000000305	SL2.10ch10	100	81310	80883	GATA transcription factor	1072	1079	905	1681.5	1246	1164	1108.5	1660.5	1501	923	2186	1122	1310.5	963	882.5	1457.5	2150.5	1427	1530	1772	1423	1520	1785.5	1309	1325	1284	1090	1360	494	845.5	1266	897	1216	961.5	600.5	970	1128	1311	946	860
15904	cSTB45O12TH	35.2	not assigned.unknown	PGSC0003DMB000000156	Pot_ch06	93.64	38361	38532	Conserved gene of unknown function	52	54	51	58	54	53	55	56	56	57	58	55	53	47	55	52	50	53	54	55	51	52	58	52	54	51	48	57	49	54	47	49	64.5	56	49	56	54.5	53	55	54
15905	BF_LBCHXXXX_0028F11_T3M.SCF	35.1	not assigned.no ontology	PGSC0003DMB000000328	Pot_ch05	93.11	555545	555244	Ethanolamine-phosphate cytidylyltransferase 1	51.5	53	49	56	71	51.5	56	53	49.5	57.5	54.5	53	53.5	47	51.5	51	50	56	49	52	52	51	59	53	53	53	50	57	46	49	51	47	57	51.5	50	52	55	61	58.5	57
15906	bf_swstxxxx_0040e04.t3m.scf	35.1	not assigned.no ontology	PGSC0003DMB000000004	Pot_ch02	100	781079	781179	Proteasome maturation protein	3767	4434	3945.5	12308	6077	7005	3909.5	10331	7244	4709.5	11612	4713.5	7653	6616	3307	8665.5	12550	7911.5	4977	6994	5842	7206	8565	4946	5370.5	8111	4147	11677	2868	9603.5	11363.5	4517	7837.5	2706	3087	5624	7015	6270	8874.5	5637
15907	MICRO.11532.C1	35.1.19	not assigned.no ontology.C2 domain-containing protein	PGSC0003DMB000000116	Pot_ch12	97.17	1590946	1590490	--	47.5	52	59	67.5	68.5	54	50	84	54	99	86	53.5	49	61	49	65	112	73	56	145	49	87	52	103.5	59	53	53.5	100	54	48	50.5	46	52	51	52	60	49	51	64.5	50
15908	TBSK00473FH05.t3m.scf	35.2	not assigned.unknown	No Significant Hit	NA	NA	NA	NA	--	64	81	66	69	69	85	77	73	72	72	77	94.5	66.5	65	70	58.5	59	85	70.5	61	62	67.5	67	65	79.5	77	61	75	49.5	60	62	65	96	72	60	63.5	72	71	88	82
15910	MICRO.18075.C1	35.2	not assigned.unknown	PGSC0003DMB000000344	Pot_ch12	97.59	37364	37116	Nuclear pore protein 84/107 containing protein	3646	3215.5	2070	6206	4423	2463	4423	4355.5	4021.5	1860	4467.5	4197	4888	2440	3076	3720	4186	2516	6590	3516.5	3247	2869	3612	2887.5	3886	2350	3602.5	1915	1544	2090.5	3509	4129	4300	3767.5	2505	1927	2336	6444.5	1098	2884
15911	MICRO.2355.C1	35.2	not assigned.unknown	PGSC0003DMB000000853	Pot_ch07	100	30415	30927	Conserved gene of unknown function	407	484	259	663	596	412	516	546	568.5	418	627	488	429	415.5	283.5	426.5	748	415.5	647.5	727.5	468	593	530	352	585	390.5	383	604	200	414.5	469	361	514	491	321	325	408	555.5	238.5	444
15912	MICRO.7596.C1	27.3.25	RNA.regulation of transcription.MYB domain transcription factor family	PGSC0003DMB101000128	Pot_ch06	98.17	484629	485169	Double-strand telomere binding protein 2	49	51	48	51	52	58.5	54	55	51	51	53	51.5	53	43	50	50	49	50	52	50	51	46	52	49	63	49	49	46.5	48	43	47	47	55	46	47	47	48	52	49	49
15913	MICRO.17943.C1	15.2	metal handling.binding, chelation and storage	PGSC0003DMB000000453	SL2.10ch03	97.39	242561	241991	Metal ion binding protein	63.5	59	59	66	58	64	64	63	62	66	61	56.5	58	54.5	53.5	59	59	60	59	64	53	59	65	58	59	57.5	52	59	50	55	59	50	64	61	54.5	57	69	68	65	66
15914	bf_ivrootxx_0060f08.t3m.scf	35.2	not assigned.unknown	PGSC0003DMB000000421	Pot_ch10	93.72	149704	149482	Avr9/Cf-9 rapidly elicited protein 20	62	150	84	69.5	83	115	111	120.5	62	100	81	131	69	65	151	74.5	53.5	74	59	124.5	66	70.5	99	74	87	57.5	76	65	80	104.5	53	61	81	76	69	73	57.5	68	55.5	93
15915	bf_mxlfxxxx_0036b08.t3m.scf	26.1	misc.cytochrome P450	PGSC0003DMB000000876	SL2.10ch01	96.25	9505	10116	Cytochrome P450	48	50	51	51	50	49	53	49	51	59	61	54	52	48	55	48	64.5	54	51	50	51	58.5	51	53.5	51	48	47	49	45	45	49	48	52	50	47	51	49	48.5	52	48
15916	MICRO.12958.C1	35.1	not assigned.no ontology	PGSC0003DMB000000104	Pot_ch01	99.02	1712698	1711367	Basic 7S globulin 2 small subunit	61.5	55	53	60	59	60	61	66	54	56	59	58	52	49	55	55	56	54	55	53	52.5	59	54	56.5	56	68	53	57	44	51	48	49	59.5	59.5	49	54	66	63.5	61	59
15917	bf_lbchxxxx_0060h04.t3m.scf	35.2	not assigned.unknown	PGSC0003DMB000000172	Pot_ch01	97.31	246941	246757	Importin beta-3	49	49.5	48	51.5	50	51.5	50.5	52	51	65.5	51	52	50	47	55.5	49	47	52	52	46.5	47.5	48	49	47.5	46	49.5	51.5	61.5	44	52	53	48	55	48	47	48	49.5	48	52	49
15918	bf_arrayxxx_0020a11.t3m.scf	29.2.3	protein.synthesis.initiation	PGSC0003DMB000000093	Pot_ch03	97.92	1334281	1334757	Sgd1p	56	59	56	66	58	56	59	54.5	60	57	64.5	59	59.5	49.5	58	49.5	49	54	60	53	52	52.5	52	54	57	54	53	55	45	50.5	52	51	59	51.5	52.5	52	53	55.5	53	52
15919	cSTE25G4TH	16.2.1.01	secondary metabolism.phenylpropanoids.lignin biosynthesis.PAL	different hits	NA	97.61	290150	289734	Phenylalanine ammonia-lyase	222.5	305.5	253	97	200	404	513	1276.5	223	1702.5	816	829	517	526	192	463	1376	752.5	162	1549	620	730	1347	461	1664	513	463	1603	211.5	1259.5	100	241	158.5	156	140.5	351.5	329	126	258	241.5
15920	POCAK29TP	13.1.1.1.1	amino acid metabolism.synthesis.central amino acid metabolism.GABA.Glutamate decarboxylase	different hits	NA	100	823	607	Glutamate decarboxylase isoform3	48	49	52.5	49	49	49	51	50.5	51	51	52	52	51	45	58	48	50	57	51	47	50.5	45	48.5	50.5	48	46.5	49	49	45	44	47	48	49	49	49	49	46	50	50	54
15921	MICRO.3345.C1	34.99	transport misc	PGSC0003DMB102000012	Pot_ch10	100	2070816	2071266	Transmembrane emp24 domain-containing protein 10	413.5	395.5	394	818.5	302	441	401	724	711	453.5	883	363	568	304.5	501.5	628	1360	663.5	664	1332	1154	928	954	597	728.5	739	501	581.5	246	399	480.5	391	427	384	277	428.5	644	374	459	341
15923	bf_slmwxxxx_0011b07.t3ma.scf	35.2	not assigned.unknown	No Significant Hit	NA	NA	NA	NA	--	52	50	50	51.5	51	52	54	52	48	54	54	50	48	44	51	48	51	53	51.5	48	49	49.5	50	48	50	48	49	49.5	43	48	48	46.5	55	55.5	50	53	55	54.5	55	54
15924	MICRO.7786.C1	35.1	not assigned.no ontology	PGSC0003DMB000000092	Pot_ch01	100	1018563	1019056	Peptide n-glycanase	1040	931	628	1404	1038	837.5	1048	1280	1144.5	1073.5	1750.5	988	1002	816.5	634.5	1185.5	1466	1005	1581	1625.5	1080.5	1058	1247	1272.5	1194.5	1014	925.5	1212	411	634	997	799	1126	802	648.5	653	979.5	1076.5	764.5	868
15925	MICRO.4155.C3	1.01.01.01	PS.lightreaction.photosystem II.LHC-II	PGSC0003DMB000000136	Pot_ch01	98.55	1081215	1080459	DH putative beta-hydroxyacyl-ACP dehydratase	146.5	99	58	106	106.5	94	156	171	131	513	168	236.5	63.5	198	58	100	53.5	217	133	59	52	76	150.5	79.5	64	57	59	86	73	55	96	76	204.5	127	96	102	62	108.5	359	103
15926	MICRO.13612.C1	35.2	not assigned.unknown	PGSC0003DMB000000704	Pot_ch04	98.13	120837	121848	GTP-binding protein yptv3	50	50	47	49	50	51	50	49	49	49.5	52	51	53.5	47	53	44	47	52	49	50.5	51	51.5	50	49	48	44	48	50	45	47	47	47	51	48	49	50	49	49	51.5	49
15927	cPRO2E23TH	27.3.99	RNA.regulation of transcription.unclassified	PGSC0003DMB000000378	Pot_ch02	98.52	313709	313843	Zinc finger protein	355	413.5	295	517	474	409	490.5	597.5	499	361	632	352	465	429.5	276	496	636.5	403	522	553	373	390	413.5	415	455	491	452	613	208.5	370	482	331	389	381	266	365	433	429.5	312	291
15928	SSBT006M10x.scf	27.3.58	RNA.regulation of transcription.LUG	PGSC0003DMB000000158	Pot_ch06	98.33	660048	660287	STYLOSA protein	297	248.5	200	432	355	315	367	462	394.5	347	440	305	311.5	258	183.5	355	540.5	286.5	355.5	477	381	418	431	357	481	355	398	521	153	328	305.5	256	290.5	205	197	181	302	294	250	212
15929	bf_mxlfxxxx_0030h03.t3m.scf	35.2	not assigned.unknown	PGSC0003DMB000000222	Pot_ch06	98.14	353231	352909	NTGP4	43.5	49	50	51.5	50	53	54	51	54	50	53.5	49.5	50.5	49	53	47	45	60	53	49	46	52	47.5	48	48	48	47	61.5	49	47	47	47.5	48	48	47	59.5	48	48	49	49
15930	MICRO.17624.C1	35.2	not assigned.unknown	PGSC0003DMB000000512	Pot_ch05	97.28	316613	317897	Ubiquitin-protein ligase	48	50.5	52	51	48	53	50	52	47.5	57	52.5	52	52.5	48	56	45	48	50	49	56	49.5	50.5	50.5	53	46	48	49.5	52	46.5	45	49	51	49	48	48	50	46	49	53	52
15931	bf_suspxxxx_0045g12.t7m.scf	35.2	not assigned.unknown	PGSC0003DMB000000004	Pot_ch02	96.76	3583187	3583830	Protein phosphatase 2a, regulatory subunit	53	62	58	63	59	59	65	62.5	64	64.5	68	67	68	55	66	56	63.5	69	63	67.5	68.5	60	61	60.5	62.5	60	59	61.5	54	62	60.5	55	69	66.5	64	62	67	65	60.5	60
15932	SDBN004F19u.scf	35.2	not assigned.unknown	PGSC0003DMB000000226	Pot_ch04	97.15	583615	583930	Heat shock protein binding protein	199	170	118.5	412	238	134.5	212	228.5	194	229	307	192	195	172.5	122	210.5	214	190	400	164	126	126	150.5	138	247	111	139.5	179	98	122	207	153	188.5	189	150	143	141.5	295.5	113	166
15933	MICRO.1562.C2	16.1.2.7	secondary metabolism.isoprenoids.mevalonate pathway.isopentenyl pyrophosphate:dimethyllallyl pyrophosphate isomerase	PGSC0003DMB000000123	Pot_ch04	99.5	1480810	1481409	Plastid isopentenyl diphosphate isomerase	69	86	65	86	72	83.5	105	128	99	132	188	97	85	81	67	86	188	114	111	303	146.5	167	180	180	117	166	120	153	76	106	73	64.5	104.5	96	65	74	120	73	99	75.5
15934	cSTA28H16TH	2.2.2.06	major CHO metabolism.degradation.starch.transporter	PGSC0003DMB000000244	Pot_ch02	90.11	858630	858449	Hexose transporter	47	52	47	49.5	49	50	47	49	48	51	49	49	48.5	46	54	46	47	49.5	50	48.5	48	47	49	51	48	48	48	48	42	46	43	47	52	49	50	51	49	47	47	48
15935	STDB004D11u.scf	35.2	not assigned.unknown	PGSC0003DMB101000020	Pot_ch02	100	607774	607384	Abscisic acid and environmental stress-inducible protein TAS14	51	59.5	57	63	57	58	59	62	66	69	73	66	59.5	56	73	55	63.5	63	62	67	62	65.5	68	64	63.5	55	65	68	49	54	55	55	65	62	58.5	59	55	59	56	58.5
15936	MICRO.6870.C2	35.2	not assigned.unknown	PGSC0003DMB000000068	Pot_ch01	97.72	767036	766424	Nucleotide binding protein	46	48	48	50	50	49	50	50.5	50	50.5	53	51	50	45	57.5	44	48	48	48.5	49	48	47	48	48	50	44	49.5	47	43	45	49	46	49	49.5	49	47	47.5	50	50	46
15937	PPCBP85TH	35.2	not assigned.unknown	PGSC0003DMB000000226	Pot_ch04	93.43	823581	823189	BSD domain containing protein	48	55.5	51.5	57	52.5	52	55	56	55	56.5	57	54	55	49	60	50	50	52	53	54	54.5	54	55	52	50	49	51	53	45	47	48	50	54	53	53	54	55	56	55	52
15938	MICRO.16784.C1	35.2	not assigned.unknown	PGSC0003DMB000000062	Pot_ch03	98.11	166430	166745	Conserved gene of unknown function	2102	1854	1066	2075	1315	1755	1838	2702	3541.5	1954.5	2290.5	1802.5	1898	1978	1444	2136	3275	1626	2322	2994	2874	2320	1987.5	2654	2155	1287	2041	2589	848	1099	948	1764	2014	1461	1430	926	1645.5	1714	1650	1827
15939	cPRO15B14TH	35.2	not assigned.unknown	PGSC0003DMB000000152	Pot_ch11	94.97	763632	762842	Phospho-2-dehydro-3-deoxyheptonate aldolase 2, chloroplastic	130	120	100	166.5	137	154	191	274	221.5	208	312	183	180.5	117	105.5	121	210.5	153	150	162	132.5	138	151.5	76.5	199	133.5	114	194	86.5	152	121.5	123.5	134.5	124	95.5	124.5	128	123	104	107
15940	MICRO.14135.C1	16.8.3	secondary metabolism.flavonoids.dihydroflavonols	No Significant Hit	NA	NA	NA	NA	Elicitor-inducible cytochrome P450	204	218	159	266	199	244	247	288	272	327	294.5	291.5	224	150	219.5	192.5	206	183	270	267	189.5	211	237	212	253.5	175	194	183	142	192.5	211.5	206	317	314	178.5	189	221	219	179	216
15941	bf_mxflxxxx_0001b02.t3m.scf	35.2	not assigned.unknown	PGSC0003DMB101000002	Pot_ch04	97.91	705636	705111	14-3-3 protein	83	89	67	125	87.5	73	100	86	95	90.5	131	80	102	72	62	76.5	102	83	107	91	77.5	93	79	79	102	70	73	103	61	68	114	73	92	82.5	73	69	93	99	90	77
15942	MICRO.12758.C2	20.2.1	stress.abiotic.heat	PGSC0003DMB000000184	Pot_ch04	93.58	332771	333253	DNA binding protein	59	74	78	75	71	87	72.5	82	76	89	79	79	73	73	65	62	74	66.5	73.5	77	80	88	89	69	78	68	70	94	107.5	101	82	95	105.5	98	105	117	95	92	111	88.5
15943	MICRO.7382.C2	35.2	not assigned.unknown	PGSC0003DMB000000560	Pot_ch01	99.25	2343	1812	Pentatricopeptide repeat-containing protein	93	126	73	140	119	102	126	140	142	122	135	99	102	50	91	123.5	117	133	67	88	75	70	75.5	68	104	92	94	98	57	89	91.5	95	111	102	84	82	78	114	82.5	76
15944	MICRO.18149.C1	29.2.2	protein.synthesis.misc ribosomal protein	PGSC0003DMB000000262	Pot_ch07	97.16	425944	426154	60S acidic ribosomal protein P1	48	51	50	53	50	48	54	48	51	52	55	52	52	47	52	47	49	48.5	47	47.5	49	48	47	52	48	48	48	50	43	50	47	45	52	49	52	47	48	48	48	50
15945	MICRO.8892.C1	29.3.4.99	protein.targeting.secretory pathway.unspecified	PGSC0003DMB101000020	Pot_ch02	99.21	167171	167423	Transporter	190	376	86.5	678.5	444	402.5	186	201.5	315	381	534.5	330	432	458	152.5	151.5	148	435.5	362.5	385	253.5	224	226	246.5	350	262	171	530.5	93.5	407	397	276	486.5	238	180	100	589	383	341	277
15946	MICRO.12209.C1	29.5	protein.degradation	PGSC0003DMB000000008	Pot_ch10	97.52	3629322	3629764	Caspase	57	61	53	54	52	58	62	53	59	65	55.5	56.5	57.5	52	55.5	60	54	54	54	51	50	50	50	56	50	53	49	51	45	57	67	53	54	54	51	52	80.5	55	67	55
15947	MICRO.8407.C2	29.3.2	protein.targeting.mitochondria	PGSC0003DMB000000689	SL2.10ch03	97.42	83385	83192	Gene of unknown function	146	53	131.5	59	146.5	54	182	235.5	57	49	203	176	220.5	48	138	147	231	158	180	52	52	193	201	50	219	197	197	55	44	148.5	168	174	56	157	50	111	51	152	164	162
15948	027G12AF.esd	30.2.3	signalling.receptor kinases.leucine rich repeat III	PGSC0003DMB000000184	Pot_ch04	94.92	116377	116842	ATP binding protein	55	60	51	75	54	66.5	60	61	67	91	68	58	110	72	57	58	70	54	83	69	84	58	68	92	67	64	61	92	47	93	94	79.5	63	65.5	53.5	51	109.5	52	74	58
15949	POADX74TV	27.3.71	RNA.regulation of transcription.SNF7	PGSC0003DMB000000091	Pot_ch06	94.78	195466	195122	Vacuolar protein sorting-associated protein 24 homolog 1	3709	853	1663	3972.5	2583	2140	1050	1343	3778	3184	3623	3418	2464	2611	2102	900	1067.5	5079	1184	2977	2122	5099	3592	738.5	953	874	2706	5418.5	830	549	2028.5	1584	2258	4040	520	3323	2463	888	2541	2304.5
15951	MICRO.2775.C1	31.3	cell.cycle	PGSC0003DMB101000128	Pot_ch06	99.81	983515	982983	Peptidyl-prolyl cis-trans isomerase	64	123	96.5	80	126	173	80.5	168	110	234	263	79	85.5	133	88	143	371.5	84	200	639	352	155.5	114	289	302	279	78.5	146	96.5	159	178	141	205.5	83.5	104	85.5	339	122	82	90
15952	MICRO.10780.C1	35.2	not assigned.unknown	PGSC0003DMB000000017	Pot_ch11	97.93	1661404	1660685	Ubiquitin carrier protein	483	496	415	668.5	565.5	435	458	625	537	594	781.5	462	447	496	371	495	603	534.5	729	733.5	476	483	544.5	528.5	668	342	513	513	259	358	472	385	490	366	334.5	341.5	370	545.5	298	345
15953	MICRO.2278.C1	35.1	not assigned.no ontology	PGSC0003DMB000000095	Pot_ch01	99.59	1522442	1522928	ELMO domain-containing protein	276	470	226.5	562	351	313	403	249	419.5	525	481.5	375	378.5	343	327	211	462.5	317	539	745	441	457	650	380	672	369	409	452	231	445.5	390	181	435.5	367.5	240	235	291	348.5	231	461
15954	bf_mxlfxxxx_0041d05.t3m.scf	35.2	not assigned.unknown	PGSC0003DMB000000173	Pot_ch01	93.67	1220520	1220815	Cytochrome P450	68	77	57.5	86	83	60	75	57	73	94	99	66	68	62	68.5	52	67	77	80	126	95	106	122.5	93	90	72	72	162	64.5	74	66	58	71	62	62.5	67	66	95	83	63.5
15955	046E08AF.esd	35.2	not assigned.unknown	PGSC0003DMB000000734	SL2.10ch11	92.38	69987	70208	Bacterial spot disease resistance protein 4	125.5	178.5	116	85	67	183	160	218.5	134	187	89.5	189	161	67	129	163	116	59	109	171	138	85.5	135	68	63	116.5	104.5	67.5	95	89.5	62.5	107	68	55	63	79	116	106	53	59
15956	171A05AF.esd	27.1.19	RNA.processing.ribonucleases	PGSC0003DMB000000129	Pot_ch10	99.24	956453	956716	3'-5'-exoribonuclease/RNA binding protein	47.5	50	50	56	54	52	49	57	52	51	57	51	56	47	58	47	50	48.5	50	48	48	47.5	46.5	56	49	64	51	73	44	44	50	48	51	50	48.5	56	51	54	51	50
15957	bf_acdcxxxx_0064d01.t3m.scf	35.2	not assigned.unknown	PGSC0003DMB000000439	Pot_ch09	94.92	322735	322285	Dymeclin	56	52	56	61	56	55	57	65	59	63	60	54	62	50	63	53	59	56	59	74	53.5	54	56	62.5	54	54	56	63	49	55	61	51	51	55	55	58	64	57	55	57
15958	POCA636TO	11.9.2	lipid metabolism.lipid degradation.lipases	PGSC0003DMB000000292	Pot_ch08	98.91	319709	318790	Triacylglycerol lipase	540	1367	392	260	228	407	755.5	1981	316	865.5	382	1417	428	345.5	2141	556	283.5	223	284	894	532	217.5	1329	440	857	151	538	272	435	822.5	420.5	716	2659.5	566	525	244	2214	571.5	923	1598
15959	MICRO.6317.C1	17.2.3	hormone metabolism.auxin.induced-regulated-responsive-activated	PGSC0003DMB000000421	Pot_ch10	98.82	75625	74694	Indole-3-acetic acid-amido synthetase GH3.6	48	52	50	52	52.5	53	53.5	54	55	51	58	54	63	48	54	45.5	47	63	54.5	54	50	52	51	51	53	48	49.5	54	45	46.5	51	48	55	50	52.5	51	50	50	50	48
15960	MICRO.9042.C1	35.1	not assigned.no ontology	PGSC0003DMB000000514	Pot_ch08	96.55	267443	267875	Gulonolactone oxidase	66	64.5	65.5	76	77	83	64	74.5	77	91.5	80	95	72	64	74	59	59.5	65	75	65	71	80	64	70	60.5	69.5	65	73	52	79.5	58	58	70	62	59	57	63	59	61.5	60
15961	bf_mxflxxxx_0016e04.t3m.scf	35.2	not assigned.unknown	PGSC0003DMB000000078	Pot_ch12	94.32	1291586	1291270	MtN19	52.5	57	53	60	54.5	57	61	68	59	63	61	58	59.5	50.5	59	54.5	52	60	53	56	57	56	59	52	65	59	53	55	48	53	54	53	63	56	52	54	73	55	54	59.5
15962	bf_ivrootxx_0050c04.t3m.scf	35.2	not assigned.unknown	PGSC0003DMB000000040	Pot_ch03	97.68	1275476	1274916	FHY3 (FAR-RED ELONGATED HYPOCOTYLS 3); transcription factor	47.5	52	54.5	56	51	51	53.5	55	58.5	57	65	56	53.5	51	60	47	51	51	58.5	58	49.5	52.5	53	51	51	52	46	54	47	48	49.5	52	57	52	53	59	50	55	51.5	51.5
15963	MICRO.14775.C1	35.2	not assigned.unknown	PGSC0003DMB000000127	Pot_ch03	98.82	153190	153869	Protein bem46	711	1001	514.5	1350	862	887	965	1375	1155	1001	1596	908	766	1083.5	862.5	1154.5	1319.5	1158.5	1271.5	1483	812	856.5	1748	864	1160	722.5	997	1311	401	969	808	459	1187	575	759	548	730	756	503.5	1061
15964	bf_arrayxxx_0056f08.t7m.scf	31.1	cell.organisation	PGSC0003DMB000000003	Pot_ch05	99.24	1032163	1031636	Actin arp6	68	83	59	94.5	71	68.5	100	82	93	95	127	89	102	63	66	73	74	73	125	120	62	80	79	74.5	60	76	70	68	54	72.5	72	64	102.5	80	71	68	90	81	60.5	78
15965	MICRO.74.C1	29.1	protein.aa activation	PGSC0003DMB000000191	Pot_ch08	NA	NA	NA	Threonyl-tRNA synthetase	3805.5	983	641	7157	2090	3971	1098	2765	2415	3415	6239	3836	5005.5	3706	1465.5	2190	2676	4340	4815	2548	1720	1921	4655	693	1865	1982	1527	2299.5	713.5	1441	6463	1525	4440.5	1804	3036	2782	1064	2199	969.5	3349
15966	bf_lbchxxxx_0060a05.t3m.scf	35.2	not assigned.unknown	No Significant Hit	NA	NA	NA	NA	--	48.5	58	55	275	56	267	330	323.5	62	545	446	280	254.5	140	137.5	148.5	138	282	247	201	54	57.5	235	108	54	172	177	58	93	100	122	54	166	296	198	261	145	150	232	61.5
15967	MICRO.8870.C1	35.2	not assigned.unknown	PGSC0003DMB000000018	Pot_ch04	99.75	296964	297369	Conserved gene of unknown function	113	192.5	138	333	164	171	231	174	206	230	242.5	204	171	156	173	130	330	150	286.5	453	276.5	290	312	266	347	182	234	238	99	221.5	187	108.5	253.5	161	124.5	127.5	175	163	129	142
15968	MICRO.6218.C2	35.2	not assigned.unknown	PGSC0003DMB101000128	Pot_ch06	98.73	471265	471580	Conserved gene of unknown function	250	264	114	355	209.5	168	339	336	305	180	310	280	285	188	150	265	234.5	151	381	203.5	160	162	177.5	154.5	248	201	154	177	100	167.5	202.5	149	196	152	203	120	158	293	163	188
15969	bf_stolxxxx_0016d04.t7m.scf	27.1.2	RNA.processing.RNA helicase	PGSC0003DMB102000010	Pot_ch01	98.85	2646596	2646510	DEAD-box ATP-dependent RNA helicase 26	45	47.5	49	48.5	47	51.5	51	52	47	54	55	51	48	45	57	46.5	46	51	49.5	47	49	48	49	47	46	47.5	47	49	43	44	44	44	49	50	46	50	48.5	52	51	47
15970	SDBN006B21u.scf	35.2	not assigned.unknown	PGSC0003DMB000000001	Pot_ch01	96.73	1168220	1168371	--	48	51	50	52.5	48.5	54	54	59.5	50	52.5	57	55	51.5	47	53	50.5	50	59	52	49.5	52	55	50.5	53	49	50.5	49	57	47.5	45	47	49	50	45	46	47.5	49	52.5	51	51
15971	MICRO.1685.C1	27.3.11	RNA.regulation of transcription.C2H2 zinc finger family	PGSC0003DMB000000406	Pot_ch02	91.37	375616	375200	Zinc finger protein	52	55	53	52	48	52	53	54.5	51	53.5	62.5	53	50	49	53	47.5	66	49	60	70	57	66	62.5	53	55.5	52	50.5	62	48	50	50	49	55	65	48	51	52	51	52.5	49
15972	MICRO.12998.C1	35.2	not assigned.unknown	PGSC0003DMB000000087	Pot_ch06	97.06	1331346	1331617	Guanine nucleotide-exchange	1371	819	841	2388.5	1212.5	1027	1069.5	1234	965.5	973	2067	1192	900.5	916	915	1112	1007	1282.5	1628	968	703	996.5	1033.5	749	1132.5	632	769	1032	437	665	1197	890	1304	959	614.5	829	829	1363	727	856
15973	STDB004D18u.scf	23.1.2.6	nucleotide metabolism.synthesis.purine.AIR carboxylase	PGSC0003DMB000000131	Pot_ch11	96.57	79308	78844	Phosphoribosylaminoimidazole carboxylase	1020	846	612	1597	806	568	956	1041	891	684	987	669.5	1061	626.5	668	893.5	1323	695.5	1152	1051	1112	1246.5	1166	914.5	1234.5	761	1095	919.5	551	675	905	713	767.5	689	541	660	623.5	1245	373	627
15974	MICRO.10497.C1	35.2	not assigned.unknown	PGSC0003DMB000000126	Pot_ch03	98.02	883877	884532	Membrane receptor 1	67.5	92	62	92.5	63	75.5	95	97.5	56	78	86.5	124.5	57	57.5	74	55	60	67.5	63	112	66	68	81.5	78.5	85	97	69	70	49	82	66	67.5	82	75	54.5	58	144	62	132.5	73
15975	bf_cswcxxxx_0005d03.t3m.scf	35.2	not assigned.unknown	No Significant Hit	NA	NA	NA	NA	--	48	51	49	48	48	53	52	50	48	50	54	55	48.5	46	73	44	49	53	61	49	53	50	47	46	47.5	48	46	51	46	48.5	48	49	50	50	50	50	51	48	50	55
15976	MICRO.8238.C1	29.4	protein.postranslational modification	PGSC0003DMB000000469	Pot_ch01	98.8	384396	383313	Protein kinase	826	805	641	1276	906	737.5	895	1361	934.5	976	1588	861.5	756	944	687	1103	775	846.5	1249	749	584	529	536.5	621	682	673	611	805	333	564	920	664.5	927.5	804	492.5	674.5	714	864	722.5	669
15977	bf_stolxxxx_0015f11.t7m.scf	35.2	not assigned.unknown	PGSC0003DMB000000733	SL2.10ch07	95.2	22679	22560	Peroxidase	49	51	52.5	52	49	51.5	50	54	49	54	60	50	51	48	56	50	48	53	52	50	51	50	49.5	49	47.5	50	50	49.5	46	48	46	47	49	48.5	46.5	48	48.5	49	51	51.5
15978	MICRO.6238.C1	16.8.4	secondary metabolism.flavonoids.flavonols	PGSC0003DMB000000678	SL2.10ch07	98.77	155687	156011	Leucoanthocyanidin dioxygenase	244	349	273	217	196	338	376	416.5	85	291	195	407	134	126.5	489	195	88	144	56	233.5	155	185	215.5	138	299	124	257	170	241	282	123	250	378	232	152.5	148.5	206	220.5	171.5	229
15979	BF_TUBSXXXX_0066A09_T3M.SCF	35.2	not assigned.unknown	PGSC0003DMB000000227	Pot_ch06	96.59	174015	174424	Gene of unknown function	45.5	54	51.5	56.5	52	57	55	56	54.5	59	66	57	55	48.5	58	48	52.5	53.5	53	59	53	51	51	49	52	51.5	50	50	46	50	46.5	48	55.5	53	46.5	52.5	49	53	52	52
15980	STDB001B16u.scf	29.5.07	protein.degradation.metalloprotease	PGSC0003DMB000000415	Pot_ch02	99.68	362268	361952	FtsH protease	107	160.5	145	243	198	127	196	329.5	119	277	225	231	184	138	84	159	1131	179	112	541	571.5	1296	1000	216	626	288.5	357	1282	291.5	752	177	175	203.5	175.5	160	116	118.5	164.5	182	137
15981	bf_ivrootxx_0035h07.t3m.scf	35.2	not assigned.unknown	PGSC0003DMB102000010	Pot_ch01	98.46	1841452	1842033	BRASSINOSTEROID INSENSITIVE 1-associated receptor kinase 1	423.5	329	390.5	815	560	443	436.5	642	562.5	357	407	334	474	622	304	647	379.5	414	603	278	243.5	280	285	200.5	253	213	270.5	308	216.5	281	468	472	492	360.5	237	377	221.5	638	242	302.5
15982	MICRO.592.C1	26.09	misc.glutathione S transferases	PGSC0003DMB000000848	Pot_ch09	99.61	67426	67935	Glutathione S-transferase	62	64	56	64	125	78	70	77	104	365	128	103	72	52.5	71	57	74	61	77.5	107	65	58	69.5	76	63	79	71	76	51	64	55	67.5	101	58	60.5	59	68	73	70	65.5
15983	MICRO.16117.C1	35.2	not assigned.unknown	PGSC0003DMB000000180	Pot_ch06	97.39	266543	266963	Subtilisin inhibitor 1	50.5	49	52	53	49	50	52	57	52	55	57	53	54	46	49	53	53	59	50	54	52.5	50	48	49	52	53	50	50	44	56	46	50	60	52	48	48	52	51	53	51
15984	bf_swstxxxx_0003f12.t3m.scf	35.2	not assigned.unknown	PGSC0003DMB000000244	Pot_ch02	91.15	551755	551565	Eukaryotic translation initiation factor 5	50	51	49	50	51	52.5	50.5	52	49	49	55	53	52	46	51	47.5	52.5	54.5	49	47	49	51	51	47	51.5	49	49.5	50	44	47	46.5	48	53.5	49	51	48	52	53	55	56
15985	cPRO4A3TH	35.1	not assigned.no ontology	PGSC0003DMB000000555	Pot_ch01	98.19	34624	34789	COR413-PM2	50	59.5	52	58	57.5	54	56	58.5	58	65	64	61	62	45	51.5	52	51	58	57	56.5	50.5	54	54.5	56	51	52.5	50	54	46.5	48	53.5	50	55.5	54	54	56	52.5	54	53	52
15986	bf_lbchxxxx_0061a02.t3m.scf	35.2	not assigned.unknown	No Significant Hit	NA	NA	NA	NA	--	1739	966	1053	3662	2252	1211.5	2156	2077	1501	1165.5	3796.5	1757	2151	1154	900	1834	1568	1192	2335	857	903	697	692	1068	1110	1382	1199	1480	442	891	1749.5	1366.5	1428	1249.5	642	1253	1323	1539	1415	1531
15987	bf_mxlfxxxx_0063c04.t3m.scf	35.2	not assigned.unknown	PGSC0003DMB000000004	Pot_ch02	94.42	2716210	2716602	--	56	61	69	58	59	56	59	60	62	61	69	56	63	55	54	49.5	54.5	57	61.5	53	55	60.5	59.5	60	58.5	60	69	57	49	51.5	56.5	57	60.5	59	54.5	58	55	57	61	66
15988	TBSK02677FH01.t3m.scf	35.2	not assigned.unknown	PGSC0003DMB000000942	NA	96.79	53076	52890	Proteinase inhibitor I	56	60	60	58	62	63	66	68	58.5	61	68	60	58	58	59	57	59	59.5	61	59	62	58.5	61	56	66.5	57	55	59	52	58.5	57	56	75	60	54	62	80	62	78	67
15989	bf_arrayxxx_0005d02.t7m.scf	35.2	not assigned.unknown	PGSC0003DMB000000105	Pot_ch01	92.18	25033	24793	Conserved gene of unknown function	46	52	49	50	50	49	51	48.5	51	55	53	53	51	46	51	47	47.5	52	49.5	48.5	47	50	54	48.5	49	48	48	48	44	43.5	45	47	49.5	50	46	49	50.5	49	51	46.5
15990	BF_LBCHXXXX_0046D02_T3M.SCF	13.1.6.5	amino acid metabolism.synthesis.aromatic aa.tryptophan	PGSC0003DMB000000584	Pot_ch06	95.65	272328	272603	--	52	52	53	53	53.5	56.5	56	54.5	55	58	60.5	56	52	48	53	48	53	55	52	52	50	52	62	51.5	51	51	51	52	44	49	46	46.5	55	49	54	57	53	51.5	53	54
15991	STMCO14TV	28.99	DNA.unspecified	PGSC0003DMB000000266	Pot_ch06	98.63	902214	901705	ATP-dependent helicase	845	809.5	427.5	864.5	881.5	591	731	716	655	733	862.5	608	608	480	538	639	807	754	1450.5	889	594.5	753	830	750	848.5	375.5	699.5	1008	285	610	779	638.5	658	517	535.5	371	538	928	309.5	437
15992	bf_suspxxxx_0055a12.t3m.scf	8.3	TCA / org. transformation.carbonic anhydrases	PGSC0003DMB000000540	Pot_ch05	97.5	291017	291216	Carbonic anhydrase	52	53.5	49	53	53	52	54	53	52	55	56	55	50	47	52	51	51	57	55	54	49	52	57	50	50	49	51.5	56.5	42	49	52	49	52	51	50	50	51	51.5	51	52
15993	MICRO.9199.C1	27.3.25	RNA.regulation of transcription.MYB domain transcription factor family	PGSC0003DMB000000001	Pot_ch01	100	4622077	4621521	R2R3 transcription factor MYB108 1	65	65	54	66	69	65	62	67.5	54	64	68	72	57	49	61	52	65	62	60	57	52	67	63	58	57.5	58.5	60	124.5	48.5	68	52	49.5	59	56	52	49	57.5	56	55.5	52
15994	bf_ivrootxx_0013h01.t3m.scf	35.2	not assigned.unknown	PGSC0003DMB000000472	Pot_ch10	92.44	166964	166436	--	49	51.5	50.5	53	51.5	52	54	48.5	55	52	51	50	52	44.5	49	45	51	56	47	46	48	52	50	48	50	50.5	48.5	48	45	47	48	47.5	49	45	49	47	47	52	52	46.5
15995	MICRO.11055.C1	33.99	development.unspecified	PGSC0003DMB000000004	Pot_ch02	98.91	3878131	3877311	Nodulin	54.5	54	55	59	55	58	62	58.5	62	60.5	64	61	58	49	60.5	52	57	58.5	57	59	53	57	53	54	58.5	55.5	59	59	49	54.5	50.5	51	59	54	54	54	53	55	56	53
15997	MICRO.1639.C2	10.1.06	cell wall.precursor synthesis.GAE	PGSC0003DMB000000116	Pot_ch12	99	961624	963023	UDP-glucuronate 5-epimerase	2100.5	3200	2091	1447	1725	3050.5	4226	3664	560	2551	1545	4246.5	1180	637.5	5288	1661.5	1832	1127	238.5	3580.5	2479	2708	5193	3809	3380	2439	3094	2593	2379.5	3791	903.5	2639	4459	2778.5	1512.5	1313.5	2657	2271	2224	3059
15998	MICRO.4372.C12	35.2	not assigned.unknown	PGSC0003DMB101000251	Pot_ch07	94.08	564766	565490	--	54	59	53	70	55	61	59	59	55.5	56	74.5	70	59	49.5	54	51	73	61.5	60	102	58	69.5	94	54	82	52	62	69	47	59	52	51	60	52	52	51	56.5	60	52	57
16000	MICRO.981.C6	27.1.1	RNA.processing.splicing	PGSC0003DMB000000298	Pot_ch09	97.62	42703	43368	Pre-mRNA splicing factor SF2	52	52	50.5	51	52	52	55.5	54	51	51.5	58.5	53.5	51	46	55	51	48	55	50	49	48	49.5	48	51	50	48.5	47	51	46	45	48	49	52	50	49	49	49	51.5	52	46
16001	MICRO.4165.C20	13.2.4.1	amino acid metabolism.degradation.branched-chain group.shared	PGSC0003DMB000000070	Pot_ch08	96.99	1515345	1515909	F-box domain containing protein	54	55	54	62	55	56	56	62	58	57	62.5	58	60	51	61	53.5	67	57.5	59	62.5	57.5	58	59	59	57.5	54	59	63	43	52	52	49	60	57.5	52	57	59	51.5	59	53
16002	MICRO.13859.C1	1.01.03	PS.lightreaction.cytochrome b6/f	PGSC0003DMB000000220	Pot_ch10	100	804642	804035	Plastoquinol-plastocyanin reductase	76	92	64.5	79	69	65	87	112.5	72	143	103	106.5	67	73	57	87	65	77	95	78	62	65	78	65	60	65	62	67	56	56	63	54	91	65	69	78	70.5	69	89.5	68.5
16004	MICRO.341.C1	19.3	tetrapyrrole synthesis.GSA	PGSC0003DMB000000296	Pot_ch04	96.69	359096	358433	Glutamate-1-semialdehyde 2,1-aminomutase, chloroplastic	51	62	60	66	68	58	70	70.5	60.5	64	72	61	66.5	52	62	61	59	61	60	62	64	62	62	58.5	59	56	59	60.5	51	58.5	56.5	60	63	62.5	59	65	60	58	59	60
16005	MICRO.12.C1	29.4.1.57	protein.postranslational modification.kinase.receptor like cytoplasmatic kinase VII	PGSC0003DMB000000008	Pot_ch10	98.92	1353152	1352783	Protein kinase	166	180.5	149	284	157	234	201	296	224.5	197	354.5	189	208	154.5	243	296	330	295	313	477	274	241.5	268	238.5	245	205	212	160	120	147	189	114	182	126	131	160	234	179	119	123
16006	BF_LBCHXXXX_0054E11_T3M.SCF	35.1	not assigned.no ontology	No Significant Hit	NA	NA	NA	NA	--	54	55.5	53	56	58	61.5	66.5	63	56	59	65	61	57.5	50	57	54	52	63	56	56	57	56	57	51	57	54	55	56	51	52	53	51	61	54	53	58	56	52	56	50.5
16007	MICRO.10365.C1	11.3	lipid metabolism.Phospholipid synthesis	PGSC0003DMB000000669	Pot_ch07	90.65	139251	139151	Choline monooxygenase	53	54	57	59.5	58	60	63	59.5	56	58	60	55	54	47	59	52	53	56	53.5	56	54	53	59	51	55	53	53	54	51	53	51	55	58	58.5	55	56.5	56.5	58	60	59
16008	bf_mxlfxxxx_0014f05.t3m.scf	27.3.02	RNA.regulation of transcription.Alfin-like	PGSC0003DMB000000008	Pot_ch10	98.77	890924	890437	Phd/F-box containing protein	51	57	53	60	52	57.5	60	57	54.5	55.5	62	57	54	50	59	55.5	53.5	55	54	54	51.5	53.5	58.5	53.5	55.5	53	54	58	48	50	52	50	58	52.5	50	55	62.5	61	62	57
16009	bf_mxflxxxx_0005d03.t3m.scf	35.2	not assigned.unknown	PGSC0003DMB000000388	Pot_ch11	92.34	49427	49634	--	48	77	58	61	75	52	54	59	78	83	58	55	76.5	43	55	50	51	53.5	58	56	62	51.5	50	58.5	64.5	56	62	50.5	55	51	70	67.5	73	70	54.5	52	49	51	59	60.5
16010	SSBT005O20x.scf	35.2	not assigned.unknown	PGSC0003DMB000000004	Pot_ch02	91.35	1316461	1316358	CG8675 CG8675-PA	130	128	110	181	124	121	160	172	168.5	145	202	138	156	85	143	131	234.5	163	205.5	308	130.5	133.5	150	112	211.5	101	160	162	80	96	104.5	93.5	145	142	110	109	110	119	75	115
16011	bf_arrayxxx_0053e04.t3m.scf	35.2	not assigned.unknown	PGSC0003DMB000000942	NA	92.5	53254	53139	Proteinase inhibitor I	47	53	54	54	51	57	55	58.5	54	51	58	57	51	48	53	49	47.5	53	52	52	48	50	51	51	52	52	47	53	46	54	53	49	60.5	58.5	51	56	88	53	73	57
16012	MICRO.16900.C1	35.2	not assigned.unknown	PGSC0003DMB000000021	Pot_ch09	93.88	2088672	2088125	Iron-sulfur cluster assembly protein	92	116.5	85	150	108	94	114	123	120.5	101	146	103	119.5	98	77	111.5	116	107	145	126	86	107	105.5	92	112	70.5	85	108	62	92	107	76	117	99.5	76	90	105.5	106	80	95
16013	MICRO.16140.C1	35.2	not assigned.unknown	No Significant Hit	NA	NA	NA	NA	--	65.5	62	59	69	65	63	75.5	71	57	62	94	59	66	49	54	64	65	55	58	58	60	59	61	59	66	63	60	74	54	58	67	60	69.5	58	57.5	64	80.5	77	74	74.5
16014	bf_arrayxxx_0068d02.t7m.scf	35.2	not assigned.unknown	PGSC0003DMB000000032	Pot_ch04	94.33	1077358	1077708	Protein RCC2	724	705	459	924	674	538	747.5	678.5	731.5	604.5	959	692	735	531.5	451	590	1223	587	955.5	1301	953	1250	1090	935	927	609.5	815.5	759.5	416	590	744.5	563	578	512	505	438.5	603.5	897	500	516.5
16015	MICRO.4392.C2	21.04	redox.glutaredoxins	PGSC0003DMB000000150	Pot_ch06	98.2	525920	525533	Glutaredoxin S12	76.5	90	82	92	78	85	93.5	97.5	80.5	132	134	100	99.5	77	83	83	355.5	107	114	376	184.5	239	215.5	167	193	130.5	116	241.5	71	143	85	70	118	94.5	77.5	86.5	117	82.5	98	88
16016	MICRO.6321.C1	35.2	not assigned.unknown	PGSC0003DMB000000263	Pot_ch09	99.54	723071	723506	Conserved gene of unknown function	703.5	1087	466.5	1967	845	582	976	1056.5	1102	1056	1939	717	1169	748.5	532	848	852.5	1206	1888	1442.5	546	1231	678	682	1585	657	797	1459	312	922	1468	826.5	1351	1080	441	851	784	1347	892	1043
16017	cSTA39O6TH	19.3	tetrapyrrole synthesis.GSA	PGSC0003DMB000000296	Pot_ch04	93.33	359042	358853	Glutamate-1-semialdehyde 2,1-aminomutase, chloroplastic	48.5	51	52	52	48	47	51	52	52	51.5	51	51	50	45.5	55	48.5	50.5	49.5	50	50	50	48	53	51	51	46.5	45	53	44	46.5	46	45	53	50	49	49	52	51	49	52
16018	bf_arrayxxx_0048a03.t7m.scf	35.2	not assigned.unknown	PGSC0003DMB000000152	Pot_ch11	96.22	659590	660133	Signal transducer	110	122	88	134.5	181	189	134	56	165.5	130	294	131.5	55	146	100.5	52	56	164	236	137	59	130	117	147	255	106	110	213	47.5	101.5	183.5	94	189.5	174	127	87.5	117	120	129	153
16019	MICRO.1996.C1	11.8	lipid metabolism.'exotics' (steroids, squalene etc)	PGSC0003DMB000000490	Pot_ch02	100	30242	29845	Squalene epoxidase	3976.5	6758.5	1398.5	2832.5	4064	1382	3633	3523	1959	7636	5509	5160	1408	3399	1084	2252.5	1100	3906	7210.5	1257.5	909.5	1307	1561	635	1189	572	677.5	1178	478	992	1767	1239	3213	4722	1862	1659	1055	3760.5	1737	2188
16020	MICRO.3739.C1	3.2.2	minor CHO metabolism.trehalose.TPP	PGSC0003DMB000000185	Pot_ch04	100	1006333	1006621	Trehalose-6-phosphate synthase	135	170	107	203	120	241	162.5	212	293	202	148	178	285.5	131	152.5	153	558	163.5	187	414	300	232	410	338	243.5	194.5	275.5	408	110	235.5	257.5	104	165	182	118	136	276	125	150	193.5
16021	cPRO22L12TH	29.2.2	protein.synthesis.misc ribosomal protein	PGSC0003DMB000000580	Pot_ch05	93.4	228683	228974	60S ribosomal protein L6	2369	1681	1260	3040	2296	1900	2331	2983.5	2857	2291	3525	2570	2571	1545	1644	2385	3593	2149.5	2859	3728.5	2177	2093	3304	2225	2557	2017	2247	2713	719.5	1690	1974	1718	2771	2163	1436	1522	1831	2078.5	1807.5	2247
16022	MICRO.126.C1	35.1.5	not assigned.no ontology.pentatricopeptide (PPR) repeat-containing protein	PGSC0003DMB000000004	Pot_ch02	99.68	545253	545560	Tetratricopeptide repeat (TPR)-containing protein	1835	1541	1112	2797	2141	1349	1973	1922	2046.5	1279	2391	1579.5	1748.5	1608	1408.5	1787	1740	1771	2732.5	1757	1116.5	1315.5	1502	976	1603	647	917	1375	447	955.5	1415	1385	1751.5	1801.5	884	1062	1270	2078	739	1489
16023	STMEI84TV	29.5.11.04.03.02	protein.degradation.ubiquitin.E3.SCF.FBOX	PGSC0003DMB000000150	Pot_ch06	98.85	423082	422300	F-box/kelch-repeat protein	226	300	63	340	82.5	76	295.5	342.5	362	132.5	108	248	216.5	84	200	265	419	103	361	93	77.5	90	347	261	327	178	236	84	67	221	76.5	76	99	94	200	77	77	284	215.5	223.5
16024	MICRO.12506.C1	16.2.1.05	secondary metabolism.phenylpropanoids.lignin biosynthesis.C3H	PGSC0003DMB000003300	NA	96.53	942	108	--	49	53	52	52.5	69	52.5	57	54	61.5	63	61.5	58	59	49	54	50	78.5	54.5	52	84	66	69	75	59	75	55	65.5	93	48	55	49	60	54	55	52	51	54	56.5	59	57
16025	POCCE94TP	27.3.99	RNA.regulation of transcription.unclassified	PGSC0003DMB102000010	Pot_ch01	98.72	229585	229119	Ankyrin repeat and zinc finger domain containing 1	153	138	96	182	187	100	168	185	131	96	206	111	129	99	98	172.5	140	106	140.5	98.5	79	106	84	73	95	85	82	82	58	74	101	105	125.5	118	87	101.5	98.5	137	75	95
16026	bf_mxflxxxx_0002b03.t3m.scf	35.2	not assigned.unknown	No Significant Hit	NA	NA	NA	NA	--	50	59	55	69	64	61	64	68	64	67	74	62	69	52	54	55.5	56.5	64	68.5	68	59	58	61	57	65	57.5	55	67.5	48	54.5	65	63.5	69	65	58	64	64	57	60	63
16027	MICRO.712.C24	28.1	DNA.synthesis/chromatin structure	PGSC0003DMB000000409	Pot_ch09	100	332862	333421	MRNA capping enzyme family protein	101	143.5	113.5	223	123	126	78	171	125	184.5	299	78	189.5	100.5	134	132	200	71	195	340	64	73	81	296	101.5	113	229	202	49	139	128.5	55	209	161	57.5	114	125	142.5	100	176
16028	MICRO.4868.C1	27.3.99	RNA.regulation of transcription.unclassified	PGSC0003DMB102000012	Pot_ch10	100	1817159	1816239	Phosphoric diester hydrolase	104	117.5	93.5	137	111	133	131	145	136	127	164.5	127	110	109	100	128	152	120	168	210	120	117	133	114	121.5	97	101	145.5	71.5	109.5	122	101.5	130	107.5	99	99.5	131	128	96	104.5
16029	MICRO.7310.C1	35.2	not assigned.unknown	PGSC0003DMB000000284	Pot_ch01	97.12	661339	662021	Rnf5	137	156	121	259	150	173	152	190.5	196.5	153.5	185	172	170	158	150	174	383	159	152.5	356	216	189	263	227.5	264	146	195	306	117	203.5	165	147.5	198.5	179.5	134	150.5	208	163	120	185
16030	MICRO.2828.C1	29.3.3	protein.targeting.chloroplast	PGSC0003DMB000000284	Pot_ch01	98.78	817900	818144	Conserved hypothetical protein	106.5	107	105	171	118	113	125	141.5	150	105	140	114	146	117	104	134	280	132	149	220.5	152	168.5	185.5	139	186.5	94.5	131	192	85.5	145	116	116.5	137	127	114	118	116	126	79	111
16031	MICRO.8373.C2	35.2	not assigned.unknown	PGSC0003DMB000000058	Pot_ch07	95.62	2199269	2199862	Specific tissue protein 2	49.5	222	227	57	226	59	53	53.5	495	329	63	54	218	52.5	54.5	47	56	53	52	61	268	77	67	1781.5	338	1512	421	60	192.5	57	642	290.5	555	1738	58.5	62.5	57	56	138	749
16032	MICRO.7778.C1	29.5.11.04.03.02	protein.degradation.ubiquitin.E3.SCF.FBOX	PGSC0003DMB000000021	Pot_ch09	99.19	1527380	1526264	Transcription regulation	2173	2450	1730	3179	2606.5	2489	2657	4359	3185	3495	4475	2057	1883.5	2589.5	1696	3324	3602	3508.5	3338	2940.5	1915	2086	2536.5	1827	2309	2050.5	1822	4211	741	2945	2621	1276.5	2259.5	1654	1377.5	1712.5	2525.5	1943.5	2610	2065.5
16033	MICRO.1129.C2	21.02.1.1	redox.ascorbate and glutathione.ascorbate.GME	PGSC0003DMB000000092	Pot_ch01	100	935846	936169	GDP-mannose 3',5'-epimerase	531.5	332.5	241	507.5	244	600.5	433	897	619	1546	1171	562.5	579	852	286	518	817.5	1002	1156	1676	809.5	696.5	1208	1766	1129	728	1078	1442	265	446	716	237	542.5	226	351	434	441.5	240.5	899	513
16034	POAE181TP	35.1	not assigned.no ontology	PGSC0003DMB000000358	Pot_ch07	99.36	374251	374562	UDP-3-O-[3-hydroxymyristoyl] N-acetylglucosamine deacetylase	194	199	145.5	267	222	135.5	177	178.5	233	201	270	142	200.5	169	128	176	292	171.5	276	246	326	221	196.5	264	368	211	286.5	230	133	154	207	171	228	190	148	132	194	220.5	147.5	189
16035	MICRO.10744.C1	30.11	signalling.light	PGSC0003DMB000000202	Pot_ch05	98.26	1015853	1015393	Phytochrome B2	51	61	57	61	59	61	58	61	67.5	64	80	59	64	59	57	52	53	57	63.5	58	57	56	55	56	56	54	55	62.5	49	51	61	62	57	59	56	55	56.5	62	59	57
16036	bf_mxlfxxxx_0002b03.t3m.scf	35.2	not assigned.unknown	PGSC0003DMB000000140	Pot_ch12	99.5	134759	134363	Conserved gene of unknown function	235.5	513	213	410	237	273	601.5	428	306	403.5	502.5	463	408	303	278	349.5	452	303	716	905.5	537	401	662	508.5	603	498	412	459	236	502	509	308	463	388.5	202	208	479.5	554	239	358
16037	cSTB16G5TH	35.2	not assigned.unknown	different hits	NA	100	143244	143753	RNA binding / nucleic acid binding / nucleotide binding / protein binding / zinc ion binding	155	139.5	104	255	160	125.5	158	160	148	114	212	136	133	118.5	101	129	120	122	165	117.5	88	108	93	97	105	88	81.5	132	72	91.5	195	103	141.5	129	107	108	117	126	81	112
16038	STMDJ13TV	35.2	not assigned.unknown	PGSC0003DMB000000018	Pot_ch04	95.85	2665359	2665840	Conserved gene of unknown function	99	105	90.5	120	110	91	119	119	113	140	161	112	117.5	88.5	87	104	102	100	104	102	72	90	89.5	101	110	89	93.5	127	71	89	120	68.5	97.5	86	77	83.5	91.5	95	78	81
16040	bf_arrayxxx_0017e07.t7m.scf	29.5.11.04.03.02	protein.degradation.ubiquitin.E3.SCF.FBOX	PGSC0003DMB000000248	Pot_ch05	97.23	725148	724610	F-box protein	1001	738	620	1218.5	1032	946.5	764.5	1219	771	767.5	1057	785	584	877.5	734	977.5	910	994.5	771	909	605.5	882	996	911	1100.5	819	1033	984.5	406	891	1111.5	466.5	668	676.5	477.5	729	1383	813	768.5	705
16041	POCBP14TP	35.1	not assigned.no ontology	PGSC0003DMB000000149	Pot_ch10	98.51	201466	201064	Constitutive plastid-lipid associated protein	65	67	62	81	66	66	69.5	78	69.5	70.5	91	66	67.5	57	79.5	62	69.5	62	65	63	67	70	63	61	68.5	60	66	78	58	64	68	69	78	74	69	72	79	81	69	76
16042	MICRO.7858.C1	35.2	not assigned.unknown	PGSC0003DMB000000265	Pot_ch02	98.25	359869	359642	Aquaporin NIP1.1	52	62	55	85.5	56	61	64	64	72	73	73.5	61	62	51.5	66.5	54	56	59.5	63	68	58	59.5	56	58	58	56.5	56.5	71	50	64	55	55.5	68	61	52	57	58	68	56.5	64.5
16043	POABE12TP	20	stress	PGSC0003DMB000000034	Pot_ch12	96.02	2412147	2411322	Zinc-finger protein	115.5	480	351	119	52.5	52	240.5	175	67	176	95	51	51	48	55.5	78	54	98.5	49	48	90	111	51	128.5	178	76	258	54	186	47	188	133	336	46.5	47	49.5	52	50	233	320
16044	MICRO.9379.C1	29.4	protein.postranslational modification	PGSC0003DMB000000136	Pot_ch01	99.57	565099	564162	Calcium-dependent protein kinase	211	285.5	174	264.5	252	184	300	326	194	211	370.5	184	201	247	152	319	438	194.5	366	449	300.5	408	322	210	341	230	204	396	129.5	295	232	149	229	237.5	157	176	285	243.5	166.5	168
16045	MICRO.15464.C1	31.3	cell.cycle	PGSC0003DMB000000229	Pot_ch09	94.97	258510	258875	Cyclin-dependent kinase inhibitor 3	331	250	262	517	374	191	217	263	266	216	560.5	381.5	215	187	310	209.5	400.5	200	330.5	425	468.5	352	387	348.5	588.5	298.5	537	434	173	299	272.5	179	433	216.5	173.5	187	209	409	197	297.5
16046	MICRO.12057.C1	10.6.3	cell wall.degradation.pectate lyases and polygalacturonases	PGSC0003DMB000000076	Pot_ch07	96.25	1540756	1541629	Fimbrin	47	51	52	51	51	52	53	52	54	52	53	72	54	46	59	45	48	48	47	51.5	48.5	47	52	49	47	52	47	57	43	47	50	49	48	48	50	46.5	49	51	48.5	51
16047	MICRO.14280.C1	35.2	not assigned.unknown	PGSC0003DMB000000306	Pot_ch08	97.71	278660	277797	Conserved gene of unknown function	419.5	577	468	789.5	557.5	473	609	775.5	730	646	789.5	538	486	468.5	379	646	1084.5	521	843.5	989	695.5	936	848	667	844.5	612	685	828	329	702	626	431	645	531.5	352.5	389	673	631.5	451	479.5
16048	MICRO.15291.C1	28.1	DNA.synthesis/chromatin structure	PGSC0003DMB000000155	Pot_ch12	99.06	548726	549361	GAMYB-binding protein	5402	3310.5	3284	6962.5	5420.5	5759	4119	7422	7427	4808	8984.5	4486	4700	4794	3248.5	6033	3725.5	4164	7155	2438	2169.5	2907	2835	1708	2571	1897	2315	2885.5	1421	2216.5	4726	4773	4028	5411	4041	5539.5	3419	3964	2969	3583
16049	STMGB65TV	35.2	not assigned.unknown	PGSC0003DMB101000020	Pot_ch02	94.44	611945	611106	Pentatricopeptide repeat-containing protein	118	97	86.5	132.5	90	101	107	120.5	79	119	163	107	112	89	131	104	153.5	105	170.5	212.5	99	115.5	140	102.5	202.5	65	83	127	60	103	131	74.5	130	120	86	96.5	114	117	82.5	136
16050	MICRO.6130.C1	29.5.11.04.02	protein.degradation.ubiquitin.E3.RING	PGSC0003DMB000000244	Pot_ch02	99.29	176535	177934	Sporulation protein RMD5	1245	1080	1048	1935.5	1174	1293	1641	1937	1877.5	1318	1965	1481.5	1139	1190	978	1545	2161	1491	1661.5	2172	1293	1579	1708	1190	1439.5	1531	1391	1588.5	605	1019.5	1108	846	1333	990	768	984	1218	1437	1014	931
16051	MICRO.8171.C1	20.1.02	stress.biotic.receptors	PGSC0003DMB000000446	Pot_ch10	99.22	383889	383249	Amt2	52	63	56	69.5	65	66	61	69	60	61	67.5	61.5	63	65	66	57	59	54	69	86	60	62	67	64	74	57	58	65	49	69	64	56	62	59	57	57	83.5	61	64	64
16052	MICRO.802.C2	29.5.11.04.02	protein.degradation.ubiquitin.E3.RING	PGSC0003DMB000000215	Pot_ch06	99.76	188621	189030	Peroxisome assembly protein	2633.5	2816	1728	4388	3067	2510	3589	4463	4397	3136.5	4446	3083	3024	2728	1710.5	3580	4040	2792	3857.5	3074	2730	2692	3051.5	2173	3990	3950	2350	3237	991	2165	3035.5	1812	3234	2364.5	1656	1672	2787	3295	2039	2315.5
16053	bf_acdcxxxx_0038f12.t3m.scf	35.2	not assigned.unknown	PGSC0003DMB000000497	Pot_ch03	99.2	114768	115017	--	56.5	77	60	83	68	65	66	75	77.5	82	84	70.5	76	56.5	56	56	64	72	77	69	67	69	69	67	68	66	62	72.5	58	68	63	61	71	70	64	73	74	65.5	62	66
16054	MICRO.10502.C1	35.2	not assigned.unknown	PGSC0003DMB101000060	Pot_ch01	98.17	1006916	1007350	Splicing factor, arginine/serine-rich 2,rnap interacting protein	547	561	320	816	490	392.5	605	624	578	498	732	511.5	441	458	374	527.5	630.5	495	886	729	433	479	608	400	576	404.5	423.5	462	230.5	416	557	351.5	542	450	353	310	476	587	284	368
16055	MICRO.9636.C1	35.2	not assigned.unknown	PGSC0003DMB000000174	Pot_ch09	100	394002	393636	MazG nucleotide pyrophosphohydrolase domain protein	215	135	210	288	193	219	225	274.5	255	277	344	328	119	369	192.5	269	193	258	297	276	130	118.5	190	130	88.5	187.5	163	199	75	124	159	93	211	238	155	147.5	119.5	123.5	189	174
16056	cPRO5E10TH	31.4	cell. vesicle transport	PGSC0003DMB000000017	Pot_ch11	100	1682368	1682180	Protein transporter	91	121	93	129	99	96	122	142.5	103	113	143	115	105	102	84	125	157	127	167	149	103.5	118	116	92	137	92	88.5	126	65	94	119	81	128	102.5	82.5	94	114	117	77	89
16057	bf_mxlfxxxx_0066e05.t3m.scf	35.2	not assigned.unknown	PGSC0003DMB000000619	Pot_ch05	97.44	79752	79248	Conserved gene of unknown function	79.5	132	76	162	127.5	119	145.5	135	94	128	179	133	124.5	82	101.5	107.5	106	103.5	158	152.5	91.5	117	113	80	107	105	100.5	119	58.5	97	101	83	138	131	81	91	128	133	77	111
16058	bf_suspxxxx_0007H10.t3m.scf	35.2	not assigned.unknown	PGSC0003DMB000000375	SL2.10ch01	100	226658	226426	Protein TIFY 3A	52	67	56.5	61	54	57	58	62.5	64	62	65	58	53	51	53	51.5	51	54	70	53	57	58	60	56	60	57	55	57	50	51.5	62.5	51	60	53.5	60	54	57	58	54	58
16059	bf_mxlfxxxx_0020c04.t3m.scf	35.2	not assigned.unknown	PGSC0003DMB000001420	NA	94.9	2455	1718	Gene of unknown function	52	67	56	74	69	70	74	76	70.5	76	90	60	68.5	61	60	62.5	65	65.5	67	55	64	65	67	61	70.5	60	62	74	51	64	66	56	74	69	59	65	76	41	68.5	74
16060	STMCK54TV	35.2	not assigned.unknown	PGSC0003DMB000000126	Pot_ch03	90.93	196636	197109	Impaired sucrose induction 1	508	657	287	894	616	636.5	542	816.5	859	934	914.5	478.5	470	849	507	719	1253	728	616	1515	998	618	1000	747	850	559	785	1383	325	462	547.5	345	1004	406	500	323.5	800	540.5	432	595
16061	MICRO.1316.C2	13.1.3.2	amino acid metabolism.synthesis.aspartate family.threonine	PGSC0003DMB000000040	Pot_ch03	99.2	1055228	1057357	Threonine synthase, chloroplastic	154	178	147	233	146	156.5	184	238	108	251.5	356	237	139	279	238	178.5	149.5	168	237	135	149	159	176.5	131	137	125	125	128	89	144.5	115.5	101	146.5	128	104	113.5	142	92.5	158	150
16062	ACDA01182C06.T3m.scf	35.2	not assigned.unknown	PGSC0003DMB000000149	Pot_ch10	93.5	1251810	1252005	Plasma membrane polypeptide	53	57	55	64	55	62.5	63	67	65	56	75.5	58	58	51.5	64	55	58	56	57	56	58	55.5	60	58	59	59	55	66	46.5	52	59	55	66	59.5	52	58	65	64	61.5	65
16063	MICRO.171.C2	29.4	protein.postranslational modification	PGSC0003DMB102000010	Pot_ch01	98.97	1351545	1351835	PRL1 protein	72	90	83.5	132	72.5	88	130	83.5	100	67	73	95.5	86	73	78	76	115	63	73	114	102	70.5	123	116.5	99	69	87.5	54	72.5	49	95	57	88	61	94	59	64	87	57	52
16065	cSTB27H17TH	35.2	not assigned.unknown	PGSC0003DMB000000283	Pot_ch12	95.93	255901	255460	Endonuclease	50	51	52	52	53.5	56	55	56.5	51	55	62	52	52	53	56	49	51	48	50.5	55	53	54.5	51	52	53	48.5	51	54	45.5	52	48	52.5	55	54	50	51	54	48	53	51
16066	MICRO.7556.C2	20.2.1	stress.abiotic.heat	PGSC0003DMB102000099	Pot_ch02	94.39	154830	155423	Cysteine string protein	240	290	157	463	314	292	315	365	292.5	425	583	425.5	410	284	283	340	648	390	616	982	469	606	679.5	434.5	680	419	343	660	142	329.5	217	161.5	429	393.5	219	243	352	413	230	419
16067	MICRO.12554.C1	35.2	not assigned.unknown	PGSC0003DMB000000034	Pot_ch12	NA	NA	NA	--	196	192	149	318	223	149	190	273	171	165	335	200	256	149	100	279	231	166	302	223.5	140	175	212	163	196	187	192	160.5	94	139.5	246	158	188.5	171	134.5	120	146.5	247	149	183
16068	MICRO.978.C3	27.3.36	RNA.regulation of transcription.Argonaute	PGSC0003DMB000000489	Pot_ch03	99.66	272097	272972	AGO1-1	1683	382	1095.5	905	4607	763	2263	3758	1070.5	1664	5330	1926	1861	1228	1930	3245	1952.5	2571	2467.5	1486	708	315	1601	650	3164	1079	1851	1649	134	1155	2162	870	1272.5	1328	883	1181.5	353	1886	749	1949
16069	bf_arrayxxx_0038e09.t7m.scf	35.2	not assigned.unknown	different hits	NA	96.06	677906	677577	--	53	99	78	152	58.5	54	97	59	109.5	94	68	58	56	45	50	52	53	60	51	74	58	76	75	65.5	56	66	74	52	55	51	50	72.5	59	53	47	78	72	94	55	52.5
16070	MICRO.347.C24	19.32	tetrapyrrole synthesis.sirohydrochlorin ferrochelatase	PGSC0003DMB000000004	Pot_ch02	98.26	3138439	3137810	Sirohydrochlorin ferrochelatase	2049.5	203	155.5	2901.5	3069	1861	194	255.5	179.5	238	3603	2909.5	2709	1872	155	221.5	318	234	293.5	422	842	978	1243.5	837	257.5	1252	202	299.5	95	1242	171.5	1409	238	167	140	151.5	1594.5	2950	1241	193
16071	bf_mxflxxxx_0039g01.t3m.scf	35.2	not assigned.unknown	different hits	NA	97.18	1227147	1227820	--	75	53	68	58	86	74.5	83.5	87	89.5	54	105	77	92	58	65.5	81	108	77.5	74	78	73.5	96.5	100	77	90	65	86	88.5	58	72.5	68	66	75	77	59	77	52	54	70	64.5
16072	MICRO.13638.C1	35.2	not assigned.unknown	PGSC0003DMB000000569	Pot_ch02	99.05	235600	235914	Pentatricopeptide repeat-containing protein	64	81	77	102	78	75	74	84	87	89	106	82	79	63	74.5	72	195.5	83	82.5	182.5	126.5	144	183	95	127	74	96	95	66	158	74	62.5	74	69	64.5	68	74	72	59	63
16073	MICRO.6501.C1	27.3.67	RNA.regulation of transcription.putative DNA-binding protein	PGSC0003DMB000000379	Pot_ch10	99.53	439194	438770	Inhibitor of growth protein	329	327.5	231	474	605	366	581	820	376.5	593	1045.5	434.5	536	302	395.5	592	837.5	380.5	743	1134	613	838	826	587	822.5	369	644.5	874.5	128	343	479	344	457	491	206	286.5	479	517.5	384	428.5
16074	MICRO.5099.C3	35.2	not assigned.unknown	PGSC0003DMB000000273	Pot_ch08	99.86	346240	345519	Conserved gene of unknown function	495	460	341.5	753	490.5	456.5	590	658	578	603.5	846	586	495	404	328	534	550	498.5	797	708	363	432	524.5	414	538	345	349	421	195	334	572	333	476	386	288	352.5	472	590	315	381
16075	bf_arrayxxx_0090h11.t7m.scf	35.2	not assigned.unknown	PGSC0003DMB102000010	Pot_ch01	93.57	2485928	2486091	Jasmonic acid-amino acid-conjugating enzyme	49.5	52.5	49	51	71	54	56	52	54	52.5	56	54	53	47	49	47	50	52	51	51	48	49	60	48	52	48	50	56	45	49	46.5	48	51	51	50.5	52	50.5	52.5	52	52
16076	MICRO.8571.C1	29.2.3	protein.synthesis.initiation	PGSC0003DMB000000035	Pot_ch01	99.83	1761239	1760660	Eukaryotic translation initiation factor 2 gamma subunit	8665	3106	2226	15161	10170	3162	10310	4871	4334	3194.5	14627	3616	3991	3607	7366	3845	4738	3792	13628	5087.5	3700	10166	4500.5	8549	4145	6627	3221	9795.5	3563	3034	3425	2292	4178	8112	1910	2676	2788.5	10868	2714.5	7948
16077	MICRO.13572.C1	35.2	not assigned.unknown	PGSC0003DMB102000609	Pot_ch06	96.35	942	1731	Gene of unknown function	49	50	49	51.5	52	49	52	52	52	54	51	51	51	45	49	46	50	54	51	52	50	46	49	47	50	47	48.5	53	43	45	49	45.5	51	46	49	50.5	52	52	49	50
16078	POADJ65TP	35.1	not assigned.no ontology	PGSC0003DMB000000805	SL2.10ch01	98.47	20309	19787	Amino acid binding protein	44	48.5	51	50.5	50	50	50	51	47.5	48.5	52	52	50	45	50.5	44	49	52	46.5	50	48	47	47	48	49	45	46	50	45	45	43	47	48	46	47.5	51	49	51.5	50	52
16079	BF_LBCHXXXX_0042F10_T3M.SCF	35.2	not assigned.unknown	PGSC0003DMB000000159	Pot_ch03	99.7	668964	669634	Sexual organ expressed protein	54	53	54	58	58	61	59.5	58.5	59	56	61.5	53	54	49	54.5	52	54.5	55	56	54	51.5	57	57	54	57	53	50	56	46	55	55	50	61	57	52	55	58	57	59	57
16080	POAC349TV	3.7	minor CHO metabolism.sugar kinases	PGSC0003DMB000000226	Pot_ch04	95.15	119531	119038	Xylulose kinase	355	234	206	372	315	308	336	425.5	308.5	346	522.5	341	300.5	257	218.5	361	833.5	343.5	406.5	774	505	616	685	392	454.5	431	338	543	145.5	333.5	215.5	190	329.5	260	193	248	348	299	264	264.5
16081	MICRO.1723.C2	35.2	not assigned.unknown	PGSC0003DMB000000283	Pot_ch12	97.83	553304	553028	Conserved gene of unknown function	1969.5	1797	1049.5	2242	1986	1719	2563.5	3080.5	2326	2737	2794.5	2149.5	2007	1597.5	1310	2224	3424	2102	3086.5	3363	2317.5	2721	3027	2299.5	2983	2680	2128.5	3729	817.5	1788	1753	1304	2049	1807	1020	1330	1655.5	1951	2047.5	1813
16082	bf_ivrootxx_0055e08.t3m.scf	35.2	not assigned.unknown	PGSC0003DMB000000091	Pot_ch06	96.04	595180	595479	Multidrug resistance pump	723	762.5	511	1087	804	762	892	1125	708	564	1029	669.5	873.5	629	538.5	1193	1041	585	1398	642	437	501	711	629	816	659	541	552	269	597	844	552	926.5	545	612	563	697	1218	724.5	695
16084	bf_suspxxxx_0058a11.t3m.scf	35.2	not assigned.unknown	PGSC0003DMB000000566	Pot_ch12	98.42	186466	186214	Conserved gene of unknown function	77.5	92	80	102.5	99	81	93	103	81.5	94.5	110	95.5	86	77	79	90.5	116.5	81.5	100.5	115.5	83.5	103.5	92	92	111.5	82	87	89.5	68	85	85	85	104	93	75	81	91	104	82.5	81
16085	MICRO.6452.C2	35.1	not assigned.no ontology	PGSC0003DMB102000010	Pot_ch01	99.79	1957866	1958346	Heavy metal-associated domain containing protein	1247.5	1540	793	2247	1598.5	1403	1488	1692	1787.5	1457	2015	1349.5	1366	1673	844.5	1451	1616	982	1927.5	1352	1062	937.5	1399	1243.5	1118	2035	1151	1769	503	1159	1491	671	782	781.5	760	691.5	933	920	1091	1029
16086	cSTA32D7TH	35.2	not assigned.unknown	PGSC0003DMB000000105	Pot_ch01	98.66	116549	116772	Squamous cell carcinoma antigen recognized by T-cells	114	102	107	175.5	183	114	136.5	152.5	112	84	159	113	115.5	107	106.5	153.5	105.5	107	148	105	89	98	95	81	99	67	71	84	63	85	123	101	146	121.5	84.5	118	99	139	65	85
16087	bf_acdcxxxx_0010c04.t3m.scf	35.2	not assigned.unknown	PGSC0003DMB000000626	Pot_ch10	98.65	209401	209179	--	81	106	84.5	151.5	105	110	102	104	117	113	111	117	124.5	78.5	90.5	82	92	73	102	100	85	87	100.5	87	101	85	87	98	62.5	81	106	81	114.5	85	81	77	98	127.5	75	91
16088	ACDA04618A10.T3m.scf	27.1.1	RNA.processing.splicing	PGSC0003DMB000000129	Pot_ch10	97.22	1348765	1348623	Spliceosomal protein sap	622	597	497.5	1168	809	574	707	749	678	715	1301	611	663	490	395.5	690.5	646	709.5	856.5	1025.5	724.5	641	668.5	454	687	722.5	515.5	653	381	532.5	824	377	726.5	432	471.5	517	622	664.5	432	425
16089	MICRO.13164.C1	1.01.01.02	PS.lightreaction.photosystem II.PSII polypeptide subunits	PGSC0003DMB000000150	Pot_ch06	99.07	836470	836897	Photosystem II reaction center W protein, chloroplastic	104.5	95.5	58	71	94	65	129.5	138	86	239	129	154	68.5	71	55	90	60	117.5	152	75	60	71.5	76	60	59	56	55	59.5	54	54	60.5	62.5	95.5	89.5	76.5	81	58	76	99	60
16090	bf_stolxxxx_0016c09.t7m.scf	35.2	not assigned.unknown	PGSC0003DMB000000226	Pot_ch04	92.59	220189	220032	Conserved gene of unknown function	48	54	54	49.5	51	50	53	53.5	50	53.5	55	53	53	47	58	46.5	46	55	49	51.5	48	49	48	48	49.5	47	48	51	45	46	46	46.5	50	49	46	52	51	53	50	50
16092	cSTB29L5TH	35.1	not assigned.no ontology	PGSC0003DMB000000290	Pot_ch01	98.83	193185	193015	RNA binding protein	314	295	190	418	348	220	345	344.5	329	299	433	253.5	264.5	239	173.5	312.5	416	288	431.5	362	278	397.5	318	242	319.5	267	285.5	368.5	146.5	224.5	276.5	185	256.5	254	182	207	233	320	175.5	208
16093	MICRO.11296.C1	20.2.4	stress.abiotic.touch/wounding	PGSC0003DMB000000092	Pot_ch01	100	859321	858738	Wound-induced protein WIN2	189	175.5	109	696	354	386.5	135	172	332	975	622	454	175	108	157	94	117	163	164	510.5	160	128.5	187.5	135.5	333	250.5	145.5	139	80	233	300	133	500.5	140	117	106	112.5	196	196.5	397
16094	bf_arrayxxx_0070d04.t7m.scf	35.2	not assigned.unknown	PGSC0003DMB000000004	Pot_ch02	96.36	3082460	3082000	TRNA	493	614	431	724	370	444	482	741	622	565	876	634	577	440	422	632	705	604	818	683	518	608	658	459.5	428	561	364	334.5	240	357	329	292	503	419	394.5	453.5	501.5	544	481	363
16095	cSTB43A12TH	20.2.4	stress.abiotic.touch/wounding	PGSC0003DMB000000560	Pot_ch01	100	198854	198590	Sn-2 protein	53	57.5	52	56	53	55	54	54	53.5	54.5	53.5	56	54	44.5	54	47	51	51	54	49.5	49	53.5	54	49	52	54.5	49	52	45	50.5	50.5	47	59	52	53.5	54	54	55	56	57
16096	MICRO.16835.C1	35.2	not assigned.unknown	PGSC0003DMB000000021	Pot_ch09	96.97	2072822	2071647	F-box family protein	61.5	62	54	58	74	59	60.5	69.5	57.5	71	63	75	52	53	66	57.5	95	62.5	64	88	75	71	114	58	86	66	53	94	56	55	56	58	52	54	58	52	57	51.5	51	56
16097	MICRO.11095.C1	29.4	protein.postranslational modification	PGSC0003DMB000000136	Pot_ch01	98.46	561743	561161	Calcium-dependent protein kinase	311	286	268	487	241	300	335	308	378	375	395	338.5	383	336	236	291.5	459	348.5	362	449	301	398	566	338	562	250.5	352	652	186	467	374	242	359	237	244	278	276	397	272	291
16098	MICRO.2949.C1	30.3	signalling.calcium	PGSC0003DMB000000129	Pot_ch10	98.9	727425	726696	EF hand family protein	3914	3804	2225	4639	3906.5	3200	4480	5551	5115	5066	5865	3681	4036	3662	2904	4622	9627	3825.5	5954	10007	6117.5	7468	7607	6223	7090	5896	5569	7357.5	1873	3691	3653	3526	3588	3807.5	2316.5	2143.5	5596	3815.5	3483	4040
16099	bf_swstxxxx_0064b01.t3m.scf	35.2	not assigned.unknown	PGSC0003DMB000000249	Pot_ch04	97.29	454279	454979	50S ribosomal protein L22	45	55	52	58	56	50	58	52	50	51	56	54	53	50	53.5	49	53	53	52	52	54	52	55	50	49	48.5	50	52	45	50	50.5	49	56	53	53	52.5	51	53	54	50
16100	MICRO.6789.C1	35.2	not assigned.unknown	PGSC0003DMB000000283	Pot_ch12	95.69	312173	311526	Stage III sporulation protein AA	78	95.5	96	75	83	121.5	106	86.5	87.5	88	86	94	86.5	65.5	80	80	76	79.5	81.5	76	134	103	103	114	99	95	108	87	191	158	121	146	160	146	147	161.5	106	119	123	110
16101	bf_mxflxxxx_0001d05.t3m.scf	27.4	RNA.RNA binding	PGSC0003DMB000000008	Pot_ch10	92.99	2872726	2873035	RNA binding protein	168.5	147	162	318	614	651	647	829	246	639	985	195	827	117	491.5	730	824	250	794	793.5	480	548	662	536.5	654	256	492	744	99	130.5	604	451	221	559	146	172	569	703	477	623
16102	bf_mxlfxxxx_0033b07.t3m.scf	35.1	not assigned.no ontology	PGSC0003DMB000000008	Pot_ch10	97.42	1059849	1059191	SOUL heme-binding protein	49	48	50.5	51	53.5	48	49	49	52	52	54	51	49	45	55	49	51	51	49.5	56	49.5	52.5	49.5	50	49.5	50	50	58	45	49	50	46	50	48.5	49	52	46	50	50	49
16103	MICRO.13605.C1	30.2.20	signalling.receptor kinases.wheat LRK10 like	PGSC0003DMB101000051	Pot_ch05	99.28	708059	706948	Wall-associated kinase	53.5	64	57	54	57	62	60	60	58	64	61	64	55	46	74.5	52	56	52	56	99	65	56	67.5	62	66	55	55	63	47	61	51.5	48	56	52	53.5	51.5	54	55	50	58
16104	SDBN003D18u.scf	29.4	protein.postranslational modification	PGSC0003DMB000000004	Pot_ch02	98.9	3315182	3315637	Stpk1 protein kinase	2422.5	1380	965	3369	2355.5	2265	2385	2797	1941	2375	3755.5	2237	1879	2851	1352	2122	1579.5	1626.5	3395	1555.5	1135	1433	1597	1172.5	1273	1377.5	1018	1658	304	1012	1686	1392	1865	1580	963	1105	2338.5	2384	2078	1532.5
16105	cSTA9B13TH	35.1	not assigned.no ontology	PGSC0003DMB000000004	Pot_ch02	98.03	2571981	2572437	Mannosidase alpha class 2a	193.5	157	130.5	303.5	222.5	140	192	195	204	129	208	156.5	175	133	139	181	172	169.5	215	175.5	128	146.5	135	111	153.5	88.5	113.5	118	76	113.5	146	135	150	169	108	128	136	190	86	138
16106	MICRO.9738.C2	17.6.3	hormone metabolism.gibberelin.induced-regulated-responsive-activated	PGSC0003DMB000000210	Pot_ch05	93.87	260741	261050	Gibberellin-regulated protein 3	50.5	54	50	58	53	50.5	54.5	53	52	59	53	54	64	48	58	52	52	49.5	56	54	48.5	52.5	52	57	48	45	52.5	54	43	45	45	47	49	51	51	48	50	54	51	54
16107	cSTB30N7TH	1.02.02	PS.photorespiration.glycolate oxydase	PGSC0003DMB000000040	Pot_ch03	97.32	880748	880451	(S)-2-hydroxy-acid oxidase	56	56	50	93	71	53	59.5	59	76	57	75	58	73	47	52	54.5	66	67.5	95	89.5	58	54.5	63	60	87	57	74	76	48	53	68.5	62	73	65	62.5	63	67	79	54	63
16109	MICRO.15167.C1	35.2	not assigned.unknown	PGSC0003DMB000000095	Pot_ch01	100	837119	836496	Pentatricopeptide repeat-containing protein	109.5	147.5	111.5	197	126	132	144	160	147	137	162	120	161.5	125.5	107	135	174	123	179.5	148	117	148	163	141	164	97	134	145	90	128.5	158	118	113	129	91	113	126	138	112	108
16110	MICRO.8648.C1	35.1	not assigned.no ontology	PGSC0003DMB101000051	Pot_ch05	99.14	1036527	1036061	Oxidoreductase	314.5	303	239.5	472	320	326.5	331	401	413	284.5	477	281	340	322	260	368	605	357	459.5	495	314	410	437	335.5	404	248.5	304	494.5	153	316	389.5	266	351.5	334	231	265.5	334	357	249.5	295
16111	cPRO8I21TH	35.2	not assigned.unknown	PGSC0003DMB000000227	Pot_ch06	92.18	689435	689996	Acyl-[acyl-carrier-protein] desaturase	46	51	52	50.5	49	53	53	54	50	56	56	50	56	48	52	47	50	49	50	52	47.5	47	51	50	50.5	47	49	52.5	45	48	47	49	53	48.5	52	50	49.5	51	50	47
16112	bf_mxlfxxxx_0048b03.t3m.scf	35.2	not assigned.unknown	PGSC0003DMB000000464	SL2.10ch01	98.05	170390	170134	Conserved gene of unknown function	125	115	100	129	99.5	121	133	155	153	168	153	153	132	104	92.5	118	221	128.5	142	222	157	177	233	156	195	100	159	194	69	148	98	88	126.5	96.5	99	103	124	101.5	106	86
16113	BF_LBCHXXXX_0005E06_T3M.SCF	26.02	misc.UDP glucosyl and glucoronyl transferases	PGSC0003DMB101000128	Pot_ch06	98.06	1249495	1248727	UDP-glucosyltransferase	59	63	60	63	66	62.5	71	68.5	65	90	86	69.5	61	60	59.5	59	77	77	65.5	107	78	104	84.5	69	56	51	62	105	52.5	55.5	62	60.5	69.5	77	55	70	68	63	70	65
16115	MICRO.18063.C1	35.2	not assigned.unknown	PGSC0003DMB102000099	Pot_ch02	98.68	891641	891868	Conserved gene of unknown function	49	50	54	55	62	54	55	55	56	56	58	53	72	51	47	50	63	56.5	56	55	50	51	51	52	51	49.5	51.5	55	45	47	49	48.5	56	55	53	68	51	50	54	54
16116	MICRO.11251.C1	3.4.01	minor CHO metabolism.myo-inositol.phosphatases	PGSC0003DMB000000402	Pot_ch08	96.36	225129	225890	Inositol-1,4,5-triphosphate-5-phosphatase	48	51	52	53.5	50	53	53	53.5	50	54.5	58	54	53.5	51	53	46	50	53	50	55	52	53	55	51.5	54	49	52	56	44	49	50	51	52	53	51	56	55	54	51.5	61.5
16117	bf_arrayxxx_0061e04.t7m.scf	16.2.1.02	secondary metabolism.phenylpropanoids.lignin biosynthesis.C4H	PGSC0003DMB000000530	Pot_ch08	93.87	235820	236629	N-hydroxycinnamoyl-CoA:tyramine N-hydroxycinnamoyl transferase THT7-8	45.5	54	51.5	52	53.5	53	69.5	56	54	56	56	56.5	51	51	51	51	54	52	56	51	52.5	52.5	51	49	52	45	50	52	44	50	49.5	49	56	52.5	53	51	50.5	49	53	52
16118	MICRO.3436.C1	35.2	not assigned.unknown	PGSC0003DMB101000051	Pot_ch05	98.14	768054	768430	By genscan and genefinder	1876.5	1564	1057.5	1604	1188	1130	2583	1864	1421	2221	1678	2362	1203.5	813	1373	1439.5	1975	1439	2064	3773	1649.5	2330	1880	1214	2230	1178.5	1193	1871	691	1696.5	1315	902	1540	1776.5	900	820	1184.5	1401	761	1282
16119	bf_ivrootxx_0030e06.t3m.scf	29.4	protein.postranslational modification	PGSC0003DMB000000001	Pot_ch01	95.51	3124609	3124524	ADP-ribosylation factor 1	45	50.5	50	50	51	51	52.5	55	51	46	56	51	57	49	52	44	50	50.5	51	54	50	50	48.5	49	48	49	47	55	46	47	46	46	50	48	49	50	50	51	48	50
16120	POCCJ58TV	35.2	not assigned.unknown	No Significant Hit	NA	NA	NA	NA	--	255	507	406	398	323.5	523	584	406	357	402	417	359.5	349	362	362	287.5	321	270	242	334	651	571	509	525.5	457	410	438	373	832	653	486	605.5	683	742.5	694	873	605	748.5	691	658
16121	MICRO.15746.C1	27.3.67	RNA.regulation of transcription.putative DNA-binding protein	PGSC0003DMB000000086	Pot_ch04	97.7	1313849	1314022	Universal stress protein family protein	3633	5521	2905.5	5190.5	1693	3073	5762	4073	8092.5	5083.5	3660	5124.5	6238	1555	3674	2418	6950	3380.5	3897	9748	6235	7126	8808	6976	7805.5	4704	5649	10966.5	4547	3021.5	5531.5	2684	3065.5	3363.5	2568	2049	3270	3817	2613	2878
16122	bf_arrayxxx_0057c04.t7m.scf	35.2	not assigned.unknown	PGSC0003DMB000000180	Pot_ch06	94.29	82973	83422	TCP protein	50	57	57	63	62	55	59.5	60	60	61	62	57	56	54	59	49.5	60	55	53	59	58	59.5	58.5	59	56	53	55	62	50	55	52	55	60	55	55	55	59	58	55	59
16123	STMDO66TH	35.2	not assigned.unknown	PGSC0003DMB000000040	Pot_ch03	99.73	663000	663375	DNA binding protein	46	51	50	51	53	48.5	52	49.5	53	51	55.5	48	53	46.5	55	46	50	49	47	51	50	50	48	51	46	47.5	48	51	42	46.5	46	46.5	50	47	49	49.5	51	51	50	51.5
16124	MICRO.3426.C6	35.2	not assigned.unknown	different hits	NA	92.61	291872	291417	--	48	62	81	77	58.5	52	NA	109	90	53	69	60	55	56	63	99	133.5	52	46	63	58	50	49	52	58	79	110.5	54	69	46	48	54	61	54	50	80	52	69	52	63
16125	MICRO.1805.C1	35.1	not assigned.no ontology	PGSC0003DMB000000540	Pot_ch05	98.35	304104	303621	Nucleoredoxin	559.5	1238	447	818	657	476	1683	990	1533	1056.5	3354	1356	1077	839	426.5	687	428.5	542	1085.5	1566	788.5	610	465	537	609	428.5	346.5	350	264.5	387	806	677	695	1149	577.5	474	937	1102	329	806
16126	BPLI18L19TH	35.2	not assigned.unknown	PGSC0003DMB000000076	Pot_ch07	98.09	994425	994738	Chromosome 20 open reading frame 30	49	52	52	55.5	50	51	49	56	53.5	54	51	52	53	44	62	46.5	50	51	49	48	47.5	51	51	48	49	48	49	55	43	44.5	48	48	51	50	48	47.5	50	49	50	53
16127	MICRO.4657.C2	35.2	not assigned.unknown	PGSC0003DMB000000021	Pot_ch09	99.8	1499080	1499576	Nucleolar phosphoprotein	103.5	109.5	106	110.5	123	115	143	133	98	96.5	102	116	102	92.5	101	113	110	112.5	116	90.5	111	113	112	77	121	103	79	93	89.5	101	103.5	122	104	125	97	107	120	124	90.5	91
16128	bf_suspxxxx_0053a10.t3m.scf	35.2	not assigned.unknown	PGSC0003DMB000000254	SL2.10ch03	95.45	422292	422161	--	48	52	47.5	52	49	49	51	55	48	64	52	53	50.5	43	56	46	53	48.5	52	49	50	48	50	50	49	45	44.5	48	43	46	48	48	51	48	52	47	48	49	53	51
16129	SDBN003I22u.scf	35.2	not assigned.unknown	No Significant Hit	NA	NA	NA	NA	--	48	55	52.5	60	56	56	82	61	59	65	64	59	68.5	47	53.5	51	51	62	62	60	53.5	55	53	55	54	57	54	58	48	51	54	54	55.5	54	58	55	50	52	52	56
16131	POCB314TV	26.03	misc.gluco-, galacto- and mannosidases	PGSC0003DMB000000046	Pot_ch11	95	107163	106524	Endo-1,4-beta-D-glucanase	69	127	58	62	59	69	111	70	82.5	132	70	75	100	56	64	69	62	56	91	61.5	83	62.5	69.5	73.5	61	57.5	58	56	54	49	53	54	69	62	50	56	71.5	64	57	66
16132	SSBN002K08u.scf	35.2	not assigned.unknown	PGSC0003DMB101000020	Pot_ch02	93.09	1013834	1013618	Kinesin motor family protein	66	62	56	67	57	71	66	70	67	69	75	64	59	59	59.5	58	57	57	70	67	51.5	57	57	59.5	59	52	59	59	49	52.5	64	50	64	59	54	53	61	57.5	59.5	64
16133	MICRO.5475.C1	35.2	not assigned.unknown	PGSC0003DMB000000271	Pot_ch03	NA	NA	NA	Acid phosphatase 1	55.5	81	58.5	93	74	75	79	109	89	132	94.5	74	70.5	85	64	84	91	81.5	86.5	91.5	67	84.5	91	73	92.5	79.5	67	198	53	83	99	57	92	63	62	76	88.5	67	75.5	107
16134	POCC729TP	27.1.1	RNA.processing.splicing	PGSC0003DMB000000239	Pot_ch01	100	953440	953220	Serine/arginine rich splicing factor	47	51	52	54	49	51.5	54	65	50	52	58	49	51.5	46	60	51	48	48	48.5	47.5	49	45	47	49.5	46	48	46	49	43	47	48.5	45	51.5	48	46	48	50	50	50	51
16135	STDB004D20u.scf	35.2	not assigned.unknown	No Significant Hit	NA	NA	NA	NA	--	52.5	58	57	67	53	57	56.5	65	56	67.5	56	61	52	52	59	55	55	53	54	51	53	52	53	50	57	53	55	54	49	50	50	51	58	55	55	53	62	55	54	55
16136	ACDA03685D01.T3m.scf	35.2	not assigned.unknown	PGSC0003DMB000000785	Pot_ch04	93.55	64446	64595	Conserved gene of unknown function	68	78	65.5	91	67	71	84.5	90	82	75	108	77.5	82	72	73	71.5	91	83	94	93.5	86	82	87	76	86	71	75	87	56.5	76	72	66	86	93	67	75.5	71	74	64	66
16137	BF_TUBSXXXX_0058H11_T3M.SCF	35.2	not assigned.unknown	PGSC0003DMB000000198	Pot_ch08	94.57	891733	891605	Ferrochelatase	49	48	51	49	47	46.5	50	51	48	53	49	50	49	43.5	49	50	46	47	48	50	48	50	52	50.5	49	47	47.5	49	46	46.5	48	48	53.5	50	50	45	51	52	52	49
16138	MICRO.4515.C1	30.3	signalling.calcium	PGSC0003DMB000001571	NA	99.12	3603	4172	Calcium ion binding protein	49	55	53	72.5	48.5	53	58	63	59	57.5	82.5	58	62.5	48	50	61	65	64	57	51.5	57	54.5	56.5	53	53	71	50	55	46	46.5	65	55	59	54.5	48	54.5	61	55	56	52
16139	bf_mxflxxxx_0049c01.t3m.scf	30.2.22	signalling.receptor kinases.proline extensin like	PGSC0003DMB000000040	Pot_ch03	97.39	2090926	2091654	Small GTPase Rab2	59	83	70	89	75	79.5	83	88	84	84	88	77	72	65	65	64	68	71	67	60.5	82.5	82	76	73	79	74.5	74	79	67	77	73	75	93	82.5	72.5	79.5	81	83	87	82
16140	MICRO.7302.C2	35.2	not assigned.unknown	PGSC0003DMB000000026	Pot_ch03	95.41	167764	167980	SFT2 domain containing 2	310	273	197.5	401	231	283	307.5	351	322	296	397	312	279	256.5	184.5	340.5	526	281.5	371	456	344.5	404.5	385	282.5	373	270	311.5	409.5	139.5	274	316	201	317.5	245	184.5	186	322.5	312	194	245
16141	MICRO.17806.C1	30.3	signalling.calcium	PGSC0003DMB000000087	Pot_ch06	100	302476	303163	Calcium-binding protein	104	108	63	86	71	86	85.5	103	65	126	95	106	80	54	124	59.5	161	58	78	261.5	140	167	225	272	105.5	164.5	174.5	100	116	210	59	76	93	108	65.5	59	172	76	82	96
16142	MICRO.2716.C3	35.2	not assigned.unknown	No Significant Hit	NA	NA	NA	NA	Prf	60	114	65	68	64	62	132	70	166	147	137	141	89.5	64.5	63	55	67	62	130	117	95	67	66	118	78	113	62.5	66	55	60	67	85	60	103	104.5	57	140.5	120	60	88
16143	MICRO.7440.C1	30.6	signalling.MAP kinases	PGSC0003DMB000000080	Pot_ch09	99.32	1895249	1895988	Kinase	84	70	73	84	75	69	78	74	83	81.5	80	101	62	55	75	61	58	63.5	77	63	73	63	67	67	68	59	68	64	50	72	69	53	83.5	84	57.5	59	68	70	58	78
16144	MICRO.1555.C1	35.2	not assigned.unknown	PGSC0003DMB000000214	Pot_ch03	99.3	205290	204864	Conserved gene of unknown function	3259	3120.5	2109	4385	2703	2884	3473.5	4262	5081	3995	3621	2764.5	2637.5	3410	2259	3776	3377	3353	4295	2918	2716	2900	3211	2280	2849	2758	2698	2449	1171.5	1722.5	2711	1571.5	2666	3156	1934	2606	2811	921.5	2259	2816.5
16145	MICRO.12045.C1	35.2	not assigned.unknown	PGSC0003DMB000000453	SL2.10ch03	98.87	283051	282524	Phenylalanine ammonia-lyase	182	148.5	114.5	252	198	125	246.5	210.5	201	183.5	362	205.5	195.5	115	109	160	148	160.5	314	107	99	107	126	127.5	171	113	124	133	72	101	171	123	105	129.5	109	162.5	97	213	116.5	106
16146	bf_mxflxxxx_0058h04.t3m.scf	35.2	not assigned.unknown	PGSC0003DMB000000538	Pot_ch11	99	267534	267933	SPRY domain containing protein	46	52	51	54	49	51.5	53	53	53	57.5	61	53	52	45	68	50	47.5	52	55	53	49	54.5	50	51	48	51	48	50	44	46	49	47	52.5	51	48	47	50	52	52	52
16147	MICRO.11159.C2	26.1	misc.cytochrome P450	PGSC0003DMB000000445	Pot_ch08	98.56	448870	448523	Cytochrome P450	49	49.5	50	51.5	48	50	54	51	50	52	57	49	49	50	66.5	51.5	49	47	50	49	49.5	51.5	49	52	48	48	49.5	48	45	46	46.5	49	52	47	47	51	52	51	51	53
16148	MICRO.1085.C1	29.5.11.04.03.02	protein.degradation.ubiquitin.E3.SCF.FBOX	PGSC0003DMB102000141	Pot_ch02	99.34	128902	127991	F-box family protein	716.5	771	416	1170.5	837	647	687	1111	761	864	1062	670	627	867.5	523	987	1058	824	1027.5	1070	619	610.5	853	540.5	674.5	747	564	886	311	761	1057	422	846	635.5	519.5	665	656	765	721	636
16149	MICRO.7802.C1	29.2.2	protein.synthesis.misc ribosomal protein	PGSC0003DMB000000160	Pot_ch12	96.76	644881	645065	40S ribosomal protein S7	1554	201	640	1340	1828	1074	209	267.5	1639	877	2477.5	776	839	1043	671	219	263	885	1100	1380	1053	856	1301	200.5	233	232	205.5	1622.5	110.5	772	234	591.5	221	683.5	526	1123	585	957	452.5	162
16150	cSTS11N7TH	35.2	not assigned.unknown	No Significant Hit	NA	NA	NA	NA	--	49	55	51	50	50	50	50	51	50	51	63	55	53	46	49	50	46	52	51	48	53	50	44	48	50	47	49	52	45	46	49	49	52	50	48	51	51	52	50	50.5
16151	MICRO.13488.C1	29.5	protein.degradation	PGSC0003DMB000000555	Pot_ch01	98.65	115858	115711	S-adenosylmethionine-dependent methyltransferase	392	314.5	51	52	380	50	53	448	404.5	303.5	59	401	55.5	52.5	48	447	637	350.5	55	54	53	471	53.5	51.5	54	58	407	541.5	44	NA	49	49	57	58	194	225	52	407	50.5	57.5
16152	MICRO.11045.C2	17.6.3	hormone metabolism.gibberelin.induced-regulated-responsive-activated	PGSC0003DMB000000004	Pot_ch02	98.83	1096486	1096146	Protein GAST1	126	89	58	74	69	84	94	102.5	77	76	91	113	456	53	65	66	70	71.5	68	77	61	62	85	60	60	58	58	63.5	52	59	56	63	109.5	82	60	61.5	59.5	62	63.5	67
16153	MICRO.10470.C1	28.1	DNA.synthesis/chromatin structure	PGSC0003DMB000000071	Pot_ch09	99.24	566205	566335	Bipolar kinesin KRP-130	172	132.5	138	188	222.5	136	149	213	129	146	232	182	130	124	91	231	227	164	150	190	147	153.5	176	129	160	142	158	179	86.5	160	130	100	199.5	127	104	151	168.5	181.5	117	103.5
16154	MICRO.16636.C1	35.1	not assigned.no ontology	PGSC0003DMB000000542	Pot_ch10	96.71	156246	156458	EMB2762 (EMBRYO DEFECTIVE 2762)	255	286.5	199.5	484.5	263.5	221	243	326	390	189.5	397.5	348.5	346	154	281.5	332.5	532	284	423	564	451	379	478.5	325	336.5	373	423	295.5	151	212	236	214	283	243	193	251	200.5	251.5	190.5	200
16155	MICRO.3135.C1	27.2	RNA.transcription	PGSC0003DMB000000284	Pot_ch01	100	137278	137886	SIGB (SIGMA FACTOR B)	47	51	50	52.5	52.5	51	52	54	52	53	51	52	53	51	48	49.5	49	53	52	54	46	49.5	50	60.5	50.5	46.5	46.5	55	43	48	47	49	52	51	51	48	49	49	53.5	48
16156	bf_mxlfxxxx_0002c04.t3m.scf	35.2	not assigned.unknown	PGSC0003DMB000000046	Pot_ch11	98.27	1658227	1658631	--	48	50.5	51	49	53	49	50	54	51	50	51.5	51	50.5	48	49	47	49.5	54	48	50	47	51.5	49	48	62	50	48	49.5	44	45	47	48	53	46	49.5	48	48.5	48	51	49
16157	SDBN003F14u.scf	35.2	not assigned.unknown	PGSC0003DMB000000008	Pot_ch10	96.63	200368	200872	ATP binding / kinase/ protein serine / threonine kinase	51	53.5	50	53	53	51	60.5	53	53	63	53.5	57	56.5	48	54	55	52	53	51	52	60	55	52	58	49	49	51	51	44	50	50	49	54	49.5	50	50	56	53	54	50
16159	MICRO.809.C4	35.2	not assigned.unknown	PGSC0003DMB000000105	Pot_ch01	99.06	672758	673392	Conserved gene of unknown function	125.5	80.5	125	297	75	139	81.5	75	190.5	181	73	172.5	171	108	176	61.5	61	141.5	62	200	75	64	190	138	175	94	178	120	119.5	158	137	116	227.5	73	121	137.5	101	264	148	182
16160	MICRO.2055.C3	29.2.2	protein.synthesis.misc ribosomal protein	PGSC0003DMB000000424	Pot_ch05	98.86	225081	225344	40S ribosomal protein S9	48	48	48	51	48	49	51	47	48	51.5	49.5	51	49	43	50.5	44	45	49.5	45	48	47	52	59	48	48	50	48	48	44	45.5	45	46	47.5	47	45.5	46	47	46	51	49
16161	MICRO.9326.C1	35.1	not assigned.no ontology	PGSC0003DMB000000150	Pot_ch06	99.06	253508	252978	RPM1 interacting protein 4 transcript 2	189	327.5	143	350.5	328	238	215.5	397	297	197	297	300	233	181	273	274	318	195	295.5	570	259.5	195	335	333	349	278	308	306.5	104.5	279.5	272.5	125	207	170	170.5	173	226.5	210	181	234
16162	MICRO.8164.C1	35.1	not assigned.no ontology	PGSC0003DMB000000222	Pot_ch06	99.33	372615	373059	OJ000114_01.6 protein	187	214	169	229	209	258	204	258.5	182	254	327	205	200	196	139	225	134.5	224.5	212	126	110	131.5	131.5	104.5	129	102	101.5	152	109	148	209	161	274	196	139	219	177	211	159	161
16163	bf_mxflxxxx_0051h06.t3m.scf	35.2	not assigned.unknown	No Significant Hit	NA	NA	NA	NA	Ribosomal protein L27a	62	62	52	70.5	68	77	72	78	76.5	64	83	72	74	54.5	60	59	60	71	78	68.5	68	60	76	58	62.5	64	70	70.5	53	64	63	67	70	68	61	59.5	62	62	80	67
16164	MICRO.2753.C1	27.3.03	RNA.regulation of transcription.AP2/EREBP, APETALA2/Ethylene-responsive element binding protein family	PGSC0003DMB000000801	SL2.10ch06	99.09	93636	94073	Apetala 2	55	56	56	59.5	59	52	60	57	54.5	64	62	56	67	50	55	51	67	58	56	81	60	61	74	85	84	73	65.5	58	44.5	58.5	48	48	63	59	51	57.5	57	64	58	63
16165	bf_cswbxxxx_0034c11.t3m.scf	35.2	not assigned.unknown	PGSC0003DMB000000047	Pot_ch07	95.94	851282	851478	HDDC2 protein	1213	1166	973.5	2437	1690	1517	1639	2503.5	1403	1337	2207	1422.5	2211.5	1783	1164.5	1818	2455.5	1577	2138	2012	1324	1780	1865.5	910	1681	1616	980	2189.5	547	1432	2004	841	1467	1289	825	1253	1280.5	1531	1331	1125.5
16166	MICRO.3720.C1	35.2	not assigned.unknown	PGSC0003DMB000000601	SL2.10ch10	100	100122	100501	Arabinogalactan protein	52	56	51.5	53	57	51	81	71	64	83	58	59	67	49	55	63	55.5	59	57	53.5	82	56.5	53.5	74	49	57.5	59	48	43	48.5	48	49	52.5	51.5	48	53.5	64	55	60.5	52
16168	bf_mxflxxxx_0004e03.t3m.scf	27.3.50	RNA.regulation of transcription.General Transcription	PGSC0003DMB102000083	Pot_ch02	97.84	494120	494348	Tfiih, polypeptide	604.5	565.5	376.5	1188	585	397	604.5	570	628.5	701.5	1107.5	628.5	699	550.5	338	573	951	625	1412	999	657	737.5	753	741	973	529	667	710.5	307	557	635.5	422	596.5	460	439.5	362	449.5	891	381	504
16169	MICRO.4570.C1	35.2	not assigned.unknown	PGSC0003DMB000000116	Pot_ch12	98.21	1486713	1487379	Zeatin O-glucosyltransferase	76.5	83.5	68	103	69.5	75	85.5	117	94	121	194	81	79	90	61	103	369	115	81	244	87	188	134	325.5	107.5	121	141	187.5	72	94	89	61	85.5	63	68	80	104	70	92.5	65
16170	MICRO.11977.C1	35.1	not assigned.no ontology	PGSC0003DMB000000168	Pot_ch11	97.62	417930	418600	Sorting and assembly machinery (Sam50) protein	48.5	50	52	52.5	54	56.5	58	55	57	53	60	53.5	54	45	64	50	51.5	55	55	52	49	53	53	52	54	49	48	52	47	49	51.5	49	55.5	48	50	51	50	51	48	51
16171	ACDA00539E11.T3m.scf	13.1.4.1	amino acid metabolism.synthesis.branched chain group.common	PGSC0003DMB000000116	Pot_ch12	93.99	607161	606987	Ketol-acid reductoisomerase	1093.5	844	870	2153.5	1435	877	1064	1491	1181	940.5	2286	891	959	1109	666	1343	1086.5	1157.5	1593	867	504	871	666	504.5	949	559	450	981	400.5	563	942	681	1160	1016	736	1078	718	1012.5	488	726
16172	SSBN001M03u.scf	35.2	not assigned.unknown	No Significant Hit	NA	NA	NA	NA	--	49	48	49	48	50	49	49	50	47	48	52	51	51	46	52.5	49	47	47.5	49	49	51	48	49	48	49	47	47	47	44	45	44	43.5	47	47	46	48.5	48	48	49	51.5
16173	STMID34TV	35.2	not assigned.unknown	PGSC0003DMB000000841	NA	98.82	7795	8557	Gene of unknown function	178.5	144.5	171	426	275.5	293	227	289	141	305	644	141.5	242	178.5	173	258.5	224	104	476	231	104	131	142	203	117	65	186	150	79	115.5	354.5	135.5	333.5	222	83	186	250	532	252.5	214
16174	MICRO.6710.C1	35.2	not assigned.unknown	PGSC0003DMB000000091	Pot_ch06	99.29	617587	617869	Conserved gene of unknown function	117.5	128	103	195	153	137	160	201	135	146	221	125	127	102	95	162.5	154.5	116	192	147	106.5	119.5	125	106	124	104.5	97	116	74.5	100.5	130.5	112	155.5	103	104.5	107	125	174	93	106
16175	BPLI15A11TH	35.2	not assigned.unknown	PGSC0003DMB000000139	Pot_ch07	94.27	43724	43534	--	47	50.5	50.5	52.5	50	46.5	51	53	50.5	53	52	49	53	44	55	48	49	50	50	48	47	50.5	52	50	51.5	49	44	51	43	45	47	45	50.5	49	47.5	50	49	49	49	50
16176	bf_suspxxxx_0063e08.t3m.scf	11.9.3	lipid metabolism.lipid degradation.lysophospholipases	PGSC0003DMB000000005	Pot_ch06	100	2912553	2912366	Phosphoinositide-specific phospholipase C	380.5	316	260	386	355.5	361	350.5	447.5	429	470	507	350	350	339	269	372.5	1389	378	476	2041	794.5	497	776	874.5	645	1244	743.5	678	229	344	347	215	323	298.5	240	269	1045	365	265	288
16177	MICRO.6392.C1	20.2.1	stress.abiotic.heat	PGSC0003DMB000000135	Pot_ch08	98.79	1016808	1016397	Class II small heat shock protein Le-HSP17.6	133	97.5	76	147	121.5	136	145	130	121.5	140.5	175	137	107	82	102	108.5	76	106	138.5	92.5	69	69	79	77	84.5	64	75	81.5	59	76	108	85	155.5	119.5	107	115.5	73.5	105.5	72	107
16179	MICRO.2513.C1	20.2.1	stress.abiotic.heat	PGSC0003DMB000000159	Pot_ch03	98.04	76707	77420	Calmodulin-binding heat-shock protein	106	109	92	141	118	100.5	118.5	144	124.5	128	167	118	109	96.5	86	121	232	120	142	211	128	210	170.5	127	152	112	115	170	78	141	108.5	83	123	98	89	98.5	116	119	86	100
16180	SSBT005E24x.scf	35.1	not assigned.no ontology	PGSC0003DMB000000580	Pot_ch05	100	181019	180916	Calcium-binding protein	491.5	494	192	691.5	663	348.5	414	749.5	383	477	875	593	410.5	407	337	594	545	547	734	411.5	151	246	406	151.5	251	229	314	407.5	164	301	418	194	604.5	221	302.5	370	518.5	322	179.5	270.5
16181	cSTA39H17TH	30.2.3	signalling.receptor kinases.leucine rich repeat III	PGSC0003DMB000000332	Pot_ch09	92.93	523933	524243	Systemin receptor SR160	49	57.5	53	56	56.5	56	56.5	60	52	55	60.5	52	56	46	54	50.5	52	55	58	55.5	51	54	56.5	51	56	49	49	56	45	49	51	50	57	56	50	53	55	52	54.5	54
16182	bf_mxflxxxx_0058g11.t3m.scf	35.2	not assigned.unknown	PGSC0003DMB000000313	Pot_ch07	96.5	545785	546241	MIKC MADS-domain protein PPM4	48	54	51	55	50	53	51	53	53	55	56	54	55	43.5	51	48	50	56	52	54	47	54	49	52	56	48	52	55	46	46	47	51.5	52	51	46	53	52	51	52.5	50
16183	MICRO.17210.C1	35.2	not assigned.unknown	PGSC0003DMB000000351	Pot_ch09	94.85	597888	597792	--	152	100	100	280	105	63	164	156.5	67	134	287	96.5	93	70	61	133	138	127	117	64.5	64.5	101	65	101	113	94.5	95	92	64	69	148	71.5	132	76	53	73	71	80	117.5	152
16185	MICRO.12532.C1	29.5.11.04.02	protein.degradation.ubiquitin.E3.RING	PGSC0003DMB000000103	Pot_ch05	95.07	1423260	1422584	Heparanase	1344.5	2247.5	1265	2351	1687.5	1708	1873	2154	2915	2137	2499	1631	1630	1432	1354	1615.5	1286	1462	2663	1242	1378	1087	1088	1141	1351	1434.5	1176	1666	693	1136	1667	1329	1940	1691	1423	1011	1104	2285	1053	1782
16186	bf_suspxxxx_0057g10.t3m.scf	35.1	not assigned.no ontology	PGSC0003DMB000000034	Pot_ch12	97.51	1839782	1840143	Catalytic	316	414	265.5	525	362	366	451	491.5	366	503	803	517	578	458	292	450	534	418.5	630	751	417	468	500	360	444.5	301	354	590	184	425.5	398	281.5	453	481	373.5	363	408	517	278.5	381
16187	MICRO.16545.C1	30.2.17	signalling.receptor kinases.DUF 26	different hits	NA	98.02	10142	9689	Receptor-like serine-threonine protein kinase	48.5	66	49	69	75	61	55	51.5	63	53.5	51	52	61.5	57	62	49.5	52	66	48	54	190	169	256.5	177	52	103	94	55	47	171	57	56	51	48	46	46	50	64	67	66
16188	POAEB40TV	29.3.4.99	protein.targeting.secretory pathway.unspecified	PGSC0003DMB000000072	Pot_ch05	93.37	1751786	1751151	CRAL/TRIO domain containing protein	995.5	910	1179	2910	1167	1633	1638.5	1469	1809	1269.5	1708	1129	1457	1046	639	1258.5	2040	1202	1566	2032.5	1613	2217	1482.5	1735.5	1910	1769	1137	1907	480	1073.5	960	1162	1435	1365	648	746.5	1512	1497	1425	1685
16189	MICRO.13308.C1	17.5.3	hormone metabolism.ethylene.induced-regulated-responsive-activated	PGSC0003DMB000000215	Pot_ch06	99.38	199929	200412	Transcription factor	153	166	101	172.5	151	179.5	212	186	221	179	156	169.5	227.5	122	134	168	173	147	269.5	189.5	135	137.5	188.5	210	179	158	143	150	95	119	171	121.5	119	173	112.5	97	125	130.5	139	142
16190	MICRO.6146.C2	20.1.02	stress.biotic.receptors	PGSC0003DMB000000004	Pot_ch02	98.77	297348	296615	Serine/threonine protein kinase SAPK8	2709	3401.5	1739	5919	5203.5	3358	4913	5756	5448	3697	5495	2943	3451.5	2622	2279	4370.5	4114	3119.5	5141	3833	1853	2051	2520	1834.5	3173.5	3381	2526	3946	811	2341	5070	1702.5	3047	3565	1770	2611	3043	3722	1773	3542
16191	MICRO.1752.C2	27.1.1	RNA.processing.splicing	PGSC0003DMB000000172	Pot_ch01	92.76	427532	428177	Serine/arginine-rich protein	133	2080	1264	1966	1387.5	153	220	2126	218	2926.5	2982	234	186	1575	3694	1816	1305	170	3590	216	1090	109	1709.5	1242.5	142.5	822.5	144.5	3167	623	822	2703	1339	2824	1865	153	155	158	138	1228.5	126
16192	MICRO.8652.C3	35.2	not assigned.unknown	PGSC0003DMB000000360	Pot_ch05	92.11	522423	521419	RD22	44	49	49	49	48	48.5	46	47.5	50	49	51	52	50	46	56	45	48	47	47	47	46	50.5	50.5	52	49	45	49	49	44	44	46	46	49	48	50.5	47	50	47	47	49.5
16193	POCBT15TP	2.2.2.03	major CHO metabolism.degradation.starch.glucan water dikinase	PGSC0003DMB000000248	Pot_ch05	99.18	969260	969016	Starch-granule-bound R1 protein	4606	7527.5	3894.5	11254	7281.5	10457	13643	7172.5	7268	6144	10398.5	5961	9477	5832	4949	7692	5414	7928	11294.5	4408	4592	6364.5	5091	3775.5	3359.5	6501.5	4829	5911	2865.5	6062	6719	10854	18554	12220	7092.5	5220.5	10548	8867.5	6298	7694
16194	MICRO.9843.C1	29.5.11.04.02	protein.degradation.ubiquitin.E3.RING	PGSC0003DMB000000180	Pot_ch06	98.18	1207480	1208360	Anti-virus transcriptional factor	433	528	277	669.5	398	423.5	508	638	714	546	459	520.5	516	376	462	456	978	479	668	875	535.5	833	811	486	720	454	478	745.5	214	609.5	378	239.5	388	654.5	253	339	360	405	448.5	481.5
16195	STDB004O12u.scf	17.7.1.2	hormone metabolism.jasmonate.synthesis-degradation.lipoxygenase	PGSC0003DMB000000147	Pot_ch08	93.72	6482	6910	Lipoxygenase	1065	1001	798	2371	1103.5	2855	3353.5	3221.5	1103.5	5682	4551	2897	3297	4217	894	1556	2576	2659	2602.5	7367.5	3224	1943.5	3046	6527.5	6360	11343	4129	15534	421	3573	2635	1221	5264	1942	802	2284	6010	1998	3894.5	5462
16196	bf_suspxxxx_0030f07.t3m.scf	35.2	not assigned.unknown	PGSC0003DMB000000358	Pot_ch07	98.67	502773	503149	Conserved gene of unknown function	54	64	56	64	58	59	60.5	60	69	68.5	69	64	73	56	60.5	53	61	59	66	69	56	60	59	53.5	60	58	58	59.5	51	52	60	57	63	67	57	59	59	62	58	64
16197	bf_ivrootxx_0013h04.t3m.scf	10.2	cell wall.cellulose synthesis	PGSC0003DMB000000144	Pot_ch08	98.45	1006069	1006839	Glycosyltransferase, CAZy family GT2	60	58	59	64	60.5	65.5	63	70	66	79	83	65	66	54	61	58	74	61.5	63	63	64	68	77	70	62.5	60	63	66	53	57	64	55.5	69	61	58	59	69	61	58.5	68
16198	MICRO.1622.C1	29.4	protein.postranslational modification	PGSC0003DMB000000248	Pot_ch05	99.26	131302	131973	MAP kinase phosphatase 1	59.5	62.5	55.5	63	60	60	61	61	65	62	70	57	56	60	60	57.5	59	56	63	90.5	62.5	58	62	69	75	57	56.5	65	50	64	54	52.5	59	56	57	53.5	62	62	55	62
16199	MICRO.5136.C1	30.3	signalling.calcium	PGSC0003DMB000000026	Pot_ch03	99.61	556011	555754	Calcineurin	1037	883.5	723.5	1351	744	885.5	1010	1237	1156	1151.5	1400	1032	909	962	669	1116.5	2075	1131	1302.5	1703	1438	1615	1671	1516.5	1277	1245	1110.5	1455.5	471	939	801	711.5	1001	833	595.5	631.5	1219.5	955	1046	856
16200	MICRO.12148.C1	35.2	not assigned.unknown	PGSC0003DMB000000136	Pot_ch01	93.88	1008076	1008761	Serine/arginine rich splicing factor	525.5	879.5	433	1371	1020.5	434.5	815	792	685	511	1140	567	683	514	346.5	664	873	654	1143.5	618	449	682.5	535	414.5	746	433.5	530	578	293	504	717	522	542	719	366	407	441	810	274	492
16201	bf_arrayxxx_0021f09.t7m.scf	35.2	not assigned.unknown	PGSC0003DMB101000128	Pot_ch06	90.56	1120677	1120408	Conserved gene of unknown function	46	52	48.5	53	51	51	55	52	51	52	58	51	52	50.5	51	47	54	48	47.5	50	48.5	50	50	49	52	49	47	51	44	45	48	47	49	51	48	64	47	49	51	52
16203	MICRO.8574.C1	31.4	cell. vesicle transport	PGSC0003DMB000000026	Pot_ch03	99.23	2069745	2068969	Delta-adaptin	45	50	47	51	47	51	61	49	51	52.5	59	52	50	49	48.5	46	50	50	48	52.5	50	46	49	48	49.5	49	48	50.5	42	45	46.5	45	50	47	48	49	48	51	49	52
16204	cSTA40E9TH	35.2	not assigned.unknown	PGSC0003DMB000000136	Pot_ch01	97.11	1006832	1007004	Serine/arginine rich splicing factor	167	166	446.5	1341	161.5	830.5	604	177	575	146	737	182	816.5	475	417	112	172.5	568	416	313	214	465	419	217	653	315.5	142	194	186	402.5	864.5	276.5	550	495.5	106.5	569.5	633	469	674.5	410
16205	STMHK42TV	26.1	misc.cytochrome P450	PGSC0003DMB000000015	Pot_ch01	98.94	2816567	2816193	Taxane 13-alpha-hydroxylase cytochrome P450	47.5	50	52	48.5	48	51	51	54	48	52	51	49	52	47.5	53.5	46	46	49	47	49.5	47.5	49	47	49	45.5	47	46	56	46	46.5	44	45	47.5	47	48	48	49	49	48	49
16206	MICRO.16418.C1	29.2.3	protein.synthesis.initiation	PGSC0003DMB000000092	Pot_ch01	99.32	1665366	1664779	Translation initiation factor eIF-2B epsilon subunit	4420	3902	2615.5	6666	5570	3672	4533	4936	4527.5	3311	5974	4000	4422.5	4028	3090	4412	6615.5	4263	5822	6572	4907	5533	6202	4382.5	5535	3113	4179	4980	1531	3072.5	4255.5	3061	4361	4005	2520	3341	3625	4869.5	1831.5	3409.5
16207	bf_mxflxxxx_0045c02.t3m.scf	35.2	not assigned.unknown	No Significant Hit	NA	NA	NA	NA	--	49	52.5	49	49	48	49	51	50	52	51.5	51	48	51	48	56.5	48.5	49	49	47	48	45	46	48	50	47	50.5	48.5	53	43	47	46.5	47	53	47	46	51	51	50	47.5	47
16208	bf_suspxxxx_0044c10.t3m.scf	35.2	not assigned.unknown	PGSC0003DMB000000032	Pot_ch04	100	1012814	1012610	Lysine-specific histone demethylase	257	295.5	197	478	238	278	372	287	277.5	287	442.5	271	235	207	241.5	238.5	250	220.5	300	293	321	273	291	338	282	189	287	235.5	157	265	314	218.5	269.5	223	202	221	205	343	179	205
16209	MICRO.12974.C1	35.1.3	not assigned.no ontology.armadillo/beta-catenin repeat family protein	PGSC0003DMB000000133	Pot_ch11	98.34	734970	734550	Ubiquitin-protein ligase	137	135	127	233.5	157	160	164	205	183.5	180	231	163	162	167	132	170.5	133	157.5	239	141	127	128.5	127	135	146	113	125	136	74.5	117	154	126	170	138	124	139.5	125	172	109	118
16210	MICRO.14960.C1	34.6	transport.sulphate	PGSC0003DMB000000150	Pot_ch06	99.55	899793	900016	Sulfate/bicarbonate/oxalate exchanger and transporter sat-1	72	79	56.5	81	63	182	90.5	72	93	79	65	70	168	66	71	64	66	71	61	62	85	58	67	107.5	57	78	94	67	49	64	54	52	82.5	62	52	55	80.5	63	88	76
16211	MICRO.4382.C1	35.2	not assigned.unknown	PGSC0003DMB000000004	Pot_ch02	99	3585801	3586503	Conserved gene of unknown function	48	56	54	64	61	60	54	61	60	63	64	57	60	47	63	52.5	54	55	58	60	57	57	54.5	60	57	52	54	57	46	51	56	55.5	59.5	54	52	56	54	53	55	50.5
16212	MICRO.839.C13	29.5.02	protein.degradation.autophagy	PGSC0003DMB000000159	Pot_ch03	91.41	998291	999059	Stigma expressed protein	332	183	251	632	176	315.5	137	130.5	327	160	172.5	154	227	772	72	124	91	126	279.5	101.5	213	367	75	182	125.5	263.5	141	334	97	220	299.5	175.5	584	330	155	325	549.5	217.5	300	245
16213	MICRO.416.C18	35.1	not assigned.no ontology	different hits	NA	98.06	173137	172674	--	5019	4821	2569	7383.5	3670.5	4283	4974.5	5865	4815.5	2508	7049	2893	3792	4899.5	2803	4807	3275	3919	4216	1868	1133	2021	1352	1039	2022	3410.5	1575.5	2308	1334	1843	4649.5	1397.5	3828	3839.5	1600	3407	2259	5405	2708	2647
16214	MICRO.10923.C2	2.2.1.03.01	major CHO metabolism.degradation.sucrose.invertases.neutral	PGSC0003DMB000000119	Pot_ch11	99.64	1024232	1023673	Neutral/alkaline invertase	281	366	203	304	470.5	326	334	536	366	443	497	322	293.5	283.5	237	370	335	371	417.5	387	222	259	257	207	283	270	214	329	124	216	438	183	223	264.5	167.5	262	208	279	283	226
16215	ACDA02571G03.T3m.scf	35.2	not assigned.unknown	PGSC0003DMB000000531	Pot_ch01	91.88	88719	88944	Conserved gene of unknown function	47	51.5	53	52	48	51	71	51	52	51.5	53.5	52.5	50.5	48	51	44.5	48	51.5	51	51	50	49	49	52	51	48	50	54	46	48	48.5	47.5	53	48.5	46	54	48.5	49	49	53
16216	cSTE19A19TH	27.3.42	RNA.regulation of transcription.Bromodomain proteins	PGSC0003DMB000000284	Pot_ch01	99.2	753269	753643	DNA binding protein	864.5	806.5	608	764	621.5	975	1154	880	637.5	836	739	968.5	534.5	508.5	764.5	608	704	594	783	1203	790.5	721.5	808	717.5	781.5	446	675	567.5	614	607.5	716.5	792	1003.5	830	677	581	693.5	817	587.5	668
16217	MICRO.1569.C2	29.5.11.04.02	protein.degradation.ubiquitin.E3.RING	PGSC0003DMB102000059	Pot_ch01	99.35	1224418	1225496	Proline-rich protein BstNI subfamily 1	480	434.5	325.5	720.5	560	410.5	541	681.5	655.5	438	837	462	559	500	372	652	391.5	562	708	373	306	339	332	241	360	324	294	418.5	190	295	582	383	588	486	353	460	456.5	563	408	473.5
16218	MICRO.2580.C3	29.5.11.05	protein.degradation.ubiquitin.ubiquitin protease	PGSC0003DMB000000072	Pot_ch05	95.81	1231373	1231538	Ubiquitin specific protease 12	76	89	59	76	76	61	69	89	68	88	84	82	66	67	72	79	100	70	93	110	87	75	77.5	76.5	99	58.5	69.5	90	59	76	73	57	72	58	66	64	86	62	51.5	61
16219	MICRO.1476.C1	27.1.1	RNA.processing.splicing	PGSC0003DMB102000423	Pot_ch02	99.64	411991	411713	U2 snRNP auxiliary factor large subunit	2634.5	2854	1604	4723.5	3761	1854	3372	2946	3556	1794.5	3627.5	2081	2909.5	2127	2180.5	2772	2570	2427	4639	1980.5	1925	2602	1863	1385.5	2065	1216	2101	1363	664	1221	2165	1865	2707	2513	1177	2047	1724	2855	806	1708.5
16221	STMHW15TV	35.2	not assigned.unknown	PGSC0003DMB000000222	Pot_ch06	95.04	789210	789329	Pentatricopeptide repeat-containing protein, mitochondrial	53	57	56	60	54	56.5	60	61	60	58	68	63	54	47	60	54	53	56.5	60	59	54	55	57.5	55	55	53	54	56	48	52	54	56.5	58	58	56	53.5	54	60	56	55
16222	TBSK04981FH01.t3m.scf	35.2	not assigned.unknown	PGSC0003DMB000000622	SL2.10ch01	91.86	96232	95825	Conserved gene of unknown function	48.5	47	49	50	45	50.5	50	50.5	49	50	54	52	51	45	50	47	48	48	46	52	46	50	49	49	50.5	47	48	50	47	47	46.5	45	52	67	45.5	49.5	50	45	49	51
16223	MICRO.18110.C1	35.2	not assigned.unknown	No Significant Hit	NA	NA	NA	NA	--	44	53	52	64	58	51	56	57	53	58.5	53	49	53.5	47	51.5	57.5	49	55.5	65	50	52	53	52	45.5	50	62	44.5	47	45	50	52	49	52	50	53	53	51	49	56	56
16224	MICRO.10616.C1	29.4	protein.postranslational modification	PGSC0003DMB000000147	Pot_ch08	98.49	144759	143704	ATP binding protein	1297	1492	1377.5	1815.5	1483	1861.5	1973	2029	2016	1788	1931	1694	1448.5	1298	1554	1335	1393	1694	1360	1476	1464	1325	1305	1222	1948.5	1735	1757	1648	1255	1331	1457	1465	1758	1547	1372	1573.5	1432.5	1287.5	1497.5	1344
16225	bf_mxlfxxxx_0066h04.t3m.scf	27.2	RNA.transcription	PGSC0003DMB000000288	Pot_ch01	100	693387	693452	TATA-box-binding protein	50	54	53	57	50	49	53	54	54.5	56	62	53.5	54	46	52	56.5	48	53	48	52.5	50	55.5	52.5	51	60	50	49	50	45.5	49	48	49	62	56	48.5	51.5	50	54	49.5	51
16226	MICRO.5259.C2	29.5.05	protein.degradation.serine protease	PGSC0003DMB000000165	Pot_ch10	100	1240093	1239743	Glucose acyltransferase	131	171	76	91	131	93	140	112	78	194.5	123	191	109	139	82.5	108	154	88	229	290	124	169.5	216	149	234.5	112	133	272	73	192	100	64.5	196	153	114	92	108	138.5	89.5	122.5
16227	STMIO55TV	27.4	RNA.RNA binding	PGSC0003DMB000000285	Pot_ch04	97.75	367324	367015	S1 RNA-binding domain-containing protein	96.5	64	61	133	107	65	71	136.5	67.5	110	148	67	66.5	89	62.5	112	137	100	107	95	62	165	135	64	78	98	62	141	49	93.5	63	74	66.5	126	72	87.5	93	99	87.5	86
16229	MICRO.4134.C1	35.2	not assigned.unknown	PGSC0003DMB000000307	Pot_ch09	92.67	699226	699560	--	46	53	58	52	54	54	60	59	51	54	59	49	47.5	53	53	52	54	52	72	50	47	54	51	50	50.5	48.5	48	50.5	47	49	52	46	55	61.5	50	50	61	49	55	51
16230	MICRO.601.C1	29.5.11.04.02	protein.degradation.ubiquitin.E3.RING	PGSC0003DMB000000184	Pot_ch04	99.76	305254	306095	S-RNase binding protein 1	287.5	517	251	479	282	470	524	486.5	390	332	744	367	329	342.5	399.5	393	537	388	354.5	561	377	452	523	385	292	384	355.5	381.5	199	529	390	150	408	378	296.5	414.5	319	464.5	334	308
16231	MICRO.4701.C1	34.14	transport.unspecified cations	PGSC0003DMB000000101	Pot_ch11	97.31	1018782	1018374	Magnesium transporter protein	51	57	51	55	50	54.5	57	56	51	62	70	56	54	49	62	46	51	54	64.5	69.5	57	63	67.5	49	52	48	50	48.5	48	61	57.5	51	59.5	51	55	53.5	56	48	52	50
16232	MICRO.2865.C1	9.1.2	mitochondrial electron transport / ATP synthesis.NADH-DH.localisation not clear	PGSC0003DMB000000017	Pot_ch11	99.51	1442145	1442757	NADH-ubiquinone oxidoreductase subunit	10353	9193	7644	8284.5	8619	4811	5049	9207	7119	6314	11533	6801	5040.5	5614.5	4924.5	7032	7208.5	7570	13043	6605	4269	5207	6323	4779.5	6216	7359.5	5623	8111	2952	3621	8944.5	3995	14811.5	4334	5907	5916	4289.5	6108.5	5183	4736
16233	MICRO.5663.C1	28.99	DNA.unspecified	PGSC0003DMB101000060	Pot_ch01	98.99	1133621	1134311	3-5 exonuclease	47	48	51	52	49.5	53	51	50.5	51	54	58	50	50	50	63	47	51	49	51.5	63	48	52	50	47.5	49	53	49	49	46	48	48	45	57	53.5	49	47	54	52	51	47
16234	bf_arrayxxx_0046c05.t7m.scf	35.2	not assigned.unknown	No Significant Hit	NA	NA	NA	NA	Conserved gene of unknown function	46	49	47.5	52	51	53	50	52	50	51	59.5	51	47	47	50	45	47	50	45	51	47	49.5	47	52	47	48	47	49	44	48	49	45	53	47.5	47.5	47	48	51.5	49.5	51
16235	STMIJ61TV	16.4.1	secondary metabolism.N misc.alkaloid-like	PGSC0003DMB102000141	Pot_ch02	97.88	988021	988679	Vacuolar protein sorting-associated protein 2 homolog 2	61	65	52	56.5	49	65	82	71	71	96	71	71	62	51	54	76	53	52	60	57	99	51	55	78	49	58	87	52	45	49	52	52.5	57	61	47	55.5	72	56	62	56
16236	MICRO.7048.C1	35.2	not assigned.unknown	different hits	NA	96.64	215553	216295	--	50	54	54.5	62.5	58.5	60.5	58	58	61	57	64.5	58	57.5	46	53	54	50.5	64	60	64	58.5	55.5	57	60.5	66	53	52	59	46	44	54	53	60	66	52	55.5	64.5	57	89	58
16237	027H06AF.esd	35.2	not assigned.unknown	PGSC0003DMB000000619	Pot_ch05	98.94	113408	113501	Gene of unknown function	51	58	52	67	57.5	59	63	62	56	61	60	55	58	50	57	60.5	56	60	54	55	49	54	56	50	56	55	56	55	46.5	55	50	52.5	59.5	54	52	57	64	59	59.5	65
16238	MICRO.5200.C1	16.1.5	secondary metabolism.isoprenoids.terpenoids	PGSC0003DMB000000365	Pot_ch11	98.01	597028	597631	Sesquiterpene cyclase	51	55	51	56.5	53	60	54	55	53	53	58	52	57	47	50	49	52	58	53	88.5	53	61	75	80	116	67.5	52	99	46	52	47	49	53	53	50.5	51	52.5	51.5	52	54.5
16239	MICRO.7760.C1	30.3	signalling.calcium	PGSC0003DMB000000125	Pot_ch06	99.01	980422	981022	O-linked n-acetylglucosamine transferase, ogt	637.5	764	493	1099	772	615	725.5	1013	757.5	710	988	673	747	682	533	992	1284.5	718	851	1541	952	1113	1102.5	1014	990	773.5	839	1020.5	346.5	638.5	772	578.5	807	636	440.5	532	643	937	525	574
16240	MICRO.12417.C1	35.2	not assigned.unknown	PGSC0003DMB000000032	Pot_ch04	96.96	8151	8971	APO protein 4, mitochondrial	217	186	161	316	236	175	196	295	234	191	317	225	241.5	174.5	156	247	239	208.5	299	243	163	188	202	146	202	176	173.5	205	111	152	195.5	155.5	238	222	149	172	200	263	155	192.5
16241	bf_suspxxxx_0062b10.t3m.scf	17.1.3	hormone metabolism.abscisic acid.induced-regulated-responsive-activated	PGSC0003DMB000000127	Pot_ch03	94.63	1043406	1043736	Receptor expression-enhancing protein	148	183	118	228	196	180	184.5	275	268	205	327	183	165	208	163	223	293	215.5	268	359	153	190	285	222	272.5	140	223	279	99	134	132	126	272.5	141.5	161	132	158	161	138.5	166.5
16242	MICRO.105.C1	35.1	not assigned.no ontology	PGSC0003DMB000000087	Pot_ch06	99.49	585311	584729	Micronuclear linker histone polyprotein	52	57	50	52	55	52	55.5	53	49	63	60	60	70	46	51	51.5	51	56.5	53	54	52	50	56	48.5	54	50	48	53	45	48	50	50	55	50	51	49	47	53	52	52
16243	cSTA40D23TH	35.2	not assigned.unknown	PGSC0003DMB000000608	Pot_ch01	90	239926	239560	DNA binding protein	57	58	53.5	58	52	59	64	59.5	63	55.5	61	55	57	49	56	58	53.5	55	56	53	49	57	61	58	54.5	59	55	63	45	51.5	54.5	50	58	56	54	56	66	68	64	61
16244	MICRO.1247.C1	35.2	not assigned.unknown	PGSC0003DMB000000369	SL2.10ch03	99.26	42981	42443	Alkaline alpha galactosidase	49	53	52.5	54	53	51	53	51	53	52	54	55	55	45	52	47	47	55	48	49	50	55	57	50	49	55	49	53	43.5	49	49	51	53	50	47	49.5	51	53	54	53
16245	cSTA44E6TH	10.6.1	cell wall.degradation.cellulases and beta -1,4-glucanases	PGSC0003DMB000000118	Pot_ch04	99.58	869408	869170	Hydrolase, hydrolyzing O-glycosyl compounds	48	52	52	57.5	53	50	56.5	54	49	52	57	53.5	53	47	51.5	50	69	53	50	73	60	63	66.5	59	53	48	48.5	59	47	57	49.5	47	61	53.5	46	48.5	50	52.5	51	49
16246	MICRO.14625.C1	35.2	not assigned.unknown	No Significant Hit	NA	NA	NA	NA	--	53	56.5	52	62	55	53	64	63.5	61	55	64	57	57	48	58	53	55	58	55	57	51.5	55	61.5	57	54	77	59	59	50	54	53	54	61	58.5	55.5	60	59	61	64	60.5
16247	STMCY67TV	35.2	not assigned.unknown	PGSC0003DMB000000180	Pot_ch06	98.02	686754	686401	Dof zinc finger protein	57.5	1336	801.5	49	1393.5	54	1264	1348.5	65.5	984.5	1335	59.5	48	1101	47	1164	764	52	55	909.5	705.5	47	60	529	781	663	55	54	472	773	1470	714.5	1159	50	867	47	690	1554.5	57.5	56
16248	BF_LBCHXXXX_0038B01_T3M.SCF	35.2	not assigned.unknown	PGSC0003DMB000000048	Pot_ch08	98.26	1950112	1949655	Conserved gene of unknown function	54	54	56	60	54	56	56	61	56	56	65	55	57.5	46	53.5	56	54.5	57	57	55	54	52	58	54.5	58	53	55	59.5	49	56.5	54	51.5	59.5	56	52	57	61	59	59	62.5
16249	cPRO6G7TH	35.2	not assigned.unknown	PGSC0003DMB000000032	Pot_ch04	100	1300079	1299855	Conserved gene of unknown function	87	91	68	97	86	73	113	98.5	80.5	96	122	82	84	78	65.5	91	113	83	103	89	84	109.5	97	85	94.5	78	73	101	59	86.5	82	68	88	82	69	79.5	92	86	64.5	68
16250	ACDA02932E04.T3m.scf	29.5.07	protein.degradation.metalloprotease	PGSC0003DMB000000098	Pot_ch01	97.42	290249	290402	Methionine aminopeptidase	95.5	109	90.5	153	130.5	135.5	168	231	171	110	262	139	173.5	107.5	96	133	160.5	86	157.5	116	91	102.5	92.5	100	134	131	113	173	61	86	79	105	86	100	82	100	82	100.5	81.5	104
16251	MICRO.7070.C1	30.3	signalling.calcium	PGSC0003DMB000000727	Pot_ch09	99.64	97047	96772	Calmodulin binding protein	82	88	71.5	113.5	103.5	85	88.5	96.5	95	93	124	89	87.5	88	69	89	90	85	110	97	76.5	89	87	81	99	64	74	96	52	77	88.5	67	106	83	61.5	75	85	94	61	75
16252	MICRO.3815.C2	29.5.11.04.02	protein.degradation.ubiquitin.E3.RING	different hits	NA	98.33	686	387	Zinc finger protein	776	669	599.5	1068.5	1091	695	739	1240	910	683.5	1541	710	713	648.5	678	1137	1843	859	1425	1695.5	1038	1206	1347	864	1299	766.5	902.5	1046	447	815.5	823	772	1070.5	718	606	598	845.5	1204.5	503	583
16253	BF_LBCHXXXX_0052E12_T3M.SCF	35.2	not assigned.unknown	No Significant Hit	NA	NA	NA	NA	--	46	47	50	49	51	51	52	52	51.5	53	54	52.5	49	43	48.5	44.5	48	52	48	51.5	50.5	48	54	50	48	50	48	49	46	46	44.5	45	51	46	50	51	48	49.5	50.5	49.5
16254	MICRO.736.C2	29.4.1.57	protein.postranslational modification.kinase.receptor like cytoplasmatic kinase VII	PGSC0003DMB000000424	Pot_ch05	99.42	496525	497044	Protein kinase APK1B, chloroplast	1218	1363	824	2003	1520	1336	1413.5	2127.5	1996	1376	2097.5	1527	1140	1226	1360.5	1450	1130	982	1891.5	1588	970	974	1299	1573	1621.5	1195	1097	2001	561	1267.5	1194	963	1355	945	706.5	828	1240.5	1386	901.5	1078
16255	MICRO.3126.C1	35.2	not assigned.unknown	PGSC0003DMB000000191	Pot_ch08	99.38	967614	966814	Protein MOS2	66	77	66.5	72.5	68	77.5	77.5	72	72	71.5	74	67	76	63	66.5	63.5	61	74	76	72	64	67.5	72	64.5	70	65	65	67	55	67	71	60	73	69	58.5	67	74.5	70.5	67	68
16256	MICRO.4469.C1	35.1	not assigned.no ontology	PGSC0003DMB000000283	Pot_ch12	96.23	270796	271034	TRNA isopentenyltransferase	100	98	63	108	143	115	119	77	94.5	75.5	103	107	134	72	81	70	77	75	108	82	64.5	75	94	61.5	100	83	84	81	50	84	101	77	109	66	57	64	73	105.5	66	93
16258	MICRO.16901.C1	35.2	not assigned.unknown	PGSC0003DMB000000040	Pot_ch03	93.41	406081	406795	DVL19	52	58.5	55	57	58	56	57	59	57	59	66	60.5	63.5	49	54	50	50	59	60.5	60	57.5	54	55	52	52	51	54.5	59	46	50	51	53	61	56	54	56	48	52	50.5	55
16259	STMEV55TV	26.27	misc.calcineurin-like phosphoesterase family protein	PGSC0003DMB000000055	Pot_ch03	95.25	106171	105542	Vacuolar protein sorting	178	149	115	178	2811.5	183	209	292	2793	261	4072	277	213.5	2220.5	2066	184	346	2811	3643	5728.5	226	233.5	4369	2896.5	4579	252	3613	3594.5	79	183	134	98	2724	132.5	1225.5	1659	150.5	128	110	1861
16260	MICRO.10788.C1	27.2	RNA.transcription	PGSC0003DMB000000062	Pot_ch03	98.47	581074	580294	RNA-dependent RNA polymerase RdRP2	101	108	87	148	157	116	116	158	141	100	159	103	99	106.5	91.5	144	109	132	125	110	71.5	85	87	78	100	69.5	74	110	58	78.5	118.5	79	124	98	74	106	110.5	111	76	97
16261	MICRO.11981.C1	35.2	not assigned.unknown	PGSC0003DMB000000225	Pot_ch08	92.2	2336	2540	--	46.5	52	48.5	55	54	50	50	51	53	52	55	53	56	48	52.5	48	53	53.5	53	54.5	52	51	53	48	55.5	52	52	49	44	49	50	46.5	52	54	45	51	51	51	55	52
16262	MICRO.1643.C6	17.3.01.01.05	hormone metabolism.brassinosteroid.synthesis-degradation.BRs.metabolic regulation	PGSC0003DMB000000103	Pot_ch05	97.1	827252	826219	Flavonol 4'-sulfotransferase	115	50	102.5	217.5	305	193	280	307	52	51	53	249	379	143.5	131	194	188	54	58	141	69	48	115.5	49.5	57.5	88.5	45.5	117	45	136	224.5	46	268	205.5	122	109	165	50	130	120
16263	bf_ivrootxx_0011e10.t3m.scf	35.2	not assigned.unknown	PGSC0003DMB000000277	Pot_ch01	99.84	296782	297409	Conserved gene of unknown function	51	50	50	57	50	52	54	54	51	52	55	51	51	44.5	52	48	49	52	53	52	49.5	50	51	49.5	53.5	47	48.5	51	43	47	48.5	47.5	49	49	46	48	50	52	51	50
16264	MICRO.5690.C1	35.2	not assigned.unknown	PGSC0003DMB000000550	Pot_ch06	98.23	121835	120991	Glutathione S-transferase T4	91.5	55	52	120	96	57	105	118.5	112	59.5	63	92.5	97	54	53	100	111	54	125	58	79	49	91	78	100.5	84.5	79	53.5	46	49	53	49	55.5	50	69	52	57	97	81	57
16265	MICRO.2405.C1	29.1	protein.aa activation	PGSC0003DMB000000358	Pot_ch07	100	181051	181430	Methionyl-tRNA synthetase	18304	16353	15116	36303.4	25150.8	18581	25878.6	28427.7	23930.6	17770	36826.9	21647.2	18507	17626.5	14643	23246.4	22139.4	20975.8	39667.7	18674	13783.5	17724	17754	12774	16693.5	13176.5	13285	15375	4442.5	11121	12618	17253	19788	19334	10049	13542	13444	21499.3	9417	14072
16266	MICRO.16886.C1	35.2	not assigned.unknown	PGSC0003DMB000000044	Pot_ch06	99.72	466452	466804	Gamma-secretase subunit PEN-2	888	1018	660.5	1508	799	901.5	1178	1330.5	1462	1007.5	1602.5	1194.5	1203	889.5	855	1063	2341	1073	1409	2412	1701.5	1927	2088	1224	1842	1637	1073	1505	499.5	822	707.5	684.5	1094	1009	657	627.5	865	1050.5	830	1102
16267	STMGS21TV	30.2.17	signalling.receptor kinases.DUF 26	PGSC0003DMB000000098	Pot_ch01	96.51	1323325	1323897	Kinase	70	873	593	1068	91	115	993	1359	123.5	137	1336	94	109	906	373	1082	786.5	81	1276	163	95	70	101	600	82.5	695	88	893	244.5	77	99.5	810	88	688.5	76.5	79	112	86	797	700
16268	bf_lbchxxxx_0061a11.t3m.scf	35.1	not assigned.no ontology	PGSC0003DMB000000448	Pot_ch02	99.62	419488	418961	3beta-hydroxysteroid-dehydrogenase/decarboxylase isoform 2	267	265	172	247	248	241.5	223	270	246	282	325	290	233	248	178	241	537	219	330	715	345	389.5	546	437	477	288	356	475.5	125	239.5	240	182	307	243	138.5	145	265	257	150	250
16269	BF_TUBSXXXX_0036A04_T3M.SCF	35.2	not assigned.unknown	PGSC0003DMB000000580	Pot_ch05	97.7	212909	212994	--	100.5	122	56	71	64	70	120	70.5	148	93.5	78	74	523	52	108.5	59	86	56	167	101	146	60.5	67	752	77.5	103	171	148	54	71	79	56	87	136	61	60	84	65	58	59.5
16270	STMCS32TV	35.2	not assigned.unknown	PGSC0003DMB000000320	Pot_ch02	97.05	235795	236473	Ethylene-responsive nuclear protein	300.5	237	191.5	391	311.5	286.5	353.5	420	402	354	403	319	332	302	243.5	395	506	364	404	491	333.5	338	371	271	334.5	267	222.5	345	139	230.5	328	208	352	299	202	259	426	300	283	275
16271	MICRO.13514.C1	29.4	protein.postranslational modification	PGSC0003DMB000000215	Pot_ch06	98.21	1093558	1092161	ATP binding protein	246	227	169	307	275.5	207	271	329.5	311	277.5	358	272	261	189	206	260	456	281.5	298	408	259	323.5	400	257	340	201	257	309	112	196	217	196	289	211	176.5	181	264	287.5	217	214
16272	bf_mxflxxxx_0020c06.t3m.scf	35.2	not assigned.unknown	PGSC0003DMB000000101	Pot_ch11	99.17	1702806	1702326	--	48	89	73	56	126	77	107.5	103	51	108.5	142.5	54.5	55	77	56	102	91.5	50.5	117	82	65	53	54.5	82.5	87	70	49	50	79	65	138	74	79	52	79	55	79	113.5	54	54
16273	bf_stolxxxx_0068f06.t3m.scf	33.99	development.unspecified	PGSC0003DMB000000040	Pot_ch03	99.28	1316479	1316341	Protein SEY1	509	466	324.5	789	541	508	546	590.5	644	372	602	460	610	445	329	530	507.5	374	715	414.5	295	383	335	252	399.5	208	266	279	156	253.5	537.5	371	480	516.5	288	328.5	373	569	213	396
16274	STMHX86TH	17.3.01.02.08	hormone metabolism.brassinosteroid.synthesis-degradation.sterols.DWF1	PGSC0003DMB000000454	Pot_ch02	91.29	13597	13311	DWARF1/DIMINUTO	56	59	61	76	66	61	73.5	73	67.5	66.5	65.5	74	66	55	70	62.5	67	65	63	73	67	69	74.5	62	76	61	67.5	67.5	51	61	58	58	66.5	69	61	59	71	70	68	78
16275	SDBN004N07u.scf	35.2	not assigned.unknown	No Significant Hit	NA	NA	NA	NA	--	48	50.5	48	49	50	52	51	52.5	55	58	59	54	57.5	47	56.5	46	50	53.5	53	54	52	50	52.5	51	52	48	50	51	45	52	48	49	56.5	50.5	49	54	51	52.5	50	50
16276	POCD553TV	35.2	not assigned.unknown	PGSC0003DMB000000086	Pot_ch04	96.09	1638023	1637513	Conserved gene of unknown function	48	55	54	55	54	57	55	56	56.5	61	59	55.5	56	48	59.5	54	56	52.5	55	55	57	51.5	55	57	55	53	52	54	48	50.5	51.5	49	61	52	52	57	59	56	54	53
16277	MICRO.8122.C1	29.5.05	protein.degradation.serine protease	PGSC0003DMB000000243	Pot_ch05	97.27	133090	132395	Vitellogenic carboxypeptidase	59	72	58	88	76	66	81	76	74	72	87	68	80	59.5	63	63.5	107	73	75	98	76	97	95	78	88	66	69.5	95.5	48	70	67	63	74	75	59	59	77	70	59.5	80
16278	BF_TUBSXXXX_0058H12_T3M.SCF	35.2	not assigned.unknown	PGSC0003DMB102000027	Pot_ch05	98.11	1597726	1597357	ALBINO3 1, chloroplastic	61	66	68	49	51	53	52	51	75	67	83	69	53	60	69	48	49.5	46.5	79	81	68	50	54	75	76	50	48.5	50	54	48	60.5	61	52	76	61	63.5	48	70	49	50
16279	MICRO.11339.C1	34.99	transport misc	PGSC0003DMB000000312	Pot_ch10	NA	NA	NA	--	259.5	198	117.5	303.5	279	155	272	275.5	180	200	291	231	170	182.5	141	275.5	273.5	195	344	328.5	165	162	313.5	240.5	272	130	217.5	223.5	94.5	148.5	151	142	249	194	149	147	172.5	238	105.5	191
16280	MICRO.4073.C1	35.2	not assigned.unknown	PGSC0003DMB103000013	Pot_ch04	97.21	678305	677768	--	65	58	60	80	62	65.5	72	63.5	69	63	81	62	60.5	59	66	55.5	71	56	63	60	62	77	75	73	72	60.5	59	77	51	66	58	69	71	68	59	66	91	87	68	86
16281	MICRO.12344.C1	35.2	not assigned.unknown	PGSC0003DMB000000062	Pot_ch03	97.55	25133	25782	HIPL1 protein	56.5	52	55	60	64	58	67	57	65	70	83	64	69.5	55	59	49	62.5	69	86	92	55	55	86	60.5	102.5	59	73	73	47	72	62	51	70	56	56	56	62	58	57	72
16282	MICRO.13826.C1	29.2.2	protein.synthesis.misc ribosomal protein	different hits	NA	100	1100483	1100280	PHD finger-like domain-containing protein 5A	12230	5503	8585	11240.5	8425	6907	9279.5	13907	11408	9806	12360	9016	9220	6085	11556	9842.5	12443.5	9195	11849	12980	11513	8982	13612	12698	9470	7583	10992	9236.5	3273.5	5872	4554.5	11649	7989	9426	7157	6142.5	5185	8236	5577.5	9443
16283	POADG77TP	35.2	not assigned.unknown	PGSC0003DMB102000063	Pot_ch01	98.78	416758	416021	Conserved gene of unknown function	269	337	208	408.5	331	345	294	376	373	281	434	264.5	356.5	303	220.5	329	507	317	486.5	477	326	453	401	303.5	448	209	259	407.5	171	332.5	347	256	301	328	226	230	279	342	189	254
16285	MICRO.17936.C1	35.2	not assigned.unknown	PGSC0003DMB000000016	Pot_ch04	98.84	2899443	2898675	--	59	61	54	66	58	62	66	68	64	73	74	56	59	53	57	52	66	57	68	61	61.5	53.5	58	60.5	60	55	58	60.5	50.5	50	54.5	55	65.5	61	56	59	56	57.5	55	54
16286	MICRO.9240.C1	34.1	transport.p- and v-ATPases	PGSC0003DMB000000623	Pot_ch11	97.52	87426	88069	Vacuolar proton atpase	73	85	71	104	79	83	97	102	93	105	115	92	82	78	81	83.5	152.5	89	107	180	98	106.5	138	115	99	81	83	102	56	81	79.5	66	86	87	67	80	101	82	72	75
16287	bf_stolxxxx_0059b08.t3m.scf	35.2	not assigned.unknown	PGSC0003DMB000000378	Pot_ch02	98.15	326952	326212	Self-pruning G-box protein	46.5	50	49	50	50.5	51	52.5	48.5	50	50	50	49	50	49	49	45	49	48	49.5	49	47.5	49	48	48	48	47	50	54	42	46	46	45	49	50	48	53	49	53	49.5	52
16288	BF_TUBSXXXX_0006D11_T3M.SCF	35.2	not assigned.unknown	PGSC0003DMB000000440	Pot_ch12	93.15	21286	20878	--	51	56	53	55	55	54	57	58	59	59	64	53.5	58	51	52	50	54	57	56.5	59.5	51	55	52	49.5	50	52	51	68	46	59	52.5	56	69.5	55	56	62	52	54	55	62
16289	MICRO.17826.C1	35.2	not assigned.unknown	PGSC0003DMB000000216	Pot_ch05	100	370301	370065	Lustrin A	116.5	279	108	342	200	213	420	299	287	362	398.5	240	359.5	131	116	242	442	220.5	369	637.5	454	504	457	450	246.5	521	273	486	96	322	144	190.5	235	231	194	125	404	282	236	302
16290	bf_arrayxxx_0041e11.t3m.scf	35.2	not assigned.unknown	PGSC0003DMB000000246	Pot_ch06	96.97	923774	923871	Pyridoxamine 5-phosphate oxidase family protein	91.5	93	81.5	121.5	100.5	89	105	128.5	99	106.5	130	105.5	101	88	82	91	140	96.5	131	149.5	99.5	128	128	107.5	102	89	106	117	63	83.5	93	79	107	98	78	91	89	99	81	88.5
16291	STMED87TV	17.5.3	hormone metabolism.ethylene.induced-regulated-responsive-activated	PGSC0003DMB000000022	Pot_ch07	99.73	2164509	2164881	Transcription factor	1100	1420	780	1402.5	1009	1227	1891	1374	1820	1824	1205	1136	1426	1248.5	801.5	1408	1667	990	1473.5	1472	1571	1253	1423	1980	1723.5	1653	1352	1513	762	1259.5	1514	746	787	1089	688	682.5	1398	861	1200	1127
16292	MICRO.1428.C1	35.1	not assigned.no ontology	PGSC0003DMB102000083	Pot_ch02	100	174056	173501	DNA-binding WRKY	422.5	407	310	406.5	318	390	548.5	581	429	553	582	477.5	303	324	378	390	435	360	361	556	421.5	385	429	554.5	390	552	394	432	190	398.5	350	343	521	375	300	267	482	370	538	336.5
16293	MICRO.6793.C1	31.1	cell.organisation	PGSC0003DMB000000129	Pot_ch10	98.37	1207854	1208468	Actin	259	306	188	385	194	191	178	187.5	276	243	277	321.5	211	231	166	147	556	327	193	992	682	617	579	483	394	949	291	475.5	256	553	174.5	140	320	161	238	204	225	224	160	185.5
16295	MICRO.1548.C1	27.3.67	RNA.regulation of transcription.putative DNA-binding protein	PGSC0003DMB000000097	Pot_ch12	99.49	1720422	1721012	Pentatricopeptide repeat-containing protein, mitochondrial	378	368	241	570	408	321.5	491	596.5	448.5	264	506	419	429.5	280	313	486.5	597	314	602	553	333	381	401.5	271	434	231	282	326	162	326	392	299	406	390	251.5	249	336	457	139	309
16296	MICRO.10092.C1	10.8.99	cell wall.pectin*esterases.misc	PGSC0003DMB000000309	Pot_ch09	97.88	136908	137710	Pectinesterase	56	58	54	57	55	56	65	58	62.5	91	65	68.5	103	49.5	63	50	71	54.5	57	91	162	60	62	178	65	176.5	93	75	52.5	53	70	56.5	59.5	58	47	52	61	58	51	57
16297	bf_suspxxxx_0026B02.t3m.scf	35.2	not assigned.unknown	PGSC0003DMB000000039	Pot_ch03	98.87	2512111	2511496	CG13625 CG13625-PA	187	285.5	147	407	209.5	191	201	235	298.5	249	283	188.5	186	278	174	215	193.5	188	274	310	219	178	164	142.5	189	139	139.5	154.5	107.5	151	206	143	285	180	175	178.5	195.5	209.5	106	140
16298	MICRO.4021.C2	21.01	redox.thioredoxin	PGSC0003DMB000000379	Pot_ch10	99.01	99266	98965	Histone H2A	854.5	975	587	936	1025	751	1116	1328	1114	1100	1322	1053	618.5	1068.5	702	1161	1099.5	1057	1313	1294	796	963	898	728.5	652.5	871	706.5	1084.5	359	696	838.5	601	886	826	571.5	823	763.5	1092	728	810.5
16300	MICRO.4032.C1	29.5.11.04.02	protein.degradation.ubiquitin.E3.RING	PGSC0003DMB000000512	Pot_ch05	97.17	11049	11543	Copine family protein	423	382	268	591	502.5	427	710	631	355.5	459	571	396.5	323	417.5	238	576	574	478	537	493	371	613	546.5	422	422	445.5	288	486	211	389	386	236	519	319.5	284	308.5	448.5	371.5	314.5	440.5
16301	bf_mxflxxxx_0075b06.t3m.scf	35.2	not assigned.unknown	PGSC0003DMB000000669	Pot_ch07	100	209336	209599	Conserved gene of unknown function	187	181	144	196	177	182	191.5	218.5	246	222	282	215.5	178	157.5	147	182	199	186	233	231	167	182	184.5	173	205	126	161.5	184	111	138	191.5	132	209.5	154	128.5	141	173	199	129	161
16302	MICRO.14030.C1	10.5.1	cell wall.cell wall proteins.AGPs	PGSC0003DMB000000076	Pot_ch07	96.05	1251874	1250411	Fasciclin-like arabinogalactan protein 10	69	85.5	73	87	110	91	96	97	121	238	126	99	99.5	73	69	65	92	74	80	151	82	92	95	80	81	79	90	75	73.5	82	73	88	117.5	87	78.5	86	89	80	98	100
16303	MICRO.3485.C2	27.4	RNA.RNA binding	PGSC0003DMB000000004	Pot_ch02	92.59	1504509	1505179	RNA-binding protein	46	47	50	51	49	46.5	51	54.5	49	52	52	50	49	49	51	49	50	52	50	47	47	49	49	49	47.5	46	48	52	44.5	48	45	46.5	46	46.5	47	47	47	51	50	53
16304	MICRO.456.C1	31.1	cell.organisation	PGSC0003DMB000000506	Pot_ch10	99.67	353025	352726	Transcription factor	343	407	224	607.5	395	377	452.5	524	455	406.5	400.5	368.5	337	424	322	439	624.5	313.5	641	622.5	356	479	629	356	631	399	381.5	424	171	443	507	205	331	302	236	210	266	363.5	179	343
16305	STMFA33TV	35.2	not assigned.unknown	PGSC0003DMB000000005	Pot_ch06	98.01	3784909	3784458	Arginyl-tRNA--protein transferase	695.5	891	594	971	853	741	778	1172.5	963	953	1544	844	867	730	587	1045	947	943	1026	1114	749	632	874	605	770	678	672.5	764	265	536	791	585	1172	637	533	770.5	678	857	584	698
16306	MICRO.3195.C1	35.2	not assigned.unknown	PGSC0003DMB000000589	Pot_ch12	97.42	107260	107608	Conserved gene of unknown function	140	132	102	170	131	109	147	152.5	132	149	202	125.5	132	125	89	150	278	143	145	247	206	211	212	175	208	133	156	235	86	144	130	101	144	107	90	116.5	153	147	111	109
16307	MICRO.5232.C1	35.2	not assigned.unknown	PGSC0003DMB000000047	Pot_ch07	94.92	1577267	1577629	Exported protein	140	169	117	166	111	149	183	226.5	199.5	170	264.5	143.5	146	144	107	199.5	284	171	212	267	220.5	246	212.5	209	216	211	190	235	114	209	179	133	198	216.5	119	160	261.5	225.5	178.5	157
16308	SSBN003F02u.scf	35.2	not assigned.unknown	No Significant Hit	NA	NA	NA	NA	Glutathione S-transferase	65	76	64	95	67.5	71.5	70	84	77	91	108	71	78	56.5	65	66	67	81	89	66	71	80	69	66	76	73	68	83	67	76	83	79.5	96	82	68	71	70.5	69	70	76.5
16309	bf_arrayxxx_0040e11.t7m.scf	35.2	not assigned.unknown	PGSC0003DMB000000072	Pot_ch05	98.31	1882041	1881510	Conserved gene of unknown function	64	84	54	51.5	59	55	56	72	57	79	82	86	50	65	73.5	63	72.5	65	80.5	73	50	55	80	46	59.5	52	79	68	58	61.5	59	50	71	51	63	59	63	55	56	54
16310	cSTC14C23TH	35.2	not assigned.unknown	PGSC0003DMB102000010	Pot_ch01	99.7	63988	64316	ER-derived vesicles protein ERV14	53	62	54	52.5	49	52	53	51.5	50	54.5	57.5	57	52	45	54	61.5	50	51	58	53	61	48.5	53	51	48	53	52	51	45	49	47	46.5	57	49	51	54	51.5	55	49	51
16312	bf_mxflxxxx_0066b05.t3m.scf	35.2	not assigned.unknown	PGSC0003DMB000000062	Pot_ch03	98.56	326684	327101	Endonuclease III	240	158	144	306	216.5	151.5	232.5	235	163	201	374	250.5	212.5	174.5	151.5	214	237	242.5	260	162	121	160	224	142	188	184.5	158	190.5	83.5	159	237	134.5	180.5	202.5	115	202	179	235.5	163	187
16313	MICRO.10332.C2	17.2.3	hormone metabolism.auxin.induced-regulated-responsive-activated	PGSC0003DMB000000290	Pot_ch01	96.55	171071	170323	Auxin-induced SAUR	59	61	72	100	55	73	99	64.5	76	60	98	76	78.5	63	72	51	54	65	73	66	62	57	68.5	78	92	66.5	64	55	60	85	70	65	75	83	58	56.5	68	67	63	67
16314	MICRO.14831.C1	35.1	not assigned.no ontology	PGSC0003DMB000000169	Pot_ch01	96.6	659909	659418	Prefoldin subunit	343	395	229	445	314	260.5	472	524.5	536	445.5	699	418	367.5	271	433.5	422	558.5	494	842	848	407	438	647.5	386	499	301	357.5	438	199	204	303	256	498	462.5	318.5	281	368	394	234	383
16315	cSTB31A13TH	35.2	not assigned.unknown	PGSC0003DMB000000087	Pot_ch06	98.8	515953	516285	Conserved gene of unknown function	210.5	312	176	297.5	263	219	297	369	250	235.5	370.5	231.5	209	218	150	277	251	198	333.5	257	173	210.5	212	149	232.5	148	145	237	100.5	195	301	147	242	193.5	161	183	194	313	132	152
16316	MICRO.3581.C1	35.1	not assigned.no ontology	PGSC0003DMB101000128	Pot_ch06	99.86	1021628	1022319	20G-Fe(II) oxidoreductase	53.5	52	51	55	53	56	53	55	52	57	66	49	50	46.5	66	52	55	50	55	53	56	58.5	59	53	56.5	49	52.5	60	47	52	47	49.5	56	64	45.5	53.5	55.5	54	55.5	53
16317	MICRO.14928.C1	30.2.18	signalling.receptor kinases.extensin	PGSC0003DMB000000102	Pot_ch07	99.15	682506	683092	Serine/threonine-protein kinase PBS1	67	79	58	96	82.5	85	101	78.5	65	112	95	79	118	76	80	75	115	59	81	92	105	83	80.5	167	133	141.5	104	126	55	116	87	71	81	79	58.5	55	142.5	80	84	76
16318	MICRO.12004.C1	35.2	not assigned.unknown	PGSC0003DMB000000103	Pot_ch05	95.64	203631	203923	Binding / protein transporter	1115.5	896	717	1552	1424	1013	1053	1224	1228.5	848	1614.5	1078	1251	752	769	977	1290	590	1341	1099	650.5	890	1071.5	562	1131.5	814	743	1086	346.5	906	1468	820.5	1068	987.5	514	788	694	1230	647	869.5
16319	MICRO.13465.C2	35.1	not assigned.no ontology	PGSC0003DMB000000540	Pot_ch05	98.99	57715	57517	SUMO isopeptidase	366	328	239	471.5	368	261	335.5	365	290.5	320	520.5	304	329.5	361	197.5	341.5	352	298	472	384	254	324	333.5	258.5	NA	226	237	323	187	306	396	242	380	314	251	257	378	399	230.5	233
16320	bf_mxflxxxx_0033c03.t3m.scf	27.3.67	RNA.regulation of transcription.putative DNA-binding protein	PGSC0003DMB000000524	Pot_ch11	99.75	245073	245467	Phd finger protein	376	488	266	644	539	334	462	531.5	419.5	340	642	383	410	294.5	262	383.5	344.5	385	611	415	329	288	341	296.5	375	297.5	297	281	190.5	305	496	313.5	371	370.5	287	243	255	515	288	297
16321	ACDA03868C04.T3m.scf	35.2	not assigned.unknown	PGSC0003DMB000000862	Pot_ch06	93.81	70669	70142	Gene of unknown function	63.5	62	60	71	66.5	71	74	68	72	60	74	59	67.5	59	59	64.5	65	63	62	59	66.5	65	70	71	78	65	71	71	53	NA	58	56.5	76	87	60.5	73	83	78	84	87
16322	MICRO.9285.C1	35.2	not assigned.unknown	PGSC0003DMB000000062	Pot_ch03	99.38	1610269	1609625	Conserved gene of unknown function	144	117.5	73	88	96	97	156	180.5	97.5	298	196	172	94.5	107	80.5	129	291	151	193	432.5	247.5	313	429	254	193	193	148	288	95	162.5	74	72	116	119	84	103	107	101	147.5	89
16323	BF_TUBSXXXX_0065C05_T3M.SCF	35.2	not assigned.unknown	PGSC0003DMB000000289	Pot_ch10	99.62	210553	210021	Gene of unknown function	64	65.5	52	80	63.5	79	66	74	74	68	91.5	70	65	54	60	65.5	67	72	67.5	93	65	59.5	69	63	71	63.5	66	66.5	55	59.5	76.5	57.5	74	67	57	71	71	66	68	70
16324	MICRO.1315.C1	35.1	not assigned.no ontology	PGSC0003DMB000000127	Pot_ch03	95.28	1209579	1210298	Protein yrdA	2345.5	3081	1572	4801	1124	3318.5	2581	1583	3994.5	2362.5	2216.5	2958	3197	2294	1017.5	1359.5	2234.5	1226	2175	4450	4286	4387	2144	2425	1585	3238	1336	3945	1297	2942	3677.5	1641	2803	2433.5	1318	2102	3813.5	2587	2885	1416
16325	MICRO.9483.C1	29.5	protein.degradation	PGSC0003DMB000000136	Pot_ch01	97.19	889982	890444	Caspase	110.5	78.5	58	77	69	89.5	60.5	78	138	124	57.5	111	106	58	75	77	83.5	80.5	67	88	76	55	82	191	67.5	84.5	125.5	98	53	58	59.5	60	72	55	74.5	59	103.5	67	84.5	92
16326	MICRO.12272.C2	35.2	not assigned.unknown	PGSC0003DMB000000101	Pot_ch11	100	614688	615124	Conserved gene of unknown function	194	250	143	277	289	191	252.5	308	186.5	202.5	333	218	226	173.5	127	249.5	305.5	204.5	266	271	194.5	252	243	199	279	194	191.5	208	116.5	192.5	293	128	235	167	132	141.5	183	274	147.5	158
16327	MICRO.12496.C1	35.2	not assigned.unknown	PGSC0003DMB000000125	Pot_ch06	96.33	539236	538395	Targeting protein for Xklp2 containing protein	69	64.5	65	70.5	65	72	81	70	80	63.5	76	59	66	69	57	59	66	63	62	55.5	63	68	68	61	76.5	70	66	98	55	73	67.5	65	98	69	61	73.5	159	90.5	133	94
16329	bf_arrayxxx_0079b04.t3m.scf	35.1	not assigned.no ontology	PGSC0003DMB000000367	Pot_ch11	93.52	466832	466937	Heterogeneous nuclear ribonucleoprotein	48	51	53	50	53	54	53	54	51	51	52	50	52	45	52.5	48	48	54	50	49	52	48	58	51	48	49	49.5	49.5	46	46.5	47.5	47	50	50	49	48	49	49	49	48
16330	MICRO.8481.C1	30.11.1	signalling.light.COP9 signalosome	PGSC0003DMB000000174	Pot_ch09	100	428098	427709	COP1-interacting protein 7	3226.5	3137.5	1975	4439.5	3962	2875.5	4516	4236	3927	2762	3829	2688	3229.5	2285.5	2234.5	3575	2025	2528.5	5037	1539	1361	1937	1796	1520.5	2534	1474	2077	1635.5	956	1364	3580	1882	2561	2718	1432	2080	1951	4091.5	1601	1839
16331	MICRO.13963.C3	27.3.67	RNA.regulation of transcription.putative DNA-binding protein	PGSC0003DMB000000561	Pot_ch12	95.35	116114	115085	AT-hook1 protein	413	391	251	544.5	369	329	451	422	346	491	372	448	330	192	345	303	1802	271	284	3247	1650.5	999	1484.5	1820	1169	1792	1337.5	1347	504	713	289	236.5	402	252	192	192.5	878	383.5	178	290
16332	bf_arrayxxx_0090a11.t7m.scf	35.2	not assigned.unknown	No Significant Hit	NA	NA	NA	NA	--	46.5	50.5	48.5	52.5	52	48	49	50.5	48	49	54.5	52.5	51	46.5	49.5	47	50	52	54	49.5	51	51.5	50	50.5	50	52	49	52	45	47	46	46	52	50	46	49	48	52.5	52	48
16333	STMEO28TV	35.2	not assigned.unknown	PGSC0003DMB000000213	Pot_ch04	98.82	676345	676767	Rnase h	853.5	787.5	533.5	1015	941	757	856.5	952.5	828.5	717	1304.5	915	727	723	648.5	812.5	1099.5	846	1073.5	1188	719.5	1067	1124	820	960.5	646	707.5	977.5	321	686	666.5	511.5	815	650	483	555	634	790	540	576
16334	MICRO.5979.C2	35.2	not assigned.unknown	PGSC0003DMB000000392	Pot_ch11	98.91	407193	408018	Conserved gene of unknown function	360.5	96	68	511	436	248	419	477.5	417	439	734	502.5	534.5	370	358	332	365	302	97	490	217	242	416	209	542	339	226.5	408	44	276	58	197.5	102	490	54	373	297	426	197	583
16335	STMIK13TV	35.2	not assigned.unknown	PGSC0003DMB000000055	Pot_ch03	97.64	645963	646344	Conserved gene of unknown function	1344.5	933	1018	2235	1770	917	1679.5	2383	1444	1080.5	2663	1186	1639.5	1058.5	910	1862	3950.5	1677.5	1708.5	1751	1283.5	2364	2195.5	1041	2102.5	1616	1702	2454.5	657	1685.5	1556	869	1127	1104.5	737	1146.5	1002.5	2042	992	1132
16336	MICRO.17216.C1	27.3.24	RNA.regulation of transcription.MADS box transcription factor family	PGSC0003DMB000000136	Pot_ch01	99.5	53778	53577	MADS-box protein 14	139	220.5	268	252.5	131	210	163	184	334	246.5	240	177	247	158	288	174	168	168.5	187.5	173	112	129	171.5	165	198.5	143	216	174	111	157	138	140	208	135.5	157.5	187	143	397.5	150.5	139
16337	MICRO.12070.C1	35.2	not assigned.unknown	PGSC0003DMB000000524	Pot_ch11	94.08	129989	129285	--	53	49	51	58	53	51	60.5	60	49	50	51.5	49	51	46.5	56	55	55	55	50	49	51	47	50	50	58	48.5	53	55	46	48	50	45	51	49	46	52	48	52	52	52
16338	BF_LBCHXXXX_0050G04_T3M.SCF	35.2	not assigned.unknown	No Significant Hit	NA	NA	NA	NA	--	60	64	65.5	71	66.5	66.5	79	65	67	67	77.5	70	67	56	60.5	59	64	63.5	67.5	67.5	67	63.5	68	64	68	62	64	64	55	67	59	60	76	67	65.5	68	69	64	68	62
16339	MICRO.18091.C1	35.2	not assigned.unknown	PGSC0003DMB000000611	SL2.10ch10	99.01	196904	197308	MYB transcription factor	1542	1464	766.5	1717	901.5	63	568	66	1011	1084	68.5	2772	60	2357	47	54	71	1630.5	743	605	60	714	1670	754	688	1043	561	745	729	1486.5	51	290.5	1666.5	322	514	658	58.5	258	56	302
16340	MICRO.13127.C1	13.1.6.5	amino acid metabolism.synthesis.aromatic aa.tryptophan	PGSC0003DMB000000261	Pot_ch04	98.84	555801	555283	Anthranilate phosphoribosyltransferase	81	167	106	155.5	91	130.5	179	118	178	105	129	181	129	91	117.5	99	125	89	140	293.5	143	102	221.5	141.5	192	75.5	86	97.5	88	88	145	81.5	192	85	108	86	107	104.5	85	84
16341	cPRO31D11TH	17.3.01.02.07	hormone metabolism.brassinosteroid.synthesis-degradation.sterols.DWF5	PGSC0003DMB000000394	Pot_ch01	90.13	73852	74244	Sterol delta-7 reductase DWF5	49	52	52.5	55	56	56	57	59.5	58	61	58	58	58	47	51	48	54.5	53.5	56	62	53	52	58	52	60	54	51	54	44	50	47	48	54.5	51	51	53	54	51	50	51
16342	MICRO.9098.C1	29.5.01	protein.degradation.subtilases	PGSC0003DMB000000068	Pot_ch01	99.64	991810	990148	Subtilisin-like protease	50	52	50	50	49	51	54	55	52	55	56	53	51.5	45	52	49	51	49	51	65	52	53	56	59	52.5	60	50	55	47	53	45	47	55	49	48.5	52	53.5	48	50	51
16343	cSTB44A19TH	30.2.99	signalling.receptor kinases.misc	PGSC0003DMB000000411	Pot_ch06	97.18	17062	16708	BRASSINOSTEROID INSENSITIVE 1-associated receptor kinase 1	187	89	58	60	92	117.5	64.5	58	61	86	61	85	99	70	81	51	53.5	162	119	112	55	57.5	59.5	134	95	96	124	64	47.5	75	219	84.5	67	71	86	95	131	95	56	57
16344	SDBN001M23u.scf	35.2	not assigned.unknown	PGSC0003DMB000000728	Pot_ch12	98.55	107899	108309	F-box family protein	275	364	271	412	358	268	347	432.5	264.5	291	549	396	368	287	210.5	406	519	345	611	589	296	282	360	248.5	420	218	289.5	324	168.5	382	377.5	211	353	292.5	187.5	306	303.5	401.5	114	268
16345	STMHP29TV	11.9.3	lipid metabolism.lipid degradation.lysophospholipases	PGSC0003DMB000000171	Pot_ch01	97.17	920031	920805	PLDP1 (PHOSPHOLIPASE D ZETA1); phospholipase D	165.5	181	121	357	191	135	199	191.5	197	201	250.5	192	179	140.5	120	167	159	162	258	205	143	98	140.5	115	220.5	102.5	150	113	83	104	167	129	172	116	126.5	136	121	176.5	114	120
16346	MICRO.12490.C1	34.21	transport.calcium	PGSC0003DMB101000233	Pot_ch07	90.82	67147	66846	Two pore calcium channel protein 1B	258	271	139	111	245	117	181	180.5	257.5	399.5	363	127	257.5	90	76	100	192	113	364	210	574	499	143	327	829	159	415	251	172	125	103	158	261	208	73	80.5	116	100.5	90	179.5
16347	MICRO.14319.C1	35.2	not assigned.unknown	No Significant Hit	NA	NA	NA	NA	--	47	50	51	51	51.5	51	48	51	49.5	52	54	51	49.5	44	54	47	47	54	47.5	52	51	48	48	48	49	50	47	48	44	46	45.5	46	46.5	48	43.5	50	49	50	50	53.5
16348	MICRO.14852.C1	27.3.06	RNA.regulation of transcription.bHLH,Basic Helix-Loop-Helix family	PGSC0003DMB102000010	Pot_ch01	99.03	2883109	2882188	Myc2 bHLH protein	531.5	445.5	393	1076	434	589.5	569	622	745	530	467	455	540.5	600.5	494	541	294	578.5	698.5	395	359	284	338	409	521	385	458	413	172.5	324	540	379	545.5	441.5	261.5	409	586	586	426.5	514
16349	bf_mxflxxxx_0013h06.t3m.scf	35.2	not assigned.unknown	PGSC0003DMB000000242	SL2.10ch08	92.59	931836	931648	--	142	69	67.5	92	198.5	84	91	186	80.5	145	261	76	72	91	75.5	176	142	152	190	94	71	114.5	88	64	93	113	132	104	58	91	73	121	90	129	75	119	130.5	203	116	146
16350	MICRO.17596.C1	35.2	not assigned.unknown	PGSC0003DMB000000004	Pot_ch02	93.05	3930937	3931309	Conserved gene of unknown function	334	307	235	416.5	301	261	322	381	420	348	457.5	315	329.5	216	250	334	473	351	480.5	467	411.5	461.5	466	350	386	290	313.5	325	158.5	264	242	231	309	255.5	229	213	238	341	195.5	237.5
16351	MICRO.2660.C1	16.2.1.09	secondary metabolism.phenylpropanoids.lignin biosynthesis.COMT	PGSC0003DMB000000118	Pot_ch04	98.26	803783	804184	Leucine-rich repeat receptor kinase	52	54	51	52	57.5	53	58.5	58	56	55	58	60	55	49.5	59	52	51.5	58	59	53	51	54	56	48.5	51	52	49	50.5	46	56	52.5	50	57	52	47	52	54.5	51	54	52
16352	POACP76TP	17.2.3	hormone metabolism.auxin.induced-regulated-responsive-activated	PGSC0003DMB000000201	Pot_ch08	99.72	980185	980890	Auxin-induced protein X10A	242.5	823	175.5	203	205	402	750	584	136.5	435	363	467	133	152	710.5	199	119	234	114	575	195.5	147	393	323	382	134	353	238	160	386	180	255	638	343	177.5	266	1352	455	1025	539
16353	MICRO.1943.C1	20.1.07	stress.biotic.PR-proteins	PGSC0003DMB000000047	Pot_ch07	98.98	2106174	2107445	Chitinase	49	48.5	48	48	53.5	49.5	52	49	53	77	54	54	53	47	53.5	48	51	51	50	51.5	50	50	53	52	50	48	48	49	43	47	48	47	51	47	48	48	51	50	50	52
16354	MICRO.754.C1	35.2	not assigned.unknown	PGSC0003DMB000000266	Pot_ch06	99.04	752979	752358	Conserved gene of unknown function	65	80.5	62	71	95	87	87	100	97	93.5	86	76	77	59	68	75	82.5	74	83	96	71	71	75	81.5	82	72	94	102	49	73	71	66	68	64	63	69	75	62.5	63	62
16355	MICRO.1935.C1	35.1.999	not assigned.no ontology.formerly annotaded articles which have been retracted	PGSC0003DMB000000152	Pot_ch11	99.3	288318	288033	Auxin growth promotor protein	1014.5	1233	747	1607	1805.5	1911	2471.5	1506	1603	2794	4069	1531	816	3162	684	1004	1639	1859	1811	2020.5	1124	1632	2280.5	3243	2167	2759.5	1828	5580	504.5	1966.5	2810	725	3269	1762	1361	1091	3676.5	948	4406	2029.5
16356	MICRO.10972.C2	35.2	not assigned.unknown	PGSC0003DMB000000338	Pot_ch10	98.36	552162	552344	Conserved gene of unknown function	152.5	211	182.5	247	154	220	214	396.5	143	281	363.5	192	142	105.5	237.5	175	129	181	82	218	174	160.5	155	186	147	154	109	140	98	139.5	278	328	398	210	140	173.5	538	176.5	538	258
16357	MICRO.13732.C1	27.3.53	RNA.regulation of transcription.High mobility group (HMG) family	PGSC0003DMB000000082	Pot_ch02	99.42	795398	795056	DNA-binding protein MNB1B	357	397.5	252	314	272	287	256.5	344.5	374	311	411	338	281	329.5	243	274	444	353	422	664	368.5	359	454	457	515	287	428	456.5	161	300	251.5	276	346	355	200	221.5	286	343	231.5	356
16358	MICRO.12456.C1	34.3	transport.amino acids	PGSC0003DMB000000543	Pot_ch05	98.56	37160	37644	Amino acid transporter	49	52	52	56	51	57	55	53	54.5	54	59	54.5	54	44	54.5	49	49	56	55	52	50	51	49	50	52	50	49	51	45	47	49	50	54	51	48	51	50	50.5	58	52
16359	bf_mxlfxxxx_0014h10.t3m.scf	20.2.1	stress.abiotic.heat	PGSC0003DMB000000004	Pot_ch02	97.01	1623930	1624255	Heat shock protein	468.5	537	431	765	618	427	603	819	619	787	899.5	580	504	473	346	653	1316	577	717	989	751	1403.5	1000	633.5	1044.5	733	626.5	1734.5	378	730	616.5	482	573	590	335	467	478	535	521	511.5
16360	MICRO.10981.C1	35.2	not assigned.unknown	PGSC0003DMB000000441	Pot_ch02	96.64	264728	265054	Phytosulfokine peptide	46	49	48	51	48	50	49.5	51	49	52	53.5	50	51	46	52.5	46	50	52	50	49	49	47	46	47	47	46.5	46	50	45	47	48	45	49	52	48	50.5	47	51	48	47
16361	MICRO.13329.C1	35.2	not assigned.unknown	PGSC0003DMB000000026	Pot_ch03	97.25	1314294	1313822	Conserved gene of unknown function	306	344.5	227.5	468	444.5	308	373	362.5	446	305	526	308	404	264	233	366.5	401.5	339	460	401	284	280	302	257	359.5	212	278	333	205	268	479	326	469	333	277	300	413	440.5	243	351.5
16362	SSBN003C05u.scf	27.3.99	RNA.regulation of transcription.unclassified	PGSC0003DMB000000004	Pot_ch02	98.52	3320931	3320393	Clostridium pasteurianum ferredoxin homolog	51	54	52	56	51.5	54	60	61	56	59	59	59	58	49	59	54.5	58	50	60	63	51	51.5	58	55	59	51.5	50	52	45	50.5	50	49	57	55	52	50.5	50	55	50	54
16363	MICRO.3385.C1	28.1	DNA.synthesis/chromatin structure	PGSC0003DMB000000040	Pot_ch03	NA	NA	NA	Nucleosome assembly protein 1 4	50	50	49	473	335	53	53	52	433	61	383	57	342	47	54	51.5	47	301	373	535	53	51	49.5	55.5	553	49	403	535	45.5	49	265	231	276	297	161	251	208	301	51.5	265.5
16364	cSTE18N14TH	35.2	not assigned.unknown	PGSC0003DMB000000471	Pot_ch04	98.29	308538	308422	Aspartic proteinase nepenthesin-1	49	50.5	50.5	54	54	54	50	54	48	55	55	48.5	49	46	57	48	47.5	54	52	48.5	51	49	50	51	54	49	45	49	43	49	47	47	52	48	51	49	50	48	50	51
16366	MICRO.11809.C1	29.3.4.3	protein.targeting.secretory pathway.vacuole	PGSC0003DMB000000213	Pot_ch04	100	185448	185029	Vacuolar protein sorting-associated protein 45 homolog	1002	732	588	1207.5	818	656	901	1292.5	1144	1150	1441	786	877	819	493	1094.5	2567	923	1557	2015	1355.5	1772	1326.5	1265	1345	887	1046	1952	494	961	900	783.5	796.5	873	624.5	551.5	1074.5	1009	732	885
16367	MICRO.11990.C1	29.5.11.04.05.2	protein.degradation.ubiquitin.E3.BTB/POZ Cullin3.BTB/POZ	PGSC0003DMB000000202	Pot_ch05	99.38	606488	606003	Speckle-type POZ protein	215	341.5	183	313.5	394	224	250	366	292	275	481.5	332	281	311	284	309	465	229	419	364	250	323	380.5	236	327.5	144.5	226	320	142.5	210	231	199	295	264	225	275	241	275	135	195.5
16368	bf_mxflxxxx_0021h11.t3m.scf	35.2	not assigned.unknown	PGSC0003DMB000000068	Pot_ch01	99.29	161850	161146	--	48	52	49	53	51	52	53.5	54	54	55	55	52	53.5	48	51.5	48	51	49	53	54	50	53	53	52	50	50	49.5	53	42	62	47	49	51	52	47.5	51	51	54	55	52
16369	MICRO.9152.C1	35.2	not assigned.unknown	PGSC0003DMB000000478	Pot_ch12	100	327416	327279	--	85	146	76	83	93	167	133	101	98	102	82	103	168	85	117.5	99.5	83	103	98	85.5	87	78	93	83	104.5	86	80.5	120	64	121	188	92	131	132	86	90	81	87.5	127	126.5
16370	SSBN003A10u.scf	35.1	not assigned.no ontology	PGSC0003DMB000000034	Pot_ch12	98.36	2428778	2428960	Conserved gene of unknown function	49	58	54	59	58.5	55	59	60	59	57	62	56.5	59	51	60	49.5	64	59	56	59	55.5	58.5	58	54	58	56	53.5	64	48.5	52	51	56	56	57	51	51	53	56.5	53.5	59
16371	MICRO.14862.C2	20.1.02	stress.biotic.receptors	PGSC0003DMB101000128	Pot_ch06	97.29	70293	69190	Disease resistance response protein	53	59	56	64	55	57.5	63	62.5	59	60	65	56	55.5	49	57	50.5	55	52.5	57.5	54	58.5	57.5	55.5	54	56	52	50	56	52	70	47	53.5	59.5	55	57	56	53	56	53	57.5
16372	MICRO.14467.C1	35.2	not assigned.unknown	PGSC0003DMB000000225	Pot_ch08	99.72	756457	756107	BZIP protein	216	354	228.5	527.5	283	415	251	226	269	316	529.5	198	386.5	505	124	220.5	210	208	603	129.5	142	209.5	178	191	220	175	160.5	293	104	205.5	518	190.5	376	261	211	294	434	267	333	396
16373	MICRO.3399.C4	35.2	not assigned.unknown	PGSC0003DMB000000072	Pot_ch05	98.84	1398837	1399266	Ankyrin repeat protein	2412	2152	1170	2611.5	2116	1591	2166.5	2927	2524.5	2799	3223	2083	1763.5	1825	1375	2317	1509	1932	3059	1731	1121	1124	1155.5	1076	1668.5	1632	1361	1487	790	1149	2062	1363	2327	1709	1337	1359	1433	1935	1262.5	1452
16374	MICRO.15660.C1	35.2	not assigned.unknown	PGSC0003DMB102000010	Pot_ch01	99.86	95428	94715	Conserved gene of unknown function	410.5	436	285	570	417	383	497	463	421	408	568	410	404	413.5	314	435	430	434	519	540.5	345	355	420	317	385	278	282.5	379.5	188	338.5	487.5	307.5	513	436.5	323	354	486	482.5	293.5	366
16375	STMHI71TV	35.2	not assigned.unknown	PGSC0003DMB000000341	Pot_ch08	96.09	542982	541886	Ubiquitin-protein ligase	47.5	49	137	50	93	99	50.5	126.5	126	49	124	48	55	119.5	52	101	129.5	98.5	186.5	176	49	205	49	49	124	120	99	137	72.5	96	46.5	46	113.5	50	47	53	195	107	112	92
16376	bf_arrayxxx_0055c12.t3m.scf	35.2	not assigned.unknown	PGSC0003DMB000000127	Pot_ch03	96.47	758412	758494	Aspartyl aminopeptidase	579	467	347.5	655	743.5	433	618.5	928	538.5	448	911	559	493	599.5	428	834	1752.5	646	1008	1420	635	835	1205	850	972	392	634	1026	213	579	548	396	651	520.5	384	436	450	575	263.5	477
16377	MICRO.7599.C1	35.2	not assigned.unknown	PGSC0003DMB102000010	Pot_ch01	98.59	459984	459418	Generic methyltransferase	52	62.5	56.5	60	59	57	67	56	56	58	67	56	59.5	52.5	60.5	55	66.5	54	55	68	60	66	70	59	60	60	53	59	50	56	53	56	57	55	56	56	54	54	53.5	56
16378	MICRO.712.C2	35.1	not assigned.no ontology	PGSC0003DMB000000305	SL2.10ch10	99.55	784280	783616	Magnesium-dependent phosphatase	48	51	52	59	53	52	56	56	57	56	61	55	57	49	55	48	49.5	52	49	54	50	55	56.5	55	53.5	51	49	56	47.5	47	50	62.5	60	58	56	57	49.5	54	53	53
16379	MICRO.9773.C1	2.2.2.01	major CHO metabolism.degradation.starch.starch cleavage	PGSC0003DMB102000141	Pot_ch02	97.44	1004100	1004646	Alpha-glucosidase	57.5	60	60	61	60	61	76	69	65	63	73	61	67.5	60	60.5	55	61	58	61	75	65	62	59	69	67.5	60	59.5	69	48	56	59	56	60	59	64	63	65.5	58	56	60
16380	STMCY52TV	35.2	not assigned.unknown	PGSC0003DMB000000150	Pot_ch06	96.27	1398045	1397673	Conserved gene of unknown function	59	68	57	71	66	60	69	90	64	81	77.5	69	60	56	71	67	80.5	67	98	107	66	64	77	74	81	63	67.5	71	48	58	55	54	65	59	58	67	54	67.5	58	64
16381	MICRO.7282.C2	35.2	not assigned.unknown	PGSC0003DMB000000116	Pot_ch12	97.3	256452	255716	RWP-RK domain-containing protein	52	48	48	52.5	49	48	54	55.5	49	51	53	50	49	46	66	45.5	46	47	49	46	51	48	52	51	50	47	47	52	46	43	56	46	53.5	46	48.5	50	48	51	49	52
16382	MICRO.10510.C1	35.2	not assigned.unknown	PGSC0003DMB000000599	Pot_ch10	98.67	190454	191056	Conserved gene of unknown function	1084	812.5	490	1232	755	794.5	1025	1111	1163	913	963	959.5	827	822.5	754.5	946	641	722	1654.5	865	595	567	557	658	718.5	659	657.5	561	337.5	384	959.5	556	734.5	988	607	676.5	847.5	1074.5	595	726
16383	POAB684TV	29.5.05	protein.degradation.serine protease	PGSC0003DMB000000150	Pot_ch06	95.47	4469	4183	Wound-inducible carboxypeptidase	70	59	53	80	54	59	120	75.5	87	103	64	97	122.5	101	81	66	72	76	61	63	83	116	119	163	56	73.5	95	81.5	47	56	51	49	58	80.5	57	71	65.5	53	93	72
16384	MICRO.4848.C1	35.2	not assigned.unknown	PGSC0003DMB000000148	Pot_ch11	99.28	646333	646196	Blue (Type 1) copper domain	46	51	52	51	51.5	50	54	56.5	49	52	51	52	51	49	54	46	48.5	50	52	53	48	51	51	56	50	49	52	51	45	47	47	48	48.5	51	50	54	53	56	52	52
16386	MICRO.2739.C1	13.2.3.4	amino acid metabolism.degradation.aspartate family.methionine	PGSC0003DMB000000048	Pot_ch08	99.49	249680	248902	Cystathionine gamma-synthase	1705.5	984	1872	2362	4781	2395	2642	6035	1331	2139	3150	3674	1761	3840	711.5	3587	3550	2347	1645	1565.5	926.5	2199.5	3040.5	1060	936	1885	2684	1359	686.5	1496.5	1672	1016	1786.5	1219	1040.5	2032	2053.5	965.5	3734.5	661
16387	MICRO.15957.C1	35.2	not assigned.unknown	PGSC0003DMB102000002	Pot_ch05	97.45	3283947	3283479	Gene of unknown function	101	87	72	67	72	73	62.5	114	99.5	132	146	102	58	102	80.5	81	119	76	127	112	117.5	114.5	92	100	97	74	93	116	67	68.5	88	70	60	90	67	87	73.5	87.5	85	73
16388	STMGW55TV	13.2.4.1	amino acid metabolism.degradation.branched-chain group.shared	PGSC0003DMB000000227	Pot_ch06	99.66	913478	913184	Branched chain alpha-keto acid dehydrogenase E1-alpha subunit	49.5	64	74.5	57	53.5	52.5	52	56	51	62	71	56	53	64.5	59	54	54	63.5	52	62	58	59.5	58	56	79	47	68	60	70	62	53	57	59	49	50	55	49	63	51	57
16389	MICRO.8737.C4	35.2	not assigned.unknown	No Significant Hit	NA	NA	NA	NA	Poly(A) polymerase beta	46	50	51	66	49	51	50	56	51	54	56	49	49	46	52	50.5	45	47.5	50	48.5	48	53	50	49	49	44	46	47.5	43	50.5	47	45	49	49	48	48.5	51	50	47	52
16390	POCAK33TV	17.5.2	hormone metabolism.ethylene.signal transduction	PGSC0003DMB000000140	Pot_ch12	90.37	88888	88193	Ethylene-responsive transcription factor 4	53	63	61	64	56	71	68	99	58	73	76	69.5	59	53	74	65	55	55.5	55	61.5	57	64.5	60	55	57	56	60	65	59	57	53	59	102	57	67	59	73	57	70.5	61
16391	MICRO.16133.C1	35.2	not assigned.unknown	PGSC0003DMB000000087	Pot_ch06	96.27	1854834	1855661	IS10 transposase	154.5	187	155	186.5	208.5	129	367.5	353	221	281	366	200.5	175	227	101	252	273	126	281.5	252	185.5	119	152	151.5	277	213	180	162	92	188.5	165.5	155.5	224.5	125	158.5	93.5	193	276	98	106.5
16392	STMJD66TV	35.2	not assigned.unknown	PGSC0003DMB000000066	Pot_ch02	97.26	2084035	2084251	UPF0301 protein RD1_3419	46	50	51	50	46	49	49	55	47	52	53	49.5	47.5	44	49.5	47	47	47	49	48.5	47.5	46	46	48	49	47	47	47	43	46	43	44	49.5	46	49	50.5	49	48	51	45
16393	bf_mxflxxxx_0008f12.t3m.scf	35.1	not assigned.no ontology	PGSC0003DMB000000136	Pot_ch01	97.31	1390906	1391200	GTP-binding nuclear protein Ran2	6592	6094.5	5492	11244.5	5555.5	6478	5934	10974.5	11126	8777	11962	6536	5043	10121	5746	7964	17828.5	7084.5	9629	14176.5	14020	14445	13057	10195	14718	9496	9254	22243.8	3901.5	5723	13226	4717	5626	5275	3632	5364	8642	5863.5	9072	4909
16394	SDBN004K14u.scf	20.2.1	stress.abiotic.heat	PGSC0003DMB000000690	SL2.10ch04	95.75	16457	16856	DnaJ	532	615	299	872	389	408.5	554	721	799.5	878.5	794	741.5	668	314.5	428	497.5	551	465.5	1027	580	388	436	472	428	741	696	505	1012	263	449.5	690	292	364	426	340.5	350	552	549	402	542
16395	MICRO.7935.C2	35.2	not assigned.unknown	PGSC0003DMB000000243	Pot_ch05	93.72	797392	798004	Transport protein	51	59.5	54	57	54	56	59	63	62	58	66	57	54	51	54	59	54	52.5	53	57	56	57	62	55	64	57	56	62	47	51	52	49	58.5	56	53	55	59	64	58.5	58.5
16396	STMGU55TV	35.1	not assigned.no ontology	PGSC0003DMB000000004	Pot_ch02	98.48	2594588	2594915	Protein CREG1	824.5	509.5	284	878	638.5	711	797.5	619	542.5	761.5	1563	856	679	941	403	530	758	547	822	1088.5	624	962	837	668.5	821	814	503	1243.5	276	834.5	544	528.5	876	673.5	377	424	716	771	712	674
16397	MICRO.9041.C1	34.3	transport.amino acids	PGSC0003DMB000000184	Pot_ch04	98.15	1150002	1150757	Lysine/histidine transporter	137	154	86	140.5	80.5	108	210	129	113	229	95	116	124	89.5	87	121	95	67	122.5	76	88	90	75.5	99	74	80	79	65.5	68	60	69	68	102.5	103	89.5	58	105	92	80	70
16398	MICRO.1145.C1	35.2	not assigned.unknown	PGSC0003DMB000000026	Pot_ch03	100	1423251	1423580	Protein TIFY 6B	1540	1346	980	2273	1635	995	1509.5	1588.5	1968	1199.5	2115	1424	1353	1564.5	1147	1392.5	1272	1498	2564	1390	1203	1154	1194	1032	1323	1458	1312	1067	550	1164.5	1645	1284.5	1746	1558	955.5	1260	1263	2093.5	742.5	1870
16399	MICRO.7469.C1	35.2	not assigned.unknown	PGSC0003DMB000000430	Pot_ch09	97.07	100671	101045	Transposase En/Spm	256	320.5	166	535.5	241	180	310	317.5	270	421	698.5	255	285	202	172	292.5	392	327	575.5	440	211	390.5	314	288	561	209	228	484	148	304	331	184	324	239	145.5	140	243	266.5	217.5	237.5
16400	MICRO.2105.C2	13.1.4.1	amino acid metabolism.synthesis.branched chain group.common	PGSC0003DMB000000368	Pot_ch10	99.12	509998	512162	Acetolactate synthase 2, chloroplastic	19828.1	26421.5	11156	57068.8	23403.4	18904	18355	19317	18711	20034.8	40060.2	17641.5	14033.5	19888.5	14870.5	14259.5	9011.5	17603	27934	13963	6727	9534	11089	6770	12189.5	9282	6483.5	11415.5	4268	9736.5	23520.2	9040	20671.7	19383.4	11464	13032	16575.5	23678.3	8720	14482
16401	BF_LBCHXXXX_0006H07_T3M.SCF	35.1	not assigned.no ontology	PGSC0003DMB000000367	Pot_ch11	98.47	579051	579573	--	125.5	119	117	165	131	128	124	164	187	177.5	217	157	101	128	104	140	198	153	171.5	242	172	161	76	117.5	178.5	197	150	282.5	66.5	141	120	108	146	114	95	85	133	119.5	151	98
16402	cSTB17K6TH	26.1	misc.cytochrome P450	PGSC0003DMB000000876	SL2.10ch01	95.81	9505	9838	Cytochrome P450	48	65	50	61	48	49	60	71	52	51	82	51	49	49	68	66	54	48	87	49.5	47.5	53	51	57	50	52	49	54	44	46	47	50.5	57	57	48	47	48	49	56.5	56
16403	POAB944TP	35.2	not assigned.unknown	PGSC0003DMB000000126	Pot_ch03	99.47	52822	53769	Conserved gene of unknown function	202	391	171	422.5	204.5	264	241	309	354	388	354.5	279	164	251	247	204	308	196	256	587	278	235	335	243	275	205.5	239	343.5	161	184	190.5	203	418	223	239.5	122	271	242.5	220	183
16404	BPLI2E23TH	35.2	not assigned.unknown	PGSC0003DMB000000694	SL2.10ch04	97.12	54240	54720	Leucine-rich repeat receptor-like kinase	51	55	52	57.5	54.5	58	58.5	62	58	55	67	55	54	50.5	53	52.5	56	54	53	55	55	57	57	52	52.5	49	51.5	61.5	42.5	53	51	50	60	53	53.5	51	55	56	57	53
16405	MICRO.14906.C2	27.3.35	RNA.regulation of transcription.bZIP transcription factor family	PGSC0003DMB000000086	Pot_ch04	99.31	308077	308512	Mas-binding factor MBF2	52	53.5	55	55	59	56	56	63	55.5	58	82	56	52.5	54	57	56	56	50.5	56	63	55	55	53	60	57	58	49	55	47.5	53	54	52.5	64	50	55	49	69	62.5	59	58.5
16406	bf_arrayxxx_0024c04.t7m.scf	29.2.2	protein.synthesis.misc ribosomal protein	PGSC0003DMB000000189	Pot_ch04	94.06	231453	231356	60S ribosomal protein L15	4580	3339.5	6186	4511	11597	10542	13232.5	15978	7382	3978	18749	6111	5356	8110	3489.5	11572	9264	3289	6509	9923	7268	7038	4073	7362	4597	4024	4024.5	7795.5	1110	2042	2979	12165	9898	8697	2266.5	6175	8399	13393	8182.5	8367
16408	MICRO.347.C18	27.2	RNA.transcription	different hits	NA	99.69	59522	59843	Transcription initiation factor	223	187	150.5	289.5	244	210	254	226.5	214	203.5	242.5	222	203.5	149	141	213	127.5	184.5	246.5	137	136	121	139	111.5	139	124	125	108	104.5	134	219	216	267.5	224	172	177	146	257	160	143
16409	BF_TUBSXXXX_0038G06_T3M.SCF	35.2	not assigned.unknown	different hits	NA	97.12	412375	412754	--	48	59.5	54	59	56	54	59.5	59	57	58	62.5	55	61	52	48	59	54	54	64.5	51	50.5	53.5	53	53	56	51	52	56	45	46.5	49.5	48	57	50	49	56	56	51	58	54.5
16410	MICRO.13534.C1	35.1	not assigned.no ontology	different hits	NA	98.11	477295	478673	Exoenzymes regulatory protein aepA	1746	1717.5	852	3823	2256	1425	2618	1655	1641	1966	2816	2221.5	1483	1267	1186	1344.5	1294	1089	2420	1862	1215	1270	1609	1369	2281	1026	1239	1300	879.5	1313	1627	1178	2209	1724	1476.5	1349	925	2501.5	1218.5	824
16411	POAE443TV	7.1.02	OPP.oxidative PP.6-phosphogluconolactonase	PGSC0003DMB000000103	Pot_ch05	93.18	1057953	1057647	6-phosphogluconolactonase	50	58	51	55.5	53	66.5	62	56	68	65	73	60	54	50	56	51	52	58	60	51	52	53	53	50	58	61	78	73.5	46	47	50.5	48	51.5	55.5	51	52	49	55	52	57
16412	MICRO.5203.C1	35.2	not assigned.unknown	PGSC0003DMB000000353	SL2.10ch11	98.57	220264	219499	Serine palmitoyltransferase I	54.5	68	58	67	64.5	54.5	62	64	61	59	71	68	63.5	52	55	59	56	61.5	67.5	64	57	56	56	60	59	56	52	56	47	52	54	55	63	57.5	54	54	50	56	57	54.5
16413	POABM96TP	29.5.01	protein.degradation.subtilases	No Significant Hit	NA	NA	NA	NA	Subtilisin-like protease	53	59	54	57.5	60	57	59.5	58	61	60.5	60.5	54	59	49.5	56	52	53.5	60	52	55	55	56	61	57	58	57	51	60	47	51	54	49	60	55	53.5	54	65.5	60	60	61
16414	bf_arrayxxx_0087d12.t3m.scf	35.2	not assigned.unknown	No Significant Hit	NA	NA	NA	NA	--	51	49	51.5	54	50	53	53	54	52.5	50.5	52	51	52	48	52	48	52	50	53	50	51	48	58.5	50	54.5	49	48	50	44	47	48	47	54.5	53	51	52	55	53	51	56
16415	MICRO.16588.C1	35.2	not assigned.unknown	PGSC0003DMB000000294	Pot_ch04	99.15	135273	135508	--	50	57	55	52	50	62	51.5	54	64	51.5	55	63	85	50	55	49	53	62	68	54	52	57	70	59	59	50.5	58.5	61	47.5	51	75	49.5	52	50	52	55	49	59	55	58.5
16416	bf_mxlfxxxx_0057e08.t3m.scf	35.2	not assigned.unknown	PGSC0003DMB000000017	Pot_ch11	99.48	1822173	1822364	Disease resistance protein I2C-5	93	68	57.5	122	85	84.5	111.5	72	97	73	223	88	100.5	63.5	60	63.5	59	66	84	61	71	80.5	63	55.5	74	66	66	73	55	52	107	78.5	64	82	74	58.5	82	64	75.5	88
16417	MICRO.744.C2	35.2	not assigned.unknown	PGSC0003DMB000000177	Pot_ch09	94.09	352420	352839	Cysteine-type peptidase	59	63	60	72	60.5	67	69.5	72	69	65	71	66	72	51	55	59.5	62	58	66	68	57	57	57.5	57	60	52.5	53.5	62	52	55	58	50.5	90	58	51.5	56	54	63	50	50
16418	bf_suspxxxx_0029b11.t3m.scf	35.2	not assigned.unknown	PGSC0003DMB000000727	Pot_ch09	99.83	73262	73841	F-box protein interaction domain containing protein	232.5	267	174.5	280	371	364	323	439.5	386	281	342	291	269	283	163.5	384.5	373	295.5	363	596	232	243	352.5	220	279	289.5	253	313.5	97	236.5	314	134	306.5	219	223.5	250	305	250	201	189
16419	MICRO.3789.C1	35.1	not assigned.no ontology	PGSC0003DMB000000116	Pot_ch12	99.71	929740	929402	DNA binding protein	48	50.5	52	52	51	48	50	51	53	50	53	52	52	48.5	52.5	48	48	51	48.5	47	50	48	49	49.5	51.5	49.5	47	50	43	46	45	47.5	53	51	47.5	48	50	50	52	52.5
16420	bf_mxflxxxx_0046b08.t3m.scf	11.6	lipid metabolism.lipid transfer proteins etc	PGSC0003DMB000000760	Pot_ch07	98.36	104743	104379	--	47.5	54	49.5	51	49	49	53	51	49	51	58	54	50	47	54	46	50	51	49.5	51	52	49	50	49	48	49.5	49	52	47	48	47	45.5	54	49.5	49	49	52	52	53	49
16421	MICRO.1215.C4	27.3.99	RNA.regulation of transcription.unclassified	PGSC0003DMB000000198	Pot_ch08	98.47	39669	40126	L.esculentum protein with leucine zipper	3723	4176	1929	6514	5842.5	2790	6215	7221.5	6320	4151	6698	4434	4378	2679	3003.5	5828	3912	4109	3808	4277.5	2432	1903	3179	2281	2849	2795	2150.5	3808	833	2619	4994.5	2538	4398.5	4537.5	2003	2708	2310.5	5521.5	2175	3180
16422	ACDA04700H08.T3m.scf	35.2	not assigned.unknown	PGSC0003DMB000000195	NA	97.1	480456	480690	Aberrant root formation protein 4	682	405	300.5	787	458	466.5	744.5	572	553	567.5	953	673.5	693.5	535	258	447	369	371	836	431	420	295.5	480	408	423	295.5	285	490	157.5	237.5	577	300	620	563.5	376	418	341	434	268	469.5
16423	MICRO.10686.C1	35.2	not assigned.unknown	PGSC0003DMB000000048	Pot_ch08	92.3	2068071	2068736	Conserved gene of unknown function	103	91	117	170	163	94.5	120.5	150	140	121	120	133	120	101	101	122	109	100	131	153	102	127.5	146	98	87	94	124	128.5	72	93	97	90	126.5	118	91	115	89	107	99	109
16425	bf_arrayxxx_0089h02.t7m.scf	35.2	not assigned.unknown	PGSC0003DMB000000365	Pot_ch11	92.86	514124	514206	--	453	429	346.5	656	571	563	522	923	609	474.5	753	509.5	832	421	381.5	819	2119.5	465	674	1213	1443	1012	964	929	853	647	736	992	316	1057	458	311	487.5	387	295.5	289	504.5	480.5	332	421
16426	STMJD74TV	35.2	not assigned.unknown	PGSC0003DMB000000103	Pot_ch05	98.04	1466218	1465714	Conserved gene of unknown function	819	1115	1052	1135	853	974	1891	2124	1951	1819	2605.5	1698	773	1056.5	1041	1799.5	1690	1221	2604	1911	1026	1589.5	1310	1336	1170.5	985	1298.5	1358	681	984.5	1003	1319	1003	1342	757	1042	1031	2116	973.5	1137
16427	POCC629TP	27.1	RNA.processing	PGSC0003DMB000000126	Pot_ch03	99.53	1014466	1014676	Polypyrimidine tract binding protein	54.5	59	54.5	67	65	60	72	70	60.5	60	76.5	63	61.5	61.5	58	66	56	63	65.5	67	58	54	57	54	63	55.5	57.5	58	46.5	54	59	51	65	62	55	58.5	61	61	56	61
16428	bf_acdcxxxx_0040f04.t3m.scf	35.2	not assigned.unknown	PGSC0003DMB000000324	Pot_ch11	96.23	669751	669513	Far upstream element-binding protein	48	49	53	51	51	53.5	58	54.5	50	52	57.5	54	52	44	56	48.5	51	50	53	52	49	48	50.5	47.5	52	51	48	49	46	48	49	47	57	52	46	50	57	54	57	54
16429	ACDA03610E10.T3m.scf	27.1.2	RNA.processing.RNA helicase	PGSC0003DMB000000180	Pot_ch06	91.93	385950	386107	Activating signal cointegrator 1 complex subunit 3, helc1	505	370	254	723	456.5	352	459	413	433	369	564.5	376	361	305	288	382	290.5	344	747	269.5	257.5	289.5	257	233	300.5	188	264	229	182	221	439	299	381	380.5	260	265	244	472	218	280
16430	MICRO.15893.C1	35.2	not assigned.unknown	No Significant Hit	NA	NA	NA	NA	--	46	49	50	50	49	51	52	52	48	50.5	53.5	54	53	49	53	47	48	59	50	49	52	49	51	51	47	50	47	48	45	46	48	47.5	51	51	48	51.5	49.5	51	48	50
16431	BF_LBCHXXXX_0003D01_T3M.SCF	35.2	not assigned.unknown	No Significant Hit	NA	NA	NA	NA	--	47	50	50	52	56	53.5	52	57	56	55	58	55	56	44	55	49	51.5	56	55	50	50	49	52	50.5	49.5	49	48	52	48.5	49	51.5	46.5	55	51.5	52	56	52	51	52	54.5
16433	MICRO.10054.C1	35.2	not assigned.unknown	PGSC0003DMB000000362	Pot_ch11	97.54	279367	279691	Electron carrier/ protein disulfide oxidoreductase	201	175.5	140	256.5	215	146	202	246	192	226	342	198.5	200	153	127.5	207	287	199	314	268	194	234	237	148	255.5	166	160.5	248	121.5	200	203	173	186	177	157.5	151.5	150.5	220	146	159
16434	MICRO.16364.C1	35.2	not assigned.unknown	PGSC0003DMB000000026	Pot_ch03	99.69	2003852	2004494	Conserved gene of unknown function	128	123	115	166	131	128	136	144	143	113.5	151	140	154.5	102.5	125	140	241	121	164	214.5	144	193	175.5	154	167	120.5	139	124	78	120.5	115	119	136	122.5	85	120.5	120	162	91.5	115
16435	MICRO.5246.C1	35.2	not assigned.unknown	PGSC0003DMB000000296	Pot_ch04	90.71	107211	106865	Protein-s isoprenylcysteine O-methyltransferase	55	55	52	54	54	54.5	57	59	54	56	57.5	55	56	47	55	53.5	51.5	57	56	54.5	54.5	50	56	53	55	53	52	53.5	49	49	49.5	51	60	53	55	56	58	62	59	61
16436	MICRO.6245.C2	10.8.99	cell wall.pectin*esterases.misc	PGSC0003DMB000000315	Pot_ch06	98.61	265236	264520	Pectinesterase	50	69	67	66	77	64	68.5	70	81	81	79	74.5	88	51	57	53	59	73	71	87.5	71	63	68	64	69	58	58	62	63	58	57	64	72	65	68.5	69.5	58	55	56	58
16437	MICRO.493.C1	35.2	not assigned.unknown	PGSC0003DMB000000114	Pot_ch12	97.25	901812	900905	Diacylglycerol acyltransferase	6964	5161	4711	7540	6407	3223	5105	3154	8048	4532	11693	7019.5	3578.5	3176.5	6155.5	3318	1758.5	3416	8233	2076.5	1304	848	1170	1084	1428	702	1575	1316	428.5	757	2421	2703	9109	4555.5	2377	5697	2547.5	7924	702.5	4406
16438	POAB678TV	29.4	protein.postranslational modification	PGSC0003DMB000000151	Pot_ch12	98.25	140034	140488	Ankyrin-kinase	48	55.5	50	61	51	50	55	56	53	53	54.5	49.5	51.5	48	52	53	59	52.5	63.5	53	50	50	52.5	59	57	54	52	53	46	48.5	56	52	51	51	50	54	55	54	53	56.5
16439	MICRO.6053.C4	26.09	misc.glutathione S transferases	PGSC0003DMB000000048	Pot_ch08	97.12	2226024	2226336	Glutathione-s-transferase theta, gst	999.5	986	563	2010	1293	1012.5	1393	1478	1359	720	1389	982.5	1270	910	795	1337	1123	1009	1398	1036.5	653	796	748	502.5	826	775	599	1061	266	613	1086	650	1420	1251	642.5	950	957	1128.5	715	1075
16440	MICRO.10985.C1	35.2	not assigned.unknown	PGSC0003DMB000000244	Pot_ch02	97.29	459481	458974	UDP-glucosyltransferase family 1 protein	112.5	138	74	107	105.5	114	154	179	144	143	122.5	151.5	111	105	102	122	107	140	197	175	86	112	109	88	89	94.5	92	122	79.5	81	105	77.5	109	145	109	97	91	113	86	112
16441	121E07AF.esd	35.2	not assigned.unknown	PGSC0003DMB000000742	Pot_ch09	99.37	154588	154904	Relative to APETALA2 1	70.5	86.5	73.5	101	78	79	106	119	91	132	149	93.5	110	97	64	91	145	119	112	123.5	121.5	128.5	98	158	138.5	149	111	132	64.5	95.5	138	93	106.5	101	75	88	139	105	132	106.5
16442	MICRO.8608.C2	29.4	protein.postranslational modification	PGSC0003DMB000000224	Pot_ch07	99.38	987161	986352	CBL-interacting protein kinase 07	105	103.5	93.5	108	118.5	126.5	119	120	105	125.5	170	110	100	96	85	96	116.5	105	110	115	110	103.5	114	106	112	97.5	105	110	115	121	119	114	142	108.5	107.5	128	120	115	102	96
16443	MICRO.2258.C3	29.5.11.20	protein.degradation.ubiquitin.proteasom	PGSC0003DMB101000128	Pot_ch06	100	1470380	1470063	26S protease regulatory subunit 6B homolog	51	57	50	54	55	57	54.5	50	48.5	143	54	74.5	75	52	54	51	53	49.5	61	56.5	50	55	57	56.5	56	49	59	56	46.5	53	48	49	56	55	49.5	50	53	50	54	56
16444	MICRO.7922.C1	35.2	not assigned.unknown	PGSC0003DMB000000410	Pot_ch05	99.34	59227	59682	Conserved gene of unknown function	686	625.5	412	521	376	293	756	474	714	695	1032.5	673	387	326.5	306	417	529	352	960	656	288	521	377	448.5	437	296	446	519.5	260	325	372.5	395	337	466	371	336.5	374.5	733.5	291	319
16445	MICRO.4215.C2	16.8.1	secondary metabolism.flavonoids.anthocyanins	PGSC0003DMB000000152	Pot_ch11	96.86	134338	133546	Anthocyanidine rhamnosyl-transferase	94	77	60	83	91.5	99	96	73	98	150.5	152	101	71	124.5	68	60	69	111	173	139	57	123	98.5	169	127	96	97.5	162	47	79	114	63	148	111	82	73	87	75	115	149
16446	cSTB2A24TH	35.1	not assigned.no ontology	PGSC0003DMB000000652	Pot_ch07	97.69	78895	78636	Multicopper oxidase	52	58.5	52.5	59	58.5	55	57	61	57	63	60	57	71.5	51	55.5	52	61	53	55	57	65.5	57	63	68	53	69	53	81.5	46	57	53	50	58	57	52	54	58	52	53	54
16447	bf_mxlfxxxx_0019c10.t3m.scf	35.2	not assigned.unknown	No Significant Hit	NA	NA	NA	NA	--	51	54	52	54.5	56	54	54	55	53	56	61	57.5	52	49	57	50	53	47	53	52	49	52	50.5	51	58	46	52	54	45.5	48.5	51	49	54.5	51	48	55	55	55	54	55.5
16448	MICRO.3437.C1	35.1.41	not assigned.no ontology.hydroxyproline rich proteins	PGSC0003DMB000000076	Pot_ch07	92.19	1618149	1617730	Protein C6orf55	93	105	79	150.5	113	104	123.5	138.5	127	137	165	103	98	104	95	119	149	136.5	140	160	92	108	136	106.5	103	82	100	118	61	98	104	97	119.5	114	87	111	107.5	116	99	96
16449	MICRO.10597.C1	29.4	protein.postranslational modification	PGSC0003DMB000000214	Pot_ch03	98.98	732004	732200	Conserved gene of unknown function	1697	1977	1294	3267	3175	1136	1673	1513	1976	699	1983	1413	1774.5	1639	1105	1617.5	922	1251	2411.5	764	483	767	680	454	898.5	359	499	554	402.5	639.5	2191	1021	1339	1642	698	958.5	1019.5	2316	310.5	1109
16451	MICRO.331.C2	35.2	not assigned.unknown	PGSC0003DMB000000023	Pot_ch09	97.98	1052436	1051602	BRCT domain protein	575	411.5	335	965	610	247	439	424	356	438.5	997	464	416	308	273	378.5	599	287.5	590	494.5	373.5	361.5	469	337	557	260	371	444	172.5	355	489	262.5	425.5	302	253	206	441	645	275	375
16452	MICRO.7155.C1	35.2	not assigned.unknown	PGSC0003DMB000000102	Pot_ch07	99.14	191230	192046	Conserved gene of unknown function	1754	1591.5	1151.5	1889.5	1905	1540	1619.5	1660	2087	1590	2758.5	1194	2182	1560	1126	1814	1499.5	1832.5	2557	1040	832	875	958	602	1224.5	1002	851	1495.5	660	1002	2383	1227	1960	1845.5	1181	1548.5	1602.5	1586	1345.5	1573.5
16453	MICRO.3190.C2	27.3.73	RNA.regulation of transcription.Zn-finger(CCHC)	PGSC0003DMB000000026	Pot_ch03	98.65	973228	973007	Ebna2 binding protein P100	135.5	125	108	208	126	130.5	120	139.5	117	108	146.5	136.5	117	119	94	132	124	109.5	146.5	108	96	112	99	77	109.5	77	83	97	70	84	97	107	138	144	92	99	123.5	113.5	79.5	90.5
16454	MICRO.1923.C1	35.1	not assigned.no ontology	PGSC0003DMB000000557	Pot_ch09	99.79	50829	50345	LIMR family protein	156	184.5	105.5	208	154	147	175	205	222	167	201	145.5	184	168	129	174	353	159	252	328	202	256	237.5	194.5	234.5	117	140	246	109	168	203.5	143.5	188	178	139	134	194	207	110.5	170
16455	STMCX53TV	35.2	not assigned.unknown	PGSC0003DMB000000114	Pot_ch12	96.05	495784	495254	GATA transcription factor	2649.5	1866	830	2415	2629	1676	3141	2479	2530.5	3032.5	2252.5	2528.5	2021	1567.5	1630.5	1392.5	1646	2483	3711.5	1850.5	1015	1709	1964.5	1225.5	1287	654	1119.5	2506	895	896	1123	1312.5	1396	1397	1846.5	1551.5	836	1648	2394.5	1048
16456	bf_mxflxxxx_0029g09.t3m.scf	35.2	not assigned.unknown	different hits	NA	99.1	447627	447959	--	48	59	54	57	56	57	60	62	62	59.5	62	63.5	60	53.5	57	49.5	54	57	57	51	59	56	57	56	58.5	53	55	63	49.5	53.5	49	50.5	60.5	56	57	58	59	62	59	57
16457	MICRO.5178.C1	35.2	not assigned.unknown	PGSC0003DMB000000103	Pot_ch05	96.91	1441894	1442280	Conserved gene of unknown function	54	51	49	48	47	50	50	54	47	54	52	51	50.5	45	49	49	48	51	49.5	53	46	49	53	48.5	47	46	48.5	55	41	44	46	45	49	47	48	49	49	50	51	56
16458	STMHV92TV	35.2	not assigned.unknown	PGSC0003DMB000000032	Pot_ch04	95.65	2358499	2359348	Chloroplast channel forming outer membrane protein	53	58	58	78	63	57	59	59	57	59.5	66	59	61	53	53	56	56	56	62	56	51.5	57	53	59	56	51	52	68	44	48	50.5	54	57	57	54	54	49.5	57	52	66
16459	MICRO.17141.C1	35.2	not assigned.unknown	PGSC0003DMB000000073	Pot_ch01	94.96	1730855	1731363	MKS1	158	134	68	79	177.5	66	53	173	166	145	60	160.5	79	57.5	57.5	136	97	74	60	71	52	81	54	69	59.5	50	76	79	49	52	66	56	68	56	103.5	137	51	207	58	63
16460	STMEK80TV	35.2	not assigned.unknown	PGSC0003DMB000000103	Pot_ch05	100	890955	891228	EDR1 (ISS)	83.5	107.5	104	101	83	64	135	91	115	116	159	117.5	88	64	106	74	143	51	129	318.5	96.5	184.5	155	142	168	77	133	106	70	106.5	68	82	79	106	57	94	86	103.5	59.5	115.5
16461	bf_mxflxxxx_0029d10.t3m.scf	35.1	not assigned.no ontology	PGSC0003DMB102000027	Pot_ch05	98.21	895984	895375	Ankyrin repeat-containing protein	237	182	174	275	218	252	264	372	221	223	258	167	141	215	153	300	388	238	208	297	237	336.5	362	227	290	184	202.5	368	133	258.5	254	124	224.5	187	158	211	209	178.5	227	149
16462	SDBN003M02u.scf	35.2	not assigned.unknown	PGSC0003DMB000000284	Pot_ch01	91.54	757193	756997	DNA binding protein	62	66	67.5	74	68	68	68	79	75	67.5	76	68	68	61	73	59	70.5	68	67	75	70	68	72	75	72	76	70	75	56	60.5	60	71	72	66	68	68.5	75.5	74	69	71
16463	bf_stolxxxx_0067b10.t3m.scf	35.2	not assigned.unknown	PGSC0003DMB000000433	Pot_ch11	96	390291	390043	Histone H2A	187	193	134	286	212	279	313	376	338	385	379	297	321.5	267	191.5	265	518	249	236	474	323.5	351	431.5	372	386	470	308	391.5	113	256	196	174	235.5	229	156	185	279	222	233.5	206
16464	MICRO.7153.C1	35.2	not assigned.unknown	PGSC0003DMB000000246	Pot_ch06	99.52	606071	605232	Erect panical 2	244	266	151.5	155.5	136	273	156	181	138	373	361	143	241.5	202	241	141	140.5	312	236	227	143	223	143	102.5	139	142	158	357.5	108	206	158	209	251	275	88	254.5	164	150.5	139	282
16465	MICRO.13818.C1	35.1	not assigned.no ontology	PGSC0003DMB000000202	Pot_ch05	92.6	936468	936003	Protein Pop3	64	60	57	61	59	57.5	60	67.5	66	70	88	72	61	59	69	63.5	68	53	70	80.5	56	60	64	59	64.5	58.5	54	73	50	55	68	54.5	65	66	58	69	61.5	64	54	58
16466	MICRO.10545.C1	20.1.07	stress.biotic.PR-proteins	PGSC0003DMB000000092	Pot_ch01	100	835898	835552	Pathogen-and wound-inducible antifungal protein CBP20	63	75.5	70	74	68	70	78.5	75	69	93	70	70	67	57	74.5	56.5	65	59.5	57	57.5	73	71	64.5	74	64	62.5	60	64.5	66.5	66	76	66	68.5	67	65	71	73	86.5	79	85
16467	MICRO.16178.C1	35.2	not assigned.unknown	PGSC0003DMB000000064	SL2.10ch09	90.68	1301662	1301504	--	161	170	155	237	53	54	171	200	56	176.5	56	55.5	187	46	129	204	146.5	53	54	111	96	87	77	53	50	135	123	53.5	71	48	211.5	118	52	51	47	125	99	180	51.5	54
16468	MICRO.367.C2	2.1.2.01	major CHO metabolism.synthesis.starch.AGPase	PGSC0003DMB000000666	Pot_ch07	97.65	15178	15518	Glucose-1-phosphate adenylyltransferase small subunit, chloroplastic/amyloplastic	1695	2251	1888	1378	2596.5	1731	1979	2137.5	2403	2412	5163	1092	2767.5	1471.5	889.5	1762	1268	1873	3900	665	715	1008.5	900.5	582.5	1292	584	1122	1060.5	547	676	1366	1137	2059	1465.5	885	1758	1210	1003	837.5	986.5
16469	MICRO.4172.C3	35.1	not assigned.no ontology	PGSC0003DMB000000172	Pot_ch01	95.36	383862	384485	NL0E	121	216	223.5	360	269.5	132	154	489	148.5	249.5	572	135.5	143	396	153	382	291.5	146	473	111	173.5	89	129.5	286	154	266.5	110	360	114	209	237	206	192	184	92	121.5	112	107	246.5	107
16470	STMDG05TH	35.1	not assigned.no ontology	PGSC0003DMB000000026	Pot_ch03	95.99	500211	500483	WD-repeat protein	87.5	77	69	107.5	89.5	69	96	83	85	77	118	84	96	75	72	70	76.5	79	125	76	64	69	68.5	63	82	65	70.5	79.5	60	64.5	83	67	79	72	74	69	64	105	62	67.5
16471	MICRO.6837.C2	35.2	not assigned.unknown	PGSC0003DMB000000431	SL2.10ch04	100	400029	399642	Ethanol tolerance protein GEKO1	127	121.5	102	195	152	109	146	174	115	133	193	133	109	130	107.5	135	409	150	159.5	385	331.5	458	374	244	335	257.5	262	315	74	218	88	102.5	189	134	84	124.5	276	101	143	136.5
16472	MICRO.15198.C1	35.2	not assigned.unknown	PGSC0003DMB000000126	Pot_ch03	97.75	352719	353385	Conserved gene of unknown function	630	848	NA	1050	871.5	775	806	1017.5	853	831	1105	688	559	780.5	592	811	829	737	852	1438	738	747	872	693	868.5	385.5	709	1061.5	331	563	632	389	950	536	628.5	422	650	676.5	386.5	548
16473	bf_mxlfxxxx_0075b03.t3m.scf	35.2	not assigned.unknown	PGSC0003DMB000000102	Pot_ch07	99.38	1280411	1280888	LRR receptor-like serine/threonine-protein kinase	45	50	48	50	45	49	53	51.5	52	50	55	49	49	44	51	53	47	48	52	54	51	54	49.5	51	49	46	48	51	44	50	47.5	46	50.5	46.5	48	49	48	53	50	50
16474	bf_mxflxxxx_0006f08.t3m.scf	34.4	transport.nitrate	PGSC0003DMB000000676	SL2.10ch06	98.01	115474	114871	Nitrate transporter	59.5	97	64	115	105	66.5	82	85.5	75	87	116	60	61	74	59.5	77.5	258	58	96.5	498.5	233.5	185.5	249	147.5	146	170	163	133	79	95	52	59	73.5	59	52	57	80	73	56	62
16475	MICRO.16318.C2	27.1.19	RNA.processing.ribonucleases	PGSC0003DMB000000134	Pot_ch11	95.9	558070	558988	RNA binding protein	112	297	93	129	294.5	328	122	147	371.5	146	152	361	109	313	275	132	109	309.5	527.5	154	98	91	108	302.5	359	300.5	264	354	140	75	97	81	319	290	88	93	93	346	202.5	229
16476	MICRO.18257.C1	35.2	not assigned.unknown	PGSC0003DMB000000400	Pot_ch03	90.71	407137	406667	--	60	67	69.5	63	68	66.5	78	96	79	73	85.5	69.5	65	65	68	84	70	67	67	60.5	67	68	71.5	66	74	72	75.5	75	59.5	76.5	68	63	81	71	75	81	68	68	74.5	72.5
16477	MICRO.17072.C1	35.2	not assigned.unknown	PGSC0003DMB000000274	Pot_ch08	98.62	711530	711314	RAB6-interacting protein	49	76	50	55	48	57	59	65	53	76	60	61	51	48.5	58	55	55	50.5	51	55	58	52	58	58	58	86	52	52	50	58	51.5	45.5	58	53	50	57	60.5	52	53	53
16478	MICRO.5762.C1	34.19.1	transport.Major Intrinsic Proteins.PIP	PGSC0003DMB000000290	Pot_ch01	98.74	795188	795505	Aquaporin	82	87	69	78	71	81.5	114	115.5	102.5	133	106	90	82	75	63	84	101	85	87	77	78	100	101.5	87	91	99	87	124.5	63	78	74	61	85.5	76	66	74	86	84	85	77.5
16479	MICRO.14516.C1	34.22	transport.cyclic nucleotide or calcium regulated channels	PGSC0003DMB000000004	Pot_ch02	98.2	1663491	1664101	Cyclic nucleotide-gated ion channel	703	508	450	920	615	468	870.5	946	869	699.5	1109	660	433	419.5	319	712	1595	511.5	832.5	1201	814	1687.5	936	645.5	1142	982	808	1629	281	702	473	475	547.5	463	404	305	471	596	415.5	347
16480	MICRO.384.C2	31.2	cell.division	PGSC0003DMB000000110	Pot_ch09	98.73	428521	428836	Ribosome-recycling factor, chloroplastic	762	658	401	806	567	656	863	1320.5	693	1265	984.5	1018	752	786	507	954.5	2289	1055.5	1297.5	2573	1664	1785	2313.5	1396	1893	1216	1136	2639	490	1060	619	482	696	757	385	557.5	518	683.5	589	664
16481	MICRO.3701.C2	35.2	not assigned.unknown	PGSC0003DMB000000093	Pot_ch03	97.13	732192	731740	Hydrogen peroxide-induced 1	57	62	56	75	51	56	60	55.5	61	65	73.5	57	57.5	58.5	51	54	55.5	54	69.5	78.5	63.5	57	61	51.5	55	54	57	63	48	50	54	48	62	52	56	56	60	54	52.5	57
16482	BPLI7B13TH	30.5	signalling.G-proteins	PGSC0003DMB000000022	Pot_ch07	98.68	2873242	2873467	ROP	61	70	55	74.5	61	72	69	77.5	60.5	85	94	81	66	78.5	63	72.5	102.5	67	90	101.5	80	85.5	94	86.5	77	67	64.5	107	51	84.5	70	54.5	70	63	64	62	71	65.5	63	58
16483	BF_TUBSXXXX_0010F07_T3M.SCF	27.3.99	RNA.regulation of transcription.unclassified	PGSC0003DMB000000026	Pot_ch03	99.15	212460	212225	XH/XS domain-containing protein / XS zinc finger domain-containing protein	3150	2644	2644	5377.5	3944.5	2931	4838	3414	2889	2890	6057	4092	3456	4117	3287	2810	3192	4418	5275.5	3418	2696	3621	4616	2838	3981	3839	3632	3411	1274	3652.5	3287	3616	3641	4145	1955	3676	2212	4927.5	2093	3785.5
16484	MICRO.674.C2	35.2	not assigned.unknown	different hits	NA	99.65	66164	65594	Pre-mRNA cleavage factor im, 25kD subunit	130.5	189	120	149	118.5	131	179	185	159	197.5	218.5	173.5	141	124	129.5	137.5	209	143	247	270	187	203	212	198.5	197.5	187	136.5	240	95.5	159	138	84	174.5	137	111.5	120	156	149	115	163
16485	bf_cswbxxxx_0003d01.t3m.scf	35.2	not assigned.unknown	PGSC0003DMB000000679	Pot_ch09	90.05	138699	138518	Ubiquitin-protein ligase	90	130	71	156.5	88	89	102	115	138	93	193.5	101	117	101.5	110	89	72	81	156	109	68	89	73	77	82.5	66	74.5	99.5	57	69	152	63	129	116.5	67.5	115	76	90	81	94
16486	POCD066TP	20.2.4	stress.abiotic.touch/wounding	PGSC0003DMB000000133	Pot_ch11	98.49	388500	388830	Unknow protein	105	140	90	138.5	125	130	124	125.5	140	103	153	129	123.5	110.5	111	111.5	113.5	113	165.5	135.5	97	106	109	97	123	80.5	89.5	112	75	89	128	92	152.5	143	91	107	100.5	119	85	94
16487	bf_cswbxxxx_0043c05.t3m.scf	35.2	not assigned.unknown	PGSC0003DMB000000288	Pot_ch01	92.88	36256	35991	Chaperonin-60 beta subunit	22008.9	12055	9758	39028.2	20267.1	12724.5	21277.6	28326.6	18546	15272	34733	16188	17199	9875	14774.5	19453.2	31121.3	15559.5	30262.7	30222.6	17514.5	26769.7	26081.5	21321.7	27038	17877.5	15747	38637.7	9031	15583	12319.5	22094.7	16493	24107.5	6007	10482	11868	23308.4	8977	19356.6
16489	MICRO.11472.C1	29.1	protein.aa activation	PGSC0003DMB000000062	Pot_ch03	97.32	40668	41406	TRNA ligase	871.5	737	537	1181	855	713	996	1103.5	893	893.5	1291	870	802	633.5	574	790	1226.5	702	1179.5	1311	808	990	1036	901	959	740	767.5	877	418	750	871	589.5	773	647.5	476	548	654	952	574	616.5
16490	MICRO.11344.C2	35.2	not assigned.unknown	PGSC0003DMB000000171	Pot_ch01	94.25	866142	866056	Conserved gene of unknown function	49	55.5	49	53.5	54.5	57	55	59	58.5	55.5	63.5	56	52.5	48	53	53	51	53	54	54	52.5	51	53	54	52	50	51.5	54	46	48	49.5	50	56	53	50	54	56	56	62	55
16491	MICRO.6081.C4	35.1.1	not assigned.no ontology.ABC1 family protein	PGSC0003DMB000000684	Pot_ch07	96.49	150392	149966	Ubiquinone biosynthesis protein coq-8	92	101.5	78.5	98	91	110.5	108	114.5	85	103	117	100	88	70	91	90	84	83	100	156	104	89	128.5	95	111	79	91	88	74	101	85.5	84	117	113	86.5	86	82.5	84.5	90	94
16492	MICRO.1879.C1	29.5.11.04.03.01	protein.degradation.ubiquitin.E3.SCF.SKP	PGSC0003DMB000000336	Pot_ch10	99.24	641374	640982	SKP1	33928.1	15789	17389	90278.4	19403	29765.7	23001.1	65557.2	53688.2	17625	42239	34346	47715.6	11411	45164.5	54507.6	43616.9	34641.7	35190.1	23669	34953.8	17234	32144.4	8991	20192.3	36896.8	30089.7	22516.7	17856	11291	35559.6	15910	24995.1	25412.4	20726.1	29782.6	37144.4	13223	35410.6	11576.5
16493	bf_arrayxxx_0050b12.t3m.scf	29.6	protein.folding	PGSC0003DMB000000068	Pot_ch01	100	37839	37784	--	50	50	51	52	51	56	53	53	52	50.5	56	54	49	46.5	49.5	49	50	57	53	48	50	52	51	47	53	48	50.5	50	47	49	48.5	46	54	50.5	51	51	63.5	49	51	50
16494	POAD811TV	27.3.35	RNA.regulation of transcription.bZIP transcription factor family	PGSC0003DMB000000410	Pot_ch05	95.39	378704	379201	Transcription factor HBP-1b(C1)	130	61	97	259.5	191	182.5	208	273	59	53	53	139	271	123.5	122.5	351	230.5	150.5	61	151	50	92.5	175	50	211	80	48	96	47	128	273	50	232	116	54.5	93.5	92	55	89	152
16495	bf_mxflxxxx_0012c07.t3m.scf	35.2	not assigned.unknown	PGSC0003DMB101000137	Pot_ch11	100	769352	768980	Gene of unknown function	67	118	62	85	182	147	77	79.5	210	79	87	128.5	95.5	147	107.5	74	76	180	84	84	69	80	75	150	171.5	147	153	211	54	70	69	62.5	130	124.5	58	66	66	182	113.5	118
16496	bf_suspxxxx_0010b08.t3m.scf	30.2.6	signalling.receptor kinases.leucine rich repeat VI	PGSC0003DMB000000243	Pot_ch05	98.79	976413	976167	Serine/threonine-protein kinase PBS1	128	172.5	94	193	150	146	237	223	213	235	239.5	176	185.5	195	90	174.5	282	156	204	362	240	268.5	186	291.5	197	241	176.5	431	102	206	272	122	165	171	126.5	147	285	187	185	166
16497	MICRO.15360.C1	28.2	DNA.repair	PGSC0003DMB102000208	Pot_ch06	98.58	425449	425098	Pentatricopeptide repeat-containing protein	1112	1181	961	1792	1169	898	1619	2081	1551	1577.5	2518.5	1678	1213	1185.5	701	1663	2189	1045.5	1669.5	3054.5	1749	2403.5	2181.5	1337.5	1962	1336	1033	2099	700	1154	927.5	858	1642	1277	693.5	1020.5	1025	1687	1103.5	1221
16498	bf_suspxxxx_0021G06.t3m.scf	26.09	misc.glutathione S transferases	PGSC0003DMB102000208	Pot_ch06	96.2	141920	142517	Glutathione S-transferase	48	55	50	50	49	55	46	49.5	50	51	52	53	53	46.5	53.5	48	48.5	52	50	48	47	51	55	52	51	49	50	50.5	41	46	48	46	51	48	51	49	48	48	50.5	51
16499	MICRO.16962.C1	35.2	not assigned.unknown	PGSC0003DMB102000099	Pot_ch02	96.26	215685	214940	Pectinesterase	93	74	54	106.5	93	75	107	64	98.5	72	59	107	80.5	72	57	56	56	59	153.5	90	54.5	55	65	80.5	100	63.5	72	52	52	50	111	49.5	77	76	74.5	50	71	74	60	73
16500	SSBN003C01u.scf	35.2	not assigned.unknown	No Significant Hit	NA	NA	NA	NA	--	71	70.5	61	67	60.5	63	69.5	72	73	64	77	71	66	55.5	71	56.5	60	57	68	59	62.5	58	93	61	70	60	59	62	54	60	65	66.5	102.5	83	62	70	88	67.5	76.5	72
16501	STMGS19TV	35.2	not assigned.unknown	No Significant Hit	NA	NA	NA	NA	Protein-tyrosine phosphatase 1, plants	47	50	50	48.5	49	53	50	50	49	50	52	51.5	49	47	51.5	47	45	52	49	50	46	50	55.5	46	49	51	44.5	55	43.5	48.5	45	47	50.5	47	48	50	47.5	50	50.5	50
16502	MICRO.16366.C1	35.1	not assigned.no ontology	PGSC0003DMB000000154	Pot_ch03	99.17	1296742	1297221	F-box and wd40 domain protein	1361.5	1137	831.5	1790	1531	1156	1418	1822	1466	1351.5	2138.5	1409	1410	1177	985	1585	1817	1417	1802	2014.5	1184.5	1261	1634	1253	1635	1004	1185	1490	525	829	1245	926	1500	1027	809.5	888.5	1128	1548	853	1020
16503	BF_LBCHXXXX_0036F12_T3M.SCF	35.2	not assigned.unknown	PGSC0003DMB101000063	Pot_ch12	97.5	398571	398452	--	57.5	62.5	63.5	65	63	63	67	66	60	62	75	69	64	52	56	50.5	59	61	63	61	62	59.5	68	58	58	86	56	56	50.5	59	52	57	103	64.5	61	64	58	64	56.5	56
16504	MICRO.2888.C1	35.2	not assigned.unknown	PGSC0003DMB000000222	Pot_ch06	98.45	193138	193330	Oligopeptide transporter	52	50	54	54	54	55.5	53	50	53	51	60	53	54	49	53	47	50	51	52	63	48	53	53	50	47.5	50	46	53	46	49	45	48.5	52.5	48	49	49	51	49	48	50
16505	bf_ivrootxx_0043e04.t3m.scf	31.2	cell.division	PGSC0003DMB000000068	Pot_ch01	100	1094564	1094327	Structural maintenance of chromosomes 5 smc5	113	166.5	92	169	127	122	137	161	142	91	139	103	186.5	153	115	155	178	121	153.5	146	137	151	142	119	151	116	118	183	89	147	193	120	156	145	113	127	127	145	101	131
16506	MICRO.176.C1	35.2	not assigned.unknown	PGSC0003DMB000000215	Pot_ch06	94.9	614138	613377	Conserved gene of unknown function	457.5	437	276.5	595	383	543	977	992	512	625.5	679	481	1136	313	391	816	638.5	380	563	560	353	393	390	445	366	356.5	370.5	351	189	328	538.5	264.5	785	509	238.5	387.5	591.5	561	376.5	555
16508	MICRO.14067.C1	26.17	misc.dynamin	PGSC0003DMB102000010	Pot_ch01	97.23	2821118	2820866	Phragmoplastin	59	61.5	57	70	57	60.5	62.5	63	65	66.5	67.5	65	62.5	56	55	54	112	56	63.5	141	93	73	99.5	90	82	101	75.5	85	55	79	58	51	61	58	58	58	89	61.5	58	64
16509	MICRO.15414.C1	35.2	not assigned.unknown	PGSC0003DMB000000168	Pot_ch11	99.3	707425	707566	Exocyst complex component sec3	127.5	69	96	151	158.5	97	134.5	164	116.5	134	189	122	125	110	92.5	133.5	127.5	120	180	126	88	102	107	90	145	83	88	108	55	85.5	82	83	120	115	66	96	116.5	140	83.5	91
16510	MICRO.14449.C1	29.5.11.05	protein.degradation.ubiquitin.ubiquitin protease	PGSC0003DMB000000300	Pot_ch07	98.84	137555	136695	Ubiquitin carboxyl-terminal hydrolase	418.5	339	255	476.5	317	378	396	485	375.5	386.5	658	436	347	379.5	272	382	662.5	387	543	837	398	464	643.5	395	450.5	377.5	360	471	176	317.5	354.5	247.5	403.5	333	247	305	332	402	257	309
16511	BF_TUBSXXXX_0045B09_T3M.SCF	29.5.11.04.03.02	protein.degradation.ubiquitin.E3.SCF.FBOX	PGSC0003DMB000000008	Pot_ch10	97.07	455286	455520	ATPP2-A13	163.5	214	108.5	175	224	128	189	208	130	280	277	237	164.5	237	120	159	341	165	252	647	274	429.5	503	358	435.5	215	334	341.5	105	285	137	112	194.5	166.5	104.5	138	163	173	128	202
16513	MICRO.3317.C1	35.1	not assigned.no ontology	PGSC0003DMB000000616	Pot_ch08	98.89	219734	220180	Arf gtpase-activating protein	3169	2111	669	3434	1639.5	3020	3615	2802	2049	5040	3660	3082.5	3328	2451.5	1074	2312	2413.5	1834	3630.5	2904	2501.5	804	3387	2776	2110	2328	1266	2005	994	1457.5	3545	991	2223	2726.5	2135	2490	1509	1845	2958	2612
16514	MICRO.9125.C2	35.1	not assigned.no ontology	PGSC0003DMB102000012	Pot_ch10	99.39	566876	566057	Nonsense-mediated decay UPF3	803	1196	796	1715	1151	1102	1135.5	1651	1238	1291	1827	911	945	1231	938	1393.5	2179	1460.5	1616.5	2134.5	1209.5	1577	1624	1155	1874	1084	1267.5	1503	438	1329	1836	579	962	852	507	1105	919.5	942	926	809
16515	bf_suspxxxx_0040a02.t3m.scf	35.2	not assigned.unknown	PGSC0003DMB000000331	Pot_ch12	99.67	232738	232432	Peptidase C45, acyl-coenzyme A/6-aminopenicillanic acid acyl-transferase	49	55	49	51	53	51.5	52	56	51	58	55	56.5	52.5	48	54	48	53.5	52	54	51	52	52	51	53	51	47	53	51	43	45	46.5	46.5	52	51.5	47	49	52	52	48	50.5
16516	bf_mxflxxxx_0051g06.t3m.scf	35.2	not assigned.unknown	No Significant Hit	NA	NA	NA	NA	--	49	54	55	54	51	51	54	52	51	52	58	52.5	55.5	45.5	55	47	47.5	51	54	49	51	51	56	54.5	50	51	49	50	44	45.5	48	48	51.5	52	50	54	53	51	53	48.5
16517	bf_ivrootxx_0011g09.t3m.scf	29.2.2	protein.synthesis.misc ribosomal protein	PGSC0003DMB000000086	Pot_ch04	91.86	1510704	1510986	60S ribosomal protein L6	3518	2552.5	4971.5	17403	10601	11337	9726	16524.5	4463	4110	16707	3739	4147	18168	2693	12815.5	17714.5	12046	7284	9469.5	7156.5	7947.5	8903	3171.5	4141	9949.5	4296	5249	1040	15194.5	3483	8040.5	9972	8462	2192	7532	9629.5	5556.5	23220	6438.5
16518	bf_suspxxxx_0047g11.t7m.scf	35.2	not assigned.unknown	PGSC0003DMB000000424	Pot_ch05	97.93	68338	67956	Brain protein 16	330	606	196	321	244	589.5	735	327	899	752	1228	269	237	184	264	255	269.5	229	1360	320.5	568	261	236.5	499	270.5	363	539.5	275	293	128	181	435	227	793	450	203	470	603	392	201.5
16519	MICRO.7514.C2	23.1.2.3	nucleotide metabolism.synthesis.purine.GAR transformylase	PGSC0003DMB000000148	Pot_ch11	99.05	700866	700341	Glycinamide ribonucleotide transformylase	512.5	708	395	1028.5	772.5	538	655	1058.5	874	622.5	920.5	650	1107	551	500	906	931	587	1315	826	712.5	868.5	771	585	920	595.5	662	774	359	729	631	419	713	572	435	607	433	709	457	681.5
16520	MICRO.10776.C1	35.2	not assigned.unknown	PGSC0003DMB000000096	Pot_ch07	99.19	1780583	1781319	Ubiquitin carboxyl-terminal hydrolase	51	56	56.5	56	54	54.5	53	57	58	56	58	57	57.5	49	53.5	52.5	61	54	55	70	62	66	60	57.5	63.5	52.5	57	57.5	46	55	45	51	53	53	49	52	51	53	48	60
16521	cPRO11C5TH	29.5.11.04.02	protein.degradation.ubiquitin.E3.RING	PGSC0003DMB000000131	Pot_ch11	94.93	1530560	1530206	RING-H2 finger protein ATL1L	49	51.5	53	55	52	51	57	60	59	60	64	56	61	45	54	52	50	53	52	54	51	52	53	51	50	51.5	48	50	51	52	51	52	57	54.5	53	58	54	55	53	53.5
16522	BF_LBCHXXXX_0027F02_T3M.SCF	35.2	not assigned.unknown	No Significant Hit	NA	NA	NA	NA	--	51	54	54	58	59	55	60.5	63	59	61	62	60	62	50	53.5	49	54.5	59	58	61	55	55	53	52	57	54	51	52	47	49.5	57	54	63	58	55	56	52.5	52	55	54
16523	BF_TUBSXXXX_0034H11_T3M.SCF	35.2	not assigned.unknown	No Significant Hit	NA	NA	NA	NA	--	1031	208	781	108	812	234	184	593.5	204	1200	1700	271	730	324	134	529	374.5	577	2618	359.5	197	346	384.5	1237	226	1008	266	2669	94.5	382.5	1454	1668	170.5	1513	210.5	1031	572	1575	1120	2963
16524	MICRO.1341.C1	35.2	not assigned.unknown	PGSC0003DMB102000013	Pot_ch09	98.34	603081	602241	ER lumen retaining receptor family	49	50	49.5	61	53	51	51	54	55	54	63	52	57	53	51	50	48	52	57	52	47	48	48	46	47	49	49	51	44	48	52	50	53	53.5	50	53	50	53	50	51
16525	MICRO.8441.C1	35.2	not assigned.unknown	PGSC0003DMB000000532	Pot_ch01	96.95	216814	217468	Conserved gene of unknown function	47.5	52.5	50	51	52	53	53	57	54.5	57.5	52.5	54	52.5	48	55.5	49	51.5	47	52	48	53	52	51	50	48	50.5	49.5	50	44	47	48	45	52	49.5	49	49	54	53	53	52
16526	MICRO.3230.C1	27.2	RNA.transcription	PGSC0003DMB000000246	Pot_ch06	98.28	463671	464308	TATA binding protein associated factor	52	50	50	58	55	51	58	54	54	55	58	51	56	49	53	51	49	51	58.5	54	51	48.5	50	52.5	56	49	49	53	43	47	51	49	52	55	53	52	52	57	53	52
16527	MICRO.17551.C1	35.2	not assigned.unknown	PGSC0003DMB000000032	Pot_ch04	93.89	1739406	1739533	Tetracycline transporter	49	53.5	52	52	48	51	52	54	52	56	57	52	52	47	53	47.5	52	50.5	53	50	49	50	49	48	51	48	48	52	45	45.5	48	47	53	50	48	51	50	52	51	50
16528	MICRO.15364.C1	35.2	not assigned.unknown	PGSC0003DMB000000037	Pot_ch07	98.79	2322340	2322504	Adenylyl cyclase	328	308	229	584	386.5	308	354	424.5	410	256	505	311.5	384.5	265	244	366	1387	353	515.5	1019	574	927	906	471.5	660.5	267	435	663.5	161	481	331.5	247	334.5	307	230	243	349.5	356	138	277
16529	MICRO.8102.C1	35.2	not assigned.unknown	PGSC0003DMB000000283	Pot_ch12	93.73	357289	356691	Conserved gene of unknown function	50	52	53	60.5	58	55.5	57	67	60	60	66	57.5	56	52	54	54	58	58	58	58.5	52	55	55	54.5	57	54	53	59	49	51	54.5	53	60	58	55	64	54.5	51	58.5	51
16530	MICRO.6275.C1	33.99	development.unspecified	PGSC0003DMB000000184	Pot_ch04	96.66	548882	549479	Dem protein	61.5	100	56	67	63.5	69.5	80	66	86	81	96	93	135.5	49	81.5	61.5	92.5	54.5	81	135	123.5	73.5	71	129	106.5	67	119	102	50	93.5	86	73	62	59	55	69.5	73	91	57.5	105
16531	MICRO.408.C1	10.6.1	cell wall.degradation.cellulases and beta -1,4-glucanases	PGSC0003DMB000000017	Pot_ch11	95.58	2201150	2201845	Beta-D-glucan exohydrolase	46	51	48	51	47	48.5	48	51	48.5	49	50	50	50	46	52	45	44	48	48	49	48	48.5	49.5	50	50	46	46.5	49	44	43	44	48	48	49	47	50	44.5	49	49	49
16532	bf_suspxxxx_0025B02.t3m.scf	9.9	mitochondrial electron transport / ATP synthesis.F1-ATPase	PGSC0003DMB000000268	Pot_ch03	98.92	345522	346072	Superoxide dismutase	1105	1815.5	768	2897	1117	1334.5	1748	2423.5	2405	2506	2027	1877.5	1461.5	1867	765.5	1974	1793	1469.5	2030.5	1776.5	1224	1143	1165	914	1114	1360	846	2163	586	1039.5	1786	970	2556	1448	1011.5	1116.5	2644	1528	1690	1501
16533	ACDA04154C02.T3m.scf	35.2	not assigned.unknown	PGSC0003DMB000000102	Pot_ch07	96.51	807395	807224	RHC1A	49	53	51	54.5	53	60	54.5	60	57	58	62	55	57	48	57	47	51	51.5	56	54	53	53	53	51	54	50	51	57	45	47	54	50	53	54	50	57	55	53	55	56
16534	cSTB46D10TH	4.12	glycolysis.enolase	PGSC0003DMB000000021	Pot_ch09	95.6	2806890	2806800	Enolase	11655	2617	10797	4539	13705	13325.5	8350	18903	4226.5	10578	4944	8417	3694	3832	1869	17455	29713.7	13158.5	5550.5	7166.5	21368.9	5416	21583.4	3435.5	25961.1	9547	3665.5	6262	7121	17696.5	2854.5	11463	3371.5	2470	11505	2359	14212	2092	1976.5	2653
16535	MICRO.3380.C1	35.2	not assigned.unknown	PGSC0003DMB000000155	Pot_ch12	97.36	833599	834346	Protein-tyrosine phosphatase mitochondrial 1, mitochondrial	1180.5	1040	729	1215	851.5	1180	1531	1713	1608.5	1554.5	1663.5	1385	1157	981	735.5	1271.5	1229.5	1177	1551	1346	849.5	842	953	840	1135	902	916	1455	402	762	1087.5	728	1062	1076	745.5	734.5	1085	1057	1066	1007
16536	MICRO.11673.C1	35.2	not assigned.unknown	PGSC0003DMB000000415	Pot_ch02	97.6	1222	1928	Conserved gene of unknown function	2112.5	590.5	2426.5	1177	643	872	10053	6173.5	9210	2575	1090	1814.5	777	675	1832.5	5041	3807	768.5	2211	2131.5	546.5	610.5	1040.5	987.5	1797	1773	4181.5	7415	1662	294.5	553	298	1148	2033	1128.5	2253.5	4173	710	660	977
16537	MICRO.10930.C2	10.6.2	cell wall.degradation.mannan-xylose-arabinose-fucose	PGSC0003DMB000000155	Pot_ch12	93.25	1082812	1083519	Beta-galactosidase	46	49	51	55	52	52.5	49	51	54	52	49	51	52	48.5	51.5	47	49	50	50	49	48.5	49	47	50	47.5	45	47	49.5	44	47	45	47	47	48	46	51.5	48.5	48	49	50
16538	bf_mxflxxxx_0025d05.t3m.scf	10.7	cell wall.modification	PGSC0003DMB000000021	Pot_ch09	99.13	588326	588785	Expansin	47	57.5	48	63	51	52	51	54.5	52.5	59	59	51	56.5	49.5	57.5	50	65	50.5	54	59.5	47	55	56	87	50.5	47	63	65	44	65	49	49	53	53	49	56.5	49	54	52.5	59.5
16539	bf_stolxxxx_0013F10.t3m.scf	35.2	not assigned.unknown	PGSC0003DMB000000040	Pot_ch03	94.07	2006753	2006884	Nucleoporin NUP53	80	82	71	118	99	81	100	104	115.5	82.5	139	96	123.5	79	75	84	96	89.5	125	98	84	74	78	78	94	74	76	94	54	75.5	86	91.5	120.5	99	88.5	96.5	94	101	69.5	92.5
16540	MICRO.2489.C1	20.2.3	stress.abiotic.drought/salt	PGSC0003DMB000000274	Pot_ch08	99.71	122333	121651	Methyltransferase	7864	6162	4565.5	12720	8457	9316	7151.5	10743	11692	7623	15076	8613.5	9612	7910	4810	7915	18628	7564	12442	11693.5	8335	8955.5	9996	6976	12003.5	8347	7546	13758	3059	8841	10796	5584	9207.5	6334	5810	5801	6834	6578	4511.5	6166
16541	POCBA96TV	35.2	not assigned.unknown	PGSC0003DMB000000414	Pot_ch03	97.66	462804	463488	--	52	54.5	50	60	56	52	57.5	53	52	49	68	57	50	52	55	45	49	54	48	54	49	53	56.5	50	54	50	47	50	45	50	46	48	54	53	51	55	49	49	51	50
16542	MICRO.16698.C1	35.2	not assigned.unknown	PGSC0003DMB000000309	Pot_ch09	98.13	368485	367524	FAR1; Zinc finger, SWIM-type	199	177.5	121	2398	1791	215	267	304	221	201	2037	1778	214	1165.5	143	227	261	181.5	274.5	190	695	216	211.5	138	1098	134	180	1397.5	87	170	152.5	873	1402	177	120	136	154	1738	126	977
16543	MICRO.4883.C1	35.1.5	not assigned.no ontology.pentatricopeptide (PPR) repeat-containing protein	PGSC0003DMB000000136	Pot_ch01	96.32	1436240	1437401	Pentatricopeptide repeat-containing protein	55	50	52	61	54	58	55	56	56	59	64	53	58.5	52	55	50	52	53	60	56	49	52	55	54	54	50.5	51	53	45	47	51	51.5	53.5	51	50	58	51	53	51	54
16544	MICRO.6112.C1	29.3.3	protein.targeting.chloroplast	PGSC0003DMB000000072	Pot_ch05	99.89	1591278	1590356	Tic20	5275	5191	2551.5	6677	5506.5	4281	5898	8962.5	5530.5	6648	8250	4532	4682	4143.5	2662	6649.5	4582.5	6375	6465	3721	2362	3205	3749	2296.5	3477	3841	2672	5049	1504	2755	4550	2385	5679	4168	2819	3981	5091.5	5153.5	5051	4067.5
16545	MICRO.11556.C1	35.2	not assigned.unknown	PGSC0003DMB000000093	Pot_ch03	98.18	1079925	1080417	Heat stress transcription factor A-1	53	52.5	54	55	52	54	55	56.5	53	55	59	54	54	49	58	55	55	52	57	51	51	56	53	54	57	56	52.5	59	42	56	52	50	51	54	50	56	52.5	58	52.5	53
16546	MICRO.5069.C1	15.1	metal handling.acquisition	PGSC0003DMB000000277	Pot_ch01	99.31	250897	251330	Translation-initiation factor 3 subunit	290	239.5	85	112.5	249.5	94	128	122.5	134.5	315	331	208	143	90	70	90	573	99	159.5	754	225	256	1235	371	500.5	264	521	1176	90	208	198.5	113.5	99	105	229	107.5	110	137	85	87
16547	MICRO.1368.C2	35.1	not assigned.no ontology	PGSC0003DMB000000298	Pot_ch09	97.26	227014	226286	Rubber elongation factor	95	53	66	58	89	50.5	87	53	58	76	63	78	60.5	75.5	51.5	50.5	52	89	58	50.5	54	53.5	48.5	59	48	84	61	52	46	47	50.5	50	49	51	76	52	59	55.5	52	53
16548	MICRO.3722.C2	29.1	protein.aa activation	PGSC0003DMB000000764	SL2.10ch02	99.05	52063	52905	Leucyl-tRNA synthetase	366	235	203.5	566	349.5	304	433	476.5	446	302	463	296	383	339.5	263	392	511	324.5	461	392.5	349	357.5	348.5	299.5	351.5	233	267.5	327	146	363.5	569	449	428	378	262	347.5	259	346	174.5	285
16549	STMHO89TV	35.2	not assigned.unknown	PGSC0003DMB000000062	Pot_ch03	99.1	162659	163102	Conserved gene of unknown function	1174	1258.5	865	1935	1469	1450	1887	2120	1629.5	1619.5	2468	1522	1378	1376	965	1791	1323	1325	1745	1081	778	920.5	1039.5	600	1247	1240	933	1127	421	1227.5	1484	738	1763	1392	739.5	1021	1568	1469.5	1241	1290
16551	cSTB49O19TH	10.6.1	cell wall.degradation.cellulases and beta -1,4-glucanases	PGSC0003DMB102000377	Pot_ch01	98.81	25892	25475	Endo-1,4-beta-glucanase	51	59	51	56	49	54	59	53	53.5	67	60	57.5	70	50.5	63.5	53	59	53.5	59	70	61.5	53.5	63.5	72.5	66	50	53.5	56	48	57	57	51	53	56.5	49	52	53	51	48	51
16552	MICRO.984.C1	2.2.2.02	major CHO metabolism.degradation.starch.starch phosphorylase	PGSC0003DMB000001703	NA	97.76	3834	4712	Alpha-1,4 glucan phosphorylase L-1 isozyme, chloroplastic/amyloplastic	73.5	71	68	98	76	59	69	70	90.5	107.5	89	70	81	76	66	70	65	69	101	58	62	59.5	56	70.5	67	65	61	68.5	55	60	73	70	74.5	60	74	70.5	81	89	75	73.5
16553	MICRO.2939.C3	17.5.1	hormone metabolism.ethylene.synthesis-degradation	PGSC0003DMB000000122	Pot_ch02	99.81	807857	807334	1-aminocyclopropane-1-carboxylate oxidase	78	105	80	264	109.5	137	188	231	178	292	94	100	151	97	89.5	190	256	141	262	128	117.5	189.5	104	106	104	174	91.5	118.5	89.5	101	85	84	94	78.5	116	66	119	72.5	104	86
16554	MICRO.9309.C1	8.2.09	TCA / org. transformation.other organic acid transformaitons.cyt MDH	PGSC0003DMB000000095	Pot_ch01	99.65	657597	657316	Malate dehydrogenase	49.5	52	52	53	49	52.5	55	55	53.5	54	54	53	57.5	50	52	50	48	47.5	53	54	54	49	52	52	47	53	48	50	43	48	50	47	52	54	48.5	51	55	50.5	56.5	52
16555	STMHM64TV	26.04	misc.beta 1,3 glucan hydrolases	PGSC0003DMB000000505	Pot_ch11	97.37	163477	163933	Beta-1,3-glucanase	185	189	143.5	262	162	180	276.5	296	262.5	207	202	208	207	124.5	169.5	248	398	128	212	235.5	285.5	227	267	124.5	132	218	216	149	109	163	139	167	135.5	123	104	159	184.5	227.5	117	117
16556	MICRO.14996.C2	27.3.30	RNA.regulation of transcription.Trihelix, Triple-Helix transcription factor family	PGSC0003DMB000000040	Pot_ch03	95.3	941376	940220	DNA-binding protein	50	57	56	58	54	53.5	61	63	58	53	61	57	57.5	49	57.5	55	53	55.5	56	56	55	58	54	57	58	53	53	58	48.5	48	51	52	60.5	57	56.5	54	54	58	56.5	55
16557	POCBS79TV	29.5.11.04.02	protein.degradation.ubiquitin.E3.RING	PGSC0003DMB102000010	Pot_ch01	99.57	325531	324839	Cleavage and polyadenylation specificity factor	60	61	59	69	60	58	64	68.5	60	63	79.5	58	57	57	57	61	77	57.5	64	83	65	72	66	64	72	67	60	78	54	63	57	54	60	61	56	55	68.5	60	56.5	57.5
16558	STMIA46TV	35.2	not assigned.unknown	different hits	NA	96.65	1097763	1098086	Conserved gene of unknown function	47.5	52	52	51	48	51.5	56	55.5	55	53	56	61	49	46.5	55	49	51	49.5	51	50	51.5	52	63	49	49	48	48	53	48.5	49	46	46	52.5	54	50	52.5	52	51	51.5	55
16559	MICRO.16517.C1	27.1	RNA.processing	PGSC0003DMB101000128	Pot_ch06	100	1089700	1090264	ATP-dependent RNA helicase	11742	12891.5	9167	36202.1	15826	10433	16831	14433.5	13644	13142.5	18875.5	9813	8643	12942	8218.5	13281	12140	10143.5	29713	9703	9610	9960	7564	8853.5	13438	6593	7222	6999	4500	8072	19277.5	12870	16152.5	12431	8933	5145	10864	18147	8521	9878
16560	MICRO.8329.C2	29.2.2	protein.synthesis.misc ribosomal protein	PGSC0003DMB000000069	Pot_ch05	98.18	172459	172843	Cytoplasmic ribosomal protein S13	61	69.5	65	75	73.5	76	66	87	69	75	79.5	69.5	84	61.5	70	70	207.5	73	79	196.5	134	196	258	144	115	105.5	130	91	67	87	67.5	52	125	78	53.5	60	79	60	75	68.5
16561	MICRO.13059.C2	35.1	not assigned.no ontology	PGSC0003DMB000000267	Pot_ch10	100	579029	579254	MscS-Like mechanosensitive ion channel MSCL2	184	506	384	716	492	548	641	251.5	183	692	246	194	455.5	562.5	144	223	348	655	250	385.5	308	577.5	392	297	296	254	217.5	611	247	425.5	580	402	200.5	162	370	385	210	493	151	158
16562	MICRO.1423.C1	35.2	not assigned.unknown	PGSC0003DMB000000154	Pot_ch03	100	730230	730746	Transmembrane protein 161B	121	113.5	85.5	145	122	103.5	118	140	126	133	175.5	120	124	114	104	110.5	264	128	158	289.5	200	183.5	217	145	185	126	138	200	69	132	129	92	133	119.5	97.5	95.5	148	131	89	120.5
16563	MICRO.6521.C1	35.2	not assigned.unknown	PGSC0003DMB000000004	Pot_ch02	98.81	1624946	1625281	Pentatricopeptide repeat-containing protein	49	59	58	64	58.5	62	68	71	67	80	74	58	63.5	50	55	61	57	64	77	59	61	68	62.5	55	57	57	53	65	49	56.5	55	59	69	67	61	66	63	72	60	63
16564	MICRO.8009.C2	26.16	misc.myrosinases-lectin-jacalin	PGSC0003DMB102000083	Pot_ch02	97.64	801116	801620	Receptor kinase	57	233.5	59	238	64	217	62	71	60	361	360.5	260	169	184	122	60	63	217	240	475	250.5	229	279	224	326.5	64	58	69	53	231	63	55	207	173	122	55.5	69	144	62	160
16565	MICRO.4205.C2	20.2	stress.abiotic	PGSC0003DMB000000269	Pot_ch01	98.82	126382	126129	Universal stress protein (Usp)	369.5	461	335.5	442	322	754	621	994.5	743	958	773	804	625.5	504.5	255	650	662	695	382.5	599	399.5	242	524.5	233	535	476	519.5	565	143.5	516.5	620	378	619	295	353	445	682.5	291	633	337
16566	MICRO.42.C1	35.2	not assigned.unknown	PGSC0003DMB000000293	Pot_ch09	97.8	359446	360261	RNA binding protein	327	251	206	405	306	238	319	402	305	291	474	383	269.5	237	197	288	454.5	259	338	388.5	336.5	402	375	258	403.5	290	299	464.5	137	328	249	203.5	321	221	163	178.5	243	381	217	296
16567	SDBN003P17u.scf	16.1.2.6	secondary metabolism.isoprenoids.mevalonate pathway.mevalonate diphosphate decarboxylase	PGSC0003DMB000000354	Pot_ch11	92.98	356382	356041	Mevalonate disphosphate decarboxylase	45	50.5	49	49	46	48.5	50	51	49	49	55	50	49	49	51	47	47	54	49	47	47	50	48	46	47	50	47	47.5	44	46	44	46	57	43	48	53	50.5	50	50	52
16568	bf_cswbxxxx_0034a10.t3m.scf	35.2	not assigned.unknown	PGSC0003DMB102000141	Pot_ch02	97.42	1306143	1305719	Conserved gene of unknown function	164	147	109	221	157	139	209.5	152	136	192	269.5	163	108.5	134	108	127	136	140.5	205	145	147.5	132	137	153	197	116	151	147	98	123	162	101	151	124	133	109.5	152.5	187	140	118
16569	BF_TUBSXXXX_0048A07_T3M.SCF	35.2	not assigned.unknown	PGSC0003DMB000000021	Pot_ch09	99.3	531337	531053	--	638	761	500	635	274	535	340.5	783	1040	2994	2261.5	600	538	664	721.5	522.5	296	372	1434	885	458	306	282	1186.5	402	215	548.5	328	324	312	568.5	213	620.5	670	258	805	197	637.5	887	323
16570	MICRO.14488.C1	35.2	not assigned.unknown	No Significant Hit	NA	NA	NA	NA	--	48	52	51	53	48.5	50	51	52	50	50.5	58	58	51	46	58	51	49	53	48.5	53.5	52	52	47	50	47	48	48	46	43	47	47.5	46	48	51	48	48	54.5	53	52	51
16571	MICRO.11795.C1	35.2	not assigned.unknown	PGSC0003DMB000000427	Pot_ch03	100	121559	121033	IMP dehydrogenase/GMP reductase	515.5	398.5	373	620	512	598.5	631.5	676	456	508.5	820	549	482.5	413	410.5	555	1080.5	505	675.5	957	681.5	864	934	797.5	828	648	669.5	768	277	575.5	620	370	555	475	307	408.5	567	715	488	420
16572	MICRO.16821.C1	26.09	misc.glutathione S transferases	PGSC0003DMB102000099	Pot_ch02	100	1126097	1126768	Glutathione S-transferase	64	56.5	51	71	50	55	53.5	54	48.5	60	64	82	63	52	58	49	48	63	52	58	50	48	51	50	50	49	48	55	43	65	48	45	57	46	47	47	50	50	54.5	50
16573	bf_mxflxxxx_0011d01.t3m.scf	35.2	not assigned.unknown	PGSC0003DMB000000150	Pot_ch06	99.71	1108113	1108453	Glutathione peroxidase	45.5	50	50	52	50	50	51.5	53	50	50	59.5	55	51	47.5	53	49	58	51.5	51	54	52.5	50.5	51	50	48	45	49.5	49.5	44	45	47	49	51	50	46	49	50	49	49	52
16575	MICRO.2861.C1	35.1.19	not assigned.no ontology.C2 domain-containing protein	PGSC0003DMB000000290	Pot_ch01	97.25	627675	627427	Plant synaptotagmin	409	332	285	470.5	450	357	452	583	448.5	416.5	678	384	393	381	258.5	465.5	742	378.5	499	714	490.5	499	534	415.5	532	455	378	774	165	375	399	287	514	331	263	311	427	414	313	332.5
16576	SDBT001F12x.scf	35.2	not assigned.unknown	PGSC0003DMB000000330	Pot_ch04	94.7	539565	539696	Conserved gene of unknown function	8863.5	1388	732	2662	13760	1358.5	11388	15994	1751	1346	18548	1474	2289	791	757	15430	11385	12431	13604	1088	6077	7850.5	1296.5	456	1638	13487	6578	11546	553	1189	1852.5	7413	1113.5	6988.5	767.5	8865.5	8667.5	1469	10961	11049.5
16577	MICRO.17688.C1	35.2	not assigned.unknown	No Significant Hit	NA	NA	NA	NA	--	51.5	52	52	53	51	52	50	54	53	54	56.5	57	55	47	62	53	53	55	51	50	52.5	52	53	47	50	53	51.5	51	48.5	48	50	54	50	50	48	51	82.5	49	53	54
16578	POCBX30TV	35.2	not assigned.unknown	PGSC0003DMB000000069	Pot_ch05	99.8	1773563	1773066	Small nuclear ribonucleoprotein-associated protein	1427	1225	913	1031	872.5	614	705	935.5	2374.5	1481.5	2757	1563	740	1100	993	703	883	613.5	1706	1996	1416	638	805.5	1299	1931	674	766.5	1647	673	633.5	1520	1098	667	1219	782.5	789	477	1566.5	429	515
16579	MICRO.1081.C41	35.2	not assigned.unknown	PGSC0003DMB000000058	Pot_ch07	98.51	2172464	2173069	70 kDa subunit of replication protein A	49	53.5	50	56	52	54	53	53	53	54	54	52	56	49	46	51	50	52.5	54.5	52	54	54	53	50	53	54	48	48	46	49	46	47	50	54	49	52.5	51.5	52	53	54
16580	MICRO.15999.C1	35.2	not assigned.unknown	PGSC0003DMB000000633	Pot_ch04	98.58	111447	111024	EMB2756	85.5	86	74	96	93	83	89	91	93	77	119	91	137.5	69	70	86	112	82	98.5	114.5	86.5	95	96.5	80.5	93	75	81	90	59	91	87	63	83	70	69	80	74	104.5	59	79.5
16581	bf_mxlfxxxx_0019g05.t3m.scf	35.2	not assigned.unknown	No Significant Hit	NA	NA	NA	NA	Cytochrome P450	44	51	49	51	49	48	48.5	49	47	49.5	52	52.5	48	58	50	47	44	49	49	49	49.5	43	49	46	48	48	52	48	43	47	45	45	47.5	49	46	45	45	50	47	49
16583	MICRO.2549.C2	27.3.99	RNA.regulation of transcription.unclassified	PGSC0003DMB000000039	Pot_ch03	99.18	1925559	1925193	Zn-finger, RanBP-type, containing protein	466.5	569	399	543	617.5	422	538	719	389	567	803	705.5	644.5	330	554	590	788.5	720	1014	988	369	624	985	639	1196	433.5	792	974.5	252	488	603.5	420.5	540.5	678	279	496	388	446	374	605.5
16584	MICRO.3809.C1	34.12	transport.metal	PGSC0003DMB000000136	Pot_ch01	99.49	972440	973023	Copper-transporting atpase paa1	322.5	341	247	407	334	408	459	668.5	300	955.5	1176	782	432	414	263.5	449	1977	811	394	2221	1192	1612.5	2679.5	1298	2094	778	1273.5	2049.5	242	1435.5	302.5	216.5	664	350	241	399	535	271	408.5	482.5
16585	MICRO.505.C1	9.9	mitochondrial electron transport / ATP synthesis.F1-ATPase	PGSC0003DMB101000051	Pot_ch05	99.32	1142535	1143119	ATP synthase subunit beta	60	62	59	62.5	60	63	63	61	64.5	65	75	64	67	52	59	55	84.5	62	70	162.5	88	82	100.5	101	84.5	71.5	71	77	49	59	60	55	65.5	57	54	57	65	59	61	62
16586	MICRO.15669.C1	30.2.2	signalling.receptor kinases.leucine rich repeat II	PGSC0003DMB000000004	Pot_ch02	100	951581	951731	BRASSINOSTEROID INSENSITIVE 1-associated receptor kinase 1	53	59	56	59	54	61	54.5	63	63.5	65	64	58.5	67	68.5	55	60	65	56	72.5	56.5	61	56	62	66	61	57	56	70.5	51	64	65	52	56	55	55	52	67.5	56.5	59	52
16587	STMHP26TH	29.4	protein.postranslational modification	PGSC0003DMB000000093	Pot_ch03	96.77	1394347	1393946	Protein kinase family protein	50	51	54.5	49	60.5	49	56	56	48	52	59	54	55	47	51	51	52	53	57	54	47.5	50	51	49	51	50.5	50	53.5	44	50	50	49	88.5	52	48.5	50	50.5	55	52	52
16588	MICRO.11065.C3	20.2.4	stress.abiotic.touch/wounding	PGSC0003DMB000000150	Pot_ch06	98.09	224368	224160	Wound-induced basic protein	369	197	209	389	262	217	318	312.5	450	392	376	339	338	231	227	273	480	322	280.5	559	425	451.5	570	477	316.5	323	362.5	472	161	225	167	204	286.5	242	172.5	250	181	236	285	278
16589	MICRO.16731.C1	10.2	cell wall.cellulose synthesis	PGSC0003DMB000000056	Pot_ch12	94.49	675831	675070	Cellulose synthase CslE	2058	76	1636	3161.5	3014	1767.5	98	87	2818	1874	3256	313	307	2043	249	55.5	73	2003	689.5	286	153	2133	157	81	68	55	80.5	1807.5	51	149	67	166.5	79	264	193.5	1508	214	68	891.5	69
16590	MICRO.14956.C1	29.5.11.04.02	protein.degradation.ubiquitin.E3.RING	PGSC0003DMB000000087	Pot_ch06	98.07	234732	234163	OJ990528_30.1 protein	3643.5	2946.5	2046	5601.5	3382	3556.5	3540	4611	5041.5	3442	5057.5	3877	3552	3094	2544	3686	4876.5	4156.5	4660	4651	2675	4321	4985.5	2434.5	3625	2437	3731	4840	996	2693	2701	1973	3186	2946.5	1737	2641	2775	3354	2931	2850
16591	TBSK04264Fd04.t3m.scf	35.2	not assigned.unknown	Not Unique	NA	95.61	631417	631527	Translationally-controlled tumor protein homolog	20320.5	22319.8	16432.5	60274.8	36695.7	32475.1	27788.5	41370.4	38284.8	23396.9	43273.4	22920.1	31984	34970.2	17488.5	29730.3	34756.5	28988.7	34320.6	26282.5	23888.7	21975.2	27339.4	16018	31355.8	33370.9	20875.6	40371.7	11770	24735.5	42264	21255.3	30249	19360.5	16480	19174	33959.8	33164.7	42905.1	26347.5
16592	bf_suspxxxx_0019H11.t3m.scf	35.2	not assigned.unknown	PGSC0003DMB000000158	Pot_ch06	98.81	409128	408793	Conserved gene of unknown function	64	64	63	80	75	70	70	77.5	69.5	67	80	72	73	62	61	72	62	67	75.5	68	58	63	61.5	59.5	67.5	55	56	58.5	50.5	56	65.5	55	68	66	58	61	62	73	53.5	63
16593	MICRO.15301.C2	17.6.3	hormone metabolism.gibberelin.induced-regulated-responsive-activated	PGSC0003DMB000000062	Pot_ch03	93.95	347009	347481	Gonadotropin beta chain	81.5	70	76	136	93	69	66	69	71	65	181	120	144	84.5	74.5	52	88.5	105	88	71	70	72	161	77.5	77	74	188	76.5	59.5	141	83	67.5	63	76	60	153	54	65	58	78
16594	MICRO.8327.C1	30.5	signalling.G-proteins	PGSC0003DMB000000148	Pot_ch11	99.78	420620	420159	Guanine nucleotide regulatory protein	1336.5	1779.5	812	556	929	1413	1683.5	2260	1592	1775	1076	1761	1467	533	893.5	1805.5	1084	818	725	896.5	652	335	732	413	744	1107	629	729.5	355.5	380	756.5	756.5	578	647	595	1198	1137.5	1570.5	711	605
16595	MICRO.1026.C6	11.1.13	lipid metabolism.FA synthesis and FA elongation.acyl-CoA binding protein	PGSC0003DMB000000494	Pot_ch08	93.82	30810	30379	Acyl-CoA-binding protein	88	56.5	54	97	81	55	64	98	93.5	120	64.5	117	96	73	81	85	99	53	59	131	98	106.5	128.5	53	100	100	84.5	60.5	65	99	83	68	100	88	78.5	55	51.5	89	57	94
16596	bf_suspxxxx_0039h08.t3m.scf	35.2	not assigned.unknown	PGSC0003DMB101000020	Pot_ch02	96.56	1828655	1828396	F-box family protein	94.5	93	66.5	93.5	75	98.5	93	107	73	89	102.5	148	75	66	138	71	70.5	74	81	129	78	74.5	98	76	84	62	67.5	61	57	68	63	65	89	68	73	66	74.5	87	58	82
16597	MICRO.2232.C1	35.2	not assigned.unknown	PGSC0003DMB000000332	Pot_ch09	97.64	186808	187312	Conserved gene of unknown function	73	87	70	85	84	91	99.5	107.5	75	83	88	87	71	60	84	76	86	65	74	109	81	94	104.5	78.5	93	82	82	83	61	87	75	75.5	102	81	71	81	126	91	83	94.5
16598	MICRO.6351.C1	28.99	DNA.unspecified	PGSC0003DMB000000263	Pot_ch09	99.15	638635	639341	Rrp4	1232.5	1351.5	768	1784.5	1432	1412	1673	2085.5	1782.5	1487	1732	1147	1483	1425.5	913	1683	2370	1478	2073	2391	1237.5	1931	2059	1386	1596	1362	1573	1977	430	1538	1906	731	1038	1056	733.5	931.5	1292	1292	1231	1052
16599	MICRO.4568.C1	29.5.11	protein.degradation.ubiquitin	PGSC0003DMB000000246	Pot_ch06	94	667723	668192	Ubiquitin conjugating enzyme 2	49.5	53	51	59	55	54	58.5	55	54	54	62	54	56	49	52	52	49.5	48	59	52	49	46	53.5	48.5	57	48	49	49.5	47	47	53	50	51	51	52	52	53	59	52	51
16600	bf_mxlfxxxx_0067d10.t3m.scf	35.2	not assigned.unknown	different hits	NA	NA	NA	NA	--	49	50.5	50	61	55	51	58	53	49	53.5	54	50	57	45.5	53	48	52	54.5	54	48	47	50	49	47	50.5	46	46	48	46	41	49	46.5	49	45	48	51	47	47.5	53.5	49.5
16601	STMEG25TV	35.2	not assigned.unknown	PGSC0003DMB000000090	Pot_ch03	100	681308	681165	--	81	84	64.5	106	77	83	96	106	89	96	118	90	79	66	77.5	63.5	70	65	99	77	66	63	78.5	65	82	65	68	68	57	59	73	69	89	78	67	76	68	71	69	67
16602	BF_LBCHXXXX_0049D10_T3M.SCF	35.2	not assigned.unknown	PGSC0003DMB000000189	Pot_ch04	96.12	1173075	1173486	Senescence-associated protein	169	157	158	199	168	190	201.5	175.5	205	213	244	194.5	152	141	133	154	277.5	166.5	259	306	208	269	232	172.5	206	170.5	188	193	135.5	174	159.5	134	197	181.5	160	160	172.5	207	143	162
16603	MICRO.5625.C1	35.1	not assigned.no ontology	PGSC0003DMB000000314	Pot_ch12	98.54	685477	685272	Cornichon	48	54	50	51	52	57	53.5	53	54	52.5	54.5	50	54	46	53	47	51	52	52.5	54	51	51	54	50	50	54	53	53.5	47	49	49	48	56.5	50	50	50.5	52.5	53	54	55.5
16604	MICRO.7303.C1	17.3.02.01	hormone metabolism.brassinosteroid.signal transduction.BRI	PGSC0003DMB000000189	Pot_ch04	98.27	362099	362733	Serine/threonine-protein kinase bri1	127	252	107	181	114.5	149.5	183.5	134	183	258	97	142	193	128.5	102	145	129	104.5	242	161	187.5	166	172.5	219	195	142.5	163.5	102	119	131	129	100	106	129.5	129.5	73	161	148	92.5	107
16605	bf_arrayxxx_0060d09.t7m.scf	35.2	not assigned.unknown	PGSC0003DMB000000150	Pot_ch06	97.76	1216795	1216268	Shikimate dehydrogenase	169.5	175	117	289	147	147	196.5	207	141	141	236	194	125.5	79	118	167.5	269	102	149	110	114	110.5	228	131.5	177	176	167	139.5	88	126.5	106	124	134	115	126	109.5	129	204.5	182	183
16606	MICRO.12275.C1	35.2	not assigned.unknown	PGSC0003DMB000000048	Pot_ch08	96.33	312126	312561	Serine/threonine protein kinase	4402	4619.5	2633.5	5796	4365	4672	4729.5	5783	6267.5	4070	6463	3623	5803	4786	4079	5384.5	5201	5083	5915.5	4221.5	3484.5	4042	4127	2634	4269	2618	3024	3304	2109	2651.5	6381	4376	6059	4522	3661	2426	4318	3999	2604	3410
16607	MICRO.8785.C1	11.1.08	lipid metabolism.FA synthesis and FA elongation.acyl coa ligase	different hits	NA	95.58	9863	8937	--	57	65	57	68	58.5	65	73	73.5	61	68	77	65	64	53	56	60	67	62	62	62	62	63.5	68	57.5	72.5	64	62	65	57	63	62	59	74	61	58	64	65.5	67	69	68
16608	MICRO.16575.C1	35.2	not assigned.unknown	PGSC0003DMB101000060	Pot_ch01	99.63	1349622	1349082	PAPA-1-like conserved region family protein	132.5	125	101.5	224	191	176	171	181	163	154	218	163	167	110	112	142	145	141.5	181	146.5	110	130	141	121	158	96.5	126.5	150	77.5	112.5	166	103.5	155	139	113.5	111.5	132	148	103	116
16609	bf_ivrootxx_0034b12.t3m.scf	35.2	not assigned.unknown	No Significant Hit	NA	NA	NA	NA	--	51	52.5	52	55	50	52	51.5	54	51.5	51	57	52	54	43.5	55	50	49	52	50	53	52	53	52	49	50	53.5	48	51	46	46	46	50	51	52	51	53	51	50	51	55
16610	BF_TUBSXXXX_0033D11_T3M.SCF	35.2	not assigned.unknown	PGSC0003DMB101000012	Pot_ch02	98.42	676940	677190	Binding	58	62	58	69	61	66	73	74.5	69	69	80	71	66	61	59	63.5	65.5	68	70	65	57.5	67	67.5	61	65.5	67	61	74	49	61	56	56	64.5	56.5	57	63	69	63	72	61.5
16611	bf_suspxxxx_0009e05.t3m.scf	35.2	not assigned.unknown	PGSC0003DMB000000160	Pot_ch12	90.07	895352	894682	--	46	49.5	47	48	48	51	49	52.5	52	52	56.5	50	51	46	51	44	48	51	55	50.5	51	52	49.5	48	47	48	50	47	46	46	47	47	57	50	49	51	48	45	49	50
16612	MICRO.12681.C2	30.11	signalling.light	PGSC0003DMB000000158	Pot_ch06	96.81	1014691	1015412	Cyclin-like F-box; FAR1; Zinc finger, SWIM-type	47.5	49.5	49	51	48	52	51	51	52	48	50.5	53	53	44	54	48	46	46.5	48	51	46	47.5	48	47	47	48	50	48	43	45	46.5	45	51	49.5	51	51	50	50	49	52
16613	MICRO.3048.C2	35.1	not assigned.no ontology	PGSC0003DMB000000104	Pot_ch01	91.08	1656759	1656380	Basic 7S globulin 2 small subunit	49	54	51.5	52	54	51	55.5	55.5	54	57	59	50	52	45	54	49	50	52.5	52	54	54	52	54	55	51.5	56	55.5	57	46	49	50	49	54	53.5	53	54.5	55	54	56	56
16614	MICRO.100.C1	13.1.1.1	amino acid metabolism.synthesis.central amino acid metabolism.GABA	PGSC0003DMB000000140	Pot_ch12	98.52	1292701	1292835	Gamma aminobutyrate transaminase isoform2	443	428	140	129.5	215.5	209	3235.5	7761	1494.5	5258.5	21190.3	1213	925	716	80	3782	11755.5	7496	364	3848	2466	2792	1580	4561	695	2457	3554	364	870	421	84	171	804	290.5	381	509	1538	324	4968.5	287
16615	POCAE23TV	35.2	not assigned.unknown	No Significant Hit	NA	NA	NA	NA	--	46	121	89	52	131	50	52	54	173	181	57	53	141.5	47	57	49	49.5	48.5	55	49	113	52	49	180	168	115	137	49	91	48.5	176	100	177	151	51	53.5	52	51	203.5	163
16616	SDBN002I23u.scf	35.2	not assigned.unknown	No Significant Hit	NA	NA	NA	NA	--	47	47	48	48	51	48	47	49	49	51.5	50	49	50	45	54	46	48	48	46	47.5	49	49.5	48	46	47	45	46	46.5	44	44	46	46	47.5	48	48	48.5	51	48	47.5	48
16617	bf_mxflxxxx_0008c10.t3m.scf	35.2	not assigned.unknown	PGSC0003DMB000000862	Pot_ch06	96.96	54310	53949	Conserved gene of unknown function	47.5	52	51.5	51	52	53	55.5	55	53	56	60	55	54	45	54	48	50.5	50	52	49	50	52	52.5	50	51	47	51	49	45	49	47	49	53	55	54.5	54	49	54	50	51
16618	bf_mxlfxxxx_0043h07.t3m.scf	27.3.22	RNA.regulation of transcription.HB,Homeobox transcription factor family	PGSC0003DMB000000017	Pot_ch11	99.4	689380	689216	DNA binding protein	155	149	113.5	192	152	130	155	163	160	128	179	123.5	151	118	107	147.5	164	115	210	144	131	157	136	120	180	86	107	195	85.5	115	212	108	112	113	98	110	110	142	85	123
16619	MICRO.2061.C1	13.1.1.1.1	amino acid metabolism.synthesis.central amino acid metabolism.GABA.Glutamate decarboxylase	PGSC0003DMB000000148	Pot_ch11	98.54	848690	848895	Glutamate decarboxylase isoform2	70	100	65	64	61	82.5	105.5	174	106	123	110	80	125.5	57	82	158.5	513	60	128	365	344	256	212.5	107	119	116	139.5	117	81	194.5	58	69.5	63.5	62.5	57	76	133	88	62	68
16620	MICRO.347.C46	27.2	RNA.transcription	different hits	NA	99.35	60550	61313	Transcription initiation factor	460	331.5	279	601.5	434	401	513.5	445.5	547	350.5	535	444	451	257	270.5	365.5	290.5	351	495	238	225	215	228.5	209.5	237	206.5	244	214.5	144	207.5	349	348	360	351	282	306	244	423.5	258.5	268
16621	MICRO.8258.C1	18	Co-factor and vitamine metabolism	PGSC0003DMB000000180	Pot_ch06	98.15	943241	942651	Isochorismate synthase	53	56	51	53	53.5	54	55	55	53	69	68	55	48	50	52	50	53	60	60	57	48	52	55.5	52.5	50	49	49	51.5	44	49	50	48	54.5	52	49	56	54	51	55	51
16622	bf_suspxxxx_0063e10.t3m.scf	35.1	not assigned.no ontology	PGSC0003DMB101000020	Pot_ch02	98.59	2033411	2033906	GTP binding protein	1004.5	984	653	1320	803	1006	1222	1071	1084.5	1168.5	1453	987.5	877.5	1070	729.5	882	906	827	1500	842	693	672.5	673	682.5	792	529	511	760	557	749	1088	957	1474	1345	1066	818	896	1192.5	759	809
16623	bf_mxflxxxx_0060e08.t3m.scf	35.2	not assigned.unknown	PGSC0003DMB000000085	Pot_ch02	97.82	1319078	1319490	Conserved gene of unknown function	207.5	402	239	560	386	286	363	513.5	695.5	488.5	344	432	348	266	424	415	413.5	525	645	854	336.5	319.5	432	304	436	202.5	257	274.5	99	324	300	235.5	433	331	365.5	302	491	336	212	353
16624	STMCX49TV	35.2	not assigned.unknown	PGSC0003DMB000000948	NA	92.74	40687	39959	Conserved gene of unknown function	197.5	176	52	131	78	70.5	79	91.5	157	241	87	282.5	230.5	61	99	61	66	138	305	71	64	59.5	75	85	118	134	115	168	69.5	94	187.5	58.5	54	60.5	113	56	60	161	77	130.5
16625	POABN84TV	35.2	not assigned.unknown	PGSC0003DMB000000188	Pot_ch08	98.66	1152666	1153260	Ubiquitin-protein ligase	72	82	64	125	83	107	102.5	115	103	228	140	86	133	115.5	61	86	230	93	89	124	98	115	157	154	111	134.5	113	169	62	117	141	66	76	80	65	83	123	65	130.5	109
[truncated: 12,665 more rows]
[truncated: 169 more columns]
