# Supplementary material for: Organ specificity and transcriptional control of metabolic routes revealed by expression QTL profiling of source--sink tissues in a segregating potato population
Source: BMC Plant Biol. 2012 Feb 7;12:17. doi: 10.1186/1471-2229-12-17 (PMC3546430; doi:10.1186/1471-2229-12-17)
Supplement: Additional file 7 — Tuber Cy3 and Cy5 raw data + genome info partIII. [file 1471-2229-12-17-S7.XLSX]

## Sheet: Sheet1
FeatureNum	GeneName	BINCODE	GO CLASS	PGSC Scaffold hit	Expected Chrom nr	%identity (unigene against genome)	Start (scaffold pos)	Stop (scaffold pos)	Putative Function	185_4	156_1	156_2	156_3	156_4	158_1	158_2	158_3	158_4	159_1	159_2	159_3	159_4	160_1	160_2	160_3	160_4	161_1	161_2	161_3	162_1	162_2	162_3	162_4	163_1	163_2	163_3	163_4	164_1	164_2	164_3	164_4	165_1	165_2	165_3	165_4	166_1	166_2	166_3	166_4
FeatureNum	GeneName	BINCODE	GO CLASS	PGSC Scaffold hit	Expected Chrom nr	%identity (unigene against genome)	Start (scaffold pos)	Stop (scaffold pos)	Putative Function	Cy3_CE141	Cy3_CE017	Cy3_CE027	Cy3_CE069	Cy3_CE072	Cy3_CE145	Cy3_CE155	Cy3_CE164	Cy3_CE165	Cy3_CE171	Cy3_CE195	Cy3_CE196	Cy3_CE202	Cy3_CE218	Cy3_CE222	Cy3_CE232	Cy3_CE233	Cy3_CE250	Cy3_CE276	Cy3_CE277	Cy3_CE447	Cy3_CE602	Cy3_CE603	Cy3_CE604	Cy3_CE605	Cy3_CE607	Cy3_CE608	Cy3_CE609	Cy3_CE615	Cy3_CE624	Cy3_CE628	Cy3_CE630	Cy3_CE631	Cy3_CE632	Cy3_CE633	Cy3_CE635	Cy3_CE636	Cy3_CE639	Cy3_CE642	Cy3_CE648
30057	cSTB47K21TH	35.1	not assigned.no ontology	PGSC0003DMB101000012	Pot_ch02	99.75	608473	608870	Myosin-9	61	71	57.5	73	60	73	83	78	73	85	90.5	69.5	78	60.5	63	68	203	70.5	70	217	156	140	171	153	129	161.5	117	152	62	142	62.5	57.5	69	67	61	65	110	70	68	63
30058	MICRO.6936.C1	28.99	DNA.unspecified	PGSC0003DMB000000098	Pot_ch01	100	269208	269507	Exonuclease	122	77	60	84	171	228.5	257	84.5	201	201	83.5	172	364	60.5	52	70.5	71	147	82.5	241	185	241	245	83	225	65	136	62	54.5	170	134	59	114	61	94	90	142	127	58	68
30059	bf_cswbxxxx_0062b08.t3m.scf	35.2	not assigned.unknown	No Significant Hit	NA	NA	NA	NA	--	65	55	48.5	52	47	54	53	51	52.5	52	57.5	52	51	47.5	46	65	50	50	83	58	50	51	49	50	50	45	48	53	44.5	43	44	50	50	50.5	46	49	51	53.5	51	52
30060	bf_mxlfxxxx_0051d10.t3m.scf	8.1.03	TCA / org. transformation.TCA.aconitase	PGSC0003DMB000000076	Pot_ch07	99.59	1883396	1883640	Aconitase	362.5	179	97	449	309	344	187	229	191	486	193.5	225	202.5	169	165	143.5	161	260	168.5	579	186	261	326	146	132	175	132	336	97	145	230	95	99	254	111	213	91	134	93	86
30061	ACDA02376F12.T3m.scf	21.01	redox.thioredoxin	PGSC0003DMB101000060	Pot_ch01	93.88	1184983	1184798	Disulfide-isomerase	4398	3826	2317	7240	5971.5	3366	4223	4913	4534	3727	6976.5	3289	5638	4879	3247.5	4899.5	8322.5	4215.5	7805	7893.5	6733	6864	8124	4536	8922	3671.5	3443.5	4714.5	2162	3884.5	5403	3818.5	5354	4533	2775	2887	4943	4246.5	2942	3765.5
30062	MICRO.6914.C2	27.3.14	RNA.regulation of transcription.CCAAT box binding factor family, HAP2	PGSC0003DMB000000129	Pot_ch10	100	93749	93035	YA3	125.5	108	100.5	140.5	123	196	184	198	140.5	171.5	181	135.5	132	138	90	166	140	153.5	135	107	82	93	156	91	104	58	126	132	76.5	90.5	88	86	152	98.5	124	97	111.5	123.5	127.5	92
30063	MICRO.18313.C1	3.5	minor CHO metabolism.others	No Significant Hit	NA	NA	NA	NA	3-hexulose-6-phosphate isomerase	819	764.5	543	85.5	91	756.5	1056.5	1359	1116	90.5	61	875	751	45	48	1246.5	1557.5	87	1153	51	57	1282.5	50.5	50.5	50.5	1094	73	93.5	403	965.5	1562	809	147	939	103	852.5	1150	1057	1023	88.5
30064	bf_cswbxxxx_0016c12.t3m.scf	35.2	not assigned.unknown	PGSC0003DMB000000149	Pot_ch10	97.05	556305	556942	Formin-binding protein 4 (Formin-binding protein 30).	70.5	69.5	64	108	83	66.5	77	86.5	81	75	96	74	79	66	56	80	91	77	98	82	72	80	84	72	105	72	85	82	54	80	69	61	78	62	67	68	75	82	68	64
30065	bf_stolxxxx_0051g03.t7m.scf	35.2	not assigned.unknown	PGSC0003DMB000000771	Pot_ch12	95.39	64133	64797	Conserved gene of unknown function	48	56	51	56	58	55	54.5	58	62.5	73	63	62	56	51	47	50	49	55	60.5	61	53	57	60	54	54	51	51	55	46	50.5	54	51	59	59.5	51	54	53	51	54	55
30066	MICRO.7753.C3	35.1	not assigned.no ontology	PGSC0003DMB000000072	Pot_ch05	98.78	1603613	1604183	Beta-N-acetylhexosaminidase	62	66	67	92	69	71.5	88	62	77.5	69	85	62	77	59	53	63	59	67	72	65	64	62.5	58	62	69	57	51	58.5	46	48	67	65	61	70	79	61	54	86	62	63
30067	MICRO.3233.C2	34.1	transport.p- and v-ATPases	PGSC0003DMB102000377	Pot_ch01	100	224675	225055	Vacuolar proton atpase	58.5	57.5	69.5	69	60	59	60	67	85.5	67	70	64	62.5	50	52	56.5	77	57.5	77	99	79	93	106	79	103	62	71	84	51	72	58	56.5	58	76	56	56	59	63.5	54	56
30068	ACDA03782D02.T3m.scf	35.2	not assigned.unknown	No Significant Hit	NA	NA	NA	NA	--	51.5	73	58	66	60	57	61	62	63	63	68	63	67	49	49	52	56	60.5	91.5	60	62	56	57	52.5	57	54	52	57	48	54	50	58	64	60	59	59	51	55	58	56
30069	POCC360TP	29.3.4.99	protein.targeting.secretory pathway.unspecified	PGSC0003DMB000000101	Pot_ch11	99.51	575182	574979	Signal recognition particle receptor subunit beta	54	53	48	61	54	53	54.5	59	59.5	60	66	57	53	47	49	54	56	56	61	73	52	58	54	54	58	54	51	59	43	50	48	49.5	56	55	50	49	51	61	55	54
30070	MICRO.13211.C1	29.5.11.04.02	protein.degradation.ubiquitin.E3.RING	PGSC0003DMB000000026	Pot_ch03	98.34	2512784	2512484	Zinc finger (C3HC4-type RING finger) family protein	706	799	466.5	743	627.5	599.5	922.5	832.5	689	715.5	896	741	506.5	642.5	479	935	464	524	861	473.5	459.5	460	440	394	485	362	338.5	402	275	411	618	440	599.5	548	358	384	649	709	467.5	391
30071	bf_mxlfxxxx_0062b03.t3m.scf	35.2	not assigned.unknown	PGSC0003DMB000000068	Pot_ch01	91.4	1439733	1439548	Subunit A of ferredoxin-thioredoxin-reductase	1006	836	462	1095	870.5	851	1272	1590	903.5	1586	1274.5	1623	813	1067	442.5	1126	1554	1150.5	1465.5	1927	1094	1712.5	1505	816.5	1472	1160	973	2180	587.5	1315	801	675	1284	1017	682.5	657	714	798.5	1014	944
30072	SDBN002P14u.scf	35.2	not assigned.unknown	PGSC0003DMB000000669	Pot_ch07	93.39	140571	140339	Choline monooxygenase	73	82.5	52	94	82	53.5	87	99.5	76	86	59	59	52.5	61.5	47	85.5	59.5	50.5	56	56	58	68	54	58	63	73	63	61	49	59	50	58	52	50	65	51	65.5	83	65	50
30073	MICRO.12060.C3	29.5.11.04.02	protein.degradation.ubiquitin.E3.RING	PGSC0003DMB000000174	Pot_ch09	97.46	544948	544753	Auxin-regulated protein	604	574.5	545.5	701	613.5	681	728.5	938	865	671	865.5	630	692.5	529	447	775	611	561	736.5	566.5	441	480	508	367	536	484	432	608	320.5	401	528	361	469	479.5	378	480.5	465.5	588.5	318.5	433.5
30074	bf_arrayxxx_0039g11.t7m.scf	35.2	not assigned.unknown	No Significant Hit	NA	NA	NA	NA	--	61.5	61	53	67.5	60.5	68	66	67	71	59	67	59	57	55	56	60	60	58	58	59	69	64	66	57	66.5	57	63	66	53.5	56.5	59	54	76	60	59	56	58	74	87.5	54
30075	TBSK01009FE01t3m.scf	35.2	not assigned.unknown	PGSC0003DMB000000153	Pot_ch11	93.06	476532	476704	--	53	64.5	77	86	65	73	67.5	90	106	60.5	84	61	98	54	58	66	66.5	89	72	75	75.5	62	63	56	52.5	67	54.5	53	64	54	87	59.5	78	82	74	72	72	69	67	50
30076	MICRO.7901.C2	17.1.3	hormone metabolism.abscisic acid.induced-regulated-responsive-activated	PGSC0003DMB000000245	Pot_ch06	91.61	6629	6933	Embryonic abundant protein 1	63.5	64	61	74	68.5	67	69	84	105	76	71	78	65.5	68	55	62	67	65.5	65	64	71	71	80	60	64	63.5	70	71.5	53	66	76	59	76.5	81	58	61.5	90	80.5	69.5	59
30077	MICRO.12368.C1	28.1	DNA.synthesis/chromatin structure	PGSC0003DMB000000244	Pot_ch02	97.04	597897	598604	DNA ligase	52	53	54	57	55	52	56	60	53	53.5	63	55	59	47	49	52.5	49	53	57	55	53	52	56	46	52	52	52	52	47	45	50	47	56	52	51	55.5	54	54.5	51	53
30078	MICRO.915.C1	35.2	not assigned.unknown	PGSC0003DMB000000034	Pot_ch12	91.63	37210	37460	Resistance gene	56	64	64	71	60	63	63	81	62	68.5	92.5	60	63	59	55	60	59	64	60	76.5	65.5	62	64	59	67	60	56	60	51	63	63	57	73	61	58.5	58	65	64.5	59	63
30079	MICRO.6813.C1	35.1	not assigned.no ontology	PGSC0003DMB000000087	Pot_ch06	99.42	867674	866474	Erwinia induced protein 2	1412	2489	1652	3180.5	549.5	2323	443	507	2148.5	2016.5	3444	1675	1845	1900	3156.5	428.5	787	4451.5	586	7114	3931	11713	7055.5	431	653	488.5	3524	12597	1319	378	3319.5	2908	2234	5639.5	320	3824.5	2238	589	1661	4122
30080	MICRO.3254.C1	27.3.16	RNA.regulation of transcription.CCAAT box binding factor family, HAP5	PGSC0003DMB000000127	Pot_ch03	96.84	506209	506715	CONSTANS interacting protein 2a	48	56	50	67	64	58	55	69	66	68	66	57	56	57	51	66	71	59	61	79.5	53	58	66.5	66.5	59	53	63	88	49	51	57	48	72	51	56	51	59	56	54	54
30081	MICRO.34.C2	21.06	redox.dismutases and catalases	PGSC0003DMB102000083	Pot_ch02	100	931106	931580	Conserved gene of unknown function	591	1054	385	1654.5	655.5	1388.5	706	822	800	1452	1393	1241.5	1773	1717	914.5	552	471	1201	938.5	912	1350	1047	1439	1904	2286	2066.5	1632	1480	244.5	1103	717	319	1123.5	540.5	316	605	970	616.5	634	1155
30082	bf_mxflxxxx_0028f03.t3m.scf	35.2	not assigned.unknown	PGSC0003DMB000000073	Pot_ch01	95.58	242566	242454	Anthranilate N-hydroxycinnamoyl/benzoyltransferase	324	441	319	620	433.5	512.5	664	679	544	622	934	522.5	562	572	330.5	563.5	618	531.5	697	652	411.5	407.5	522	433	531	497	380	617	190	429.5	577.5	341	823	492	279.5	362.5	625	586	435	495
30083	SDBN002G02u.scf	29.4	protein.postranslational modification	PGSC0003DMB000000359	Pot_ch02	98.48	426694	427218	CBL-interacting protein kinase 04	46.5	55	47	56	50	53	51	53	54.5	56	60	59	61	44	47	47	48	53	53	52	50	53.5	51	50	47.5	50	50	49	44	49	48.5	47.5	53.5	52	48.5	52	49	51	49	50
30084	POCCO23TP	35.2	not assigned.unknown	No Significant Hit	NA	NA	NA	NA	--	47	49	46	51	51	48	53	51	59	57	56	56	56	45.5	46	47	45	49.5	50.5	51	46	47	49	48.5	47	48	49	49	43	47	46	46	53.5	51	49.5	50	55	53	49.5	54.5
30085	bf_slmwxxxx_0002c03.t3m.scf	35.2	not assigned.unknown	PGSC0003DMB102000002	Pot_ch05	91.26	1151735	1151917	--	74	59	57	63	79	59.5	74	80	66	64	112.5	65	65	52	58	75	63	62	76	57	55	57.5	63	61	62	65	56.5	60.5	46.5	53	63	56	72	62	53.5	57.5	67	66	59	59.5
30086	MICRO.18020.C1	35.2	not assigned.unknown	PGSC0003DMB000000271	Pot_ch03	98.47	290497	290041	Serine/threonine-protein kinase	68.5	106	64	91	83	107.5	75	119.5	85	105	87	114	104	91	75	118	136	78.5	128	135	98	71	106	113	117	82	91.5	82	49.5	116.5	81	58	91.5	68	63	66	84.5	82	56	63
30087	MICRO.3360.C1	26.01	misc.misc2	PGSC0003DMB102000083	Pot_ch02	99.69	965687	966005	NADPH quinone oxidoreductase	2432	1662	1879	2859	1983.5	1888	2702	4116	2669	2569	4137	2731	1835	2437.5	1487	3570	2845	2339.5	2928	2612	1483	1915	1667.5	1542	2180	2538	1836	3341	1179	1527	2052	1676.5	3080	2085	1379.5	2484	2532	1929	2544	1805.5
30088	MICRO.12911.C1	11.8	lipid metabolism.'exotics' (steroids, squalene etc)	PGSC0003DMB000000490	Pot_ch02	100	25916	25435	Squalene epoxidase	13457.5	20860	4784	10260	18756	5037	14747	14167	7791.5	33423.3	23149.2	20399.3	5048	13532.5	3855	8800	3791	13258	21497.4	4151	1861	4453.5	4663.5	1929	4301	2113	2343.5	3606	1636	3401.5	6064	4219	11145	14954	5088	5155	3291	12959	8939.5	8015
30089	cPRO5I6TH	17.2.3	hormone metabolism.auxin.induced-regulated-responsive-activated	PGSC0003DMB000000575	SL2.10ch06	96.3	87177	87527	Auxin response factor	128	119	111	398	96.5	125	131	126	211.5	159.5	154	160	210	134	139	97	311	135	143.5	421	233	336.5	282	283	283	188	209	527	86	229	120	121	125	177	75	127.5	77	238	119.5	161
30090	TBSK04121FH05.t3m.scf	35.2	not assigned.unknown	No Significant Hit	NA	NA	NA	NA	Metallocarboxypeptidase inhibitor	860	1033	923	3069	757	3904	1381.5	3083	2105	1546	2596	1516.5	1405	6864	786	1785.5	3169	1171	3100	870	588	1198	1017	719.5	2406	6070	647.5	10318	684	4606.5	3888	525	1290.5	900	1434	1898	6484	1747	4640.5	950
30091	MICRO.15367.C1	30.2.8.1	signalling.receptor kinases.leucine rich repeat VIII.1	PGSC0003DMB000000277	Pot_ch01	NA	NA	NA	Serine/threonine-protein kinase PBS1	57	64	57	60	77	58	56.5	65	60	64	70	65	61.5	52	50	60	59.5	64	65	60	55	55	56	56	62	59	55.5	72	48	54	59.5	52.5	55	56	60	53	58	55	59	58
30092	SSBN001O02u.scf	35.2	not assigned.unknown	No Significant Hit	NA	NA	NA	NA	Protein RIK	1248	57	57	2088	2674.5	908.5	2934	4076	3419.5	1497	72	79.5	2982	1909	1339	2941	4049	1658	2255	84	2311.5	2312.5	66	913	73.5	2623	976.5	1740.5	489.5	1566.5	2696	1980	66	51	857	1761	61	1696	1798	1346
30093	cSTA37J22TH	13.2.3.4	amino acid metabolism.degradation.aspartate family.methionine	No Significant Hit	NA	NA	NA	NA	Adenosylhomocysteinase	115	103	94	148	124.5	103	107	122	118	135	176	144	116	112	94	108	123	120	114	157.5	128	140	120	110	134	142.5	141.5	125	82.5	119	101	102	139	113	97	94	94	130	115.5	127
30094	POCA171TV	17.5.2	hormone metabolism.ethylene.signal transduction	No Significant Hit	NA	NA	NA	NA	Ethylene-responsive transcription factor 4	116	141	104.5	84	90	144	196	335	68	190.5	117.5	232.5	100	56.5	243	129	104	88	70	197	112	109	168.5	108	142	103	126	102	93.5	129	81	112	202	132	98	115	208	104	189	127
30095	MICRO.6429.C1	35.2	not assigned.unknown	PGSC0003DMB000000004	Pot_ch02	96.3	563550	563200	Conserved gene of unknown function	48	52	50	53	48.5	51	51	49	47	50	52	51	52	46.5	45	48	58.5	52	52.5	57	48	47	55	50	50.5	47	46	47	39	44	46	47.5	54	48	49	46	49	49	50	52
30096	cPRO17I17TH	35.2	not assigned.unknown	PGSC0003DMB000000475	Pot_ch09	98.19	329426	329646	Conserved gene of unknown function	72	73	63	86	74	66	77	82	75.5	76	84	71	78	61	58	90	86	78	93	93	69	81.5	79	66	76	63	59	70	53	60.5	70.5	59	71	66	63	63	63.5	83.5	62	61.5
30097	cSTB10P15TH	35.2	not assigned.unknown	PGSC0003DMB000000069	Pot_ch05	96.48	275538	275059	Spindle and kinetochore-associated protein 1 homolog	47	52	55	52	53	49	52	53	54	57.5	54	57	57	45	48	52	46	54.5	64	58	49	54	55	49	51	53	47	50	47	47	49	50	54	50.5	48	51	50	51	50.5	50
30098	MICRO.2707.C2	29.2.3	protein.synthesis.initiation	PGSC0003DMB000000076	Pot_ch07	97.73	1898298	1898870	SUI1 B protein	4438.5	5932.5	3221.5	6275	4831	5110.5	5152	6132.5	4027	4618	5004.5	7067	3852	2710.5	7590	4081	7894.5	3249.5	3755	12241	7259.5	7818	9035	7182	10723	7645.5	7908	4990.5	3226	7575.5	3846	3352	5879	3691	2583	2216	6121.5	4846	4206.5	6380
30099	SDBN002P03u.scf	35.2	not assigned.unknown	No Significant Hit	NA	NA	NA	NA	--	51	66	52	57	62	58	63	67	63.5	63	68	67	65.5	48	45.5	52	54	62	57	67	55	59	51	57	55.5	55.5	54	55	46	54	55	50	66	57.5	54.5	55	56	53	53.5	55
30100	MICRO.16787.C1	35.2	not assigned.unknown	PGSC0003DMB000000140	Pot_ch12	98.05	870655	870349	Downward leaf curling protein	1354	1639	1201	1713	1186	1249.5	1690	2096.5	1868	1724	2172.5	1318.5	1114.5	1288	1028	1844.5	1849.5	1571	1975	2097.5	1158.5	1603	1470.5	1475	1568.5	1266	1400	1538	636	1118	1213	654.5	1191.5	910.5	689	820	924	1047	1087	899
30101	MICRO.13080.C1	35.2	not assigned.unknown	PGSC0003DMB102000115	Pot_ch09	99.09	1012869	1011558	Pm27 protein	1790.5	1950	1092.5	2969	1870	1543.5	2335.5	2429	2264	2064	3085	2090.5	2016	1526	1412.5	2405	1858	2098	3263	2422	1452	1614	1665	982.5	2013	1484.5	1371	2095	786	1576.5	2098	1457	1833	1632.5	1033	1206.5	1595	2034	1390	1444
30102	MICRO.648.C2	35.2	not assigned.unknown	PGSC0003DMB000000090	Pot_ch03	100	557999	557451	RNA polymerase sigma factor	73.5	71	77	69	75.5	99	78	93.5	69.5	81	106	104	88.5	63	92	82	139	103	121	162	79	155.5	177.5	117.5	147	79	98	113	52	93	79	61.5	88	85	64.5	83.5	82	74.5	65.5	78
30103	MICRO.5186.C1	35.2	not assigned.unknown	PGSC0003DMB101000060	Pot_ch01	100	89663	89038	Vacuole membrane protein	59	55	51	61	76	72	61	66	79	60	58	61	55	47	51	52.5	54	51	54	54	56	60.5	58	57	55	53	52	57	48	52	50.5	50	58	55	51	56	73	60	60	60
30104	SDBN003N11u.scf	35.2	not assigned.unknown	No Significant Hit	NA	NA	NA	NA	--	49	50	52	50	52	61.5	59	53.5	61	54	56	58	54	44	45	48	47	52	53	57.5	51	48	53.5	48	58	53	51.5	50	50.5	49	50	46	55.5	55.5	50	52	54	52	51	52
30105	ACDA03198C06.T3m.scf	21.01	redox.thioredoxin	PGSC0003DMB000000096	Pot_ch07	95.83	244592	244354	Thioredoxin	99	107	80	109	91	108	121.5	145	102	141	143	130	106	119	88	128.5	171	139	166	252.5	116.5	152	193	117	111	135	92	204	70.5	132	122.5	81.5	123.5	117.5	104	118	103	106	123	114
30106	bf_cswcxxxx_0009e10.t3m.scf	35.2	not assigned.unknown	PGSC0003DMB000000597	Pot_ch08	92.52	124474	123856	--	46.5	52	47	48	46	55	50	47	50	54	50	48	50	45	44	47	47.5	54	56	48	46.5	52	51	46	52	48	47	47	43	42.5	56	45	50	46	48	48	47	46	47.5	52
30107	bf_lbchxxxx_0059e06.t3m.scf	35.2	not assigned.unknown	No Significant Hit	NA	NA	NA	NA	--	47	53	50	52	51	53	57	53.5	51	51	55	54	53	44	47	48	46.5	53	57	52	51	52	49.5	49	50	47	45.5	50.5	44	42	45	71	52	79	49	54	49	48	52	49
30108	MICRO.12577.C1	35.2	not assigned.unknown	PGSC0003DMB000000091	Pot_ch06	99.68	505838	506151	COX VIIa	5529	3749	2602	6409.5	3663	3589	4296	5468	8900	4308.5	6293.5	6572.5	5769.5	2596	4768	4487	5211.5	5123.5	5463	6407.5	3997	4865.5	6079.5	3861	5321	5455	5515.5	6241	1712	3004	3613.5	2800	4309	3671	2232	3416.5	3642	3708.5	4659	4209
30109	SSBN003B05u.scf	35.2	not assigned.unknown	PGSC0003DMB000000690	SL2.10ch04	98.81	107540	107791	Associate of C-myc	52	73	54	59	58.5	54.5	63	54.5	57.5	59	63	60	60	46.5	46.5	52.5	52	61.5	58	65	52	58	57.5	58	58	57	51	52.5	44	49	50	54	63	54	55	59	51	52	50	54
30111	MICRO.12217.C1	35.2	not assigned.unknown	PGSC0003DMB000000608	Pot_ch01	95.7	63055	62451	Conserved gene of unknown function	50.5	49	48	54	49	49.5	48	49	55	51	57	52	50	43	49.5	48	50	52	54	50	52	50	55	48.5	48	55.5	46	51	47.5	72.5	44	46	52	47	46	48.5	48	46	50	51
30112	MICRO.7073.C1	28.1	DNA.synthesis/chromatin structure	PGSC0003DMB000000076	Pot_ch07	100	1952151	1952480	Dead box ATP-dependent RNA helicase	50	50	51	55	50	53.5	51	52	50	52	59	53.5	53	50	46	46	47.5	52	50	55	50	50	51.5	49	53	53	49	56	44	42.5	48	49.5	53	50	50	48	57	55	48	53
30113	MICRO.890.C2	16.1.1.7	secondary metabolism.isoprenoids.non-mevalonate pathway.HDR	PGSC0003DMB000000555	Pot_ch01	96.52	118206	118685	ISPH protein	1721	2581.5	1266.5	2670	2997	1553.5	2224	4325	2116.5	2637	4935.5	1996	1425	2019.5	1153.5	4004	3112	3101	2677	2185.5	1315	2376	1876.5	838.5	1490.5	1447.5	1403	3789.5	548	1523	2116	976	2398	1983	1203.5	2281.5	2467	2016	1022	1401
30115	bf_slmwxxxx_0007g07.t3m.scf	18	Co-factor and vitamine metabolism	PGSC0003DMB000000412	Pot_ch01	97.73	91087	91439	Molybdopterin biosynthesis protein	637	342	393	868.5	792	470.5	670	717	588	518	687	540	523.5	478.5	408	635	701	550	832.5	755	452	556	623	354	659	498	433	610.5	229	382	404	502	451.5	533	324	360	326	672.5	322	397
30116	bf_ivrootxx_0004e12.t3m.scf	35.2	not assigned.unknown	PGSC0003DMB000000127	Pot_ch03	98.94	113104	113385	Conserved gene of unknown function	56.5	52.5	52	51	58	59	62	53	60.5	57	57	56.5	65	47.5	47	65	47	53	65	54	58.5	58	54.5	56	70	48	53	52	52	47	47	60	56	53	54.5	58	51	57.5	54	50.5
30117	ACDA00788B08.T3m.scf	35.2	not assigned.unknown	PGSC0003DMB000000114	Pot_ch12	90.3	901486	901101	Diacylglycerol acyltransferase	77	62.5	60	72	61	63	98	73	103	63	136	73.5	59	46.5	59	54.5	54	67	60.5	50	53	51	52	50	62	50.5	54	59	43	44.5	52	54	76	55	52.5	59.5	56.5	54	52	64
30118	MICRO.14379.C1	31.1	cell.organisation	PGSC0003DMB101000381	Pot_ch04	98.74	252317	251920	Hspc200	218	52	137	306	212	58	58	259	94.5	208	67	81	91.5	163.5	51	235	412	152.5	287	93	71	316	435	72	331	191	77	233.5	92	47	71	172	196	163.5	146	52	166.5	224	125	175
30119	MICRO.7104.C1	33.99	development.unspecified	PGSC0003DMB102000083	Pot_ch02	98.13	1321427	1320575	DAG	74	74.5	76.5	92.5	100	77	99	107	90.5	79	114	83.5	86.5	60	65	84	147	76	84	128	87	115	113	89	138	95	112	121	56.5	79.5	76	66	76	78.5	60.5	70	81	72	71	70
30120	STMGX20TV	35.2	not assigned.unknown	PGSC0003DMB000000338	Pot_ch10	96.18	275601	275940	Conserved gene of unknown function	76	63	71	184	67	83	69	146	135.5	80	141	92	98	57.5	83	134.5	129.5	92	118.5	109	111	104	88	82	112	88	90.5	72	53	84.5	87.5	77	84	75.5	53.5	78	87	71	78	69.5
30121	MICRO.2286.C78	35.2	not assigned.unknown	PGSC0003DMB000000241	Pot_ch02	97.63	505343	505511	Gene of unknown function	192	137	158	171	160	204	200	166.5	170	175	161	119.5	122	104.5	96	121	125	98.5	109	85	131	145	119	146	120	123	110	120	172	150	105	138	116	128	117	122	113	143	98	105
30122	MICRO.9409.C1	30.2.3	signalling.receptor kinases.leucine rich repeat III	PGSC0003DMB000000268	Pot_ch03	99.14	5599	4791	Nodulation receptor kinase	608	479.5	368	493	361	452	690	539	520	697	403.5	473	631	387	377.5	588	522	393	660	650	548.5	617	643	699	596	441	462	501	312	370	408	232	241	344	205.5	164	380	279	265	369
30123	MICRO.6924.C1	35.2	not assigned.unknown	PGSC0003DMB000000286	SL2.10ch07	94.15	639524	639916	--	46	48.5	48	52	49	50	48	52	49	46	52.5	50	51	45.5	46	47	46	48.5	49	50	49	46	47	48	49	46	43	51	42.5	55	47	48.5	49.5	50	47	46	47.5	48	48	48.5
30124	SDBN001C13u.scf	35.2	not assigned.unknown	PGSC0003DMB000000553	SL2.10ch10	96.15	172787	172606	--	74	53.5	50	79.5	62	51	53	191	61	100.5	102	50.5	61	78	45	148	111.5	80	115.5	50	55	93	51.5	58	50	66	58	100	47	89	60	66	54	75.5	59	66	78	57	67	84.5
30125	MICRO.279.C1	35.1	not assigned.no ontology	PGSC0003DMB102000115	Pot_ch09	98.7	363203	363509	CLIP-associating protein	389	350.5	243	616	374	281.5	413	425	444	344.5	612	344.5	329	333.5	267	485.5	267	368.5	512	249	208.5	233	232	181.5	258	203.5	195	200.5	162	217	404	278	434	343	242	258	260	426	213	276.5
30126	POCBT45TV	29.5.11.04.03.02	protein.degradation.ubiquitin.E3.SCF.FBOX	PGSC0003DMB000000068	Pot_ch01	95.2	922940	923499	F-box/WD-40 repeat-containing protein	1545	1883	1210	3163	1818.5	1732	2111.5	2627.5	3379	1912	2739	2007	2085	1402	1019	1944	1021.5	1516.5	2576	856	876.5	763	845	545.5	1234	799.5	1093	974.5	646	699	1770	1014	1705	1401.5	980.5	1142	1057	1727.5	1055	1061
30127	bf_arrayxxx_0079g02.t7m.scf	29.5.11.04.03.02	protein.degradation.ubiquitin.E3.SCF.FBOX	PGSC0003DMB000000154	Pot_ch03	NA	NA	NA	F-box family protein	53	55	57	62	60	57	60	64	59	55	68	54	56	49	51	59.5	54	53	67	57	52.5	55	53	56	59	64	53	52	53	55	51	55.5	54.5	53.5	67	56.5	50	75	58	50
30128	bf_suspxxxx_0001b05.t3m.scf	34.99	transport misc	PGSC0003DMB000000771	Pot_ch12	98.13	55282	54910	Transporter	104	101	65	106	88.5	92	108	122	109.5	97	145	129.5	134.5	89.5	79	126	236	84.5	148	353	184	136.5	248	134	155	109	115	131	59	122.5	102.5	81	105	90.5	79.5	68.5	141	113	71	87.5
30129	MICRO.5195.C1	35.1	not assigned.no ontology	PGSC0003DMB000000076	Pot_ch07	98.73	1489137	1489765	Beta-1,2-xylosyltransferase	92	97.5	76	131	92	90	113	106	111	95	137	95	107.5	98	90	103	152	127	124	173	102	116	120	92.5	139.5	100	91	131.5	64	99	98.5	75.5	108	95.5	71	80	119	95	79	83
30130	MICRO.1889.C9	35.2	not assigned.unknown	PGSC0003DMB000000039	Pot_ch03	97.44	1804264	1804458	Oligopeptide transporter OPT family	83.5	108	90	177	92.5	102.5	128	122.5	98	111	160.5	96	102	88.5	69	120	133.5	96	118	149	107.5	112	112.5	86	99	90	86.5	86	67	95	107	77	116	90.5	85.5	78	98	119.5	75.5	99
30131	BF_TUBSXXXX_0001D03_T3M.SCF	35.2	not assigned.unknown	PGSC0003DMB102000208	Pot_ch06	98.22	49160	49721	Elongation factor Tu	50	53	54.5	68	56.5	69.5	61.5	64	87	62	72	61.5	69	53	51	55	69	62	59	64	58	65	63	57	67	59	61.5	61	46.5	49	47	55	56	52	51	54	53	57	54	53
30132	MICRO.6484.C1	35.2	not assigned.unknown	PGSC0003DMB000000214	Pot_ch03	96.82	782722	782941	UDP-N-acetylglucosamine transferase subunit ALG14	761	833	484.5	1417	1000.5	795	1321	847	736	588	1858	744	680	558.5	943.5	804	848	714	1030	888	768	758	699	578.5	666	786.5	652	658.5	287	523	753.5	568.5	1113	996.5	384.5	473	463	1261	478.5	613
30133	MICRO.712.C41	35.2	not assigned.unknown	PGSC0003DMB000000717	Pot_ch12	96.56	125353	126095	Conserved gene of unknown function	202	145	107	200	161	166.5	184	176.5	243.5	193	224.5	185.5	189	141.5	155.5	197	175	161	263	163	121	137	141	120	148	135.5	116	200	75.5	117	174.5	111	170	132	151	135	160	193.5	158	128
30134	MICRO.3043.C1	26.11	misc.alcohol dehydrogenases	PGSC0003DMB000000048	Pot_ch08	98.81	124389	124055	Alcohol dehydrogenase	296	131	183	168	239	212.5	328	493.5	317	381.5	184	380.5	421	266	283.5	538	474	113	290	185	179	297	392	162	127.5	370.5	296	109	100	119.5	245	176	253	252.5	142	100	152	108	247	234
30135	bf_mxlfxxxx_0040g07.t3m.scf	35.2	not assigned.unknown	PGSC0003DMB000000072	Pot_ch05	100	365515	365845	Methyltransferase 1	5098	4540	3931	9304	7381	5003.5	6546.5	6938	6429.5	4612	8846	4416	4831.5	5118	4316	7109	5010	5567	7528	3764	2870	3582.5	3106	2127	3922	3750	3255.5	4175	1620	3429	5922.5	4516.5	4507.5	4758	2866	3445.5	3791	6797	3489.5	4328.5
30136	MICRO.16229.C1	35.2	not assigned.unknown	PGSC0003DMB000000478	Pot_ch12	97.66	273255	273128	--	46	60	49.5	52.5	54.5	55	50	56	49.5	70	52	55	49	44	43	55	46	47.5	53	51	49	53	49	50	51	50	45.5	48	43	48	52	49.5	53	54.5	49	50	52	48	50	55.5
30137	TBSK01296FD12.t3m.scf	35.2	not assigned.unknown	PGSC0003DMB000000515	SL2.10ch10	95.77	298557	297880	--	55	57	52	58	56	56	56	76	53	54	58	57	53.5	48	46	60	57.5	54	56	57	57	55	56	56	63	56	68	52.5	46	54	52.5	48	63	51	47	53.5	54.5	52.5	54	59.5
30138	bf_mxflxxxx_0009e02.t3m.scf	35.1	not assigned.no ontology	PGSC0003DMB000000026	Pot_ch03	99.59	1926212	1925971	MOTHER of FT and TFL1	48	54	56	53	74	54	55.5	61.5	153.5	55	94.5	55	116	42.5	67	54	70.5	69	86.5	71	58	49	58	53	68.5	52	213	87	43	48	55	62	63	69	57.5	76.5	48	88.5	58.5	59
30139	bf_cswbxxxx_0048d04.t3m.scf	35.2	not assigned.unknown	PGSC0003DMB000000623	Pot_ch11	97.95	145665	146098	RNA binding / nucleic acid binding / nucleotide binding / protein binding / zinc ion binding	888.5	768	570	1640	792	818	964	905	973	816	1465	753	831	616	453	926	741.5	740	1266	751.5	515.5	576.5	482	501.5	648	642.5	537	826.5	333	538.5	1320	575	957	736	631	465	739	679	734	688
30140	TBSK02594FA02.t3m.scf	20.1.02	stress.biotic.receptors	PGSC0003DMB000000296	Pot_ch04	91.72	412427	411740	R2	145	120	89	113	130.5	122	159.5	205	145.5	184.5	144.5	150	129.5	134	103	154	143	143.5	207	145	96	122	105	110	115.5	90	96	154	66	97	120	86	102	109	96.5	100.5	98	131	83	120.5
30141	bf_mxflxxxx_0067a07.t3m.scf	35.1	not assigned.no ontology	No Significant Hit	NA	NA	NA	NA	Vesicle transport protein GOT1B	160	55	107	61	93	168	182	140	204	195	55	103	122	87	122.5	145	218.5	189.5	167	55	55.5	183.5	226	160	57.5	100	131	204.5	82.5	116.5	53	63.5	54	50	52	130	53	58	103	51
30143	cSTC4M2TH	35.2	not assigned.unknown	PGSC0003DMB000000212	Pot_ch12	97.05	211253	210983	DNA double-strand break repair rad50 ATPase	142	254.5	131	212	137.5	148.5	257	272	172	206	231	222	216	173	146	296.5	323	198	324	289.5	198	258	259	255	336	205	218.5	208	121	208	269	146.5	287	220	169	133	174	191	120	166
30144	MICRO.12324.C1	35.2	not assigned.unknown	PGSC0003DMB000000085	Pot_ch02	92.69	1418991	1418773	--	298	199.5	233	385.5	443	193	318	408	248	379	837	260	224	324	92	449.5	294	297	369.5	306	172	194	246.5	140.5	135	194	203.5	176	126	119	219	198	398	187	184	219	368	100.5	214	140
30145	MICRO.702.C1	29.2.3	protein.synthesis.initiation	PGSC0003DMB000000081	Pot_ch08	97.6	1275571	1275239	CIG2	405	322.5	289	669	264	503	561	437.5	320.5	741.5	1065	655	536.5	578	292	393	709	384.5	930.5	1195	705	728	1056.5	907	537	455	469	927	218	370	558	162	827.5	584.5	391	507.5	391	247	360	471
30146	MICRO.2135.C1	26.1	misc.cytochrome P450	PGSC0003DMB000000441	Pot_ch02	98.4	351630	350883	Cytochrome P450	56	55	55	61.5	57	61	60	64	63.5	76.5	85	64	65	55	53	58	67	64	66	111.5	73	65	80	78	84	60	65	83	47	61.5	58.5	52	57.5	55	61	56	56	54	56	52
30147	MICRO.1865.C3	35.2	not assigned.unknown	different hits	NA	97.01	141199	140832	Resistance protein PSH-RGH6	53	58	52	57	53	52.5	55	59	50	54	62	50	55	49	45	61	53	53	59	55	57.5	51	49	52	55	57	62	53	45	49	48	55	55	55.5	51	49	49.5	50	51.5	50
30148	MICRO.15298.C1	35.2	not assigned.unknown	PGSC0003DMB103000051	Pot_ch04	97.85	127638	127360	Ribosomal protein L32	1871	1604	942	3350	1421	1514	2092	2896	2826.5	1659	3202	1957	2352	1423	1232.5	2716	4131	2463	1787.5	2330	2816.5	3050	3279.5	1440	3420	2661	2553	2494	1013	1815	1326	1135	1985.5	1457	854	1299	1484	1393.5	1814	1354.5
30149	STMHJ36TV	35.1	not assigned.no ontology	PGSC0003DMB000000248	Pot_ch05	97.15	268260	268958	ATP binding protein	86	72	57	69.5	60	63.5	76	88.5	74.5	90	102	84	69	65.5	57	68	73	63.5	87	95	77	71.5	72	67	91	68	72	79.5	53	54	60.5	58	63	69	60	62.5	60	72	60	64
30150	bf_ivrootxx_0056d03.t3m.scf	35.2	not assigned.unknown	PGSC0003DMB000000164	Pot_ch04	100	952213	951940	Mitochondrial transcription termination factor	120	116	87	162	112	98	120.5	151	132.5	142	177	117.5	118.5	110	83	136	214	128.5	154	207	135	195	218	115	175	110	125	170	75	130	106	80.5	129	110	97.5	91	95	146	81	95
30151	MICRO.10216.C1	34	transport	PGSC0003DMB000000034	Pot_ch12	99.7	624670	624339	UDP-sugar transporter	155.5	367	218	553	255	185.5	184	429.5	174	297	602	251	339	189	121.5	427	603	161	373	665	399	565	441	383.5	473.5	413	335	284	181	403.5	379	252	362	320	285	147	364.5	479.5	214	266.5
30152	MICRO.16662.C2	35.2	not assigned.unknown	No Significant Hit	NA	NA	NA	NA	--	553	374	54.5	62.5	58	211	479.5	62	390.5	61	71	514	363	49	200	64	69	57	766	53	159	58	155	48	255.5	135	183.5	63	51	105	279	257	563.5	350	58	57	260	600	55	250
30153	MICRO.6073.C1	1.01.01.02	PS.lightreaction.photosystem II.PSII polypeptide subunits	PGSC0003DMB102000002	Pot_ch05	97.51	3285864	3286574	Chloroplast photosystem II subunit X	109	88	59	65	72	68	71.5	100	76	107	89.5	100	56.5	94	52	72	65.5	76	115.5	75	69	86	102.5	62	69	57	59	88.5	70.5	49	67.5	53	67	80	67	74	57	69	86	59
30154	MICRO.15463.C1	35.2	not assigned.unknown	PGSC0003DMB000000215	Pot_ch06	97.67	708303	708089	Longin	254	176	135	244	166	212.5	225	233.5	190	209	254	206	229	191	132	225	126	270	243	174	116	110.5	144	113	129	107	116	114	100	111	196.5	111	210	166	123.5	158	229	163	166	134
30155	MICRO.17503.C1	35.2	not assigned.unknown	PGSC0003DMB000000442	Pot_ch02	98.41	124754	124253	Gene of unknown function	50	55	47	50	50	57	60	60	50.5	52	67	58	56	48	48.5	53	63	73	51	76	51	52	59	91	49	78	81	55.5	41	58.5	49	52	64	56	49.5	45	58	56	55.5	55.5
30156	MICRO.895.C1	29.5	protein.degradation	PGSC0003DMB000000345	Pot_ch06	97.77	219661	220242	Aspartic proteinase nepenthesin-2	48	51	52.5	53	50	51	62	58	50	54.5	59	55	56	48	50	54	50	51	53	58	53	52	52	57	51	49	50	54.5	47	47	67.5	51	52	53	52	50.5	54	51.5	51	52
30157	bf_arrayxxx_0075h08.t3m.scf	26.22	misc.short chain dehydrogenase/reductase (SDR)	PGSC0003DMB000000086	Pot_ch04	91.52	1452291	1452455	Short-chain dehydrogenase	80	70.5	55	58.5	63	55.5	60	82	71	77	81	75.5	68	55	56	67	55	67	77	58	54	58	54	59	63.5	71.5	60	68	47	53	57	51	58	60	58	61.5	71	70.5	57	66
30158	MICRO.2404.C1	11.1.01	lipid metabolism.FA synthesis and FA elongation.Acetyl CoA Carboxylation	PGSC0003DMB000000180	Pot_ch06	99.32	453517	453223	Biotin carboxyl carrier protein subunit	127	103	76	132	102	124	112	149	167	221	149	157	151	87	107	123	407.5	133	180	408	317.5	508	532	326	264	263	356	389	68.5	160	110	79	115	102	71	86	129	94.5	153	140
30160	bf_suspxxxx_0041c08.t3m.scf	35.2	not assigned.unknown	PGSC0003DMB102000083	Pot_ch02	99.37	240376	240062	Gene of unknown function	48	49	51	55	55	51	56	64	52	51.5	54	53	60	46	50	50	50	51	56	50	52	53	57	51	52	54	52	57	44	46.5	46	47	53	48	48	52	53	54	51.5	51
30161	MICRO.6492.C1	35.2	not assigned.unknown	PGSC0003DMB101000233	Pot_ch07	97.89	379270	378562	Conserved gene of unknown function	13452.5	16499	11251	9914.5	21716.6	13340	16751	24691.5	11600	26389.9	24688.4	17316	14421	17229	8335	19650.5	4977.5	20516.7	18005	5556	3166	4498	4632	3063	6571	5772	3541	8657	4487.5	7704	23806.4	10502	14954	13897	10524	17446	14958	19627.5	11937	12458
30162	MICRO.2633.C1	17.6.1	hormone metabolism.gibberelin.synthesis-degradation	PGSC0003DMB000000184	Pot_ch04	100	1168884	1168698	Ent-kaurene oxidase	300	397.5	234	394	367	562	656.5	488	248	160	742	291.5	271	325.5	236	397.5	915	342	136	528	386	503	246	299	201	265	367	251.5	213	791	320	84.5	401.5	219	183	327	142	365	238	142
30163	MICRO.114.C1	35.2	not assigned.unknown	PGSC0003DMB103000013	Pot_ch04	99.47	677797	677229	Mitochondrial Fe-S cluster biosynthesis protein ISA2	163	154.5	136	352.5	312	164	288	317	180	196.5	398	185	172	207	128.5	255	278	223	259	296	191.5	240.5	219	167	247.5	144.5	178	249	98	152	158	210.5	207	187	115	175	132	212	136	141
30164	MICRO.10933.C1	35.2	not assigned.unknown	PGSC0003DMB000000096	Pot_ch07	92.69	1570283	1570066	Gene of unknown function	2511	1934	1002	1101	1482	1956	2457	3483	1577	4152	2769.5	3015.5	1031	1753.5	1015.5	2193	2234.5	2554.5	2465	1853	1707	1976	2568	1449	1516.5	1257.5	1200.5	2749	724	1287.5	797	1392	2217	1697	1340	1423.5	818.5	1510	2439	1076
30165	MICRO.9908.C1	35.1	not assigned.no ontology	PGSC0003DMB000000429	Pot_ch02	98.95	296514	295756	Uncharacterized ACR, COG1678 family protein	44	45	45	52	46	48	48	49	51	48	53	60.5	49	41	44	44	45.5	48	48	46	44	44	48	46	47	43	45	46	39	42	45	41	50	46	45.5	43	50	50	48	46
30166	MICRO.16257.C1	29.8	protein assembly and cofactor ligation	PGSC0003DMB000000375	SL2.10ch01	99.64	317230	317507	DNA binding protein	1021.5	1248	771	1436	923	1579	1312	2250	1100.5	2138	1528.5	1356	1239.5	1447	835	1477	1104	1612	1911	1145	810	855	1136	958	967	908	653	1641	355	1033	1949	1006	1598	775	805	1003	1654	1544	873	998.5
30167	POCDM73TP	35.1.5	not assigned.no ontology.pentatricopeptide (PPR) repeat-containing protein	PGSC0003DMB000000127	Pot_ch03	96.46	743642	744565	Pentatricopeptide repeat-containing protein, chloroplastic	48.5	54	53	61	55	56	60	59	59	61	67	61.5	59	49	50	52	54	57	58	61	51	53	56	54	63	53	50	52.5	45	51	53	48	60	50.5	55	53	55.5	53	55	50
30168	bf_ivrootxx_0037d01.t3m.scf	35.2	not assigned.unknown	PGSC0003DMB000000021	Pot_ch09	96.46	449541	449203	Gene of unknown function	193.5	515.5	262	1621	385	320	144	598.5	169.5	302.5	894	250	271	418	546	208	2977.5	95	123	4279	2221	1438	1952	2597	1849	3165	2827	2684	736	1769	259	241.5	574	201	162.5	289.5	436	627	288.5	458
30169	MICRO.17635.C1	27.3.99	RNA.regulation of transcription.unclassified	PGSC0003DMB000000273	Pot_ch08	96.74	851538	851447	--	50	51	50	55	52	52	54.5	53	49.5	52	55	52	57.5	48	47	49	50	49	53	52	49.5	50	48	48	50	49	50	48	44	45	46.5	45	50.5	48	45	48	48	49	49	48
30170	POABU52TP	35.1	not assigned.no ontology	PGSC0003DMB000000864	NA	99.13	56547	56090	RelA-SpoT RSH1	755	420	423	627.5	570	567	847	858	672	714.5	739	566	676	464	454.5	790.5	634	593	964.5	520	408	636.5	617	528	447	483	480	526.5	308	386	419	376.5	452.5	402	282	495.5	282	548	566.5	335.5
30171	MICRO.9100.C1	35.1	not assigned.no ontology	PGSC0003DMB000000379	Pot_ch10	99.74	460893	461282	Beta1,4 mannosyltransferase	826.5	945.5	716	1297	1331	872	1385	1368	1091	1183	1607	1057	921	973	973	1300.5	1426.5	1268	1646.5	2025	1207.5	952	1277	925.5	1180.5	1065	805	810	433.5	764	968	596	1221.5	819	647	826	861.5	1258.5	712	737.5
30172	MICRO.2357.C1	35.2	not assigned.unknown	PGSC0003DMB000000076	Pot_ch07	90.67	1211664	1212139	ATNMNAT (A. THALIANA NICOTINATE/NICOTINAMIDE MONONUCLEOTIDE ADENYLTRANSFERASE)	52	54.5	53.5	65	60	57	58	60	58.5	56	65.5	55	59.5	51	48.5	54	55	53	60	53	56	57	56	54	55	51	47	55	45	50	50	45.5	60.5	56	50	58	51.5	52	54	53
30173	bf_mxlfxxxx_0054h11.t3m.scf	35.1	not assigned.no ontology	PGSC0003DMB000000098	Pot_ch01	96.2	737951	737874	Serine/threonine-protein kinase rio2	350.5	384.5	235	497	601.5	361.5	357.5	432	396	226	479	368	502	428	286.5	457.5	554.5	351	468	376.5	319	339	291	302	389	254	287.5	446.5	143.5	369	496.5	275	364	331	211	368	303.5	471.5	200	318.5
30174	bf_acdcxxxx_0061e11.t3m.scf	29.2.4	protein.synthesis.elongation	PGSC0003DMB000000017	Pot_ch11	98.15	114126	114287	Elongation factor 1-alpha	39490.7	19667.9	22531	74430.8	68992.3	33270.8	41505.9	56466.9	50379.5	47520.1	87454.7	40770.2	37859.7	47669.3	33637.3	56657.1	71240.9	48741.7	53525.3	67569.2	59478.2	57149.6	58725.5	48434.3	53965.9	47247.2	46661.9	60218.3	10464	28312.5	25615.4	34798.6	30233.8	29367.7	15108	24273.6	32140	39494	45577	29827.8
30175	MICRO.2576.C1	28.1	DNA.synthesis/chromatin structure	PGSC0003DMB102000020	Pot_ch09	98.49	44760	44562	ATP binding / ATP-dependent helicase/ helicase/ nucleic acid binding	197.5	128	124	228.5	183	191	226.5	257	194	134.5	191	143	204	147	159	265.5	284	144	249.5	188	172	241.5	203.5	193	171	135.5	153.5	209	97	143	184	202	231	172	123	166	140	207	120	116
30176	MICRO.1574.C2	27.3.67	RNA.regulation of transcription.putative DNA-binding protein	PGSC0003DMB000000319	Pot_ch09	99.6	410712	410961	Nucleic acid binding	1306.5	1086	957.5	2209.5	1546	1227.5	1344	1790	1618	897.5	1739	1185	1302	1273	1032	1538.5	2463	1219	1640	2115	1455.5	2109.5	1674	1253	1928	1149	1334	1697	593	1313	1251.5	1163	1449	1024	703	883	1106	1474.5	650	925
30177	BF_LBCHXXXX_0016G04_T3M.SCF	26.09	misc.glutathione S transferases	PGSC0003DMB000000173	Pot_ch01	97.66	98895	98425	Glutathione S-transferase T3	61	63	105	203	82	229	64	221.5	121	216.5	99	237.5	152	166	167	161.5	174	141	79.5	329	138	77	199.5	215	176.5	92	219	397	93	184.5	163	131	348	125.5	120.5	120	416	74.5	312	186.5
30178	MICRO.10096.C1	35.1	not assigned.no ontology	PGSC0003DMB101000251	Pot_ch07	97.68	420781	420394	Mutt domain protein	55	57	55	66	81	64	60.5	73	80	69	68	70	62	53	49.5	62	61.5	67	59.5	58	70	63.5	72	65	61	73	69	64	47	70	59	55	67	65	57.5	61	105	68	82	65
30179	MICRO.18216.C1	35.2	not assigned.unknown	PGSC0003DMB000000265	Pot_ch02	98.56	13150	12874	Floral homeotic protein AGAMOUS	49	50	48	49	51.5	54	53.5	57	52	52	83.5	54	51.5	46.5	45	55	56	56	49	55	51	54	57	50	59	56	54	55	44	46	46	49	81	50	50	50	52	53.5	55	53
30180	MICRO.2800.C2	23.3.1.3	nucleotide metabolism.salvage.phosphoribosyltransferases.upp	PGSC0003DMB000000149	Pot_ch10	100	522716	522458	Uridine kinase	346	302.5	234	364	286	188.5	364.5	262	224	280	446	278	348	215	191	338	518	212	370.5	521.5	329.5	517	371.5	295.5	297.5	301	200.5	391	124.5	303	268.5	178	235	226	193	150	284.5	333.5	139.5	197
30181	MICRO.6410.C1	27.2	RNA.transcription	PGSC0003DMB000000017	Pot_ch11	97.31	455164	455492	DNA-directed RNA polymerase II subunit RPB11	670	782.5	676	582.5	447	542	611	717	680	601	842	534	561.5	435	460	673	1046	577.5	1284	1094.5	844	853	956	807	774	667	615	763.5	522	497	842.5	399	900	456	645	405	529.5	524	474	443
30182	bf_suspxxxx_0049c02.t3m.scf	35.2	not assigned.unknown	PGSC0003DMB000000189	Pot_ch04	96.67	511951	512607	UDP-glucosyltransferase	71	82.5	72	96.5	85	85	97.5	103.5	86	97	93	97.5	106	82	63	89	96	65	87	127	88	76	103	84	100.5	77	72	102	65	88	135	73.5	133.5	74	79	67	117	119	88	82
30183	MICRO.910.C2	11.8	lipid metabolism.'exotics' (steroids, squalene etc)	PGSC0003DMB000000555	Pot_ch01	99.63	217326	217056	Minor allergen Alt a	120	102	139	189.5	92	163	127	121	146	118	158.5	166.5	159	123	136	103	122.5	132	157	213	137	110	178	171.5	200	145	149.5	101	96.5	135	158	95	192.5	103	105	119	111	145	137.5	131.5
30184	MICRO.7107.C3	20.2.99	stress.abiotic.unspecified	PGSC0003DMB000000202	Pot_ch05	98.56	681868	681730	DHN10	47	61	52	49	45	47.5	55.5	73	70	66	51	53	48	43	54	59	51	52	60.5	65	51	49	49	49	56	57	58.5	55	42.5	45.5	48	46	56.5	55	47	49	48.5	46	49	63
30185	MICRO.10514.C4	30.2.8.2	signalling.receptor kinases.leucine rich repeat VIII.2	PGSC0003DMB000000148	Pot_ch11	98.19	894127	894456	Serine-threonine protein kinase, plant-type	256	223	198	645	484	209.5	260	121	229.5	198.5	553.5	215	136	256	147	117	115	324.5	408	175	85	167.5	143	278	285	133	146	241	71.5	228	479.5	235	336	379	308	86	179	259	195	244
30186	MICRO.17887.C1	35.2	not assigned.unknown	PGSC0003DMB000000021	Pot_ch09	95.36	803959	803387	RING-H2 finger protein ATL2J	869.5	432	709.5	561.5	1170	1349.5	950	1302	890	1184	711	1395.5	529	686.5	790	1110.5	851	1020	746	1027.5	755	785	816	611	863	1148	886	2158.5	327	1016	862	712	750	686.5	608	495	1090	641	596	507
30187	MICRO.14072.C3	29.2.1.99	protein.synthesis.chloroplast/mito - plastid ribosomal protein.unknown	PGSC0003DMB000000098	Pot_ch01	100	1724149	1724738	L19 ribosomal protein	150	92.5	109	97	148.5	118	102	89	117	134	110	175	147.5	97	97	90	151	128.5	160	286	185	268.5	279.5	94	230.5	89.5	127	144	65	154	101	80	131	93.5	104	113	135	150.5	80	81
30188	MICRO.5763.C2	30.6	signalling.MAP kinases	PGSC0003DMB101000010	Pot_ch01	98.39	492757	493749	Big map kinase/bmk	1533	1419	733	2190.5	1764.5	1070	1939	1632	1324	1667	2526	1403	1101	1206	772	1810	2112.5	1378	2029	2244.5	1411	1769	1951	1174	1845	1196	1333	1386	598	1185	1508	864.5	1322.5	1047	754	826	1500.5	1858	1039.5	1170.5
30190	bf_cswbxxxx_0030b06.t3m.scf	35.2	not assigned.unknown	PGSC0003DMB000000004	Pot_ch02	97.28	2602294	2602877	CFM2	695.5	460	392	892	666.5	441	700	648.5	489.5	610.5	758	546	559	457	348	626.5	974	478.5	811	1126.5	696	1199	1007.5	669	1050	520.5	620.5	763	319	572	561	366	427	447	322	337.5	412	775	350	375
30191	MICRO.3607.C2	29.5	protein.degradation	PGSC0003DMB000000144	Pot_ch08	98.34	206243	206604	Acetylornithine deacetylase	48	51	52.5	57	52	59	50	58	52.5	60	64.5	55	59	47	45.5	48	52.5	55.5	59	59	66	58	75	66	59.5	49	64	56	43	44	55	54.5	60	55	51	59	50	50	50	52
30192	SDBN005H22u.scf	30.3	signalling.calcium	PGSC0003DMB000000727	Pot_ch09	91.22	91654	91246	Calmodulin binding protein	108	111	304	581.5	552	191	244	288.5	213	244	904	643	176.5	103.5	307.5	170	122	113	148	119	373	96.5	105	104.5	455.5	173	108	555	66.5	96	158	389.5	578	118	90	124	181	497	132	342
30193	bf_mxlfxxxx_0004c03.t3m.scf	35.2	not assigned.unknown	different hits	NA	96.96	272137	272527	--	54	51	52	55	58	56.5	59.5	55	62	54	60	55.5	53	45	46.5	51	50	53	52	48	53	55	54.5	51	58	51	52	51.5	47	49	48	46	55	51.5	49.5	52.5	53	53.5	54	58
30194	MICRO.13189.C1	35.2	not assigned.unknown	PGSC0003DMB000000512	Pot_ch05	96.15	181142	181894	DNA binding protein	337	396.5	195	532	566	436	595	805	430	367	662	403	294	355.5	294	700	612	494.5	601	401	218	401	461	210	355.5	343	303.5	387.5	162	473	401	193	464	248	208	269.5	399	317.5	231.5	312
30195	MICRO.3550.C1	35.1	not assigned.no ontology	PGSC0003DMB000000114	Pot_ch12	97.3	917851	918295	Cytosolic purine 5-nucleotidase	212.5	146	136	237	248	171	202.5	182	224.5	189	227	189	240	133	140	202	136	194	275.5	126	101	121	118	94.5	135	98	99	146	70	94.5	171	110	172	125	105	168	138	151	81.5	118
30196	MICRO.10033.C1	35.2	not assigned.unknown	PGSC0003DMB000000072	Pot_ch05	99.22	550440	551213	Serine/threonine-protein phosphatase	739.5	646	665	1178	578.5	783.5	949	749	1171.5	810	736	819	999	641	589.5	671	727	496	1060.5	1208.5	1078	1177	727.5	962	944.5	1053	770.5	877	326	504	817	742	533.5	914	463	524	520	839	561	587
30197	MICRO.14644.C1	35.2	not assigned.unknown	PGSC0003DMB000000177	Pot_ch09	98.02	234472	235329	Conserved gene of unknown function	389	381	280	587	418	364	490	552.5	453.5	449	626	436	369.5	411	326	458	621	422	577	688	442.5	527.5	636	334	606	330	351.5	463	188	354.5	446	299	392	371	268	299.5	406.5	448	269	329
30198	MICRO.1194.C3	27.1	RNA.processing	PGSC0003DMB101000051	Pot_ch05	96.21	1015973	1015175	Poly(A) polymerase alpha	875.5	1066	830	1304.5	728	1010	1153	1181	880	1464	1798	867	933	740	930	1174	1037	1256	1758.5	1568.5	1150	1467	1018.5	1012	1108	1089	948.5	1200	550	830	1131	783	1056	1284	613	1134.5	1042	934	1126.5	888.5
30199	MICRO.5927.C1	30.11	signalling.light	PGSC0003DMB000000314	Pot_ch12	99.06	364603	364178	Cryptochrome 1b	160	253.5	113	266	65	54	183	432	84	128	282	62	146	61.5	112	308.5	367	93	233	170	98.5	233	156	196.5	333	122	156.5	92	103	145	283	105.5	230	156	91	57	96	158.5	102	165.5
30200	MICRO.13689.C2	29.4	protein.postranslational modification	PGSC0003DMB102000115	Pot_ch09	100	903257	903655	Serine/threonine protein kinase	56.5	65	57	77	56	64.5	77	72.5	77	75	78	59	75	56	51	70.5	63	75.5	85	71	57	69	66	61.5	72	63	51.5	61.5	57	66.5	73	71	66	65.5	62	58	57	58	62	59
30201	bf_mxflxxxx_0029e09.t3m.scf	35.1	not assigned.no ontology	PGSC0003DMB000000283	Pot_ch12	97.25	517615	518121	PRA1 family protein H	52	49	49	56	54	50	53	53	57	56	57	60.5	58	45	47	65.5	53	57	54	57	53.5	55	53.5	53	59	49.5	51	62	51	46	51	53	53	54	50.5	50.5	50.5	51.5	52	60
30202	MICRO.16603.C1	27.3.08	RNA.regulation of transcription.C2C2(Zn) DOF zinc finger family	PGSC0003DMB000000382	SL2.10ch10	98.75	242550	241911	Zinc finger protein	86	83	83	128.5	72	112.5	80	140	117	92.5	194.5	104	137	78	84	126	85	101	108	85	71	86.5	88	70	73	86	69	80	54	76.5	131	83	86	71	61	102	85	71	78	66
30203	MICRO.8435.C1	34.14	transport.unspecified cations	PGSC0003DMB000000071	Pot_ch09	99.45	1664551	1664002	Bile acid:Na+ symporter family protein	714	1986	425	684	661	1471	2205.5	2570	1096	2215	1009.5	751	1527	1622	293	1843	1316	1528	2566	1854	786.5	1457	1583	1026.5	610	1512	617	1049.5	889	657.5	1136.5	679	389	1260	1006	895	1010	681	961.5	321.5
30204	STMIA16TH	35.2	not assigned.unknown	PGSC0003DMB000000519	Pot_ch04	98.04	98894	98180	Symplekin	50.5	52	52	49	53	52	50	49.5	48	51	55	52.5	50	47	45.5	48	47.5	54	55	51	51.5	58	50	48	51	74	48.5	55	43	60	51	45.5	55	54	50	49	50	50	49	46
30205	STMJJ34TV	35.2	not assigned.unknown	PGSC0003DMB000000315	Pot_ch06	92.64	257901	258283	Calcineurin B 04	49.5	53	48	70	50	51	52.5	55	56	51	62	56	52	45	47	51	51	51.5	50	53.5	49	54	53	53	72	49	53	57	42	48	47	49	52	53	49	48	49	67.5	51	54
30206	BPLI1E10TH	35.2	not assigned.unknown	PGSC0003DMB000000277	Pot_ch01	98.88	522519	523053	GRIP and coiled-coil domain-containing protein	77	88	86	134.5	82.5	106	114	133	115.5	80.5	92	81	95.5	97	78	116.5	122	88	113	109	99	109	107	91	108	70	78	87	69	105	95	84	102	89	71	83	85	96	75	73
30207	bf_suspxxxx_0059e04.t3m.scf	35.2	not assigned.unknown	PGSC0003DMB000000389	Pot_ch10	94.19	187311	187157	Gene of unknown function	168	171.5	56	62	161.5	67	194	67	66	161.5	62	121	54.5	134	49	57.5	52	55	229	57	57	159	116	128.5	199.5	60	114	192.5	103	129	52	124	65.5	124.5	53	53.5	66	171	64	117.5
30208	BF_LBCHXXXX_0001B04_T3M.SCF	35.2	not assigned.unknown	No Significant Hit	NA	NA	NA	NA	--	59	57	54	67	65.5	58	63	69	67.5	58	69	60	58	49	47	56	53	59.5	66.5	58.5	63	62	59	61	62.5	61.5	54	64.5	50	54	55.5	53	61	54	52	56	58	58	52.5	53
30209	MICRO.12333.C1	35.1	not assigned.no ontology	PGSC0003DMB000000017	Pot_ch11	97.1	799614	799201	TRFL6 (TRF-LIKE 6); DNA binding / transcription factor	57	65	56	73	56	58.5	64	75	65	64	63	58	71	52	50	64	56	56	64	57	57	59	60	65	58	50	76	56.5	44.5	56	60	46.5	54	89	53	57.5	58.5	72	53.5	52
30210	MICRO.335.C2	21.01	redox.thioredoxin	PGSC0003DMB000000017	Pot_ch11	96.2	781854	782406	Protein disulfide isomerase	121	558	424	471	513.5	262.5	292	506	297.5	665	529	622	311	563	575	540.5	830	490	925.5	1640	624.5	521.5	1100	776	1030.5	563	599.5	560.5	132	579	215	205	594.5	361	139	399	303	441.5	312	461
30211	BF_TUBSXXXX_0020A11_T3M.SCF	35.2	not assigned.unknown	PGSC0003DMB000000068	Pot_ch01	98.41	658473	658224	Nucleic acid binding protein	48	49	49	51	51	50	55	58	55.5	50	64	55	47	44	46.5	49.5	48	51.5	53	53	49	49.5	57	49	55	54	50	49	41	47	48	50	49	50	53	54	46.5	53.5	54	54
30212	MICRO.5975.C2	35.2	not assigned.unknown	PGSC0003DMB000000445	Pot_ch08	100	200963	201417	ATP-dependent clp protease	54	57	59	79.5	59.5	56	63	60	61.5	58	64	66	62	54.5	49	62	68	55	71	64	59	61	60	59	54	56	57	60	48	54	62	57	58	56	56	50	58	60	53	56
30213	SDBN004K15u.scf	35.2	not assigned.unknown	PGSC0003DMB000000122	Pot_ch02	99.06	1109456	1108925	F-box protein	587	525	442	873	591.5	551	635.5	725	674	470	821	616	563	543	616	683	1225	688	834.5	1309.5	759.5	943	1057	630	1011	674	806	614	269	629	546.5	426	603	518	348	410.5	491	716.5	356	500
30214	bf_mxlfxxxx_0057e11.t3m.scf	35.2	not assigned.unknown	PGSC0003DMB000000240	Pot_ch08	99.01	433142	432536	Gene of unknown function	60	60	52	57	56	54	70	57	56.5	58	65	61	66	52	50	56	48	58	63	49.5	48	47.5	55.5	51	56.5	48	48	50	44.5	47	56.5	52.5	51	55.5	61	53.5	47	60	52	48
30215	bf_mxflxxxx_0019b11.t3m.scf	35.2	not assigned.unknown	No Significant Hit	NA	NA	NA	NA	--	48	54.5	53	55	51	50	51.5	61	53.5	52	62	55	52	53	47	48	55	50.5	58.5	59	49	56	52	50	52	49	52	55	48	51	47.5	46.5	54	53	51	51	52	49	49	53.5
30216	BF_LBCHXXXX_0012D04_T3M.SCF	35.2	not assigned.unknown	No Significant Hit	NA	NA	NA	NA	--	53	58	55	68	52	75	66	55.5	81	55	62	57	64	48	58	50	53	68	59.5	53	55	57	54	51	52	63	49	51	48	50	53	53	54	58	49	59.5	67	58	53	52
30217	SDBN005A18u.scf	35.1.5	not assigned.no ontology.pentatricopeptide (PPR) repeat-containing protein	PGSC0003DMB000000021	Pot_ch09	98.48	953224	952565	Pentatricopeptide repeat-containing protein, chloroplastic	150.5	224	115	249	152	171	261.5	214	237	200.5	297	260.5	214.5	277	150	187.5	338	227	391.5	472	259	405.5	388.5	334	286.5	234.5	268	320	99	178	165	149	150	248	121	161	144	149	211	131
30218	022C10AF.esd	35.2	not assigned.unknown	PGSC0003DMB000000157	Pot_ch07	97.37	342716	343323	Conserved gene of unknown function	102.5	93	71	149	90	106	119	122	106	116	129.5	113	88	95	93	111	105	90	151	113.5	95	83.5	99.5	98	103	89	84	113	71	80.5	127	88	113	117	109	112	112	131	82.5	80
30219	MICRO.12570.C2	35.2	not assigned.unknown	PGSC0003DMB000001093	SL2.10ch05	100	16479	16230	Catalytic	82	126	78.5	121	108	106.5	146	121	106	147.5	214	147.5	197	118.5	116	116.5	220	112	173	356	154	148	241	136	162	96	113	216	78	185	112.5	83	156	104	100	124	174	147	89	84
30220	MICRO.728.C1	35.2	not assigned.unknown	PGSC0003DMB000000040	Pot_ch03	99.03	2446829	2446520	Glycine-rich protein	50	48	53.5	55	52	49.5	51	61	52	64	54.5	53	51.5	47	47.5	52	53	49	55	55	46	48	47	48	50	47	47	55	47	46	45.5	44	56	47	47.5	51	48	48	50.5	55
30221	MICRO.16649.C1	35.2	not assigned.unknown	PGSC0003DMB000000116	Pot_ch12	94.14	80440	80916	Conserved gene of unknown function	899	1746	1120	3135.5	1266	1381	1061	2295	2188.5	1989	3613	1901.5	1850	1770	899	2057.5	2834	2651	2187	2254	1131.5	2057.5	1382.5	1548	2707.5	2346.5	1959	2405.5	1446	1937	1553	570	1475	860	1024	986	1959	1879	2097	845.5
30222	MICRO.3297.C1	35.1	not assigned.no ontology	PGSC0003DMB000000711	Pot_ch03	100	52231	51744	Catalytic	5520	6332	3594	8289	5384	4612	5840	7189	6499	5444	7054	4380	4892.5	6026	4750.5	6609	5740	4882	9804.5	5633	4192	4821	3881	2697	4719.5	2652	2685	3961	2242	2824	4667.5	3200.5	5317	5410	3250	3616	3465	5705.5	2725	3994
30223	MICRO.7053.C2	29.5.11.03	protein.degradation.ubiquitin.E2	PGSC0003DMB000000048	Pot_ch08	94.5	1283331	1282942	Ubiquitin carrier protein	18802.5	43727	13695	91767.4	35135.2	54069.7	23696.5	43999.4	40912.6	18700	72472.8	20803.6	35595.2	17341	17174	30853.1	42027.1	45074.5	20488	35918.4	31619.2	23457.8	30066.4	26695	54097.3	40397.5	22686.1	49238.4	16231	31329	36857.5	17640	21956.1	16354.5	12141	34293.2	50166.2	48605.4	24940.6	28884.1
30224	MICRO.6463.C1	29.5.11.01	protein.degradation.ubiquitin.ubiquitin	PGSC0003DMB000000402	Pot_ch08	100	270420	270656	Conserved gene of unknown function	112.5	113.5	127	139	175.5	157	142	220	207.5	118	241	192	123.5	87	96	183.5	224	164	113.5	246	120.5	130.5	123	111	202	159.5	167	170	63.5	133	99	91	151	109	86.5	88	116	184	73	137
30225	MICRO.7933.C1	29.2.2	protein.synthesis.misc ribosomal protein	PGSC0003DMB000000114	Pot_ch12	99.18	521228	521472	Conserved gene of unknown function	4284	1925.5	1542	3733	4465.5	4813.5	4239	3478	6784	4892	3601	4893.5	5684.5	2201	4210	3049	6710	4507	5731	6251	4455	3898	5221	4720.5	3913	3689	4133	8117	1167	3337	2790	1529.5	2025	1437	2744	2668	2017.5	1826	2386	2161
30226	MICRO.108.C2	4.01	glycolysis.UGPase	PGSC0003DMB000000148	Pot_ch11	NA	NA	NA	UTP--glucose-1-phosphate uridylyltransferase	54.5	62	59	63	58	75	80	130	87	80	59	80	117.5	51	51	74	77	54	61	65	63	64	57.5	51	53	76.5	69	63	50	83.5	50	77	54.5	46	50	65	56	60	53.5	58
30227	STMGH42TV	29.5.11.04.02	protein.degradation.ubiquitin.E3.RING	PGSC0003DMB000000578	Pot_ch06	95.7	139297	139113	Zinc finger protein	48	50	46	49.5	48	52	54	55.5	52	49	63	52.5	48	48	46	51	51.5	54.5	50	53	52.5	50	48	49	48	50.5	47.5	53	44	41	46	42	52	49.5	55	51	46	49	50	47
30228	MICRO.1800.C2	29.4	protein.postranslational modification	PGSC0003DMB000000114	Pot_ch12	99.46	179117	179300	Receptor protein kinase	52	68	58	92	71	61	65	74	82	71	74	70	72.5	54	56	65	63	65.5	91.5	76.5	63.5	67	59	57	71	61	57	71.5	55	76	61	61	64	59	62	67	58.5	71	60	57.5
30229	BF_TUBSXXXX_0005D04_T3M.SCF	35.2	not assigned.unknown	PGSC0003DMB000000635	SL2.10ch11	98.16	136585	136424	Avr9/Cf-9 rapidly elicited protein 256	80	67	58	80.5	71.5	67	71	80	74	76	95	75	110	55.5	57	69	58	90	80	68.5	62.5	61.5	65	65	71	61	61	77	51	58	51	60	75	72	59	65	56	74.5	67.5	66
30230	MICRO.14056.C2	27.3.99	RNA.regulation of transcription.unclassified	PGSC0003DMB000000145	Pot_ch05	97.03	1379580	1380485	F-box protein	584	640	607.5	680	645	975	966.5	902	948	912	725.5	930	725	379	553.5	536	407	539.5	486	552	488	418.5	393	457	700	677.5	629	531.5	502	522.5	464	486	598	455	470	467	490	516	454	529
30231	bf_mxflxxxx_0066h11.t3m.scf	35.2	not assigned.unknown	PGSC0003DMB000000191	Pot_ch08	90.25	1080391	1079607	--	61	56	52	64	58	61	62	69	60	61	67	56	62.5	51	53	63	61	56	70	71	55	67	64	60.5	65	59	73	71	50	53	57	72	69	64.5	61	61	59	58	53	54
30232	MICRO.7308.C1	35.2	not assigned.unknown	PGSC0003DMB000000126	Pot_ch03	100	1130817	1130461	Kinesin	439	574	284	1251	578.5	546	426	665	823	725.5	896	419	401.5	588	335.5	627	489	482	500	714	499.5	310	397.5	322	505	279	350	364	235	222.5	338	260.5	633.5	255	433	233	478	499	259.5	395.5
30233	MICRO.10564.C1	30.3	signalling.calcium	PGSC0003DMB000000439	Pot_ch09	99.42	471747	472438	Calmodulin binding protein	75.5	63	49.5	52	54	54	58	65	72	63	62	70	89	51	46	52	60	50	60	57	53	53	60	63	50.5	62.5	57	59	48	59	46	48	58	59	52	51	53	50	51	54
30234	MICRO.8730.C1	9.7	mitochondrial electron transport / ATP synthesis.cytochrome c oxidase	PGSC0003DMB000000104	Pot_ch01	96.71	757856	758371	Cytochrome c oxidase polypeptide Vc	2564	2936	2148	3472	2155.5	2697	3356.5	5178	5721.5	4091	4763	4199	3525	2469	2091.5	4286	3168	3713	4256	4019	2680	2260	2862	1700.5	3234.5	2366	2886	2631.5	1241.5	1941	2684	2689	4354	2215	2266	2145	2814	2447	3208	2973
30235	MICRO.5238.C1	3.5	minor CHO metabolism.others	PGSC0003DMB000000096	Pot_ch07	99.57	1268964	1268267	Ribokinase	45	88	64	214	50	171	99	203	53	101	119	171	111	166	157	224	292	239	140	421	49	49	314.5	168	48	202	105	48	62	167	239	54	92	193	132	170.5	185	195.5	161	52
30236	MICRO.1868.C1	26.07	misc.oxidases - copper, flavone etc.	PGSC0003DMB102000099	Pot_ch02	100	1172653	1172280	Amine oxidase	94	67	69	78	77	65	74	92	113	64.5	96	67	66	58	51	85	229	67	64	190	111	140	110.5	105	139	129	140.5	177	75	96	55.5	77	64	58	67	61	80	67	54.5	60.5
30237	MICRO.6746.C2	35.1	not assigned.no ontology	PGSC0003DMB000000210	Pot_ch05	97.53	753380	753863	Conserved gene of unknown function	1658	1554	1099	2005	1367	1340	1588	2055	1740	1464	2624	1648	1676.5	1636	1187.5	1975.5	1777	1555	1907	2218	1618	1713	1750	1307.5	2215	1058	1346	1526	982.5	1396	1552	920	1348.5	1218.5	879	950	1183.5	1448.5	987	1054.5
30238	POCAW45TV	16.7	secondary metabolism.wax	PGSC0003DMB000000032	Pot_ch04	98.91	333309	333952	3-ketoacyl-CoA synthase	168.5	322	135	218	147	216	299	212	257.5	158	453	325	307	135.5	234	188	253	163	247	279	351	222	224	247	259	242	264	256.5	130	430	346	124	149	172.5	121	186.5	199	341.5	127.5	229.5
30239	MICRO.8506.C3	35.2	not assigned.unknown	No Significant Hit	NA	NA	NA	NA	--	10906	11572.5	7993	29096.2	13921	12404	12876.5	15572.5	16661	11608	20405.7	11757	14773	11358	8055	14854	11785.5	11191	21697.3	7724	8364	8633	9478.5	6088	11052	12381	10038.5	7393	7778	8415	15507.5	9919	11673.5	13287	9041	10182	12607	19292.5	12488.5	10770
30240	POACH59TP	35.2	not assigned.unknown	PGSC0003DMB000000246	Pot_ch06	100	201656	201492	Endosomal P24A protein	386	246	203.5	757	581	249.5	490	539	454	275	514.5	418	390.5	297.5	190.5	558	696	262.5	590.5	709	498	317	494.5	345	757	395	330	443.5	115	275	501	184	382	335	248.5	191	315	471	207	254
30242	MICRO.8426.C2	29.5.03	protein.degradation.cysteine protease	PGSC0003DMB000000345	Pot_ch06	98.11	62904	63485	Cysteine-type peptidase	73	77	49	84.5	51	51	77	78	81	51	55	105	80	51	98	65.5	65	64	72	48	49	67	91.5	60	79.5	62	77	62	43	70	43	47.5	52	59.5	61	58	49	66	78.5	75
30243	bf_suspxxxx_0062f02.t3m.scf	35.2	not assigned.unknown	PGSC0003DMB102000002	Pot_ch05	96.41	2278028	2277612	Ribonuclease H	47	73	51	54	49	54	56	77	60.5	58	63	53	55	46	49	51	61.5	55	67	56	52.5	54	53	48	68	52	46	52	46	46	51	49	56.5	54	53	49	53	51	56	52
30244	MICRO.9286.C1	17.1.3	hormone metabolism.abscisic acid.induced-regulated-responsive-activated	PGSC0003DMB000000201	Pot_ch08	95.24	369141	368695	GEM 5	1831.5	2151	999	3026	1696.5	1389	2171	3257	1459	1551	3623	2182	1191	1349	2749	1947.5	9922	1748	1614	14741	6575	4637	6422	4251	5789	6559.5	5336.5	6672.5	2017	3221.5	1625.5	1779	3817	1413	1351	1298.5	4951	2012.5	2072	2011
30245	MICRO.11001.C1	35.2	not assigned.unknown	PGSC0003DMB000000215	Pot_ch06	97.81	726577	726937	Conserved gene of unknown function	47.5	54.5	48.5	50	52.5	51	51	56	59	52	57	58	58	47	50	51	45	50	52.5	55	51	52	52	49	52.5	52	49	49	43	49	48	49	59	50	50	51	49	53	50	50
30246	cPRO5C2TH	16.1	secondary metabolism.simple phenols	PGSC0003DMB101000128	Pot_ch06	99.35	1213932	1214084	Laccase	49	50	52	52	55	52	52	55.5	53	54	53	50.5	52.5	56	46	51	45.5	50.5	51	52	51	48	50	45	48	49	50	48	41	48	45	46	53	69	48	51.5	49	52	50	51.5
30247	MICRO.2611.C3	23.2	nucleotide metabolism.degradation	PGSC0003DMB000000114	Pot_ch12	99.26	1218462	1218732	Apyrase 3	194.5	144.5	89	181	56	54	57.5	255	78	57	320	57.5	76	172	48	175.5	224	51	58	229	224.5	179	173	232	194	131	191.5	62	66	112.5	214.5	121	292.5	149	123	49.5	204.5	158	207.5	142
30248	MICRO.8554.C1	27.3.64	RNA.regulation of transcription.PHOR1	PGSC0003DMB000000420	Pot_ch04	98.88	138945	137432	Photoperiod responsive protein	327	753	255	220	280.5	484	680	750.5	89	458.5	214	987	129	136	1193	236.5	81	162	65	720	240	221	690.5	164	359.5	134	335	128.5	233	467	127	322	964	470	235	222	556.5	284	617	553
30249	bf_cswbxxxx_0014g11.t3m.scf	35.2	not assigned.unknown	PGSC0003DMB102000012	Pot_ch10	100	2203034	2203304	Conserved gene of unknown function	55	57	55.5	78	56	61.5	62	71.5	70	60	73	61	60.5	50	48.5	64	102.5	61	61	62	74	68	69	54	65.5	76	61.5	69	51	56	71	57	58.5	57	53	56	58	64	57	52
30250	ACDA04958F02.T3m.scf	35.2	not assigned.unknown	PGSC0003DMB000000309	Pot_ch09	93.42	526291	526595	Chloride channel clc	326	385	237	512.5	414.5	327	422	432	378	295	504	336	347	345	243	395.5	374	312.5	502	382	263	338	282	234	371	170	204.5	267.5	132	210	398	221	359	293	182	221	298.5	432	153	251.5
30251	cSTA14G9TH	35.2	not assigned.unknown	PGSC0003DMB000000846	SL2.10ch11	96.92	74414	74350	--	55.5	71.5	65	84	86.5	73	78	83	89.5	92.5	114	89	96	55	56.5	63	70.5	86	85.5	89	75	65.5	70	67	74	62	64.5	66	59	62	73	71	87	75.5	69	81	62	64	63	62
30252	MICRO.14717.C1	17.4.2	hormone metabolism.cytokinin.signal transduction	PGSC0003DMB000000072	Pot_ch05	98	1951856	1951157	Type-B response regulator	93	91	100.5	200.5	106	133	165.5	129.5	190	97	136.5	106.5	159	96	74.5	102	96.5	86	115	85	114.5	111	88.5	126	125	121	89.5	100	59.5	69	98	99	86	104	76	80.5	73	164	84	93
30253	MICRO.6383.C1	29.5.01	protein.degradation.subtilases	PGSC0003DMB000000093	Pot_ch03	95.54	285938	286338	Subtilisin-like protease	55	54	51.5	55	54	53	61	54.5	57	55	66	57	58.5	46	50	53.5	53	55.5	61.5	52	51	56	55	60	55.5	53.5	52.5	51.5	45	51	56.5	53	55	59	52	62	51.5	56	62	56
30254	MICRO.2892.C2	35.2	not assigned.unknown	PGSC0003DMB000000704	Pot_ch04	98.62	98746	99467	N-acetyltransferase 10	2243	1099	1361	3656.5	3124.5	1060	1412.5	2825.5	1807	1557	3031	1489.5	2238	1685	1564	2616	4448	1744.5	3766	2257	2310	2815.5	2105.5	2299	2042	1513.5	2466	2662	808	1675.5	1878	1770	983	1414.5	899	1021	1520	3176	1173	2075
30255	MICRO.14751.C4	35.1.41	not assigned.no ontology.hydroxyproline rich proteins	PGSC0003DMB000000613	Pot_ch07	98.94	227225	226944	Actin associated protein	507	454.5	56	1056.5	869	64.5	493.5	730.5	1216	1133	60	59	504	53.5	54	627.5	1004	57	55	58	1212	716	65.5	1173	733.5	1076	1077	1606.5	255	683	568	593.5	546.5	368.5	312.5	52	870.5	442	894	400
30256	STMJL57TV	35.1	not assigned.no ontology	PGSC0003DMB000000185	Pot_ch04	99.28	671485	670649	Carbohydrate transporter	47	45	49	48	49	50	48	48	49	51	51	54.5	51	45	45	47	46	46	47	50	48	49	52	46	48	46	48	45	41	45	45	44.5	50	47	49	47	47	48	46	46
30257	MICRO.3241.C2	26.01	misc.misc2	PGSC0003DMB000000040	Pot_ch03	94.69	1631797	1632041	RNA m5u methyltransferase	48	54	50.5	749	895	58	57	59	660	58	1195.5	65	811.5	50	49.5	50	50	736.5	1115	801	54	51.5	50	52.5	736	52	518	768	49	63	958.5	425	696.5	610	435	659	377	955	52.5	554
30258	MICRO.8308.C1	3.5	minor CHO metabolism.others	PGSC0003DMB000000021	Pot_ch09	96.64	218973	218617	Aldo-keto reductase	53.5	54	51	55	51	53.5	59	50	54.5	59	51.5	57	60	47.5	52.5	52.5	49	53.5	56	56	55.5	55	55.5	64	55	52.5	48	59	45	50	46	46	52	52	48	51	66	54	58	48
30259	BF_CSCHXXXX_0040F03.T3M.SCF	35.2	not assigned.unknown	PGSC0003DMB000000039	Pot_ch03	99.06	1428775	1428141	Conserved gene of unknown function	122	195	123	155	157	128	123	151	188.5	161.5	164	154	139	200	94.5	146	187	164.5	199.5	141.5	126	116	140	115	203.5	105	163	286	73	207	170.5	99	162	100	113	149	154	117	123	87.5
30260	MICRO.9662.C1	26.13	misc.acid and other phosphatases	PGSC0003DMB000000048	Pot_ch08	100	149949	149532	MRNA cap enzyme	341	215	213	335	396	201	427	442.5	353.5	362	385	394	367	309	223	409.5	478.5	220	496	582	291	686.5	523	334	346	414.5	292.5	564.5	157.5	262.5	369.5	218	372	320.5	184	196	223	261.5	322	298
30261	bf_cswcxxxx_0011f09.t3m.scf	35.1	not assigned.no ontology	PGSC0003DMB000000005	Pot_ch06	100	1815569	1815730	Nucleotide binding protein	168	217	144	286	168.5	107	238	259.5	185	134	346	202	192.5	154	91	249	208	149	236	174	146	163.5	164	113.5	181.5	150.5	100	120	115	105.5	161.5	121.5	224	169.5	155	152.5	130	266	141	133.5
30262	bf_mxlfxxxx_0015g10.t3m.scf	35.2	not assigned.unknown	PGSC0003DMB000000056	Pot_ch12	98.4	669636	669387	RNA-binding protein nob1	53	55	52	56	55	53	59.5	60	68	62	68	60	65	49	49.5	56	51.5	69	65	69.5	49	54	56	57	56.5	55	53	55	45.5	50	51.5	51	62	53.5	54	57	54	51.5	61.5	54.5
30263	MICRO.1048.C2	22.1.6	polyamine metabolism.synthesis.spermidine synthase	PGSC0003DMB000000125	Pot_ch06	96.26	1126578	1126392	Spermidine synthase	48	48	49.5	52.5	52	50	49	57.5	54	50	53	56	53	48	43	49	49	52	50	55	49	48	49.5	50.5	58.5	49	47	53	41	46.5	47	46.5	55	50	47	48.5	48	51	49	51
30264	MICRO.14076.C1	20.1.07	stress.biotic.PR-proteins	PGSC0003DMB000000105	Pot_ch01	98.19	1333776	1334438	GNS1/SUR4 membrane protein	49.5	51	52	52.5	52	51	50	55	52	53	52	52	58	47	50	48	46	56	52	58	49	48	54	50	50	54	49	54	41	46	45.5	44.5	54	47	48	51	62	52	50	52
30265	MICRO.6052.C1	35.2	not assigned.unknown	PGSC0003DMB000000170	Pot_ch12	94.7	73725	73444	--	52	54	50	49	48	49	48	51.5	52	48	51	51	51	43	43.5	49	62	52	51	56	47	47	54	46	53	60.5	45	48	38	43	43.5	47	68	45	50	47	45	61	48	49
30266	MICRO.17724.C1	35.2	not assigned.unknown	PGSC0003DMB101000051	Pot_ch05	98.25	1274389	1273705	By genscan and genefinder	55	62	52	61	54	51.5	61	61	51	53.5	62	57	51	46	69	52	52	58	58	71	57.5	62	61.5	76	68	93	64	55	45	80	50	47	60.5	50	51	53	51.5	62.5	54	68
30267	BF_TUBSXXXX_0017E06_T3M.SCF	35.2	not assigned.unknown	PGSC0003DMB000000332	Pot_ch09	96.88	599474	599347	--	47	49.5	49	60.5	58	50	53	49.5	52	48	66	62	61	46	46	48.5	50	53	59	57	48	49	52.5	51	51	49	54	49	42.5	46	43	49	60	47	46.5	49	46	60	49	50
30268	MICRO.13563.C1	35.2	not assigned.unknown	PGSC0003DMB000000316	Pot_ch02	95.52	566896	567251	Conserved gene of unknown function	853	857.5	630	1082	750.5	810	887	918	919	776	1272.5	974	789	699	673	977.5	1242	1035	1147	1429	887	1130.5	1106	819	967	879	783	1099	369	725.5	799	570	971.5	787	576	692	830	1032.5	626	710
30269	cSTS30B11TH	29.5.15	protein.degradation.inhibitors	PGSC0003DMB000000345	Pot_ch06	98.56	629902	629625	Multicystatin	70	90	59.5	71	85.5	276	212.5	168.5	68	259.5	123	186.5	1751	55	54.5	69	86.5	122	71	363	585	158	884	921.5	699.5	1212	247	343	44	593	268	205	735	1397.5	69	376.5	1167	314	288	1898.5
30270	MICRO.11386.C1	35.2	not assigned.unknown	PGSC0003DMB000000338	Pot_ch10	97.82	234359	235549	Zinc finger CCCH domain-containing protein 27	60	87.5	78.5	111	132	88	103.5	102	96.5	95	157	72	98	65	62	84	78.5	94	88.5	77	63.5	89	65	62	72	70	62	80	61	70	93.5	86.5	82	72	79	89.5	76	95	72	61.5
30271	MICRO.9970.C1	31.1	cell.organisation	PGSC0003DMB000000172	Pot_ch01	97.11	40815	40539	Microtubule motor	100	206	112	288	183	122	131	250.5	86	197.5	276	123	151.5	215	179	266.5	477	110.5	207	129.5	302	131	238.5	259	143.5	355	109	646	92	370.5	134	115.5	153.5	154	65	62.5	173	76	179	103
30272	MICRO.14417.C2	35.2	not assigned.unknown	PGSC0003DMB000000039	Pot_ch03	98.41	57966	58216	Conserved gene of unknown function	55.5	63	57	70	73	74	69.5	71	69	61	79.5	69	67	53	54	66	96	65	66.5	88	88	91.5	79	66	66	71	68	82	54	64	65	56.5	68	79	55	55.5	59	71	58	62
30273	MICRO.2449.C1	14.03	S-assimilation.sulfite redox	PGSC0003DMB102000130	Pot_ch11	98.94	32767	33144	Sulfite reductase	2169.5	1783	1207	3274	2132	2013	2148	2782	2377	2315	3053	1935	1764	2262.5	1672	2608.5	3294	2229	3829	3231	2331	2730	3003	2229	2608	2305	2357	2793	629	1871	1806	1044.5	1817	1371	899.5	1168	1576	1842	2537	1626
30274	MICRO.1149.C7	29.5.11.01	protein.degradation.ubiquitin.ubiquitin	PGSC0003DMB000000149	Pot_ch10	97.36	55934	56501	Polyubiquitin	3648	2755.5	1847.5	5333.5	4257	2890	4417.5	3978.5	3669.5	4434	4545	3735	2811	4142	2494	3928	4115.5	3033	6698.5	7829.5	2498	2935.5	6027	2845.5	3740	3025	2802	2521.5	1347	3663	3324.5	1898	5188	3949	2995	2306	3810	4206.5	2998	3212
30275	cSTB44N14TH	26.1	misc.cytochrome P450	PGSC0003DMB000000102	Pot_ch07	95.96	967882	967586	CYP72A56	65	97	84	56	86	69	52	54	80	90	130	58	106	49	52	51.5	48	65	91	82	64	65	67	53	79	52	78	109	59	47	63	64	97	62	66	68	49	52	60	74
30277	MICRO.5485.C1	35.2	not assigned.unknown	PGSC0003DMB101000063	Pot_ch12	97.42	200729	201271	Nucleosome-binding protein	55	54.5	53	85	53	56	57	56	57	57	59	54.5	57	51	48	56	56	55	58	58	58	60	56	55	59	55.5	56	56	43	51	54	57	53	57	51	53.5	62	57	59	51
30278	MICRO.7659.C1	2.1.2.04	major CHO metabolism.synthesis.starch.debranching	PGSC0003DMB000000365	Pot_ch11	95.36	454132	454368	Pullulanase	47	52	50	51.5	55	59	49	58.5	55	51	58	53	52	46	45	47	46	49.5	50.5	52	50	46	49	49	51.5	50	45	55.5	44.5	47	43.5	45	52	51	48	49	47	48	49	50
30279	bf_ivrootxx_0022a07.t3m.scf	29.4.1.57	protein.postranslational modification.kinase.receptor like cytoplasmatic kinase VII	PGSC0003DMB000000272	Pot_ch07	98.56	462054	461708	Protein kinase APK1B, chloroplast	209	262	164	179	222	224	331	249.5	222	384	246	240	252	232.5	234.5	286	379.5	209	332	344	301	285	385	289	425	284.5	225	297	182	338	227	127	179	188.5	154.5	126	196	170.5	205	204
30281	MICRO.9323.C1	35.1	not assigned.no ontology	PGSC0003DMB000000092	Pot_ch01	99.45	1603113	1603476	Nucleotide binding protein	509	419	312	664.5	529.5	430	560	585	469	420	666	467	462	349	327	603	627	435	623	666	440.5	563	534	392	568	382	379	500	162	394	472	305	420	384	312	294	334.5	508	216	325.5
30282	MICRO.2646.C1	35.1	not assigned.no ontology	PGSC0003DMB000000006	Pot_ch04	100	853996	853534	CTD phosphatase	341	382	256.5	546	398	375.5	498	486	466	377	583	398	405	250	311	453.5	503	364	533.5	626	377	530	504	372	457	312	356.5	379.5	174	350.5	407	213	364	296	203	249.5	261	418	209	256
30283	cSTE9P6TH	20.1.03	stress.biotic.signaling	PGSC0003DMB000000400	Pot_ch03	94.93	77621	77485	SGT1	261	177	134.5	284	325.5	332.5	544.5	605	432	267	538.5	336	353.5	145	180	309	227.5	190	320	177	120	155	144	108	248	251	216	250	77	149	244	152	187	220	105	184.5	157	231	132	168
30284	MICRO.4744.C1	27.3.22	RNA.regulation of transcription.HB,Homeobox transcription factor family	PGSC0003DMB000000144	Pot_ch08	99.24	939169	938909	Homeobox protein	78.5	84	78.5	83.5	86	101.5	97	92	103	85	98	79.5	88	70	76	82	96	72	76.5	87	93.5	85.5	92	84	92	86.5	76	92.5	72.5	86.5	101	81	85	87	75.5	78	76	102	71.5	71
30285	MICRO.15980.C3	35.2	not assigned.unknown	No Significant Hit	NA	NA	NA	NA	42kDa chitin-binding protein	50.5	51	52	51	50	49	51	52	54	49	56	51	50.5	47.5	47	48	44	53	52.5	56	51	49	54.5	50	50	52.5	72.5	53	42	47.5	44	46.5	50	68.5	47	51	48	52	53	49
30286	MICRO.16580.C1	35.2	not assigned.unknown	PGSC0003DMB000000127	Pot_ch03	99.57	1363010	1362551	CG13886 CG13886-PA	431	462	251	775.5	433	512	496	557	679.5	512.5	590	481.5	505.5	398	264	470.5	616.5	408	532	692.5	396	545	524.5	350	480.5	330	381	549	211	309	413	275	491.5	414	260	291	542	473	302	277
30288	MICRO.3231.C3	35.1	not assigned.no ontology	PGSC0003DMB000000202	Pot_ch05	99.33	636324	637511	ESC	2779	2382	1761	4721	3300	3100	3226	4050.5	3693	2579	3350	2868	1983	2084	2616	3719	1685.5	2769.5	3690	1918.5	1253.5	1066	1529	1140	972	1672	1522.5	1144	635.5	1001	1374	973	2435.5	1295	1302	1209	1575.5	2176	1475.5	1702
30289	MICRO.13970.C1	35.2	not assigned.unknown	PGSC0003DMB000000151	Pot_ch12	96.83	1368605	1368049	Guanine nucleotide-exchange	4011	1767	2076.5	5806	2973	2680	2614	2398.5	3199.5	2801	4368.5	2125	1873	2339	1895	2481	1927.5	2572	3876	2025.5	1946	2650	1898	1528	2239	1777	1765.5	1695	996	1413	2451	2050	2577	1885.5	1462.5	1362	1744	2954	2222	1750
30290	bf_mxflxxxx_0060f09.t3m.scf	35.2	not assigned.unknown	PGSC0003DMB000000209	Pot_ch06	98.83	187295	188063	Conserved gene of unknown function	95	84.5	77	102	88	106	100	112	110.5	101.5	106.5	86	94	75	75	98	90.5	82	91	94	99	105	92	94.5	97	115	93	104	86	99.5	93	88	103	90	84	94	88	95	89	75
30291	MICRO.7190.C2	17.4.2	hormone metabolism.cytokinin.signal transduction	PGSC0003DMB101000020	Pot_ch02	100	1505833	1505930	Cold inducible histidine kinase 1	415.5	398	304.5	457	359	379.5	487.5	562	414.5	442	551	427.5	338	374	238	548	375	375.5	576	350	322	343.5	328	318.5	354	391	363	340	218	296	365	304	471.5	360	281	373.5	330	373.5	352.5	227
30292	MICRO.17371.C1	27.1.2	RNA.processing.RNA helicase	PGSC0003DMB000000274	Pot_ch08	100	296864	297109	Nonsense-mediated mRNA decay protein	59	71.5	64	70	60.5	72	77	68	70	66	77.5	61	59	57	50.5	64	55	63	68.5	56	62	61	70	64.5	78	63	58	93.5	46	58	54	54	63.5	60	58	63	62	65.5	63	59
30293	BF_CSCHXXXX_0030H06.T3M.SCF	35.2	not assigned.unknown	PGSC0003DMB102000106	Pot_ch10	94.1	939057	939849	UPF0497 membrane protein	56.5	58	56	71	57	61.5	59	68	62	66.5	68	60	57.5	53	53.5	59	55	58	56	63	59.5	59.5	58	59	58	54	53	61	48	52	59	58	59	55	54	59.5	59	55	57	57
30294	MICRO.5087.C1	35.2	not assigned.unknown	PGSC0003DMB000000170	Pot_ch12	97.09	305848	306397	--	48	49	48	47.5	50	48	48	57	50	49.5	99	45	50	47	46	47.5	50	50	48.5	50.5	49	49	53	45	50.5	49	50	50	42	48.5	51.5	45	49	49.5	47	45	47	47.5	48	47
30295	MICRO.15212.C1	10.2	cell wall.cellulose synthesis	PGSC0003DMB000000056	Pot_ch12	96.15	115401	114805	Cellulose synthase CslG	86	78	60	73	70	107.5	75	80	76.5	114	94	103	158.5	63	56	69	71	66	80	138	149	95.5	138	216.5	75	83	78	85	60	79	71	62	92	79.5	59	66.5	83	86	66	64.5
30296	MICRO.6877.C4	26.09	misc.glutathione S transferases	PGSC0003DMB000000096	Pot_ch07	99.6	1785133	1785626	Glutathione S-transferase T5	151	168.5	80	314.5	177	89	171	310	377	221	161	218.5	137.5	183	73	212	184	72	212	225	214	177	125.5	196	286	194	103	305	86	171	106	143	160	115.5	85	66.5	227	215	74.5	325
30297	MICRO.8862.C1	35.2	not assigned.unknown	PGSC0003DMB000000213	Pot_ch04	98.02	731659	731054	Conserved gene of unknown function	272.5	452	445	373	271	449	575	526	803.5	339	504	616	702	183	388	454	361	271.5	393	623	516	175	539	345	537	243	523	233	216	123	373	205	534	194.5	161	191.5	197	365	190	240
30298	STMGE87TV	35.2	not assigned.unknown	PGSC0003DMB000000365	Pot_ch11	96.46	278193	278926	Cyclin-like F-box; F-box protein interaction domain; Galactose oxidase, central	103.5	65	77.5	130	66	63	103	533	96	104	78	108.5	385.5	54	86	536.5	627	60	67	92.5	464	74	102	53.5	67	89	77	63.5	174.5	301	66.5	68	63.5	57.5	54	72	98	108	51	59.5
30299	POAC164TV	27.3.99	RNA.regulation of transcription.unclassified	No Significant Hit	NA	NA	NA	NA	N2,N2-dimethylguanosine tRNA methyltransferase family protein	50	53.5	54	54.5	53	56	56	54.5	53	55.5	54	56	59	46.5	46	49	44	72.5	55	52.5	52	50	52	48	51	52	46	49	44	53	54	44	56	50	47	52.5	49	53	50.5	48
30301	BF_TUBSXXXX_0053B07_T3M.SCF	35.2	not assigned.unknown	PGSC0003DMB000000089	Pot_ch03	94.72	493882	493544	--	453.5	409	49	933	465	266	512.5	68	65	64	789.5	421	71	375	246.5	47	59	381	63.5	62	59.5	226	253	49	487	235	51	53	49	202.5	49	338	378	335	297.5	220	51.5	53	249.5	56
30303	MICRO.3542.C3	35.2	not assigned.unknown	PGSC0003DMB103000013	Pot_ch04	99.67	1224276	1223379	Calreticulin	142	327.5	114	205	241.5	265.5	270	437.5	101	330	185.5	345	133	185	465	169.5	227	160.5	178.5	885.5	278.5	167	338	211	428.5	395	294.5	182	107	290.5	107	114	248.5	179	102	118	425.5	146	212	266.5
30305	MICRO.4420.C1	31.3	cell.cycle	PGSC0003DMB000000290	Pot_ch01	94.34	72478	72037	Peptidyl-prolyl cis-trans isomerase 1	291	471	136	207	355	157	289	462	340.5	457	470	355	186	161	202	452	770	335	501.5	691	376	706	530	216.5	245	460	313.5	594	101	217	166.5	117	183	274	205	244	167.5	286	162.5	208.5
30306	MICRO.11224.C1	30.2.24	signalling.receptor kinases.S-locus glycoprotein like	PGSC0003DMB102000083	Pot_ch02	99.28	1769872	1769459	SRKb	54	60	50	69	68.5	108	68	75	58	115.5	65	59	68	80	49	79.5	56	64	72	112	82	61.5	80.5	90	57	65	60	58	45.5	79	68	51	61	53	64.5	62	59.5	58	51.5	54
30307	MICRO.809.C1	34.9	transport.metabolite transporters at the mitochondrial membrane	PGSC0003DMB102000010	Pot_ch01	96.76	2446588	2446188	Mitochondrial carrier	85	79.5	63.5	91	86	68	77	90	118	67.5	92	78.5	77	78	65.5	75.5	81	69	86	73	72	73	69	64	80	69	86	99	56	68	76	65.5	76.5	95	67.5	71	68	81.5	62.5	69
30308	MICRO.481.C1	11.8	lipid metabolism.'exotics' (steroids, squalene etc)	PGSC0003DMB000000504	Pot_ch06	100	32351	32596	Transferase, transferring glycosyl groups	306.5	340.5	213	344	325	280.5	353	364	296	259	375	256	259	223.5	244.5	343	335	287.5	368	228	185	250	210	176	237	150	191	283	158	318	283	277	349	256	274	180	246	242.5	158	185
30309	SSBN001M11u.scf	35.2	not assigned.unknown	PGSC0003DMB000000306	Pot_ch08	96.4	326516	326295	--	48	54.5	48	114.5	53	52	50	54	58	54	60	55	60	45	46	52	53	53	52	54	52	55	51	50	51	48	49	55	44	47	47	48	56	51.5	50.5	51	51	54	50.5	60
30310	SDBN006D04u.scf	35.2	not assigned.unknown	PGSC0003DMB000000155	Pot_ch12	94.15	1248043	1248435	Serine/threonine-protein kinase	47	53	50	52	54	53.5	58	79.5	52	56	58	57	53	47	47	49	49	53.5	52	61	46.5	54	51.5	52	52	54	48	58	46	53.5	53	42	53	44	54	46	49	54	52	51.5
30312	MICRO.5588.C1	35.2	not assigned.unknown	PGSC0003DMB000000032	Pot_ch04	94.08	1557874	1558562	Conserved gene of unknown function	43.5	52	52	50.5	52	53	57	62	54	49.5	56	58.5	83.5	47	47	50	51	56	49	55	50	53	47.5	54	50.5	54	48	58	41	79	49	64.5	51.5	55	50.5	54	47	50.5	54	57
30314	SSBT002A17x.scf	35.2	not assigned.unknown	PGSC0003DMB102000377	Pot_ch01	97.3	107733	107806	--	55	56	58	53	56.5	57	52	59	70.5	57	62.5	53	79	48	52	50	55	62.5	57	57	49	53	50	53	53	51	52	56.5	45.5	72	46	50	51.5	49	51	51.5	50	55	57	54
30315	bf_mxflxxxx_0054c12.t3m.scf	10.6.1	cell wall.degradation.cellulases and beta -1,4-glucanases	PGSC0003DMB000000048	Pot_ch08	97.55	1599034	1599396	Endo-1,4-beta-glucanase	49	72	56	59	57	71	52	58	67	67	72	64	76	52	50	61	58	57	63	52.5	56	58	59.5	68	58	51	56	71	48	52	68	50	59.5	55	54	66.5	148	56	65	63.5
30316	bf_mxflxxxx_0075g08.t3m.scf	35.2	not assigned.unknown	PGSC0003DMB101000137	Pot_ch11	93.88	45923	46247	Sucrose-phosphate synthase isoform C	54	62	54.5	56	52	62	68	56	59	61.5	74	56	68	51	49	51	51	53.5	55	67	58	62	55	62	59	56	61	63	51	53	53	53	55.5	59	59	58.5	53	55	55	55
30317	MICRO.16215.C1	35.2	not assigned.unknown	PGSC0003DMB000000249	Pot_ch04	100	872266	872528	Transcription cofactor	69	69	69	96.5	60	67	78	71	80.5	63	69	71.5	66	56	57.5	70	72	61	73	80	74	76	78	70	85	56	74	80	58	56	57	75	71	57	66.5	60	59	67	63	57
30318	bf_mxflxxxx_0043g06.t3m.scf	35.2	not assigned.unknown	PGSC0003DMB000007323	NA	91.08	451	29	Phosphoglycerate mutase	84	170	104	188	262	282	242	471.5	310	152	317	142	190	186	127	302	715	165	183	1498	497.5	413	642	292	828.5	962	291	500	84	376	216.5	107.5	239	158	111	152	709	155	158.5	214.5
30319	SDBN003M07u.scf	27.3.11	RNA.regulation of transcription.C2H2 zinc finger family	PGSC0003DMB102000141	Pot_ch02	96.69	661079	660717	Pentatricopeptide repeat-containing protein	185	293	171	401	248	174	238	309.5	329	291	293	213	257.5	221	217.5	265.5	174	221	353	266	170	245	281.5	155	317	166	184	183	105	196.5	345	217	209.5	188	157	156.5	177	348	124	162
30320	MICRO.11837.C1	27.3.99	RNA.regulation of transcription.unclassified	PGSC0003DMB000000008	Pot_ch10	98.56	2582353	2583813	Zinc finger (C2H2-type) family protein	73	69.5	68	90	80	74	76	90	84	78	106	79	82	63	58	84	71	71.5	81	85.5	70.5	76	75.5	68	75	68	65	84	53	67.5	76	80	78	70	64	72	71	73	73	64
30321	STMHN24TH	35.2	not assigned.unknown	Not Unique	NA	96.98	354962	355193	I-box binding factor	59	67	65	75	77	73	69	69.5	84	80	86	70	84.5	50.5	51	60	62	73	74	70.5	71	67	66.5	64.5	57	54	61.5	62	61	58	59	63	66	74.5	69	72	57	60	60	65
30322	STMCH96TV	35.2	not assigned.unknown	PGSC0003DMB000000033	Pot_ch05	97.71	2072091	2072615	Gene of unknown function	48	53	53	55	50	54	55	54	57.5	54	58.5	73	65	45	48	51	64	55	52	54	50	50.5	53	48	49	49.5	52	50.5	44	44.5	49	51	56	58	51	54	56	53	50	51
30323	MICRO.6300.C1	35.2	not assigned.unknown	PGSC0003DMB000000032	Pot_ch04	98.78	1168838	1169492	Myosin heavy chain, striated muscle	179.5	227	133.5	211.5	131	205	284.5	253	155	281.5	235.5	172	144	170	190.5	245	377	186.5	220	383	333	320	343	358.5	291.5	399	237	292	157	260	160	126.5	226.5	157	129	102	245.5	196	206	149.5
30324	MICRO.16738.C1	35.2	not assigned.unknown	PGSC0003DMB000001385	NA	91.22	1052	610	Gene of unknown function	49	82	68	72	80	52	89.5	71	78	73	66	64	89	45	57	71	62.5	52	110	77	87	61	64	68	80	63	82	56	55.5	62	74	70	81	70	63	52.5	66	99	64.5	66
30325	MICRO.12035.C1	2.1.2.04	major CHO metabolism.synthesis.starch.debranching	PGSC0003DMB000000207	Pot_ch09	100	355625	356282	Isoamylase isoform 2	573.5	668.5	387.5	1002	653.5	838	770	1070	1000	1063	1327	675.5	789	795	428	930.5	743	876	929	859	441.5	648	606	449	785	730	356	1244	261.5	815	900.5	431.5	793.5	578	303.5	477	971	625	774	482
30326	MICRO.6369.C1	16.4.1	secondary metabolism.N misc.alkaloid-like	PGSC0003DMB102000099	Pot_ch02	100	707904	707685	Deoxyhypusine synthase	256	379	170	588	415	358.5	272	321	444	235.5	420.5	287	421	365	271	309	294	395	370	332	247.5	348	345.5	217	242.5	218	208	195	117	239.5	445	258.5	331	269	173	215	218	506.5	228	327
30327	MICRO.3808.C2	29.5.05	protein.degradation.serine protease	PGSC0003DMB000000226	Pot_ch04	96.6	887440	887586	1-O-acylglucose:anthocyanin-O-acyltransferase	223	245	152	392	192.5	188	287	615	346	406	797	265	228	305	145	523.5	669	321	363	395	212.5	227.5	192.5	169	236	210	196	441	155	104	300	194.5	430	197	192	176.5	396	188.5	208	161
30328	bf_cswbxxxx_0014e09.t3m.scf	35.2	not assigned.unknown	PGSC0003DMB000000105	Pot_ch01	99.07	1329492	1329706	Conserved gene of unknown function	3440.5	5637	2100	3856	7206.5	2929	5995	8016	4221.5	3847	8626	3969.5	3939	3375	2348	6627	5610.5	4201.5	11202	6537.5	4124	5407	3422	1842.5	3889	3615	2327	3171	1375	2107.5	3224	2191	4041	6919	2113	3211	3512.5	2940	2289	2645
30329	MICRO.7369.C1	35.2	not assigned.unknown	PGSC0003DMB000000076	Pot_ch07	93.85	1628202	1627969	Microtubule-associated protein MAP65-1a	95.5	122	90	160	148	141	167.5	237	169.5	183	220	175.5	156	122	91	145	197	115	166	198.5	134	150	173	123	194	151	159.5	204	68.5	98	102	106	105.5	94	93	90	117	129	117	98
30330	MICRO.10100.C1	29.5.05	protein.degradation.serine protease	PGSC0003DMB000000150	Pot_ch06	95.5	1251377	1252042	Serine endopeptidase degp2	765.5	798	382.5	859	1043	519	916	1074	627	903	1372	777	639.5	450.5	328	1028	659	699	1484	920.5	470	634	716	427	722	446.5	497	613	321	371.5	659	428.5	747	529	450	332	441	869.5	504	419
30331	TBSK02433FC09.t3m.scf	20.1.07.06	stress.biotic.PR-proteins.proteinase inhibitors	PGSC0003DMB000000262	Pot_ch07	90.95	36425	36210	Metallocarboxypeptidase inhibitor	49	52	51	54	51	55	53	53	56	51	56	53.5	51	51	49	52	58	50	53	53	47	49.5	53	48	52	50	51	53	43	48	51	46	57	54	50	49	58	54	58	52
30332	MICRO.8649.C3	35.1	not assigned.no ontology	PGSC0003DMB000000185	Pot_ch04	98.58	850121	849769	Elicitor-inducible protein EIG-J7	58	59	55	62	56	62	60	60	60	59	64	61	57	54	55	60	55	58	57	60	59.5	62	55.5	52.5	58	60	55	57	51	69	54	53.5	64	59	55	52	54	61	62.5	56
30333	MICRO.15919.C1	35.2	not assigned.unknown	PGSC0003DMB000000392	Pot_ch11	100	272547	272123	Conserved gene of unknown function	49	50	46.5	53	54	50.5	56	59	54	53	62	53	58.5	51	49	53	51	47	55	60.5	51	51	50	52	55	50	48	57	42	48	55	47	51	67	47	48	56	59	47	56
30334	MICRO.24.C5	35.1	not assigned.no ontology	PGSC0003DMB101000020	Pot_ch02	99.22	760244	760498	Aldehyde dehydrogenase	916	570	478	1176.5	993.5	757	604	510	665	543.5	1392	828.5	717.5	580	521	438	570	577.5	814	571	540	622	582	395	683	370	400	501.5	388	611	849	669	1108	843	565.5	666	456.5	1168.5	442.5	546
30335	MICRO.6712.C1	35.1	not assigned.no ontology	PGSC0003DMB102000010	Pot_ch01	99.59	2159792	2161990	Tenectin CG13648-PA, partial	13912.5	17044	22707.7	68261.9	41847	11611.5	23696.5	22932.1	19255.1	18869	42548.8	10203.5	33211	33207.2	8542.5	16268	36741.2	25466.2	14407	29175.3	30477.5	17172	30141.9	17303.5	53692.9	47954.4	30130	29437.3	16311	55644.3	59122.1	29577.8	20393.5	12320	13213	13878	21696.2	34527.8	16193	11524
30336	cPRO12A18TH	35.2	not assigned.unknown	PGSC0003DMB000000026	Pot_ch03	98.44	1807738	1807096	Glycosyltransferase	47	45	46	49	50	48	51	48	50	50	55	54.5	52	43.5	48	45	44	49	49	50.5	47	52	48.5	45	53	45.5	47	46	43	43	46	44	50	49	46	48	51	53	50	47
30337	POCCH02TV	35.2	not assigned.unknown	No Significant Hit	NA	NA	NA	NA	Transcription factor NF-Y CCAAT-binding	46	47.5	52	51	51	50.5	51	50	49.5	53	53	53	53	44	48	47.5	45	48	53	52	48	47	52	48	52	47	50	48	44	61	44	43	51	50	46	49	48	50	49	49
30338	bf_stolxxxx_0057h11.t3m.scf	35.2	not assigned.unknown	No Significant Hit	NA	NA	NA	NA	Calcium ion binding protein	50	50	51	55.5	53	50.5	55.5	53	68	53	62	55	55.5	48	50	50	49	51	55	54	51	51	52	50	51	46	47	49	46	48	67	47	56.5	51.5	50	52	52.5	51	53	51
30339	bf_ivrootxx_0023c01.t3m.scf	35.2	not assigned.unknown	PGSC0003DMB101000128	Pot_ch06	98.77	1121671	1121185	Conserved gene of unknown function	61.5	66	59	74	71	66	67.5	71	62	68	85.5	65	68	57	53	64.5	66	58.5	66.5	66.5	62	60	61	62	65	58	56	61	51	57	63	55.5	68	60	60.5	57	65	67.5	56	58
30340	BF_LBCHXXXX_0048D09_T3M.SCF	35.2	not assigned.unknown	No Significant Hit	NA	NA	NA	NA	--	49	52	51.5	55	55	50	54	59.5	55	56	60	56	61	51.5	47	52	49	55.5	56.5	55	48.5	52.5	49.5	52	51	53	49	49	43.5	55	52	47	58	58.5	49	55	48.5	52.5	52	51
30341	MICRO.884.C1	35.2	not assigned.unknown	PGSC0003DMB000000549	Pot_ch11	97.15	143425	142586	Uricase	57	58	53	61	54	63	60.5	58	57	61	61	64	56	49	57	56	49	56	59	55	57.5	54	55	56	61	52	51.5	57.5	49	53	56	52	63	51	50	52	51	59	53	55
30342	MICRO.3972.C1	35.2	not assigned.unknown	PGSC0003DMB000000102	Pot_ch07	96.2	55042	54497	Arabinogalactan-protein	45.5	52	53	61.5	54	54	50	56.5	57	54	64	55	53	46	48.5	50	48	52.5	55	51	52	53	52	49	47	47	48	51	45	49	47.5	47	59	49	52	51	48	53	51	50
30343	MICRO.8544.C3	20.2.1	stress.abiotic.heat	PGSC0003DMB000000026	Pot_ch03	94.19	653275	652885	DnaJ protein	48.5	51	49	50	50.5	50	50.5	47	54	49	54	49.5	52	49.5	53	48	44	51	49	82	50.5	52	48	49	53.5	49	53	80	44	46	51	47	55	49	51	48	50	54	49.5	59.5
30344	POACM73TV	20.2.1	stress.abiotic.heat	No Significant Hit	NA	NA	NA	NA	DNAJ protein	926.5	1023	759.5	54	50	53	51.5	52	51	54	53	56	53	49	51	51	51	50	1437	49	49	47	52.5	47	51	52	48	52	955.5	44.5	1647	46	1013	49	703	47	49	49	52	50
30345	cSTA14G5TH	35.2	not assigned.unknown	PGSC0003DMB000000052	Pot_ch06	91.93	1197073	1197473	GJ11255	48	50.5	50	51	48	49	49	52	52	52	53	50	51	47	48	49.5	46.5	51	51	52	46	49	49.5	50	51	45	46	52	42.5	43	46	48	51	49.5	44	48.5	50	52	49	49
30346	POCA938TP	35.2	not assigned.unknown	PGSC0003DMB000000143	Pot_ch07	91.68	341834	342504	--	69	68	61	71	66	63	74	80	76.5	67	69.5	63	73.5	53	57	68	70	70.5	74	77.5	76.5	80.5	75	77	74	76	68.5	72	52.5	63	60	58.5	71	65.5	59	67	71	66.5	64	63
30347	MICRO.13983.C2	35.1.40	not assigned.no ontology.glycine rich proteins	PGSC0003DMB000000363	Pot_ch01	98.15	202419	201888	Chloroplast-targeted copper chaperone	58	74	63.5	60	67	85	73.5	63	63	100	68	112	65	53	83	59.5	52	62	60	79	55	68	71	61	68	59	64	57	52	72	54	52.5	67.5	59	58	57	50	58	60	64.5
30348	POABM58TP	3.2.3	minor CHO metabolism.trehalose.potential TPS/TPP	PGSC0003DMB000000016	Pot_ch04	99.31	2365704	2364984	Trehalose-6-phosphate synthase	80	71	66	78	88	74	78.5	91	67	68	82	90	87	65	62.5	79	75	77	82	84	65	76	68	63	80	63	58.5	79	48	60	72	58	83	73	62	73	87	79.5	52	68
30349	cSTA2B6TH	35.2	not assigned.unknown	PGSC0003DMB000000004	Pot_ch02	94.24	1093822	1094286	Kanadaptin	754	651	561	827.5	871	784	777	860	805	467	1046.5	844	808	684	512	838	891	727	910	704	675	839	825.5	671.5	772	757	845.5	640	406.5	693	714	557	742	679	463.5	681	461	944	473.5	417
30350	MICRO.17296.C1	29.2.2	protein.synthesis.misc ribosomal protein	PGSC0003DMB000000127	Pot_ch03	98.55	737505	737300	Ribosomal protein PETRP	7795	9055	3851	22198	13006	14578.5	13117	20712.6	19096	15959	21610.1	12046	13595	15101	7340	15726	19483	12136	16102	21629.1	9734	10320.5	12160.5	12132	14821	13152	11496	29634.4	4604	7678	14517	6106.5	22744.9	5997.5	9097	5001.5	16877	7662.5	14545	15265
30351	MICRO.13734.C1	35.2	not assigned.unknown	PGSC0003DMB000000048	Pot_ch08	99.71	188324	187984	Conserved gene of unknown function	844	852	507	1264	805	1036.5	961	1317	1122	925	1740	980	1036	792	752	1194	1397	1286	1027	1155	1020	776	989	776	1100	893.5	903	996	363	768	794	562	1282	712	578	775	727	953	701.5	662.5
30352	cSTA23L3TH	35.1	not assigned.no ontology	PGSC0003DMB000000046	Pot_ch11	98.24	104629	104798	Endo-1,4-beta-xylanase A	50	51	50	49	56.5	51.5	58	51	52	54	52	55	57	45.5	45	53	42.5	56	62	57	52.5	47	51	47	50.5	48	47	49.5	45	47	45	45	57	48	50	46.5	48	48	48	50
30353	STMGP32TV	35.2	not assigned.unknown	PGSC0003DMB000000290	Pot_ch01	98.59	700591	700732	MCM10 minichromosome maintenance deficient 10	53	57	51	58	60	52	61	62	55	59	71.5	60.5	67	46	51	53	62	60.5	58.5	68	63	69	70	91	64	106.5	63	71	47	56	57	53	63	56.5	56	53.5	51	54	56	55
30354	MICRO.1573.C2	33.99	development.unspecified	PGSC0003DMB000000093	Pot_ch03	96.67	1765815	1765307	UPA16	3934	6712.5	2799	5349.5	2342	6253	6915	3918.5	9232.5	6103.5	2581	4804.5	3496	3845	2829	4787	2376.5	2577.5	4824	4902	5230	2891.5	2799.5	3760	2086	2493.5	2169	2491	3046	2108.5	1565	2968	3952	3684	2427	1325	3809.5	3354	1879.5	1657
30355	MICRO.11570.C1	35.2	not assigned.unknown	PGSC0003DMB000000246	Pot_ch06	99.77	603943	603512	Erect panical 2	200.5	242	124	138	128	244	138	172	125.5	374	295	139	217.5	168	230	147	142	290	286	247	138	227	148.5	108	149	132.5	162	358	106.5	218	146.5	162.5	245	271	87	233.5	149	142	147	266
30357	MICRO.8777.C1	29.4	protein.postranslational modification	PGSC0003DMB000000172	Pot_ch01	92.4	494685	494137	Serine/threonine-protein phosphatase	1046.5	2216.5	1331	2843	1877	972	1349	3726	1428.5	1471.5	3981	1102.5	1099	2236	1603	3250	3810	1333	3811	2631	2005	2221.5	1976	2101.5	1938	3189.5	1222.5	3860	739	2311.5	1164	1299	1086	1617	633.5	718	1323	1222	2264	989
30358	ACDA03689D05.T3m.scf	35.2	not assigned.unknown	No Significant Hit	NA	NA	NA	NA	--	53	58.5	59	72	80	69	65	100	75	75.5	86	65.5	76.5	49	50.5	58	56	64	76	70	62	80.5	63	61.5	69	55	74	63	49	55	57	78	81	66	65	70	56	66	60.5	62
30359	PPCAB18TH	35.2	not assigned.unknown	PGSC0003DMB000000159	Pot_ch03	95.08	1166202	1166320	Conserved gene of unknown function	484.5	687	337	1011	594.5	705	599	775	892	885.5	804	565	535	780	478	718	423.5	566	731	821	510	506	403	538.5	518	320.5	389	617.5	238	306	572.5	301	746	401	418.5	367	555	499.5	263.5	383
30360	cPRO16M16TH	35.2	not assigned.unknown	PGSC0003DMB000000017	Pot_ch11	97.46	3252937	3252702	CC-NBS-LRR protein	48	50	62	55	51	52	55	49	57	52	88	51	48	44	46	48	50	54	56.5	49	45	51	48	49	52	51	52	54	43	43	45	52	52	46	49.5	50	45	51	52	52.5
30361	MICRO.14286.C1	27.3.26	RNA.regulation of transcription.MYB-related transcription factor family	PGSC0003DMB000000490	Pot_ch02	100	97565	97913	MYBR6	2909	2376	1628	3402	2532	2329	3171	3626	3444	2240	3722	2491	3024	2504.5	1778	3455	3517.5	2375	3301	3616	2373	2594	3048	2498.5	2950.5	2202.5	2515	2990	1179	1685	2505.5	1673.5	2401	2100	1475	1859	1965.5	2773	1804	1679.5
30362	MICRO.7812.C1	29.5.11	protein.degradation.ubiquitin	PGSC0003DMB000000180	Pot_ch06	97.31	1060098	1060577	Ubiquitin thiolesterase/ zinc ion binding	194	191	146	347	207.5	214	248	258	239	218	371	214	226	161	155	241	266	201	289	316.5	226	287	265.5	198	288	179.5	217	226	102	177.5	236	146	182	173.5	133	148	184.5	206	134.5	155
30363	MICRO.8088.C1	35.2	not assigned.unknown	PGSC0003DMB000000087	Pot_ch06	99.13	599244	599820	Tetratricopeptide TPR_2	52	51.5	49	54	56.5	51	60	53	58	55.5	63	56	53	44	43	46.5	55	50	57	52	48	49.5	51	49	52	46	51	51	43	47	44	48	51.5	49	48	49	50	51.5	57	52
30364	bf_mxlfxxxx_0068g04.t3m.scf	35.2	not assigned.unknown	PGSC0003DMB000000105	Pot_ch01	99.62	709860	709600	Sodium-bile acid cotransporter	63	56	69	85	58	80	77	79.5	74	77	70	78	79	69	58	73	63.5	75.5	74.5	97	71	74	84	72	98	71	71	98.5	57	74	76	63.5	86	65	57	74	90	81	72	76
30365	MICRO.8469.C2	10.7	cell wall.modification	PGSC0003DMB000000155	Pot_ch12	97.18	421156	421439	Xyloglucan endotransglucosylase/hydrolase protein 14	53	50.5	49	59	53	53.5	48	52.5	51	59	57	52	49	NA	55	47	66.5	51	49.5	48.5	48	54	80	48	65.5	47	49	49	43.5	46	68.5	47.5	77	49	48	59	47	51	51	64
30366	MICRO.17564.C1	35.2	not assigned.unknown	PGSC0003DMB000000184	Pot_ch04	97.29	484479	484809	Serine/threonine-protein kinase	483	551	351	461	920	264	471	297	848.5	336	541	642	551	328	468	363.5	198.5	338	801	805	539.5	406.5	175	336	393	172	487	223	93	350	454.5	603.5	333.5	445	172	379	673.5	814	176	622
30367	bf_ivrootxx_0016b02.t3m.scf	35.2	not assigned.unknown	PGSC0003DMB000000004	Pot_ch02	96.91	877050	876538	Conserved gene of unknown function	56	95	57	84	65	74	105	87	64	90	74	75.5	74	61	72	61.5	70	65	86.5	94.5	64	68	65	63	82.5	50	67.5	86	54	56	78	60	74	80	54	80	72	64	64.5	74
30368	MICRO.11824.C1	35.2	not assigned.unknown	PGSC0003DMB000000281	Pot_ch08	98.49	685441	684647	Conserved gene of unknown function	5300	4882	3757.5	8795	6756	5719	7556	7807	4821	6433	9707	6055.5	4389	5437	4069	7971.5	2384.5	7016.5	7839	2563	1422.5	1889	2118	1249.5	3318	1953	1839	2855	1161.5	2467	7986.5	3038	8353	5494.5	2507	3782	6233	6188	4644.5	3399
30369	MICRO.18153.C1	35.2	not assigned.unknown	PGSC0003DMB000000244	Pot_ch02	99.76	661301	660887	MATE transporter	50	59	55	55	64	76	58.5	59	65	80	103.5	83	65	46	53	52	242	67	65	182.5	127	164	136	137.5	95	199	255	75	50	215	71.5	57	69	73	53	52	67	70	69.5	64.5
30370	MICRO.16069.C1	26.1	misc.cytochrome P450	PGSC0003DMB000000055	Pot_ch03	97.2	1234382	1235226	Cytochrome P450 71A2	62	54.5	57.5	59	69	56	75	103.5	64.5	60	100	67	58	65	58	93	123	75.5	86	76	73	59	111	64	89	60.5	71	65	46	74	57	53	70	60	55	59	52	65.5	57	59
30371	MICRO.3609.C2	35.2	not assigned.unknown	PGSC0003DMB000000164	Pot_ch04	99.76	1097619	1097209	S-adenosylmethionine-dependent methyltransferase	86	78	60	104	76	91	101	77	75	72	97	93	82	62	75.5	82.5	63	79	78	65	66.5	81.5	75	73	82	74	68.5	70	58	112	81	80	80	82	67	75	59.5	87.5	71	68
30372	SSBN002M10u.scf	35.2	not assigned.unknown	PGSC0003DMB000000461	Pot_ch06	98.26	143507	143336	Chlorophyll synthase	263	204	66.5	112	180	160	310	284	111	474.5	248	306	90	203	76	147	64	235	297	86	65	121	139	79	76.5	65	87	111	77	65	90	107.5	192	153	112.5	98	90.5	147.5	249.5	127
30373	POCBJ02TV	27.3.07	RNA.regulation of transcription.C2C2(Zn) CO-like, Constans-like zinc finger family	PGSC0003DMB000000004	Pot_ch02	99.26	972963	973233	CONSTANS	52	53	51	58	53	51	54.5	65.5	58	53	51	53.5	62	47	48	54	56.5	52	50	48	54.5	58	59.5	50.5	50.5	53.5	48	53	46	47.5	54	53	51	54	47	48.5	53.5	65	52	46
30374	bf_arrayxxx_0016d11.t7m.scf	35.2	not assigned.unknown	No Significant Hit	NA	NA	NA	NA	Conserved gene of unknown function	67	65.5	65	71.5	71	69	69.5	80	75	76	84.5	68.5	72	58	51.5	64	66	70	70.5	60	60	70	70.5	57	67	80	58	78	49	58	62	58	85	67	60.5	69	71	61	64	59.5
30375	BF_CSCHXXXX_0035B03.T3M.SCF	35.2	not assigned.unknown	PGSC0003DMB000000279	Pot_ch06	98.77	550363	550848	Gene of unknown function	517	492	322	851	435	373.5	406	784	457	501	864	394.5	398	363.5	273	732	695	649	572.5	653	424	605.5	504	336	509	409	385	489	209	322.5	406	394	596	332	266	360.5	436	622	278	314
30376	MICRO.10590.C1	35.2	not assigned.unknown	No Significant Hit	NA	NA	NA	NA	--	57	62	54	62	54.5	63.5	82	71	68	65.5	72.5	63	71.5	53.5	50.5	59.5	64	57	71	59	81	59	57.5	72	69	75	55	59.5	51	52	60	75	60	57	52	58.5	65	58	56	58
30377	BF_LBCHXXXX_0045D12_T3M.SCF	35.2	not assigned.unknown	No Significant Hit	NA	NA	NA	NA	--	47.5	54	50	56	51	53	54	62	55	54	58	54	50	47	49	48.5	47	53	59.5	57	54	48.5	58	52	54.5	53	47	90	43	49.5	49	51	58	53	53.5	48.5	47	54	54	59
30378	MICRO.187.C6	10.5	cell wall.cell wall proteins	different hits	NA	98.16	346806	347131	Cell wall protein	71.5	68.5	58.5	70	64	72	65	76	72	72	110	71.5	70	65	60	70	73	68.5	71	74	70.5	69	73.5	70	77	72	67	73	55.5	62	66	57	79	66.5	58	60	67	62.5	62	61
30379	MICRO.159.C2	3.5	minor CHO metabolism.others	PGSC0003DMB000000004	Pot_ch02	98.46	2234882	2234103	Aldose-1-epimerase	49	51	56	58	51	50	52	57.5	52	55	52	53.5	57	46	48.5	50	51.5	52	55	75	51.5	55	50	55	50	48	62	48	51	51	54	46	50	70	49.5	55	49	64	49	48.5
30380	bf_acdcxxxx_0025c06.t3m.scf	35.2	not assigned.unknown	PGSC0003DMB000000136	Pot_ch01	99.25	1421997	1421332	37681	44	55	51	52	51	81	45.5	60	47	54	51	61	49	45	44.5	51	50	54	56.5	48	50	55	49	52	47	50.5	53	49	40	44	46	41	53	55.5	49	54	48	51	48	55
30381	MICRO.2510.C2	26.1	misc.cytochrome P450	PGSC0003DMB000000072	Pot_ch05	98.24	959226	959851	Cytochrome P450 77A2	49	50	47	51	58	54	55	55	59	52.5	62.5	55.5	52	44	50	56.5	56	53	57	59	52	53	59	57	60	57	53	49.5	45.5	52	50	51	53.5	49.5	54	61	46	56.5	54	57
30382	SSBN003K06u.scf	35.2	not assigned.unknown	No Significant Hit	NA	NA	NA	NA	--	48	53	48	55	49	50	48.5	52	47.5	51	50	53	50.5	47	44	46.5	47	49.5	49	50	47.5	49	52	51	49	49	45	55	43	44	55	45	47	47.5	48	46	53	47	48	49
30383	MICRO.13468.C2	35.2	not assigned.unknown	PGSC0003DMB101000051	Pot_ch05	97.27	1503294	1503586	Gene of unknown function	198	135.5	133.5	213	152	158	163	308.5	141.5	276.5	376	275	241	244	150	233	591.5	298	163	633	347	458	543.5	341	536	321	351	388	90.5	419	215	119.5	302.5	130.5	98	195	327	147	285	267
30384	MICRO.15594.C1	35.2	not assigned.unknown	PGSC0003DMB000000169	Pot_ch01	98.41	1124231	1124732	Gene of unknown function	114.5	98	72.5	160	117	131	202	174	125	126	175	108.5	107	98	95	167.5	114	90	197	86.5	79	106	73	114	93.5	91	70	96	88	88	124	104	154	136	117.5	96	92	166.5	73	89
30385	bf_swstxxxx_0063b11.t3m.scf	35.2	not assigned.unknown	No Significant Hit	NA	NA	NA	NA	Myosin	51	57.5	65	80.5	52	54	70	94	74	54	96	71	67	64	46.5	78	83	51	72.5	67	63.5	66	70	51.5	61	68	49	63	52	57	46.5	46	73.5	58	51	60	51	69	67.5	68
30386	bf_mxflxxxx_0004f03.t3m.scf	1.01.02.01	PS.lightreaction.photosystem I.LHC-I	PGSC0003DMB000000149	Pot_ch10	97.56	242324	242202	--	46	51	49	58	51.5	50	54	49	53	55.5	62	54.5	52	43	51	46	49	52	48.5	54	50	50	49	48	50	54	49	46	43.5	44	68	52	50	54	45.5	49.5	55	54	47	50
30387	POCAL54TP	27.3.99	RNA.regulation of transcription.unclassified	PGSC0003DMB000000008	Pot_ch10	96.62	2720660	2719921	Stress-associated protein 9	579.5	655	907	1488.5	686.5	1403.5	940	1902	1162	1168.5	1326.5	912.5	906.5	797.5	712	1587	3771	1148	638	3229.5	1551	1642.5	1623	940	1595	1541.5	1263	2794	936.5	1643	1233.5	681.5	1536.5	584	900	627	1683	583	1232.5	525
30388	STMDR27TH	13.1.3.4	amino acid metabolism.synthesis.aspartate family.methionine	PGSC0003DMB000000110	Pot_ch09	96.94	746391	746297	Homocysteine s-methyltransferase	853	544	1079	2064	2360.5	665	701	1133.5	785.5	642	2530	1657.5	555	708	1520	1128	2400	691	794	1753.5	2365.5	1265	1430	915	2538	712	1888.5	1656	328.5	720	483	1012	1959	488	619	589	667	1562	393.5	1335
30389	MICRO.7472.C1	35.2	not assigned.unknown	PGSC0003DMB000000104	Pot_ch01	96.6	148065	148858	--	48	48	50	51	47	52	56	49	52	50	55	52	58	43	47	47	54.5	54	51.5	47.5	50	50	52	53	49	48.5	47	53	44.5	44	42.5	45	49	47	48.5	48	46.5	54	50	48
30390	MICRO.14722.C1	29.5.11.04.02	protein.degradation.ubiquitin.E3.RING	PGSC0003DMB000000026	Pot_ch03	99.03	2526452	2526146	Zinc finger (C3HC4-type RING finger) family protein	205	245.5	143	186	238	173	254	218	264	227.5	311	188	204	190	212	267	150	175.5	332	186	152	152	130	129.5	188	101	138	181.5	91	126	220	196	227.5	220.5	171	158	184.5	270.5	126.5	163.5
30391	BF_TUBSXXXX_0062H03_T3M.SCF	35.2	not assigned.unknown	PGSC0003DMB000000184	Pot_ch04	99.33	1197562	1198006	B3 domain-containing protein Os01g0723500	307.5	270	208	398	263.5	262	279	488	345.5	397.5	385	303	296	286	179	480	524	367	431	460.5	328	408.5	392.5	327	380.5	276	259.5	397.5	144	216.5	236	236	323	270	230	203.5	304	255	227.5	197
30392	bf_mxlfxxxx_0073b05.t3m.scf	35.1	not assigned.no ontology	PGSC0003DMB102000027	Pot_ch05	99.64	1500679	1500400	Prenyl-dependent CAAX protease	149.5	180	69	169	128	112	315	343	117	346	286	260	162	149.5	65	261	127.5	219	453	171	77.5	69	139	98.5	78	73	84.5	78.5	61	59.5	78.5	72	189	178	146	97	79	129	121	95
30393	MICRO.347.C63	35.2	not assigned.unknown	different hits	NA	97.5	1042	1320	--	1449	1293.5	448.5	1001.5	1326.5	978	1727	1034	907	814	1773	2759	990	1147	974.5	1043	669	1384.5	3131	1039.5	129	627	891	362	650	340	606	750	536	756	692	180	2315	1790	1780.5	755	200	1967	459	887
30394	POAB973TP	34.2	transporter.sugars	PGSC0003DMB000000227	Pot_ch06	99.45	117771	116858	Sugar transporter	50	61	51	59.5	57	54	63	63.5	47	55	93	53	52.5	61	61	55	52	54	81	54.5	52	54	51	53.5	53.5	59.5	49	55	45	50.5	49	54	52	72	55	48	49	48	65	137
30395	STDB002I07u.scf	35.2	not assigned.unknown	PGSC0003DMB000000916	NA	96.23	8613	8718	--	77	68	65	73.5	86	88.5	76	78	109	77.5	99	99	94	71	92	65	64	66	102	86	78	66.5	85	66.5	77	66	64	85.5	48.5	68	71	88	67.5	100	77	86	81.5	83	60	61
30396	STMES23TH	27.3.07	RNA.regulation of transcription.C2C2(Zn) CO-like, Constans-like zinc finger family	PGSC0003DMB000000146	Pot_ch05	97.83	789843	790440	Transcription factor	119	157	89	165	134.5	141	174	193.5	133	151	173.5	144	195	117.5	91	165	192	127	212	160.5	130	199	140	116.5	164.5	143	116	182	72	161	116	129	133	124	93	95	112.5	137	89.5	140
30398	MICRO.15223.C1	35.1	not assigned.no ontology	PGSC0003DMB000000073	Pot_ch01	96.72	679204	679686	Reticulon-3	731.5	897	793.5	1275	852	1048	1203	997	827.5	728	1643	857	1147	898	1519	1000	1769	1219	2133	3118	1888	2440	1863	1094	1810.5	1265	787	1092	440	897	882	673.5	1108.5	1221	422	439.5	945.5	1227	592	972.5
30399	TBSK04418FA02.t3m.scf	35.2	not assigned.unknown	No Significant Hit	NA	NA	NA	NA	--	48.5	56	50	56	51.5	62	52	64.5	56	55	64	60	79	45	53	49	56	67	57	61	52.5	50	50	53	53	49	52	64	46	47.5	48	50	70.5	49.5	50	54	51	51	49	51
30400	MICRO.4514.C1	17.7.1.2	hormone metabolism.jasmonate.synthesis-degradation.lipoxygenase	PGSC0003DMB000000172	Pot_ch01	99.01	1162153	1162658	Lipoxygenase	46	52	51	52	51.5	52	51	54	53	55	72.5	55	60	46	48	52	52	49	54	51	49	50	58	51	49	53	46.5	54	43.5	47	47	45	54	53	52.5	49	50	48	55	58
30401	BF_TUBSXXXX_0014D01_T3M.SCF	35.2	not assigned.unknown	PGSC0003DMB000000627	Pot_ch09	99.14	188876	189572	Double-stranded RNA binding protein	935	778	599	1466.5	995	715	1097	1113.5	1016.5	872	1286	859	904	779.5	682	1294.5	1093	939	1499	934	725.5	967	747.5	633	871.5	750	715	743	400	513	1035	734	1040	865	536	539	976	963.5	632.5	749.5
30402	MICRO.174.C3	29.4	protein.postranslational modification	No Significant Hit	NA	NA	NA	NA	Phosphoglycerate/bisphosphoglycerate mutase	1051	578.5	426.5	1107	1265	589	748	1271	799	611	1422	601	773.5	945	485	1383	850.5	930.5	1616	597	384.5	654	488	317	588.5	389	597	568	227	438	674.5	961.5	725	813	395	662	680.5	1154	458.5	708
30403	MICRO.7289.C3	26.18	misc.invertase/pectin methylesterase inhibitor family protein	different hits	NA	97.65	460205	459405	PME inhibitor	71	88	58.5	65	51.5	74	70	125.5	68	76	75.5	83	55	49.5	140	66	168	59	52	157.5	80	109	143	167	113	479	156	75	64.5	109	55.5	61.5	114	67.5	61	57	130.5	73	95.5	104
30404	MICRO.14136.C2	27.4	RNA.RNA binding	PGSC0003DMB000000433	Pot_ch11	98.89	423746	424195	Conserved gene of unknown function	679.5	522	383	87	86	68	77	77.5	837	87	90	79.5	92.5	55	56	66	59	79	821	81	70	63	72	62	72	63	62	79.5	243	69	748.5	64	586	77	375.5	70.5	61.5	74	58	67
30405	MICRO.5100.C3	35.2	not assigned.unknown	PGSC0003DMB000000436	Pot_ch10	100	409917	409329	Gene of unknown function	55	55	53	60	57.5	55	55	59.5	67	59	66	59	58.5	52	47	56.5	53	51.5	57	54.5	58	58	62	48	56	52	49	56	45	52	53	53	64	55	53	60	55	52	57	57
30406	MICRO.369.C4	27.3.22	RNA.regulation of transcription.HB,Homeobox transcription factor family	PGSC0003DMB000000297	Pot_ch12	100	414478	414639	DNA binding protein	237	151	123	194.5	217	190	182	163	212	179.5	227	207	174.5	171.5	133	170	139	147.5	220.5	184.5	141	132	153	117	163.5	94	115	156	81	144	124.5	101	143	152	124.5	139.5	144	200.5	89	110
30407	cSTA29A13TH	35.2	not assigned.unknown	PGSC0003DMB000000144	Pot_ch08	98.45	318111	318303	Ubiquitin carboxyl-terminal hydrolase	46.5	51	50	52	54	53	58	55	50	54	64	78	51	46	46.5	49.5	67	56	53	53	52	51	52	44	53	48	47	49	43	49	50	50	49	53.5	47.5	47	46	51	51	49.5
30408	ACDA04133A05.T3m.scf	35.2	not assigned.unknown	PGSC0003DMB000000358	Pot_ch07	92.26	173295	173458	Methionyl-tRNA synthetase	171	215	53	223.5	297.5	57	208	221	284	202.5	71.5	59	153	119	47	203	148	56.5	65	58	172.5	135	55	145	221	136	146	111.5	69	109	133	211.5	166	135.5	113.5	58.5	157	188	107.5	167.5
30409	MICRO.1790.C2	19.9	tetrapyrrole synthesis.protoporphyrin IX oxidase	PGSC0003DMB000000104	Pot_ch01	97.59	30174	30830	Protoporphyrinogen oxidase	165	124	67	118	141	67	166.5	93.5	88.5	90	158.5	101	94.5	81	64.5	106	83.5	95	172	79	69	98.5	90	68.5	101	75.5	64.5	84	58	65	84	63.5	83	93	68	70	72	134.5	70.5	68
30410	MICRO.4354.C2	35.2	not assigned.unknown	PGSC0003DMB000000596	SL2.10ch06	97.07	50387	51309	Gene of unknown function	2252	3384.5	1614	5033	2836	2610	2825	4538	2849	2967	4743	1909.5	3469	1939.5	1211	4313.5	2793	2324	3731.5	2654	1599.5	2847	2657	1778	3367	2320	1824.5	3809	874	2849	4028	1877	3310	1753	1717	2022.5	3144	3808	2635	1680.5
30411	STMEN20TV	35.2	not assigned.unknown	PGSC0003DMB102000204	Pot_ch02	94.24	35515	35172	Protein kinase-coding resistance protein	75	53	66	61.5	70.5	73	90	76	70	73	73	59	75	60	49	83	92	54	56.5	68	71	73	56	76	63	73	72	90.5	54	52	90.5	62	58	63.5	56	62	92	55	63.5	53
30412	MICRO.11826.C1	35.2	not assigned.unknown	PGSC0003DMB000000154	Pot_ch03	99.15	1271142	1271726	Conserved gene of unknown function	44	51	51	51	49	49	51	54	51	52	58	52.5	102	47	52	51	52	52	56	56.5	50.5	51	53.5	47	50	45	50	50	42	47	45	46	52.5	69	51	48	47	52	52	50
30413	POCBP42TP	29.5.11.04.02	protein.degradation.ubiquitin.E3.RING	PGSC0003DMB000000040	Pot_ch03	92.81	461307	462287	Conserved gene of unknown function	51	70	53	57	53	58	56.5	78	64	64	58	57	55	47	57	51.5	64	54	54	55	54.5	53	55	55	60	54	51	51	46	50	51	50	54	57	50	53	54	59.5	53.5	50
30415	SSBN001E03u.scf	29.2.3	protein.synthesis.initiation	PGSC0003DMB102000002	Pot_ch05	97.76	1036248	1036783	Eukaryotic initiation factor 4A-15	46.5	57	49	54.5	55	54	59	54	57.5	53	65	61	67	57	46	54	48	54	59	55.5	53	50.5	50	51	53	52.5	50.5	52	43	53	49	50	53	57	50	49	54.5	58	51.5	51.5
30416	cSTA12M1TH	29.5.11	protein.degradation.ubiquitin	PGSC0003DMB000000008	Pot_ch10	99.44	3347089	3347267	Ubiquitin carboxyl-terminal hydrolase	54	53	54	62	59	65	67	65.5	70.5	60.5	80.5	61.5	64	50	53	59	65.5	54.5	65	64	57	59.5	59	51	67	58	57	60.5	46	61	53	53	61.5	60	53	52	58	57	54	55
30417	MICRO.5763.C1	30.6	signalling.MAP kinases	PGSC0003DMB101000010	Pot_ch01	97.91	492881	493406	Big map kinase/bmk	183	193	134	273	259.5	181.5	256	257	184	215.5	329	198	186.5	175	112.5	237.5	255	174	252	266	175.5	223	226	144.5	217	154.5	159	200	101.5	162	178	141	214	170	136	148	185	227	147	151.5
30418	MICRO.8027.C1	35.2	not assigned.unknown	PGSC0003DMB000000162	Pot_ch08	98.13	70123	70925	Pentatricopeptide repeat-containing protein	98.5	87	65.5	130	93	80	100	92	88.5	85	119	87	90.5	78	61	93	83.5	84	131	98	78	78	83.5	70	104	80	72	85	59.5	72	96	71	83	67	73	73.5	64	86	65	67.5
30419	MICRO.7754.C2	33.1	development.storage proteins	PGSC0003DMB000000072	Pot_ch05	98.82	532981	531539	Patatin T5	146	230	103	251	275	215	452	495	271	324	835	207	140	186	99.5	393	169	257	243	205	116	136.5	158	151	144	219	121.5	129	65	181.5	209.5	89.5	296	120.5	98	99	554	219	503	202.5
30420	bf_cswbxxxx_0020b03.t3m.scf	35.2	not assigned.unknown	PGSC0003DMB000000033	Pot_ch05	99.74	126487	126865	Carboxymethylenebutenolidase	137	120	96.5	234	153	110	141	147	168	158	247	113	118	119	97	123	146	141	207	143	164.5	113	136.5	127	182.5	114	122.5	129	119	104	179	116	175	152	101.5	148	112	152	173.5	88.5
30421	MICRO.14249.C1	35.2	not assigned.unknown	No Significant Hit	NA	NA	NA	NA	--	50	49	51.5	50	50	51	50.5	49	52	52	50	50	52	47	45	51.5	47	49	50	50	48.5	52	51	50	59	48	48	51	44	45	48	46	51	50	47.5	45	53	51	52	50
30422	bf_suspxxxx_0003a04.t3m.scf	35.2	not assigned.unknown	PGSC0003DMB000000026	Pot_ch03	95.05	2432552	2432336	ATP-dependent Clp protease adaptor protein clpS	62	60	59	62	62.5	67	65	63	79	62	66.5	61	58	55	57	58	61	57	60	60.5	64	60	61.5	54	62.5	57	56	58	53	59	78	58	71	58.5	54.5	54	62	59	60.5	59
30423	MICRO.10576.C1	35.2	not assigned.unknown	PGSC0003DMB000000272	Pot_ch07	99.77	587162	588475	Immunoglobulin/major histocompatibility complex	209	179	129	287	208	166	222	258	245	242.5	260	175.5	187	182	138	229	317	159	251	294	263	260	238.5	261	264	187	214	203.5	112	161.5	183.5	163	199	141	133	141	207	196.5	167	132
30424	bf_mxlfxxxx_0065g06.t3m.scf	35.2	not assigned.unknown	PGSC0003DMB000000154	Pot_ch03	97.08	731397	731633	Transmembrane protein 161B	79	92	66	140.5	109	79	90	91	120	138	145.5	84.5	95	126	99.5	84	132	100	95	303.5	189	100	169	127	154	88	115	156	62	80	82.5	68	143.5	78	90.5	64	109	83	73	94
30425	MICRO.3613.C1	35.1	not assigned.no ontology	PGSC0003DMB000000215	Pot_ch06	98.92	1001317	1001501	Gene of unknown function	109	158	135	146	144	106	201	177	118	188.5	270.5	110.5	94	139	99	152	139	96	131	161	149	125	134.5	133.5	179.5	109	113	110	176.5	183	185	112	182	127	170.5	98.5	129	172.5	85	77.5
30426	MICRO.17739.C1	35.2	not assigned.unknown	PGSC0003DMB000000289	Pot_ch10	99.76	179011	178602	Cationic amino acid transporter	311	296.5	156	330	383	191.5	338	332	281	273	420	348	251	342	183	306	548	229	516	791	390	542	596	439	552.5	243	403	520.5	144	354.5	262	179.5	406	322.5	197	183	239	383	133.5	293
30427	BF_CSCHXXXX_0028A11.T3M.SCF	35.2	not assigned.unknown	PGSC0003DMB000000284	Pot_ch01	98.61	62278	61563	Conserved gene of unknown function	46.5	48	48	50	49	47	50	48	48	52	55	52	51	45	47.5	49	44	50	50.5	49	48	48	48	49	47	46	48.5	49	42	45	42	47	51	47	44	47.5	44	46.5	49	49
30428	bf_ivrootxx_0055g01.t3m.scf	33.99	development.unspecified	PGSC0003DMB102000115	Pot_ch09	97.62	1095484	1095733	Pollenless3	245	88	55	99.5	56.5	428	112.5	165	153	61	96.5	61	103	106	198	60	202.5	76	315	63	57	65	58.5	56	96.5	153.5	511	92.5	62	129.5	62.5	45.5	52	85	50	60	56	108	190	78.5
30429	MICRO.18024.C1	35.2	not assigned.unknown	PGSC0003DMB102000063	Pot_ch01	94.15	1107119	1106915	Cc-nbs-lrr resistance protein	70	71	81	81	58	85	69	61	93	69	70	82	73	62	52	56.5	53	63	81	59	55.5	59	51	52.5	52	55	49	58.5	50.5	63	68.5	60.5	74.5	68	55	74	54.5	82.5	66	52
30430	SSBN001K24u.scf	34.4	transport.nitrate	PGSC0003DMB000000364	Pot_ch08	99.8	358302	358800	Oligopeptide transporter	46	50	48	53	52	52	54	53	54	52	58	53	53	48	50	52	48	53.5	48.5	51	48	51	51	53	52	44	48	53.5	42.5	48	47	45	52	50	52	47	53	52	53	53
30431	MICRO.127.C4	27.3.67	RNA.regulation of transcription.putative DNA-binding protein	PGSC0003DMB000000052	Pot_ch06	99.26	1617952	1618488	EBP1	10321	7085	5901	14204.5	14516	7494	10158	14380	9366.5	8238	15410	8720	8681	5066	7036.5	11482	7993	9597	11855	6451.5	4923.5	5824	6149	5069.5	5739.5	5257.5	6213	5381	1961	4536	8537.5	8404.5	8685	7075	4708	7951	7580	11120	7051.5	6926
30432	BF_TUBSXXXX_0042A12_T3M.SCF	35.2	not assigned.unknown	PGSC0003DMB000000240	Pot_ch08	99.53	641584	641372	NAD dependent epimerase/dehydratase family protein	357.5	218	94	298	183	215	417	350	246	370	448	273	216	193	240.5	289	797.5	263.5	310	711	609.5	540	917	511	520	336	345	831	148	394	243.5	258.5	167	301	248.5	241.5	162	253	343	171
30433	MICRO.6667.C1	27.3.52	RNA.regulation of transcription.Global transcription factor group	PGSC0003DMB102000204	Pot_ch02	99.76	188292	188706	Global transcription factor group	13187	14146	7745.5	21590.3	15274.5	8805	13248	15725	15771.5	10624	14958	12786.5	11747	11420	10266	12966	7865	11271	19938.3	4571	4318	6228.5	5701.5	4057	5485	6880.5	6727	5413	3266	6559	12703	7391	8992	10997.5	6243	8713	5566	18714	6519	9679
30434	bf_arrayxxx_0078c09.t7m.scf	35.1	not assigned.no ontology	PGSC0003DMB000000072	Pot_ch05	96.43	1606438	1606547	Beta-N-acetylhexosaminidase	242.5	213	166	321	236.5	201	332	299	298	263	403	243	247	175	142	269	374	217	322	453	277	346.5	296	277	347	293	216	342	118.5	191	224	194	248	218	175.5	174	226	327	233	187
30435	POAC238TP	34.15	transport.potassium	different hits	NA	93.5	169013	169334	--	49	51	49	47	49	51	51	50.5	50	49	51	56	54	44.5	47	49	48.5	51	51	54	46.5	47	53	48	53	60.5	46	49	40	43	45	45	66	49	48	49	46	52.5	52.5	48.5
30436	cSTA28D5TH	35.2	not assigned.unknown	PGSC0003DMB000000110	Pot_ch09	92.76	129887	129522	Gene of unknown function	50	50	53	51	50	52	53	54	53	48	60	53.5	53	47	46	52	52	57	58	52	51.5	49.5	54.5	46	53	54.5	47.5	52.5	43	46	48	45	47	50	45	49	48	49	50	48
30437	BF_CSCHXXXX_0031D08.T3M.SCF	35.2	not assigned.unknown	PGSC0003DMB000000283	Pot_ch12	94.72	433901	434328	Conserved gene of unknown function	69.5	66	84	83	61	65	91.5	142.5	65.5	134	113.5	72	80	103	62	111	153	101	70.5	117	109	117	110	115.5	69	63	63	129.5	66	67	61	63	59.5	60	83	96.5	105.5	60	117	78
30438	MICRO.3601.C1	30.5	signalling.G-proteins	PGSC0003DMB102000012	Pot_ch10	100	2339894	2339361	Ras GTPase; Sigma-54 factor, interaction region	328	432	361.5	568.5	354	504	493	733	620.5	534	764	419.5	596.5	421	421	661	1599	693.5	567	1377	1340	1314	1033	727	608	1034	634.5	981	262.5	727	630	391	458	270	263	409.5	873	360.5	651.5	385
30439	MICRO.5287.C2	35.2	not assigned.unknown	PGSC0003DMB000000277	Pot_ch01	98.69	299090	299620	Conserved gene of unknown function	152	168	133	232	198	178.5	201	228.5	223	192.5	263	212	194	126	143.5	169.5	248	188	194.5	260	173	193	208	168	184	189	160.5	199	97	167	162	121	182.5	161.5	114	128	162	176	134	141
30441	bf_arrayxxx_0066e05.t7m.scf	35.2	not assigned.unknown	PGSC0003DMB000000119	Pot_ch11	98.08	1147533	1147274	Peptide chain release factor	48	52	54	55	48	53	55	49	52	52	53	54	53.5	42	47.5	50	46	53	47.5	54	48.5	47	54	46	55	51	47	51	42	49	47.5	44.5	49	70.5	49	48	47	49	53	51
30442	MICRO.15802.C1	35.2	not assigned.unknown	PGSC0003DMB000000207	Pot_ch09	99.56	296344	295895	Glutathione peroxidase	1677	1773	1184.5	2754	1971	1750	2260	2417	2002	1676	2233.5	1691.5	1746	1686	1338.5	2453	2108.5	1903	3014	2615.5	1535	1931.5	1990.5	1544	1884	1199	1383	1428	759	1374	2221.5	1227	1668	1667	1112	1262	1603.5	2294	1074	1281
30443	MICRO.15920.C1	29.7	protein.glycosylation	PGSC0003DMB000000105	Pot_ch01	99.78	1128658	1128208	EBS1 (EMS-MUTAGENIZED BRI1 SUPPRESSOR 1)	59	61.5	58	78	82.5	71	69	73	71	79	75	73	81	58	54	67	69	62.5	74.5	82	69.5	70	73	66	71	57	62	69	52	59.5	69	74	80	92	61	66	64	66	56.5	61
30444	BF_LBCHXXXX_0033C06_T3M.SCF	35.2	not assigned.unknown	No Significant Hit	NA	NA	NA	NA	--	49	51.5	62	94	55	70	53	132	94.5	57	118	60	84.5	50	53	95	97	76.5	63	63	69	65.5	58.5	54	58	69	64	50	43	46	88	47.5	79	57	75	66	71	54.5	68	53
30445	BF_LBCHXXXX_0035A12_T3M.SCF	35.2	not assigned.unknown	different hits	NA	92.23	39903	39624	--	212	351	180	257.5	239	331	425	609	343	580.5	401.5	436.5	321	254.5	196	365	1029.5	303.5	415.5	1438	946	566	816	551	820	347.5	416	1210	411	796	401	241	209.5	207	259	179	316	242	375	193.5
30446	STMHY45TH	35.1.13	not assigned.no ontology.SET domain-containing protein	PGSC0003DMB102000010	Pot_ch01	98.21	590399	590232	--	179	161	104.5	201.5	236	105.5	199	189	115	113	250.5	137	134	109.5	89	199	150	129	175.5	170	102.5	102	128	103	130.5	133	103	131	73	107.5	139	89	125	114	87	109	113	146	85	97
30447	MICRO.4635.C1	21.02.1	redox.ascorbate and glutathione.ascorbate	PGSC0003DMB000000404	Pot_ch04	96.81	332950	332550	L-ascorbate peroxidase, chloroplastic	320	276.5	53.5	100.5	201	84	402	398	92.5	973	251	506	67	212.5	52	167	55	257.5	457	66	57	68	141	71	62	60	59.5	59.5	79.5	55	95	62	139.5	199	123	112	58	105.5	305.5	70
30448	MICRO.14875.C1	11.1.10	lipid metabolism.FA synthesis and FA elongation.beta ketoacyl CoA synthase	PGSC0003DMB000000214	Pot_ch03	95.36	373383	372296	Acyltransferase	46	50	50.5	49.5	56	52	49	56	56.5	63	60	54.5	52	46	47	49	48	47.5	48	52.5	52	49	49	48	55.5	51	45	51.5	45	46	45	48	52	51	49.5	51	49	48	51	52
30449	MICRO.11510.C1	35.2	not assigned.unknown	PGSC0003DMB000000338	Pot_ch10	100	272116	272311	Conserved gene of unknown function	52	51	52.5	53	46	56	55.5	52	52	50	59	55	50	46	47	51	64	57.5	48	56.5	61	50	56	54	54	55	53	51.5	42	46	43	49	58	48	50.5	53	47	50	53	51
30450	bf_arrayxxx_0098e01.t7m.scf	35.2	not assigned.unknown	PGSC0003DMB000000306	Pot_ch08	92.91	248561	248422	Nucleoporin	857.5	986.5	640	1631	1535	748.5	1215	1419	1225	772	1497	1230	1547	690	834	1369	1119	972	934	1054	721	830	778	575	1084	689.5	809.5	622.5	309	624	1369	614	748.5	893.5	410	533	487.5	1392	345	675
30451	MICRO.5258.C1	16.8.1	secondary metabolism.flavonoids.anthocyanins	PGSC0003DMB102000106	Pot_ch10	98.6	306483	306982	Oxidoreductase	58	54	53	63	58	55.5	56	58	60.5	63.5	65	60	65	46	48	50.5	77.5	58	58.5	68	73	60	66	68	61	142	63	65	50	51	54	52	66	54.5	52	54	69	52	58	67
30452	MICRO.3841.C1	35.2	not assigned.unknown	PGSC0003DMB000000724	Pot_ch04	99.29	159168	158888	DNA binding protein	86	81	63	110	82	73	93.5	87	77	85	129	81	83	76	57	73.5	71.5	78	94	90.5	66	77	65	63	87.5	71	66	67.5	54	62	77	67	89	73.5	67.5	84	69	93	63	62.5
30453	MICRO.3559.C2	35.2	not assigned.unknown	PGSC0003DMB000000073	Pot_ch01	99.75	2006979	2006193	--	76	127	60	69	74	76	121	109	105	88	181	69	105	56	59.5	83	75.5	95	92.5	63	80	59	61	69	111.5	58	62	81	49	76	84	63	88.5	72	76	62	90	77	85.5	65
30454	MICRO.12273.C1	30.3	signalling.calcium	PGSC0003DMB000000021	Pot_ch09	97.07	1666197	1666980	Calmodulin binding protein	45	52	52	50	52	61	49	49	57	56.5	60	56	56	43	49.5	50	53	55	57	61	51.5	84	55	52	54	51	50	56	43.5	47	51	50	50	54	45	46	49.5	51	54	56
30455	cSTB43P18TH	35.2	not assigned.unknown	PGSC0003DMB000000185	Pot_ch04	93.95	1179664	1179300	Conserved gene of unknown function	52.5	52	55	53	52	48	51	55	56	53	55	55	53	49	48	51	49	53	61	61.5	50	50	52	52.5	53	55	52	51.5	43	48	47	47	54.5	52.5	48.5	54	48.5	48.5	54	52
30456	MICRO.4372.C6	35.2	not assigned.unknown	PGSC0003DMB000000073	Pot_ch01	97.41	1328613	1328498	--	50	48	50	52	51	53	49	54	55	53.5	51.5	51	62	48	45	51	48	57	53	49	51	54	53	52	52	50	51	49.5	43	66.5	46	51	49	47	55	48.5	50	52	47	46
30457	cSTA41D10TH	28.99	DNA.unspecified	PGSC0003DMB000000202	Pot_ch05	99.04	815316	815942	Mutator-like transposase	68	79	66.5	97	76	69	92	75	83	81	95	85	83	60.5	79	66	93	73	88	106	108	91	92.5	82	108	67	88	86	54	67	76	59	86.5	86.5	65	69	65.5	93	60	76
30458	MICRO.16166.C1	35.2	not assigned.unknown	PGSC0003DMB000000199	Pot_ch10	99.44	495147	495504	Disease resistance protein RPS5	57	65	67.5	81.5	80.5	140	80	79	100	96	115.5	67	85	59.5	57.5	64	78	78	71.5	79	75.5	75	75	80	80.5	83	78	87	52	54.5	65.5	69	77	83	55	63	66	61.5	63	81.5
30459	bf_mxflxxxx_0040e11.t3m.scf	35.2	not assigned.unknown	PGSC0003DMB000000122	Pot_ch02	98.71	716882	717189	Autophagy protein 5	54.5	57	51	57	61	57	64	60	55	59	62.5	61	62	49	52	50	56.5	53.5	62	52	56	53	56	51	59	53	51	53	47	55	59	48	60	58.5	51.5	52	53	62.5	55	52
30460	MICRO.15432.C1	35.2	not assigned.unknown	PGSC0003DMB000000341	Pot_ch08	98.75	593329	593886	G-Box binding protein 2	55.5	57	60	75	69	65	60	73	77	66	87	67	68	54	51	69	62	61	70	71.5	54.5	59	56	59.5	62	54	60	62.5	49	63	63	59	69	62.5	57	70	61	70	76.5	54
30461	bf_acdcxxxx_0036f03.t3m.scf	35.2	not assigned.unknown	PGSC0003DMB000000114	Pot_ch12	96.75	1094239	1093932	Hydrolase, alpha/beta fold family protein	52	57	56.5	52	54	55	61	60	52	57	58	55	53.5	47	52	49	54	52.5	55	57	84	58	54	66	68	77	52	54	47	51	50.5	67	59	54	54	54	54	58	55	58
30463	MICRO.17259.C1	35.2	not assigned.unknown	different hits	NA	99.05	131876	131350	--	73	67.5	57	66	60	83	85	82	72.5	69.5	94	67.5	67.5	86	53	64	54	69	58	61	65.5	63	56	60	68	59	55	60	51	52.5	64	61	81	70	59	66	77	60.5	68	58
30464	bf_arrayxxx_0075e07.t7m.scf	35.2	not assigned.unknown	PGSC0003DMB000000055	Pot_ch03	93.27	426663	426016	Conserved gene of unknown function	52.5	49	58	52	50	50	53	63	51	52	91	51	56	47	46	53	52	49	50.5	50.5	48	49	49.5	50	54.5	53	51.5	55	42	47.5	48.5	42	51	54.5	47	48	45	56.5	49	53
30465	MICRO.233.C1	31.4	cell. vesicle transport	PGSC0003DMB000000101	Pot_ch11	98.3	1147462	1147814	Adapitin protein	207	199	133	367	208	155.5	256.5	259.5	246.5	248	342	186	214	187	143	229	404	178	319	450	272.5	328	319.5	219	268	274.5	211	283	132	188.5	230	142.5	227	167	159	130.5	197	215.5	130	145
30466	MICRO.12526.C1	29.2.2	protein.synthesis.misc ribosomal protein	PGSC0003DMB000000017	Pot_ch11	96.67	2038608	2037588	Ribosomal protein L7/L12 C-terminal domain containing protein	54.5	50	50	67.5	54	59	69	59	66	52	70	56.5	60	46.5	48	48	49.5	54	57	54.5	54	51.5	57.5	52	53.5	47	50	51	44	44	53	47	58	56.5	53	53	57	54	49	59
30467	MICRO.16643.C1	29.2.1.1	protein.synthesis.chloroplast/mito - plastid ribosomal protein.plastid	PGSC0003DMB000000226	Pot_ch04	96.01	214482	213957	50S ribosomal protein 6, chloroplastic	96	103.5	56.5	71.5	66	98	144	117	109	127	98	149	98	80	72	94	190	84	121	323	195.5	254	233	221	116	137	142	145	64.5	87.5	75	61	73	71	63.5	81.5	64	65	82	67
30468	BF_LBCHXXXX_0001H07_T3M.SCF	35.2	not assigned.unknown	PGSC0003DMB101000192	Pot_ch05	96.33	294185	294909	KH domain containing protein	563.5	669	411	1331.5	635	486	694	641	635	684	1012	487	511	522	347	700	659.5	478	1031.5	575	453.5	503.5	426	559.5	755	453	535.5	596.5	388	472	883	462	556	456	412.5	315	615	744.5	419	396
30469	MICRO.10387.C1	13.1.7	amino acid metabolism.synthesis.histidine	PGSC0003DMB000000105	Pot_ch01	98.82	848394	847973	ATP phosphoribosyl transferase	4609	4267	2590	5063	3551	3392	5644	6778.5	4248.5	4963	8088	4932	3597	3444.5	2997	5893	2787	4428.5	6963	3008	1831.5	2501	1985	1419	2576	2406	1292	1846	963	1419	2923.5	2038	4921	4382.5	2474	2770.5	4380	3540	3332.5	2585
30470	MICRO.8643.C1	21.01	redox.thioredoxin	PGSC0003DMB000000497	Pot_ch03	95.02	116431	116852	Thioredoxin II	95.5	131	72	89	121.5	104.5	155	96	91.5	199	103.5	171	138	80	98	77	476	121	139	808	355	339	368	293	282	576	280	670	161	277	94	64	121	82.5	73	73	513.5	96.5	62	152
30471	MICRO.6820.C2	26.01	misc.misc2	PGSC0003DMB102000083	Pot_ch02	98.62	625461	625099	Epoxide hydrolase	1093	1107	642	1788	883.5	1054	1279	1486	1382	1778	2003.5	1203.5	1043	1353	748	1451.5	2437.5	1177.5	1370	3716	2524	2374	2344.5	2585	2121	1973	1646	2097.5	441	1456.5	1033	636.5	1627	1044	725	637	1609.5	1144	1051	1593.5
30473	STMEO12TV	35.2	not assigned.unknown	PGSC0003DMB000000180	Pot_ch06	99.23	323654	324043	Zinc finger CCCH domain-containing protein 55	529	916	520	1056.5	795	531	996	1004	666.5	865	1151.5	579	592	773	459	1038	707	568	853	865	482	541.5	503	459	693	506	431	561	362	507	901	509	766	564	453	377.5	651	1004.5	341	515
30474	MICRO.3722.C3	29.1	protein.aa activation	PGSC0003DMB000000764	SL2.10ch02	99.34	53002	55730	Leucyl-tRNA synthetase	4853	5511	4116.5	6856	2405	4030	3302	4306	3511	4464	10793.5	5981	2568	2796.5	4228.5	4127	4076	4513.5	7958	9338	2419.5	4241	5843.5	3906	7252.5	1983.5	3735	3779	1468	2895	2872.5	2159	6665	5670	2772	1621.5	5673.5	6559.5	1822.5	3424.5
30475	MICRO.15706.C1	31.3	cell.cycle	PGSC0003DMB000000118	Pot_ch04	95.73	840533	839950	Conserved gene of unknown function	151	151	150	312	183.5	151.5	217	223	180.5	165	277	137	164	167.5	103	217.5	217	173	198	231.5	173	195	168.5	153	200	140	145	157.5	84	142	160	133.5	188	154	113.5	107	131	151	118	115
30476	147A05AF.esd	35.2	not assigned.unknown	No Significant Hit	NA	NA	NA	NA	--	54	51	53	55	56.5	52	54	63	52	60	57	63	54	58	50.5	54	49	55	59	57	62	55.5	52	53	53.5	58	50	55	48	52	53	50	56	53	50	51	54	53	50	58
30477	MICRO.5394.C1	35.1	not assigned.no ontology	PGSC0003DMB000000152	Pot_ch11	98.38	1244151	1243598	Anthranilate N-benzoyltransferase protein	63	79	61	71	75	66	65.5	76.5	119	63	70	63	71	57.5	53	66	60	59	65.5	60	67	67.5	64.5	65	73.5	62	64	103.5	55	66.5	68	56	77	66	57	69	61	56	54	55
30478	STDB004L03u.scf	35.2	not assigned.unknown	PGSC0003DMB000000213	Pot_ch04	99.04	728622	729039	Conserved gene of unknown function	83	84	81.5	109	86	90.5	89	104.5	91	95	126	87	110	86	77	110.5	81	102.5	98	86	81	81	91.5	81	83.5	95	83.5	82	63	67.5	85	87	100.5	93	74.5	96.5	99	102	109	87.5
30480	MICRO.4999.C1	27.3.69	RNA.regulation of transcription.SET-domain transcriptional regulator family	PGSC0003DMB000000241	Pot_ch02	90.61	923873	923521	SET domain protein	113	141.5	109	181	135	100	131	154	128	160	209.5	156.5	105.5	106	113.5	145.5	222	158	182	290	171	297.5	290	182	242	128	179	308	72.5	173	111.5	89	149	133	108.5	85	127.5	175.5	99	132
30481	bf_arrayxxx_0053f01.t7m.scf	35.1	not assigned.no ontology	PGSC0003DMB000000037	Pot_ch07	96.43	1770003	1769864	Suppression of tumorigenicity	47	49	51	53.5	48	49	49	50	62	48	49	51	54	50	46.5	49	49	46.5	76	47	50	49	46.5	49	51	46	48.5	54	44.5	43	62.5	44	48	74	46	48	48	50	49	53
30482	bf_cswcxxxx_0010b04.t3m.scf	35.2	not assigned.unknown	PGSC0003DMB000000047	Pot_ch07	98.85	1997107	1996587	Two-component system sensor histidine kinase/response regulator	202	254	154.5	273	203	252.5	213	297	300	173	238	199	194	166	152	298	328	191.5	265	225.5	191	210	224	160	229	159	163	177	86	187.5	169	185	144.5	175	142	118	152	218	110.5	138
30483	MICRO.4787.C1	35.2	not assigned.unknown	PGSC0003DMB000000157	Pot_ch07	98.48	688041	687448	--	80	84	72	86.5	81	88	86	87	103	80	80	70	85	68.5	66	82	87	63	67	63	93	88	79	86	90	83	73	90	65.5	65	73	73	85	73	68	81	78	75	65	68
30484	MICRO.1374.C2	27.4	RNA.RNA binding	PGSC0003DMB000000150	Pot_ch06	98.62	802139	801632	Poly(RC)-binding protein	271	262	192.5	357.5	244	217	292	242	314.5	218	341.5	240	352	285	188	318	170	248	445	144	108	106	124	109	140	113.5	128	158.5	94	121	328	135.5	290.5	239	180.5	265	149	267	147	187
30485	ACDA04111G07.T3m.scf	35.1	not assigned.no ontology	PGSC0003DMB000000092	Pot_ch01	92.11	890356	890631	Auxin/indole-3-acetic acid 3	49	48	48.5	52.5	47	47.5	49	53	51	49.5	52.5	52.5	48	44.5	46.5	50	49.5	49	54	49	50	45	50	51	49	46	47	50	43	43	45	42	51	49	49	51	48	47	52	54.5
30488	MICRO.9921.C1	28.1	DNA.synthesis/chromatin structure	PGSC0003DMB101000063	Pot_ch12	97.59	159608	159319	CUE domain containing protein	755	808	466	1026	577	641	758	939.5	1113	717	1126	742	827	605.5	499	956.5	948	779	1271.5	982	703.5	700.5	730	505.5	896	732	615	854	324.5	630	749	480	758	543	447.5	420	619.5	820	431	609.5
30489	MICRO.836.C1	35.2	not assigned.unknown	PGSC0003DMB101000002	Pot_ch04	98.34	21312	21733	Gene of unknown function	53	52.5	52	59	52	53	53	64	60.5	55	60	69	62	49	49	61	60	53	65.5	60.5	58	54	78	52	55	51	56	58	46	49	53	52	59	56	51	57.5	57	54	58	58
30490	BF_TUBSXXXX_0006F07_T3M.SCF	35.2	not assigned.unknown	PGSC0003DMB000000388	Pot_ch11	90.8	55058	55218	--	60	86	54	64	65	58	107	65.5	94.5	91	111	81	96	56	46	55	47	55	92	74	75	53	52	66	53	70.5	52	50	43	43	50.5	75	56	72	63.5	53	65	82	54	66
30491	MICRO.14962.C1	35.2	not assigned.unknown	PGSC0003DMB000000191	Pot_ch08	98.32	323117	323532	Class III peroxidase	49	50	48.5	55	54	56	53.5	53	58	58	62	56	55	48	55	49	50	54	57	55	51.5	53.5	54	50	55	68	50	56	42	46.5	47.5	54	55	56	52	53	48.5	53	53	55
30492	SDBN006O10u.scf	35.2	not assigned.unknown	PGSC0003DMB000000519	Pot_ch04	94.14	268024	267804	Catalytic	60	52.5	53.5	60	55	58	59	60	63	65	67	59.5	64	48	47	55.5	60	56	64	69	61	58.5	63	53.5	61	62	57	63	46	52	54	54	59.5	53	54	51	57	58	56	57
30493	BF_LBCHXXXX_0007C04_T3M.SCF	35.2	not assigned.unknown	PGSC0003DMB000000263	Pot_ch09	96.88	276370	275828	Conserved gene of unknown function	76	127.5	63	224	68.5	76	82	81	164	166.5	168	81	147	59	93	92	119	147	126.5	158	77	221	98	75	183	103.5	80.5	506.5	82	276	164	71.5	133	92	58	94	70	116	208	135
30494	MICRO.1176.C2	17.3.01.01.03	hormone metabolism.brassinosteroid.synthesis-degradation.BRs.CPD	PGSC0003DMB000000005	Pot_ch06	99.79	3549119	3548649	Cytochrome P450	4238	2492	1759	3344	3508.5	3195	3438	3175	2333	2893	3809	3152	2912	2376	2465	3073	3092	3188	4410	2555	2166	2774	2791.5	2350	2160	1479	2265.5	2706	1029	2142.5	3767	2580	3073	2652	1529	1940	3143.5	2876.5	1576	1971
30495	MICRO.3364.C1	27.3.99	RNA.regulation of transcription.unclassified	PGSC0003DMB000000145	Pot_ch05	95.86	973105	972279	Binding / zinc ion binding	85.5	78.5	84	61	58.5	67.5	67	70	80.5	91	104	80	55	84	97	57	67	56	114	236.5	145	70.5	69	101	216	53	55	205.5	91	62	110	69	68	86	92	102	59	82	63	57
30496	bf_cswbxxxx_0006b06.t3m.scf	35.2	not assigned.unknown	PGSC0003DMB000000093	Pot_ch03	96.15	668861	668629	--	180	101.5	116	201.5	90	80.5	133	211	110	131.5	264	104	146	98	82	185	149	82	294.5	148	103	121	86	72	108	97	83	96	71	106.5	103	92.5	102	92	88	86	100.5	87.5	93	72
30497	STMGX46TV	35.1.5	not assigned.no ontology.pentatricopeptide (PPR) repeat-containing protein	PGSC0003DMB000000302	Pot_ch07	99.19	75968	76214	Pentatricopeptide repeat-containing protein	377	328	256	554	424	273.5	402	427	401	319	569	345	335	275	189	421	576.5	288.5	503.5	420	457	589.5	400.5	307	678	353	375	616	173	353	406	270	304	250	180	201	270	390	216	272
30498	MICRO.13050.C2	35.2	not assigned.unknown	PGSC0003DMB000000182	Pot_ch04	99.02	1188434	1188638	Conserved gene of unknown function	58	182	138	233	54	158	211.5	75.5	251.5	66	73.5	170	262.5	48	158	68	61	58	61	165	116	61	153	94	155	58	55	57	96	58	267	54	182.5	54	123	58	56	59	59.5	56.5
30499	MICRO.15444.C1	35.2	not assigned.unknown	PGSC0003DMB000000354	Pot_ch11	99.72	577981	577623	Gene of unknown function	46.5	50	49	52	47	51	54	62	51	50	53.5	52	51	45	48	49	48	46	50	50.5	45.5	45	49	48.5	53	47.5	52	46	43	45	53	47	52	50	48	47	48	50	50	51
30500	cSTD5I3TH	33.99	development.unspecified	PGSC0003DMB000000352	Pot_ch12	100	521681	521577	LATE BLOOMER 1	58	73	64	87.5	78	56	58	57.5	59	59	64.5	55.5	58	54	54	62	78.5	58	66.5	102	66.5	72	63	58	72.5	54	59	67	51	61	84.5	71.5	75.5	69.5	61	60	75	72	62	62
30501	bf_lbchxxxx_0061b05.t3m.scf	35.2	not assigned.unknown	PGSC0003DMB101000020	Pot_ch02	96.88	340856	340537	Phosphoric diester hydrolase	47	50	52	56	52	50	56	50	57	52.5	56	54	51	50	50	49.5	67.5	50	52	51	48	51	50	46	50	56.5	51.5	48.5	44	49	48	46	56	50	49	48.5	51	51	51	53
30502	MICRO.8073.C2	30.2.20	signalling.receptor kinases.wheat LRK10 like	PGSC0003DMB101000051	Pot_ch05	95.51	731162	729983	Wall-associated kinase	48	56	48	55	59	66	55	56	55	65	61	51	54.5	52	47	51	49	48	57	66	59	51.5	62	53	54	62	53.5	53	42	66	51	49	49	49	48	47	79	57.5	52	56
30503	MICRO.982.C1	27.3.03	RNA.regulation of transcription.AP2/EREBP, APETALA2/Ethylene-responsive element binding protein family	PGSC0003DMB000000185	Pot_ch04	99.59	1075571	1074349	AP2/ERF domain-containing transcription factor	13468	13470	7064	14301	12711.5	8745.5	13927	14859	17001	12986	13125.5	11784	11652	7574.5	11613	16205	5258	8814	27799.1	13695	4563	5649.5	5908	4483	6657	4789	6095	4205	3501.5	3506	11409.5	7367	11071	13281	5401	6785	8699	18449.5	4802.5	9072
30505	MICRO.165.C20	26.02	misc.UDP glucosyl and glucoronyl transferases	PGSC0003DMB000000116	Pot_ch12	95.53	1492433	1491722	Zeatin O-glucosyltransferase	52	63	59	81	50	55	60.5	84	59	76	142	65	64	59	48	75	112	85.5	61	116	53.5	73	57.5	110	60	61	68	69	52	50	52	47	59	52	52	53	54	53.5	60	50
30506	bf_arrayxxx_0046h12.t7m.scf	29.5.11.04.02	protein.degradation.ubiquitin.E3.RING	PGSC0003DMB000000055	Pot_ch03	90.89	854662	854253	Ring finger protein	116	184	101.5	124	103	166	183	191	115.5	149.5	145	184.5	102	80.5	185	101.5	88	79	86	145.5	134	120.5	165	116	130	103	114	94	152	174.5	130	185	283	150.5	100	102	187.5	186.5	222.5	146
30508	MICRO.10193.C1	10.5.1	cell wall.cell wall proteins.AGPs	PGSC0003DMB000000140	Pot_ch12	99.59	800547	800063	Fasciclin-like arabinogalactan protein 19	50	51	50	56	44.5	61.5	52	55	65	54.5	54	51	58	45	49	53	101.5	48	69	87	61	55	70	60	52	51	56.5	70	42.5	70.5	67	42.5	50	52	58	44	50	50	48	47.5
30509	MICRO.10028.C1	35.2	not assigned.unknown	PGSC0003DMB000000354	Pot_ch11	97.2	49515	48730	RNA binding protein	109	75.5	70	123	67	60	113.5	101	63	92	73	102	95	54	56	93	68.5	55	67.5	72	86	61	65	56	68.5	72	66.5	60	73	70	59	77	57	55.5	58	69	88	113.5	55.5	60
30510	MICRO.11182.C1	35.1	not assigned.no ontology	PGSC0003DMB000000034	Pot_ch12	99.51	2406793	2407200	22 kDa peroxisomal membrane protein	78	93	81	142	80	75	84.5	114.5	87.5	88.5	170	92	115.5	68.5	82	111	154.5	80	140	135	102	133	146	104.5	116	96.5	103	81	74	99	98	80	102	84	79	69	91	120.5	86	89
30511	MICRO.7299.C2	35.1	not assigned.no ontology	PGSC0003DMB000000096	Pot_ch07	95.53	140598	140085	Catalytic	52	169	56	254	53	189	196	255	63.5	192	243.5	197	213	184	157	217	220	293	238	498	59	64	371	181.5	61	172.5	154	67	101	176.5	327.5	48	150.5	273	181	286	163.5	172	274	55
30512	MICRO.8515.C1	16.2.1.07	secondary metabolism.phenylpropanoids.lignin biosynthesis.CCR1	PGSC0003DMB000000026	Pot_ch03	98.88	83187	82831	Cinnamoyl CoA reductase	168	127	102	163	140	191	172	155	232.5	195	259	159	131.5	260	203	173	508	206	251	558	200	241.5	681.5	276	267.5	282	367	584	98	388	261.5	125	225	140.5	142	100.5	188	152	248.5	166.5
30513	MICRO.2716.C4	35.2	not assigned.unknown	PGSC0003DMB000000216	Pot_ch05	98.75	425542	425063	Prf	477.5	963	378	733	654	407	1581	655	1327	1662.5	1833.5	1432	899	481	315	583	678	392	1597	1148	846	420	324	729	584	1021.5	431	672	233.5	529	671.5	615	610	781	707	257	843.5	950	322	774
30514	MICRO.3565.C2	30.5	signalling.G-proteins	PGSC0003DMB000000268	Pot_ch03	99.19	273529	274269	Conserved gene of unknown function	166	171	130	186.5	214	154	178	185	170	165	244	149	187.5	195.5	133.5	204	223.5	153	240.5	207	171	193	168	150	198	134	121.5	184.5	103	153	174	115	172	144	123	159	140	188	114.5	124
30516	bf_suspxxxx_0017G02.t3m.scf	34.13	transport.peptides and oligopeptides	PGSC0003DMB000000263	Pot_ch09	99.73	181470	181095	Oligopeptide transporter	57.5	52	65	87.5	85.5	51.5	64.5	61	56	53	94.5	79	56	52	61.5	59	55	55.5	59	67	78	50	62.5	58	71	60	55	76	44	47	47	62	81	53	53	51.5	54	80	52	67
30517	MICRO.3682.C1	35.1	not assigned.no ontology	PGSC0003DMB000000706	Pot_ch02	97.27	50574	50976	N-acetylglucosamine kinase	118	96	73	483	330.5	92.5	322.5	303	249.5	234	160.5	120	252	76	179	269.5	241	218.5	407.5	104	188	218	88	78	118.5	82	92	93	150	67	280.5	84	96	91.5	180	193	90	140	157	85
30518	BF_TUBSXXXX_0003B06_T3M.SCF	35.2	not assigned.unknown	PGSC0003DMB000000159	Pot_ch03	99.22	1307086	1307341	--	50.5	54	53	58	62	54	59	59	58	60	65	53.5	62.5	48	48.5	59	52	66	76	55.5	52	56	58	59	59.5	57	51.5	58	46	46.5	52	46	60	54	54	61	50	50	49	52
30519	MICRO.11825.C2	17.3.02.99	hormone metabolism.brassinosteroid.signal transduction.other	PGSC0003DMB000000028	Pot_ch10	100	1316778	1316380	BRASSINOSTEROID INSENSITIVE 1-associated receptor kinase 1	188	231	170	329	267.5	230	286.5	242	194	263	285	192.5	272	238.5	116	219.5	202	236.5	245	277	164	246	195.5	154	225	183	146.5	295	106	202	285	148	203	162	161	186	162	275.5	195.5	159
30520	cSTA14E23TH	29.2.3	protein.synthesis.initiation	PGSC0003DMB000000072	Pot_ch05	99.06	678539	678328	Translation initiation factor	54	52	48	51	50	54	55	57	55	51	57	53	56	47	46.5	50	53	55.5	50	53	58	51	52.5	52	59	58	52	53	45	46	49.5	47.5	56.5	49	51	49	56	54	53.5	55
30521	MICRO.7491.C1	16.2.1.10	secondary metabolism.phenylpropanoids.lignin biosynthesis.CAD	PGSC0003DMB000000073	Pot_ch01	98.64	657763	658203	Cinnamyl alcohol dehydrogenase	1476	1755	376	823	2219	980	1799	2823	1507.5	2372	3192	2358	788	582	647	2986	2914.5	786	1345	2697	1964	1913.5	769.5	979	645	1980	1599	2914	301	1034	761.5	458.5	1158	1032	673	837	2558	671	918	748
30522	MICRO.6126.C1	29.2.3	protein.synthesis.initiation	PGSC0003DMB000000047	Pot_ch07	96.88	1365686	1366038	Eukaryotic initiation factor iso-4F subunit p82-34	83	75	56	86	87	66	107.5	88.5	86	85	84	72	71	61	52.5	85	64	68	79	69	60	60.5	54	55	76	65	63	72.5	50	68	80	67	67.5	66	62.5	66	65	76	65.5	54
30523	POCAC91TP	35.2	not assigned.unknown	PGSC0003DMB102000002	Pot_ch05	97.49	1239887	1239330	--	61	63.5	53	83	64	69	66	69	75	64	87	61	73.5	55.5	54.5	56	55	60	82	89	71	57	65	67	66	60	71	61.5	51	60	63	53	84	79	61	70	61	80	64	76.5
30524	bf_ivrootxx_0031h11.t3m.scf	27.3.07	RNA.regulation of transcription.C2C2(Zn) CO-like, Constans-like zinc finger family	PGSC0003DMB000000146	Pot_ch05	96.72	793132	793432	Transcription factor	88	107	71	113	99.5	105	154	131	105	128	140	131	129	75	68.5	110.5	124	109	139	115	95	134	108	91.5	117	126	105	126	59	98	81	77	110	87	78	76.5	89	97	80	106
30525	BF_LBCHXXXX_0033G06_T3M.SCF	35.2	not assigned.unknown	PGSC0003DMB000000290	Pot_ch01	99.71	510232	510577	Actin depolymerizing factor 5	93.5	100	67	87	97	72.5	81	119	91.5	107	112	117	84.5	61	64	98	114	93.5	91.5	134.5	84	118	101	85	102.5	79	79	104	53	86.5	96	56	84	98	77	78	69	102	75	72
30526	MICRO.5360.C1	35.2	not assigned.unknown	PGSC0003DMB000000550	Pot_ch06	98.31	1775	2543	--	69	250.5	49	548.5	55	136.5	426.5	402	374	50	70	64	323	45	90	410	183.5	50	708	126	51.5	91	94	51	169	54.5	53	148	41	45.5	405	229	95	179	49.5	156	243	363	192	59
30527	MICRO.9112.C1	35.2	not assigned.unknown	PGSC0003DMB000000034	Pot_ch12	96.94	613110	612361	EXO70-G1 protein	45.5	50	48	52	69	60	48	51.5	49	49	53	58	50	45	47	49	50	56	48	51.5	51	50	53	51	53.5	50	49	82.5	42	45	50	46	52	51	50	48	49	47.5	48.5	48
30528	MICRO.7154.C1	33.99	development.unspecified	PGSC0003DMB000000352	Pot_ch12	99.48	515787	515594	LATE BLOOMER 1	57	80	65	96	80	62	66	65	63.5	62	77.5	64	62	54	52	59	99	63	77	118.5	83	80	69	61	78	61.5	63	68.5	54	68	98	89	87	75	67	65	78.5	69	62.5	68
30529	MICRO.1520.C8	33.1	development.storage proteins	PGSC0003DMB000000402	Pot_ch08	94.61	527784	527619	Patatin-2-Kuras 4	48	47	49	48	55.5	53.5	50	49	53	49	51	49	50	45	46	43.5	45.5	49	52.5	52	48	50.5	52	52	54	51	46	48	44	46	46	44	51	48	47	50	47	47	54	47
30530	MICRO.331.C114	35.2	not assigned.unknown	different hits	NA	92.68	173680	173121	--	47	51	51.5	52	52	53	52	48	62.5	50	57	53	49.5	44	47.5	50	48	51	57.5	65	47	54	52	48	55.5	51	49	54	41.5	43	43.5	48.5	58	52	48	48	49	51	47	56
30531	MICRO.5556.C1	27.3.21	RNA.regulation of transcription.GRAS transcription factor family	PGSC0003DMB101000012	Pot_ch02	99.9	121341	122346	GRAS family transcription factor	59	56	54	64	59.5	69	61	66	69	58.5	60.5	71	61	56	51	58	61	57	58	53	64	60	68	57	63	66	57.5	68	47.5	57	58	53.5	56.5	58.5	52	58	84.5	73.5	75	60.5
30532	BF_LBCHXXXX_0030A03_T3M.SCF	35.2	not assigned.unknown	PGSC0003DMB000000654	Pot_ch06	98.4	89077	88642	Dof domain, zinc finger family protein	83	76	71	83	74	69	96	103	85	88	86	89.5	88	63	93.5	106	75	67	86.5	94	91	75	74	73	63	64	67	64	50	62	77	67.5	92	79.5	62	59	80	73.5	73.5	108
30533	MICRO.3959.C1	12.2.02	N-metabolism.ammonia metabolism.glutamine synthase	PGSC0003DMB000000008	Pot_ch10	99.61	2291769	2292023	Glutamate-ammonia ligase	110	105.5	87	150	126	114	128	145.5	114	93	147.5	106.5	111	94	83.5	143.5	107	102	148	117	76	95	98.5	80	110	68	80	84	54	78	108	88	111	100.5	78	88	90	133	58	84
30534	SDBT002G20x.scf	35.2	not assigned.unknown	PGSC0003DMB000000670	NA	91.9	108562	108207	--	52	47	50	53	52	50	50	50	49	52	49	49.5	52	44.5	47	49	60	49	52	55	58	50	52	49	49	53	50	50	46	44	44	47	56	50	49	50	51	49	49	50
30535	MICRO.8503.C1	35.2	not assigned.unknown	PGSC0003DMB000000996	NA	92.89	8836	8424	Gene of unknown function	51	47.5	51.5	61.5	50.5	51	54	54	53.5	52	62.5	54	52.5	46	51	49	71	60	57	56	50.5	55	78	51	69	51.5	51	54	45	45	80	49.5	76.5	51	52	68	52	51	50	63
30536	MICRO.9523.C2	21.01	redox.thioredoxin	PGSC0003DMB000000243	Pot_ch05	98.97	672785	672398	Thioredoxin domain 2; Thioredoxin fold	93.5	82	67	74	65	68	69	69.5	97.5	134	75	76	71	61.5	72	62	79	67	113	149	109	78.5	90.5	143	73	116.5	72	113	66	64	69	53	63	70.5	57	56	89	71.5	60	72.5
30537	MICRO.10384.C1	29.5.03	protein.degradation.cysteine protease	PGSC0003DMB000000392	Pot_ch11	98.76	338815	338334	Cysteine-type peptidase	422	675	485	481	432	359.5	493.5	548	319	555	771	493	373.5	340.5	292.5	529.5	609.5	444	1047	758	428.5	518.5	621	450	604	338.5	356	464	283	351	627	258	662.5	374	431	285.5	305.5	438.5	261	301.5
30539	cPRO12N22TH	35.2	not assigned.unknown	different hits	NA	92.16	180076	180687	--	57	56	54	60	52	74	57.5	61	59	57	68	58	62	50	49.5	58	55	58	65.5	65	53	63	54	53.5	54	61	53.5	83.5	48	56	58.5	60	75	61	50.5	62	53	54	57	60
30540	MICRO.8774.C1	29.5.11.04.03.02	protein.degradation.ubiquitin.E3.SCF.FBOX	PGSC0003DMB000000092	Pot_ch01	100	1127929	1128536	F-box family protein	206	198	153	286	181	201.5	236	257.5	254	227.5	314.5	214	204	193	169.5	259	259	224.5	283	292	186	191	265	153	212	172.5	164	200	103.5	170	210.5	148.5	247	180.5	155	174	217	242	162	152
30541	MICRO.11185.C1	35.1	not assigned.no ontology	PGSC0003DMB000000172	Pot_ch01	99	684240	683638	RRNA-processing protein EBP2	2524.5	1635	1908	4220	2847.5	2245	2339	2840	2552.5	1245	3011	2159.5	2540	1407	2003	2692	6076	2199	3191.5	4850.5	3327	4564	5412	3632	3856	2520	3699.5	2042	983	2523	2106	2010	1956	1696	1281	1391.5	2065	3223	1476	1882
30542	MICRO.1025.C1	28.1	DNA.synthesis/chromatin structure	PGSC0003DMB000000527	Pot_ch02	99.21	244181	246199	Chromatin remodeling complex subunit	1862	1579	1152	3490	1932	1535	2346	2721	1857	1982	2976	1813.5	1684	1424	1249	2700.5	1966	1820	2880	1968.5	1579	1845	1748	1271	2244	1341	1484	1460	732	1424	2056	1185	1553	1383	850.5	1032	1379	2115.5	852	1290
30544	MICRO.9178.C1	35.2	not assigned.unknown	No Significant Hit	NA	NA	NA	NA	--	47	48	49.5	49	52	46	50	53	49	54.5	52	49.5	49	47	44	46	49	53	56	49	49	53	48	49	52	54.5	51.5	55.5	44	52	49	43.5	57.5	54	47.5	56	48	49	49	51
30545	MICRO.13790.C1	35.2	not assigned.unknown	PGSC0003DMB000000072	Pot_ch05	98.75	1969315	1969633	Major allergen Pru ar	52	52	45	52	46	49	48	58	60	50	57.5	56	55	44	46	47	49	54	52	55.5	53.5	51	49	49.5	55.5	49.5	48	54	43	44	44	45	53.5	50	43.5	72	47	53	67	46
30546	MICRO.10414.C1	10.8.01	cell wall.pectin*esterases.PME	PGSC0003DMB102000192	Pot_ch03	97.83	490210	489436	Pectinesterase-2	217	276	181	442	190	360	279	397.5	339.5	468	430.5	294	290	310	175	318	568	201	321	1203	894	795	523	626.5	374	561	329	859	212	464	262	256	405	177	239	195.5	651	210	242	155.5
30547	MICRO.15649.C1	27.1.1	RNA.processing.splicing	PGSC0003DMB000000319	Pot_ch09	98.03	298232	297828	U6 snRNA-associated Sm	385	67	243	339.5	60	520	535.5	579	416	307	73	67	392	56.5	397	568	750	341	654	88.5	71	559	932	391	293	439.5	219.5	597	179	412	677.5	101.5	250	371	218.5	368	509	177	420	60
30548	MICRO.2313.C1	35.2	not assigned.unknown	PGSC0003DMB000000561	Pot_ch12	92.7	131502	130550	DNA binding protein	63	68.5	59	94	68	72	68.5	84	70	76.5	101.5	68	87	57	63	73.5	88	63	90	107	77	77.5	78.5	71	83	72	72	72	60	67	83	69	87	77	70	59.5	83	87	62	64
30549	MICRO.13290.C1	29.5.11.05	protein.degradation.ubiquitin.ubiquitin protease	PGSC0003DMB000000387	Pot_ch11	99.21	480099	480606	Ubiquitin carboxyl-terminal hydrolase 24	48.5	54	60	56	53	51	55	66	63.5	53	58	55	58	47.5	46	54.5	48	52	56	58	48	55	53	55	55	51	55	58.5	54	46	54	47	54	56	52	57.5	46	54	50.5	50
30550	MICRO.159.C1	3.5	minor CHO metabolism.others	PGSC0003DMB000000004	Pot_ch02	100	2249927	2249674	Aldose-1-epimerase	56	63	59	61.5	53	78	70	73	64	63.5	63.5	62	68	53.5	49	61.5	62	57	68	53	69	67	59.5	66	66	55.5	66	61.5	62	61.5	62	53	78	69.5	62	72	72	65	59	61
30551	MICRO.10134.C1	35.2	not assigned.unknown	PGSC0003DMB000000215	Pot_ch06	96.47	704782	705093	Conserved gene of unknown function	78	85	74	128	88	90	104	113	109	98	127	94	88	67	81	102	135	91	107	140	110	126	121	102	115	99.5	115	108	67	96	79	77.5	89	82	66	75	92.5	90.5	85.5	92
30552	MICRO.16417.C1	35.2	not assigned.unknown	PGSC0003DMB000000230	Pot_ch11	99.62	798681	797890	Gene of unknown function	195	267	119	221	157	229	323	361.5	280	310	235.5	168	269	230	98.5	346	273	280	372	322	124	228	216	181	179.5	261	134	167	124	125.5	276	168.5	136	192.5	176.5	167	223	198	167.5	126
30553	bf_swstxxxx_0053c11.t3m.scf	35.2	not assigned.unknown	No Significant Hit	NA	NA	NA	NA	--	46.5	49	50	53	58	52	55.5	68	56	51	52	50	57	47	47	46.5	48	52	54	56	50	54	54	48.5	47	46	54	47	45	43	42	45	51	46	48	48	48	48	53	48
30554	MICRO.14525.C1	35.2	not assigned.unknown	PGSC0003DMB000000073	Pot_ch01	99.57	828677	827738	Conserved gene of unknown function	209	235	298	302	130	578	688	507	336	467.5	430	333.5	418	512	549	308.5	626.5	409.5	527.5	1040	1004	742	933	1286	745	654.5	542	216.5	257	651	372.5	401	580	350	195	146.5	961	295	1015	568
30555	cSTB29I4TH	35.2	not assigned.unknown	PGSC0003DMB000000215	Pot_ch06	99.26	1066202	1065932	Phospholipid N-methyltransferase	238	185	140	281	179	190	227.5	310.5	270	251.5	286	236.5	190	206.5	181.5	291	417	207	287	390.5	315	314	367	245	332	274	257	305	124	209	170.5	139	237	185.5	152.5	141	202	225	179	174
30556	bf_cswbxxxx_0037d09.t3m.scf	27.3.01	RNA.regulation of transcription.ABI3/VP1-related B3-domain-containing transcription factor family	PGSC0003DMB101000128	Pot_ch06	100	1390842	1390646	Transcription factor	49	52	50	56.5	51	54	48	49	55.5	52	57	50	58.5	44	49	52.5	47	53	52	54	50	52	51	48	49	51	46	50	41	42	58	53	52	63	46	85.5	47	54.5	44	50
30558	cSTS11F13TH	31.1	cell.organisation	No Significant Hit	NA	NA	NA	NA	Acyl-CoA synthetase	52.5	59	54.5	61	54	59	57	63	61	59.5	54	60.5	54.5	48	54	55	49.5	58	57	57	57.5	57	56	62	62	53.5	55.5	61	49	49	50	51	56.5	56	55	56.5	54	53	59	55
30559	bf_ivrootxx_0003b07.t3m.scf	26.02	misc.UDP glucosyl and glucoronyl transferases	PGSC0003DMB000000528	Pot_ch02	97.64	240480	239761	UDP-glucosyltransferase	56	50	46	49	51	58.5	51	78	65	53	66	51	69.5	61	50	65	73	53	51.5	54	54	52	53.5	59	50	55.5	55.5	60	46	47	47	52	53	52	48	58	56	49	58.5	51
30560	MICRO.377.C2	35.1	not assigned.no ontology	PGSC0003DMB000000145	Pot_ch05	99.7	1390757	1390086	Small rubber particle protein	81	81	65	95	88.5	78.5	74.5	100	83.5	76.5	79	74	67	82	80.5	97.5	85.5	75	96	70	72	84	87	70	83	65	75.5	86.5	58.5	61	108	61.5	80	74	60	80	64.5	78	72	69
30561	MICRO.1992.C8	35.2	not assigned.unknown	PGSC0003DMB000000110	Pot_ch09	98.09	1617379	1617172	Gb protein	54	69	56	283	60	56	57	59	89	73	156	68	68.5	47	58	51	51	126	58	113	66	162.5	56	55	116	56	93.5	155.5	54	82	64	65.5	87	67	50	50	51.5	66.5	68.5	82
30562	SSBN002N12u.scf	35.2	not assigned.unknown	PGSC0003DMB000000026	Pot_ch03	95.33	1126956	1127721	Protease Do-like 7	140	122	77	134	57	125.5	111	168	98	147	79	95	69	85.5	53.5	165.5	130	60	68.5	102	75	93	98	102	63	71.5	57	75.5	73	73	102	52.5	94	90.5	74	58.5	117.5	65.5	104	56.5
30563	MICRO.661.C1	35.2	not assigned.unknown	PGSC0003DMB000000214	Pot_ch03	97.22	367908	368302	Conserved gene of unknown function	144	182	117.5	271	172	118.5	157	160	212	132.5	204.5	125	170	129	118	173	235	124	143	212	210.5	237	185	160	220	151	153.5	202.5	106	158	168	107	136	121	115	116	132	163	107	118
30564	MICRO.6387.C2	35.1	not assigned.no ontology	PGSC0003DMB000000037	Pot_ch07	99.27	1510099	1510786	Conserved gene of unknown function	121	77.5	72	143	94	105	134	183	108	98	161	126	87	102.5	106	183	144	138	174.5	134	97	123	149	90	119	105.5	88.5	110	55	76.5	96	78.5	97	94	81	89.5	98	92.5	86.5	76
30565	MICRO.9917.C1	35.2	not assigned.unknown	PGSC0003DMB000000055	Pot_ch03	98.05	975148	975918	Gene of unknown function	990	592.5	476	937.5	741	1044.5	1759.5	1021	1362	1123	721	871.5	1088.5	555.5	919.5	894.5	1053.5	853	945.5	981	634	618	1079.5	1386	835	789	1207	1107	255	480	756	391	788	807	520	323	653	679	741	1055.5
30566	SSBT004P20x.scf	29.5.11.20	protein.degradation.ubiquitin.proteasom	PGSC0003DMB000000296	Pot_ch04	96.5	565727	565983	Proteasome subunit beta type	83	104	87	94	91.5	118	128.5	134.5	123	105	135	103.5	95	95	91.5	105	160	97	120	202	127	148	151	114.5	142	131	112	127	78	120	92	86	131.5	105	89	105	108	90.5	106	90
30567	MICRO.13935.C1	35.2	not assigned.unknown	PGSC0003DMB000000021	Pot_ch09	97.17	1559628	1559382	Carbonic anhydrase	46	52	50	51	52	68	55.5	61.5	56.5	51.5	69	53.5	59	46	47.5	54	52	55	53	56	64	48	51	52.5	50.5	61	54	52	45	42.5	49	51.5	53	54.5	51	53	49.5	49	50	48.5
30568	MICRO.13456.C1	27.3.03	RNA.regulation of transcription.AP2/EREBP, APETALA2/Ethylene-responsive element binding protein family	PGSC0003DMB000000234	Pot_ch04	97.06	804519	804959	Ethylene-responsive transcription factor ABR1	54	53	55	59	54	51.5	75.5	65	59	63	59	53	57	47.5	49	54.5	57.5	53	73	66.5	62	56	57	70.5	55	95	55	64	48.5	51	69	49.5	59	52	50	54	50	54	53	56
30569	MICRO.3305.C2	13.2.2.3	amino acid metabolism.degradation.glutamate family.arginine	PGSC0003DMB000000095	Pot_ch01	97.7	101133	100397	Arginase 2	844	713.5	873.5	2198.5	728	1256.5	803	1600	1763	1276	1296	1367	1216	1107.5	1466	1775	1791	1569	2284	2420	1228	1981	1743	1051	1751	1073	1226	1840	521	1260	1287	848	1759	1591	1075	1045.5	1232	1635	769	1115
30570	bf_suspxxxx_0015g11.t3m.scf	35.2	not assigned.unknown	PGSC0003DMB000000273	Pot_ch08	98.56	273095	273232	Conserved gene of unknown function	412	345	246	461.5	249.5	307.5	418	425	412.5	430.5	530	369	409	407.5	338	393	446.5	360.5	605	529	356	420	534	387	391	262.5	288	335	190	220	336	270	352	338	265	273	287	325.5	301.5	230
30571	MICRO.10855.C2	2.2.2.01	major CHO metabolism.degradation.starch.starch cleavage	PGSC0003DMB103000013	Pot_ch04	99.83	937390	937977	Alpha-glucosidase	707	507	402.5	883	567.5	559	716	900	728	674.5	1097	666	661	514.5	541	875.5	951	834	1033	1177	762.5	878	851	607.5	898	710.5	633	697	285	579	576	601.5	775	667	420	471	683	689	537.5	596
30572	bf_arrayxxx_0038e06.t7m.scf	35.2	not assigned.unknown	PGSC0003DMB101000192	Pot_ch05	98.38	319856	319304	TPR domain containing protein	42	52	53	53	45.5	51	53	58	51	56	52	58	51	45.5	43	46	46	48	55	55	48	51.5	52	49	55	50	46	51	41	49.5	43.5	70	46	48	46	48	48.5	48	45	48.5
30573	MICRO.7007.C1	35.2	not assigned.unknown	PGSC0003DMB000000476	Pot_ch02	98.36	42160	43071	Membrane attack complex component/perforin/complement C9	610	600.5	367.5	903	561	543	535	605	706	486	781	575.5	533	456.5	561	652	519	483.5	763	873	533	439	543.5	422	576.5	581	482	538	194	439	483.5	364	579	482.5	410	379	378	760.5	328.5	457
30574	cSTA18L21TH	35.1	not assigned.no ontology	PGSC0003DMB000000300	Pot_ch07	99.51	766059	766264	Zinc finger protein	785	697	592	918	753.5	818	837	1002	626.5	454.5	1327.5	854	763	869	620	1031.5	653	1062.5	1248	748	329	469	635	229	462	266	300.5	402	216.5	426	773	392	712	636	407	709	439	809.5	267	568.5
30575	POCC559TP	35.1.5	not assigned.no ontology.pentatricopeptide (PPR) repeat-containing protein	PGSC0003DMB000000032	Pot_ch04	97.48	1709372	1710243	Pentatricopeptide repeat-containing protein	94.5	95	78.5	99.5	108.5	114	143	105	138	89	109	106	113	73	81.5	83	81	76	111	90	94	83.5	96	78	100	69	86	100	98	92	94	91	116.5	87	85	125	74	108	68.5	80
30577	MICRO.1110.C1	19.8	tetrapyrrole synthesis.coproporphyrinogen III oxidase	PGSC0003DMB000000149	Pot_ch10	100	1241825	1242483	Coproporphyrinogen-III oxidase, chloroplastic	22471.2	20865.1	7256	11757	17282.5	11656.5	26609.3	23007.9	13158	32495.5	31015	26174.6	7041	20246.2	6182	16581	7115	16369	18602.5	7444.5	3992	8663	7275.5	4220	5779	5083.5	3321.5	9641	2564	4680	9793	6775	10365	16787	7188	7605.5	4418	9982	21383.1	9356
30578	bf_arrayxxx_0099g03.t7m.scf	35.2	not assigned.unknown	PGSC0003DMB101000012	Pot_ch02	97.04	14989	15485	Signal transducer	71	81.5	61	79	63	75	84	77	72	88	69	79.5	93	74	66	86	94	62	83	82	64.5	87	90.5	91	78	72	66	73	61	87	88	58	77	65	59	56	70	74	65	62
30579	MICRO.9335.C1	35.2	not assigned.unknown	PGSC0003DMB000000173	Pot_ch01	99.54	1109356	1108925	Eukaryotic translation initiation factor 4g	216.5	213	146.5	300	201	210	287	232	179	198	283	203	193	131	128.5	200	255.5	174.5	195	389	280	347	354	239	294	213	188	231	135	268	217	169	229	160	169.5	148.5	144	212.5	142	127
30580	BF_TUBSXXXX_0007A05_T3M.SCF	35.2	not assigned.unknown	PGSC0003DMB000000072	Pot_ch05	94.46	1803907	1803205	Zinc finger protein	50	58	52	51	46	50	51	52	50	50	56.5	53	52	47	51	50	49	52	52	66	50	48.5	50	47	49	47	46.5	46	45	45	49	44	69	51	47	45	50	64.5	53	50
30581	MICRO.1483.C2	30.3	signalling.calcium	PGSC0003DMB000000542	Pot_ch10	98.9	168838	169656	Calcium-dependent protein kinase 4	305	331	186	394	291.5	301	400	481	405.5	349.5	399	341	362	296.5	217	410	575	282	468	562	322	459	383	262	439	258	249.5	463	137	269	379	166	279	244	175	201	332	294	146	210
30582	PotatoF0599.scf	35.2	not assigned.unknown	No Significant Hit	NA	NA	NA	NA	--	47	49.5	52	56	51	53	52.5	59	51	54.5	57	57.5	56	48	56	45	53	50	53.5	52	49	57	54	46	55	49.5	68	49	47	49	59	46	53	69	53	51	50	52	53	48
30583	STMDZ81TV	35.2	not assigned.unknown	PGSC0003DMB000000102	Pot_ch07	98.27	472189	471672	Class S F-box protein	1202	1180	707.5	2497.5	1648	587	1417	1359.5	994.5	1156	2265	969	1197.5	940.5	445.5	1356	1196	1018	2067	916	783	904	785	588.5	1513	788	853.5	1014	752	997	1599	955	938.5	784	788.5	725	701	1723	637	687
30584	MICRO.4628.C1	35.2	not assigned.unknown	PGSC0003DMB101000051	Pot_ch05	98.53	761549	762229	By genscan and genefinder	331	344	196	315	298	283.5	404	387	317	342	368	406.5	269	234	214	345	406.5	258	430.5	638	318.5	397	373	202	402	234	217.5	377.5	142.5	306	287	184	335	297.5	195	201	276.5	332	142	223
30585	MICRO.3743.C1	29.5	protein.degradation	PGSC0003DMB102000137	Pot_ch09	99.18	114183	113941	N-carbamyl-L-amino acid amidohydrolase	1431.5	1118	959	1883	1459	1408	1777.5	2001	1608.5	1681.5	2584	1375	1441	1470	999	2294	3182	1807	2266	3018	2066.5	2438	2522.5	1557.5	2297	2495	1440	3735.5	711	1713.5	1644	1100	1880	1572	1048	1301	1554	1504.5	1684.5	1502
30586	BF_LBCHXXXX_0031H07_T3M.SCF	35.2	not assigned.unknown	PGSC0003DMB000000052	Pot_ch06	100	847096	846739	Root border cell-specific protein	117	103	80	135	122	103	143	143	118.5	113	185	116	138.5	96.5	79	117	119.5	106	149	111	84	100	101	80	122.5	80	94	91	73	67	128	86	109	113	78	101.5	94.5	131	85	88
30587	bf_swstxxxx_0062g11.t3m.scf	35.2	not assigned.unknown	PGSC0003DMB000000004	Pot_ch02	94.66	1349483	1349227	SP1L	102	124	76	159	97	197.5	211	204	273.5	290	168	142.5	187.5	182	83	127	214	121	148	214	173.5	183.5	150	145	243	449	185	501	80	244	218	81	143.5	92	72.5	85	265	99	329	132
30588	MICRO.2975.C3	35.1	not assigned.no ontology	PGSC0003DMB000000021	Pot_ch09	96.51	2015160	2015902	Catalytic	78	126	70	193	91	82	95	81.5	138	84	220.5	95	128	105	63.5	70	194	82	159	247.5	130	259	173	152	129	121.5	147	124	58	116.5	121	75	201	121	74	113	89	127	124	100
30589	MICRO.4867.C1	27.3.22	RNA.regulation of transcription.HB,Homeobox transcription factor family	PGSC0003DMB000000149	Pot_ch10	100	1059439	1059711	Homeobox protein	69	71	64.5	77	70	81	79	84	109	88	99	84	108	81	63	72	77	75	82	96	76	71	81	71	113	73	72.5	81	58	66	77	57	84	72	66	69	77	76	68	65.5
30590	MICRO.14907.C1	35.1	not assigned.no ontology	PGSC0003DMB000000127	Pot_ch03	97.83	1172825	1172320	CBS domain containing protein	1782	2451	1125	1537.5	2431	1287	2593.5	2542	1693.5	1860	2952	2348	2022	1469.5	1376.5	2195.5	2193.5	2041	3192.5	2151.5	1287.5	904.5	2050	1169	2555	1886	1805	1423.5	628	1316.5	2416.5	1145	1536	1884.5	885	1206	772	2237	1230	1852
30591	SDBN005L13u.scf	35.2	not assigned.unknown	PGSC0003DMB000000410	Pot_ch05	99.7	426236	426564	--	45	51	51	53	47	52	49	49	59	51	56	54	52	48.5	45	47	46	50.5	55	53	49	45	49	46	49	44	48.5	48	44	45	45	46	49	49	48.5	48	56	49.5	50.5	46.5
30592	MICRO.17993.C1	35.2	not assigned.unknown	PGSC0003DMB000000679	Pot_ch09	98.96	166653	166940	GTP-binding protein engB	155	145	108	188.5	160.5	162	184.5	213	183	188	250.5	182	160	172	115	172.5	422	190.5	231.5	417	291.5	381	332	267.5	352	204	179.5	291	99	204	144	137	181	131	110.5	118	150	182	143	132
30593	bf_arrayxxx_0048f05.t7m.scf	35.1	not assigned.no ontology	PGSC0003DMB000000279	Pot_ch06	90.36	520563	520077	Reticulon B16	51	49	50	52	49	51	56	53	53	51	58	56	52	49	47	49	46	55.5	53.5	55	50	48	51	47	55.5	51	51	51	42.5	43	46	43	49	50	49.5	50	52	53.5	50	50
30594	MICRO.4984.C1	16.8.1	secondary metabolism.flavonoids.anthocyanins	PGSC0003DMB000000728	Pot_ch12	94.33	58220	59011	Malonyltransferase	46	49	48	50	49	50	50	47	50	55	51.5	51.5	50	47	45	47.5	45	46.5	51	50	47	46	49	47	50	45	48	48	45	52	48	45.5	48	50	49	48	52	51	49.5	45
30595	bf_stolxxxx_0051h04.t7m.scf	35.2	not assigned.unknown	PGSC0003DMB000000062	Pot_ch03	91.2	1560716	1560501	Hydrolase, alpha/beta fold family protein	45	51	47	52	48	52	50.5	51	53	52	54	54	51	48	47	47	46	52	52	50	48	51	50	49	57	48	45	50	44	48	47	48.5	53.5	50	50	49.5	50	51	50	48
30596	STMCU73TV	35.2	not assigned.unknown	PGSC0003DMB000000376	Pot_ch12	97.75	10647	10295	Erect panical 2	85	78	77	159	107	77.5	100	93	78	115	127	100.5	107	72.5	61	86	105	101	100.5	72	69	99.5	94	86.5	135.5	81	90	112	58	100.5	103	58	81	76	56	63	70	83	81	106
30597	MICRO.6901.C2	35.2	not assigned.unknown	PGSC0003DMB000000086	Pot_ch04	95.95	139028	139348	--	69	45	49	52	48	75	92	148	46	51	56	48	46	47	45	115.5	106	48	61	48	65	106	58	46	48	52	48	45	43	42	43	47	53	52	45	50	47	45.5	90	47.5
30598	STMJD03TV	16.2.1.08	secondary metabolism.phenylpropanoids.lignin biosynthesis.F5H	PGSC0003DMB000000181	Pot_ch04	98.97	397423	398003	Cytochrome P450	266	104	47.5	229.5	426	137	139	376	52	326	247	104	54	294	51	306.5	673	269	220	150	55	614	255	58	53	410.5	53	487.5	46	405.5	47	107	68.5	121	48	140.5	126	77	167	136.5
30599	STMCD86TV	35.2	not assigned.unknown	PGSC0003DMB102000027	Pot_ch05	96.99	1497963	1498261	ATP binding protein	971	1406.5	981.5	2019	1854	1494.5	1881.5	2289	1453	1406	2071	1433	1753	1231.5	1109	2129	2359	1619	2348.5	2398.5	1600	1799	1926	1575	2148	1235	1595.5	1800	538	1341	1390	884	1841	1107	774.5	909	1277	1442	1023.5	1319
30600	MICRO.14414.C1	35.2	not assigned.unknown	No Significant Hit	NA	NA	NA	NA	--	51	53	54.5	61	63	56	58	68.5	58.5	59.5	68	60	64	53	54	55	54	55	54	61	55	59.5	56	57	56	55	56	58.5	49	54	49.5	52	64	53.5	55	57	62.5	58	58.5	52
30601	bf_arrayxxx_0042h05.t7m.scf	35.2	not assigned.unknown	PGSC0003DMB000000048	Pot_ch08	97.93	1942576	1942719	Peptidase M1 family protein	367	388.5	283	529.5	431	369	645.5	601	494.5	484.5	634	525	440.5	257.5	344.5	429	565.5	344	651	607	304	425	459	370	490	354	380	521.5	144	341	325.5	234	282.5	384.5	208	249.5	255	428	203.5	307.5
30602	bf_ivrootxx_0026a02.t3m.scf	35.2	not assigned.unknown	PGSC0003DMB101000063	Pot_ch12	96.69	576461	575950	Jasmonate ZIM-domain protein 1	55	81	58.5	52	61	69	79.5	85	55	69	49	71	61	53	62	67.5	53	67	51.5	96	78.5	58	75	78	110	58.5	75.5	52.5	51	73	60	63	162	70	51	62	85	68	66	98.5
30603	MICRO.2191.C3	29.4	protein.postranslational modification	PGSC0003DMB000000324	Pot_ch11	98.29	407516	407168	3-phosphoinositide-dependent protein kinase-1	297	303	198.5	420	357.5	262	364	329	347	275.5	363	342	312	253	190	287.5	423	270	436.5	467	254	373	358	252.5	335	236	226.5	298	118	209	283	171	221	247	167.5	189.5	232	332.5	149.5	189
30604	MICRO.4223.C2	2.2.1.03.02	major CHO metabolism.degradation.sucrose.invertases.cell wall	PGSC0003DMB000000008	Pot_ch10	99.12	2824523	2825543	Beta-fructofuranosidase	50.5	58	49.5	52	53	51	50.5	50	48	51	55	57	52.5	48	46	50	47	52	52.5	75	48	62	55	47	52	67	48.5	50	46	44	43.5	44	53	54	46	63	47	48	48	48
30605	bf_suspxxxx_0021D09.t3m.scf	35.2	not assigned.unknown	PGSC0003DMB000000376	Pot_ch12	97.06	22828	22895	BRCT domain protein	221	110	119.5	339	219	99	184	169	148	172	407	178	140	103	73	132	99	96	165.5	88	88	72	79.5	82	140	76	88	106	77	112	238.5	118.5	202	123	117	107	142.5	284	103	107
30606	MICRO.3072.C2	1.03.11	PS.calvin cyle.RPE	PGSC0003DMB000000497	Pot_ch03	95.45	55749	54923	Ribulose-phosphate 3-epimerase, chloroplastic	52	56	50.5	59	53	50.5	61	64.5	53	61	57	56	58	50	44	55.5	58	53	58	52	50	56	73	51	52	50	48	49	42	51	43	48	51	53	47	50.5	54	58	54	50
30607	MICRO.684.C2	30.11.1	signalling.light.COP9 signalosome	PGSC0003DMB000000149	Pot_ch10	97.92	711814	711339	Signalosome subunit	374	321	517	1469	733	562	397	1163	1118	406	1171	411	754	276.5	567	1033	1818	966	858	1525	1505.5	1298.5	1133.5	550.5	1121	930	778	969.5	367	448.5	550	560	814	330	243	594	416	639	453	562
30608	MICRO.712.C15	35.2	not assigned.unknown	PGSC0003DMB000008463	NA	99.58	132	370	Gene of unknown function	147	342	103	790	508	312	775.5	699.5	318	307	262	124	665.5	235	89.5	789	641	542	648.5	366.5	144	557	454	323	179.5	506.5	279	134	244	275.5	395	299.5	339	233	211	207.5	430	209	405.5	231
30609	STMGC18TH	30.2.17	signalling.receptor kinases.DUF 26	PGSC0003DMB000000180	Pot_ch06	95.33	718045	718537	--	51	48	51	53	51	53.5	54	51	53	52.5	51	56	53.5	45	47	52	64	51.5	54	50	47	50	48.5	50	54	53	51	50	42.5	49	44	44	52	53	47	46.5	52	48	51	50
30610	MICRO.2546.C2	30.3	signalling.calcium	PGSC0003DMB000000436	Pot_ch10	98.63	173891	174839	DNA-binding protein S1FA	4750	4174	2297.5	5260	4938	3342.5	5696	5321.5	5078.5	5162	6383	4003.5	3492	4493	3017	5301.5	9161	3776	6518	10122	6007	8012	7974	4645	7726	6464	6708	8106	1852	5233	3575	3078	4055	3519	2551.5	2361.5	4349	5201	2886	3787
30611	bf_mxflxxxx_0055b09.t3m.scf	35.2	not assigned.unknown	No Significant Hit	NA	NA	NA	NA	Hydroxyproline-rich glycoprotein family protein	51	48	52	53.5	53	55.5	54	57	50	53	57	60	55	47	48	53	48.5	56.5	50	60	48	52	55	53	60	53	53.5	60	44	50	48	46	54	74	49.5	52.5	50	50	57	60
30612	MICRO.2042.C2	35.1	not assigned.no ontology	PGSC0003DMB000000363	Pot_ch01	98.24	599549	599038	Gibberellin receptor GID1	230.5	280	161.5	273	234	258.5	241.5	330	287	387.5	426.5	306	269	260.5	175.5	260	271	214.5	352	444	230	325	328	261	286	232	271	272	133	204	279	160	223	190.5	175	205.5	197	226.5	134	167
30613	STMHP88TV	35.2	not assigned.unknown	PGSC0003DMB000000018	Pot_ch04	96.69	2360350	2359629	--	92	52.5	47.5	58	132	59	58	130	55	105	187	81	53.5	93.5	50	133	210.5	108	138	55	47.5	158.5	52.5	54	59	137.5	109.5	184	41	118	51	87	56.5	71.5	49	83.5	88	116	93	74
30614	MICRO.15945.C1	29.5.11.04.03.02	protein.degradation.ubiquitin.E3.SCF.FBOX	PGSC0003DMB000000287	Pot_ch02	100	275815	276295	Protein AFR	462	629	333	666	499	571	473	606	481	395	865	488	434	627	312	588	675	438	619	610	390	485	571	306	537	398.5	374	808	196	580.5	490	236	463	360.5	252	375.5	381	469	228.5	351
30615	bf_cswbxxxx_0029d08.t3m.scf	35.2	not assigned.unknown	PGSC0003DMB101000036	Pot_ch03	90.71	1054667	1054806	Glutamate-ammonia ligase	70	70	60	105	82	65	83	79.5	78.5	82	119	83.5	74	69	54	74.5	68.5	71	101	73.5	58	63	61	72	92	66	63	81	51	68	73	76	76	63	56	77	75.5	85	71	71
30616	MICRO.2533.C1	35.1	not assigned.no ontology	PGSC0003DMB101000020	Pot_ch02	98.63	2033395	2033906	GTP binding protein	67	73	63	75	63.5	81	80	75	80	68	83.5	64.5	74.5	67.5	60	70.5	65	68	76	85.5	66	66.5	70	66	71	74	61	68.5	53	64	71	59	82	67	65	69	66	74	63	75
30617	cSTA12K20TH	8.2.09	TCA / org. transformation.other organic acid transformaitons.cyt MDH	PGSC0003DMB000000365	Pot_ch11	94.44	517690	517529	Malate dehydrogenase	56	58.5	52.5	61	61	67	66	78	62	66.5	62	65	59	55	54.5	58	56.5	81	76	58	62.5	48.5	60	59	60	52	60	61	45	50	56	54	65	66	54	54.5	54	56.5	57	58
30619	MICRO.8868.C1	20	stress	PGSC0003DMB000000144	Pot_ch08	98.41	797812	797498	Defender against cell death 1	503.5	628.5	463	807	649	634	782	922	732	861	1117	720	677.5	551	566.5	748.5	1344.5	644	793	1848	1157.5	1169	1183	1063.5	890	1283.5	1010	1516	330	1054	598	482	676	534	375	424	827	611	918	843.5
30620	bf_suspxxxx_0012a03.t3m.scf	35.2	not assigned.unknown	PGSC0003DMB000000272	Pot_ch07	96.95	486006	486299	CUE domain containing protein	55	51	47.5	57	57	51	58	50	50	51	67	69	58	46	50	47	51	55	56	49	49	50	53.5	48.5	53	49	48	51	44	44	56	45	56	57.5	49	53	51	53	66	49
30621	MICRO.12108.C1	10.6.2	cell wall.degradation.mannan-xylose-arabinose-fucose	PGSC0003DMB000000339	Pot_ch09	97.69	489711	490227	Beta-galactosidase	75.5	77	60	75	55	98.5	97	95	85	72	62	65	73	55.5	76	81	101	62	125.5	75	71.5	108	120.5	96	72.5	86	59	97	66	63	77	69.5	95	104	62	91	91	84.5	72	62
30622	MICRO.883.C3	27.3.99	RNA.regulation of transcription.unclassified	PGSC0003DMB000000249	Pot_ch04	94.9	495306	496066	RRM-containing RNA-binding protein	3858	1828	1280	3877	7063	2869	2723	7220.5	2424	4484	7618.5	1695	2335	6047	1339	6773.5	5309	5607	6093	1323	1276	2950.5	1445	602	1503.5	5514.5	3053	2274	836	5598	3176.5	3391	2352.5	4423	1163	4165	4417.5	5209.5	6024	4738
30624	BF_CSCHXXXX_0041A02.T3M.SCF	35.2	not assigned.unknown	No Significant Hit	NA	NA	NA	NA	Glycerophosphodiesterase	62	372	249	467.5	103	111	421	557	279	276	102.5	151	122	66	123	512	443	344	156	185	125	247.5	133	297	429	420.5	393	103.5	182	125	450	119	440	106	96	73.5	151	450	295	393
30625	MICRO.17409.C1	35.2	not assigned.unknown	PGSC0003DMB000000032	Pot_ch04	99.78	132110	131654	GYF domain-containing protein	55	56	58	63	63.5	62.5	59	59	63	56	69	65	59	47.5	49	54	56	56.5	68	71	59	60	64	60	60	58.5	56	59.5	49	52.5	48	50	64.5	58	55	56	56	55	56	51
30626	BF_TUBSXXXX_0058F09_T3M.SCF	35.2	not assigned.unknown	PGSC0003DMB000000068	Pot_ch01	94.12	865046	864861	--	61	75	55	101	106	62	68	72.5	68	68	104.5	73	69	58	52	69.5	56	68	70	65	75	62	61	52	79.5	59	56	63	50	58	54	71	81.5	60	59	59	52	96	56	69
30627	MICRO.1831.C2	34.8	transport.metabolite transporters at the envelope membrane	PGSC0003DMB000000078	Pot_ch12	100	441422	440634	Plastidic ATP/ADP-transporter	7497	7609	8682.5	21402.9	8389	9417.5	8615	20060.4	13523.5	12590	18818.5	8493	11945	17476	6676	19966	20078.7	10511	28248.8	19112.5	14362	15301	14745.5	15202.5	28585.1	16821	11209	18116.5	6776	16222	18551.5	7469.5	10343	6135.5	7326	6002	21453.6	7864	12476.5	10821
30628	MICRO.16497.C1	27.3.35	RNA.regulation of transcription.bZIP transcription factor family	PGSC0003DMB000000290	Pot_ch01	99.36	51797	52265	DNA binding protein	76	54	71	96	51	90	77	58	62	54.5	82	96	69.5	61	74.5	53	49	63	59	84	65.5	55	78	78.5	100.5	60	67.5	56	66	70	69	79	120	66	64	57	120.5	76	97	94
30629	MICRO.14726.C1	34.7	transport.phosphate	PGSC0003DMB000000409	Pot_ch09	99.79	193830	194312	Sialin	65.5	78.5	55	79	75	59.5	74	83	74	130	124	67	70	68	57	67	135	62.5	77	136.5	118	290	164	149	164	81.5	104.5	79	59	148	69.5	63	71	66.5	54	59	81.5	57	63	65.5
30630	MICRO.7062.C1	35.1.40	not assigned.no ontology.glycine rich proteins	PGSC0003DMB000000095	Pot_ch01	100	12716	13130	Conserved gene of unknown function	2538	2297	2304	5241	3217	2114	2357.5	3971	2397.5	2781.5	4918	2046	2040	2011	1579	3124	2198	2661	2496.5	1612	1039.5	2208	1444	880	2178	1933	1539	2235	1073	2250	3369	1765	2549.5	1547	984.5	1838.5	1706	3264	1600.5	1368.5
30631	bf_mxflxxxx_0029f07.t3m.scf	35.2	not assigned.unknown	PGSC0003DMB000000040	Pot_ch03	99.71	1311645	1311985	Protein SEY1	49	51.5	47	61	49	52	53.5	54	52	51	54	52	57	46	51	48	53	53	53	50	53	49	48	53	60	54	48	49	43	46	46	50	50.5	47.5	49	51.5	49	52	49.5	55
30632	bf_arrayxxx_0057h01.t7m.scf	35.2	not assigned.unknown	PGSC0003DMB000000549	Pot_ch11	98.44	112415	112225	Whole genome shotgun sequence assembly, scaffold_7	807	1264	546	800	713	1033.5	1244	2220	980	1990	1281.5	1545.5	905.5	1068	611	1515.5	4443.5	1209	1589	6254	4233	2466.5	3932	2048	3271	1029	1567	4369.5	1666	3441	1201	751	793	679	963	451	1296	779	1382	609
30633	bf_suspxxxx_0025C12.t3m.scf	35.2	not assigned.unknown	PGSC0003DMB000000068	Pot_ch01	98.78	353056	352566	Pentatricopeptide repeat-containing protein	272	302.5	159.5	440	294	226	305	315	250.5	202	398	201	202.5	224	254	281	329	217.5	409	334	198.5	329	277	226	260	222	187	219	107	186	215.5	154.5	211	223	149	155	206	300	116	158
30634	MICRO.18087.C1	35.2	not assigned.unknown	PGSC0003DMB000000044	Pot_ch06	99.4	2277902	2278236	Phosphatidylinositol transfer protein	121	221	106	315	153	128	175	193	119	156	281.5	185	133	118	210	141	142	126	225.5	204	144	140	163	165.5	218	106	133	185	101.5	167	159	110	139	128	104	106.5	117	151.5	94.5	132
30635	MICRO.10065.C2	29.4	protein.postranslational modification	PGSC0003DMB000000004	Pot_ch02	98.65	121123	120604	Calcium/calmodulin-dependent protein kinase CaMK3	166.5	169.5	132.5	164	142	118	190	180.5	135.5	192	176	201	192	141.5	143.5	159.5	451	150	183.5	329	228.5	311.5	305	246	301.5	186.5	310	213.5	182	206	147	112	134	110	126	105	103	152.5	85	103.5
30636	MICRO.8876.C1	29.5.02	protein.degradation.autophagy	PGSC0003DMB000000104	Pot_ch01	92.93	282609	283427	Autophagy 8h	51.5	51.5	51	59	57	49	58	61.5	60	55	63	55	52	45	48.5	47	50	56	61	59	50	50	55	54.5	52	50.5	51	48	43	44	45	43	55	54.5	54	55	51	58	45.5	51
30637	MICRO.16981.C1	35.2	not assigned.unknown	PGSC0003DMB000000164	Pot_ch04	97.01	200609	199983	VQ motif family protein	1564	1866	1001	2367	1383	1658.5	2687	2121	1867	1954.5	2540.5	1942	1218	1498	1662.5	2087.5	1568	1762	2099	2257	1588	1749	1939	1723	2213.5	1685.5	1501	1114	486	1383	1513.5	1108	1597.5	1252	908	845	1472	1734	1368	1361
30638	MICRO.17506.C1	35.2	not assigned.unknown	No Significant Hit	NA	NA	NA	NA	--	76	75	66.5	85.5	103	89	91	100	92	84	158.5	86.5	91	68	70.5	87	88	74	80	84	78	80	87.5	76	102	103	98	95	57.5	68.5	83	67	76.5	72.5	67	66	74.5	70	58.5	68
30639	MICRO.4158.C1	35.2	not assigned.unknown	PGSC0003DMB000000335	Pot_ch08	96.13	490973	490690	Zinc finger protein	46	49.5	49	51	55	52	54	100	57	53	55	52	56	45	49	48	44	53	56	49	50	53	51	51	53	53	48	51	44	50	50	44	50	51	45	50.5	49	50	50.5	48
30640	MICRO.4283.C2	35.1	not assigned.no ontology	PGSC0003DMB102000002	Pot_ch05	99.07	2285688	2285901	N-acetyltransferase	74	75	71.5	175	143	76	63.5	217	66	151	144	119	63	93	59	104	739	169	91.5	644	463	382	447	224.5	287.5	56	238	758	208	57	184.5	69	83.5	71.5	86	94	54	76	217.5	77
30641	bf_mxflxxxx_0009b02.t3m.scf	20.1.07	stress.biotic.PR-proteins	PGSC0003DMB000000026	Pot_ch03	94.85	1670521	1670789	Protein P21	61	65	49	58	50.5	57	68	57.5	58	71	56	59.5	149	49	50	49	53.5	50	59	65	62	56	56	67	51	48.5	56	56	46	46	50	52	67	64	47	47.5	50	49	51	54
30642	MICRO.5597.C1	35.2	not assigned.unknown	PGSC0003DMB101000128	Pot_ch06	99.5	1357911	1357106	Nucleic acid binding protein	122	109	82.5	148	92	120	150.5	135.5	140.5	117.5	124	129	123	98	119	120	111	115	105	121	91	137	128	94.5	132	92	120	114	77	102	106	88.5	110	125	89	130	93	109	89.5	105
30643	MICRO.400.C2	27.3.12	RNA.regulation of transcription.C3H zinc finger family	PGSC0003DMB000000202	Pot_ch05	98.07	203589	201774	Transcription factor	450.5	562	489	732.5	546	1119.5	1279	1912	220	421.5	469	746.5	277	161	893	840	296	461	165	532	322.5	556	986	347	521	424	405	193	293.5	1012.5	265.5	497.5	1783	532	271	263	1155	429	1045	1054.5
30644	MICRO.2314.C1	35.2	not assigned.unknown	PGSC0003DMB000000136	Pot_ch01	98.39	1291468	1290477	Conserved gene of unknown function	201.5	151	128	255.5	151	167	161.5	203	192	195	232.5	191	171.5	172	164	216.5	246.5	199	197	228	132.5	163	192.5	167	193	132	176	178.5	93.5	141	171	134	183	143	138	127	141	184	130	143
30645	SSBN001E06u.scf	35.2	not assigned.unknown	PGSC0003DMB000000179	Pot_ch04	99.66	695607	695902	Gene of unknown function	47	49	50	53	50	47	53.5	51.5	55.5	54	60	51	52	45	50	46.5	50	49	47	50.5	49	53.5	52	50	49	48	51.5	51	43.5	45	43.5	45	50	46	45	48.5	47	50.5	50	52
30646	STMJG56TV	33.99	development.unspecified	PGSC0003DMB000000093	Pot_ch03	94.83	1765813	1765257	UPA16	3203	8971	2509	6394.5	2159	8047.5	5584	4023.5	11023	8116	2647	4148	3115	6624	3085	4671	3225	2980	4153.5	7774	7980	2810	2720	5957	2697.5	1948	2258	3493.5	3924.5	2064.5	1569	2629	5286.5	3486	3680.5	1044	5496.5	2581	1657	1941
30647	MICRO.4273.C4	28.1	DNA.synthesis/chromatin structure	PGSC0003DMB102000010	Pot_ch01	100	1245637	1246215	Dead box ATP-dependent RNA helicase	4297	3992.5	2400	6215	4272	3517.5	4408	4620	4468	3390.5	5518	3817.5	3943	3904	3321	4574.5	5708.5	3837	6040	5908	3162	4274.5	3814	2816	4700	2444	3034.5	3554	1127.5	2618	3997	2412	4551	3255	2106	2430	3387	4680.5	1754	2813.5
30648	MICRO.9102.C1	33.99	development.unspecified	PGSC0003DMB000000136	Pot_ch01	99.55	1278636	1278194	Nodulin	58	58.5	68	70	60	59	65.5	73.5	64	57	66	56	71	55.5	52	66	61	55.5	60	63	61.5	63	62	63	77	65	62	62.5	44	52	57	55	62	56	51	57	61	60	56	53
30649	MICRO.3165.C1	11.2.04	lipid metabolism.FA desaturation.omega 6 desaturase	PGSC0003DMB000000047	Pot_ch07	99.12	1676763	1676307	Plastidial delta-12 oleate desaturase	1329.5	1421	604	1960	1613	1100	1730	1860.5	1214.5	1608	1843	1391	1275	1179	809	1921	1839	1584	2327	1613.5	1098	1705	1270	901	1066.5	1138	816	1603	439	916	1181	1009	1630	1266	950	779.5	1202	1470	977	947
30650	MICRO.10435.C1	29.2.1.99	protein.synthesis.chloroplast/mito - plastid ribosomal protein.unknown	PGSC0003DMB000000129	Pot_ch10	98.42	972351	971910	Ribosomal protein S9	2361	1732.5	1004	2599	1526	1419	2175	2453	2114	1512.5	2257	2015	1613.5	1727.5	1501.5	2384	2116	1833.5	2515	1845	1130.5	1705	1627	1150	2101	1365	1374.5	1406.5	603	1276.5	1228	1376	1883	1888	1029	1159	1223	1604.5	1257	1508.5
30651	BF_TUBSXXXX_0057C01_T3M.SCF	35.2	not assigned.unknown	PGSC0003DMB000000331	Pot_ch12	96.42	268308	268030	--	49	54	55	57	53	55	52	53	80	52	59	56	55	47	48	52	48	55	63	53	54	51	52	50	50	50	51	57.5	48	45	57	48.5	53.5	51	49.5	49	49	52	51	52
30652	BF_CSCHXXXX_0040G03.T3M.SCF	35.2	not assigned.unknown	PGSC0003DMB000000150	Pot_ch06	94.76	181424	181665	Cyclin-C1-2	390.5	364	398.5	622.5	509	512	443	570	491.5	534	885	427	399	409	369.5	493.5	552	572	541	713	549	597	508.5	386	496	384.5	383	497	205	354	395	427	611	491	252	352	363	409	319.5	362
30653	bf_arrayxxx_0035a03.t7m.scf	35.2	not assigned.unknown	PGSC0003DMB000000316	Pot_ch02	94.16	555949	556359	Multicopper oxidase	46	50.5	46	50	46	47.5	48.5	49	57	50	50	48	53	43	46	49	46	48	51	47	49.5	49	47	48.5	51	47	63	54	41	42	43	45.5	52.5	48.5	44.5	48	47	51	50	49
30654	MICRO.2340.C1	11.9.3	lipid metabolism.lipid degradation.lysophospholipases	PGSC0003DMB000000052	Pot_ch06	99.48	1481209	1481785	PI-phospholipase C PLC4	124	142	87	132	159	137	141	130	149	137.5	133.5	117	112	95	95.5	112.5	125	120	160	135	90	120	101.5	114	106	89	115	158.5	59	110	144.5	98	104	98	94.5	95.5	127	117	86	96
30655	MICRO.15183.C1	29.4	protein.postranslational modification	PGSC0003DMB102000002	Pot_ch05	98.36	1054255	1053829	Casein kinase	2533.5	1026	1747	3784	2751	2335.5	1825.5	3615.5	3571	1206	1943	1356.5	1637	2162	1876.5	3461.5	3424.5	2463.5	1296	899.5	2339.5	2600	2584	634	3337	1215.5	2275	3020	1086.5	663	2356	676.5	798	858	612	1511	543.5	1069	1386	805.5
30656	bf_cswbxxxx_0057f06.t3m.scf	35.2	not assigned.unknown	PGSC0003DMB000000354	Pot_ch11	98.07	45101	44896	UDP-glucose:sesaminol 2'-O-glucoside-O-glucosyltransferase	60	53	49.5	51	51	57	56	58.5	97	56	66	52.5	58.5	46	48	50.5	49.5	54	56	57	50.5	53	57	63	54	51	53.5	80.5	46.5	75	48	47	56	48.5	54	74.5	55	50	48	55
30657	bf_mxflxxxx_0061b11.t3m.scf	35.2	not assigned.unknown	PGSC0003DMB000000783	SL2.10ch06	99.77	95894	95463	Gene of unknown function	46	57	51	58	52	50	58	59	53.5	57	57	52	56	47	47	49	49.5	55	59	60	51.5	57	53	52	52	49	50	54	44	47	47	48	56	52	48	54	51	51	54	50
30658	MICRO.16164.C1	35.2	not assigned.unknown	PGSC0003DMB000002589	NA	94.77	821	992	--	79	75	65	78	85	86	86.5	84	76	81	77.5	80	65	71.5	58	76	65	69.5	82.5	77	67	76	74	69	86	62	75	97	56	69	67	66	101	72	68	77	62	72	61	73.5
30659	MICRO.10962.C1	35.2	not assigned.unknown	PGSC0003DMB000000244	Pot_ch02	98.49	628691	629087	M404	695	667.5	271	1397.5	806	931	534	654	734.5	758	1425	1130	920	731	612	520	475.5	963	822	1049	740.5	752	1160	593	759	497	501	698	197.5	678	690	614	914	695.5	477	322.5	753	913	834	593
30660	MICRO.16857.C1	13.1.6.2	amino acid metabolism.synthesis.aromatic aa.phenylalanine and tyrosine	PGSC0003DMB000000133	Pot_ch11	98.19	952453	952729	Chorimate mutase	51	60	53	57	54.5	56.5	93	77	54	68	79	59.5	57	53	48	59.5	84.5	58	62	84	67.5	92	103	105.5	78	80.5	76	84	52	84	57.5	55	56	58.5	58	75	68	55	57	56
30661	MICRO.8281.C1	27.3.49	RNA.regulation of transcription.GeBP like	PGSC0003DMB000000092	Pot_ch01	96.92	1396141	1395329	Transcription regulator	2280	2441.5	1506	3367	2113	2137	2647	2911	2674	2420	3303	2618	2244.5	1814	1841.5	2394	3020.5	2106	3025	3487	2024	1865	2723	1375	2638	2276	2007	2205	876.5	2182	2424	1244	2346	2149	1350	1436	2398.5	2631	1681.5	1807
30662	bf_arrayxxx_0084c01.t3m.scf	35.2	not assigned.unknown	PGSC0003DMB102000060	Pot_ch02	93.53	272329	272489	Conserved gene of unknown function	49	49	49	54	47	52	54	54	58	52	60	55	54	43	46	51	55	51	54	53.5	51.5	52	56	45	51	53	68	54	43	44	51	46	53	56	49	51	50	53	46	51
30663	MICRO.726.C1	29.2.3	protein.synthesis.initiation	PGSC0003DMB000000173	Pot_ch01	99.63	634521	635057	Eukaryotic translation initiation factor 3 subunit B	7827.5	6865	4157.5	9309.5	9332	5367	9909	8276.5	6859	7094.5	12260	6900.5	5902.5	5403	4576.5	7095	6976	7045	9755	10489.5	6009	7413.5	8487	5386.5	9192.5	8308	5931	7101	1959	4654	5588	5607	6877	5211.5	3498	3173	5617	9128	6815	5745
30664	ACDA04048B04.T3m.scf	35.1	not assigned.no ontology	PGSC0003DMB000000101	Pot_ch11	95.71	527582	527650	RNA processing factor 1	545	341	299	883	521	736	911.5	1041	1072	711.5	1398	614	990	375	274	556	416.5	371	591	297	224	269.5	279	153	515.5	336	252	428	177.5	316	438	329	463.5	348	289.5	539	537	344	175	270
30665	MICRO.1681.C2	35.2	not assigned.unknown	PGSC0003DMB000000312	Pot_ch10	97.77	579659	580685	Gene of unknown function	56	53	55	60.5	65	52	67	64	57.5	53	78.5	57	72	48	53	63	56	58	64	53.5	55	54	50	49	59	53	50	54	48	44	55	46.5	72	54.5	64	54.5	49	68	52	56
30666	bf_ivrootxx_0058h07.t3m.scf	35.2	not assigned.unknown	PGSC0003DMB000000565	Pot_ch04	95.79	106058	105455	Ubiquitin thioesterase otubain	48	61	49.5	56	52	52	53	55.5	76	56	64	57	58	47	57	52	54	50	61	52.5	50	49	51.5	49	52	50	52	53	43	49	52.5	51.5	56	50.5	50	54	52	54	49	55.5
30667	MICRO.9929.C1	34.16	transport.ABC transporters and multidrug resistance systems	PGSC0003DMB000000026	Pot_ch03	98.71	797491	796950	Protein WAX2	267	303	192.5	512	155.5	401.5	358	405.5	610	375.5	605.5	343.5	321	337	201.5	382.5	388	341.5	526	469	197	274	361	232	419	458	262	1019	165	346	937	188	685	347.5	178	178	522	325.5	454	303.5
30668	MICRO.7710.C2	35.2	not assigned.unknown	PGSC0003DMB000000500	Pot_ch01	90.58	222792	223237	Axoneme-associated protein mst101	5866	6393	2307	4829	7916	3045	4779	10865	8071	6990	7687.5	5546	3201.5	3265.5	2551	9602	9130	6431	6718	7148.5	5061	7661.5	6035.5	3149	5933	4938	5680	8685.5	1462	3160	3778.5	2498	3176	3310.5	2832	3765	3100	5795	2840	2728.5
30669	MICRO.3808.C1	29.5.05	protein.degradation.serine protease	PGSC0003DMB000000226	Pot_ch04	100	856309	856456	1-O-acylglucose:anthocyanin-O-acyltransferase	52	51	53	53	51	52.5	54.5	54	57	50.5	58	54	53	47	50	49	50	53	55	54	55	53.5	53	46	52	48	48.5	58.5	46	45	60	45	56	60	51	51	50.5	51	52	50
30670	SSBN001A21u.scf	35.2	not assigned.unknown	PGSC0003DMB000000132	Pot_ch08	98.09	1008788	1008423	DNA binding protein	52	57	56	56	54.5	53	56	60	57.5	58	63	55	64	49	50	54	49	53	57	73	53	55	54.5	51	62	53.5	52.5	57	43	48	50	49	55	56.5	46	50	57	62	53	51
30671	bf_ivrootxx_0058c08.t3m.scf	35.1	not assigned.no ontology	PGSC0003DMB000000627	Pot_ch09	95.17	144655	144395	Protein yippee	49.5	51	46	56	53	52	55	53	54	56	62	53	54	47	48	49	51	54	55	52	48	52	51	50	50.5	61	49	53.5	43	47	48	48	55	54	52	51	50	53.5	52	51
30672	bf_arrayxxx_0031a01.t7m.scf	35.2	not assigned.unknown	PGSC0003DMB000000443	Pot_ch02	99.11	94760	95209	Ubiquitin-protein ligase	104	182	100	284.5	166.5	156	141.5	152	207.5	183	166	132	203	198	91	145	183	147	199	211	220	236.5	228.5	207.5	175	209	195	191	93	205.5	219.5	186.5	166.5	129.5	100	105	171.5	258	193.5	154.5
30673	cSTD8L20TH	2.1.2.01	major CHO metabolism.synthesis.starch.AGPase	PGSC0003DMB000000666	Pot_ch07	95.81	15211	15516	Glucose-1-phosphate adenylyltransferase small subunit, chloroplastic/amyloplastic	2160.5	2491.5	2118	1387	3031	1811	2197	2245	2726	2406	5496	1107	3195	1603	967	2093	1386	1706	4048	680	723	1048	954	500	1440	588	1152	1020.5	573	720.5	1436	1280	2283	1499.5	887	1890	1287	1129	840	1155
30674	MICRO.17755.C1	35.2	not assigned.unknown	No Significant Hit	NA	NA	NA	NA	--	51.5	54.5	51	56	53	53	55	52	57	58	60	70	60	44	48.5	52	52	54	58	57	52	50	53	47.5	48	49	55	51	47	45	47	49	59	58	51	52	48	55	53	50
30675	MICRO.17354.C1	35.1	not assigned.no ontology	PGSC0003DMB102000002	Pot_ch05	99.18	4529658	4529901	SH3 domain containing protein	52.5	56	55	57	56.5	53	56	60.5	59	59	67	60	77.5	51	53	53	52	58	57	59	56	54	57	52	56	54	53	54	48	51	56	54	58.5	62	53.5	53	53	58	54	52.5
30676	MICRO.16057.C1	27.3.27	RNA.regulation of transcription.NAC domain transcription factor family	PGSC0003DMB000000345	Pot_ch06	98.48	91027	91290	Transcription factor	296	232	131.5	430	181.5	202	257.5	202	328	155	207	262	301	229	322.5	217	204	160	298.5	266	237	211	244	178.5	321.5	153	230.5	122.5	114	260	142	127	131	157	244	182.5	125	257	119	193.5
30677	MICRO.3359.C1	29.2.2	protein.synthesis.misc ribosomal protein	PGSC0003DMB000000150	Pot_ch06	100	970075	969903	40S ribosomal protein S24	6740	4796	4637	9864.5	14240	10095.5	5456	9388.5	9358.5	7300.5	15087.5	6739.5	8321	12584	4630	8705	14290	9028	8485.5	12567	7915	7818	9022	7678.5	8940	8807	6459	18100.5	3032	8284	18451.5	7355	9495	5573	3673	7289	12186.5	6414.5	9653	7253
30678	MICRO.7226.C1	35.2	not assigned.unknown	PGSC0003DMB000000148	Pot_ch11	98.53	976631	976156	Conserved gene of unknown function	25777.6	21097.4	18306	53493.1	42796.5	27751.2	29239.9	49955.1	38658.1	27467.3	60869	24317.8	23085.7	37509.1	16812	40143.9	29693.5	35594.7	35499.9	25255.1	18154	26005.8	27661.4	17282.5	30506.4	16303	22908	29053.1	12347.5	19267	31343.7	18297.5	38688.5	27182.7	21801.8	23356.3	21767	20713.8	27440.4	22258.5
30679	MICRO.10861.C1	35.2	not assigned.unknown	PGSC0003DMB000000098	Pot_ch01	97.19	273753	274214	Exonuclease	440	528	223.5	521	717.5	813	1004	714	667	933	1035	611	1498	572	315	627	431	534	638.5	931.5	644	1008	1028	598.5	760	353	464.5	449	244	608	690	263	453	343	293	291	497.5	482	288	429
30681	MICRO.13466.C1	35.2	not assigned.unknown	PGSC0003DMB000000540	Pot_ch05	96.86	48778	48152	SUMO isopeptidase	214	252	139	311	211	165	280.5	227.5	286.5	260	435	257.5	207	224	132	225.5	281	191	377	368	218	233	257	233	210	185	167	223.5	120.5	184	230	182	232	204	170	140	250	352.5	149	193
30682	bf_ivrootxx_0001h08.t3m.scf	29.5.11	protein.degradation.ubiquitin	PGSC0003DMB000000148	Pot_ch11	99.13	743223	743912	Cysteine-type endopeptidase/ ubiquitin thiolesterase	295	393	290	400	347	770	426	530	516.5	430.5	407.5	392	583.5	324	213	377	393.5	232	476	303.5	352	337.5	240	262	250	233	202	292	527	595	444.5	365.5	739	365	445.5	450	403	226	566	161.5
30683	POAB769TP	35.2	not assigned.unknown	PGSC0003DMB102000106	Pot_ch10	93.65	1534349	1533717	DELLA protein GAI	67	94.5	61	65	47.5	50	51.5	50.5	55.5	51.5	52.5	126	50	54	51.5	45	45	61	50	49	47.5	47	48	49	48	60.5	47	47.5	64	86	46	44	360	48.5	79.5	73.5	47.5	52	50	49
30684	MICRO.9788.C1	35.2	not assigned.unknown	PGSC0003DMB101000381	Pot_ch04	100	199201	199877	Small hydrophobic protein	1040	997.5	670	1005.5	848	1087	1419.5	1243	1218	605.5	1327	929	881	926	1162.5	1091.5	573	799	653	617.5	441	519	443	333	535	508	567	444	299	469	653.5	316	871	847.5	563.5	842.5	386	1062.5	480	417
30685	MICRO.1319.C1	20.1.03	stress.biotic.signaling	PGSC0003DMB000000400	Pot_ch03	97.49	75553	75235	SGT1	2645	2007.5	1484	2967	4043	2098.5	3686.5	4157	2764	1527	3925	2486	2723.5	1886	2186	3245	2333	2315	3649	1579.5	970	1738	1641.5	1138.5	1741	1619	1534	1724	517.5	1561	2899	1588	1836	2482	931	2157	1295	2912	1136	1568
30686	SSBN002D18u.scf	29.4	protein.postranslational modification	No Significant Hit	NA	NA	NA	NA	Protein phosphatase 2c	69	64	60	63	65	78.5	68	76	70	63	65.5	62	62	68	53	70.5	58	63	61	60	59	65	60	61	67	63.5	58	84	53	63	68	58.5	74	69	67	66	87.5	76	88	82
30687	MICRO.14917.C1	35.1.5	not assigned.no ontology.pentatricopeptide (PPR) repeat-containing protein	PGSC0003DMB000000590	Pot_ch02	99.14	77013	75850	(-)-a-terpineol synthase	499	423	382.5	488.5	417	323	714	794	423	600	778	641.5	358	337	318	609	432	393	712	555	245.5	291.5	322	265	388	300	306	371	175	302	473.5	274.5	564.5	396	289	283	495	431.5	299	347
30688	bf_mxflxxxx_0060a10.t3m.scf	35.2	not assigned.unknown	PGSC0003DMB000000005	Pot_ch06	99.59	2538447	2538206	--	49	54	50	53	51	52	52	54	53	55	51.5	51	54	46	49	52	51	52.5	50	52	53	55	59	50	54.5	51	49	54	44	46	47	46	53	50	54	62	52	51	53	56
30689	BF_TUBSXXXX_0035G05_T3M.SCF	35.2	not assigned.unknown	PGSC0003DMB000000292	Pot_ch08	93.42	811068	810765	--	140	105	101	124	124	139	155	166.5	154	130	159	106	116	89	106	123	138	113	108.5	116	127	130	147	115	140	151	133	169.5	103	142	106.5	115	137	141	118	117	168	160	152	148
30691	ACDA04070D02.T3m.scf	35.2	not assigned.unknown	PGSC0003DMB000000284	Pot_ch01	94.95	81928	82460	Conserved gene of unknown function	62	57	56	73.5	68.5	59	59.5	71	66	62	69	64	67	53.5	51	63	64	64	69	64	54	61.5	73.5	56	68	58	73	60	47.5	53	56	53	62	59	50	58.5	60	63	56	58
30692	MICRO.182.C6	35.1	not assigned.no ontology	PGSC0003DMB000000379	Pot_ch10	99.72	392058	392408	Arabinogalactan peptide 14	123.5	102.5	80	116	108	94	91	138	128	121	100	156	162	79	73	119.5	131	124	103.5	127	93	157	161	125	157	90.5	124	153.5	73.5	105.5	103	80	103	72	94	92	73.5	113	87	86
30693	MICRO.6686.C2	27.3.16	RNA.regulation of transcription.CCAAT box binding factor family, HAP5	PGSC0003DMB000000087	Pot_ch06	98.28	1246109	1246749	CONSTANS interacting protein 2a	379.5	206	167.5	380.5	392.5	198	381	444	446	222	356.5	361	398	205	209	412.5	322.5	266.5	484	204	157	183	348	224	326	264.5	290	213	95	249	273.5	165	228	222	190.5	237	197	372	271.5	231.5
30695	MICRO.13554.C1	35.2	not assigned.unknown	PGSC0003DMB101000099	Pot_ch03	99.23	261926	262705	Conserved gene of unknown function	1221	1134.5	955	2099	1319	1153	1441.5	1748.5	1375.5	1638.5	2693.5	1381	1273	1234	755.5	1543.5	2145	1305	1822	2218	1523	1763	2067	1340	1821	1478	1488	1634	601	1186.5	1369	884	1456	1007	701	1002.5	1651.5	1385.5	1469.5	1055
30696	BF_LBCHXXXX_0043A06_T3M.SCF	35.2	not assigned.unknown	PGSC0003DMB000000034	Pot_ch12	97.23	1945970	1946362	MAP protein kinase	172.5	154.5	87	258	198	168.5	187	178.5	180.5	220.5	219	194	128	145	110	133	190	164	165	268.5	146	98	215.5	217.5	252	227	228	256	83	174	149.5	95.5	174	90	95	108	208	129	108.5	113
30697	MICRO.11562.C2	35.2	not assigned.unknown	PGSC0003DMB000000004	Pot_ch02	93.16	559722	559228	Conserved gene of unknown function	139	159	154	167	136	102	175	242	199	138	193	160	107.5	107	114	196	119.5	112	203	122	83.5	81	106	95	129	114	126	88.5	169	93	119	86	144	112	141.5	132.5	121	161.5	93	116.5
30698	STMCI55TV	35.2	not assigned.unknown	PGSC0003DMB000000191	Pot_ch08	91.85	1195300	1195790	Polyphenol oxidase	50	208	95	53	51	112	276	79	57	104.5	84	62	325.5	48	50	51	272	451.5	62.5	774	2294.5	635	1172	6373.5	429.5	649	1054.5	249	44	520	45	59	62	58	49.5	194	314	56	295	129
30699	MICRO.3395.C1	13.2.6.2	amino acid metabolism.degradation.aromatic aa.tyrosine	PGSC0003DMB000000148	Pot_ch11	95.84	603368	603011	Fumarylacetoacetate hydrolase	516.5	664	595	153.5	151	521	491	1564	772	810	253	574	1020	131	350	1590	4191	219	454.5	2964	2831	1517	2529	192	400	1136	1732.5	416	842.5	1048	156	755.5	171	122	105	577	814	433	217.5	131.5
30700	095C01AF.esd	35.1.5	not assigned.no ontology.pentatricopeptide (PPR) repeat-containing protein	PGSC0003DMB000000004	Pot_ch02	98.13	1960650	1961289	Pentatricopeptide repeat-containing protein	69	99	101	98	81	78	129	140	142	93	94	78	87	63.5	89	139.5	189	128	148	160.5	67	89	83.5	62.5	165.5	84	122.5	154.5	59.5	67	106	67.5	109	121	81	97.5	109	71	62	112.5
30701	MICRO.14756.C1	10.6.1	cell wall.degradation.cellulases and beta -1,4-glucanases	PGSC0003DMB000000309	Pot_ch09	99.61	154165	154673	Endo-1,4-beta-glucanase	69	62	53	78	129	60	90	67	55	77	70	79	112	64	53	65	52	60	64	56	67	55	62	71	71	64	89	69.5	50	49	56	54	62	62.5	56	54	61.5	67	59	73
30702	MICRO.9295.C1	35.2	not assigned.unknown	PGSC0003DMB000000008	Pot_ch10	96.3	3474138	3474430	Conserved gene of unknown function	1295.5	1335.5	524	861	1707.5	1713	2853.5	3630.5	1134	2995.5	2873	1596	2047.5	1054.5	1135	2852.5	2465	928	3446	1475.5	879.5	1317	1800.5	1178.5	2181.5	702	1658	3130	239	708	3109	1475	780	1956	427	613	2568	2129	2400	2830.5
30703	STMHP95TV	19.8	tetrapyrrole synthesis.coproporphyrinogen III oxidase	PGSC0003DMB000000127	Pot_ch03	98.04	594760	594098	Nucleic acid binding protein	250	232.5	231	359	275	253	315	307.5	254.5	219	329	350.5	332	144	209	281	366	259.5	335	354	316	419	379	189	357	306	257	286	124	347.5	286.5	209.5	177	278	114	220	177.5	316.5	186	227
30704	MICRO.8627.C1	29.5.11.04.02	protein.degradation.ubiquitin.E3.RING	PGSC0003DMB000000112	Pot_ch10	99.72	764228	764943	Rnf5	837.5	843	554	1184	715	839	1026	1284	1261	1197	1497	976.5	737	881.5	712.5	1150	1036	1030	1314	1490	670	762.5	971	723	1078	876	744	986	369	748	977.5	529	1119	734	534	616.5	1365	938	1020	809
30705	MICRO.546.C2	11.1.31	lipid metabolism.FA synthesis and FA elongation.pyruvate DH	PGSC0003DMB000000089	Pot_ch03	100	1395203	1396461	Pyruvate dehydrogenase E1 beta subunit	888	1080	784	1303	975	811.5	1114	1385.5	990	1318	1670.5	1293.5	898	1164	706	1073	3306	1095	1998.5	4045	2352	3567	3380.5	2029	2588	1568	1785.5	2267	658	1670	977	760.5	1012	800	699	574	1432	1009	961	879.5
30706	bf_swstxxxx_0032b07.t3m.scf	35.2	not assigned.unknown	PGSC0003DMB000000072	Pot_ch05	96.91	125016	124407	Mucin	1395	1132	972.5	1635	1467.5	1092.5	1252	1610	1715	1360	1635	1359.5	1495	1161	1330	1509.5	1639.5	1245	1964	1804	1520.5	1406	1314.5	1133.5	1440	1399	1235	1470	409	669.5	1336	1069	954	1192.5	734.5	975	899	1120	759	859
30707	MICRO.17786.C1	35.2	not assigned.unknown	PGSC0003DMB000000047	Pot_ch07	98.26	1824813	1824473	Major pollen allergen Car b 1 isoforms 1A and 1B	49	50	54	56.5	56	52	59	59	57	51	62	65.5	51	43	48	48.5	52	58	91	58.5	52	52	51	48	56	66	52	51	54	42	46	50.5	78	55	48	74	51	49.5	50	51
30709	bf_cswbxxxx_0053c01.t3m.scf	35.2	not assigned.unknown	PGSC0003DMB000000503	SL2.10ch12	93.04	314184	314035	CONSTANS interacting protein 2b	427	1005	396	912	630	471.5	1342	1376.5	503.5	576	721.5	967.5	1000.5	344.5	835	1305.5	969	656	1078	825	639	524	777	543	926	871.5	877	439	321	597.5	949	506	1218	685	518	349	704	906	509.5	768
30710	MICRO.17879.C1	4.04	glycolysis.PPFK	PGSC0003DMB000000086	Pot_ch04	100	1000688	1001214	6-phosphofructokinase 5, chloroplastic	265	263.5	175	343	257	234	279	366	316.5	303.5	456	300	259	223.5	195	329.5	334	253	403	369	202	254	278	219	266	277	243	256	120	207	283	174.5	283	194.5	171	194	242	297	197	207
30711	MICRO.3715.C2	27.1	RNA.processing	PGSC0003DMB000000249	Pot_ch04	100	297237	298151	U4/U6 small nuclear ribonucleoprotein Prp4	2934	4130	2464.5	6335	3079	2923	3791	3192	4850.5	2181.5	3640.5	3937	4880	2339.5	2799	2992	2704.5	2371	4467	3144	2084	2164	2669.5	1704.5	3422	2011	2025	2762	1346	1854	4642	1687	3614.5	2007	2085	1798	2329	3509.5	1193	2309
30712	MICRO.13949.C1	20.2	stress.abiotic	PGSC0003DMB000000281	Pot_ch08	94.33	653625	654052	--	50	52	50	50	59.5	71	93	53	78	52.5	58.5	86.5	75.5	46	60	50	62	51	143.5	66	53	50	52	52	51	62	55	49	48	49	41.5	45	56	48	50	48	50.5	164.5	51	81
30713	090D11AF.esd	35.1.5	not assigned.no ontology.pentatricopeptide (PPR) repeat-containing protein	PGSC0003DMB000000215	Pot_ch06	98.39	820987	821295	Eukaryotic translation initiation factor 3 subunit	70	114	102	84.5	82	97	85.5	118	83	149	143	88	79	128	85	100	77	107.5	103	78	72	93	76	76	92	67	60.5	103	71.5	89	129.5	90.5	142	113	73	98.5	90	84	68	116
30714	MICRO.1755.C4	35.2	not assigned.unknown	PGSC0003DMB000000004	Pot_ch02	99.72	403456	403102	Nucleoporin	794	750	455	1117	867	688	882.5	1034.5	841	795.5	1118.5	832.5	889	668.5	579	957	1891	818.5	1206	1798	1271	1778	1703	1060	1766	1099	1376.5	1299.5	428.5	1010.5	842	551	792	637	441.5	453	773.5	978	492	734
30715	MICRO.1286.C1	35.1	not assigned.no ontology	PGSC0003DMB000000076	Pot_ch07	99.23	1773662	1773275	Dihydrolipoamide succinyltransferase component of 2-oxoglutarate dehydrogenase	1438	1043	835	1970.5	1211.5	1131	2323	1962	1539	2106	3556	1600.5	1233	1139.5	942	1765	2760	2025.5	3064	4832	2210	2211	3440	1928	2339.5	1794	2567	2081.5	779	1279	1076.5	994	2449.5	1427.5	752	1003.5	1463.5	1390	1682.5	1016
30716	MICRO.98.C7	1.03.03	PS.calvin cyle.phosphoglycerate kinase	PGSC0003DMB000000076	Pot_ch07	92.9	132372	132824	Conserved gene of unknown function	1672	1403	702	1794	1298	1388	2124	3552	1464	3581	2714	3075	1046	1997	967	2523.5	2523	1704	3751.5	2906	1240	1527	2209	1308.5	1598	2032	1218	1783	537.5	939.5	1222	653.5	1204	1748.5	1097	939	1115.5	1493	1355	1375
30717	MICRO.5899.C2	1.01.02.01	PS.lightreaction.photosystem I.LHC-I	PGSC0003DMB000000116	Pot_ch12	98.49	227380	228173	Chlorophyll a-b binding protein 8, chloroplastic	60	58	50.5	56	59	59.5	62	66.5	58	71	60.5	60	56	50.5	50.5	68	53	50	61.5	56	56	57	64	53	62	57	50	59	53.5	54	50	50	54.5	61	57	50	56	54	53.5	56
30718	cSTA12I20TH	35.2	not assigned.unknown	PGSC0003DMB000000079	Pot_ch07	96.75	833209	832660	--	49	50	50	52	48	55	53	49	54	50.5	62	51	54	47	46	52	68	50	54	50	48	53	50	51	52	55.5	47	70	46	43	47	46	51	50	52	50.5	45	49	51	48.5
30719	cPRO32O9TH	17.2.1	hormone metabolism.auxin.synthesis-degradation	PGSC0003DMB000000613	Pot_ch07	99.68	194564	194876	Auxin efflux carrier component	53	59	51	63	57	55	57	67	66	56	61.5	58	61	49	51.5	58	55	57	69	58.5	55	53	56	57	56	53	55	67	49	48	54	49	56	53	50	61.5	48	56	50	52
30720	MICRO.9081.C1	20.1.02	stress.biotic.receptors	PGSC0003DMB000001431	NA	98.74	1622	1145	--	53	62	61	76	59.5	70	79.5	65	81	96	69	67	83	58	56.5	59	61	70	68.5	78	66	59	55	55	57	66	54.5	54	50	53	73	53.5	76	59.5	73	55	62	65	53	56
30721	bf_mxflxxxx_0070d07.t3m.scf	35.2	not assigned.unknown	PGSC0003DMB000000103	Pot_ch05	98.5	1714711	1713981	Acyltransferase	53	57	54	61	58	63	66	69	61	64	76.5	66	65	48	46	54	52	56	66	70.5	56	66.5	62	56	60.5	58	53	53	51	57	58	58	61	58	57.5	62	50	51	54	53
30722	MICRO.61.C5	35.2	not assigned.unknown	PGSC0003DMB000000032	Pot_ch04	94.98	173489	173942	Gene of unknown function	136	199	138	302	222	170	203.5	178	145	218	345	165	146	180	98	196	142	234	178	166.5	111	98	147	102	211	96	106.5	137	88.5	75	184.5	132	260	151	150.5	144.5	183.5	200	161	134
30723	MICRO.2170.C2	29.5.03	protein.degradation.cysteine protease	PGSC0003DMB000000034	Pot_ch12	99.74	2177617	2178386	Cysteine protease	68	66	58.5	84	81	58	81.5	78	77	67	84	66	61	58	51	73	96	69.5	91	121	86	80	73.5	77	118	72	97	96	63	68.5	68	59	72	54.5	67	57	68	62	66	63
30724	bf_stolxxxx_0036f08.t3m.scf	35.2	not assigned.unknown	PGSC0003DMB000000341	Pot_ch08	93.28	379959	380074	Ankyrin protein kinase	127.5	109.5	85	205	118.5	103	124	172	105	86	130	123.5	145	84.5	89	121	140.5	95	139	136	109	125	116.5	91	115	89	93	102	69	111	113	98	157	106	89	82	92	130.5	64	87.5
30725	MICRO.16561.C1	35.1	not assigned.no ontology	PGSC0003DMB000000125	Pot_ch06	98.35	1196079	1195353	Prefoldin subunit	1673	2353.5	1633.5	3327	1225.5	1425	1467	3417.5	1744	2592	3660.5	1486.5	2514	2122	2674	3051	4847	3089.5	2433	3643.5	3650.5	4286	2803	1905	2627	1609	1821	3080	922	2220	1335	1793	2362	1018.5	939	1445	1304	2507	1071	1321.5
30726	STMHX84TV	26.12	misc.peroxidases	PGSC0003DMB101000020	Pot_ch02	92.75	647335	647912	Peroxidase	48	58	49.5	53	72	55.5	56.5	52	90	196	60.5	90	65	47	49	50	49	54	50	58	53	55	57	56	64	76	64	58	46	51	51	53.5	62.5	59	48	51	51.5	52	53	56
30727	MICRO.1889.C3	26.1	misc.cytochrome P450	PGSC0003DMB000000102	Pot_ch07	94	973565	973172	CYP72A56	46.5	48	51	50	46	48	53	51	49	53.5	53	55	50.5	46	45	47	45	48.5	60	49	50	51	52	48	49	46.5	45	49	43	44	47	47.5	51	48	47	50	50	52	52	55.5
30728	MICRO.10845.C1	27.3.67	RNA.regulation of transcription.putative DNA-binding protein	PGSC0003DMB000000265	Pot_ch02	98.52	833006	832465	Transcription regulator	703	587	587	607	672	597	865	722	712.5	505	893.5	696.5	593.5	593	574	791	734	530.5	783	966	448	548	511	498	704	406	485	565.5	341	355	694	490	612	575.5	470	463.5	691	565.5	455	387
30729	MICRO.842.C1	27.4	RNA.RNA binding	PGSC0003DMB000000092	Pot_ch01	99.21	629972	630224	Poly(RC)-binding protein	81	82	69	76	90	75.5	94	99	82	75	115	73	74.5	68.5	61	92.5	82.5	84	116	71	67	89	68	68	79	75	66	72	56	61	66.5	63.5	83	76.5	61	67.5	76.5	77	61.5	66
30730	STMDV85TV	35.2	not assigned.unknown	PGSC0003DMB000000172	Pot_ch01	91.37	427772	428024	Serine/arginine-rich protein	5476.5	5350.5	3299.5	5786.5	3966.5	4603.5	6623.5	7669	7053	10944	8078	5922	5182	4412	9320	6382	2705	5101	8210	4456.5	1945	2743.5	4498	2202	3456	2158	3689	4143	1573	1769.5	10350.5	3639	9817.5	4462	3553.5	3145	3859	4961	3610	3852
30731	MICRO.11232.C1	35.2	not assigned.unknown	PGSC0003DMB101000128	Pot_ch06	96.01	625201	624511	--	78	89	58	87.5	66	71	89.5	110	96	84	76	82.5	79	64	63	102.5	179	54	147	134	104	56	96	123	150.5	124	86	54	58	92	74	69	77	53	76.5	50	77	102	64	77.5
30732	MICRO.779.C9	35.2	not assigned.unknown	PGSC0003DMB000000156	Pot_ch06	98.29	291128	291768	Conserved gene of unknown function	48.5	56	57	63	54.5	60	61	61	54	53.5	66.5	52.5	66.5	45	51	52	52	51	63	59	50	55.5	57	56	55.5	53.5	55	55	43	53	54	53.5	55	58	51	58	50	51	55	50
30734	MICRO.11970.C1	35.2	not assigned.unknown	PGSC0003DMB101000192	Pot_ch05	100	292255	292738	KH domain containing protein	48	49	50	53	51	67	52	55	81	55	54	48.5	84	42	46	49	50	51.5	53	53.5	48	50	48.5	47.5	49	62	45	66	43	45	55	60	54	48	47	56	46	47	50	49
30736	bf_arrayxxx_0062h01.t7m.scf	35.2	not assigned.unknown	PGSC0003DMB101000707	Pot_ch04	NA	NA	NA	Dual specificity protein phosphatase Diacylglycerol kinase, catalytic region	313	393	293	514.5	405	384.5	483	549	479.5	483	692	379	403.5	450	312	534	1114.5	451	469	1088	741	993	1008	612	791	411	489	590	211	561	371	365	521	371	255	306	477	376	386	293
30737	cSTB48O16TH	35.2	not assigned.unknown	different hits	NA	97.37	49530	49681	--	51	79	53.5	65	59	63	68.5	85	66	70	76	62	67	49	51	87	77	58.5	94	105	59	59	59.5	63	58	53.5	72.5	58	52	52	55.5	56	63	68	60	70	55	56.5	54	58
30738	bf_mxflxxxx_0069h01.t3m.scf	35.2	not assigned.unknown	No Significant Hit	NA	NA	NA	NA	--	52	57	55	73	67	64	67	76.5	72.5	74	77	60	67	59	53.5	58	56	63	74	72	63	67	60	61	60	56.5	59	73	49	56	57	55	75	63	55	66	55	58	60	60.5
30739	MICRO.13686.C1	35.1	not assigned.no ontology	PGSC0003DMB000000504	Pot_ch06	99.36	82274	80875	CLIP-associating protein	638	458	345	883	560	449.5	596	575	647	449	680	519	556.5	494	470.5	641.5	337.5	499	830	357	277.5	326.5	287	228.5	354	302.5	291	276	167	240.5	553	351	445.5	527.5	319	341.5	368	618	275	428.5
30740	bf_suspxxxx_0004b03.t3m.scf	35.2	not assigned.unknown	No Significant Hit	NA	NA	NA	NA	--	62	48.5	52	49	49	53	50	52.5	55	53	54.5	55	52	48	54	47	49	50	50.5	51	53	52	48	60	51	57.5	48	70	47	45.5	48	43	51	47	50	51.5	48.5	51	56	53
30741	cSTB10N19TH	34.14	transport.unspecified cations	PGSC0003DMB101000042	Pot_ch05	95.87	372005	372125	Anion:sodium symporter	48	54	51	59.5	51	56	52.5	63.5	83.5	58	54	50	59	46	45.5	53	47	54	60	58	49	55	55	51	55.5	53	49.5	56.5	43	74	54.5	50.5	59	58	53.5	81	48.5	48	54	53
30743	SDBN003M12u.scf	35.2	not assigned.unknown	different hits	NA	97.99	1403059	1403356	--	227	215	166	291.5	203.5	195	241	277	267	227	336	211	234	189	174.5	298	456	265	290	423	308	413	386	220	321	251.5	258	333	106	227.5	177	190	241	194.5	154	159	192	251	191	207
30744	MICRO.14665.C1	28.2	DNA.repair	PGSC0003DMB000000022	Pot_ch07	95.58	894249	893707	DNA mismatch repair protein MSH6-2	195	302	197	269.5	286	187	267.5	313	247	262	284.5	240	351	139.5	219	307	307	247	408	378	222	346	333.5	187	382.5	180	181.5	264	141	164.5	362	187	292	354.5	145	151	204	251	209	206
30745	BF_TUBSXXXX_0064D01_T3M.SCF	10.8.01	cell wall.pectin*esterases.PME	PGSC0003DMB000000131	Pot_ch11	97.49	671277	671711	Pectinesterase inhibitor	158	303.5	141.5	268	225	251	158	132	249	201	950.5	226	122	204.5	194	116	156	192	849	190	99.5	242	168	324	168.5	97	216	163	55	248	123	130	225.5	264	107	78	127.5	164	110	133
30746	MICRO.9169.C1	27.3.06	RNA.regulation of transcription.bHLH,Basic Helix-Loop-Helix family	PGSC0003DMB000000479	Pot_ch11	98.45	26919	27236	DNA binding protein	1380.5	929.5	785	1673	990	1447.5	2064.5	1726.5	1259	1114	1488	1551	835.5	970.5	527	1622	1547	1111	820	841	707.5	879	922	441	606	579	869.5	856	483.5	828	985.5	605	1677	770.5	830	630.5	1583	1055	871	553.5
30747	MICRO.12226.C2	35.2	not assigned.unknown	PGSC0003DMB000000155	Pot_ch12	96.65	216837	216635	Conserved gene of unknown function	130	124	89.5	170	124	114.5	139	122	186	154	119	160.5	164	104.5	84.5	93	85	104	151	176.5	89	109	86	77.5	129.5	182	106	280	72	103	139.5	86.5	116.5	113.5	85	68.5	122	125	67	112
30748	cSTB47C22TH	13.1.3.6.1	amino acid metabolism.synthesis.aspartate family.misc.homoserine	PGSC0003DMB000000222	Pot_ch06	97.58	831928	831640	Aspartate kinase	46	51	50	51	52	62	45.5	54	49.5	51.5	57.5	53	49.5	47	46	50	49	47	59	54	49	51.5	56.5	48	51	51	47	52	42	46	45	52.5	54	51	50	50	47	53	52.5	48.5
30749	bf_lbchxxxx_0060g01.t3m.scf	35.1	not assigned.no ontology	PGSC0003DMB000000004	Pot_ch02	99.32	3370861	3370423	Conserved gene of unknown function	370	452	293	418	308	338	599	744.5	722.5	592.5	527	368	350.5	297	333	650	759	491.5	597	863	380	395.5	438	338.5	647	454.5	492	582.5	208.5	317	416	172	446.5	347	280	276	339	341	297.5	380.5
30750	MICRO.2790.C1	35.1	not assigned.no ontology	PGSC0003DMB000000226	Pot_ch04	98.98	161265	160579	Poly(RC)-binding protein	549	457	428	873	716	441	562.5	678	614	384.5	781	485	548	531	359	672	487	621	890	442	344	455	377	249.5	565	336	328	313	187.5	316	462	507	589	507	322	360	381	668	244	377
30751	MICRO.13146.C1	35.1.1	not assigned.no ontology.ABC1 family protein	PGSC0003DMB000000285	Pot_ch04	97.8	100902	101402	Protein ABC1, mitochondrial	71	76	52	81.5	80	71	82	51	61	56	97	92	60	61	58	51.5	47.5	69	51	69.5	58.5	83	84	55	95	62	58	53	43	72	53.5	64	74	68	62	65	47	73	56	51
30752	MICRO.1544.C2	13.2.3.2	amino acid metabolism.degradation.aspartate family.threonine	PGSC0003DMB102000099	Pot_ch02	100	595626	595413	Lactoylglutathione lyase	17239	12159.5	13021	26558.8	24009.4	10052.5	14871	28822	21287.7	15685	25078.2	10692	13460.5	17155	9894	22518.1	22706.5	18043	19262	16992	12076	20025.3	15458	8255	21709.1	19111	17751.5	24038.4	8962	15834	26494.3	16854	14647.5	9889	7833.5	15308.5	20301.1	14986	13298	10899
30753	STMHD34TV	35.2	not assigned.unknown	PGSC0003DMB000000489	Pot_ch03	98.31	63226	62813	Chalcone reductase	2456	2338	1312	3537	4368	1983	2670	5015	3029	3065.5	6045	2429.5	2656.5	3092	2737	4155	3758.5	3777	3486	3555	2311	1887	3629	2034	4035.5	1643	3807.5	2822.5	901	1571	2249.5	1425	4083	2303.5	2025	1855	1629	2627	1259	2870.5
30754	bf_cswbxxxx_0005d01.t3m.scf	35.2	not assigned.unknown	PGSC0003DMB000000016	Pot_ch04	91.13	1903938	1904061	--	102	128	105	116	78	74	73	73	154	126	78	87	80	101.5	61	62.5	67.5	105	67.5	68	79.5	69	70	72.5	95.5	174	102	74	92.5	107	74	71	128	79	78	91	76	73.5	86	79
30755	MICRO.3732.C1	35.1	not assigned.no ontology	PGSC0003DMB000000037	Pot_ch07	100	1895058	1895360	Mob1	515	522	340.5	791	680	451	487	681	646.5	606	1111	588	601	609	270	645	738	528	615	532	463	815	734.5	544	528	689	719.5	676	386	490	691	426.5	540	493	412	427	406	563	490	392
30756	bf_stolxxxx_0025g02.t3m.scf	35.2	not assigned.unknown	PGSC0003DMB000000155	Pot_ch12	98.53	1278122	1277987	YA5	66	69	69.5	114.5	97	81	67	105	79	85	156	71	80	83.5	62	79	83	94.5	76	103	70.5	84.5	84	69.5	100.5	67	83	76	69	62	78	63.5	91	68.5	62	99	61	66	68.5	69
30757	bf_mxlfxxxx_0008g08.t3m.scf	35.2	not assigned.unknown	No Significant Hit	NA	NA	NA	NA	--	467.5	401.5	262	702	592.5	473	510	671	497	528.5	886.5	539	473	473	302	495	514.5	484	567.5	518.5	342	503	455	304	571	361	327.5	534	146	360	496	335	537.5	392.5	213	299	532	544	451	341
30758	MICRO.14978.C1	35.2	not assigned.unknown	PGSC0003DMB000000307	Pot_ch09	91.83	129657	129454	--	46	47.5	47.5	50	48	49.5	48	50.5	48.5	48	54	60	49	43	47	50	48	49	49	49	49.5	50	48	47	59	48	52	48	42	44.5	45	46.5	52.5	50.5	45	49	49	49	47	50
30759	MICRO.2093.C4	35.1	not assigned.no ontology	PGSC0003DMB000000665	Pot_ch06	97.69	96652	97383	WD-repeat protein	120.5	87	55	75	130	92	63	64	68	85	70	78	84	60	93	57	71.5	106.5	149	98.5	66	73	71	120	89	66	114.5	88	50	88.5	114.5	90	63	64	78	61	96	64	52	57.5
30760	SSBN002P04u.scf	35.1	not assigned.no ontology	PGSC0003DMB101000204	Pot_ch05	95.26	102259	102030	Iron-sulfur assembly protein IscA, chloroplast	51	52.5	50	52	51.5	54.5	54	60	58	54.5	63	58	58	53.5	51	52	55	57	55	60	57	55	56	56.5	61	58	56	51	43	48	53.5	47	57	53	50	48	56	57	53	52
30761	MICRO.10435.C2	29.2.1.99	protein.synthesis.chloroplast/mito - plastid ribosomal protein.unknown	PGSC0003DMB000000129	Pot_ch10	96.73	972328	971962	Ribosomal protein S9	268.5	213	546	1443	1471	1265.5	858.5	914.5	1000	556	2001.5	352	1381	223.5	1094	689	640.5	1016	818	1619.5	971	462	544	387	758.5	696	482	475	336.5	165.5	1075	425	1109	596	509	716.5	1006	1315	372	436.5
30762	MICRO.293.C2	30.3	signalling.calcium	PGSC0003DMB000000274	Pot_ch08	99.3	892984	892843	Calcineurin B 01	229	208	139	337.5	250.5	220	279.5	304	280	259.5	355.5	262.5	245	258.5	178	316	375.5	227	334	361	288	268	298	278.5	296	261	263	244	129	223	214	157.5	292.5	188	164	178.5	260	210	196	198.5
30763	BF_TUBSXXXX_0011E01_T3M.SCF	35.2	not assigned.unknown	PGSC0003DMB000000246	Pot_ch06	97.46	323946	324221	Heterogeneous nuclear ribonucleoprotein A1	194	166	99	414	319	79	390	444.5	389.5	176	204.5	287	248.5	205	58	333	296.5	80.5	411	330	236	72	339.5	264	314.5	227	207	71	91	119	325.5	66	149	204	194	72.5	109	275	228.5	65
30764	cPRO4P4TH	35.1	not assigned.no ontology	PGSC0003DMB101000128	Pot_ch06	93.67	920137	920828	Plekhh protein	1892	889	619	3886	1213	1174.5	2969	1967	3771	1086	1855	2629.5	2905.5	989	1823	1440	973	1762	1351	736.5	602	1171	1411.5	570.5	1121	1430	1825	1455	289	671.5	803	701	1114	1795	578	1480	758	1122	1377.5	1859
30765	MICRO.4677.C2	35.2	not assigned.unknown	No Significant Hit	NA	NA	NA	NA	--	47	50	47	49	47	50.5	51	50	48	53	60	48.5	51.5	45.5	47	48	46.5	51	50	49	48	47.5	48.5	46.5	47	48	46	46	42	42.5	47	44	48	47	47	45.5	47	51	49	49
30766	cSTB3A6TH	29.5.05	protein.degradation.serine protease	different hits	NA	93.66	595770	595911	Glucose acyltransferase	55	52	54	63	65	61	65	67	61	59	66	57	62	55	53	61	60	56	60.5	57	59	59	60	59	61.5	57	57	61	50	56.5	55	49.5	68.5	59	52	53	65.5	57.5	66	56
30767	POCB954TV	35.2	not assigned.unknown	PGSC0003DMB000000269	Pot_ch01	97.3	589670	589743	--	47.5	53	52	50.5	49	51	53	51	51	53	53	53	51	46	46	50	44	51	50	52	50	49.5	51	50	51	48	50	50	45	51	47	44	52.5	50.5	47.5	47	48.5	52	49	49
30768	STMHS16TV	35.2	not assigned.unknown	PGSC0003DMB000000640	Pot_ch01	93.63	130111	130955	Translocation protein sec62	630	577.5	394	980	871.5	642.5	770	1047	882	632.5	1259	718	749	699	560	862	982	682	852	744	563.5	598.5	529	597.5	736	668.5	489	653.5	245	526.5	679	519	745.5	588	350.5	476	536	755.5	455.5	571.5
30769	bf_mxflxxxx_0074e11.t3m.scf	34.99	transport misc	PGSC0003DMB000000092	Pot_ch01	100	110880	111492	Trafficking protein particle complex subunit	51.5	52	52	56	53	54	53	59	51	55	56	57	55	48	53	52	50	53	55	51	50	49	52	48	56.5	51	53.5	52.5	46	46	47	47	51	52	48	49	52.5	54	55.5	50.5
30770	MICRO.15318.C1	26.16	misc.myrosinases-lectin-jacalin	PGSC0003DMB000000409	Pot_ch09	98.99	414695	414199	Agglutinin-2	308	462.5	236	582	342	354	428	474	539	442	701.5	347	412	512.5	283	326	457	231	539.5	600	283	370	385	532	357	288	485	464	160.5	385	426	155	454	345	185	306.5	281	475.5	270	331.5
30771	bf_cswbxxxx_0048g09.t3m.scf	35.2	not assigned.unknown	PGSC0003DMB102000013	Pot_ch09	92.67	418893	419486	--	61.5	55	49	63	58	53	61	58	58	54	64	54	73	48	50	52	58	61	83.5	57	52	54	57	50	60	56	58	62	46	43.5	55	51.5	59	62	48	59	51	59	52	59
30772	MICRO.7968.C1	35.2	not assigned.unknown	PGSC0003DMB000000096	Pot_ch07	93.94	105692	106497	COP1-Interacting Protein 7 (CIP7)	52	54	52.5	48	55	51	53	50	55	48	55	56	51	45	45	48.5	50	54	49	53	49	48	48	48	51	53.5	50	50	41	45	46	52.5	50.5	48	46.5	51	48	47	50	49
30773	MICRO.3258.C1	30.6	signalling.MAP kinases	PGSC0003DMB000000802	SL2.10ch12	98.93	98452	98825	Big map kinase/bmk	500	396	375	718	562	427	524	554	594	527	797	484	360	432	303.5	486	744	485	526	1036	495.5	683	575.5	545.5	520	618	420	661.5	188	426	395	258	445.5	366	227.5	410	423	424	374	372
30774	bf_mxflxxxx_0061c05.t3m.scf	35.2	not assigned.unknown	PGSC0003DMB000000302	Pot_ch07	96.42	571452	571096	Conserved gene of unknown function	55	54	49.5	51	54	50	52.5	53	52	50	59	54	56	46	49	49	58	54	52	55	50	50	55.5	50.5	49	52	55	54	41	56	44	45.5	51	52	49	52	51	48	51	52
30775	bf_arrayxxx_0039e12.t7m.scf	35.2	not assigned.unknown	No Significant Hit	NA	NA	NA	NA	--	68	61	59	73	71	73	96	100	97	78	118	78.5	87.5	58	57	66	78.5	71	72.5	74	64	75	88	58	137.5	103	87	119	50	61	60	59.5	69.5	72	57.5	68.5	66	83	68.5	79
30776	BF_TUBSXXXX_0055G08_T3M.SCF	35.2	not assigned.unknown	PGSC0003DMB101000251	Pot_ch07	96.32	308598	308229	AKIN beta2	181	280	193	230	124	289	465	349	492	481	483	261	205.5	258.5	181.5	397	396	159	443.5	302	386.5	272	274	424	367	271	307	259	162	220	183	136	285	197	170	183	369	304	269	159.5
30777	MICRO.3058.C2	26.07	misc.oxidases - copper, flavone etc.	PGSC0003DMB000000069	Pot_ch05	96.4	247978	248533	Dimethylaniline monooxygenase	80	581.5	75.5	1106.5	565	656	1222.5	993.5	112	684	1003	617.5	1113.5	76.5	405	732	738.5	656.5	1078.5	704.5	113.5	417	467	353.5	112	942	417	919.5	60	785.5	117	418	1338	77	490.5	499.5	1695	633.5	659	1167
30778	cSTA27A22TH	35.2	not assigned.unknown	PGSC0003DMB101000137	Pot_ch11	98.96	260343	260152	Zinc finger protein	55.5	54	54	62	67	58	58	59	65	57	72	60	86.5	50	52.5	55	52	60	60	56.5	56	58.5	58.5	54	65	57	53	64	48	53	56	49	62	53	57	54.5	64	59.5	62	66
30779	MICRO.5567.C2	35.2	not assigned.unknown	PGSC0003DMB000000164	Pot_ch04	98.3	426953	426368	WD-repeat protein	70	68.5	54.5	78	68.5	59.5	75.5	63	66.5	69	132	64.5	64	60	48	58	73	64	69	64.5	56	63	60	57	78	60	60	63	46.5	60	62	54	67	61	55	59	61	69	51	54.5
30780	MICRO.5159.C1	29.4	protein.postranslational modification	PGSC0003DMB000000174	Pot_ch09	97.72	654297	653815	Serine/threonine-protein phosphatase	1148	723.5	617.5	934	545.5	1279	1286	1556.5	1357	986	825.5	641.5	1195	564.5	858	1603.5	1844.5	999.5	1774	1049	652.5	1477	1686	1206	982	950.5	814.5	1361	350	892	1101.5	467	975	908	574	888	1240	715.5	936	450
30781	BF_LBCHXXXX_0007C12_T3M.SCF	35.2	not assigned.unknown	PGSC0003DMB000000272	Pot_ch07	99.3	612669	612386	Plant lipid transfer/seed storage/trypsin-alpha amylase inhibitor	50	49	47	49	47	52	49	49	46	50.5	52	58.5	59	47.5	47	47	44.5	49.5	47.5	53	48	49	50.5	48	54	48	52.5	48	41	43	45	44	51.5	49	45.5	49.5	45	47	51.5	51
30782	cSTA34D2TH	35.2	not assigned.unknown	PGSC0003DMB000000345	Pot_ch06	94.82	52538	52845	UPF0497 membrane protein 1	50	54.5	54.5	60	66	68.5	58.5	69	56	59	76.5	65	65	47	49	60	53	61.5	60	63	58.5	58	64.5	56	55.5	56	55	63	45	49	52	51.5	65	54	54	54	52	60	57	53.5
30783	STMCH75TV	27.2	RNA.transcription	PGSC0003DMB000000062	Pot_ch03	97.44	1855363	1855949	Diacylglycerol kinase, theta	60	67	61.5	76	72	68	77	79	76	77.5	80.5	68.5	77	58	55.5	63.5	68	65.5	69.5	74	71	72	69	68	78	68.5	64	75.5	52	66	66	62	72	64	60.5	68	69	66.5	65	71
30784	SDBN006A01u.scf	35.2	not assigned.unknown	PGSC0003DMB000000476	Pot_ch02	95.38	365914	365570	Phospholipase A1	52	52	51	52	58	55	54.5	56	58	57	58.5	61	63	50	47	54	53	51	55	65	54	54	58	53	60	52.5	52	61	46	59	50	44	63	56.5	53	50	53	55	53	51.5
30785	POCCO24TP	35.1	not assigned.no ontology	different hits	NA	95.21	286989	286844	Conserved gene of unknown function	49	54.5	52	61	53	55	51	49	55	57	62	60	51	46	47	55	48	56	56	57	51	58.5	56	52.5	58	49.5	51	53	45	57	44	52.5	55	78	49	51	48	53	55	53.5
30786	MICRO.3622.C1	35.1	not assigned.no ontology	PGSC0003DMB000000615	SL2.10ch09	99.57	71528	70824	Regulatory-associated protein of mTOR	120	130	94.5	171	140	131.5	174.5	170	163	158	201.5	127	158	100	90	149	137	128	188	185	111.5	153	143	125	138	128	118	119	78	101.5	141	111.5	106	108	87	86.5	101	120.5	97.5	113
30787	MICRO.2532.C1	35.1	not assigned.no ontology	PGSC0003DMB000000004	Pot_ch02	99.29	2671152	2670873	Nuclease	1332	957	648	2329.5	1598	1380	1251	1488.5	1346	1121.5	2375	1341.5	1471	1366	765	1459	1696	1167	1596.5	1544	1139	1338	1581	946.5	1415	1272	1035.5	1559	424	1492.5	1484	757.5	1096.5	792.5	622	790	1404	1371	1138	970
30788	bf_swstxxxx_0053a07.t3m.scf	34.15	transport.potassium	PGSC0003DMB000000067	Pot_ch07	93.38	885660	885406	ATKEA4; potassium ion transmembrane transporter/ potassium:hydrogen antiporter	66	63	59	72	68	65	79.5	74	99	78	64	66	85	61	54	67	64	78	61	87	69.5	66.5	64	60	78	61	59	72	53	58	80.5	56.5	81	81	59	54	91	80	66	64
30789	MICRO.13902.C2	35.2	not assigned.unknown	PGSC0003DMB000001288	NA	91.13	5728	5402	Conserved gene of unknown function	47	49.5	49	59	52	52	52	52	53	53	57	58.5	54	45	47	53	53	54	51	59.5	51	50	54	51	55	51	52	51	41	47	48	47	54	52	53	55	47	49	56	52.5
30790	MICRO.2821.C1	35.2	not assigned.unknown	PGSC0003DMB000000517	Pot_ch04	96.8	202633	203280	Senescence-associated protein	1147	1281.5	253.5	1643.5	999	1479	1387	527	1481	345	1722	1424	1040	876.5	1070.5	451	1214.5	1035	525	2656	1832	2411	1616	1571	3215	2097	2138	642.5	250	1913	1133	712	1444.5	620	664	634	338	991.5	673.5	251.5
30791	MICRO.1254.C1	20.2.1	stress.abiotic.heat	PGSC0003DMB000000413	Pot_ch07	98.55	133910	133431	Short-chain alcohol dehydrogenase	3130.5	2108	1974.5	5474	2822	3540.5	3217	4928	2570	1909	4933	3302	3357.5	2952	4455	4134	9038	4164	4599	11141	4794	7512	9331.5	3363	5560.5	2325	4211	5734.5	1306.5	4562	2979	1936	2006.5	2176	1956	2548	2608	3533	1646	2512
30792	MICRO.11080.C1	35.2	not assigned.unknown	PGSC0003DMB000000008	Pot_ch10	99.67	2587031	2586732	Phytosulfokine peptide	56	49	54	67	54	68	57	54	69	57	65	69	68	60.5	56	53.5	50	65	60	54.5	49.5	55	64	57	61	55	60	54	45	55	56	61	64	54	53	65	52.5	58	57.5	59.5
30793	bf_swstxxxx_0028b05.t3m.scf	35.2	not assigned.unknown	No Significant Hit	NA	NA	NA	NA	--	54	53	54	58	73.5	71	56	58.5	58	51	66	72	51	42	61.5	49	49	53	88	52.5	52	53	56	51	56	62	50	52	51.5	48	44	57.5	78	55	49	72	53	51	70	54
30794	MICRO.15386.C1	20.2.3	stress.abiotic.drought/salt	PGSC0003DMB103000051	Pot_ch04	100	8786	8546	ATP binding protein	82	91	72	120	81.5	91	94.5	109	104	96	114	93	108	83	71	97	172	92.5	100.5	158	97	147.5	148	98	114	107	75	116.5	65	127	98	70	111.5	72	65	64	83	89	73.5	82
30795	ACDA03894E06.T3m.scf	35.2	not assigned.unknown	No Significant Hit	NA	NA	NA	NA	--	324.5	309.5	182	443	405	318	264	282	281	218	482	278	336	292	246	301.5	262	314.5	411.5	290	234.5	318	333	210.5	354	195	180.5	275.5	161	278	404	267	378	369.5	276.5	283	255	371	194.5	231.5
30796	MICRO.5174.C1	27.3.55	RNA.regulation of transcription.HDA	PGSC0003DMB000000345	Pot_ch06	100	163245	163589	Histone deacetylase superfamily	57	58.5	52	55	57	58	58	95	67	69	64.5	54	62	49	49.5	59	53	59	67	59	56	61	59	60	66.5	57	55	62	48.5	54	51.5	56	58	50	55	60	56	56	51.5	59
30797	MICRO.7118.C2	35.2	not assigned.unknown	PGSC0003DMB000000594	SL2.10ch12	94.49	148560	148289	Nucleic acid binding protein	97	169	103	197.5	99	125	298.5	338	126	193	218	209	195	81	116.5	247	281.5	146	204	215	170	143.5	183	173.5	303.5	278	235	135	93.5	129.5	163	104.5	217	147.5	113	82	165	159	118	170
30798	cSTB48O10TH	35.2	not assigned.unknown	PGSC0003DMB000000232	Pot_ch01	91.41	326344	326504	--	49	54	51	59	52	52	56.5	55.5	60	57	67	68	63.5	50	48	53	50	55.5	56	56.5	57	57	53	52.5	56	50.5	49	59	46	46	48	51.5	51.5	53	54	54	52	52	55	58
30799	181E09AF.esd	29.2.3	protein.synthesis.initiation	PGSC0003DMB000000032	Pot_ch04	100	1260902	1260712	Translation initiation factor	273	333	195	404	243	386	444	325	438.5	246	558	414	438	248	323	323	606	269	389	664	679	599	582.5	580.5	483	249	537.5	380	177.5	462	412	223	296	197	231	305.5	404	467	192	289
30800	MICRO.190.C1	35.2	not assigned.unknown	PGSC0003DMB101000020	Pot_ch02	98.75	1826443	1826923	Conserved gene of unknown function	78	88	74	93.5	70	79.5	82	98	72	103	113	86.5	77	72	73	81	103	91	121	170	95.5	121	128	97	113	70	83	99	58	82	68	58	89	83	61	76	80.5	69	67	66
30801	ACDA03559A07.T3m.scf	33.1	development.storage proteins	PGSC0003DMB000000402	Pot_ch08	95.24	527762	527617	Patatin-2-Kuras 4	48	53	52	54	49	55	60.5	62.5	55.5	55	62.5	56	58	50	46	52	53	50	52	51.5	58.5	61	53	55	58	59	52	53	44	46	43	54.5	53	53	54	51.5	48	55.5	50	57
30802	MICRO.14598.C1	20.2.4	stress.abiotic.touch/wounding	PGSC0003DMB000000133	Pot_ch11	98.21	401821	402601	Unknow protein	1316.5	1315	891	1808	1238	1314	1645	1764.5	1553.5	1274.5	1969	1542	1234	1338	1090.5	1739	1516	1531	2166.5	1840	1146	1329	1378	990	1538	1095.5	986	1141.5	399	843	1304.5	742	1375.5	1104	694.5	696	1081.5	1409	1021	1062
30803	bf_slmwxxxx_0011g09.t3mb.scf	35.2	not assigned.unknown	PGSC0003DMB102000083	Pot_ch02	96	127305	126885	Conserved gene of unknown function	98	104	77	133	104	79	91	95	115	102	106	92	116	83	71.5	85	85	96.5	155	116	82	88	91	88	104.5	79	89.5	85.5	65.5	73	96	79	90	83.5	83.5	69.5	76	111	74	96
30804	STMGM67TV	16.1	secondary metabolism.isoprenoids	PGSC0003DMB000000511	Pot_ch12	93.31	105821	106119	Beta-Amyrin Synthase	193	156	98.5	158	195	114	135	209.5	99	113	154	158	91.5	266	94.5	212.5	147.5	99	122	72	64	101	76	68	93	116	115.5	142	64	62	278	148	513.5	418	74	110.5	335	157.5	297	225
30805	bf_suspxxxx_0018H06.t3m.scf	35.2	not assigned.unknown	PGSC0003DMB000000024	Pot_ch12	99.44	2017465	2016749	Conserved gene of unknown function	518.5	489.5	413	432.5	271	436.5	563	866	382	504	594	618	329	309.5	614	541	251	573	262	444	344	432	366	230	291	155	258	201.5	265	259.5	323.5	339	799.5	433	254	375	190	417	380	450
30806	bf_swstxxxx_0041f06.t3m.scf	35.2	not assigned.unknown	PGSC0003DMB000000788	Pot_ch07	90.4	95472	95645	Polygalacturonase	49.5	55	46.5	56	55	51.5	60	64	58	55	62	57	53	50	49.5	53	57.5	57	62.5	64	54	54	59	57	60	50	53	54	48	50	47	45	57.5	54	55	54	54	61	52	56
30807	MICRO.4824.C1	35.2	not assigned.unknown	PGSC0003DMB000000142	Pot_ch03	96.82	34598	35194	Conserved gene of unknown function	54	52	52	60	55	59.5	60.5	57	55	53	68	53	53	50	48	56	48	50	52	55	48.5	54.5	51	54	60	52.5	49	53.5	43	60	53	49	54	50	51	49	50	55	52	50
30808	MICRO.2498.C1	11.1.08	lipid metabolism.FA synthesis and FA elongation.acyl coa ligase	PGSC0003DMB000000004	Pot_ch02	100	4437189	4437590	Acetyl-CoA synthetase	980.5	842.5	613	1675	952.5	894	828	1055	1124	665.5	1371	912	954.5	900	747	1136	786.5	824.5	1507	744	562.5	518	721	426.5	657	558	518	539	333	573.5	985	696	873	753	610	672.5	692	922	456	586
30809	BF_TUBSXXXX_0039H11_T3M.SCF	35.2	not assigned.unknown	PGSC0003DMB000000097	Pot_ch12	98.44	353378	352999	--	65	54	52	53	49.5	54	56	72	54.5	56	57	55	57	47	50	48.5	51	57.5	56	52	51	55	52	55	54	56	48	54	45	55	54	49.5	60	56.5	52	56.5	55	54.5	56	52
30810	MICRO.3392.C1	35.1	not assigned.no ontology	PGSC0003DMB000000047	Pot_ch07	100	846242	846370	HDDC2 protein	483	527	402	978.5	492	606	653	911	527	502.5	821	582	708	657.5	538.5	815	946	619.5	832	769	540	693	706	360	685	625	410.5	674	231	585.5	775	313.5	563.5	469	349	384	525	573	545	440
30811	MICRO.13391.C1	35.2	not assigned.unknown	PGSC0003DMB000000240	Pot_ch08	94.91	278888	279495	DNA binding protein	47	53	52	57	53	52	58	54.5	58	58	53	53	61	47.5	49	47	51	50	52	55	52	54	55	47	52	50	53	57	44	45.5	48	50	57	57	50	50	51	49	48.5	50
30812	MICRO.6891.C2	30.11	signalling.light	PGSC0003DMB000000166	Pot_ch12	100	480275	480482	Phytochrome and flowering time 1 protein	84	105	84.5	110.5	101.5	95.5	129	126.5	94.5	85.5	121	121	126	77	107	116	112	78	135.5	115	101	93	103	87	104.5	81	106	72.5	70	88.5	97	107	113	110	90	76	89.5	117	64	84
30813	bf_ivrootxx_0016h12.t3m.scf	35.2	not assigned.unknown	PGSC0003DMB000000037	Pot_ch07	98.55	2184209	2184415	Conserved gene of unknown function	111	106	84	115	115	82	108	116	120	128.5	124	99.5	114	80	67	80	81	89	99	98	89	89	79	85	117	77	85	80	82	72	127	92	111	90	89.5	80	96	100	76	94
30814	STMJC84TV	35.2	not assigned.unknown	PGSC0003DMB000000394	Pot_ch01	94.83	347573	347188	Serine-threonine protein kinase, plant-type	47	51	50	52	50	54	57.5	55	55	77	53	53	58	47	51	48	47	52	52	54.5	50	51	48	51	49	51	50	52	42	47	45	47	54	53	48	46.5	47	51	50	52
30815	bf_arrayxxx_0016f04.t7m.scf	35.2	not assigned.unknown	No Significant Hit	NA	NA	NA	NA	S-adenosylmethionine decarboxylase 2	1196	1695	1055	2305.5	1786.5	1947	1977	2446	1219	2451	2818	2159	1390	837	1379	1216.5	2123	1176	1369	1979.5	1042	1302.5	1534.5	1121	2680	1636.5	1768.5	3140	896	1705	1661.5	1259	1798	1691.5	779	665	1390	1360.5	880.5	1178
30816	MICRO.4378.C1	35.2	not assigned.unknown	PGSC0003DMB000000078	Pot_ch12	98.33	584564	583248	Pm27	3034	3701	2378.5	5005	2864	3574	4360	5501	4131	3906	6217	3619	3379	4215.5	4068	5388.5	4761	4376.5	5875	3960	2495	2251	3418	2078.5	3405	3188	3153	4168	1114	4969.5	4044	2382	3199	2994	2387	2501	3451	3839	3393	3159
30817	MICRO.10433.C1	34.15	transport.potassium	PGSC0003DMB102000141	Pot_ch02	99.08	84936	84396	K+ channel inward rectifying	407	346	250	498	363	353	455.5	503	447.5	375.5	548	341	398	318	296	493	908.5	362	525	786	671	662	549	500	485	431	481.5	488	187	339.5	365.5	302.5	388	317.5	234.5	254.5	432	383	257	290
30818	BF_LBCHXXXX_0022H07_T3M.SCF	35.2	not assigned.unknown	No Significant Hit	NA	NA	NA	NA	Receptor expression-enhancing protein 3	47	48	58	50	48	49	52	52.5	48	84.5	54	50	57	43	46	45	53	50	56	52.5	45.5	58.5	50	49	49	64	50	49.5	44.5	44	45	53	50	49	44	50	48	49	50	48
30819	MICRO.8736.C1	35.2	not assigned.unknown	PGSC0003DMB000000280	Pot_ch09	97.11	280299	279956	Conserved gene of unknown function	52	57	54	56	52	57	57	58	81	54	59	52	61	46	49	52.5	54	51	53	58	54.5	55	54	55	56	51	54	66	43	47	51	48.5	57	50	48	51	64	51	49	53
30820	52-xl_pcrli44-89.e_I06_067.scf	35.2	not assigned.unknown	PGSC0003DMB000000302	Pot_ch07	98.79	118478	118808	Breast carcinoma amplified sequence	2420	2320	1620	2601	2068.5	1789	2118	2499	2587	1424	2486	1975	1633	1537	1488	2358	1966	1272	2567	1525.5	2055	2605	1136.5	1355.5	2293	1210	1620	2121	687	1391.5	1522	1565	1560	978	747	724	1180	1841.5	743	1406.5
30821	cSTA12G16TH	29.3.4.3	protein.targeting.secretory pathway.vacuole	different hits	NA	99.53	298376	298589	Vacuolar membrane protein pep3	372	285	199	486	395.5	340	409	355	340	218.5	344	315.5	276	284	240	376	273	311.5	568	280	149	219	206	154	258.5	126	179	160	110	187	369	242	340	280	163	175.5	312	304	108	230.5
30822	MICRO.6929.C1	12.2.99	N-metabolism.ammonia metabolism.unspecified	different hits	NA	98.24	141438	141664	LRR receptor-like serine/threonine-protein kinase	45	52	53	59	53	52.5	53	54	47.5	69	60	55	95	50	49	45	48	50	80	55	50	55	49	59	53	50.5	46	57	46	49	46.5	50	49	52	50	74	49	54	54	50
30823	MICRO.6294.C1	35.1	not assigned.no ontology	PGSC0003DMB000000415	Pot_ch02	99.37	30391	29756	Protein TRIGALACTOSYLDIACYLGLYCEROL 2, chloroplastic	57.5	59	53	66	60.5	57	65	62	74	55	59	57	60	53	54	56	57.5	58	64	55	58	62.5	56	64	58	58	78	64	49	53	49	55	65	55	52	85	58	59.5	51	54.5
30824	bf_mxlfxxxx_0013g08.t3m.scf	35.2	not assigned.unknown	PGSC0003DMB000000098	Pot_ch01	95.37	404551	405001	SET domain protein	132	161	112.5	384.5	171	109	204	254.5	195	338	466	137	152	163.5	90.5	233.5	184	146	325	176.5	102	109	125	147.5	156	124.5	129	174	94	90.5	265	120	240	150	103	127.5	112	179	140.5	120
30826	bf_swstxxxx_0022c12.t3m.scf	35.2	not assigned.unknown	PGSC0003DMB000000184	Pot_ch04	96.73	739189	738949	Conserved gene of unknown function	692	585	402	787	597	528	678.5	872.5	722.5	684	785	592	570	644	398	875	677.5	611	1065.5	700.5	449	663	610	459	632.5	404	413	678.5	232	439	613	455	698	576.5	413	395.5	538	660	310.5	421
30827	SDBN001E12u.scf	35.2	not assigned.unknown	PGSC0003DMB000000096	Pot_ch07	95.16	370196	369955	--	57	186.5	51	395	69	135	270	217	66	199	404.5	159	254	135	115	220	175	311	303	280	53	55	204.5	126.5	51	147	164.5	70	108.5	121.5	459	63	171	247	218	185	127.5	235	166.5	62
30828	MICRO.1045.C1	10.1.07	cell wall.precursor synthesis.GMD	PGSC0003DMB000000026	Pot_ch03	99.36	1200180	1201424	GDP-mannose 4,6-dehydratase	369	314	289	1078.5	448	414	368	479	528	474	993.5	408	483.5	492	422.5	369.5	2037	469.5	526	3268.5	2170.5	1342	1925	1293	2575.5	2833	2303	1385.5	371	1286	209.5	282.5	336	245	169.5	207	658	365	278	281.5
30829	ACDA03108C12.T3m.scf	35.2	not assigned.unknown	PGSC0003DMB000000409	Pot_ch09	100	315110	315404	MRNA capping enzyme family protein	74	80	66.5	88	74	75	87	87	81	77	93.5	78.5	135	62	62	81.5	68	76	91.5	85.5	64	72	76	58	76	59.5	66	68	60	58	72	61	75	75	64	68	65.5	75	65	62.5
30830	POCB109TP	29.5.11.04.02	protein.degradation.ubiquitin.E3.RING	PGSC0003DMB000000363	Pot_ch01	100	162417	162117	RING zinc finger protein	65.5	116	87.5	192	135	106.5	194	219	149	76	187.5	77	126	106.5	77	221	222	136	155.5	185.5	138	156.5	140	118	137	106	81	121	65.5	97	119	82	135	148	67	98.5	159	147	93	95.5
30831	MICRO.4746.C1	35.2	not assigned.unknown	PGSC0003DMB000000300	Pot_ch07	99.86	615769	616460	Serine/threonine protein kinase	55.5	63.5	52	80	69	62	67	65	69	75	71.5	67	63.5	49	51	60	65	62	69	80	69	76	64	61	78	68	67	76	58.5	65	62	57	69	64	56	59	62	59	58	62
30832	MICRO.6086.C1	35.2	not assigned.unknown	PGSC0003DMB000000085	Pot_ch02	95.77	843855	844231	Conserved gene of unknown function	48	51	49.5	52	55	55.5	53	79	53	53.5	57	57	55	47	45	52	56.5	50	52	56	50	49.5	54	50	50	48	62.5	56	45	52	47.5	44	53	55.5	53	55.5	48	57.5	54	51
30833	MICRO.10757.C1	10.2	cell wall.cellulose synthesis	PGSC0003DMB000000091	Pot_ch06	96.66	429049	429642	UPA15	121	105	75	214	108	93	127	137	185	173	123.5	166	194	62.5	100	112.5	307	116	143	240.5	185.5	285	443.5	291	268.5	253	246	270	65	187	81	87	97	110	69	87	95	115	140	179
30834	MICRO.17470.C1	35.2	not assigned.unknown	PGSC0003DMB000000284	Pot_ch01	98.96	390496	390880	Conserved gene of unknown function	48	51	50	56	51	65	55	58	57	50	58	55.5	54.5	48.5	50	49	50	53	55	55	52	54.5	51.5	51	52	55	49	55.5	51	53	57	64	57	55	50	57	52	56.5	51	53
30835	POCA824TP	15	metal handling	PGSC0003DMB000000444	Pot_ch01	92.11	163013	162824	Type-B response regulator	46.5	51.5	51	51	47	48	57	55	51	52	60	57	51	42.5	49	49	46.5	48	52	52	49	52	51.5	48	49	50	43	48	43	45	48	48.5	53	52	49	47.5	50	51	53	48.5
30836	MICRO.988.C1	11.1.08	lipid metabolism.FA synthesis and FA elongation.acyl coa ligase	PGSC0003DMB000000297	Pot_ch12	98.53	148790	149130	AMP dependent CoA ligase	789	462	346	696	600	469	633	734	698	641.5	973	658	592	460.5	372	728	1201	576	961	1277.5	812	929	1064	608	904.5	458	645.5	749	277	612	499	439	522	463.5	341	426.5	453	651	346	374.5
30837	bf_mxflxxxx_0017b09.t3m.scf	35.2	not assigned.unknown	No Significant Hit	NA	NA	NA	NA	--	69	63	62	113	66.5	66.5	99	89	74	71	102	75	84	73	61	93	80	73	84	102	64	75.5	76	68	88.5	91	66.5	73	50	58.5	68	53	91	76	54	61.5	79.5	81.5	70	80.5
30838	MICRO.116.C4	12.4	N-metabolism.misc	PGSC0003DMB000000068	Pot_ch01	99.61	1569022	1569278	PHD finger family protein	95.5	114.5	69	109	105	82	118	93	94	84	137	81.5	91.5	82	62	97	76	82	124	89	74	95	74	70.5	86	73	68	72	66	68.5	96.5	72	93	90	69	75	81	107.5	65	67.5
30839	MICRO.5847.C1	1.03.13	PS.calvin cyle.rubisco interacting	PGSC0003DMB000000008	Pot_ch10	98.47	1271925	1272251	Ribulose bisphosphate carboxylase/oxygenase activase 1, chloroplastic	101	85	56	78	133	58.5	77	71	63	86.5	83	102.5	58.5	94	54	56	94.5	66	72	79	83	203	99	61.5	103	62	99	212	156	139	58	75	74	83	54	61	50	84	57	64.5
30841	SSBN001B03u.scf	30.5	signalling.G-proteins	PGSC0003DMB000000152	Pot_ch11	96.31	737527	737067	NtRab11D	1087	1906.5	979	3113	1802	2538	2064	1732	3333	1749	3311	1427.5	966	2944	1134.5	1217	1461	2289.5	2304.5	1369	698.5	1100	1357	957.5	1869	1966	1570	3371	407	1833	3118	609	1733	1679	1192	1149	1296	1482.5	2860	1937
30842	MICRO.5776.C1	35.2	not assigned.unknown	PGSC0003DMB000000152	Pot_ch11	99.12	401674	401448	Conserved gene of unknown function	54	60	57.5	74	58.5	67	66	75.5	63	71	83	61	70	56	51	61	65	63	69	70	62	71.5	64	62.5	67	63.5	61	67	48	59	61	53	65	61.5	56	57	57	62	60	62
30843	ACDA04581F09.T3m.scf	35.2	not assigned.unknown	PGSC0003DMB000000363	Pot_ch01	96.57	487538	487049	FIO1 (FIONA1)	51	54	51	64	58	61	63	61	60	59.5	62	55.5	62	49	48.5	55.5	51.5	49	54	56.5	52	55	55	52	55	50.5	53	51	44	52	52	48.5	56	56	49	53.5	58	57	58	53
30844	STMJJ71TV	35.2	not assigned.unknown	PGSC0003DMB000000336	Pot_ch10	98.07	45558	45146	Tetracycline transporter	51	58	54	58	56	61	66.5	80.5	65	93	95.5	62	87	60	46	68	221.5	66	57	83	131	102.5	97	117.5	107	128.5	79	79.5	45	76.5	64	50	55	53.5	51	56	123	60	111.5	63.5
30845	MICRO.1262.C16	10.5.2	cell wall.cell wall proteins.proline rich proteins	PGSC0003DMB000000420	Pot_ch04	98.95	287983	288552	Histidine-rich glycoprotein	46	48	48	48	44	51.5	52.5	52	52	54	58	52.5	52	45	44.5	46	44	49	49	55	47	51	46	48	50	49	48	45	43	44	45	45	49	49	46.5	45.5	50.5	47	52	47
30846	TBSK00396FA12.t3m.scf	35.2	not assigned.unknown	No Significant Hit	NA	NA	NA	NA	--	63	76	68	94.5	90	82	83.5	102	91.5	87	123	94	100	68	64	71	77	89	98.5	106	84	79	84.5	79	82	71	75.5	83	65	76	80.5	70	109	91	74	93	79	81	83	72
30847	SSBT006M05x.scf	28.2	DNA.repair	PGSC0003DMB102000141	Pot_ch02	99.3	854684	854542	DNA-damage-repair/toleration protein DRT111, chloroplastic	1123	1555.5	983	1950.5	1320.5	1026.5	1531	1954	1396	1712	2538.5	1965	1385.5	1157	1101	1635	744	1627	2257.5	1246	422.5	709	930.5	510	1136	630	497	623	258	779	1016	673	1774	1543	713	1088	820.5	1569.5	856	1286
30848	cPRO13B14TH	30.2.11	signalling.receptor kinases.leucine rich repeat XI	PGSC0003DMB000000422	SL2.10ch06	99.85	19694	20350	Serine-threonine protein kinase, plant-type	63	79.5	71	70.5	84	74.5	64	82	87	71	84	70	69.5	70.5	71	78	72	60	70	76	61	64	81	78	73.5	56	58.5	77	53	69	72	63	82	58.5	56	65	84	77	62	60
30849	SDBN004H02u.scf	35.2	not assigned.unknown	PGSC0003DMB000000202	Pot_ch05	98.68	121446	121976	Gene of unknown function	56	50	50	52.5	52	51	55	55	56	56	60	57	57	52	50	50	47.5	51	58	49.5	51	54	50	50	52	51	50	48.5	44	49	49	45	55.5	56	51.5	50.5	52	53	52	50
30850	BF_LBCHXXXX_0019A04_T3M.SCF	35.2	not assigned.unknown	No Significant Hit	NA	NA	NA	NA	--	47	50	52	52	52	51	50	52.5	54	52	68	50	58	46	47.5	49	46.5	53.5	55	56	50	48	50.5	50	50	48	51	49	44	54	47	47	56	51	50	51.5	52	52	51	50
30851	MICRO.2998.C1	20.1.02	stress.biotic.receptors	different hits	NA	99.68	18835	19758	NRC1	340.5	83.5	62	78	1741.5	102.5	663	790	95	84	460	97	95.5	90	63	975.5	376	419	526	154.5	193	254	149	93	246	225	317	229.5	60	109	69.5	171	77	376.5	76	223	438	61	222	216
30852	MICRO.3453.C1	2.2.2.03	major CHO metabolism.degradation.starch.glucan water dikinase	PGSC0003DMB000000248	Pot_ch05	96.73	966069	965765	Starch-granule-bound R1 protein	329	255	247	562	451	346	373	309	296	225	438	266	315	297	182	326.5	190	279	395	167	130	188	151	130	192	190	156	179.5	117	190.5	292	263	421	312	173	187	271	317	160	218
30853	MICRO.165.C3	20.1.99	stress.biotic.misc	PGSC0003DMB000000034	Pot_ch12	96.43	1834415	1833837	SRE1a	282.5	71.5	68.5	82.5	324	235	261	90	205.5	333	100	293	84	210	68	79.5	105	282	75	103	85	87	84	88	89	86	79	271	81.5	96	82	71	102	83	79	188	88	88	86.5	78
30854	MICRO.6970.C3	35.1	not assigned.no ontology	PGSC0003DMB000000116	Pot_ch12	97.68	1330413	1330069	Reticulon B21	237	198	127.5	306	182	166	316	342.5	217	292	334	255	257	212.5	157	274	405	168	206	412	272	246	288	248	202	211	155	296.5	92	211	182.5	161	222	194	146	172	232	235.5	158	190
30855	MICRO.12027.C2	35.1.41	not assigned.no ontology.hydroxyproline rich proteins	PGSC0003DMB000000189	Pot_ch04	96.89	577274	576214	Hydroxyproline-rich glycoprotein family protein	556	405.5	343	674	623	466.5	664.5	713	454.5	561	932.5	507	431	521	354	609	1041.5	521	692	1137	797	818	732	828	860	775	681	800.5	300.5	505	550.5	532.5	599	557	307	428	788	642	555.5	520
30856	MICRO.1770.C5	34.16	transport.ABC transporters and multidrug resistance systems	PGSC0003DMB000000403	Pot_ch07	99.66	318946	319837	ATP-dependent transporter	3341.5	1461.5	1740	4253	2195.5	2264.5	3931	4585.5	2233	1652.5	3937	2755.5	1474	2263	2015	4193	2501	2496.5	3763	2157	817.5	1649	1619	763	1165	1109.5	791	1666	367.5	1488.5	1094	1378.5	1638	1269	1796.5	1881	1563.5	3568	1092	1196.5
30857	STMCG29TH	28.1.3	DNA.synthesis/chromatin structure.histone	PGSC0003DMB000000608	Pot_ch01	96.63	197043	196570	Histone H3.2	98	90	51	56.5	73	60	94.5	61	71.5	105	111	82	162.5	45	54	56	59	56	72	62	80.5	151	60	249	57	455	53	72.5	50	53	46	51	83	78.5	52	48	54	76	69.5	60.5
30858	STMIP25TV	30.6	signalling.MAP kinases	PGSC0003DMB000000048	Pot_ch08	93.43	341733	341258	Kinase	241	217	152.5	273	276	219	285.5	378	291	268	400	272.5	246	228	143	328	462	249.5	375	283.5	202.5	336.5	343	173.5	320	206	202	259	125.5	188	225	165.5	245	186	164	144.5	180	230.5	164	152
30859	STMIG65TV	11.1.09	lipid metabolism.FA synthesis and FA elongation.long chain fatty acid CoA ligase	PGSC0003DMB102000010	Pot_ch01	97.69	2659287	2659158	DEAD-box ATP-dependent RNA helicase 26	47	48	47	45.5	51.5	48	47	49	62	54	55	54	49.5	45	44	47	48	49	48	54	47	47	61.5	45.5	57	50	46	51	45	47	45.5	45	50	45.5	52	49	47	50	50	53
30860	bf_lbchxxxx_0059c03.t3m.scf	35.2	not assigned.unknown	PGSC0003DMB000000017	Pot_ch11	97.44	2316858	2316472	Pollen preferential protein	669.5	468	324	615	330	461	406	524.5	700.5	362	537.5	526	442.5	290	252	462	587	331	596	790	404	374	400.5	433	458	367	419	605	147.5	384	479.5	342	639.5	289	312	224.5	433	401.5	416.5	278
30861	bf_mxflxxxx_0003e02.t3m.scf	35.2	not assigned.unknown	PGSC0003DMB000000338	Pot_ch10	100	422429	422575	UDP-glucosyltransferase	147	149.5	49	53	137	49	212	55	54	173	51.5	190.5	67	79	47	46	46.5	50	235	753	48.5	53.5	426	228	432	50.5	223	318	151	218.5	43	44	125	170	146	52	45.5	201	50	120
30862	MICRO.16805.C1	35.2	not assigned.unknown	PGSC0003DMB102000106	Pot_ch10	99.69	832472	833123	Eukaryotic initiation factor	397	326.5	218	459	481	385	565	594	337	691	659	479	491	380	326	532.5	406	396	613	405	364	366	391	284	357	243.5	261	432	168	261.5	419	278	385	430	231	251	325	456	371	285
30863	bf_mxlfxxxx_0024f04.t3m.scf	35.2	not assigned.unknown	PGSC0003DMB000000771	Pot_ch12	94.71	55134	54777	Transporter	151	138.5	93	183	158	144	156.5	186.5	163	155.5	227	171	193.5	129	109.5	164	328	141	207.5	509.5	279	280	373.5	204.5	229	164	168.5	235	87	188	146.5	109	164	130	115	116	199.5	169	113	125.5
30864	bf_ivrootxx_0045h05.t3m.scf	27.3.22	RNA.regulation of transcription.HB,Homeobox transcription factor family	PGSC0003DMB000000048	Pot_ch08	97.93	243741	244030	Gene of unknown function	529	168.5	220	411	600	932	1371	1085	568.5	649	552	554	354	797	245	854	1142	464	154.5	228.5	234	280	593	173.5	290	871	1030	471	162	305	525	279	2931	399	364	238.5	3998.5	225	2403	537
30865	cSTB43E8TH	35.2	not assigned.unknown	PGSC0003DMB102000020	Pot_ch09	100	122424	122894	UV-induced protein uvi31	84	74	65.5	123	89	76.5	101	137.5	98	86	109	80	99	65	56	83	67	81	129	77	63	65	92	71.5	84	65.5	63	68.5	55	59	95.5	76	75	74.5	68	71	79	89	63.5	67
30866	MICRO.2378.C1	35.2	not assigned.unknown	PGSC0003DMB101000128	Pot_ch06	99.23	1061282	1061798	Alpha galactosidase	205	141	102	295	134	147	315.5	216	226	194	253.5	249	276	127	169	177	356	227	187	210	197.5	436	438	237	233	268	307	310	94	218.5	131	126	135	193.5	89	180	195.5	148.5	296	185.5
30867	MICRO.15838.C1	35.2	not assigned.unknown	PGSC0003DMB000000105	Pot_ch01	95.6	577226	577952	3-5 exonuclease	3947	2912	809	1904	3189	1407	2162	2588	1597	4250	4825.5	3478	1645	1276	1236.5	2103.5	1885	1781	1854	1603.5	1046	1221	1450	960	1244	1312	2710	3505	535	916	1420	649	1306	1222.5	1845.5	1138	1710.5	1138	1510	1123.5
30868	bf_mxflxxxx_0039b10.t3m.scf	35.2	not assigned.unknown	PGSC0003DMB000000159	Pot_ch03	98.31	457391	457155	Anthocyanin permease	47.5	50	48	52	52	51	54	51	51	51	56.5	53	53.5	48	51	48	52	51.5	53	56.5	50	51.5	55	47	49	56	51	54	43	47	43	50	50.5	51	49	52	47	48.5	50	51
30869	MICRO.9575.C1	27.3.07	RNA.regulation of transcription.C2C2(Zn) CO-like, Constans-like zinc finger family	PGSC0003DMB101000020	Pot_ch02	98.51	986621	986287	Salt-tolerance protein	89	168	67	127	117	98	124	132.5	98	206.5	210	155	97	91	70	80	172	127	206.5	695.5	324	342	351	224.5	371	135	99.5	299	85	238	115	119.5	112	110	132	68	135	124.5	126.5	113
30870	MICRO.616.C3	35.1	not assigned.no ontology	PGSC0003DMB000000032	Pot_ch04	99.72	1930303	1930656	Scythe/bat3	48.5	54	54	50.5	48	55	51	51	56	49	55.5	51.5	52	45	48	52	50	55	60.5	54	46	49	51	49	56	50	48	56	43	43	43.5	52	55	69	50	46	49	51	49	53
30871	MICRO.8907.C1	35.2	not assigned.unknown	PGSC0003DMB000000040	Pot_ch03	98.72	2127164	2126620	Low density lipoprotein B	64	69	60	71.5	77	73	72	83	67	76	82	76	73	57	59.5	77	106	67	83	137	84	94	110	84	84	69.5	68.5	78	52	72	75.5	56.5	70.5	73	55	66	77.5	59	63.5	62
30872	POCAO94TP	34.15	transport.potassium	PGSC0003DMB000000680	SL2.10ch01	99.37	102071	102388	Potassium channel NtKC1	54	57	53	54	55	57.5	54	63	60	62	59.5	56.5	65.5	48	48	52	56.5	74	56	87	53	53	54.5	51.5	59	51	52	57	46.5	48	48	52	74.5	66	52	49	62.5	53	52	56
30873	MICRO.1844.C3	29.4	protein.postranslational modification	PGSC0003DMB000000341	Pot_ch08	99.75	398550	398956	Kinase	1599	1391.5	941	2268	1432.5	1299	1531.5	1862	1638.5	1523	1841	1291	1208.5	1190	1064.5	2155	1402	1423.5	1665	1656	950	1301	1215	975.5	1530.5	1221.5	1335.5	1513	460	1059	1156	903	1248	913	727	955	905	1714	848	1129.5
30875	BF_LBCHXXXX_0054F01_T3M.SCF	35.2	not assigned.unknown	PGSC0003DMB000000047	Pot_ch07	93.05	1370326	1370616	Eukaryotic initiation factor iso-4F subunit p82-34	1191	783	1068	1636	1091	1281.5	1271	1058	817	1106.5	3100	1882	1479.5	1414	827.5	1030.5	575.5	1437	2531	748	368	455	654.5	681	614	451	521	546	617	534	1834.5	602.5	1395	543	484.5	950	673	1083.5	458	904.5
30876	MICRO.13106.C2	16.7	secondary metabolism.wax	PGSC0003DMB000000008	Pot_ch10	98.98	1376029	1376321	Ubiquitin ligase E3 alpha	181	168	129.5	283.5	161	170	198	250	176.5	199	283.5	184.5	193	155	131	246	241	174	233	270	214	208	243	193.5	211.5	165	157	199	105	188	208.5	136	196	160	131	143.5	158	190	128	140
30877	MICRO.10243.C1	20.1.07	stress.biotic.PR-proteins	PGSC0003DMB000000073	Pot_ch01	100	594051	594523	NtPRp27	68	69	119	68	176	92	75	80	252	421	131.5	203	84	61.5	68	63.5	89	60	80	99	66.5	73	127.5	59	93	237	116	79	69	93.5	86	99	350.5	70.5	73	166	99	76	119	110
30878	MICRO.2816.C1	35.1	not assigned.no ontology	PGSC0003DMB000000388	Pot_ch11	97.8	118214	118803	Gibberellin receptor GID1	52	51	53	51	78	73	49	49	56	55	54	52	57.5	47	47	51.5	59.5	55	62	51	52.5	54.5	56	52	53	66	47	58	45	45	55	46	55	51	48	50	49.5	52.5	51	55
30879	MICRO.4811.C2	34.14	transport.unspecified cations	PGSC0003DMB000000842	Pot_ch12	94.01	51580	50990	Sodium-bile acid cotransporter	75	75	64	103	77.5	85	108	86	99	102.5	137.5	87	88	84	56.5	101	89	80	102	112.5	83	75	90	82	82	79	70	77	51	65	81	56	90.5	67.5	74	79	79	75	76.5	85
30880	MICRO.6877.C1	26.09	misc.glutathione S transferases	PGSC0003DMB000000116	Pot_ch12	97.28	215195	215635	2,4-D inducible glutathione S-transferase	232	680.5	167	717.5	998.5	329	270	346	2715	125	395	964	2194	473	180	236	1002	1540	867	520	788	1993	381	173	3323	2320	3705	192	1797	3934	815	264.5	406	257	136	155	160	2266.5	170	168
30881	STMCX54TV	35.2	not assigned.unknown	PGSC0003DMB102000010	Pot_ch01	98.67	39648	39046	Glutathione-s-transferase theta, gst	107.5	114	91	98	98	120.5	155	142	107	235.5	297	125	99	91	64	104.5	102	132	111	95	77	85	80	93.5	66	86.5	82	78	99	86	84	72.5	78	79	67	80	68	78	80.5	62
30882	MICRO.18330.C1	4.13	glycolysis.PK	No Significant Hit	NA	NA	NA	NA	--	56	58	56	63.5	62	62	62	64	71	64	77	65	70.5	56.5	50	64	56	60	70.5	66	60	59	58	52.5	67	59	62	64	46	54	55	50	71	65	54	57	58	59	53	58
30883	MICRO.3028.C3	16.2.1.10	secondary metabolism.phenylpropanoids.lignin biosynthesis.CAD	PGSC0003DMB000000152	Pot_ch11	98.64	20588	21100	10-hydroxygeraniol oxidoreductase	165	117	50.5	64.5	59	96	127	117	72	76	72	136	494	62	57	104	59	53	87	77.5	55	77.5	63	91.5	65	58.5	66	60	47	57	58	49.5	116	109	58	52	76	58	56	65
30884	MICRO.1948.C1	16.1.1	secondary metabolism.isoprenoids.non-mevalonate pathway	PGSC0003DMB000000497	Pot_ch03	98.51	178676	180221	Geranylgeranyl diphosphate reductase, chloroplastic	2269.5	2084	263.5	699	1858.5	601	3233.5	2999.5	1247	5173	2928	3066	348.5	2326	212	1361	1868	1998	3058	2059	1309	3546	3855	1392.5	1519	585	740	2797	713	907	632	748	1482	1407	793	833	321	1101.5	2619	644
30885	MICRO.5210.C1	29.4	protein.postranslational modification	PGSC0003DMB101000233	Pot_ch07	98.81	496169	496589	Protein phosphatase-2c	228	251.5	114	208.5	171	221	224.5	276	198.5	282.5	289	273	161.5	207	184	251	688	203.5	342	760	389	382	635	322.5	534	255	334	270	121	279	212	129	235.5	199	174.5	143.5	264.5	160	139	180
30886	MICRO.4638.C1	11.1.07	lipid metabolism.FA synthesis and FA elongation.ACP thioesterase	PGSC0003DMB000000150	Pot_ch06	99.8	245360	245850	Acyl-ACP thioesterase	699	995	852	1031	1458.5	1068	704	1583	715.5	748	2038	703.5	690	788	462	1376.5	2248	852.5	1537	2523	1714	1421.5	1221	996	2188.5	1004	767	1035	602.5	1329	1214	1044	1345	697	575	519	986.5	1330	364	484.5
30887	MICRO.1590.C3	27.3.71	RNA.regulation of transcription.SNF7	different hits	NA	92.51	15203	14404	--	4433	2555	2074.5	3938	3051	3364	4048	5098	3844	3511	4233	3679.5	3430	3290	2866	4884.5	4618.5	3657	5084	5592	3758	3985	4295	2922.5	3869	3953	3825	4663	1515	2479	3364	2279	2937.5	3124	2231	2467	2864	3217.5	3662	2898.5
30888	MICRO.13166.C1	26.19	misc.plastocyanin-like	PGSC0003DMB000000306	Pot_ch08	98.57	669553	669066	Stellacyanin	78.5	75	130	106	71	253	108	99	80.5	160	145	98	111	268	61	89	742.5	109	256	469	391	992	897.5	461	218	571	349.5	665.5	276	288	95.5	61	100	72	72	189	338	75	423	87
30889	MICRO.15584.C1	31.1	cell.organisation	PGSC0003DMB000000126	Pot_ch03	99.21	1206197	1206578	Homology to unknown gene	11410	7046	6695.5	8818	11432	5212	14178	22522.6	8027	10146.5	19279	10304.5	10609.5	7857	8172	18489	12087	12672	12986.5	6742	4778	7812	10329.5	5466	10108	9739	9114	10251.5	2634	6010.5	13791	4620	7177.5	9049	4156.5	6110	4858.5	10925	8428.5	10731
30890	MICRO.6186.C1	27.3.09	RNA.regulation of transcription.C2C2(Zn) GATA transcription factor family	PGSC0003DMB000000155	Pot_ch12	98.97	1047121	1046347	GATA transcription factor 20	50	55	49	49	47	54	50.5	53	51	56	54	56	70	46	43	49	55	49.5	60.5	50	47	67	51	51	49	64	54	49	44.5	45	47.5	44.5	57	50	47	49	49	55	47	54
30891	MICRO.15778.C1	27.2	RNA.transcription	PGSC0003DMB000000379	Pot_ch10	98.49	136599	137191	DNA-directed RNA polymerase	1025	731.5	789.5	2163	993	925	1077	1063	934.5	652	1331	826.5	884	820	817	1157.5	864	1055	1476	788	674	887.5	788	533	850	650	697.5	597	349	737	906	711	973	731	593	645	687	1064	559	639
30892	STDB002E13u.scf	35.2	not assigned.unknown	PGSC0003DMB000000034	Pot_ch12	98.14	2101552	2101978	Serine/threonine-protein kinase PBS1	61.5	63	58	60	59	60.5	58	62	62.5	62	69	68	59.5	52	68	61.5	54	57	57.5	64	69	107.5	57	58	65	63	53	68	48.5	53	57	51	62	55.5	56	55	64.5	60	55	57
30893	bf_ivrootxx_0051A10.t3m.scf	27.3.15	RNA.regulation of transcription.CCAAT box binding factor family, HAP3	PGSC0003DMB102000208	Pot_ch06	94.39	119436	119075	Ccaat-binding transcription factor subunit A	51	104	50	53	57	74.5	192	57	100	61	55.5	54	215	47	56.5	49.5	55	50	57	68.5	50	55	56	72.5	54	58	53	55	46.5	67	74	47	53	52	77	54	63	50	53	50.5
30894	MICRO.9388.C1	35.2	not assigned.unknown	PGSC0003DMB000000314	Pot_ch12	99.58	36063	36543	Zn/Cd P(IB)-type ATPase	208.5	168	184	332	116	364	323	251	223.5	215	214.5	309	257.5	215	271	278.5	199.5	204	397.5	287	173	243	233	165	129.5	154	141	157	119	183.5	166	114	126	150	174	105	127	189	106	104.5
30895	MICRO.675.C1	27.3.09	RNA.regulation of transcription.C2C2(Zn) GATA transcription factor family	PGSC0003DMB102000020	Pot_ch09	99.32	636413	637586	AG-motif binding protein-2	539	399	385.5	709	314.5	608	626.5	913	945.5	508	529	282	592.5	370.5	716	729	690	451	1430	472	276.5	577	571.5	364	657	452	359	698	187	418	1018	393	536.5	612	289	421.5	596	468	476.5	253
30896	MICRO.10299.C1	10.8.99	cell wall.pectin*esterases.misc	PGSC0003DMB000000951	SL2.10ch03	98.87	8363	7831	Pectinesterase	46.5	52.5	53	61	54	54	55	52	62	57	64	59.5	65	49	46	48	66	53	53.5	54.5	53	55	50	48	56	53.5	53.5	49	44	43	49	48	54	53	53	55.5	51	54.5	52	50
30897	BF_LBCHXXXX_0012E01_T3M.SCF	35.2	not assigned.unknown	No Significant Hit	NA	NA	NA	NA	--	105	129	98	129	111	126	122	174	147	152	163	123	109	95.5	124	108.5	132	124	135.5	167.5	134	155	130	132	171	130	125	115	100.5	145	111	122.5	167.5	131.5	137	102	133.5	123	103	113
30898	MICRO.6145.C1	35.2	not assigned.unknown	PGSC0003DMB101000010	Pot_ch01	96.23	217904	217511	Conserved gene of unknown function	65	80	66	72.5	65	80.5	75	96.5	87.5	101	81	97.5	86	66	63.5	80.5	150.5	78.5	77.5	170.5	120.5	101	132	83	146.5	68	102	101	61	86	63	64	83	65.5	71	69	73	63	67	77
30899	BF_TUBSXXXX_0014A05_T3M.SCF	35.2	not assigned.unknown	PGSC0003DMB101000204	Pot_ch05	99.39	4596	4432	Conserved gene of unknown function	101	108.5	106	138	84	149	96	183.5	147	108	98	84	121	110	81	182.5	193	126.5	89	138	145	239.5	97	121	171.5	112	134	168	80.5	94	173.5	82	70.5	121	83	78	66	92	134	104
30900	bf_mxflxxxx_0060a12.t3m.scf	35.2	not assigned.unknown	PGSC0003DMB000000105	Pot_ch01	100	1567093	1566923	Gene of unknown function	63	57	55.5	61	53	61	60.5	65	60	65	65	58	64.5	53	49	55	57.5	52	58.5	65	55	53	56	58	63	55	82	55	50	49	59	52	64.5	51.5	53	52	61	55	53	59
30901	MICRO.17492.C1	34.14	transport.unspecified cations	PGSC0003DMB000000191	Pot_ch08	98.46	264035	263646	Metal ion transporter	249	188	126.5	276	209	201	284.5	373	293.5	286	351	243.5	212	140.5	165	344	352	200	242	381.5	279.5	348	287	262	355	252	262	326	119	237.5	240	165	238	193	141	157	195	241.5	148	179
30902	MICRO.9795.C1	26.1	misc.cytochrome P450	PGSC0003DMB101000128	Pot_ch06	99.08	842163	843468	CYP86A33 fatty acid omega-hydroxylase	71	74	86	68	217	77	70.5	88	157	695	167	288	94	69	57	71.5	81	62	84.5	73	59	102.5	94	62	62	121	89	75	51.5	102	69	72	210.5	78	74.5	71.5	122	73	145	152
30903	bf_stolxxxx_0031A01.t3m.scf	35.2	not assigned.unknown	No Significant Hit	NA	NA	NA	NA	--	52	50	49	56	53	54	53	60	54	50	56	52	54	45	47	55	49	51	58	50	47	52	50.5	51	54	49	49	52	43	46.5	49	49	54.5	53	50	51	50	49.5	51	49
30904	MICRO.3779.C2	35.2	not assigned.unknown	PGSC0003DMB000000008	Pot_ch10	99.22	998792	996746	UPF0503 protein, chloroplastic	888	677	575	1252	689	563	766	858	774	820.5	1005	787	549.5	878.5	482	774	837.5	802.5	893	559.5	571	662.5	687	492	687	484	483.5	638	373	523.5	656	616	586	542	508	517	373	800	343	569
30905	BF_LBCHXXXX_0041H12_T3M.SCF	29.4	protein.postranslational modification	PGSC0003DMB000000248	Pot_ch05	97.96	133591	134029	MAP kinase phosphatase 1	154	181.5	136	234	129	151	135	176	219	193	270	164	130	156	167	153.5	171	126	193.5	500	224	159	187.5	330	338	271.5	190	248	94	190	160	120.5	139.5	118	114.5	111	212	171	99.5	141
30906	MICRO.17345.C1	35.2	not assigned.unknown	PGSC0003DMB000000266	Pot_ch06	93.77	735398	736477	Tospovirus resistance protein C	60	63.5	67	85	58	60	86	98	94	95.5	81	68	110	56	51	79	69	61	68	70	63.5	73	64	53	68	60	56	65.5	49.5	61	55.5	57	75	61	56	70.5	51	73	57	73
30907	cSTA34B10TH	35.2	not assigned.unknown	PGSC0003DMB000000519	Pot_ch04	97.17	261971	262076	Catalytic	54	56	55	65	57	60	63	62	61	55	61	57	61	49	51.5	60.5	59.5	55	79	60	60	56	55	63	60	55	58.5	61	51	51	52	54	56	59	55	57.5	56	59	56	53
30908	MICRO.15775.C1	35.2	not assigned.unknown	PGSC0003DMB000000001	Pot_ch01	99.53	5821337	5820912	Pentatricopeptide repeat-containing protein	1558.5	1118	876	2586	1278	1233	1988.5	1824	1809	1275	2083.5	1539	1517	981	997	1628	1406	1269	1725	714	755.5	1035	792	682	1179	1188	1258	849	441	677	806	884	978	1068.5	637	580	668	1790	621.5	1462
30911	POCB711TP	16.2	secondary metabolism.phenylpropanoids	PGSC0003DMB000000783	SL2.10ch06	98.8	15126	15459	Cinnamoyl-CoA reductase	910.5	1201	461	1285	902	864.5	1143.5	1568	936	1080	1165.5	1432	1473	784	560	1183.5	1222	862	1069.5	1172	1271	1020	1396	1433	1576	1985	1657	870.5	334	758	579	352	875.5	633	316	238	1044	392	1093	449.5
30912	bf_mxlfxxxx_0022d10.t3m.scf	35.2	not assigned.unknown	PGSC0003DMB102000020	Pot_ch09	98.34	375785	376503	Gene of unknown function	50	55	52	66	56	65	72	105	63	64	71	65	68	47	49	55	57	54	69	66	54	61	59	57.5	60	66	53	75	46	55	55	82	73	59	54.5	63.5	54	57.5	57.5	55
30913	ACDA04043A11.T3m.scf	20.2.1	stress.abiotic.heat	PGSC0003DMB000000076	Pot_ch07	93.91	949680	950012	Heat shock cognate protein 80	12420	13073.5	12913	52976.5	16321	28516.7	17124	26213.3	19516	14722.5	29560.8	13315	21514.6	25147.5	14121	27671.8	29156.8	20107.6	24865.6	17772	19652.5	15990	21080.2	8639	20667.5	22985.2	12092.5	34532.9	6742	22671.9	40526.5	19515	19619.9	12423.5	11253	15779.5	30229.2	27261	21550.1	13090.5
30914	MICRO.8565.C1	12.1.02	N-metabolism.nitrate metabolism.nitrite reductase	PGSC0003DMB000000112	Pot_ch10	98.67	1296389	1297367	Nitrite reductase	431.5	521.5	626	1435.5	404	1108	586	1305	1148	744	1714	587	706	378.5	1014	1278.5	827.5	954.5	814.5	867	600	443	606.5	404	428	791	325	480	151	368.5	627	457	596	383	276.5	424.5	878	440	540	340
30915	MICRO.9612.C1	27.3.09	RNA.regulation of transcription.C2C2(Zn) GATA transcription factor family	PGSC0003DMB000000072	Pot_ch05	98.92	428588	429330	AG-motif binding protein-5	267.5	275.5	116.5	318	110	186.5	566	323	334	617	550	260	257	150	116.5	251	1790	125	179	518	1446	1703	1230	3420	816.5	4505.5	2579	1748	770.5	1551	138.5	232.5	160	225	199	214.5	658.5	437	526	169
30916	MICRO.6155.C2	35.2	not assigned.unknown	PGSC0003DMB000000424	Pot_ch05	98.28	238836	238197	TO109-12	126.5	162	111	153.5	160	94	117	178	122	152	105.5	136	116.5	102	126	106	391	97	151	461	237	283	360.5	234	310	164	168	286	170	243	178	191	127	132	132.5	98	130.5	124	140	182
30918	MICRO.7180.C1	13.2.3.5	amino acid metabolism.degradation.aspartate family.lysine	PGSC0003DMB000000058	Pot_ch07	99.32	1223799	1223505	Aminoadipic semialdehyde synthase	72	79	71	98.5	76.5	72	76.5	82	74	76	110.5	74	69.5	65	57	77	61	74	84	69	56	65	65	53	64	56	55.5	68	53	64	88.5	70	82	65	63	65	79.5	74.5	64	59
30919	cSTA18D4TH	30.11	signalling.light	PGSC0003DMB000000248	Pot_ch05	95.36	372142	372378	Signal transducer	48	51	47	50	48	50	52	49.5	56	49	54	53	49.5	43	46.5	50.5	46	49	53	51.5	53	48	53.5	50	52	50	50	53	45	44	46	48.5	53	49	49.5	51	51	51	52	53
30920	bf_swstxxxx_0051b03.t3m.scf	29.2.2	protein.synthesis.misc ribosomal protein	PGSC0003DMB000000263	Pot_ch09	95.42	298274	298017	60S ribosomal protein L23	68	77	58.5	79	69	79	80	88.5	85.5	87	101	72	90	62.5	63.5	82	100	80	98	112	76	89.5	94.5	80	79.5	87	76	87	56	77.5	86.5	65	78.5	73.5	67	88	73	72	79	69.5
30921	MICRO.1344.C2	35.1	not assigned.no ontology	PGSC0003DMB101000020	Pot_ch02	99.19	67987	67370	U1 small nuclear ribonucleoprotein 70 kDa	202.5	242	124	342	214	217	242	212	177	251.5	341.5	207	222	202.5	143.5	185	148	184	302	221.5	182	182.5	188	150	218	145	157	164.5	134	195	299	193	273	212	216	169.5	149	272	197	110
30922	STMCE02TV	27.3.36	RNA.regulation of transcription.Argonaute	PGSC0003DMB102000141	Pot_ch02	90.75	1391353	1391186	Argonaute protein group	217	369	127	401.5	337	275	387	416.5	253.5	321.5	512.5	424	303.5	173	376	281	386.5	211	290	711	408	468	567	517	719.5	551.5	479	874.5	166	426	304	173	253	258.5	130	147	377.5	258	206	369
30923	bf_suspxxxx_0063a12.t3m.scf	35.2	not assigned.unknown	PGSC0003DMB000000098	Pot_ch01	96.84	865476	865788	Conserved gene of unknown function	52	50	49.5	52	55.5	52	53	55	57	56	54.5	59	59	44	46.5	48	52	53	48	65	60.5	62	63	43	61.5	48	60	52	43	54.5	50	46	61	50	49	51.5	55	55	48.5	50
30924	MICRO.16368.C1	17.6.1	hormone metabolism.gibberelin.synthesis-degradation	PGSC0003DMB000000693	SL2.10ch11	98.6	67742	68171	GA 20-oxidase	45	50.5	46.5	52	47	49	53	54	50.5	46	56.5	51	58	42	48	66	45	49	50	56	49	46	46.5	46.5	51	48	47	47	42	47	46	45	52	62	47	47	49	50	53	48
30925	MICRO.10674.C1	29.5.07	protein.degradation.metalloprotease	PGSC0003DMB000000140	Pot_ch12	99.03	663659	663249	Zinc metalloproteinase	734	1647.5	693	1592	933.5	810	1857.5	1534	1040	895	1431	1577	1577	1033	932	1343	1770	979.5	2324	2404.5	1347	1273	1961.5	1174.5	2085	1335	1387.5	1238.5	666	1358	2130	1035.5	1675	1207	561	615	1374.5	1932.5	704	1214
30926	MICRO.1908.C2	35.2	not assigned.unknown	PGSC0003DMB101000051	Pot_ch05	95.33	1151034	1150392	Sarcoplasmic reticulum histidine-rich calcium-binding protein	1970	3187.5	1947	5793	4246	3124	2612	3210	3807.5	1813	3425	2141	3518.5	3665	1564	2929	2887	3045	3396.5	1386	1258.5	1567.5	1711	790	2364	2541.5	1618	2701.5	1214	2862	5234	1446	2550	2035	1814	2515	2391.5	2793	2688.5	2305.5
30927	MICRO.8147.C2	29.2.2	protein.synthesis.misc ribosomal protein	PGSC0003DMB000000404	Pot_ch04	93.33	371124	370750	YmL27	285.5	490	142	474	290	410	513	195	276.5	212	598.5	628.5	344.5	238.5	369.5	169	235	309	309	512	293	374	490	306	552	311	244	156	103	243	226.5	163	557	367	258.5	293.5	160	354	244	170.5
30928	MICRO.16998.C1	26.16	misc.myrosinases-lectin-jacalin	PGSC0003DMB000000313	Pot_ch07	98.08	88716	88093	S-locus lectin protein kinase family protein	480.5	1224	572.5	642.5	908	495	603	955	954	1345	1703	647.5	672	652	543	686	710.5	435.5	1379	1006	866	567	827	861	1645.5	668.5	768.5	579	348	660	613	535	1241.5	921	386.5	448	672	529	430	1273
30929	ACDA01878E06.T3m.scf	35.2	not assigned.unknown	PGSC0003DMB000000240	Pot_ch08	92.99	325217	325794	DNA binding protein	46	50	49	52	45.5	52	51	55	51	53	57	51	54	45	46	47	49.5	50	54	49	48	47	49	48.5	52	50	49	49	43	47	45	48	53	48	51	48	48.5	51	55	49
30930	MICRO.17905.C1	26.02	misc.UDP glucosyl and glucoronyl transferases	PGSC0003DMB000000072	Pot_ch05	97.7	920000	920609	Transferase, transferring glycosyl groups	76	79	78	111	85	92	92	98.5	97	76.5	96	78	84	86.5	61	87	82.5	70	80	79.5	78.5	77	78	77	81.5	65	68.5	74	53.5	67	72.5	61	85	79	67	60	82	102	69	68.5
30931	MICRO.4119.C1	29.4	protein.postranslational modification	PGSC0003DMB000000298	Pot_ch09	98.75	782439	783392	KIP1	54	51	50	50	52	50	55	51	60	74	53.5	59	72	48	45	48	48	60.5	54	53.5	51	49	50	48	51	51	48	47	43	44.5	44	45	53.5	47	47.5	48.5	53	50	54	49
30932	MICRO.4029.C4	2.1.2.05	major CHO metabolism.synthesis.starch.transporter	PGSC0003DMB000000591	Pot_ch07	99.44	146642	147354	Glucose-6-phosphate/phosphate translocator 1, chloroplast	115	102.5	99	151	120	133	131.5	179	138.5	139.5	176	146	107	129	87.5	166	153	126	164	166	92	98	145	110	122	100.5	96	115	68	92	116	81	128	97	111.5	104	147.5	111	98	93
30933	MICRO.17270.C1	35.1	not assigned.no ontology	PGSC0003DMB000000026	Pot_ch03	97.61	1153226	1152810	Nucleotide binding protein	71	68	56.5	76	52	68	74	86.5	68	64	58	64	56	60	52	90	145	55	52	84	73	146	112	80	60.5	68	56.5	72.5	60	69	58	48	70	67	59	50	65	62	70	53
30934	MICRO.13102.C1	29.5.11.05	protein.degradation.ubiquitin.ubiquitin protease	PGSC0003DMB000000053	Pot_ch09	97.92	738049	737719	Ubiquitin carboxyl-terminal hydrolase	212	168	175.5	350.5	356	169	221.5	220	178	138	310	206	208	210	180	250	199	175	262	172.5	138	164	158.5	119.5	200	82	137.5	133.5	81	131	185	121	219	164	109.5	158	147	281.5	84	153.5
30935	cSTA2L17TH	27.1.2	RNA.processing.RNA helicase	PGSC0003DMB000000506	Pot_ch10	100	93054	92662	ATP-dependent RNA helicase	297	267.5	168	378.5	382	253	298.5	306	282	224	393.5	271	263	295	215	316	259.5	265	428	275	206	231	252	188	264	164	179	198	112	197	283	190	322.5	266	169.5	207.5	200	345	153	187
30936	MICRO.12437.C1	35.2	not assigned.unknown	PGSC0003DMB000000096	Pot_ch07	98.05	555080	553856	26S proteasome subunit 4	280	243	163.5	391.5	323	244	322.5	361	297	264	392	276	232.5	261	192	328.5	378.5	212.5	375	420.5	333.5	391.5	321	306	413	228.5	286	356.5	140	245.5	260.5	222	226.5	225.5	167.5	180.5	218	280	168.5	194
30937	bf_ivrootxx_0062b04.t3m.scf	35.2	not assigned.unknown	PGSC0003DMB000000062	Pot_ch03	95.6	403208	403457	Calmodulin-binding protein	49	50	50	48.5	51	49	50	47	54	47	49.5	53	50	44	48	45	47	47	48.5	53.5	46	50	54	48.5	49.5	52	48	46	41	53	45	46	49	52	48.5	49	50	52	53	49
30939	MICRO.1510.C2	31.1	cell.organisation	PGSC0003DMB000000126	Pot_ch03	98.28	721066	721471	Salt tolerance protein 5	595	582.5	361.5	1484	3400	340	716.5	4718.5	533	3026	5169	559	692	3517	2234	3668	6372.5	2839	1083	4578.5	3665	375	4034.5	3447	3593	363	3273	6361.5	295	435	949.5	472	3009.5	466.5	1654	459	403.5	1009	355	2507.5
30940	MICRO.5892.C2	35.1	not assigned.no ontology	PGSC0003DMB102000141	Pot_ch02	99.66	1235445	1235742	2-deoxyglucose-6-phosphate phosphatase	162	433	201	471	378	127	191	585	417	649	411	303	367	426	329	464	680	519	686	430	432	668	723	199	341.5	384	370.5	225	110	414	298	262.5	236.5	223.5	144.5	301.5	134	469	316	354
30941	BF_LBCHXXXX_0010E11_T3M.SCF	35.2	not assigned.unknown	No Significant Hit	NA	NA	NA	NA	--	56	59	55	61	60	61	59	63	63	57	65	63	66	52	53	51	56	66	60	61	57	58	59	55.5	57	55.5	56	57	52	48	58	50	64	58	53	57	55	57	55	57.5
30942	SDBN003D14u.scf	35.2	not assigned.unknown	PGSC0003DMB000000218	Pot_ch01	94.48	70696	70227	--	89	82	78	83	84	106	95	112	109	76	108	83	83	70	76	76	80	75	96	70	88	84	84	76	93	78	76	84.5	86	86	94	96	94.5	107	96	109.5	116.5	149	128	115
30943	MICRO.10327.C1	16.1.4	secondary metabolism.isoprenoids.carotenoids	PGSC0003DMB000000068	Pot_ch01	96.49	1728169	1728445	Carotenoid cleavage dioxygenase 1B	572.5	511	184	456	550	236	706.5	368	242	330	986	269	262.5	224	175	340	379	271	876	472	222	829	310	631	336.5	567	197	385	146	257	300	137	266	512	192.5	204	289	584.5	195	205.5
30944	MICRO.3208.C1	20.2.5	stress.abiotic.light	PGSC0003DMB000000003	Pot_ch05	99.66	1075222	1074931	UVB-resistance protein UVR8	1585	782	556	986	1289.5	870	929	1471	1360.5	828	1401	1078	767	1201	862	1084	845	1127.5	1344.5	1067	710.5	483	836	522	957.5	381	573	682	404	294.5	1174	590	743.5	576	577	841.5	547	805.5	719	480
30945	MICRO.12973.C2	35.2	not assigned.unknown	PGSC0003DMB000000736	Pot_ch10	98.21	52688	52354	Nucleobase:cation symporter	60	69	56.5	60	133	172.5	212	214	89	177.5	261	64	182	60	132	160.5	226	57	210.5	411	236.5	279	281.5	218.5	238.5	79	145	200.5	61	73	108	113	62	159	86	77	138	185	129.5	148
30947	MICRO.6261.C1	34.13	transport.peptides and oligopeptides	PGSC0003DMB000000048	Pot_ch08	97.71	333672	332941	Kinase	117	470	91	647	96	320	262.5	248	302.5	236	906	129	152	137	97	161	804	494.5	234.5	688	1016.5	403	446	450	905	208	247	497	159	548	122	119	83	118	109.5	289.5	268	465	112	117
30948	MICRO.12044.C2	28.1.3	DNA.synthesis/chromatin structure.histone	PGSC0003DMB000000110	Pot_ch09	99.21	1303706	1303199	Histone H2A variant 1	14604	10576	8163	11202.5	12193.5	9801.5	15317	17799	14762	10822	13172	12699	11673.5	9550	10078.5	14701	16067	10718	16556	14302	13626	13050	15723	13311	12828	11657	16385	10813	4129	7423	9287	7887.5	8745.5	8559	7262	7975	9312	10587	7320	8396
30949	MICRO.14318.C1	26.19	misc.plastocyanin-like	PGSC0003DMB000000404	Pot_ch04	96	454673	454030	Blue copper protein	61	65	51	54	53	61	111	60	68	90	72	59	63.5	48	50	55	58	53	52	64	71	59	57	104.5	56.5	67	63	51	44	51	51	46	56	54	51	50.5	72	53.5	62.5	55
30950	MICRO.417.C4	30.3	signalling.calcium	PGSC0003DMB000000506	Pot_ch10	98.56	138702	139395	Calmodulin	11801	12314	7052	18901	14272.5	12817	11300	21420.4	14820	12128	20280.8	13412	16753	13893	10744	19554	25025.3	14881.5	18582	18734.5	11875	14994	17841	8331	15953	16714	13086.5	25398.2	4634.5	14678	16301	7667	11984	10882	6636	12989.5	11831	11219	14313	13657
30951	MICRO.2473.C1	29.6	protein.folding	PGSC0003DMB000000158	Pot_ch06	98.34	447645	447284	Chaperonin containing t-complex protein 1, eta subunit, tcph	10762	7528.5	5688	14051	10782	7170.5	11564.5	14400	14394	7839.5	11352	10585	11885.5	5975	6455	12047	12431	6912	16778	11644.5	8619.5	7370	11003	8823.5	11654	6593	8894	6871.5	3030	5081	9944	5028.5	7890	8771	5226	5919	7371	11946.5	5846.5	6294
30953	bf_mxflxxxx_0018a12.t3m.scf	35.2	not assigned.unknown	PGSC0003DMB000000374	Pot_ch03	92.47	532592	532680	UDP-glucosyltransferase family 1 protein	51	49	50	50	53	54	55	55	58	50	55	49.5	54	45	44	46.5	48	50	56	53.5	51	51	49	50	53	56	50	50	44	44	46	48	53.5	49	50	49	53	50.5	47	54
30954	MICRO.1877.C2	35.1	not assigned.no ontology	PGSC0003DMB000000052	Pot_ch06	92.54	1766160	1765642	Gamma-interferon-inducible lysosomal thiol reductase	2420	1973	5202	9318	2716	2721	7427.5	14399	9539	3620	12666	6558	6290	15365	1605	11132	11237	2852	3424.5	11135	8549	15738.5	11877	1956	12391.5	7479	3341	7874	3932	3636.5	3080	2047	8570	6301	1760	6359.5	2816	5514	10930	5997
30955	bf_mxlfxxxx_0039d04.t3m.scf	35.2	not assigned.unknown	PGSC0003DMB000000376	Pot_ch12	96.92	245044	244525	Conserved gene of unknown function	47	54	51	53	51	54	51	47	47	52.5	53	53	50	46	45.5	50.5	47	48	49	48.5	49	48	51.5	50.5	52	52	50	52	42.5	47	47.5	45	50	52.5	50	49	46	49	48	47
30956	MICRO.2976.C1	30.5	signalling.G-proteins	PGSC0003DMB000000512	Pot_ch05	97.86	236259	235745	RabGAP/TBC domain-containing protein	431	422	309.5	590	516	511	545	695	522	520	736	422	509	428.5	387.5	635	512	415.5	673	518.5	388	401	390	398	499	356	390	641	179	303	634	280	402	396	257	450	383	488	401	326
30957	PPCAD95TH	13.1.6.2	amino acid metabolism.synthesis.aromatic aa.phenylalanine and tyrosine	PGSC0003DMB101000137	Pot_ch11	98.25	538445	538729	Aspartate aminotransferase	48	47	51	54	48	55	50.5	47.5	50	50	51	54	51	45	47	49	48	50.5	53	50	52	47.5	47	48	46	47	50	52.5	44	44	50	52	51	53.5	47	54	47	50	51	47
30958	MICRO.16777.C1	3.1.1.02	minor CHO metabolism.raffinose family.galactinol synthases.putative	PGSC0003DMB000000004	Pot_ch02	99.72	2539629	2540346	Avr9/Cf-9 rapidly elicited protein 231	688	1382	806	495	635	1229.5	1734	2149	193	1214	417.5	1537	358	349	2785	899	239.5	526	89	2204	766.5	833	1692	535	1313	315	953	457.5	777	1305	453	834	2154	1084	636	645	1787	754	1071	1410
30959	MICRO.404.C2	13.1.1.2	amino acid metabolism.synthesis.central amino acid metabolism.aspartate	PGSC0003DMB000000618	Pot_ch08	99.6	119055	118808	Aspartate aminotransferase	53	58	52	62.5	53	56	53	83	52	NA	56	53	75	49.5	46	56	51	60	50.5	58	50	55.5	56	51	52	63	46	50	45.5	46	46.5	50	55	50	51	52.5	48	49	51.5	51
30960	ACDA01413F09.T3m.scf	35.2	not assigned.unknown	PGSC0003DMB000000276	Pot_ch01	96.39	274294	274616	--	44.5	48.5	49	58	56	52	61	58	53.5	52	62	61	97	44	49	45	49	56	51.5	52	46	54	51	51	54	49.5	50	51	45	44	51	43.5	60	56	52	51	50.5	70	57	50
30961	MICRO.12823.C1	35.2	not assigned.unknown	PGSC0003DMB000000148	Pot_ch11	92.75	1108634	1108125	Ubiquitin-protein ligase	94	122	84.5	275	191	98	108	52	112	114	270.5	101	59	149	83	50	54.5	206	135	98	52	88	92.5	99	162	78	78	149.5	44	85	203	67	159	130	103	92	92	104.5	116.5	133.5
30962	MICRO.6081.C1	35.1.1	not assigned.no ontology.ABC1 family protein	PGSC0003DMB000000684	Pot_ch07	100	167493	167295	Ubiquinone biosynthesis protein coq-8	48	49.5	53	51	53	53.5	53	56	51	55	61	54	53	45	48	46	62	52	53.5	58	51	54	51	47.5	51	54	53	50	46.5	46	47.5	50	52	52	49	52.5	49	58	50	51
30963	MICRO.10511.C1	34.1	transport.nucleotides	PGSC0003DMB000000133	Pot_ch11	98.09	828767	828457	Non-imprinted in Prader-Willi/Angelman syndrome region protein	56	61	52	68	60.5	66	70	66.5	71	70	84.5	69	68	57	65	55	68	61	71.5	70	65	67	70	59	91.5	60	60	70	49.5	60	56.5	80	60	61	55	62	NA	57	58.5	58
30964	MICRO.2637.C1	35.2	not assigned.unknown	PGSC0003DMB000000239	Pot_ch01	98.37	902927	903291	BTB/POZ domain containing protein	71.5	68	68	83	80	68.5	111	90	83	75	99	71	85	68	59.5	83	85	82	95	119.5	62	64	66	57	70	73	60	93	47	56	74.5	63	74	70	52	58	65	75.5	58	69
30965	MICRO.414.C3	17.5.3	hormone metabolism.ethylene.induced-regulated-responsive-activated	PGSC0003DMB000000022	Pot_ch07	99.24	2164509	2164903	Transcription factor	855	1002	614.5	1042.5	760	957	1514	1091	1316	1346	953	889.5	1111	1047.5	678	1289	1192.5	733.5	1191.5	1094	1167	970	1050	1333.5	1298	1277	1045	995	612	1000	1194.5	548	619	726	515	553	1030.5	653	873	815
30966	cPRO31F23TH	26.12	misc.peroxidases	PGSC0003DMB101000012	Pot_ch02	93.68	125204	124511	Root phototropism protein	58	48	52	53	51	60	59.5	70	62	57.5	51	53	58	47	46	57.5	56	55	55	50	53	56	56	53	58	61	60	62	46	51.5	45	50.5	50	50	52	53	51	56	48	56.5
30967	MICRO.4220.C1	35.2	not assigned.unknown	PGSC0003DMB000000304	Pot_ch07	98.25	460994	461222	Bile acid:sodium symporter	220	209	128	284	207	138	174	216	189.5	177.5	284	244	227	168	135	217.5	183	178	309.5	154	131	137	127	121	202.5	103.5	140	120	104.5	108.5	251	104	227	168	137	114	175	213	113	141
30968	bf_arrayxxx_0078b04.t7m.scf	35.2	not assigned.unknown	PGSC0003DMB000000110	Pot_ch09	91.39	1170612	1170376	Transcription factor jumonji (JmjC) domain-containing protein	54.5	65.5	51	56	54	69.5	68	63	66	60	66	62	70	50.5	46.5	57	56	56	55	60	54	71	57	53.5	63	57	51	57	46	48	50	50	54	55	52	57	51	50	55.5	55
30969	MICRO.3673.C1	29.5.11.05	protein.degradation.ubiquitin.ubiquitin protease	PGSC0003DMB000000047	Pot_ch07	99.11	1654489	1653819	Ubiquitin carboxyl-terminal hydrolase	5964.5	6391	3886.5	13386	14705	7370	7570	10009.5	8571	7810	11041	5591.5	5790.5	6994	4438	7963	7138	7294	8370.5	6406	4956.5	6306	4940	2637	6741.5	10767	5387	17711.5	3327.5	5870.5	29289.5	4902.5	9435	5677.5	5953.5	4566.5	12937.5	8343.5	12782	9687
30970	MICRO.6348.C1	35.2	not assigned.unknown	PGSC0003DMB000000510	SL2.10ch07	97.7	231816	232508	SET domain protein	57	67.5	52	69	67.5	49	64	75	74	79	60	53	63	55	43.5	61	72	55	56	55.5	68.5	62	50	71	76	61	70.5	65	45	54	53	52	61.5	54	53.5	51	63	65	59	55
30971	MICRO.11978.C1	35.1	not assigned.no ontology	different hits	NA	97.45	437707	437980	Sorting and assembly machinery (Sam50) protein	525	398	405	902	564	511.5	626	657	423	491	883	594	529	527	372	589.5	498	534	842	540	333	500	475.5	440	709.5	413.5	403	552.5	186.5	533	561	311	609.5	478	178	388	462	678.5	327.5	404
30972	cSTB27C24TH	35.2	not assigned.unknown	PGSC0003DMB000000526	Pot_ch01	94.9	176092	176499	Uncharacterized plant-specific domain TIGR01589 family protein	53	53	50	58	54	57	62	59	54.5	56	64.5	54	51	49	46	50	51	52	61	62.5	56	53	54	51	67.5	51	49	56	43	54	46	45.5	53	58	52	54	50	54	54.5	55.5
30973	POACB86TP	35.2	not assigned.unknown	PGSC0003DMB000000415	Pot_ch02	98.92	297194	297010	Zinc finger protein	141	160	100	201	156	135	162	180	150	124	185	143.5	144	133	89	177	117	128	176	139	95	105.5	97.5	90	127	93	90	98	80	100	160	98.5	139	123	104.5	130.5	117	154.5	81	103.5
30974	bf_arrayxxx_0042b03.t3m.scf	35.2	not assigned.unknown	PGSC0003DMB000000118	Pot_ch04	97.84	1184719	1184903	Conserved gene of unknown function	50	52	55	52	51.5	53	51	59	52	70.5	62	55	55	48	45	55.5	51.5	50	51	75	52	50.5	55	53	57	56.5	53	100.5	46	47	49	46	55	54	47	53	52	55	50	56
30975	bf_mxlfxxxx_0008d10.t3m.scf	35.2	not assigned.unknown	PGSC0003DMB000000346	Pot_ch06	95	608271	607984	Proteinase inhibitor type-2 CEVI57	51	53.5	50	55	52	55	70	56.5	56	74	54.5	53	55	48	48	54	46	52	54	54	53	64	53	54	50	52	48	48.5	44	45	51	43	55.5	48	52	74	49.5	55	50.5	59
30977	STMCA72TV	35.2	not assigned.unknown	PGSC0003DMB000000074	Pot_ch12	98.36	1889015	1889441	--	62	421	310	85	509.5	76.5	74.5	80	387	384	82.5	61	397	57	56	72	62	65	682	67	259.5	94	62	247.5	426	70	308	61.5	219	77	452	330.5	366	264	55.5	65.5	65	62.5	251	252
30978	ACDA03734H02.T3m.scf	35.2	not assigned.unknown	No Significant Hit	NA	NA	NA	NA	--	72	79	88	153	66	121	160.5	74	118	83	93	90	155	62	77	66	70.5	75	109	84	115	89	83	92	106.5	108	73	73.5	65	61	67	112	94.5	118	94	81.5	77	125	86	81
30979	bf_mxlfxxxx_0021d10.t3m.scf	30.6	signalling.MAP kinases	PGSC0003DMB000000614	SL2.10ch06	99.53	30702	30489	MAP kinase	113.5	72	76.5	90	101	83	129	133	80	87	188	109	103	71	75	126	146.5	102	141	103	73	122	112	70	126.5	93	91	105.5	52	96	99	73.5	82	92	67.5	89	79	111	91	86
30981	MICRO.5665.C2	35.1.40	not assigned.no ontology.glycine rich proteins	PGSC0003DMB000000298	Pot_ch09	97.52	148179	148701	P23 co-chaperone	47.5	60	50	52	46.5	53	54	59.5	57	53	53	50	59	47	53.5	49	67.5	52	56	70	50	58	67	50	57	54	53	56	42	52	50	46	55	53	44	53	49	51	48.5	49
30982	MICRO.10214.C1	35.2	not assigned.unknown	PGSC0003DMB000000200	Pot_ch01	94.63	641641	642039	Conserved gene of unknown function	75	56	51	96	111	47.5	65217	50	49	97	119	61	50	46	74	48	50	51	87	49.5	49	68	48	57	55	68.5	55.5	58	54	48	47	66.5	60	94	48	55	54.5	101	55	75
30983	bf_mxflxxxx_0052d02.t3m.scf	35.2	not assigned.unknown	No Significant Hit	NA	NA	NA	NA	--	85	87	68	100	87	78	79	105	88.5	92.5	162	86	77	62	66	97	78	86	85	88.5	72	80	75	70	92	75.5	75	77	63	68	74	72	92	75	75	70	77.5	91	69	78
30984	MICRO.9318.C1	20.2.99	stress.abiotic.unspecified	PGSC0003DMB000000156	Pot_ch06	98.83	1216299	1216983	Bubr1	51	50	48	47	50	51	54	51	73.5	51	54	51	52	45	48	53	46	49.5	47.5	52	48	55	47	47	48	52.5	48	51	44	45.5	44	45.5	48	49	48	46	49	49	47	51.5
30985	MICRO.1118.C3	13.1.3.4	amino acid metabolism.synthesis.aspartate family.methionine	PGSC0003DMB000000429	Pot_ch02	97.84	234182	234552	Cystathionine gamma synthase	1766.5	1935.5	1593.5	2038	1676	2626	1049	1486	1662.5	1361	2683.5	2031.5	1035	831.5	861	1173	1833	1076	2044.5	7218	1056	2363	4737	2272	3501	1230.5	2571	3224	593	1446	726	431	2264	1080.5	511	347.5	2342	806	433	720.5
30986	MICRO.10398.C1	29.4	protein.postranslational modification	PGSC0003DMB000000265	Pot_ch02	96.04	31537	31236	Protein kinase	669.5	627.5	379	756.5	499	484.5	761.5	683.5	544.5	674.5	811	699	451.5	583	501.5	615	1264	621	853	1523	1331	951	771	2424	1008	1553.5	1554	1806.5	483	555	568	399	674	614.5	422	468.5	651	624	372	694
30987	MICRO.1939.C1	27.3.30	RNA.regulation of transcription.Trihelix, Triple-Helix transcription factor family	PGSC0003DMB000000854	Pot_ch08	99.43	41077	41426	Transcription factor TF2	71	77	149	98	148	137.5	100.5	211	196	93	241	84.5	90	111.5	65	165	211.5	150	174	256	83.5	305.5	84	81	174.5	139	164	164.5	79.5	140	79	66	147	81	69	71	197	140	105	123
30988	STMDG59TV	35.2	not assigned.unknown	PGSC0003DMB000000188	Pot_ch08	96.95	848853	849243	ATP binding / microtubule motor	621	699	340	738	836	572	781	1137	912	589.5	838	782	946	203	953	1017.5	590.5	921	583	695	372	368	428	310.5	749	349	490	370.5	213	294.5	668	569.5	699	588.5	424	385	435	792	349.5	422
30989	MICRO.5378.C1	35.2	not assigned.unknown	different hits	NA	93.33	141472	142253	--	94	117	57.5	134	69	77.5	81.5	98	98	86	91	73	85.5	72	59	91	74	77	86.5	78	86	68	68.5	68	79	75	70	67	73	64	85	59	102	65	102	67	88	84	69	74
30990	MICRO.13027.C2	11.6	lipid metabolism.lipid transfer proteins etc	PGSC0003DMB000000773	SL2.10ch10	98.31	107249	107602	Non-specific lipid-transfer protein	48.5	50	49	53	53	50	55.5	51	49	51	51	55	59	45	44	46	45	49	53	55	46	53.5	46	48	54	50	49	53	43.5	46.5	50	59	52	48	51	65	47	52	49	50
30992	MICRO.11123.C1	35.2	not assigned.unknown	PGSC0003DMB000000299	Pot_ch01	99.02	681236	680010	Conserved gene of unknown function	193.5	238.5	172	266	212	243	234	246	337	308.5	291.5	292.5	253	224	149	207.5	323	243	243.5	439	277	245	374	184	323	207	239	224	99	244.5	261	116	299	161	173	186	232.5	209	196.5	141.5
30993	POCBR65TP	35.2	not assigned.unknown	PGSC0003DMB000000157	Pot_ch07	96.68	461511	462021	Starch synthase VI	57	54	51	65.5	55	59.5	60	64	65	60	73	59	63.5	54	52	61	50	56	67.5	55	54	57	61	52	58.5	54	52.5	58.5	47	47.5	55	50	59	54	54	71	60.5	60.5	52	55
30994	MICRO.2185.C1	35.1	not assigned.no ontology	PGSC0003DMB102000208	Pot_ch06	97.31	365061	364137	Heat shock protein DnaJ, N-terminal	95	72	67	89	85	85.5	107	103.5	104	100	92	96.5	94.5	86	71.5	93.5	81	74.5	102.5	72.5	61	69	69	59	69.5	75	71	88	59	62	81	71	96	83	68	72	69	73	75	74.5
30995	STMGP73TV	35.2	not assigned.unknown	PGSC0003DMB000000616	Pot_ch08	99.12	117381	117719	Gene of unknown function	48	60	50	51	66	54	52.5	53	50	51	56	56	58	43	55	51	50	51	52.5	55	53	52	49.5	47	52	51.5	51	52	39	43	49	45	53	50	48	50	51	49.5	49	51
30996	MICRO.17916.C1	17.8.1	hormone metabolism.salicylic acid.synthesis-degradation	PGSC0003DMB000000202	Pot_ch05	99.34	1147509	1147057	--	235.5	92	69.5	82	70	141	78	91	80	95.5	75	96	85	65.5	118	108	77	83	76	104	77	94	84	112.5	65	93	81.5	88.5	62	83	72	60	69	89	61	76.5	75	62	57	67.5
30997	POAB903TV	34.16	transport.ABC transporters and multidrug resistance systems	PGSC0003DMB000000180	Pot_ch06	98.79	860151	859738	ABC transporter	127	155	125	168	124.5	189.5	123.5	132	159.5	173.5	77	170.5	190	110	150	122	140	91	289.5	323	224	244	224	186	157	98	129.5	186	108	223	167.5	89	131	114	120.5	79	115.5	145	142	82
30998	MICRO.17997.C1	29.4	protein.postranslational modification	PGSC0003DMB102000083	Pot_ch02	99.42	279851	279335	Protein-tyrosine kinase	810.5	1728	783	1594	892	938.5	1397	1442	1415	1628	2258	998	881	1073.5	746	1371	1085	913	2506	1615	712	815.5	871	652	1409	829.5	574	1308.5	525	772	1695	676	1149.5	1075	1008	582.5	926	1407.5	521	772.5
30999	bf_lbchxxxx_0057c04.t3m.scf	30.5	signalling.G-proteins	PGSC0003DMB000000326	Pot_ch09	97.46	657155	656881	RAB11G	287	204.5	192	376	296.5	240	329	379	300	341	391	334	279	251	237	327	776	272	352.5	892.5	606	687	957.5	472	591.5	527	510	576	207	393	210.5	162.5	322	227.5	204.5	212	261	309	248	255.5
31000	bf_arrayxxx_0014c12.t7m.scf	35.2	not assigned.unknown	PGSC0003DMB102000204	Pot_ch02	99.59	13701	12973	Gene of unknown function	47	204	50	309	196.5	171.5	52	275	245	261	99	77	199.5	165	111	265.5	281	195	336	69	179.5	216	224	61	65	153.5	190	54	44	251	224	148	95.5	69	61	123	49	229	137	151
31001	MICRO.11407.C2	27.3.11	RNA.regulation of transcription.C2H2 zinc finger family	PGSC0003DMB000000085	Pot_ch02	99.66	1053596	1052410	Nucleic acid binding protein	1114	1737	1251	3214	1647	1462.5	1978.5	1868	1896	1953	2160	1857	1701	1179	1394.5	1685	1495.5	1789	2510	1681	1065.5	1479	1651.5	863	1846.5	1005	1166.5	1565	792	1602	1597	1101	1685	1528	1275	1035	1103	1820	954	1176.5
31002	BPLI14C16TH	35.1	not assigned.no ontology	PGSC0003DMB000000790	SL2.10ch01	96.84	103212	103463	Amino acid binding protein	71	83	65	93	81	85.5	90	101.5	97	86	110	82	82	61	67	79	74	76	90	83	73	81.5	87	69	82	76	68	87	55	67.5	79.5	71	97.5	72	76	86	73.5	73	81	66
31003	MICRO.6903.C3	34.1	transport.p- and v-ATPases	PGSC0003DMB000000331	Pot_ch12	97.36	298281	297979	Gene of unknown function	64	102	69	150	53	58	120.5	119	68	80	92	94	97	49	61	98	85.5	67	121	94.5	75	68	102	72	102	83.5	92	57	85.5	86	132	88	129	90	97.5	57.5	79.5	103	67	77
31004	MICRO.1081.C4	35.2	not assigned.unknown	PGSC0003DMB000000184	Pot_ch04	97.22	1075164	1075343	--	52	52	50	51	56	58	58.5	60	53	50.5	63	55	55.5	47	57	51	51	49	53	53	48	51.5	50	48	53	53	51	58	47	46	67	58	51	51.5	50	51	45	52	51	49
31005	BF_TUBSXXXX_0053C10_T3M.SCF	35.2	not assigned.unknown	PGSC0003DMB000000123	Pot_ch04	99.32	1435422	1434985	DNA repair and recombination protein RAD54B	168	193	153	212	242	131	171	272.5	147.5	168	281.5	247	303.5	96	140	269	294	179	272	193	143	205.5	208	139	287	238	190	234.5	107	203.5	262	106	129	149	120	126	177	325	134	182
31006	MICRO.7543.C1	35.2	not assigned.unknown	PGSC0003DMB000000216	Pot_ch05	97.58	777745	777046	Conserved gene of unknown function	46	54	52	54	51.5	57	55	57	61	56.5	61.5	59	52.5	45	48	55.5	52	58	50	55	50	55.5	57	49	50	52	55	53.5	44	51.5	48	50.5	56	56.5	51	52.5	53	58.5	52	59
31007	MICRO.1334.C3	13.1.6.1.7	amino acid metabolism.synthesis.aromatic aa.chorismate.chorismate synthase	PGSC0003DMB000000296	Pot_ch04	NA	NA	NA	Chorismate synthase 2, chloroplastic	62	78	1601.5	67	2748	1986.5	2990	2938	78	87	3769	66	71.5	2809	58	3249	4634	2738	75	4708.5	3124.5	3553	4158.5	71	75	56	70	73	60	72	75	1753	2749	2273.5	61	1895	1912	54	1331.5	50.5
31009	MICRO.5844.C3	35.2	not assigned.unknown	PGSC0003DMB101000060	Pot_ch01	100	196477	196758	Pentatricopeptide repeat-containing protein	58	59	54	66.5	68	60.5	64	64	81	60	83	57	57	52.5	54	64	62.5	57	62.5	59.5	55	59	60	54.5	59.5	58	54	58	50	58	58	54	67	59.5	52	53	57.5	64	53	57
31010	MICRO.17843.C1	30.2.17	signalling.receptor kinases.DUF 26	PGSC0003DMB000000217	Pot_ch11	99.79	506282	504858	--	46	52	50	53	46	49.5	53	50	55	54.5	58	53	58	45.5	50	59.5	46.5	53	53	53	48	52	49.5	48	50	48	50	51	45	47	51.5	48	51.5	50	49	50	50	51	54	52
31011	MICRO.4265.C1	29.4	protein.postranslational modification	PGSC0003DMB000000072	Pot_ch05	98.92	668475	668105	Protein phosphatase-2c	176	201	116	299	203.5	155	174.5	200	167	185	229	212	200	121	138	159	125	174	225	191	116	189	141.5	96	152.5	97	125	106	87	117.5	135	97	173	136	135	155.5	101	165	91.5	104
31012	SDBN003C07u.scf	26.22	misc.short chain dehydrogenase/reductase (SDR)	PGSC0003DMB000000344	Pot_ch12	NA	NA	NA	2,4-dienoyl-CoA reductase	47.5	55	51	56	51	52	57.5	58	51	65	67	54.5	56	47.5	49	55	52	56	56	55.5	50	57.5	51	50	54	55	52	50.5	45	48	50	47	54	52	52	51	47	55	55	54.5
31013	MICRO.8467.C2	35.2	not assigned.unknown	PGSC0003DMB102000377	Pot_ch01	98.41	391369	390931	Conserved gene of unknown function	66	69	66	83.5	63	85	74	63	93	74.5	75	74	89	62	59.5	63	56	71	71	79	60.5	63	59	68	77	58	68	63	59	63	79.5	53.5	74	62	68.5	61	84	78	62	69
31014	MICRO.9550.C1	29.1	protein.aa activation	PGSC0003DMB000000008	Pot_ch10	93.29	3166115	3165804	Replication factor A	117.5	113	74	111	88	107.5	134	160	103	130.5	110	138	118	121	70	147	176	87	106.5	103	90	159	146	145	166	132	136	216	68	145	128	69	103	89	65	67.5	95	109	104	106
31015	bf_cswbxxxx_0022a12.t3m.scf	35.2	not assigned.unknown	PGSC0003DMB000000284	Pot_ch01	91.97	9596	9470	--	62	70	64	95	73	95	108	121	108	108	128.5	80	101.5	78	69	107	227	77	105	266	163.5	167	191.5	136	213	110	184	203	69	105	77.5	73	96.5	85	62	83	88	77	86	81
31016	MICRO.2665.C1	35.2	not assigned.unknown	PGSC0003DMB000000044	Pot_ch06	98.24	2265920	2266088	Phosphatidylinositol transfer protein	372	388	250.5	469	390	326.5	414	470	315	396	572	375	356	396	278	440	1152	392	589	1243.5	895	1106	863	806	879	1013	679	1224	322	761.5	515	354	576.5	411	306	407	521.5	400.5	334	302.5
31017	MICRO.2036.C3	16.99	secondary metabolism.unspecified	PGSC0003DMB102000010	Pot_ch01	98.9	1233673	1234940	Acetyl-coenzyme A carboxylase carboxyl transferase alpha	2838	3226	2678	5231	4071	2768	3303.5	4033	4063	3832	4955	3727.5	3528	3758	2660	3489	2195	3412	4298	2233	1829.5	2274	1712	1591	2763.5	2804	2372	2909	1431.5	2529.5	4078	1985	3111.5	2387	1619.5	1993	1741	3458	1623	2718.5
31018	bf_mxflxxxx_0017c10.t3m.scf	35.2	not assigned.unknown	PGSC0003DMB000000494	Pot_ch08	96.68	92423	91763	Gene of unknown function	49	61	52	52	48	59.5	62.5	54	56	54	68.5	61	58	50	48	50	51	57.5	61	52	49	52.5	53	53.5	51	50.5	51	55	45	45	53	43	56	50	51	56.5	58	54	58.5	52
31019	bf_swstxxxx_0008d04.t3m.scf	29.4	protein.postranslational modification	PGSC0003DMB000000334	Pot_ch09	96.72	601011	600829	Kinase	46	49	50	55	47.5	51	51	53	52	52	53	54	52	48	48	48.5	48	50	48.5	52	49	48	48	48	49	50.5	51	51	42	44	47	44	50	49.5	47	48	52	50	50	49
31020	MICRO.2380.C4	35.2	not assigned.unknown	PGSC0003DMB000000068	Pot_ch01	97.13	936300	935884	Gd2b	53	60	53	61	62	57	62.5	70	63	61	76	66.5	63	58	52.5	56	64	58.5	62	70.5	55.5	64	63.5	63	71	55	62	61	49	65	58	51	70	53.5	50.5	52	60	57	57	56
31021	bf_arrayxxx_0060b12.t7m.scf	35.2	not assigned.unknown	No Significant Hit	NA	NA	NA	NA	--	444	310	314	600	514.5	396	387.5	454.5	407	255	469	420	517	338	393.5	431	576	370	511	444	302	371	441	345	599	311	336	454	189	322.5	394	337.5	425	368	263	324	258	468.5	199	318
31024	POCBG38TV	35.1	not assigned.no ontology	PGSC0003DMB000000324	Pot_ch11	93.17	693621	693911	--	249	234	142.5	428	181.5	180.5	314	431	276	302.5	313	263.5	409	209.5	154	369	444.5	177.5	266	338	302	239	227	216.5	353	321	276.5	263.5	176	235	211	216	204	173	136	183	286	312.5	176	195
31025	bf_arrayxxx_0065a03.t7m.scf	35.2	not assigned.unknown	PGSC0003DMB000000180	Pot_ch06	95.81	885304	885661	Conserved gene of unknown function	47.5	54	54	51	56	52	58.5	59	61.5	73	61	57	59	46	49	52	50	50	55	69	53.5	51	51.5	54	50.5	57.5	46	54	41	48	48	50	61	48	49	50	50.5	51	57	51
31026	STMEJ71TV	35.2	not assigned.unknown	PGSC0003DMB000000337	Pot_ch06	98.87	139934	140728	Plant-specific domain TIGR01615 family protein	120	111	98	178	156	129	139	203	165	109	201.5	159.5	151	141	136	149	202	114	184	215.5	121	151	139	133.5	171	153	134	143	90	127	149.5	104	158	147.5	98	127	158.5	139	115	144
31027	MICRO.330.C3	35.2	not assigned.unknown	PGSC0003DMB000000371	Pot_ch09	95.49	13864	14148	Ascorbate peroxidase	55	62	51	67	59	54	59	67	71	58	75	63	69	49	52	54	60	59	72.5	90	54	93	54	82.5	75	55	54.5	94	47	49	59	58	59.5	58	56	53	53	65	69	59
31028	MICRO.484.C5	10.2	cell wall.cellulose synthesis	PGSC0003DMB000000216	Pot_ch05	98.41	167946	168696	Endo-1,4-beta-glucanase	1185	3170	714.5	2148	1318	1592	3925	2344	3941	4842	5118	2503	2009.5	2912	1074	2051	2700	1240	5004.5	4968	2762.5	2073.5	2212	3190.5	4289	5237	1534	3690	825.5	3135	4734	1285	3567	2509	1615	663	5736	3122	4531.5	3423.5
31029	MICRO.1139.C2	17.1.2	hormone metabolism.abscisic acid.signal transduction	PGSC0003DMB000000335	Pot_ch08	96.3	492649	492386	Zinc finger protein	53	58.5	55	54	60	53	57	65	57.5	55	66	61.5	56	47	48	53.5	52	56	56	62	53.5	58	59	55	59	56	52	57	47	54.5	52	48	58	58	58	55.5	57	60	60	60
31030	cSTA17O10TH	20.1.02	stress.biotic.receptors	PGSC0003DMB000000243	Pot_ch05	98.32	331149	330857	Tir-nbs-lrr resistance protein	109	84.5	79	182	134.5	127	115	190	78	98	125	82	141	103	75	168	184	136	86.5	117.5	82	122	131.5	98.5	154	115	114.5	156	64	133	177	63.5	145	79	62	95	149	77.5	113.5	112
31031	MICRO.623.C1	28.1	DNA.synthesis/chromatin structure	PGSC0003DMB000000144	Pot_ch08	99.4	1135663	1135829	DEAD-box RNA helicase	1507	787	683	1635	1177.5	1130	1200.5	1669	1912	1039	2160.5	1420	1861	823	748	1269	2329	1071	2234.5	1609	1209.5	1206	1823	1102	1418	973	1246	1278	518	852	1291	915	1123	950	817	862	592	1227	582	982.5
31032	MICRO.5966.C1	22.1.5	polyamine metabolism.synthesis.N-carbamoylputrescine amidohydrolase	PGSC0003DMB000000392	Pot_ch11	99.72	417993	418349	N-carbamoylputrescine amidase	2383	2726	1702	3413	3818.5	2342	2335	5138.5	2924.5	3565	4168.5	3659.5	2926	3102	2599	4964	7080.5	4343	3744	4370	2982	3506	5172	3220	4529	4387	3666	7388	660	2785	2154.5	1517	4594	1746	948	2881.5	2811	3690	3790	3521
31033	cSTB44L14TH	35.2	not assigned.unknown	PGSC0003DMB000000045	Pot_ch08	99.4	331641	331972	Pentatricopeptide repeat-containing protein	158	108	74	221	134	131.5	197	206	120.5	132	224	145	118	87.5	106	161.5	161	115	117	165	103.5	117	151	107	117	92.5	106	129	64	109	133	93	145	110	116	114.5	129	216	87.5	107.5
31034	SDBN003M04u.scf	35.2	not assigned.unknown	PGSC0003DMB000000007	Pot_ch10	93.1	348493	348181	RRP6 2	48.5	49	48	51	57	60	51	53	59	52	65.5	54	58	46	43.5	44	54	50	51	50.5	46	45	53	49	53	49	49	58	42.5	44	50	45	55	46.5	50	49	52	60	51	47
31035	bf_suspxxxx_0016e09.t3m.scf	27.3.99	RNA.regulation of transcription.unclassified	PGSC0003DMB101000323	Pot_ch05	98.42	93371	94000	Aspartic proteinase nepenthesin-1	241	459	147	208	107.5	218.5	328	585	74	568	559.5	669	141	123	615	214	385.5	125	101	774.5	456.5	423	897	470.5	401.5	263	308.5	438	350	640	123.5	342	499.5	296	215.5	167	485.5	190	237	355
31036	bf_arrayxxx_0017d02.t7m.scf	35.2	not assigned.unknown	PGSC0003DMB000000217	Pot_ch11	98.54	208942	208534	Conserved gene of unknown function	492	490.5	424	520	611	569.5	617	722	733	515	706.5	658	493	491	456	605.5	672	694	618.5	781	523	599	604	654	826	840	589	953	154.5	341	285	307	702	589	194	305.5	440	707	502	545
31037	MICRO.8747.C1	35.2	not assigned.unknown	PGSC0003DMB000000026	Pot_ch03	98.14	287467	286986	Defective in cullin neddylation protein	1385	2410.5	928	2665	1847	2295	1749	3498.5	2786	2651	2608.5	1561.5	1872	1798.5	1574	2893	3767	1969	2591	4103	2426	2896	2578	1992	2119.5	1866	1754	3741	790	1844	3454	1095	2644	1458.5	1312	1102	2235	1603	2149	1853.5
31038	MICRO.10121.C1	35.1.8	not assigned.no ontology.BSD domain-containing protein	PGSC0003DMB101000010	Pot_ch01	98.28	612185	610503	BSD domain-containing protein	70	74	65	104	80	75.5	88	85	85	76.5	90.5	72	77	65	70	72	113	76	100	124	76.5	97.5	96	77	78	71	73	81	55	68.5	65	59	84	76	63	69	73	86	61	71.5
31039	bf_swstxxxx_0037g06.t3m.scf	35.2	not assigned.unknown	PGSC0003DMB000000073	Pot_ch01	91.54	1549039	1548728	CXE carboxylesterase	51	52	50	56	52	56	52	52	56	53	52	54	54	47	47	51	60	53	60.5	57	54	49	53	53	54	52	50	52	44.5	51	47	46	50.5	51	48	49.5	51	52	52.5	50
31040	MICRO.1231.C1	8.1.04	TCA / org. transformation.TCA.IDH	PGSC0003DMB000000172	Pot_ch01	94.12	136529	136883	Isocitrate dehydrogenase [NADP]	1463	697	364	529	652	1403	1765	485	1943	2818	706	1739	1754.5	299.5	939	558	2447	1667	773	8534	2039.5	4494	6808	1063.5	4349	896	3457	1443	262.5	747	1596.5	328	1741	506	868	770	1595.5	1553	294.5	1720
31041	MICRO.411.C2	35.1	not assigned.no ontology	PGSC0003DMB000000445	Pot_ch08	97.38	419452	418881	Maspardin	419	329	255	513	369	353	364	524	425	356	572	355	373.5	379	266.5	511	641.5	406.5	553	581.5	439.5	482	471.5	280	418	293	344	382.5	152	260	356.5	221	414.5	305.5	251.5	288	413.5	326	236	238.5
31042	MICRO.6933.C1	15.2	metal handling.binding, chelation and storage	PGSC0003DMB000000293	Pot_ch09	99.68	404047	403732	Ferritin	2526	2694	2165	2494.5	3772	4401	3989.5	5751	2375.5	2625	2718	1942	2307	5598	1244.5	5836	4903	4392	4628.5	9393	2748	4314	7141	2264.5	3580	9264.5	2580	3675	3207	1862.5	6295	2941.5	1745	3005.5	2874	2256	6803	2552	5288.5	1940
31044	bf_cswbxxxx_0067e08.t3m.scf	35.2	not assigned.unknown	PGSC0003DMB000000488	Pot_ch01	99.69	133111	132791	Cl-channel clc-7	445.5	353.5	345	558.5	443	410	441	492.5	314.5	347.5	685	411	529	397	306	446	453	383	544	705	518	404.5	577	444	674	498	408	401	249.5	384	662	312.5	401	345	236	284	353.5	477.5	262	342.5
31045	MICRO.1925.C2	35.1	not assigned.no ontology	PGSC0003DMB000000008	Pot_ch10	98.86	3603149	3603585	Heterogeneous nuclear ribonucleoprotein A1	4597	3495	767	1809.5	5538	4241	9637.5	11185.5	1733	7610	7445.5	4759	4859.5	3962	4342.5	10629	10658.5	1108	10536.5	6527	3745.5	7144	9996	5552	10467	1287	7206.5	8947	425	3353	4099	6490	1219.5	7442.5	646.5	701	3313	9314.5	4197.5	8587
31046	bf_arrayxxx_0044h07.t7m.scf	35.1	not assigned.no ontology	PGSC0003DMB000000202	Pot_ch05	98.53	996226	996159	Prefoldin subunit	49	48	58.5	107.5	71	86	102	95	65	51	53.5	55	65	45.5	47	73	97	93	52	57	65	109	114	63.5	77	89.5	68	56	42	66	44	47	84	65	47	45	69	61.5	75	75
31047	MICRO.11081.C2	35.2	not assigned.unknown	PGSC0003DMB000000342	Pot_ch08	97.26	557828	559214	Harpin-induced 1	128	202	89.5	139	140	166.5	225.5	297.5	164	257	279.5	245	155	158	133	163	299	167	121.5	350	276	222	436	374.5	289.5	299	263	315	96	204	147	128	203	153	120	113.5	145	126.5	194	191.5
31048	MICRO.7726.C2	35.2	not assigned.unknown	PGSC0003DMB000000070	Pot_ch08	99.61	1359107	1359620	Conserved gene of unknown function	311	428.5	248	397	281	366.5	519	455	300.5	673	674	473	370.5	380	305.5	373.5	675	393	641.5	1633	682	686	1003	603.5	931	558	459	736	191	518.5	334	142	557	399	251	325	364	283	287	398.5
31049	MICRO.5958.C1	11.8	lipid metabolism.'exotics' (steroids, squalene etc)	PGSC0003DMB102000010	Pot_ch01	100	19859	19530	C-4 sterol methyl oxidase	162.5	175	88	66	54	100	947	1884.5	339	1222	5767.5	380	343	132	53	832	984	1918.5	83	263.5	432	339	142	829	86.5	404	381	61	217	73	45	62	343.5	78.5	154.5	247	325	84.5	1167	69
31051	MICRO.15039.C1	27.3.55	RNA.regulation of transcription.HDA	PGSC0003DMB000000026	Pot_ch03	100	2499586	2499827	Histone deacetylase hda1	2480	1875	1399	3655	2630	2090.5	1740	2093	2040	1515	3061.5	2241	2244.5	1954.5	2084	1956	1569	2084	2318	1806	1139.5	1685	1631	1168.5	2345	1416.5	1056.5	1559	924	1569.5	2668.5	1526	2089	1711.5	1274	1203.5	1737	2776	1484	1334
31052	MICRO.7137.C1	13.2.4.1	amino acid metabolism.degradation.branched-chain group.shared	PGSC0003DMB000000213	Pot_ch04	99.3	1037856	1037571	Branched chain alpha-keto acid dehydrogenase E1-alpha subunit	660	646.5	312.5	868	981	629	452	662.5	277	687	1534	890.5	469.5	949	344	572.5	626.5	1016	527	551.5	410	997	492	382	515	553.5	430	378	119.5	693	381	384	1148	554.5	342	550.5	628	302	456.5	320
31053	cSTB43B7TH	34.16	transport.ABC transporters and multidrug resistance systems	PGSC0003DMB000000180	Pot_ch06	100	849016	848933	Abc transporter	48	56	49	52	53.5	57	59	56	63	52	69	53	59	48	54	52	47	49.5	53	53.5	53.5	66	50	54.5	65	50	48	54.5	48	52	54	51	61	46	49	47	48	54	57.5	53
31054	MICRO.10604.C2	35.2	not assigned.unknown	PGSC0003DMB000000338	Pot_ch10	98.66	266295	266443	Dead box ATP-dependent RNA helicase	3124	2001	1590.5	5612.5	2831	2252	3119	4054.5	4027	2133	3746.5	3512.5	2755	1875	2371	3163.5	3026	1834	4793	3275	2214.5	2021	2793	1788.5	3517	2427	2829	1901	712.5	1532.5	2005	1758	2695	2851.5	1128.5	1220	1784	2850	1600	2760
31055	bf_arrayxxx_0022f03.t7m.scf	27.3.99	RNA.regulation of transcription.unclassified	PGSC0003DMB101000377	Pot_ch01	94.43	5949	5457	Palmitoyltransferase TIP1	408	256.5	271.5	625	271	429	308	401	515	596.5	435	490	389	393.5	270	356	469	449	347.5	517	337	448.5	730	533	689	344.5	541.5	612	212	464	425	301	468	210	255.5	248	239	442	373	359
31056	MICRO.2929.C2	35.1	not assigned.no ontology	PGSC0003DMB000000273	Pot_ch08	96.7	473928	473508	Conserved gene of unknown function	103.5	95	75	208	92.5	93	147	113	100	125.5	150	109	113	118.5	86	95	104	80	173.5	180	103.5	109	168	158	136.5	108	147.5	87	82	88.5	148	91	110	108.5	95	107	91	122	107	91.5
31057	MICRO.331.C12	1.01.01.02	PS.lightreaction.photosystem II.PSII polypeptide subunits	PGSC0003DMB000000214	Pot_ch03	98.84	747275	746246	Chlorophyll a-b binding protein 3C, chloroplastic	8720	20299.3	1520	10988	19289	2259.5	6107	17259	1256	26778.9	8660	10695.5	726	5739	140	2127	3672	2923.5	6213	14332.5	2890	7515	18355	4760	5374	1018.5	1413	7570.5	4115	2217	5935.5	18658	12951	26636.4	14949	4828	5572	10624	49139.6	12221.5
31058	MICRO.7642.C1	35.2	not assigned.unknown	PGSC0003DMB000000490	Pot_ch02	96.53	282984	282524	Conserved gene of unknown function	67	59	55	73	83	59	72	104	106	68	79	64.5	80	70	58	79	644	72	64	116	299.5	546.5	339	105.5	432	248	244	404	136	568.5	107	77	57	54.5	51	61.5	48	55	75	64
31059	MICRO.14327.C2	35.2	not assigned.unknown	PGSC0003DMB102000031	Pot_ch12	99.67	1230419	1229814	--	50	57	53	55	54.5	53	80	64	57.5	69.5	53	52	55	51	46.5	54	55	53	58	87.5	54	56	60	54	58	52	48	75.5	43.5	48	49	45	50	68	47	57	63	62	51.5	61
31060	MICRO.5795.C2	35.2	not assigned.unknown	PGSC0003DMB000000102	Pot_ch07	98.63	667295	666931	Cupin, RmlC-type	195.5	196.5	148	286	145.5	203	255	285	212	292	349	233	184	174	143	260.5	451	222.5	333	643	355	467.5	528.5	290	371	287	301	334.5	149	223	185	117	253	176	156	132.5	265	196	210	161.5
31061	MICRO.3173.C2	35.1	not assigned.no ontology	PGSC0003DMB000000086	Pot_ch04	94.28	749106	749647	Dehydration-responsive protein RD22	73	104.5	51	55	56.5	66	73	70	65	66	76	96	616	50	65	53	54	49	60	57	72	53	61	91	58	54.5	66.5	51	46	46	54	50	55	52	84.5	59	51	54	55	73
31062	cPRO23B9TH	35.2	not assigned.unknown	PGSC0003DMB000000035	Pot_ch01	95.1	302681	302925	AMP-activated protein kinase, gamma regulatory subunit	68	83	71.5	81	77	80.5	79	86	76	73	90	75	97	63	72.5	75	70.5	69	70	72.5	78.5	106.5	80.5	75.5	77	74	67.5	83	60.5	68	76	65	83	68	66.5	74	76	66.5	66.5	65
31063	MICRO.8855.C1	35.2	not assigned.unknown	PGSC0003DMB000000532	Pot_ch01	98.72	335886	335105	Adaptor complexes medium subunit family protein	583	456	294.5	915.5	515	460	649	653.5	481	454	920	461	408	430.5	461	669.5	706.5	503	1028	709	475	739	648	475.5	654	591	464	601	208	425.5	443.5	280	429	473	304	300.5	388	677	251	325
31064	MICRO.15618.C1	35.2	not assigned.unknown	PGSC0003DMB000000072	Pot_ch05	97.88	1882088	1881431	Conserved gene of unknown function	129	135.5	93.5	121	85	110	118	133	176	139	155	111	111	96	129	106	100	102	182	123	128.5	93.5	116	112.5	94.5	91	147	94	81	87	95	108	119	104	138.5	90	88	87	91	73.5
31066	MICRO.2509.C1	30.11	signalling.light	PGSC0003DMB000000073	Pot_ch01	99.54	328422	329076	Signal transducer	166	285	206	337.5	190	277.5	334	224	201.5	220.5	281	188	214	218	202	213	459	238	328	504	311	684	377.5	277	252	235	194	219	122.5	244.5	213	154.5	207	174	96.5	94	159	194	148	141
31067	SSBN003J01u.scf	35.2	not assigned.unknown	PGSC0003DMB000000164	Pot_ch04	99.65	469035	469323	Ubiquitin-protein ligase	52	56.5	51	61.5	53.5	56	657105	65	55	56	68.5	58	54	50	50	50	49	53	63	56	49.5	52	55	51	56.5	58	50.5	53	47	45	48	69	61	54	51.5	53	52	57	56	58
31068	SSBN001O11u.scf	35.2	not assigned.unknown	PGSC0003DMB000000076	Pot_ch07	90.64	423587	423161	N6-DNA-methyltransferase	48.5	51	50	60.5	51.5	58	59	64.5	66	57.5	61.5	64	56	45.5	48	53	46	57	56.5	62	52	57	53	52	50.5	54	56	58	45	53	50	57	64.5	57	54	56.5	54	48	53	50
31069	bf_ivrootxx_0025b12.t3m.scf	35.2	not assigned.unknown	PGSC0003DMB000000564	Pot_ch10	99.85	249577	250256	Gene of unknown function	50	51	51	50	49	61	52	49	71	46	54	52	55	44	47	56	51	50	51	50	54	53	51	52	50	50	50	53.5	43	44	45	44	50	48	49	52.5	54	48	53	50
31070	MICRO.15331.C1	29.1	protein.aa activation	PGSC0003DMB000000245	Pot_ch06	92.49	412594	412806	Methionyl-tRNA synthetase	2009.5	974	901.5	1881	1772	1476	1026	2056	876	1884.5	2126.5	815.5	1184.5	676	1564.5	1954	2334	2417	2471.5	1345	1580.5	1612	1524	1584	1084	754.5	1745	1645.5	439	1243.5	1265	2102	1474	685	525.5	805	1449	1644	613	692.5
31071	MICRO.9852.C1	17.6.3	hormone metabolism.gibberelin.induced-regulated-responsive-activated	PGSC0003DMB000000341	Pot_ch08	98.8	94097	93596	GAST1 protein	50	50	49	54	49	53	51	54	53	49	53	54	55	43	49	46	46	70	49	48	50	55.5	48	49	48.5	52.5	51	51	41	44	50	46	54	48	50	66	50	45.5	50	56
31072	MICRO.2163.C2	27.1	RNA.processing	PGSC0003DMB000000532	Pot_ch01	97.98	227482	226641	RRNA methylase	115	91	88	70	75.5	146	100	100	94	87	77	82	99	72	78	78	73.5	75	70	73	106	94.5	77	98	85	81	93	80	126.5	133	98	109	123	110	114	124	96.5	103	88	92
31074	MICRO.9371.C1	29.4	protein.postranslational modification	PGSC0003DMB000000080	Pot_ch09	99.54	1196399	1195753	Protein kinase atn1	930.5	1462	811	1870	1032.5	1184	1340.5	1447	1437	1652	2281.5	1146	1507	1564	956	1262	1097.5	1487	2276	1718.5	1024.5	1361	1202	1104.5	2000.5	1326	1114	1351.5	522.5	975	2006.5	1063	1385.5	1282	671	819	1312	1065	1028	1377
31075	MICRO.4372.C1	35.2	not assigned.unknown	PGSC0003DMB000000015	Pot_ch01	90.19	2335070	2334764	--	46	49	52.5	56	53	53	56	58	55	52	58	58	56	46	47	49	49	57	60	61	50	51	54	49	50	50	49	53	43	49	50	50	60.5	53	48.5	53	49	52	48	48
31076	MICRO.9437.C2	35.2	not assigned.unknown	PGSC0003DMB000000755	SL2.10ch10	97.05	36456	35958	Non-imprinted in Prader-Willi/Angelman syndrome region protein	477	533	267	799.5	430	415	536	600	548	574.5	746	569	436	394.5	359.5	579	1343.5	490	634	1876.5	1040	1137	1150	1069	1165	1378.5	910.5	981	302	776	505	307	567.5	352	312.5	222	742.5	498.5	403	409
31077	bf_swstxxxx_016a01.t3m.scf	17.7.1.3	hormone metabolism.jasmonate.synthesis-degradation.allene oxidase synthase	PGSC0003DMB000000555	Pot_ch01	98.17	1347	1839	Divinyl ether synthase	45	49	48	53	51	54.5	53	58	55	89.5	59	52	53	46	47	48	53	53	57	51	50.5	51	49	50	51	52	176	117.5	43.5	45	44	44.5	50	51.5	48.5	51	51	51	48	48.5
31078	BF_CSCHXXXX_0051D12.T3M.SCF	35.2	not assigned.unknown	PGSC0003DMB000000073	Pot_ch01	96.75	380624	380075	Gene of unknown function	45	49	47	55.5	50	50	57.5	60	59	52	52.5	51	54	40.5	46	50	45	50	56	56	48.5	48.5	48	43	47	48	48.5	52	42.5	46	48	47	51	47	49	45.5	47	48	47	49
31079	MICRO.8380.C1	35.2	not assigned.unknown	PGSC0003DMB000000711	Pot_ch03	99.77	98436	98006	Sugar transporter	95	107	83	156	83	117	113	137	140.5	158	163	113	121	110.5	89	117	205.5	107.5	124.5	294	176	151	170	145	134	150	125	137	73	107	124.5	82	131	94	84.5	83	124	109	96.5	120
31080	MICRO.1845.C1	28.1	DNA.synthesis/chromatin structure	PGSC0003DMB102000377	Pot_ch01	100	217355	218006	DNA replication licensing factor MCM4	51	87	51	56	55	55	54	58	56	59	76	56.5	62.5	45	77.5	53	84	54	54	86.5	65.5	69	74	86	71.5	80	62	92	45	57	49	46	59	91	54.5	50	51.5	52.5	59	62
31081	STMHT49TV	35.2	not assigned.unknown	PGSC0003DMB000000021	Pot_ch09	97.42	2184167	2184476	APO protein 3, mitochondrial	119	124	104	153.5	133	116	164	138	144	114	207	141	154.5	103	96	146.5	144	156	193	193	123	158.5	173.5	108	162	112	112	126	76.5	103	118	101.5	113	125	92	111	85.5	128.5	106.5	96
31082	MICRO.116.C1	35.1	not assigned.no ontology	PGSC0003DMB000000068	Pot_ch01	96.38	1638758	1639252	TRNA-dihydrouridine synthase A	255	203.5	197	341	269.5	259	277	306	245	236	358	305	258	192	181.5	297	463.5	256	428	473	329	363	423.5	256	390	252	305	348	122	244	250	159	266.5	209.5	169.5	159	190	249	174	187
31083	056B12AF.esd	35.2	not assigned.unknown	No Significant Hit	NA	NA	NA	NA	--	57	53	50.5	62	50	52	53	64	53	52	58	54.5	56	46	48	52	54	53	52	56.5	52	51	62	50	58	50	54	54	47	48.5	46	51	52	50	48	50.5	57	55	50	56
31084	SSBN001J04u.scf	35.2	not assigned.unknown	PGSC0003DMB000000265	Pot_ch02	92.05	781360	781535	Serine-threonine protein kinase, plant-type	46	51	57	51	50	47	55	82	60	57	57	56	56	47	48.5	50	47	49.5	59	55.5	46	53.5	53	51	48	52	54	48	44	43	48	46	70.5	53	50	51	48.5	51	53	48
31085	MICRO.3023.C1	20.2	stress.abiotic	PGSC0003DMB000000248	Pot_ch05	97.33	55302	55526	Universal stress protein 1	168	141.5	109	197	104.5	150	150.5	162.5	226	199.5	171	152.5	151	102	132	163	475	109	204	681	277	264	320	383.5	250	425	359	355	102	210.5	121	88.5	152.5	120	89	82	258.5	136	113	151
31086	MICRO.556.C2	20.1.07	stress.biotic.PR-proteins	PGSC0003DMB000000747	SL2.10ch10	97.32	41095	41617	Endochitinase	46.5	49	52	54	53	55	53	55	51	54	53	53	53	49	44	47	45	51	48	53	48	49	48	52	48.5	54	48	52.5	44	46	44	44	52	52	44	51	47	50	48	53
31087	BPLI5E10TH	35.2	not assigned.unknown	PGSC0003DMB000000101	Pot_ch11	99.08	1446446	1446663	WD-repeat protein	393	418	356	732.5	498	310	464	473.5	500	305	589	384.5	417	362	302	487.5	554	437	596	548	424	510.5	470	250.5	500	276	331	379	186	305.5	487	266	457	349.5	300	291	288	467	162	276
31088	MICRO.15515.C1	35.2	not assigned.unknown	PGSC0003DMB000000026	Pot_ch03	97.65	1699308	1699903	Golgin-84	388	326.5	232	550	383.5	323.5	422	439	381	329	578	361	389.5	315	255.5	436.5	506.5	394.5	530	638	385	431.5	477	317	441	467	341	437	156	306	412	288.5	399.5	327	250	262.5	373	442	293	312
31089	MICRO.1918.C1	7.1.02	OPP.oxidative PP.6-phosphogluconolactonase	PGSC0003DMB000000126	Pot_ch03	99.27	22967	23653	6-phosphogluconolactonase	1316	1849	1249	2288	2160.5	1000.5	1391	1645	2291.5	1453.5	3900.5	1149.5	1931	975.5	770	1710	1456	1303	2694	1284.5	976.5	988	1018.5	746	1753	801	990	1013	587	814.5	1420	1302	2699.5	1747	702	905	1011	1478.5	627	1679
31090	bf_mxflxxxx_0049d12.t3m.scf	35.2	not assigned.unknown	PGSC0003DMB000000273	Pot_ch08	96.57	475412	474920	Immature colon carcinoma transcript	66	63	57.5	88	60	63	76	77	73	71	82	68	66.5	57	58	58	61	60.5	90	73	65	65	67	68	76	65	66	63	53	58.5	64	59.5	80	71	58.5	70	64.5	72.5	71	61.5
31091	MICRO.187.C12	23.2	nucleotide metabolism.degradation	PGSC0003DMB000000367	Pot_ch11	100	226712	226936	Xanthine dehydrogenase	559	527	318.5	694	568	427	593	618	455	423	599.5	412	451	461	336.5	710	353	563.5	622	522	338	406.5	365	257	377.5	368	323	393.5	291.5	242	967.5	368	621	453	502	384	349	497	343.5	401.5
31092	bf_lbchxxxx_0065e12.t3m.scf	29.8	protein assembly and cofactor ligation	PGSC0003DMB000000039	Pot_ch03	98.31	882584	882230	Non-intrinsic ABC protein	1372	1346	890.5	1665	1305	1349.5	1712	2205	1416	1661	2116	1690	1199	1301	818.5	1815	2723	1634.5	2087	3533.5	2049	2835	2810	1435	2559	1226	1507.5	2963	776	1654	1271	1053	1453	1327	1085	1070	1062.5	1426	1212	947
31093	MICRO.5825.C1	35.2	not assigned.unknown	PGSC0003DMB000000515	SL2.10ch10	92.65	15400	15671	--	45	47	49	49	44	50	54	52	52.5	51	53.5	53	50	47	50	48	58	50	56	51	48.5	47	51	51	50	46.5	51	49	46	46	47	46	48.5	49	45.5	49	47.5	48	53	48
31094	POCBE93TP	30.2.15	signalling.receptor kinases.thaumatin like	different hits	NA	NA	NA	NA	Gene of unknown function	47	49	50	49	47	51	50	52	47	48	55	48	55	45	49.5	61	44	48	50	48	48.5	49	50	46	49	50	50	47	46	43	48	43	51.5	50	45	48.5	48	53	51	48
31095	MICRO.12812.C2	26.3	misc. other Ferredoxins and Rieske domain	PGSC0003DMB000000462	Pot_ch11	99.83	356332	356924	Oxidoreductase	47	53.5	55	59	52	57	55	56.5	57	57	61.5	55.5	62	48.5	47	52	50	51	57.5	55	50	55	55	49	56	49	56	52	45.5	49.5	68	46	55	53	49	50	49	53	55	53
31096	MICRO.14873.C1	35.1	not assigned.no ontology	PGSC0003DMB000000371	Pot_ch09	99.37	538661	538977	Transducin family protein / WD-40 repeat family protein	160	162.5	153	179	144	285.5	213	192	220	152.5	160	147	142	140.5	135	149	150	106	125	103.5	213	180.5	178	155.5	171	144	169	131	270.5	218	186.5	199.5	249	174	149	153	166	204	179	131
31097	MICRO.13255.C1	35.2	not assigned.unknown	PGSC0003DMB101000020	Pot_ch02	99.67	1890993	1890075	Conserved gene of unknown function	60	61	54.5	72	73	68.5	70	76	76	66	71.5	67	79	63	61	66.5	64	62	70	66.5	68	69.5	77	64.5	73	62	64	68	52	59.5	69	61	79	66	56	54.5	65	70	67	62
31098	cSTD13B22TH	35.2	not assigned.unknown	No Significant Hit	NA	NA	NA	NA	Conserved gene of unknown function	47	47	46	49	47	50	51	51	48.5	52	55	51	51	46	43.5	47	50	50	54	51	48	48	50	48	51.5	49	48	48	41.5	45	44	44	51	50	48	49	49	53	51	48
31099	MICRO.1242.C1	35.1	not assigned.no ontology	PGSC0003DMB000000558	Pot_ch06	97.6	166273	165566	Auxilin	938	866	595	1221	781	679	1102.5	1231	1211	1025.5	1753	976	800	1464	630	1107	1660	862	1166	1778	1215	1315.5	1206	1330	1240	1275	953	1087	424.5	818	702.5	723.5	1370	674.5	543.5	804	841	1109	876	611.5
31100	cSTB42D9TH	35.2	not assigned.unknown	PGSC0003DMB000000055	Pot_ch03	93.98	518516	518384	GA13235	46	49	49	52.5	51	53	54	54	52	53.5	55.5	53	54	46	48	44	47	51	51	48	49	52	53	48.5	51	50	47	48	45	44	48	44	48	49	46.5	49	49	50.5	49.5	48
31101	SDBN004O05u.scf	35.2	not assigned.unknown	No Significant Hit	NA	NA	NA	NA	--	46	52	50	55	53	54	58	57	64	52	60.5	57	56.5	47	50	52	51.5	60	59.5	62	54	51	51	54	52	52	50	52	45	51	49	47	56	56	49	53	51.5	55	57.5	52
31102	MICRO.259.C4	17.2.2	hormone metabolism.auxin.signal transduction	PGSC0003DMB000000039	Pot_ch03	97.96	1280794	1281235	Auxin response factor 8	901	773.5	580	981	753	511	823	1112	786.5	875	1226	857	713.5	771	317	1161	696.5	892	1254	524	359.5	420	513	483	651	421	487	394	304	370	774.5	462	651	492	497	461.5	809	695	623	386.5
31103	SDBN006D06u.scf	35.2	not assigned.unknown	PGSC0003DMB000000093	Pot_ch03	91.64	1376280	1375942	Sigma factor	103	52	62	51	126.5	53	131	177.5	51	61	213	135	75.5	50.5	62	103	80.5	133	178	55	48	109	120	50	92	82	71	52	41	63	72	70	52	86	47	82	49	91	104	77
31104	bf_arrayxxx_0005c04.t7m.scf	35.2	not assigned.unknown	PGSC0003DMB000000093	Pot_ch03	92.52	731388	731246	Hydrogen peroxide-induced 1	1141	1057	622.5	1597.5	1064.5	1314	1794.5	2348.5	2572	2432	2813.5	1844	1382	1629	834.5	1271	2305	1116	1634	2765	1728	2028.5	2151	1271.5	3382	2167	2069	2734	731	1879	1195	611	933	925.5	694	806.5	814.5	751	633	949.5
31105	ACDA01898G02.T3m.scf	35.2	not assigned.unknown	PGSC0003DMB000000017	Pot_ch11	93.86	750260	750706	--	221	113	297.5	78.5	125	158	100	257	148	198	170	142	70	130	71	192	162	158	150.5	108	162	118	159	101	103	65	157	135	246	121	74	55	218.5	60.5	225	110	103.5	68.5	158	50
31106	bf_mxlfxxxx_0045e02.t3m.scf	35.2	not assigned.unknown	PGSC0003DMB101000020	Pot_ch02	100	280384	280047	(Fragment)	NA	146	174.5	348	206	203	365	391	197	260	626	169	200	223	237.5	352	346	229.5	444	310.5	173	181	191	157	350	144	145	335	141	143.5	285	219	300	256	188.5	223	231.5	202	154	233
31107	MICRO.11101.C1	35.1.5	not assigned.no ontology.pentatricopeptide (PPR) repeat-containing protein	PGSC0003DMB000000358	Pot_ch07	98.77	493052	493294	Binding	2639.5	2417.5	1026	5484	5353.5	1079.5	2751.5	2510	3235.5	1683	1919	1090.5	1865	2564	1118	2521	4494	930	2029	2432	3286	4139	2181	3457	4766	2496	3449	3044	749	2577	1814	2457.5	1402	1576	1362	819	1761.5	4484.5	1504.5	1602
31108	MICRO.12390.C1	15.1	metal handling.acquisition	PGSC0003DMB102000010	Pot_ch01	98.04	1806149	1805437	Ferric-chelate reductase	137.5	252	154	725	205.5	683	184	476	322	320	239	202.5	276	493.5	217	433	717.5	177	224	292	524	229	569.5	622	415	136.5	566	547	149	451.5	327	196	277	170	93	133	356	367.5	352	165
31109	MICRO.6672.C1	30.6	signalling.MAP kinases	PGSC0003DMB000000048	Pot_ch08	97.07	1688311	1688788	Mitogen-activated protein kinase	48	48	46	49	47	56	52.5	54	48	53	54	52	52	47	48	47	46	49	48	48	48	47.5	52	46	46	49	48.5	46	44	44	46	45	49	48	48.5	49	47	51	50	48
31110	MICRO.14807.C1	21.01	redox.thioredoxin	PGSC0003DMB000000149	Pot_ch10	99.5	14752	15352	Electron transporter	263	241	375	735	239.5	459.5	294.5	747	656	256	912	328	718.5	237	430.5	584	615	538.5	332	270	377.5	435.5	235.5	217	273	375	219	246	116	198	440	352	240	222	159.5	350	421	265	346	196.5
31111	bf_mxflxxxx_0062b04.t3m.scf	27.3.63	RNA.regulation of transcription.PHD finger transcription factor	PGSC0003DMB000000008	Pot_ch10	97.09	2310302	2310200	DNA binding protein	177	174	117.5	247.5	179	145	181	217	189.5	143	239.5	166	164.5	145.5	112	179	235	158.5	187	198	142	158	172	138	165	177	131	164	87	150	183	113	175	140	110	130	154	164.5	137	131
31112	cSTE12P13TH	8.1.07	TCA / org. transformation.TCA.succinate dehydrogenase	PGSC0003DMB101000020	Pot_ch02	93.79	133254	133395	Succinate dehydrogenase	116	140	98	186	180	122	159	188	182	104.5	173.5	161.5	138	121	90	167	255.5	129	153	279	159	263	216	153	231	128.5	129	256	64	145.5	112	118	117	94	82	97	113	148.5	83	95
31113	bf_arrayxxx_0005f01.t3m.scf	35.2	not assigned.unknown	PGSC0003DMB000000848	Pot_ch09	97.44	71637	71753	Glutathione-S-transferase	327	96	215	162	308	306	295	431	128.5	345	169	388	127.5	82	294	348	420	244.5	111	335	289	333	337	215	334	366	260	596	134	280	96	193	188	83.5	194.5	76	271	139	101	105
31114	MICRO.2264.C1	20.2.1	stress.abiotic.heat	PGSC0003DMB000000155	Pot_ch12	98.6	236090	236732	DNA binding protein	53.5	51.5	52.5	53	55	51	52	55	50	59	60	59	55.5	47	47	50	50	55	70	59	49	57	56	49	50.5	55.5	51	56	43	50	47.5	45	56	53	52	57	54	51	54.5	53
31116	SDBN004I11u.scf	35.2	not assigned.unknown	No Significant Hit	NA	NA	NA	NA	--	50	51	52	52	48.5	50.5	50	57	52.5	53.5	59	52	51.5	44.5	50	50	50	51	52	50.5	49	51	54	60	48	53	53	61	41	45	44	46	52	51.5	46	52	51	50	49	60.5
31117	MICRO.671.C1	35.2	not assigned.unknown	PGSC0003DMB000000410	Pot_ch05	99.38	41352	41671	Conserved gene of unknown function	1171.5	911	751	1325	1045	835	1236	1301	1065	936	1384	1123	981	790	789.5	1337	1155	716	1433	1313	760.5	884	924	747.5	1021	638	690	926	359	777.5	996	640	1169	941.5	628.5	877	872	1012	642	689
31118	STMEL10TV	34.14	transport.unspecified cations	PGSC0003DMB000000092	Pot_ch01	95.93	1689169	1689438	Sodium/hydrogen exchanger	114	109	85	155	123	84.5	110.5	125.5	101.5	98	139	100	92	101.5	80	139	376	106	142	251	162	409	251	140	278.5	280	157.5	415.5	77	197	97	73	88	73	71	67	120	107	71	102
31119	MICRO.4811.C3	34.14	transport.unspecified cations	PGSC0003DMB000000842	Pot_ch12	97.26	55562	54980	Sodium-bile acid cotransporter	70	58.5	61	62	62.5	70.5	67	67	70	67	69	63	59	53	53	60	61	59	59	64	58	59	60	62	62	64.5	60	62	61.5	61	59	59	70	71	61.5	71	56	76	59	57
31120	MICRO.3445.C1	27.3.65	RNA.regulation of transcription.Polycomb Group (PcG)	PGSC0003DMB000000441	Pot_ch02	98.5	288076	287211	Conserved gene of unknown function	129	104	105	180	161	160	174	171.5	176	133.5	261	210	158	112	95	142.5	113	182	147.5	134.5	108	140	176	120	107	133.5	93	135	58	128	94.5	94.5	124	108	92.5	99	116	172	110	99
31121	MICRO.5987.C1	13.1.5.3.02	amino acid metabolism.synthesis.serine-glycine-cysteine group.cysteine.SAT	PGSC0003DMB000000076	Pot_ch07	98.95	1377259	1378782	Serine acetyltransferase	161	372	118	542	226	455.5	386	423.5	765	802	317	257.5	296	208	351.5	302	727.5	309	704	1662	539.5	890	1274	837	835	921	1251	1075	269	724	379	118	245	248	145	138	224	153.5	205	193
31122	MICRO.347.C43	35.2	not assigned.unknown	PGSC0003DMB101000020	Pot_ch02	97.67	2336593	2337065	Conserved gene of unknown function	91	203	220.5	326	78	220	602	574	272.5	235.5	339	281	328	166	215.5	568	619	358	322	433	99	104.5	413	232	161	388.5	478	373	211.5	188.5	277	64	210	378	226	421	174	288.5	223	72
31123	MICRO.1822.C1	29.4	protein.postranslational modification	PGSC0003DMB000000086	Pot_ch04	99.66	830573	829705	Protein kinase family protein / WD-40 repeat family protein	124	128	105	187	131.5	125	160	151	134.5	122.5	165.5	126	130	96	93	136	128	109	156	149	104	110	124	108	133	105	98	135	68	92.5	146	87.5	136.5	104.5	87	98	102	122	76	98
31124	bf_cswbxxxx_0008d02.t3m.scf	35.2	not assigned.unknown	PGSC0003DMB000000150	Pot_ch06	94.99	792977	793352	Protein mrp	137.5	125	94.5	189	120	110	146.5	152	146	144.5	185	147	148	117	109.5	125	168	139.5	157	174.5	111	170	179	128	156	105.5	125	131	70	103	113	84	123	114	78	100	109	117	97	113.5
31125	MICRO.10572.C1	35.1	not assigned.no ontology	PGSC0003DMB102000115	Pot_ch09	99.75	365320	365714	CLIP-associating protein	7275	8641	5760	17678	11174	6070.5	8798	9074	10148	7653	16228	7604	7283	6156	6744.5	8851.5	5200.5	7926	12622.5	5558.5	4126.5	5096	4212	3100	6693	3584	4187	5003	2803	4102.5	9494	6496	9726.5	7480	3706	5133.5	4770	10654	3685.5	7230
31126	MICRO.11149.C1	30.2.8.1	signalling.receptor kinases.leucine rich repeat VIII.1	PGSC0003DMB000000277	Pot_ch01	99.86	192760	192052	Serine/threonine-protein kinase PBS1	151	182	78	90.5	235.5	113	108	105	84	223	267	165	112	65	64	98.5	92	90	140	121	98	71.5	99	102	98	179.5	137	203	55.5	87.5	124	68.5	98.5	86	110	83	94	98	73	80
31127	STMCV96TH	35.2	not assigned.unknown	PGSC0003DMB000000016	Pot_ch04	93.19	1625672	1626085	Ubiquitin-protein ligase	102	89	80	111	117.5	97.5	124.5	129	110	93.5	165	101	94	72	74	109	95	94	128	89	81	88.5	93	79	98	79.5	88	102	65	72	89	78.5	98	91	75	84	107	115	79	79
31128	MICRO.10821.C1	35.2	not assigned.unknown	different hits	NA	96.33	154870	154571	Gene of unknown function	54	55	57	56	62	54	60	79	62	60	58	57.5	65	54	48	52	57	53	52.5	60.5	59	49	51.5	51	60.5	50	56	57	44	50.5	53	53	59	58.5	48	53	53	52	55	53
31129	MICRO.10941.C1	17.6.1	hormone metabolism.gibberelin.synthesis-degradation	PGSC0003DMB000000215	Pot_ch06	100	521827	521507	2-oxoglutarate-dependent dioxygenase	50	51	51	57	52	54.5	49	84	51	52	60	61	75	45	44	52	49.5	55	52	54.5	52	68.5	52.5	52	53.5	60	51	50	45	45	44	47	52	52	48	52	51	64	54	48
31130	MICRO.18129.C1	35.2	not assigned.unknown	PGSC0003DMB000000136	Pot_ch01	99.61	530586	530843	Proline-rich protein	64	58	55	62	56	55	59	67	57	57	69	66	71	48	49	52	54.5	62.5	62	55.5	55	63	58	55	57	53	57	56	45	45	55.5	49	63	56	48	53	55	78	55	52
31131	MICRO.7829.C1	30.5	signalling.G-proteins	PGSC0003DMB101000063	Pot_ch12	99.55	190772	191218	RAB GTPase activator	432	748.5	475.5	1056.5	574.5	371	541	891	756	663	1928.5	490	519	850	338	787	534.5	885	964	623.5	392	514	404.5	409	622	504	509	577	285	461.5	644	351	748	351	420	417	494	883	827	386
31132	STMHJ50TV	35.2	not assigned.unknown	PGSC0003DMB000000360	Pot_ch05	98.25	162447	162732	Conserved gene of unknown function	457	420	313.5	910	672	734	1023	1106	544	661	780	567	660.5	423	329	988.5	664	747.5	618.5	503	356	714	709	333	489	682.5	617.5	468	174	545	387	292	708	349	270	299	643	463	689	607
31133	156A04AF.esd	20.2.1	stress.abiotic.heat	No Significant Hit	NA	NA	NA	NA	--	51	51	51.5	58	54	66	62.5	57	61	57	59	56.5	55	46	50	50	52	54	58	56	50	53	57	50	57	53	52	57	44.5	49.5	68.5	47	51	53.5	46.5	55	49	45	51	54
31134	SSBN003P16u.scf	35.2	not assigned.unknown	PGSC0003DMB000000053	Pot_ch09	93.2	627770	627668	--	95	99	104.5	97.5	99	129.5	118	113.5	123	100	103.5	96	94	77	80	89	88	80	79	98.5	91	106.5	86	97	102	90	86	109	96	88.5	82	97	93.5	93.5	89	80.5	81	90.5	79	85
31135	bf_suspxxxx_0053g05.t3m.scf	35.2	not assigned.unknown	PGSC0003DMB000000102	Pot_ch07	99.43	265934	265239	Conserved gene of unknown function	122	120	99.5	225	143	190	198	227	145	107	173	163	141	153.5	141	187	232	148	149	230	141	156.5	225	166	151	116	112	110	88	200	217.5	111.5	154	129	124	143	133	177.5	87	107
31136	MICRO.5767.C1	35.2	not assigned.unknown	PGSC0003DMB102000260	Pot_ch03	99.43	10274	9228	--	50.5	57.5	54	59.5	60.5	56	68	65	73.5	63.5	54.5	59	67.5	48.5	48	56	57	56	63	56	56	54	58	57	57	51	53	59	47	55	60	53	66	51	58	53	50.5	57	53	53
31137	MICRO.936.C2	27.1.1	RNA.processing.splicing	PGSC0003DMB000000021	Pot_ch09	96.69	1910120	1909760	SnRNP splicing factor	62	64.5	59	77	69	66	72	107.5	79.5	65	91.5	76.5	75	59	55.5	61	74.5	71	75.5	95.5	67.5	69	66	71.5	75	71	69.5	73	48.5	57	67	54	69	67.5	56.5	67	61	69	65.5	60
31138	MICRO.1681.C4	35.2	not assigned.unknown	PGSC0003DMB000000241	Pot_ch02	90.68	594790	595143	--	243	212	122	372	250.5	124.5	260	238	176	259	417	190.5	187.5	165	92	252.5	151	201	355.5	173.5	118	132.5	122.5	114	177.5	125	127.5	116.5	50	179	291.5	149	333	162.5	166.5	135	593.5	286.5	207	140
31139	MICRO.7790.C2	29.2.2	protein.synthesis.misc ribosomal protein	PGSC0003DMB000000091	Pot_ch06	99.59	532500	532257	60s acidic ribosomal protein	20541.6	11890	8609	32859.3	14327	13239.5	14547.5	23104	23834.8	11598	22729.5	21053.2	19943.4	11550	15160	16164.5	21349.6	16448	17987	18815	17103	15197	26282.8	17033	17012	19091	22433.9	23628.9	4786	13681	12991.5	11568	14020	11894	7826	9674	10015	12962.5	22855.7	18503
31140	MICRO.16292.C1	31.4	cell. vesicle transport	PGSC0003DMB000000033	Pot_ch05	98.22	2489202	2489648	Membrin 11	244.5	250	196	304	213.5	217	262	321	263	235	268	249	200	218	197	317	368.5	253	354	384	265	336.5	308	206	257	236	167	269	132	217	250	148.5	253	221	160	189.5	190	270.5	154	175.5
31141	MICRO.16051.C1	35.2	not assigned.unknown	PGSC0003DMB000000399	Pot_ch11	99.6	286181	285679	Protein translocase	63	57	59	77	60	61	81	80	71	65	61.5	70	67.5	60	67	81.5	56	55.5	69.5	58.5	60	63	80.5	61	61	60	70	58.5	47.5	52	67	57	59	59.5	55	54.5	63	66	59	55
31142	MICRO.13801.C1	35.1	not assigned.no ontology	PGSC0003DMB101000128	Pot_ch06	100	57514	56730	Exocyst subunit EXO70 family protein	59	978	978	55	714	1308.5	1160.5	1626	66.5	1059	1308	56	51.5	639	50	775	641.5	155.5	604	1984	784.5	228	76	562	946	533.5	77	233	823	952.5	568.5	788	2709	268.5	579	153	834	759.5	62	52
31143	bf_mxflxxxx_0062a07.t3m.scf	13.1.4.1	amino acid metabolism.synthesis.branched chain group.common	PGSC0003DMB000000226	Pot_ch04	97.98	351535	351732	Branched-chain-amino-acid aminotransferase	51	49.5	48.5	56	49	51	52	53.5	50	56	63	52	50	46	45	46	49	53	49	114	50	48	48	49	50	48	46.5	51.5	44.5	44	48	50	51	43	48	63	52	49	48	51
31144	SDBN002O21u.scf	35.2	not assigned.unknown	No Significant Hit	NA	NA	NA	NA	--	56.5	60	55.5	56	55	62	60	66	59	58	65	56	56	57	52	53	62	53	51	56.5	56	54	60	60	63	58	58	74	51.5	58	56	50	55.5	61	53	56	59.5	57	51.5	53
31145	MICRO.15002.C1	35.2	not assigned.unknown	PGSC0003DMB000000021	Pot_ch09	95.54	3040845	3040298	Membrane protein	179.5	172	148.5	393	197.5	195	172	404	182.5	480	627	306	162.5	252	123	328	419.5	177.5	234	686.5	447.5	553.5	401	790.5	326	268	463	468	105	218.5	167	131	602	151	93.5	136.5	260	178	249	147.5
31146	MICRO.8437.C1	26.21	misc.protease inhibitor/seed storage/lipid transfer protein (LTP) family protein	PGSC0003DMB000000201	Pot_ch08	93.38	1033362	1033829	P-rich protein EIG-I30	50	51	54.5	55	52	51	56	64	58.5	54	59	55	53	43	62	54	50	54	54	54	60.5	54	53	50	55	56	53	47.5	42	46.5	53	46.5	51	51	71	54	53	51.5	52	64
31147	MICRO.4213.C1	29.4	protein.postranslational modification	PGSC0003DMB000000408	Pot_ch12	98.81	83017	82681	Cdk8	955	863	645.5	1333	1018.5	672	1070.5	956	938	685	1368	718	852	900	636	1114.5	606	860	1259.5	552.5	488	574	450	335.5	652	560	429	474	302.5	417	879	557	871	700	507	733	620	1041	448	617
31148	bf_mxflxxxx_0006c08.t3m.scf	17.7.1.5	hormone metabolism.jasmonate.synthesis-degradation.12-Oxo-PDA-reductase	PGSC0003DMB000000611	SL2.10ch10	99.83	261569	262164	12-oxophytodienoate reductase 1	51	53	60.5	71.5	55	54	57	56	58	54	62.5	53	71	45	48	51	51	51	51	55	52	50.5	52	48	52	53	52	56	42	43	50.5	43	51.5	48	49	48	51.5	47	50	53
31149	cSTD20N9TH	30.2.13	signalling.receptor kinases.leucine rich repeat XIII	PGSC0003DMB000000096	Pot_ch07	97.95	1288957	1289297	Protein kinase family protein	337	129	128	453.5	414	155.5	179	326	239.5	153	280	247.5	126	275	113	310.5	175.5	166	182	92.5	109.5	155	93	102	177	151	107	194.5	64	166.5	138	173	226	140	88.5	120	240	266	102	162
31150	bf_arrayxxx_0039a06.t7m.scf	34.13	transport.peptides and oligopeptides	PGSC0003DMB000000431	SL2.10ch04	98.14	184160	183364	Conserved gene of unknown function	86.5	116	110	72	78	125	305	766	201	847	1463.5	167	238	116.5	59	458.5	924	605	135.5	637	417.5	246.5	191	1482	132	413	370	122	128	92	109	94.5	332	89	168	108	471.5	124	344.5	84
31151	MICRO.297.C1	27.1	RNA.processing	PGSC0003DMB101000128	Pot_ch06	99.2	1288421	1287920	Spliceosomal protein	1129	749	590	1757	786.5	765	1299	1208	1208	928.5	1272	1272	1011	661	1006	1022	1896	1186	1327	2060	1446	2307	2190	1148.5	1587.5	963	1788	1225	376	868.5	661.5	622	819.5	797	541	577	722	950	725	772
31152	STMGI28TV	35.2	not assigned.unknown	PGSC0003DMB000000064	SL2.10ch09	99.29	1271222	1270659	Disease resistance protein R3a	238.5	288	133	340.5	236	213.5	NA	404	300	350	362	278.5	243	235	155	382	291.5	326	502	298	121	219	206	190	204.5	200.5	153	144	116	119.5	319.5	207	177	222	176	172.5	175	234	173.5	140.5
31153	MICRO.781.C1	35.2	not assigned.unknown	PGSC0003DMB000000004	Pot_ch02	100	1430585	1431143	RNA binding protein	110	238.5	82.5	102	91	108	132.5	140	141	168	160	114	77	112	120.5	112	463.5	128	331	414	210	353	334.5	311	321.5	252.5	306	250	151.5	209.5	126	84	112	99	104	77	271	103	121	117
31154	MICRO.5166.C1	35.2	not assigned.unknown	PGSC0003DMB000000150	Pot_ch06	97.19	1100866	1100155	Small nuclear ribonucleoprotein sm d1	53	58.5	51	57	51	54.5	77	64.5	64	58	56	58	64	48.5	53	50	48	56	53	54	51	58.5	51	53	54	47.5	54	52	45.5	50	49.5	44	53	53.5	51	52	52	53	52	50
31155	BF_LBCHXXXX_0051B03_T3M.SCF	35.2	not assigned.unknown	No Significant Hit	NA	NA	NA	NA	--	47	51	47.5	52.5	49	52	52	51	60	52	56	50	59	42	49	51	51	53	56	49.5	51.5	57	51	52	47	48	61	52	43	45.5	43.5	46	54	53	47	50	54	49	49	48
31156	MICRO.5507.C1	35.2	not assigned.unknown	PGSC0003DMB000000600	Pot_ch06	99.43	162936	163284	Homology to unknown gene	62	53.5	44	54	54.5	56	49	56	50.5	54.5	114	57.5	80	42	47	53.5	100	66	56	268	66	93	77	57	70	59	54	162.5	49	73.5	50	50	55	52	46	50	50	66	50	50.5
31157	MICRO.3291.C1	35.2	not assigned.unknown	PGSC0003DMB000000004	Pot_ch02	98.46	1350188	1349214	SP1L	936	1335	562	1858	694	1803.5	1579	1716	2385	2504	1273	1205	1468	2342.5	954.5	1540	2936	1092	1484.5	2318	1957	2149	1627	2004	1863	4106	1756	5040	537	3132	2679.5	567.5	1267	720	545	503	2999	729	4529.5	1553
31158	MICRO.5610.C1	35.2	not assigned.unknown	PGSC0003DMB000000549	Pot_ch11	95.05	27551	26785	Electron transporter	45	53	47.5	50	50	50	53	54	50	54	53	49	61	46	48	52	49.5	48.5	53.5	57	50	51	52	49	48	49	53	50	44.5	43	42	49	49	47	51	47	48.5	51	48	49
31159	MICRO.3132.C2	35.2	not assigned.unknown	different hits	NA	97.57	12758	11979	--	50	50.5	49	50	49	53	52	58.5	54	51.5	56	51	76	46	46	54	52.5	52.5	49	54	50	54	47	53	48	52	56	50	43	47	43	46	55	62.5	48	48	49.5	51	50	56
31160	MICRO.4165.C15	16.1.1	secondary metabolism.isoprenoids.non-mevalonate pathway	PGSC0003DMB000000754	Pot_ch04	95.74	48546	47562	Geranylgeranyl pyrophosphate synthase 2	49	49.5	54	52.5	53	53	61	50	54	54	54	55.5	57	46	47	49	53	61	50	60	53	51.5	53	51.5	54	55	51	59	44	49.5	52	49	50	48	49	52.5	51	49	52	49
31161	MICRO.14654.C1	20.2.1	stress.abiotic.heat	PGSC0003DMB000000101	Pot_ch11	96.87	244152	242715	Heat shock cognate 70 kDa protein	2593	2640.5	1327	5911	1694	2074	3491	4358	5357	5330.5	6124	2168	3749	1727	1623.5	3151.5	19310	3001.5	4144	19679	12076.5	18366	16656	5573.5	11679	10554	5945	24741	4653	12137.5	6813.5	2951	2218	2679	2298.5	2154	4427	3038.5	3427	2616
31162	MICRO.7940.C1	35.2	not assigned.unknown	PGSC0003DMB000000657	Pot_ch03	93.48	96363	95827	Conserved gene of unknown function	91.5	111	77	119	111.5	97	146	113	104	158	148.5	123	94	71	87	90	95.5	83	139	132.5	88	94	135	101	125	73	107	98	90	96	76	80	150.5	124	82	98	73	103	81	92
31163	MICRO.7080.C2	27.3.67	RNA.regulation of transcription.putative DNA-binding protein	PGSC0003DMB000000062	Pot_ch03	99.11	2024061	2023502	Excision repair cross-complementing 1 ercc1	549	471	340	925.5	468	450	605.5	600	454	484	714.5	657	551	376	320	623.5	659	443	603	583.5	435.5	614	496	369.5	572.5	488.5	459	379	212	485	335	247	444	492	263	256	349	694	301	338
31164	MICRO.355.C11	35.1.40	not assigned.no ontology.glycine rich proteins	PGSC0003DMB000000052	Pot_ch06	98.32	2018376	2017902	60S ribosomal protein L10	67	57	51	63	58	56	61	58	59.5	63.5	63	58	60.5	47	51	56	54	56	69	60	47	52.5	52	54	57.5	52	55	56.5	45	47	54	52	56	52.5	56	54	53.5	60.5	51	53
31165	MICRO.6638.C1	35.2	not assigned.unknown	PGSC0003DMB000000087	Pot_ch06	99.18	1831898	1831168	Zinc finger (C3HC4-type RING finger) family protein	67	71.5	68.5	82.5	65.5	73.5	74	77	73	68	95	78	75	60	60	69	82	70	83.5	81	66	74.5	73	66	69	68	76	83	56	62	87	63	68	101	60	66	66	68	57.5	82
31166	MICRO.1775.C1	2.1.1.02	major CHO metabolism.synthesis.sucrose.SPP	PGSC0003DMB000000098	Pot_ch01	97.34	254882	254582	Sucrose-phosphatase 1	514	571	391	714	507	539	618	835	578	670.5	1148	491.5	506	517.5	377	807	746.5	541.5	793	745	555	613.5	551.5	572	626	615.5	480	796	218	460	490	355	518.5	422.5	314	355	560.5	470.5	525	342
31167	MICRO.7161.C2	35.2	not assigned.unknown	PGSC0003DMB000000069	Pot_ch05	98.92	591839	592301	Conserved gene of unknown function	450	418	322	916	631	653.5	732.5	1019	517.5	507	698	441	676	380	339	862	903	725	600.5	657.5	518	812	709	350	592.5	664	618	605	202	520	415.5	299	725	340	241	303	527	460	439.5	499.5
31168	MICRO.12021.C1	35.1	not assigned.no ontology	PGSC0003DMB000000431	SL2.10ch04	100	440097	439631	Peptidyl-prolyl cis-trans isomerase E	307	559.5	396.5	844	276	640.5	401	501	748.5	873	609	674	732	566.5	584	464.5	654	419.5	487.5	1428	464.5	608	1293.5	634	451	397	374	509	437	631	640	230.5	796	363.5	434	332.5	419.5	589	468	313.5
31169	MICRO.13804.C1	35.2	not assigned.unknown	PGSC0003DMB000000021	Pot_ch09	96.76	2223803	2223124	Vacuolar protein sorting 13C protein	587	522.5	458	815.5	519	477	716.5	761	461	535	728	591.5	528	348	447	852	455	606.5	1001	652.5	420.5	341	459.5	315	673.5	314	349	375.5	264.5	287	732	415	600	503	380	394	405.5	622.5	310	379
31170	133D02AF.esd	27.3.67	RNA.regulation of transcription.putative DNA-binding protein	PGSC0003DMB000000164	Pot_ch04	93.59	744961	745318	SAP domain containing protein	177	179.5	148.5	214.5	214	128	166	256	159	153	208	146	179	157	105	243	245	172	254	206	147	164.5	173	133.5	173	125	138	171	86	127	183	115.5	148	143	111	123	162.5	200	90	144.5
31171	MICRO.17467.C1	35.2	not assigned.unknown	PGSC0003DMB000000477	Pot_ch12	93.64	266328	266859	Cell cycle switch protein CCS52A	57	59.5	52	54	57	63	59.5	60	68	61	62	66	59.5	57.5	56	61	55	55	59	64	56	60	62	54	58	60	55	56	54	54	50	52	63	58.5	64	59.5	68	58	56	57.5
31172	MICRO.2802.C1	35.2	not assigned.unknown	PGSC0003DMB000000201	Pot_ch08	96.07	165800	166255	Kinase	54.5	58	58	54	48	59	66	71	63	51	59	63	62	46	43.5	64	58.5	52	67	52	51	51.5	54	49	45.5	52.5	50.5	48	48	52	58	48	57	56.5	63	52	52.5	66	50	49
31173	cSTA21J11TH	27.3.11	RNA.regulation of transcription.C2H2 zinc finger family	PGSC0003DMB000000406	Pot_ch02	92.65	383939	383695	Zinc finger protein	91	101.5	80	107	86	85.5	95.5	130	105	92	153	86.5	98	88	65	113	181	102	114	151	101	156	154	88	123.5	91	98	150	65	117	96	75	94	83	71.5	79	76	100	73.5	80
31174	MICRO.7170.C4	35.1	not assigned.no ontology	PGSC0003DMB000000578	Pot_ch06	95.82	277560	277322	Copine	213.5	248	142	226	204	227.5	232	282	236.5	222	328	233	246	188.5	146	257	204	239	274	260	147.5	190	181	123	187.5	135	136	206	85	148	209	135.5	223	210	120	203.5	183.5	184.5	100	178
31175	MICRO.13098.C1	27.3.29	RNA.regulation of transcription.TCP transcription factor family	PGSC0003DMB000000004	Pot_ch02	98.59	1392368	1391237	Transcription factor	73	110	67	105	139	70	114	119	79	133	90	96.5	71	104	66	99	95	90	124	129	79	93	103.5	103	82	71	72	93	60	77	80	56	80	86	73.5	79	68	88	70	65
31176	MICRO.11994.C1	35.2	not assigned.unknown	PGSC0003DMB000000011	Pot_ch10	100	1450827	1450225	Conserved gene of unknown function	92	97	90	146.5	106	109	110.5	129.5	97	105	139	104	112.5	90	82	114	129	117	103.5	118	93	115.5	103	91	101	88	87	113	74	99	109	82	109	99	86	111	99	107.5	87	82
31178	bf_suspxxxx_0033f06.t3m.scf	11.3	lipid metabolism.Phospholipid synthesis	PGSC0003DMB000000285	Pot_ch04	100	510657	510275	Choline/ethanolamine kinase	437	526	296.5	433	577.5	528	745	258	473.5	300	435	389	316.5	299	500	226	231.5	436.5	422	503	310	338.5	416.5	297	554	176	401	202	157	228	486.5	251	478	388	237	257	196	402	140	366
31179	MICRO.2274.C1	35.2	not assigned.unknown	PGSC0003DMB000000312	Pot_ch10	99.67	318107	317493	Zinc finger (Ran-binding) family protein	49	47	51.5	54	48	52	50.5	53.5	79.5	49	57	50.5	51	50	48	51	53	49	52.5	48	48	49.5	62.5	47	49.5	50	48.5	47	44	48	43.5	47	50	49	49	49	49	50.5	51	48
31180	MICRO.17979.C1	27.3.07	RNA.regulation of transcription.C2C2(Zn) CO-like, Constans-like zinc finger family	PGSC0003DMB101000051	Pot_ch05	91.35	273694	273013	Transcription factor	78.5	69	50	53	47	53	109	53.5	70	114	75	97	52.5	51	49	46	47	47.5	90.5	57	52.5	54	48.5	48	53	49	55.5	48	53	45	46	48	52	95.5	51.5	58	47	70	53	46
31181	cSTA11E11TH	28.2	DNA.repair	PGSC0003DMB000000324	Pot_ch11	97.59	136935	136611	Transcriptional activator DEMETER	106	116.5	97	196	151	132	147	189	176	162	213	127	136	143	76	205.5	166	143	160.5	185	154	142.5	144.5	119	187	133	121	131	84	158.5	173.5	117	164.5	123	94	138	169	142	173.5	115
31182	bf_arrayxxx_0026f11.t3m.scf	29.5.11.03	protein.degradation.ubiquitin.E2	PGSC0003DMB000000034	Pot_ch12	94.12	2153623	2153540	Ubiquitin carrier protein	48	57	52	54	49.5	53	58.5	59.5	59.5	60	67	58	58	46.5	50	54	64	56.5	57	70	64.5	64	67	60	70	62.5	66	57	45.5	49	51	46	56	54	49	49	55	56.5	54	52
31183	bf_arrayxxx_0052g12.t7m.scf	35.2	not assigned.unknown	PGSC0003DMB000000047	Pot_ch07	NA	NA	NA	--	49	50	49.5	56.5	53.5	51	57	57	54.5	53	51	50	55	45	49	52.5	50	51.5	51	49	50	48.5	47	47	54	51.5	51	52	47	47	48	46	49.5	48	51	48	51	50	53	50
31185	MICRO.13728.C2	31.3	cell.cycle	PGSC0003DMB000000344	Pot_ch12	98.76	18185	17864	Multidomain cyclophilin type peptidyl-prolyl cis-trans isomerase	1448	1930	1007	2660	1687	1652	2116	2747	1942	1572	2574	1893.5	2537.5	1753	1633.5	2566	2640.5	1898.5	2713	2245.5	1647	1695.5	2191	1318.5	2386	1704	1819	1824.5	687	1865	2478.5	1273	2231	1641.5	1156.5	1432	1585	2215	1423	2146.5
31186	MICRO.13616.C1	30.2.23	signalling.receptor kinases.RKF3 like	PGSC0003DMB000000105	Pot_ch01	98.6	1134947	1133594	Receptor kinase	1021.5	1124	723.5	1394	925.5	1111.5	883	1336.5	1083	876.5	1494	1289	788.5	864	1721	1176	870	865	968	1307	775	775.5	1083	1093	1333.5	675	864.5	783	421.5	792.5	612	574	1289	683	483	486	657	940.5	532	749
31187	MICRO.2476.C1	20.1.99	stress.biotic.misc	PGSC0003DMB000000136	Pot_ch01	99.41	916090	916426	Tobamovirus multiplication 1 homolog 2	56	52	51	63	54	58	55.5	61	65	59	63	61	61	52.5	56	55.5	56.5	63	54	61	57.5	59	66	61.5	60	51	61	57	45	51	57	53	61.5	56	56.5	57	51	59	55	54
31188	BF_TUBSXXXX_0022F07_T3M.SCF	35.2	not assigned.unknown	PGSC0003DMB000000017	Pot_ch11	94.58	1117399	1117931	Disease resistance protein R3a	47	54	55	61	57.5	57	56	68	57	62	67	60	57	52.5	51	65	55	64	59.5	58	54	51.5	58	55	62	53	59	53	44.5	50.5	50	47	53	51	47.5	53	53.5	55.5	58	53
31189	MICRO.9871.C1	10.2	cell wall.cellulose synthesis	PGSC0003DMB000000477	Pot_ch12	100	405167	405514	Cellulose synthase	143	214	116	317	203	163	318.5	306	209	295.5	390	201	199	298	116	270	751.5	168.5	252	597	430.5	517	538	429	599	353	381	428.5	149	425	293	143	221	158	119	123	407.5	239	203	216
31190	MICRO.7624.C1	35.2	not assigned.unknown	PGSC0003DMB000000125	Pot_ch06	100	149445	148979	Inositol-1,4,5-triphosphate-5-phosphatase	102.5	88.5	66	88	129	124	145.5	136.5	89	129	118	107	102	86.5	69.5	124	115	114.5	178.5	131	93	109.5	94	113	116	101.5	97.5	112	60	100	188	72	90	146	68	73	170	67	105	143.5
31191	MICRO.1407.C2	35.2	not assigned.unknown	PGSC0003DMB000000344	Pot_ch12	99.33	101953	101508	Ptm1	59.5	81	70.5	86	66.5	78	87	83.5	91	72	77.5	85	83.5	71.5	69	69	63	73.5	65	81	73	66	67.5	68	78.5	66	73	76	54	59	80.5	62	97	63.5	67.5	67.5	75	66.5	74	60
31193	SDBN002N24u.scf	26.02	misc.UDP glucosyl and glucoronyl transferases	PGSC0003DMB000000593	Pot_ch06	99.4	242888	243389	Zeatin O-glucosyltransferase	59	54.5	52	52.5	54	60	56	52.5	63.5	102.5	55	53	108.5	50	51	51	51	50.5	58	79	56	58	60	69	58	78	67	60.5	46.5	48.5	45	46	63	51	45	50	61	50	56	52
31194	MICRO.1439.C3	29.3.2	protein.targeting.mitochondria	PGSC0003DMB000000241	Pot_ch02	100	1004262	1004580	Mitochondrial import receptor subunit TOM20	10546	9841	8153	16730.5	12200	9500	12206.5	16024.5	15418	12866	20970.4	11806	12234.5	10508	10597	14363	14159	13690	21002.7	15253.5	9989.5	11978.5	14041	10019	13159	9630	10546	10474.5	4926	7641	9633	8304	14470	12573	7867	9595.5	8338.5	13475	10969.5	9898.5
31195	ACDA01137G09.T3m.scf	35.2	not assigned.unknown	PGSC0003DMB000000300	Pot_ch07	95.21	104001	104187	Calcium lipid binding protein	49	52.5	50.5	61	59	51.5	52	57	58	59.5	59.5	55	59	47.5	48	50.5	50	52	56	52	53	47	50	54.5	57	52	50.5	52	45	50	51	48	58	53	52	51	56.5	55	56	50
31196	PPCAB32TH	10.1.10	cell wall.precursor synthesis.RHM	PGSC0003DMB000000281	Pot_ch08	92.07	217494	217657	UDP-L-rhamnose synthase	300	318	164	378.5	253.5	384	253	524	357	400	623	288	406	409	168	429	746	395	457	559	430	466	475.5	425	439.5	558	275	770	149	500	702.5	187	447	281	272	353	751	263	641	325
31197	bf_swstxxxx_0018g10.t3m.scf	35.2	not assigned.unknown	PGSC0003DMB000000055	Pot_ch03	98.33	410187	410543	Anthranilate phosphoribosyltransferase	63	83	63.5	68.5	60	67.5	99.5	76	79	92	67	67	92	61	61	82	98	59	90	79	102	87	86	122	66	80.5	73	78.5	60	72	68	54.5	72	64	56	58	90	64	80	63
31198	MICRO.3870.C1	35.2	not assigned.unknown	PGSC0003DMB000000319	Pot_ch09	100	725516	725727	Conserved gene of unknown function	96	90	72	103	89.5	97	108	117	89	94	105	89.5	105.5	76.5	71	120	99	94	123	79.5	88	89	93	76	90.5	73	78	98	57.5	91	107	76	94	99	76	99	94.5	90	71	69
31199	MICRO.10444.C1	35.1	not assigned.no ontology	PGSC0003DMB000000114	Pot_ch12	97.56	257497	258193	Fringe	50	51	54	55	51	55	54	57	66	55.5	63.5	55	57	45	48	52.5	52	54	57	53	52	48	54.5	60.5	65	59	53	55	48	49	48.5	49.5	61	55	51	52	62	55	54	55
31200	SDBN003M11u.scf	26.22	misc.short chain dehydrogenase/reductase (SDR)	different hits	NA	97.11	267011	266423	--	1244	453	517	429	383	440.5	688	437	764	538	678	1141	619	282	708.5	411	583.5	475	2478	1056	646.5	663	691	1043	677	354	392.5	318	254.5	378.5	266	852	461	604	559.5	251	168	1242	230	396.5
31201	MICRO.10108.C1	30.2.12	signalling.receptor kinases.leucine rich repeat XII	PGSC0003DMB000000266	Pot_ch06	98.07	657174	656656	Serine-threonine protein kinase, plant-type	48.5	53	47.5	51	55	58	57	58	54	52	57	55	57	45	45	50	51	54.5	59	48	48	53	55	51	51	54	53.5	57	42	44	48	44	53	49	53	53	52.5	51	54	55
31202	SDBN003D01u.scf	35.2	not assigned.unknown	No Significant Hit	NA	NA	NA	NA	Defensin J1-2	58.5	55	52	53	59	60.5	59	58	61	57	57	57	57	47	51	57	56	55.5	60	53.5	55	56	55	54	56	56	54	57	41	50	49	46	56.5	51	50	53	58	58	62.5	63
31203	MICRO.6770.C2	10.2	cell wall.cellulose synthesis	PGSC0003DMB000000272	Pot_ch07	96.36	756448	755822	Sucrose-phosphate-synthase	1604	2103	689.5	4109.5	2388	1089	2661	4086	4026	5122	1938	948	1748.5	1243	683	4065	8129	905	2238	3165.5	5939	5541	4274	3845	5503	5279.5	4217	6656	1085	3373	1772	1693	1728.5	570	821.5	731	5893	1247	2866.5	1142.5
31204	MICRO.7678.C1	35.1.1	not assigned.no ontology.ABC1 family protein	PGSC0003DMB000000191	Pot_ch08	98.48	643874	642886	Ubiquinone biosynthesis protein coq-8	110	105	95	121	49	163	132	52.5	57	110	155	115	111.5	87	44	47	56	167.5	263	49	46	49	92	103	52.5	47	49	54	44	46	126.5	44.5	104	46.5	75	129	105	51	84	81
31205	MICRO.7260.C2	35.1	not assigned.no ontology	PGSC0003DMB000000076	Pot_ch07	93.75	312891	313535	Wd40 protein	916	676	645	1686	1084	721	640	1010.5	690	425.5	764	814	996	687	664	1116	1405	515	785	803	989	695	690	555	1174	877	682	747.5	458	717	952	746	524	569	568	439	661.5	1272	375	701.5
31206	STMCO56TV	29.5.11.04.03.03	protein.degradation.ubiquitin.E3.SCF.cullin	PGSC0003DMB000000035	Pot_ch01	97.82	977599	976958	Cullin 1 C	55	59	61	49	54	66	60	66.5	64	61	73	59	67	53	49	57.5	65	54.5	67	68.5	57	54.5	61	58	72.5	58	64	67	46	51	61.5	53	57	56	47.5	54	57	60	52	58
31207	STMGV53TV	10.3	cell wall.hemicellulose synthesis	PGSC0003DMB000000441	Pot_ch02	95.03	326176	325636	Galactomannan galactosyl transferase	162	214	91	137.5	86.5	163	324	160.5	112	497	228	162.5	221	168	116	162	683	110	232	448	718	438	632.5	893	487	396.5	428	638.5	141	622.5	153	105.5	126	171	78	131	372	135	290.5	145.5
31208	MICRO.12881.C1	29.2.1.1	protein.synthesis.chloroplast/mito - plastid ribosomal protein.plastid	PGSC0003DMB000000246	Pot_ch06	98.34	342490	342789	50S ribosomal protein L34	329	185	168	475.5	330	240	330.5	384	388	199.5	351	346	413	143	229	321	530	261	406	584	393	415	475.5	348	415	307	379	337.5	113.5	191	235.5	181	239	250	200	188	166	339.5	186.5	201
31209	MICRO.10591.C1	26.1	misc.cytochrome P450	PGSC0003DMB000000008	Pot_ch10	97.59	3417947	3418735	Cytochrome P450 monooxygenase CYP82E3	52	51.5	55	52	54	55.5	49	53	54	51	52	55	47	50	48	49	55	50	54	54	53.5	50	56	50	55.5	52	49	51	44	52.5	46	44	52	46	49	52	61	50.5	50	48
31210	MICRO.5285.C1	31.1	cell.organisation	PGSC0003DMB000000055	Pot_ch03	99.33	678265	678857	FKBP12-interacting protein of 37 kDa	989	1184	800	1655	1026	966	1070	1554	1020.5	1092	1614.5	1074	814.5	1047.5	948	1353	1453	1246.5	1625.5	1818	1118	1295	1350	1086	1477	812	875.5	1291	486	809	839	549	1144	771	696	772	945.5	947	556	838
31211	MICRO.6378.C1	35.1	not assigned.no ontology	PGSC0003DMB000000140	Pot_ch12	98.61	590811	591314	Bcr-associated protein, bap	640	1004	556	1013	605	651	1512	1253	848	809	1006	1079	933	622.5	837	1224	1454.5	776	1289	2269	1432	970	1310	1498.5	1444.5	2286	1301	1240	518.5	877	945	567	1253	650	469.5	549	1726	1147	979	916
31212	MICRO.3290.C1	35.2	not assigned.unknown	PGSC0003DMB000000048	Pot_ch08	98.94	1079477	1079100	Keratin-associated protein 6-2	13138.5	3284	1808	2840	3238	5760	17742	6511	16623.5	13747	2821	8238	8850	3796	4535	5186.5	5377.5	2047.5	6250.5	1579	7850	5177	5044	2115.5	1435	4402	5724	1985	1956.5	712.5	6723.5	2557	4581	6436	3616	692	4945	1527	5232.5	4980
31213	TBSK02550FE06.t3m.scf	35.2	not assigned.unknown	PGSC0003DMB000000159	Pot_ch03	98	1014461	1014760	Cysteine protease inhibitor 9	51	50	53	55	57.5	64	62.5	53	63	56	58	68	62.5	51	50	53	52	50.5	57	59	55	67	58	53.5	50	58.5	52.5	55	48	50.5	53	48	56.5	53	55.5	54.5	55	69	51	49.5
31215	bf_mxlfxxxx_0034c02.t3m.scf	35.2	not assigned.unknown	PGSC0003DMB000000511	Pot_ch12	100	186444	186499	Second messenger-dependent protein kinase	54	57	49.5	57	51	57	60	71.5	82	71	60	58.5	63	45	55	59.5	55.5	59.5	63	66	53	53	58	58	57	50	54	61	43	45	52	46	61	53.5	61	52	58	50	58	55
31216	MICRO.61.C2	35.2	not assigned.unknown	PGSC0003DMB000000032	Pot_ch04	96.48	171423	172642	Gene of unknown function	84	56.5	66	137	113	68	59	112	132	293	75	133	137	94	50	97	85	92	183	127	78	64	117.5	50	169.5	69	83.5	150	52	47	140	88	136	80	78	53	159	60	68.5	90
31217	MICRO.10336.C1	35.2	not assigned.unknown	PGSC0003DMB000000209	Pot_ch06	100	52834	52422	Scythe/bat3	218	148	122	230	282	213	240	260	256	195.5	305.5	200.5	198	147	197	195	148.5	205	364.5	160	139.5	141	129	119	173	131.5	165	172	84	113	208	187	170.5	158	121	145	151.5	177	123	133.5
31218	MICRO.15413.C1	20.1.02	stress.biotic.receptors	PGSC0003DMB000000017	Pot_ch11	91.89	1113405	1114033	Disease resistance protein R3a	81	67	59.5	112	80	83	100	96.5	85	86.5	110	86	91	67	66	81	86	77	82	98	90	87	89	82	95	80.5	79	82	54	77	75	66	73	77	61	66	71.5	77.5	62	72
31219	MICRO.5532.C2	35.1	not assigned.no ontology	PGSC0003DMB000000215	Pot_ch06	100	690691	690926	Biotin carboxyl carrier protein of acetyl-CoA carboxylase	1213	923.5	629	972	888	1405.5	968	1378	1146	1095.5	1324	1533.5	1796.5	976	1419.5	1133	1038.5	1761.5	2246	1242.5	841	1389	1542.5	648.5	1087	891	1287	1954	416	750	1036	701	949	1110	555	1280	687	793	1315	1296
31221	MICRO.14914.C1	27.3.03	RNA.regulation of transcription.AP2/EREBP, APETALA2/Ethylene-responsive element binding protein family	PGSC0003DMB102000042	Pot_ch03	99.7	51403	51074	PHAP2A protein	83	118	91	189	98	93	174.5	192.5	137	193.5	107	112	93.5	129.5	68	131	440	107	108.5	386	266	179	277	109	176	207	129	215	97.5	268	130	87	200	94.5	97	75	150	103.5	142	84
31222	MICRO.650.C2	16.2	secondary metabolism.phenylpropanoids	PGSC0003DMB000000134	Pot_ch11	NA	NA	NA	Aminotransferase ybdL	56	67	55	59	61	70	58	63	70	60	69.5	71.5	57	58	56	58	68.5	64	80	78	60	67	72	68	83	69.5	67	87	45	57	54	51	72	65.5	53	57	63.5	63	63	60
31223	MICRO.16253.C1	35.2	not assigned.unknown	PGSC0003DMB102000010	Pot_ch01	97.91	157596	158262	Calmodulin	74.5	88.5	65	92	85	89	91	100	100	85	143.5	83	83	71.5	76	80	79	88.5	85	99	75	75.5	93	71	87	70	78	69	57	69	92	59	106	74	61	83	73	84	69	84
31224	MICRO.1093.C1	35.2	not assigned.unknown	No Significant Hit	NA	NA	NA	NA	Auxin influx transport protein	49.5	54	58	51	56	52	51.5	55.5	52	59	62	54	67	45	47	49	59	55	58.5	69.5	59	54	53	52	52	54	49	63	45	50.5	48.5	47	58	54	49	55	53	48.5	50	50
31225	MICRO.1068.C1	23.4.99	nucleotide metabolism.phosphotransfer and pyrophosphatases.misc	PGSC0003DMB101000377	Pot_ch01	99.24	16399	16794	Inorganic pyrophosphatase	72	64	61.5	84.5	57.5	69	81	75	92	67	96	70	74	69.5	57.5	63	79	73	84	99	77	84	90	84	89	82.5	63	85	49	71	109	61	77	86	51	61	69.5	88	66	70
31226	STMDF92TV	17.1.1	hormone metabolism.abscisic acid.synthesis-degradation	PGSC0003DMB000000017	Pot_ch11	94.47	2138856	2139438	Aldehyde oxidase	141	154	104	231	109	183	300	210	198	287	631.5	164	156.5	169	84	156	89	151.5	153.5	106	127	120	132	128	128	135	123	91	76.5	77	316	132	226	188	162	129	328	111	191	254
31227	MICRO.10093.C2	35.1	not assigned.no ontology	PGSC0003DMB000000265	Pot_ch02	97.18	45459	45106	Cyclic phosphodiesterase	455	480	271	673.5	272	376.5	436	552	469	717	867	637	361.5	354	455.5	499	664	655	723	918	521	679	641	425	625	536	410	518	211	427	332	223	590	444	334	261	438.5	513.5	387	462.5
31229	cSTB33D11TH	27.3.26	RNA.regulation of transcription.MYB-related transcription factor family	PGSC0003DMB102000106	Pot_ch10	95.93	710972	711340	DIV3B protein	46	52	50	53	53	51	54	60	56.5	59	55	55	54	47	44	51	52	52	55	53	50	53	51	52	49	49.5	51	61.5	47	49	46	45	48	51	50	52	48	51	47.5	53
31230	ACDA04014G06.T3m.scf	35.2	not assigned.unknown	PGSC0003DMB000000116	Pot_ch12	91.64	105499	105235	60S ribosomal protein L18a, plant	216	190	128.5	302.5	217.5	192	215	243.5	259.5	192	254	184.5	177	185	176.5	221	198	178	260	221	154	195	204.5	145	204	193	188	223	103	148	217	147	210	194	139.5	146.5	156	188	137	172
31231	MICRO.15198.C2	35.2	not assigned.unknown	PGSC0003DMB000000126	Pot_ch03	97.17	352342	353328	Conserved gene of unknown function	625	704	449.5	1185.5	243	831	736	323	890	335	349	622	555.5	322	204	317.5	255	231	702	517	348	635	242	174	276	568	249	433	313.5	590	616.5	333	388.5	408	259	342	630	648	378.5	168.5
31232	MICRO.8219.C1	35.2	not assigned.unknown	PGSC0003DMB000000225	Pot_ch08	98.42	221083	220197	Transcription elongation factor s-II	79.5	85	69	126	90	79	79.5	93	89	80.5	99	84.5	88	65.5	73	94.5	85	80	96	93.5	86	88	82	68	86	72	73.5	79.5	61	68	86	68	90	78	71.5	73	71	90.5	64.5	67
31233	MICRO.1650.C1	27.3.28	RNA.regulation of transcription.SBP,Squamosa promoter binding protein family	PGSC0003DMB000000104	Pot_ch01	97.89	232322	232745	Squamosa promoter-binding protein	55	57	56	64	59.5	56	61	61	65.5	56.5	61	56	60	46	52	53	52	54.5	60	57	57	58	57	53.5	59	54	51	57	46.5	49	50	48	57	53	55	50	52	54	54	52
31234	MICRO.4880.C1	17.5.1	hormone metabolism.ethylene.synthesis-degradation	PGSC0003DMB000000489	Pot_ch03	97.77	215243	215780	D-cysteine desulfhydrase	152	179.5	104.5	219.5	208	178	192.5	367	209.5	358	423.5	180	144.5	244.5	241	338	432	302	224	744.5	353	209	475	360	367.5	139	337	377.5	100	122	116.5	102	339	132	199.5	116.5	149	139	95	204
31235	MICRO.13855.C1	27.4	RNA.RNA binding	PGSC0003DMB000000133	Pot_ch11	97.92	1306367	1306128	Polyadenylate-binding protein	47	48	49.5	51	50.5	51	58.5	56	55.5	49	61	50	74	46	44	49	52	54	54	53.5	50	55	49	49	50.5	66	56	54	52	52.5	64	49	57	55.5	45	47	49	50	47.5	54
31236	MICRO.11047.C1	27.3.25	RNA.regulation of transcription.MYB domain transcription factor family	PGSC0003DMB000000174	Pot_ch09	98.54	579676	579128	Protein 2	758	2576	1127	764	916	1427	2185	2389	291.5	1739	1043	2271	358.5	797.5	3850	788	278	803	243	1748.5	849	667	1752	772	1271	1038.5	1379	416	842.5	1233	341	741.5	1715	858	592	380	1612	857	1151	1877
31237	MICRO.5639.C1	29.5	protein.degradation	PGSC0003DMB000000283	Pot_ch12	97.97	302368	301925	Stage III sporulation protein AA	257	449.5	190	958	481	345	309	409	479	315	909	475	453	483	137.5	413.5	279.5	505	821.5	257	162	213.5	188	165	479	376	346	219	226.5	272	530	126	404	370	222	211	470	599	328.5	143
31238	MICRO.1539.C1	35.2	not assigned.unknown	PGSC0003DMB000000120	Pot_ch02	98.48	1152887	1153281	Sulfotransferase	715	594	468	862	567	533	837	920	759	821	1223.5	701	405	637	397	896	629	656.5	752	629	493	589	526	372.5	651	445	698	479	224.5	534	477	535	759	513	433.5	360.5	691	849	603	392
31239	MICRO.6162.C1	35.2	not assigned.unknown	PGSC0003DMB000000174	Pot_ch09	96.05	272242	272567	Cyanate hydratase	285	278	596.5	516	1003	297	346	336	303.5	424	1033	703	287	622	268	342.5	222	675.5	436	468	355	206.5	194	137	225	385	408	171	188	410.5	266	226	275	244	419	213	170	359	138	468
31240	MICRO.15867.C1	35.2	not assigned.unknown	PGSC0003DMB102000013	Pot_ch09	96.96	622434	622860	Gene of unknown function	2866	3321.5	2014	1626	2554	4617	6202	7587	4772.5	3505	1732	955	4852.5	4280	795.5	7530	3955	3972	6361	2310	1359	1478	2576	2316	973	3956	1833	638	1283	1667	3171	3118	922	3295	4139.5	3972.5	4408	3338	3510	849
31241	MICRO.1771.C2	35.2	not assigned.unknown	different hits	NA	94.73	277893	279124	--	112	84	49	59	94	56	99	79	63	101	81	94.5	59	81	50	63	57	80	132	81	57	81	72.5	74	98	69	88	104	60.5	102	53	53	95	84	80	60	61	100.5	54	84
31242	MICRO.1081.C51	35.1	not assigned.no ontology	PGSC0003DMB000000150	Pot_ch06	99.59	80053	79082	Homology to unknown gene	464	403.5	297	619	451	438	484	586	483.5	534.5	786	667	509	439	428	519	1082.5	492	727	1212.5	745	872	966.5	688	791	432	686	677	259.5	488.5	339	349	582	464	319	317.5	393	453.5	217	337
31243	MICRO.1819.C1	21.06	redox.dismutases and catalases	PGSC0003DMB000000245	Pot_ch06	98.33	762221	761446	Superoxide dismutase [Fe], chloroplastic	56.5	65	53	77	61	52	63	73	56	65	87	58	93.5	53	48.5	71.5	70	58	77	55	55	56.5	53	52	62	61.5	57	86	54	53	71	54	61	58	82	56.5	54	62	63	51.5
31244	52-xl_prcli-c42-E06.e1.scf	35.2	not assigned.unknown	PGSC0003DMB000000344	Pot_ch12	93.55	673734	673856	--	89	79	87	121	114	114.5	117	134.5	104.5	81	104	85	120.5	80.5	76	113	95	89	77	90	87.5	94	93	96	98	85	88	104	57	101	97	85	133	115	70	96	93	82	80.5	84
31245	MICRO.17939.C1	31.1	cell.organisation	PGSC0003DMB000000073	Pot_ch01	100	158917	159115	Conserved gene of unknown function	2122	1645.5	351	1003.5	1849	417	574	1775	573.5	1329	819.5	1485	545	412	349.5	2256	1185.5	525.5	858	653	493.5	548	522	472	724	449	1137	978	260	411	629	407	485	390	1067	284	414	627	328.5	404.5
31246	MICRO.8650.C3	34.3	transport.amino acids	PGSC0003DMB000000078	Pot_ch12	98.31	1520205	1519735	LeOPT1	123	116	92	177	172	135.5	163.5	212	156.5	127	183	128.5	167	107	101	184	182.5	121.5	201	172	127.5	144	131	97	155.5	82.5	96	127	76.5	100.5	147	97	114	111	94	121.5	106	100.5	80	89
31247	bf_mxflxxxx_0003f11.t3m.scf	35.2	not assigned.unknown	PGSC0003DMB000000174	Pot_ch09	96.96	1283184	1282889	Proteinase inhibitor I	73	96	95	119	107	91.5	108	120	107	103.5	117	94.5	109	70	75.5	92	90	97.5	105.5	90	93	80	96	94	94	89	90	96	70	85	90	85	92.5	96	85	99.5	75	80	75	74.5
31248	MICRO.15073.C1	28.1	DNA.synthesis/chromatin structure	PGSC0003DMB102000099	Pot_ch02	99.6	1191036	1190282	Conserved gene of unknown function	59	64.5	60	84	64	60	63	69	66	75	82	79	75	54	60	61	74	70.5	95	125	86	91	90	78	93	66	71	76	49	76	60	52	70	65	65	59	53.5	63	56.5	60
31249	MICRO.5759.C1	27.3.26	RNA.regulation of transcription.MYB-related transcription factor family	PGSC0003DMB000000355	Pot_ch04	97.96	558459	557678	CDC5	3099	2649.5	2267	5137	3908	2729	3660	3656	3226	2510	6095.5	3019	2407	3134	2024.5	3696	3282	3140	5909	2968	2358.5	2864	2818	2105	3417	2069	2683.5	2791	762	2111	2772	2733	3355	2737	1689	1644	2783	4171	1999	2366
31250	bf_stolxxxx_0010D12.t3m.scf	35.2	not assigned.unknown	PGSC0003DMB102000010	Pot_ch01	97.66	1895265	1895898	A_IG002N01.4 protein	54	62	55	63	56	59	64	58	59	57	78	58	57	51	51	55	56.5	53	61	60.5	53.5	57	53	57.5	55	58	53	61	45.5	53	54	52.5	62	74	59	57	53	55	60	54
31251	cSTA35M21TH	10.1.10	cell wall.precursor synthesis.RHM	No Significant Hit	NA	NA	NA	NA	UDP-L-rhamnose synthase	47	50	51	56	53.5	56	51	60	53	54	76	80	57.5	47	43	50	65	50	57	60	49	58	57	50	49	54	51.5	51	42	50	50	50	51.5	57	51	55	46	46	52	51
31252	bf_cswbxxxx_0041d01.t3m.scf	35.2	not assigned.unknown	PGSC0003DMB000000379	Pot_ch10	96.37	42206	41634	--	50	51.5	58	57.5	51	52	57	54	100	55	66	54	50	44.5	65	44	46	55	48	65	51	53	48	49.5	48	53	49	57	45.5	45	46	46	61	48	51	46	53	50	50	50
31254	BPLI17I12TH	35.2	not assigned.unknown	PGSC0003DMB000000277	Pot_ch01	91.66	370592	371365	Conserved gene of unknown function	51.5	57.5	51	54.5	57	57	55	62.5	61	58	61	62.5	68	46	47	68	49	71.5	61	57	54.5	53	65	48	55.5	47	57	53	45.5	48	66	51.5	57	56	51	54	50.5	52	52	54.5
31255	MICRO.52.C1	35.2	not assigned.unknown	PGSC0003DMB000000032	Pot_ch04	98.85	2550542	2551762	Conserved gene of unknown function	57	68.5	58	68	66	64.5	80	78.5	72.5	90	78	70	75	58	50.5	66	86	72.5	80	85	73	78	126	71.5	92	73.5	67	114	59.5	64	70.5	62	94	67	69	76	92	65	74	73
31256	STMCF95TV	35.2	not assigned.unknown	PGSC0003DMB102000115	Pot_ch09	99.34	405574	406027	Phytochrome-interacting factor	49	70	49	71	57	54	57	63	64.5	72	84.5	61	82	50.5	57.5	54	58	64	95	84	52	66	52	53	77	53	51	78	59	52.5	87.5	66	66	67	53	48.5	53	55	66.5	55
31257	MICRO.5176.C3	1.01.04	PS.lightreaction.ATP synthase	PGSC0003DMB000000158	Pot_ch06	97.97	1057151	1056906	Conserved gene of unknown function	2088.5	2108.5	810	1905	1602.5	1453	2616	3712	1542.5	3791.5	2974	3165	1487.5	1704	851	2182	1980	2093	3321	3297	1649	2122	2549	1354.5	1886	1297	1386	2185.5	912	1196	1179	905	1553.5	1478	1371	862	809	1242	1590.5	1076
31258	MICRO.9006.C1	35.1	not assigned.no ontology	PGSC0003DMB000000048	Pot_ch08	100	1390126	1389758	Conserved gene of unknown function	71	84	68	91	86	91.5	98.5	96	85	91	104	92	88	79	65	91	104.5	83	100.5	96	81	110	94	75	83	71	74	92	61	89	94	66	98	79	69	79	77.5	85	62.5	75
31259	BF_TUBSXXXX_0040B12_T3M.SCF	35.2	not assigned.unknown	PGSC0003DMB000000274	Pot_ch08	94.93	112497	112772	--	121	152	82	236	275	86.5	202	189	213.5	100	158.5	235	175.5	134.5	134.5	120	262	86	121.5	202.5	226.5	231.5	231	306	295.5	473.5	536	212	167	355	189	348	183	174	122	59	96.5	237	139	205
31260	MICRO.9573.C1	35.1	not assigned.no ontology	PGSC0003DMB101000020	Pot_ch02	99.71	1735185	1735529	Arginine/serine-rich-splicing factor	152	99	61	211	103	121.5	155	126.5	82	124.5	262	166.5	95	92	103.5	91	85	81.5	131	117.5	106	95	142.5	149.5	133	132	104	116	67	99	121	80	125.5	118	98	106	65	103	103	146
31261	BF_CSCHXXXX_0021C10.T3M.SCF	35.2	not assigned.unknown	PGSC0003DMB000000241	Pot_ch02	90.88	198031	197670	--	47	52	52	49.5	47	52.5	55	51	53	52.5	56	52	51.5	44.5	52	48	48	49	49	50	57.5	51	50	50	49	52	50	50	42	44	51	46	53	49	49	49	50	47	49	51
31262	cSTA14J6TH	35.2	not assigned.unknown	PGSC0003DMB000000406	Pot_ch02	97.06	385555	385826	Peptidylprolyl isomerase, FKBP-type family protein	67	69	62	82	78	69	74	79.5	83	74	127	69	77.5	62	60	83	81	71.5	85.5	93	70.5	87.5	74.5	65	71.5	66	70	76	53.5	61	67	60	74	91	62	62.5	69	69	68	59
31263	bf_arrayxxx_0005e03.t7m.scf	35.2	not assigned.unknown	PGSC0003DMB000000150	Pot_ch06	92.71	237533	237775	DNA-directed RNA polymerases I, II, and III subunit RPABC5	1139.5	1129	1021	1578.5	1422	1142	1163.5	1270	1514	1232	2153	1448	1330	1161	907.5	1052.5	1374	1473	1611	2213	1465	1762	1793	994.5	1387.5	1003	1236	1433	632	780	1125.5	743	1282	1058	673	891	824	1073.5	707.5	847
31264	MICRO.9029.C1	27.4	RNA.RNA binding	PGSC0003DMB000000603	Pot_ch09	98.56	178769	179184	RNA binding protein	396.5	445	242	712	495	308	458	502	455.5	320.5	626	395.5	425	332	208	504	754	367	721.5	866	561	506	635	348	580	460	440.5	665.5	274	405	600.5	311	428	360	344	409	405	580	394	335.5
31265	MICRO.4727.C1	1.01.04	PS.lightreaction.ATP synthase	PGSC0003DMB000000314	Pot_ch12	97.72	694326	693448	ATP synthase delta chain, chloroplastic	772	699	262	477	1284	773	881	1080	939	1800	1014.5	1830.5	580	1465	367	688	1344	871	1685	3062	1262	1338	2771	655	779	772.5	535.5	4197.5	395	1327	454	606	753	1098	691	660.5	901.5	773.5	775	569
31266	POCCD66TP	35.2	not assigned.unknown	No Significant Hit	NA	NA	NA	NA	--	49	57	54	62	59	62.5	62	60	87	63	72.5	65.5	66.5	48	51	54	52	59	63	62	57	54	57.5	53.5	71	56	52	54	48	52	50	50	65.5	59	54	59	54	55.5	57	51.5
31267	ACDA00712D04.T3m.scf	35.2	not assigned.unknown	PGSC0003DMB000000631	SL2.10ch11	95.99	131949	131678	Eukaryotic initiation factor 4A-3	45	48	46.5	50	46	51	49	49	49	50	56.5	50	53	44	48	46	45.5	51	52	48	45	50	48	45	45	50	48	47	43	44	44	40.5	48	47	47	45	46	50	50.5	47
31268	MICRO.10826.C2	35.1	not assigned.no ontology	different hits	NA	99.12	66269	66608	--	63	63	60	95	66	67	68	76	72	69	91	69.5	70	54	52	76	66	69	85	59	61	59	60	50	59	66.5	64.5	57	47	54	58	51	68	61.5	59.5	60.5	60	59	57	56
31269	MICRO.6650.C2	34.3	transport.amino acids	PGSC0003DMB000000076	Pot_ch07	97.8	792971	792473	Amino acid transporter	224	155	91	200.5	170	118	120	116.5	123	106	204	126	103	141	79	102	99	93	99	183.5	165	119	106	100.5	196.5	102	119	144	97.5	131.5	105	142	164.5	102	89	90	127	213	117.5	136
31270	MICRO.8773.C1	33.99	development.unspecified	PGSC0003DMB000000087	Pot_ch06	96.99	11474	11176	Hyoscyamine 6-dioxygenase	47	49	47	53	49.5	52	51	52	53	53	54.5	51	54	47	46	51	47	51	48.5	51	46	47	52.5	47	50.5	52	49	51.5	43.5	46	45	46	53.5	50	47	48	46	51	49.5	48
31271	MICRO.17629.C1	9.7	mitochondrial electron transport / ATP synthesis.cytochrome c oxidase	No Significant Hit	NA	NA	NA	NA	--	47	53	49	54	50	50	52	52.5	50	52	56	55	52.5	45	45	50	48	51	53	52	53	46	48	47	50	49	50	48.5	44	46	45	47	51	52	48.5	48	46	46.5	49	49
31272	MICRO.12883.C1	35.2	not assigned.unknown	PGSC0003DMB000000087	Pot_ch06	93.61	948667	948402	Type I inositol polyphosphate 5-phosphatase	48	60	55	53.5	54	64	60	58	58	60	63	57	59.5	51	50	54	54.5	57.5	51	52	69	60	62	59	55	59	56	57	60	78	56	60	66	58.5	60.5	57	65	68	65	57.5
31273	MICRO.13136.C2	35.1.8	not assigned.no ontology.BSD domain-containing protein	PGSC0003DMB000000272	Pot_ch07	96.2	683171	682789	BSD	54	55	51	64.5	61	60.5	58.5	64	64.5	58	64	59	58	51	51.5	60	55	55	58	55	54.5	54	55	57	59	61	54.5	57	45	61	52	50.5	63	56.5	50	53	58	60	59	54
31274	MICRO.6496.C1	17.6.1	hormone metabolism.gibberelin.synthesis-degradation	PGSC0003DMB000000910	SL2.10ch06	98.98	14740	14348	2-oxoglutarate-dependent dioxygenase	46	52	50	56	55	52	62.5	55	57	59	69	57	59	48	48	59	49	52.5	53	59	52	51	50	52	54	50	50	49	47	52	47	47	55	51	52	57	52	51.5	51	49
31276	bf_mxlfxxxx_0067f10.t3m.scf	35.2	not assigned.unknown	PGSC0003DMB000000129	Pot_ch10	93.19	50610	50969	Conserved gene of unknown function	49	51	51	53	50	52.5	56	55	57	54.5	58	55	51.5	49	52	50	47	50	56	49.5	51	53.5	52	50	53	53	50	52	48	51	48	50	59	56	52	52	57	53	56.5	50.5
31277	MICRO.10635.C1	28.99	DNA.unspecified	PGSC0003DMB101000137	Pot_ch11	100	654045	654417	DNA binding protein	2101	1447.5	1534	2943.5	2794	1890.5	2322	3373	2629	1697	3193	2215.5	2208.5	2691	2436.5	2944	3679	2425	2993	3478.5	2327	2821	2974.5	2279.5	3284	1946	2250.5	2698.5	810	1807	1804	1478.5	2188	1958.5	1023.5	1962	1546	2766	1244	1753
31278	bf_mxflxxxx_0012e07.t3m.scf	35.2	not assigned.unknown	PGSC0003DMB000000001	Pot_ch01	97.7	2950445	2950879	--	55	48	52	56	51	55	56	55	56	53	57	55	54	48	49	51.5	58.5	53	57	54	53	53	56	53	55	53.5	52	57.5	54	49	49	51	55	54.5	49.5	54	57.5	57.5	59.5	53
31279	MICRO.1057.C1	20.1.02	stress.biotic.receptors	PGSC0003DMB000000509	Pot_ch08	96.22	52378	51588	Serine-threonine protein kinase, plant-type	52	50	51	53.5	51	52	56	56	52.5	55	66	55	55.5	46	48	48.5	51	53.5	57	60	54	50	54	50	51.5	50	52	51	44.5	49	49.5	46	56	54	51	50	55	50.5	51	50
31280	MICRO.10191.C1	26.01	misc.misc2	PGSC0003DMB101000010	Pot_ch01	96.92	435844	436038	Dienelactone hydrolase family protein	58	112	67	53.5	64	144	64	100	98.5	122.5	61	133	108	99	51	74	82	75	58	177	69.5	55	99	56	83	54	75	62.5	50.5	66	133	56	111	53	66	71	155	56	89	71.5
31281	cSTB47I18TH	3.1.2.02	minor CHO metabolism.raffinose family.raffinose synthases.putative	PGSC0003DMB000000076	Pot_ch07	98.57	803588	803241	Alkaline alpha-galactosidase seed imbibition protein	67	81.5	55.5	56	70	52	75	60	77	53	86	58	70	49	48	55	62	62	101	58	60.5	62	51	50.5	57	57	49	71	45	57	53.5	56.5	59	53	52	50	56	53	50	53
31282	MICRO.347.C42	35.2	not assigned.unknown	different hits	NA	98.18	478468	478851	--	53.5	56	51	58	56.5	51	56	59	61	52	59.5	55.5	57	47	53	54	50	54	57	57	53	50	53	50	53	54	50	54	48	45.5	51	49.5	54.5	53.5	50	53	50	55	52	53
31283	POCBW68TV	35.2	not assigned.unknown	No Significant Hit	NA	NA	NA	NA	--	54	61	59	67	65	62	68.5	70.5	66	67	81	73	73.5	49	52	56	59	63	82.5	68	62	63	56	59	63	61	56	65	47.5	52	59	54	69	65	56	66	62.5	60	64	58
31284	SSBN001B06u.scf	35.2	not assigned.unknown	PGSC0003DMB000000047	Pot_ch07	90.58	1895266	1895873	Gene of unknown function	584	438	378	593	509	457	519	694	530.5	453	679.5	496	501	491.5	501	692	652.5	520.5	709	607	425	494	528.5	414	508.5	282	361	484.5	218.5	304	468	367	654	448.5	267	443	389	552	299.5	356
31285	bf_stolxxxx_0002H04.t3m.scf	35.2	not assigned.unknown	No Significant Hit	NA	NA	NA	NA	--	51	50	50.5	52	51	53	51.5	55.5	59	54	55	52.5	59.5	49.5	45	52	47	51	50	51	50.5	49	49	56	63	58	57	53	42	44	46.5	42.5	53.5	49.5	49.5	50	49	55	50.5	51
31286	SDBN001D21u.scf	35.2	not assigned.unknown	PGSC0003DMB000000101	Pot_ch11	99.4	700163	700497	Auxin-regulated protein	60	69.5	55	84	65.5	67	68	75	71	76	70	69	74.5	53.5	57	64	71.5	67	71	71	74.5	75	75	70.5	76	68	72	74	53.5	64	69.5	57	72.5	59	59	59	62	64	56	72
31287	MICRO.6178.C1	35.1	not assigned.no ontology	PGSC0003DMB000000575	SL2.10ch06	99.49	27555	26973	Mutt/nudix hydrolase	366.5	329	246.5	489	373	299.5	424	489.5	375.5	458	568	419	421	307.5	303.5	412	784.5	440.5	487.5	1056	663.5	862	759	470	711.5	432.5	458	812.5	201	465	327	281.5	388	342	260	324.5	350	363.5	373.5	319
31288	POCCR87TP	13.2.6.2	amino acid metabolism.degradation.aromatic aa.tyrosine	PGSC0003DMB000000035	Pot_ch01	95.12	2151164	2151450	Fumarylacetoacetate hydrolase	64	58	56	64	63	58	85	62	67	66	76	58	65.5	53	51	63	58	64	61	61.5	56	60	64	58	66.5	59.5	59	64	46	52	60.5	63.5	57	54	56	55	63	64	61	71
31289	MICRO.13138.C1	27.3.03	RNA.regulation of transcription.AP2/EREBP, APETALA2/Ethylene-responsive element binding protein family	PGSC0003DMB000000314	Pot_ch12	96.32	427879	427175	Dehydration-responsive element binding protein 3	103.5	521	77.5	83.5	113	82	207	317.5	61	265	96	209	99	65	457	140	95	76	99	250	121.5	104	190	88	143	103	108	65	86.5	110	83	103	217	179	91	64	83	126.5	114.5	199
31290	SDBN005H19u.scf	27.3.99	RNA.regulation of transcription.unclassified	PGSC0003DMB000000017	Pot_ch11	92.63	3066857	3067397	Defects in morphology protein 1 homolog	50	58	53	56	54	56	55.5	60	56	57	61	53	59	50	49	50	59	52	55	64	56	53	53	57	52	58	50	55	45	53	48	46	57	51.5	49	51	49	56	49	48
31291	MICRO.4941.C1	29.3.4.1	protein.targeting.secretory pathway.ER	PGSC0003DMB000000688	Pot_ch09	99.46	146691	147057	ER lumen protein retaining receptor	2442.5	1800	1717.5	2341	1941	2357.5	2268.5	2671	3048	2789	3101	2255	2164	1604	1706	1826	3170	1927.5	2273	3111	2790	2888	3050	2588	3002	2299	2406	2125	1104	1027	1446	1213	1027	1662	1037.5	962	1599	2177	1422	1686
31292	MICRO.2286.C86	35.2	not assigned.unknown	PGSC0003DMB000000064	SL2.10ch09	90.74	907699	908396	--	53	48	51	53	53	60	50.5	57	56	51.5	55	55	52	50	44	52	48.5	49	52	50.5	55	53.5	55	50.5	56.5	50.5	50.5	58.5	43	49	46	48	49	52	48	51	54	54	55.5	52.5
31293	MICRO.3108.C1	35.2	not assigned.unknown	No Significant Hit	NA	NA	NA	NA	--	47	58	47	50	52	56	54	52	47	53.5	52	49.5	50	45	45	46	46	47	53	55	48.5	53	46	50	50	46	49	51	40	45	41	46	50	46.5	48	51	48	47	46	52.5
31294	MICRO.1409.C2	29.1	protein.aa activation	PGSC0003DMB000000358	Pot_ch07	99.52	171260	171467	Methionyl-tRNA synthetase	55	60	59	68	66	70	68	73	73	64	80.5	66	72.5	51	51	59	57	59	76	65	58	57	58	55	63	61	58	62	47	53.5	57.5	55	66	56.5	51.5	58.5	59.5	61	58	56
31295	MICRO.2260.C3	16.2.1.02	secondary metabolism.phenylpropanoids.lignin biosynthesis.C4H	PGSC0003DMB101000128	Pot_ch06	99.06	1418445	1417703	Cinnamic acid 4-hydroxylase	50	58	54	55	58	57	55	56	55	61	72.5	61.5	54	55	50	57	61	54.5	52	68	56	58	64	58.5	66	54	54.5	55.5	47	52.5	50	54	57	57	51.5	54	71	59	56.5	52.5
31296	137H08AF.esd	35.1	not assigned.no ontology	PGSC0003DMB000000048	Pot_ch08	92.43	1464443	1464263	24 kDa seed maturation protein	61.5	65	55	60	60.5	74	67	78	86	86.5	90	59.5	108	65	52	66	67	77.5	72	58	84	56	62	69	90	64	59	60	48	45	83.5	63	70	56	67.5	56	70.5	60	62	57.5
31297	MICRO.17332.C1	35.1	not assigned.no ontology	PGSC0003DMB000000469	Pot_ch01	99.04	96300	97132	Ankyrin repeat-containing protein	467	598	384.5	666.5	588	457	562	730.5	512	546	729	464	415	595	591	789	655	465.5	838.5	983	571	412	522	436	486	485	393.5	509	212	419.5	544.5	375	492	522	309	345	491	555	395	375.5
31298	MICRO.3390.C1	29.4	protein.postranslational modification	PGSC0003DMB000000174	Pot_ch09	100	479576	479070	Serine/threonine-protein kinase	456.5	469.5	413	616	391	437	627	688.5	480	615	619.5	503	452	417	502	648	837	559	877.5	1002.5	631	926	892	677	816.5	499	670	757	261	608	476	214.5	430	435	295	331	434.5	407.5	277.5	347
31299	MICRO.16892.C1	35.2	not assigned.unknown	PGSC0003DMB102000010	Pot_ch01	98.24	1886319	1885810	SOUL heme-binding protein	53.5	53	52	59.5	51	58	54	63	52.5	78	65	70	79	51	48	54	53	55.5	58	58	54	68	54	49	56	51.5	55	52	45	44	46	48	57	50	49.5	50	51	65	50	48
31300	MICRO.2286.C58	35.2	not assigned.unknown	PGSC0003DMB000000139	Pot_ch07	92.59	231949	231423	--	191	107.5	91	340.5	128	132	235	136	202	142	279	107	230	95	91	108	97	106	178	157.5	153.5	148.5	147	98	121	97.5	103	136.5	115	124	214	150.5	140	169	161	158.5	170.5	130	96	93
31301	cSTB31E6TH	35.2	not assigned.unknown	PGSC0003DMB000000219	Pot_ch03	94.26	359141	359436	Conserved gene of unknown function	48	46.5	49	56.5	50	52	48	49.5	53.5	54.5	52	52	75	46.5	50	45.5	49	49.5	56	50	47	45.5	51	53	49	49.5	47.5	51	44	43	44	46	50	50.5	51	52	50	48	49	51
31302	MICRO.5167.C2	17.2.3	hormone metabolism.auxin.induced-regulated-responsive-activated	PGSC0003DMB000000040	Pot_ch03	98.44	1771702	1771319	Auxin-responsive protein IAA6	73.5	53.5	51	59	84	66.5	57	57	61	59	60	58	54	49.5	52	54	50	63.5	90	54	56.5	56	57	52.5	56	57	61.5	61	45	48.5	76	63	72	51	51	56	62	57	59.5	54
31303	MICRO.17385.C1	35.2	not assigned.unknown	PGSC0003DMB000000004	Pot_ch02	98.01	3253198	3252752	Microtubule-associated protein futsch	3508	3718.5	2186	10199	3792.5	3045	3324.5	3458	5202	3264	2982	2247.5	2684	1607	3471	2238	1162	1771	8001.5	2423	2175	853	1009	2340.5	1205	3983.5	2174	1609	871	2021.5	4443.5	3238.5	2529	3400	2341	2568.5	2007	5365	1067	2467
31304	MICRO.12320.C1	35.1	not assigned.no ontology	PGSC0003DMB000000283	Pot_ch12	97.83	277184	277412	TRNA isopentenyltransferase	229	183	72.5	86	258	163	254	98.5	177.5	104	99	215	236.5	53	135	82.5	73	67	232.5	83	66	74	143	66.5	152	124	120	93	50	116	202	134.5	183.5	60	79.5	66	57	220.5	61	161
31305	STMEL80TV	35.2	not assigned.unknown	PGSC0003DMB000000160	Pot_ch12	99.38	387060	386580	Conserved gene of unknown function	116	130	101.5	145	104.5	184	186.5	158	192.5	177.5	143	148.5	138	149	98	156	117	117	141	148	121.5	149	137.5	166	142.5	116.5	123	117.5	100	102	115.5	84	90	100	76	74	84	89.5	110	93.5
31306	BF_TUBSXXXX_0036G09_T3M.SCF	35.2	not assigned.unknown	PGSC0003DMB000000148	Pot_ch11	99.6	1430420	1430667	Bacterial spot disease resistance protein 4	289	286	192.5	700	460	295	471	270	352.5	414	983.5	353	239.5	554.5	174	243	179	494	643	350	165	309	306	451	616	329	264	477	100	364.5	647	207	464	318	305.5	201	360	253	469	340
31307	MICRO.7650.C1	34.1	transport.p- and v-ATPases	PGSC0003DMB000000847	Pot_ch08	98.85	40022	39502	Vacuolar membrane ATPase subunit c''	429	603	366	616	402	515	604	832	592.5	745	921	475	531	693	371	692	1701	661	934	1857.5	1353.5	1407	1398.5	901.5	1276	1094	874	1455	299.5	925	668	377.5	623	451	374.5	389	712	483.5	630.5	566.5
31308	MICRO.2400.C2	27.1.19	RNA.processing.ribonucleases	PGSC0003DMB000000034	Pot_ch12	97.94	1630094	1629804	5'->3' exoribonuclease	53	55	57	63.5	56	60	61	63	63	62.5	64	63	68.5	50.5	50	54	57	55	59	64	58.5	59	60	54	56	53.5	52	58	48	48	52.5	54	86	58	52	56	54	59	55	60
31309	POCCV27TV	35.2	not assigned.unknown	PGSC0003DMB000000022	Pot_ch07	96.13	67432	66715	--	92	53	77	155	115	90	59.5	92	55.5	55	57	56	53	75	53	97	103	82	51	52	55	76	73	51	104	49	84	80	54	72	99.5	44	51.5	55.5	45.5	64	47	48	66	46
31310	MICRO.18219.C1	35.2	not assigned.unknown	No Significant Hit	NA	NA	NA	NA	--	49	53	53	64	52.5	53	49	56	55	52	58.5	54	72.5	47	44	46	54	53	56	78	48	52	48.5	54	57	51.5	53.5	57	42	50	61	47.5	52	75	49	50.5	52	54	50	56
31311	TBSK00427FD07.t3m.scf	29.2.2	protein.synthesis.misc ribosomal protein	PGSC0003DMB102000208	Pot_ch06	94.24	285333	285519	Ribosomal protein L19	205	363	177.5	458	246	344	364.5	572	388	352	456	325.5	341	236	208	435	662	255	332	340	352.5	333	417	268	317.5	451	254	809	154	623	476	280	523	211	207	269	371	283	618	338.5
31312	MICRO.15960.C1	35.2	not assigned.unknown	PGSC0003DMB102000020	Pot_ch09	92.59	531736	532383	Gene of unknown function	2512	291	97	4576.5	394.5	2396.5	2570	3951.5	3853	158	687	259	2141	195.5	1815	3146.5	2173	100	4401	358	241	2104	1582	1152.5	2418	1850.5	239.5	3134	108.5	257	3673	1622.5	3244	2181	102	1786	2401	3049.5	1611	223.5
31313	MICRO.6418.C1	29.8	protein assembly and cofactor ligation	PGSC0003DMB000000240	Pot_ch08	98.6	699861	699434	FKBP-type peptidyl-prolyl cis-trans isomerase 3, chloroplastic	123	122	117	146	140	167	119	263	109	256.5	272.5	223	102	150.5	61	205.5	633	234	170	772.5	323.5	791	428	337	469	289	387	586	166	346	103	86	247	93	92	96	216	145.5	131	189.5
31314	bf_cswcxxxx_0007d05.t3m.scf	35.2	not assigned.unknown	PGSC0003DMB000000047	Pot_ch07	99.52	1581454	1581661	Exported protein	258.5	283	188	278.5	167	236	299.5	413	320	278	523	268	251	242	172	399	540	311	447	635	353	464	444.5	305.5	459	420.5	329	351	110	340	302	177	283	313	126	175	448.5	344.5	236.5	189.5
31315	MICRO.18025.C1	35.2	not assigned.unknown	PGSC0003DMB000000349	Pot_ch06	97.67	170357	170657	--	73	70	69	87	75	76	59	92.5	57	108	92	54.5	80	49	58	75	55	90	77	53	60.5	62	59	56	51	53	66.5	63	50	57	65	64	70.5	52.5	54.5	64.5	55	74	65	51
31316	bf_swstxxxx_0004b10.t3m.scf	35.2	not assigned.unknown	PGSC0003DMB000000216	Pot_ch05	99.07	655237	655558	--	50	50	116.5	55	54	50	53	59	61	59.5	62	56	55	48	49	52	51	56	55	55	52	57	52	48	53	53	57	89.5	45	48	52	49	57	52	57	58	51	53.5	54	53
31317	MICRO.10982.C1	29.4	protein.postranslational modification	PGSC0003DMB000000171	Pot_ch01	98.68	946872	947174	Protein phosphatase 2c	48	48	50	51	45	55	48	50	48.5	50	52	49	49	47.5	44	50.5	48	49.5	47.5	47	48	58	52	47	47	55	49	49	41	42.5	44	45	47	48	46	46.5	46	47	49	51
31318	MICRO.11892.C1	11.1.09	lipid metabolism.FA synthesis and FA elongation.long chain fatty acid CoA ligase	No Significant Hit	NA	NA	NA	NA	--	61	60	66	100.5	68	82	90	83	68	71	91.5	96	64	59	60	70	69.5	77	66	69	89	73	67	66	66	75	68.5	71	49	56	61	51	66	55	59	60	82	63	61	57
31319	MICRO.5352.C1	35.2	not assigned.unknown	PGSC0003DMB000000439	Pot_ch09	100	205137	205495	Eukaryotic translation initiation factor 2c	58	69.5	58	71	73.5	73	76.5	82	76	84	84	71.5	83.5	55.5	57.5	61	62	68	71	68	65.5	76	70	63.5	66	60.5	63	69	55	72	68	55	73	64	61	67	66	60	59	60
31320	MICRO.1393.C1	26.02	misc.UDP glucosyl and glucoronyl transferases	PGSC0003DMB000000078	Pot_ch12	98.22	1371162	1370769	Catalytic	218	225	167.5	310.5	185.5	186	308	274	201	228	254.5	186	192	197	150	304	312.5	243	262	287.5	190.5	332.5	248	177	246.5	174.5	177	218	109.5	158	263.5	141	249	160.5	140.5	144.5	160	196	132.5	170
31321	MICRO.10696.C1	16.8.3	secondary metabolism.flavonoids.dihydroflavonols	PGSC0003DMB000000754	Pot_ch04	97.78	86003	86588	Glucosyltransferase	55	56	49	55.5	51	58	55	59.5	64	57	58	61	66	49	48	49	52	54	53	53.5	53	50	55	55	52	61	55	59	42.5	47	59	50	56	52	48	49	52.5	55.5	50	56
31322	MICRO.2025.C1	29.5.04	protein.degradation.aspartate protease	PGSC0003DMB000000382	SL2.10ch10	99.66	290530	291993	Aspartic proteinase nepenthesin-1	67	84	63	66	63	75	112	73	73	116.5	81	87.5	79.5	69.5	66	65	78	64	69.5	128	93	97	123.5	213	108	127	106.5	112	57	97	60	62.5	103	84	62	64	171	65	99	91
31323	bf_mxflxxxx_0044h01.t3m.scf	35.2	not assigned.unknown	No Significant Hit	NA	NA	NA	NA	--	56	60	59	61	62.5	77.5	67.5	70	69.5	64	67.5	63.5	59	51	51	59	57	57.5	59	64	67	65	65	64	61	63	58	61	53	61.5	56	63	69.5	60	58	61	63.5	61	55	60
31324	bf_ivrootxx_0037c09.t3m.scf	11.10.1	lipid metabolism.glycolipid synthesis.MGDG synthase	PGSC0003DMB000000085	Pot_ch02	95.9	684904	685339	Monogalactosyldiacylglycerol synthase, chloroplastic	47	55	49.5	50	52	54	64	62	57	53	55	51.5	57	45	49	52	54	52	50	52	50	48	46	55	52.5	69	53	54	43	49	50	44	52	51	50	50	45	49	51	49
31325	MICRO.5923.C2	35.1	not assigned.no ontology	PGSC0003DMB000000363	Pot_ch01	97.17	356586	355986	Phosphoglycerate/bisphosphoglycerate mutase	313	632.5	300.5	680	824	944	755	1442	1024	585	877	494	571	690.5	466	956	2825.5	549.5	655.5	7591	2175	1151	2522.5	1318	3260	2784	1241	1530	257	1665	735.5	352	832.5	408	382	413	2295	533	512.5	707
31326	ACDA03886D10.T3m.scf	35.2	not assigned.unknown	PGSC0003DMB000000076	Pot_ch07	92	950607	950797	Heat shock cognate protein 80	15884.5	14785	17000	77535.5	25413.4	40381.7	26614.4	43574.7	32222.4	26260.2	46201.9	18586	30976.5	28512.4	19401	34423.8	32974.3	29507.6	32951.3	24177.8	27897.3	21814.4	27178.3	12525.5	26229.1	37689.9	18885	39987.5	10073	26824.7	51881.1	24930.3	25263.1	14620	13330	16233.5	40293.7	38054.8	42976	19774
31327	MICRO.9206.C1	35.1	not assigned.no ontology	Not Unique	NA	98.51	249918	249049	Phosphatidylinositol glycan	301	478	290	486.5	223	495	358	462.5	257	263	722.5	538.5	388	289	375	488.5	438	536.5	884	612	158	348	470	172	256	136	151	230	197	285	550.5	152	451.5	341	340	337	240	365	157	148.5
31328	MICRO.6787.C2	29.4	protein.postranslational modification	PGSC0003DMB000000092	Pot_ch01	100	1637785	1637157	Serine/threonine-protein kinase cdk9	1387	1263	789	1790	1413	1191.5	1428	1553	1340.5	1025.5	1411	1070	1023.5	1022	1038	1875	1477.5	1116	1753.5	1409.5	940	1089	1004	795	1072	744.5	854	1160	410	857.5	1358	739	1252.5	1030	640.5	759	1008.5	1251	732.5	950
31329	cSTA2D15TH	34.16	transport.ABC transporters and multidrug resistance systems	PGSC0003DMB000000055	Pot_ch03	99.41	64548	64208	Death inducer-obliterator 1	59	63	57	61	53	80	64	60	61	59	58.5	60	66	50	54	56	59	52	55	63.5	57	58	55	60	60	52	54	55	48	55	60	51	60	62	54	63	67	58.5	58	60
31330	MICRO.7796.C1	10.6.3	cell wall.degradation.pectate lyases and polygalacturonases	PGSC0003DMB102000208	Pot_ch06	98.43	624499	624181	Polygalacturonase	203.5	204	107	261	285	202	298.5	304	188	270.5	322	193	212	220	117.5	236	238	199	312.5	182	141	166	130.5	154	261	229	165	353	79	206.5	280	131	213	134	136	123	204	165	114.5	195
31331	MICRO.10445.C1	35.1	not assigned.no ontology	PGSC0003DMB000000114	Pot_ch12	96.43	258750	259141	Fringe	50	56	54	64	67	59	54	74	84	104	69	68	75	48	49	51.5	52.5	61	66	62	58	58	57	56	60	57	55.5	60	48	47	50	54	63.5	67	53	60	70	51	66	60
31332	MICRO.4640.C1	28.1	DNA.synthesis/chromatin structure	PGSC0003DMB000000371	Pot_ch09	97.74	213006	212610	DEAD-box ATP-dependent RNA helicase 57	3928	3024	2604	4265	3681	4020	5445	4283.5	4772	2245	2764	3467	5333.5	3637	2400	3877	4734	3987	6689.5	4130.5	4604.5	4615	4817	3495	3527.5	3156.5	4020	1968	1971	2250	2641	3812	1741	3518	2746.5	2621.5	2546.5	5137	1849	2208.5
31333	MICRO.7999.C3	35.2	not assigned.unknown	PGSC0003DMB000000015	Pot_ch01	94.91	899781	899351	--	1120	54	50	1750.5	57	58.5	1185	1401	74.5	55	1961.5	60	64	48	771	1500	2461	52	1888.5	51	62	1691	54	1313	55	1636	57	1951	526	50	53	883	53	868	58	56	56	1222.5	55	1028
31334	bf_arrayxxx_0078e04.t7m.scf	35.1	not assigned.no ontology	PGSC0003DMB000000123	Pot_ch04	99.65	707626	708195	CBS domain containing protein	317.5	305.5	217	461	340.5	271	421	480	341	312	450.5	286	262.5	282	214	454	515	297	408.5	623	344	479	393.5	264	376	244.5	270	422.5	130	288	274	277.5	364.5	280	215	225	258.5	289	231	194
31335	MICRO.4363.C3	11.1.15	lipid metabolism.FA synthesis and FA elongation.ACP desaturase	PGSC0003DMB000000152	Pot_ch11	96.31	1209188	1208191	Acyl-[acyl-carrier-protein] desaturase, chloroplastic	49	55	49	55	48	52	52.5	56.5	51	65.5	57	55.5	56	47	51	51	53	49	55	58	53.5	52	54	52	59	52	51	51	45	47	53	54	51	60.5	47	55	54	47	54.5	54
31336	STMJO82TV	10.1.05	cell wall.precursor synthesis.UXS	PGSC0003DMB000000072	Pot_ch05	98.37	1732118	1731873	UDP-glucuronate decarboxylase 1	438	327	693.5	1363	203	1131	1119	473	1522.5	733	789	667	926	351	386	453	409	361	621	922	1536	1740	544	2104	1894	1917	784	634.5	162.5	228	314	727	358	955.5	266	248	227	965	917.5	801
31337	POADR36TV	27.3.99	RNA.regulation of transcription.unclassified	PGSC0003DMB000000198	Pot_ch08	99.37	39138	40094	L.esculentum protein with leucine zipper	1182	1289	781.5	1903.5	1457	1054.5	1951	2285	1908	1266	2032	1230	1197	1011	967	2063	1078	1255	1515.5	1312	718.5	782	869	527	875.5	835	657	993	331	703	1507	740	1258.5	1356	637.5	866	895	1563	765	889
31339	cSTB23F5TH	28.1	DNA.synthesis/chromatin structure	PGSC0003DMB101000060	Pot_ch01	99.19	387836	387958	RECQSIM (Arabidopsis RecQ helicase sim); ATP-dependent helicase	168	144.5	126	267	179.5	131	181.5	180.5	171	135	200	157	162	109	106.5	164	147	131	198.5	134	110.5	126	107	91.5	146.5	112	109	106	84	99	170	114	168	134	112.5	101	127.5	177	101	119.5
31340	MICRO.12211.C1	35.2	not assigned.unknown	PGSC0003DMB000001147	SL2.10ch04	99.17	973	369	ZYRO0G07326p	141	137	108	244	206.5	132.5	147	155	135	145	245	143	153.5	128	96	162	88	193	158	90	79.5	73.5	86	66	114	82	92	88	70	87.5	184.5	101.5	184	131	108.5	138.5	113	188	104.5	114
31341	SSBN002J24u.scf	29.5.11.20	protein.degradation.ubiquitin.proteasom	PGSC0003DMB000000328	Pot_ch05	98.26	307897	308011	Proteasome subunit beta type-6	49	51	50.5	53.5	55	56	54	59.5	60	57.5	60	57.5	53	47	45.5	53	49	54	58.5	54.5	53	52	53	49	53.5	51	50	51	46	46	44	47.5	57	53.5	64.5	49.5	60	48	54	50
31342	MICRO.4807.C3	29.5.11.04.02	protein.degradation.ubiquitin.E3.RING	PGSC0003DMB000000225	Pot_ch08	97.56	567071	568790	Zinc-finger transcription factor	7585	4860	2288	7199	12357	68	15210	9230.5	6765	4741	6950	4227	4714	53	3331.5	11954	4599	3486.5	66	6166	3161	1782	1123.5	1077	5783	4821.5	2889	4691	2915.5	4686.5	7161	5438	3959	8049.5	2794	56	3369	11568	1741	2113
31343	BF_TUBSXXXX_0019B05_T3M.SCF	35.2	not assigned.unknown	different hits	NA	97.2	581	47	--	46.5	49	52.5	59	48	52.5	52.5	53	51	52	92	56	54	46	49	49	48	52	59.5	55	49	50	50	47	52.5	50	47	49	45	46	46	45	56	56	52	48	49	55	49.5	50
31344	bf_swstxxxx_0024e12.t3m.scf	35.2	not assigned.unknown	PGSC0003DMB000000032	Pot_ch04	97.24	2076489	2076921	Conserved gene of unknown function	389	275.5	263	547	382	274	302	511.5	325	358	373	316	281	324	233	471	488	369.5	574	875	380	481	652	288	603	383.5	283	532	223	252	282.5	279.5	482	326	272	263	383	294	257.5	213
31345	cSTS1O4TH	29.4	protein.postranslational modification	PGSC0003DMB000000056	Pot_ch12	99.73	1975052	1975415	3-phosphoinositide-dependent protein kinase-1	99	94	83.5	119.5	104	97	100	116	100	115.5	152.5	118.5	78	114	81	104	77	106	134	83.5	78	111	95	66	96	68.5	83	79	69	80	95.5	88	144	91	106	103	82.5	92	104	71
31346	bf_mxflxxxx_0058e05.t3m.scf	35.2	not assigned.unknown	No Significant Hit	NA	NA	NA	NA	--	49	56	49.5	54	49	56	55	53.5	52	52	50	55	50.5	44	52	47	47	50	50	53	50	52	52	48	52	50	48	49	44	44	45	47	56	53	54.5	49.5	53	53	51	52.5
31347	MICRO.12786.C1	10.8.01	cell wall.pectin*esterases.PME	PGSC0003DMB000000017	Pot_ch11	98.48	1584585	1585175	Pectinesterase	788	713	483	1148	901	742.5	878	1034	1010	645	1345.5	945	793.5	710.5	655	948	986	821.5	990.5	1246.5	705	816	984	582	912	579	716	806	290	615	786	523	849	674	468	606	611.5	855	428	551
31348	MICRO.4288.C13	35.2	not assigned.unknown	PGSC0003DMB000000159	Pot_ch03	99.75	826994	827782	Cysteine protease inhibitor 1	21898.4	27532.7	22884.4	78077.4	81532.2	99787.2	41072.5	95163.7	58641	68600.5	115030	35259.4	34607.6	98833.4	25209.8	71445.6	7038	116562	23306.5	20317.4	15312.5	8469.5	11630.5	6340	25046	19276	25056.5	109698	11941.5	11261.5	50486.1	19343.5	79799.2	16424	50658.2	24876.7	68526.1	16195	75808.1	62022.5
31349	cSTB46K11TH	35.2	not assigned.unknown	PGSC0003DMB000000420	Pot_ch04	99.73	372129	371757	Protein kinase	181.5	236.5	107	206	212	154	217	160	224.5	184	177	196	244.5	159	130	165	290	113	303.5	483	324	374	344	235	387	233.5	214.5	297.5	133.5	182	246	109	132	170	129	123	146.5	211.5	85	154
31350	MICRO.7105.C2	26.22	misc.short chain dehydrogenase/reductase (SDR)	PGSC0003DMB000000318	Pot_ch07	99.51	421062	421264	Chlorophyll b reductase	214	302	178.5	282	234	206	273	329	241.5	229	326	251	187	194	282	265	624	223	272.5	699	464	569	636	469	514	358	394.5	472	164.5	557	219	221	291	199	153	164	324.5	234.5	248	217.5
31351	TBSK00443FE11.t3m.scf	35.2	not assigned.unknown	PGSC0003DMB102000020	Pot_ch09	94.12	243046	242916	TSI-1 protein	136	152.5	98	131.5	269	275	199	225	291.5	351	414	339	248.5	148	115	178.5	432	161	137	825	542.5	232	432	209.5	293	292	359	360	95	278.5	102	122	399	94	111	94.5	278.5	119	187	176.5
31352	bf_arrayxxx_0070b11.t3m.scf	35.2	not assigned.unknown	PGSC0003DMB000000142	Pot_ch03	98.8	1299956	1299625	Amino acid transporter	109	137.5	85	181	97.5	105	119	116	148.5	133	123	105	112	119	101	104	233.5	96	192	307	171.5	156.5	160	115	163.5	108	108	159	110	123	127	88	104	102	97	101	100	135	64	80
31353	MICRO.5658.C1	27.3.40	RNA.regulation of transcription.Aux/IAA family	PGSC0003DMB000000040	Pot_ch03	98.15	2273095	2273738	Auxin-responsive protein IAA27	232	242	145	327	265	186	262.5	271.5	214	192.5	362	217.5	253	348	72	409	204.5	179	360	158	113.5	139	126.5	108	108.5	163	106	137	80	89.5	289	95	126	100.5	141.5	133.5	165	213	135	106
31354	MICRO.6548.C1	21.01	redox.thioredoxin	PGSC0003DMB000000096	Pot_ch07	98.38	242601	242046	Thioredoxin	1034	857	584	884	867	800	965	1400.5	924	1391	1513.5	1237	761	1071	525	1059.5	1827	927	1569	1965	1305	2132.5	1476	997	1184	1446	817	2622	429	986	660.5	540.5	1127.5	783	519	581.5	853	731.5	879	1204
31355	MICRO.12975.C1	35.1.3	not assigned.no ontology.armadillo/beta-catenin repeat family protein	PGSC0003DMB000000133	Pot_ch11	99.13	732514	731940	Ubiquitin-protein ligase	1100	1214	1069	2225.5	1443	1344	1297	1693	1507.5	1462	2017	1316	1349	1727	969.5	1710	1104	1278	2415	1262	1018	1093	1170	1117	1394	814.5	951	849.5	367.5	894	1364	1077	1400	1101	772	862	940.5	1678	692	951
31356	MICRO.8626.C1	29.4	protein.postranslational modification	PGSC0003DMB000000017	Pot_ch11	99.39	2917726	2917236	EF hand family protein	370.5	211	113	362	168	251.5	326	239	476	299	493	328	370	265	164	196	879	204.5	246	1226	541	630	681	483	451	473	351	509	195	329.5	308	202	179.5	327	216	136	370	168	264.5	294.5
31357	MICRO.10528.C1	29.5.11.04.02	protein.degradation.ubiquitin.E3.RING	PGSC0003DMB000000104	Pot_ch01	98.03	1383653	1384106	RING-H2 finger protein RHF1a	53	49.5	50	53	46	52	52.5	50.5	54	50	54	50.5	55.5	45	50.5	47	56	48.5	49	68	54	55	60	56	55	66	55	54	44	53	45	44	54	49	49.5	47	50	49	52	51
31358	MICRO.11705.C1	16.1.5	secondary metabolism.isoprenoids.terpenoids	PGSC0003DMB000000511	Pot_ch12	99.44	119765	119943	Beta-Amyrin Synthase	266	324	94	131	392	263	408	142	309	344.5	449	493	518	184	321.5	160	122	86	729.5	416	301.5	212.5	381.5	239	296	378.5	262.5	277.5	136.5	339.5	442	350	535	548	199.5	216.5	442	377	212	365.5
31359	STMCW58TH	35.1	not assigned.no ontology	PGSC0003DMB000000149	Pot_ch10	99.83	444642	445219	Tuftelin interacting protein	370.5	325	204.5	581	539	283	394.5	436.5	397	300	437	377	285	370	244	423.5	393	324	515	434	262	246.5	345.5	242	378	197	286.5	234	133	251	308	217.5	393	273	212	238	241.5	456.5	160	268.5
31360	MICRO.16940.C1	35.2	not assigned.unknown	PGSC0003DMB000000108	Pot_ch03	96.88	1363188	1362997	Gene of unknown function	68	75	48	89	77	76	91	75.5	121	79	52	114	103	59	66.5	80	74.5	52	88	111.5	85.5	60	56	79	47	60	94	46	49	47	111	55	103	70	61	47	51	49	49	60
31361	bf_swstxxxx_0006c12.t3m.scf	35.2	not assigned.unknown	PGSC0003DMB000000062	Pot_ch03	96.52	1445329	1445729	HAT family dimerisation domain containing protein	46	49	50	49	48	49.5	51	50	51	51	51.5	51	51	48	45	48	45	48	46	47	46	50	48	45	45	45	47	48	43	46	46	42	49.5	46.5	47	52	53	50	48	47
31362	POCDD32TV	35.2	not assigned.unknown	PGSC0003DMB102000141	Pot_ch02	98.58	1040315	1040666	Gamma-soluble nsf attachment protein	278	225	175	315	276	257	299	305	271.5	235.5	419.5	278	259	229	159	272	295	204.5	317	350	244	220.5	217	289.5	288	221	212	261	143.5	187	273	183.5	290	209	168	185	213	242	166	173
31363	071B10AF.esd	29.4	protein.postranslational modification	PGSC0003DMB000000026	Pot_ch03	100	907691	907945	Poly [ADP-ribose] polymerase	57	61	56	69	70	68	71	77	74	66	85	69	75	59	56	65.5	64	64	69	70.5	62	66	62.5	64	71	60	63.5	65	49	61	64	57	71	58	59	62	55	65	58.5	56
31364	MICRO.2286.C91	35.2	not assigned.unknown	No Significant Hit	NA	NA	NA	NA	--	49	53	48	53	47	51	52	50	55.5	48	54	52	52	45	48.5	52	47	51	51	49	48	49	50	48	53.5	50	48	53	44	45.5	47	45.5	50.5	48	46	48.5	51	50.5	54	50
31365	bf_arrayxxx_0078d11.t3m.scf	35.1	not assigned.no ontology	PGSC0003DMB000000244	Pot_ch02	95.03	239431	239778	Octicosapeptide/Phox/Bem1p	1517	1518	825.5	2024	1399	1410	1087.5	1643	1398.5	1573	2834	1570	1354.5	1401	1294	1109	1196.5	1421.5	1616	1296	1265.5	1478	1491	1464	1505	1377	1304	2647	527	1477	1111	1047.5	2137	1009	709	736	1664	1227	1467.5	1265
31366	MICRO.13377.C1	26.1	misc.cytochrome P450	PGSC0003DMB000000652	Pot_ch07	96.95	225688	226604	Cytochrome P450 hydroxylase	52	53	50	61.5	59	56	56.5	63	58	55.5	59	53	54	49	46.5	54	1743.5	54	55	1460	206	699	954	109	205.5	118	68	675	65	285	50	48	54.5	52	54.5	52	54	61	58	55
31367	MICRO.17176.C1	34.13	transport.peptides and oligopeptides	PGSC0003DMB101000020	Pot_ch02	96.27	1432753	1432171	Oligopeptide transporter OPT family	688.5	551	860	822	745	493	1809	1717	1087.5	624	725.5	1124	753	317	461	2165.5	932	516	690.5	732	404	396	511	519	531	582	871	980	552	309	578	585	1096	521	524	586	873	827	490	427.5
31368	ACDA02242C10.T3m.scf	20.2.3	stress.abiotic.drought/salt	PGSC0003DMB000000892	Pot_ch04	91.98	61119	60962	Ci21A protein	31194.5	15550	14395	45060.3	26241.6	66136.2	153629	113410	95701.8	47769.5	105575	55775.1	45511	43755.3	26973.9	58528.4	25769.6	56639.9	16193	71020.5	50062.8	21593.3	43490.3	17345.5	38641.4	18235	50303.1	64373.7	26569.8	16475	37716	25309.1	101598	16320.5	29940.6	8732.5	95934.6	12504	89284	31674.4
31369	MICRO.7740.C2	21.01	redox.thioredoxin	PGSC0003DMB000000004	Pot_ch02	100	2338643	2338958	Thioredoxin H	56	53	47	52	52	53	51	62	65	58	61.5	60	67	47	46	52	62	55	54	70.5	55	60	68	58	65.5	65	53.5	58	42	49.5	48	47	54	52	53	71	49.5	54	56.5	55
31370	STMHQ10TV	35.2	not assigned.unknown	PGSC0003DMB000000297	Pot_ch12	93.93	92074	92732	Phox (PX) domain-containing protein	52.5	59	56.5	56	54	55	55	55	63	54	60	54	54	48	53	55	50	53	49	56	53.5	54	55	52	57	55.5	64	60	45.5	51	50	49	53	58	50	54	62.5	58	57	65.5
31371	SDBN006J24u.scf	35.2	not assigned.unknown	PGSC0003DMB000000149	Pot_ch10	97.26	907182	906708	MYB transcription factor	50	51	48	49	53.5	51	53	56	56	50	55.5	52	53.5	46.5	46.5	47.5	50	51	56	50	54	51	55	46	50	53	51	52	43	45	48	59	51	49	49	51.5	50	54	49	50
31372	MICRO.3225.C2	26.07	misc.oxidases - copper, flavone etc.	PGSC0003DMB000000500	Pot_ch01	98.1	365702	365073	Dimethylaniline monooxygenase	55	49	54	55	53	52	77.5	51	54.5	51	53	53	56	44	49	52	46	55.5	63	64	54	48	54.5	50	56	52	50	58	42	53	50	64	57.5	45	51	47.5	50	51	52	52
31373	STMCN30TV	10.1.02	cell wall.precursor synthesis.UGE	PGSC0003DMB000000048	Pot_ch08	98.73	815670	815515	UDP-glucose 4-epimerase	238	325	349	676	635	335	604	405	283	263	576	556	254	200.5	242.5	370	757	324	566	818	588.5	1232.5	800.5	934	538	696	1314	947	287	851	246	201	480.5	384.5	176	485	611	703.5	449	305
31374	bf_arrayxxx_0069a09.t7m.scf	35.2	not assigned.unknown	No Significant Hit	NA	NA	NA	NA	--	52	54	53.5	54	54	52	52.5	57	57	58	57	61	58	49	51	53	54	55	53	59	53	52	54	59	53	55	53	56	47	51	50.5	62	59	53	53.5	62	55	52	54	57.5
31375	bf_ivrootxx_0016f01.t3m.scf	34.3	transport.amino acids	PGSC0003DMB000000712	Pot_ch03	99.59	19169	18682	Proline transporter 2	65	58	60.5	57.5	71.5	84	91.5	68	52	61	92.5	85	102	44	68	76.5	96	75	101	54.5	61	87.5	82	71	73	70	75	76	42	65	68	61	50	79	52	60	52	74	67	72
31377	bf_mxflxxxx_0012d03.t3m.scf	35.2	not assigned.unknown	PGSC0003DMB101000002	Pot_ch04	95.81	26851	27065	Gene of unknown function	59	61.5	55	66	60	69.5	61	66	69.5	87	76	71	71	64	49	67	59.5	64	73	68	58	59	61	56	59	54	58	65	49	52.5	59	50	67.5	58	52.5	57.5	56	58.5	55	68
31378	MICRO.1086.C1	16.2	secondary metabolism.phenylpropanoids	PGSC0003DMB000000409	Pot_ch09	98.31	53037	51388	AER	592.5	575	286.5	572	781.5	968	575.5	1226.5	586	782.5	848.5	836	579	453	491	949	1454	823	637.5	1263	1114	1270	1308	637.5	1005	1315	751	1291	258	796	91.5	147.5	230	119	115	122	127	114	127	106
31379	MICRO.7761.C1	35.1.19	not assigned.no ontology.C2 domain-containing protein	PGSC0003DMB000000384	Pot_ch09	98.6	126596	128018	UPA18	185	165	146	162.5	165.5	178	199.5	272	202.5	312	282.5	215.5	158	196.5	151	212	381.5	218	253	397.5	313	334.5	389	344	247.5	339	267	344	137	260	150	92	131	144	126	118	283	135	194	132.5
31380	MICRO.2834.C1	16.2.1.03	secondary metabolism.phenylpropanoids.lignin biosynthesis.4CL	PGSC0003DMB000000026	Pot_ch03	99.61	837629	836617	4-coumarate--CoA ligase 2	88	109.5	70	80	103	84	121	110	95.5	277	356	132	151	92	142	92.5	221	240	78	402	222	265	263	391	227	236	211	152	64	212.5	88	80	168.5	79	70	106	193.5	81.5	109	173.5
31381	MICRO.2112.C1	35.2	not assigned.unknown	PGSC0003DMB000000073	Pot_ch01	100	58011	58400	PTOR	288	307	203	460	346	333.5	353.5	469.5	357	395	505.5	405.5	305	312	222	382	615	333	446	699	333	403	583	305.5	507	295	304	623	180.5	402	336	233	333	312	231	223	289.5	301	306	247
31382	MICRO.15193.C1	15.2	metal handling.binding, chelation and storage	PGSC0003DMB101000130	Pot_ch09	99.36	1198198	1198823	Gene of unknown function	1171	971.5	617	1048.5	926	1175	1467.5	1629	1314	1238	1103.5	1089	1074	1202	516	1560	1537	1021.5	1465	2060.5	956.5	1360.5	1560	1138	1041.5	1245	953	1031	417	815	1169.5	433.5	806	766.5	692.5	822	1124	753.5	734	671
31383	090H11AF.esd	29.2.4	protein.synthesis.elongation	PGSC0003DMB000000044	Pot_ch06	97.89	1438073	1438353	Elongation factor 1-alpha	207	209.5	190	442	296	465	533	620	596	408.5	725	413	467	313.5	192	363	324	205	302	255.5	183	206	217	181	424	430	244	488	114	208	278	189	247	237	172	261	289	260	278	247
31384	MICRO.212.C1	29.5.09	protein.degradation.AAA type	PGSC0003DMB101000609	Pot_ch05	98.82	167791	166693	AAA ATPase	220	114	115	384	2227	2025	559	1534.5	643.5	296	139	384	1351	518	301	1534	1473.5	549.5	199	637	281	1032	1764.5	204.5	497.5	1510	231.5	2960	53.5	1038	1212	77	292	78.5	123	93.5	440	106	244	264.5
31385	MICRO.12771.C1	35.2	not assigned.unknown	No Significant Hit	NA	NA	NA	NA	--	61	85	66	111	61	76	66	73.5	91	95	76	109	103	68	57.5	61	57	57	61	67	64.5	56	71	78	76	56	55	61	55	57	78	51	76	61	75	65	55.5	79	59	58
31386	MICRO.1313.C2	13.1.1.2	amino acid metabolism.synthesis.central amino acid metabolism.aspartate	PGSC0003DMB000000639	Pot_ch04	100	128708	128400	Aspartate aminotransferase	389	330.5	273	657	508	436.5	486	747	566.5	693	1196.5	559	506	436	309	562.5	1518	590	607.5	1583	802	934	1332.5	405.5	1595	640	746	1443	275.5	1102	375	323	543	371	289	357	454	392	391	672
31387	SDBN006E11u.scf	35.2	not assigned.unknown	PGSC0003DMB000000096	Pot_ch07	93.84	420929	421268	Protein phosphatase 2C	61	68	59	60	61.5	55	71.5	63	68	80	74	69	62	50	53	55	57	54	67	58	69	56	53	55	60	58.5	55	57	49	52	46	51	82	60	50	53	54.5	60	57	62
31388	MICRO.12362.C1	35.1	not assigned.no ontology	PGSC0003DMB000000303	Pot_ch08	98.84	703303	703990	Component of oligomeric golgi complex	249	273	191.5	338	260	240	299	298	279	246.5	397	265	242	216	169	260	306	252	350	428	260	264	303	267	276	239	211	292	113	234	245	170.5	235	202	148	172	270.5	245	159	198.5
31389	MICRO.14486.C1	35.2	not assigned.unknown	PGSC0003DMB000000375	SL2.10ch01	98.38	349445	349015	Humj1	157	166	128	192	147	156	191	232	232	228	269	223	149	168	129	206.5	280	187	216	316	194.5	255	258	196.5	245	251	216	308.5	100	245	192.5	110.5	213	134.5	134	132	206	168	182	178
31390	MICRO.10742.C1	23.2	nucleotide metabolism.degradation	PGSC0003DMB000000532	Pot_ch01	97.32	75398	75731	Inosine-uridine preferring nucleoside hydrolase	54.5	61.5	55.5	70.5	58	72	61	82	123	85	75	68	78	57	51	77.5	75	66	66	79	69	61	64	59	65	52	62	57	48	61	56	57	76	55.5	56	57	65	55	51	56
31391	MICRO.709.C1	34.12	transport.metal	PGSC0003DMB102000208	Pot_ch06	98.16	216296	216458	Magnesium/proton exchanger	49	50	50	55	49.5	52.5	58	58.5	54	53	64	55	53	48.5	47.5	50	93	50	59	128	94	110	88	50	96	66	48	58	48.5	50.5	45	64	61	56.5	50	54	49	55	53	61
31392	MICRO.9596.C1	35.1	not assigned.no ontology	PGSC0003DMB000000241	Pot_ch02	99.17	988743	988142	B2 protein	78	92	76.5	113	103	113	111	160.5	130	112	154	81	125	120.5	75	122.5	216	91	110	170	140	147	201	128	165	133	152	175	84.5	146	111	74.5	100.5	67.5	81	101	109.5	77	92	96.5
31393	BF_TUBSXXXX_0039F01_T3M.SCF	35.2	not assigned.unknown	No Significant Hit	NA	NA	NA	NA	--	90	74	103	94	79	89	85	89	87.5	76	164	134	77	68	112	69.5	65	70	100	87.5	92	75	77	71	97	74	66.5	88	70	76	80	84	131	81.5	69	84	81.5	97	94	82
31394	PPCBB52TH	17.3.02.01	hormone metabolism.brassinosteroid.signal transduction.BRI	PGSC0003DMB102000208	Pot_ch06	94.81	491086	491220	CP12	1616	152	177	215	1844.5	1468	303	482.5	304	297	423	416.5	1196	1426	1219	232.5	366	1593.5	1863	2324	271.5	398	417	1027	1729	1650	1272	330.5	135	109.5	960	92.5	228.5	1531	112.5	907.5	715	161	248	186.5
31395	MICRO.1214.C1	29.4	protein.postranslational modification	PGSC0003DMB000000265	Pot_ch02	100	38463	38006	Protein kinase	133.5	139	89	167	111	115.5	169	162	147	171	208.5	173	127	119	105	128	210.5	135	182	294.5	208	204.5	175	338.5	246	285	258	316	95	128.5	164	94	156	172	98	108.5	114	147.5	82	138
31397	SDBN002G20u.scf	35.2	not assigned.unknown	PGSC0003DMB000000105	Pot_ch01	94	1313300	1312752	Conserved gene of unknown function	46	48	52	51	47	50	50	52	52	85	60	50	48	47	46.5	49	48.5	48	57	53	46	54	51	48	47	48	47	52	39	49	49	47.5	50.5	55	57.5	51	50	49.5	51.5	50
31398	MICRO.2600.C4	35.2	not assigned.unknown	PGSC0003DMB000000040	Pot_ch03	90.89	557390	557007	Chaperone protein dnaJ	69	72.5	66.5	85	68	73	79	69.5	78	69	98	71	68	57.5	61	70	160	74	77	160.5	75	115	140.5	130.5	111	78	119.5	113.5	55	94	66	59	66.5	64	65	63	61	71	57	65
31399	MICRO.16678.C1	29.4.1.57	protein.postranslational modification.kinase.receptor like cytoplasmatic kinase VII	PGSC0003DMB000000243	Pot_ch05	99.14	920482	921179	Serine/threonine protein kinase	677	692	479.5	1068	670.5	632	720.5	752	612.5	682	899	663	555	589	483	798	627	556	825	807	593	719.5	634	412	700	609	590	593.5	295	554	677	390	614	411.5	377.5	324	634	632	363	448.5
31400	bf_ivrootxx_0022d03.t3m.scf	35.2	not assigned.unknown	PGSC0003DMB000000021	Pot_ch09	98.73	287677	288069	Prf interactor 30137	53.5	58	54	54	52	54	62.5	64.5	60	59	60	58	58	48	49	56	60.5	57	65	54	60	58.5	57.5	56	59	60.5	56	88.5	45	49	53	45.5	58	53	48	47	52	59	51	55.5
31401	MICRO.1198.C2	20.1.02	stress.biotic.receptors	PGSC0003DMB000000144	Pot_ch08	92.26	1402078	1402706	Disease resistance protein RGA1	184	181	133.5	255	187.5	164	230.5	288	188	278.5	194	242	164	185	210	273.5	165.5	131	176	258	158	162	186	136	212	146	151.5	143	100	179	198	130	251	136	138	110	150	174	106	150
31402	POCCG67TP	34.7	transport.phosphate	PGSC0003DMB102000115	Pot_ch09	97.45	990142	989868	Pentatricopeptide repeat-containing protein	56	60	82	71	63	60	65.5	68	71	57	75	67.5	70	53	59	63	60.5	57	60	75	63	62	62	61	62.5	64	57.5	67	44	53	63	50	61	51	54	57	60	65.5	51	59
31403	MICRO.8260.C2	29.5	protein.degradation	PGSC0003DMB000000034	Pot_ch12	98.73	461414	461179	Poly(ADP-ribose) glycohydrolase 1	85.5	108	80	120.5	104	97	120	136.5	102	90	143	86	104	80	73	131.5	107	91	113.5	145	84	94	107	75	138	90	88	91	56	80	114.5	73	106	95	79.5	72	134	95	74	80.5
31404	STMEO16TV	35.2	not assigned.unknown	PGSC0003DMB000000634	Pot_ch03	95.91	66673	67134	--	213	190.5	148	418	346.5	230.5	328	353	239	213	456	269	236.5	183	162	285	222.5	160	327	166	148	128	117.5	170	238	214.5	225	237	98	170.5	191.5	194	190	177	126	140	198	200.5	158	206.5
31405	MICRO.17613.C1	17.6.3	hormone metabolism.gibberelin.induced-regulated-responsive-activated	PGSC0003DMB000000078	Pot_ch12	98.52	1061212	1061548	Snakin-1	1341	486	61	57	1470	2382.5	760.5	2168.5	1247	60	4633	2620.5	1540	2865.5	1816	2500	979	53.5	2311	1130	1593.5	59	2562.5	427	856	575	477	1068	265	2106.5	377	1236	1744	1668	1466	1290	4346.5	1647.5	54	287
31406	MICRO.17166.C2	35.2	not assigned.unknown	PGSC0003DMB000000384	Pot_ch09	97.92	282788	282453	Conserved gene of unknown function	3049	2605.5	1799	3527	2188.5	2552	3179.5	4126	3175	3049	3846	3206.5	2341.5	2531.5	2221	3653	4469	3206	3723	5309	3597	4207.5	3864	2570	4275	3404	3228	3475	1287	2458	2339.5	1766.5	2625	1975	1655.5	1541	2389.5	2745	2438	2044
31407	MICRO.3420.C1	31.1	cell.organisation	PGSC0003DMB000000026	Pot_ch03	99.73	538714	539077	Prli-interacting factor l	281	255	248	376	331	269.5	300	359	250.5	221	290	282	296	243	196.5	323.5	616	190.5	326	454	432.5	689.5	485	331	384	271	231.5	374.5	164	352.5	215	177	203	237	132	157.5	192	260	127.5	171
31408	ACDA01121F05.T3m.scf	35.2	not assigned.unknown	PGSC0003DMB000000443	Pot_ch02	90.43	118095	117804	Caldesmon	47	52	54	53	50.5	56	54	54	53	53	52	54	52	42	48	53	47	54	52	52.5	50	53	47	53	53	55	52.5	56	44	47	49	44	52.5	49	52	50	49	52	49.5	55
31409	bf_arrayxxx_0031b08.t7m.scf	35.2	not assigned.unknown	PGSC0003DMB102000083	Pot_ch02	94.09	741576	742040	--	47.5	47	47	49	48	50	50	46	48.5	56.5	52	47	49	43	49	46	47	54	50	51	46.5	50	48	44	45	47.5	48	53	42	44	43	43	51	46	46	47	46	49	46	48
31410	bf_stolxxxx_0068f02.t3m.scf	31.1	cell.organisation	PGSC0003DMB000000164	Pot_ch04	95.02	137803	138016	Annexin p34	9202	8062	6341	21129.4	12819.5	13161	16093	18427	15044	11848	26867.2	11090	8638	10844	6141	13496	12097.5	10649	12337.5	8304.5	5676	10807.5	8707	4822.5	12228	10972	8316.5	9334	3578	8727	11590	8024	13062	9376	7069.5	8131.5	11172	10434	9277	6523.5
31411	MICRO.6084.C1	35.2	not assigned.unknown	PGSC0003DMB000000263	Pot_ch09	98.23	493268	493718	Conserved gene of unknown function	603	587	266	592	529.5	621	759	1045	651	714	718.5	600	558	660	277	742	616.5	569.5	1011.5	746	305	372	436	380.5	402	424	367	435	261	348	572	320	388.5	518.5	512	364	442	512	346	318
31412	bf_mxflxxxx_0040c10.t3m.scf	35.2	not assigned.unknown	PGSC0003DMB000000322	Pot_ch04	91.6	179062	179642	Glucosyltransferase	58	72	57	57	55	62	92	145.5	73	103	263	69.5	82	55	50	95	307	92	58	79	81	97	67	157.5	56	85.5	87	57	46	55	47	52	82	59.5	55	63.5	69	62	93	49.5
31413	MICRO.2490.C1	35.2	not assigned.unknown	PGSC0003DMB000000189	Pot_ch04	96.54	530261	529946	PLE	468	630	250.5	573	498	373	532	336	520	318	318.5	411.5	366.5	420.5	516	498	237.5	317.5	795	407	200.5	276.5	268.5	202	471	244	251	222	215.5	253	609	172	379	435	364	177.5	213	563	124	350
31414	cSTE13O14TH	29.5.04	protein.degradation.aspartate protease	PGSC0003DMB000000578	Pot_ch06	97.62	33852	34434	Aspartic proteinase nepenthesin-1	98	138	79	141	80	112.5	101	113	85	189	251.5	117.5	103	112	134	89	128	69	391.5	196	97	104	129	116	77	124	75	146.5	64	92	105	96	107	243.5	78	71	55	141.5	59	98
31415	bf_ivrootxx_0028d01.t3m.scf	30.2.1	signalling.receptor kinases.leucine rich repeat I	PGSC0003DMB000000244	Pot_ch02	99.49	276202	276396	Symbiosis receptor-like kinase	48	52	53	56	55	62	51	55	82	53.5	55.5	56.5	59	48	49	49	47	53.5	69	60	55	54	57	69.5	49	67	68	59.5	42	54	53	49	53	51	50	53	50.5	51.5	56	56.5
31416	STMES28TV	35.2	not assigned.unknown	PGSC0003DMB000000154	Pot_ch03	92.98	829756	829347	Hydrolase	172	108.5	150.5	149	200	173.5	225.5	240	143	110	268	219	240	88	163	225	147	186	310	96	74	116	131.5	107.5	169	128	177	126	62	114	172.5	156	105	175	89.5	146	88.5	194.5	106	146
31418	MICRO.12752.C1	35.2	not assigned.unknown	PGSC0003DMB000000473	Pot_ch03	94.24	201290	200416	BHLH transcription factor Upa20	52	53	52	55	51	49	56	60.5	58	54.5	59	66	54	45.5	46	51	70	54	64	60	52	56	53	51	54	55	53	63	44	50	48	46	52	51	49	52	50	49.5	47	65
31419	MICRO.17420.C1	35.2	not assigned.unknown	PGSC0003DMB101000060	Pot_ch01	99.06	1533970	1534819	Phospholipase/Carboxylesterase family protein	1041.5	744	714	1909	1230	713	1008	979	1069	594	1248	829	934.5	648	767	991	1079.5	808	1484	1025.5	802	1016	973.5	664	990	642	947	713	382	663	796.5	795	676.5	779	577.5	519.5	534	1261.5	385	701.5
31421	POCB444TP	35.2	not assigned.unknown	PGSC0003DMB000000171	Pot_ch01	94.78	263565	264463	--	65	67	64	79.5	70	73.5	77	84.5	77	74	105.5	116	75.5	50	55	62	84	67	83	81	61	68	71	62	67	60	65	71	55	70	70.5	67.5	93	81.5	66	99	61	60	60	60.5
31422	MICRO.10241.C1	26.1	misc.cytochrome P450	PGSC0003DMB000000616	Pot_ch08	99.18	35406	35648	Cytochrome P450	222	53	51.5	84	51.5	610.5	438	62	103	140.5	1951	105	55	66	56.5	48	62	57	172.5	60.5	56	62.5	54	54.5	57.5	51	56	106	55	52.5	146	50	56	101	265.5	61	70	51.5	57	91
31423	STMIJ03TV	35.2	not assigned.unknown	PGSC0003DMB102000010	Pot_ch01	98.89	2023140	2023771	WRKY transcription factor 23	51.5	50	51	52	49	54	58	57.5	50	56	54	75	53	44	48	49	53	49	50	57	49	49	94.5	56	54	50	51.5	53.5	43	44	43.5	47.5	52	47.5	48.5	51	50	51	49	56
31424	MICRO.3726.C2	26.26.1	misc.aminotransferases.aminotransferase class IV family protein	PGSC0003DMB000000363	Pot_ch01	98.85	295025	294764	Branched-chain-amino-acid aminotransferase 1	50	54	61	58	52	50	53.5	60	55.5	58	61	60	58	47	51	50	48	61	64	63	53	56	55	50	54	56	55	56	44	51	52	51	61	54	52	55	53	54	49.5	55
31425	MICRO.5747.C1	17.3.01.01.05	hormone metabolism.brassinosteroid.synthesis-degradation.BRs.metabolic regulation	PGSC0003DMB000000216	Pot_ch05	97.34	507478	506315	Flavonol 4'-sulfotransferase	52	52	54	58	49	54	57	73	55	56	58.5	55.5	53.5	50	46	60	67	53	55	55	53	55	55	50	52	52	50.5	51	46	61	50.5	46	86	50	52	63	59	49	60	48
31426	BF_LBCHXXXX_0041E12_T3M.SCF	35.2	not assigned.unknown	PGSC0003DMB000000216	Pot_ch05	95.79	424968	424783	Prf	185.5	656	97.5	71	68	76	985.5	100	857	858	1015	817	534	117.5	79	71	59	66	1083	939	587	61.5	60.5	504.5	126	646	63	72	84	55.5	127	419	178	466	486	83	391	643	60	380
31427	cSTB40O1TH	28.99	DNA.unspecified	PGSC0003DMB000000156	Pot_ch06	100	573671	574052	ATP-dependent helicase	1945	1181	876	2534	2187.5	2456.5	1894	1796.5	1357	1495	2295.5	1673.5	1145	1497	1166	2000	1566.5	1870	2552.5	1614	1143	1310	1625.5	1031	1669.5	1622	1448	1241	429.5	1046.5	2681.5	1199	1565	1452.5	1164.5	906.5	1703	1785	1310	1261.5
31428	MICRO.14851.C1	34.9	transport.metabolite transporters at the mitochondrial membrane	PGSC0003DMB000000048	Pot_ch08	100	1203211	1203571	Grave disease carrier protein	47	85	84	161	118	95.5	146	53	53	49	87	128	50	44.5	118	46	50	74	86	571.5	50	144.5	133.5	151.5	118	107.5	115	168	42	147	44	46	57	147	50	94	55	102	84	79
31429	MICRO.8218.C1	16.99	secondary metabolism.unspecified	PGSC0003DMB000000255	Pot_ch06	100	704713	704982	7-keto-8-amino pelargonic acid synthase	51	53	51.5	53	59.5	50	62	57	54.5	67	69	55	60	45	53	53	83	55	61	76	61	74	80	78	75	76	63	82	47	69	56	48.5	58	55	52.5	54	60	56	62	56
31430	MICRO.95.C3	23.1.2.30	nucleotide metabolism.synthesis.purine.IMP dehydrogenase	PGSC0003DMB000000129	Pot_ch10	96.43	391253	392289	Inosine-5'-monophosphate dehydrogenase	725	682	574	1319	745	659.5	887	763	874	771	1438.5	989	766	525	500	625	604.5	806	853	880	421	493.5	606	384	700.5	842	418.5	640.5	318.5	505	740.5	351.5	917	583	473	621.5	628	886	413	494
31431	STMEO92TV	29.5.05	protein.degradation.serine protease	PGSC0003DMB000000091	Pot_ch06	99.23	188364	187977	Serine carboxypeptidase	72	59	62.5	64	59	55	66	58	70	69	80	68	67	55	61.5	55	56	59	62	72	75	94	64	53.5	55.5	61.5	65	80	51	53.5	59	51.5	53.5	65	52	61	56	60.5	61	58
31432	MICRO.7808.C1	35.2	not assigned.unknown	PGSC0003DMB000000334	Pot_ch09	100	380558	380165	CDPK adapter protein 1	163	330	141.5	573	224.5	335	395	525.5	384	143	586	185	452	146.5	247	539	352	194.5	533.5	347	127	268	291	112	279	123.5	144	260	94	156	388.5	267.5	426	340.5	112	340	327	388	164.5	131.5
31433	MICRO.11555.C1	35.1	not assigned.no ontology	PGSC0003DMB000000052	Pot_ch06	99.3	1731655	1731229	TatD DNase domain-containing deoxyribonuclease	130.5	163.5	131	224.5	188	154	187	227	166.5	187	312	203	181	153	149	198	321	220.5	255	498	227	228.5	307	188	314	193.5	202	270	90	182	188	109	210	172	118.5	146.5	194.5	160	144.5	168
31434	MICRO.9826.C1	35.2	not assigned.unknown	No Significant Hit	NA	NA	NA	NA	RGC1	46	46.5	62	50	49	52	50	56	53.5	52.5	56	50	53	46	50	51	59.5	49	49	51	47	68.5	52	48.5	48	52	50	50	44	50.5	46.5	43.5	52	49	48.5	48	46.5	51	51	49
31435	MICRO.4372.C10	35.2	not assigned.unknown	PGSC0003DMB000000077	Pot_ch01	96.54	666261	666925	--	142.5	77	78.5	113	153	93	137.5	107	131	135.5	228	107	134	59	79	103	75	109	307	88	83	76	76	83	97	76	105	83	61	94.5	157	129	104	100	81	81	91	133	85	92
31436	MICRO.5766.C1	29.5.11.04.02	protein.degradation.ubiquitin.E3.RING	PGSC0003DMB000000519	Pot_ch04	98.84	153691	153092	Retroelement pol polyprotein	49	53	50	58	56	57	55.5	54.5	61	59	64	57	76	50	52	50	53	57	55.5	62	50	52	52	48	65.5	53.5	51	47.5	46	52	51	50	60	54	52	52	53.5	53	52	49
31437	bf_cswbxxxx_0063f07.t3m.scf	35.2	not assigned.unknown	PGSC0003DMB000000667	Pot_ch01	100	65000	64641	Nuclear import protein mog1	56	55	59	85	67	59	58	60	69	67	81.5	60	72	59	50	56.5	65	63	71	62	65.5	60	62.5	53	80	56	67	56.5	51	64	70	51	62	56	62	59	55	66	60	52
31438	POAE618TP	3.2.3	minor CHO metabolism.trehalose.potential TPS/TPP	PGSC0003DMB000000469	Pot_ch01	97.64	221760	220791	Alpha,alpha-trehalose-phosphate synthase [UDP-forming] 6	113	102.5	79.5	186	163	94	144	135	116	141	173	127	121.5	129	70	173	81	106	232	114	76	67	74	70	95.5	81	80	78	59	64	164.5	82	133.5	115	103	104	101.5	163	70	104.5
31439	bf_cswbxxxx_0013a04.t3m.scf	35.2	not assigned.unknown	PGSC0003DMB000000004	Pot_ch02	97.02	1156018	1155786	Ubiquitin-protein ligase	1652	763	824	2611	1493	1224.5	1286	1700	1692	1163.5	2027	1406	1356	1045	715	1624	970	1258.5	1607	1108.5	1156.5	1091	928	1023	1165	1151	1288	854.5	615	899.5	1049.5	1221	1077.5	833	821.5	782	688.5	1591	911.5	722
31441	cSTA2B14TH	35.2	not assigned.unknown	PGSC0003DMB000000026	Pot_ch03	99.23	2206295	2206553	Conserved gene of unknown function	54	55	50.5	57	53	56.5	55	59	56	54	59	56	57.5	50	50	57	53	48	59	54.5	55	50	53	52	51	51	49	49	45	49	51	45	54	51	47	51	52	52	51	51
31442	ACDA00419C11.T3m.scf	35.2	not assigned.unknown	No Significant Hit	NA	NA	NA	NA	--	67	75	68	79	73	74	85	92	78	87.5	94	82	82	76	61	75.5	64	67	72	67	70	78	75	68	67	67	63	63	64	63	64	67.5	78	66	65	69	70	79.5	88.5	60
31443	MICRO.768.C1	20.2.1	stress.abiotic.heat	PGSC0003DMB000000072	Pot_ch05	98.82	1192141	1192309	DnaJ	6144	6983	5518	19772	10272	11866	11463	14035.5	13324	6422	15059	6689	11669	14562	4222	10349	11271.5	7522.5	10821.5	6290.5	5806	6312	6284	4750.5	11602	12722.5	5777.5	11213	3519	9393	18622	7606	9218	7285	4913	5579.5	10458	10166.5	11280	7765.5
31444	MICRO.14708.C1	35.1	not assigned.no ontology	PGSC0003DMB000000040	Pot_ch03	99.38	695953	695472	RSH	49	55	49	242	241	56	59	56	213	57.5	340	58	187	50	48.5	52	50.5	231.5	310	405	51.5	52	50.5	51	235	56	182	246	47	51	273.5	157.5	299	222	151	175	252.5	223	53	199
31445	MICRO.3502.C1	26.1	misc.cytochrome P450	PGSC0003DMB000000102	Pot_ch07	98.21	821807	821529	CYP72A57	43	51	49	49	49	51	54.5	52	52	49	57	56	52	46	48	47	48	55	50	52	52	50	50	49	49	50	54	48	43	46.5	47	45	53	51	49	48	50	50	51	49
31446	MICRO.7823.C2	29.5.11.04.02	protein.degradation.ubiquitin.E3.RING	PGSC0003DMB000000410	Pot_ch05	96.51	142084	142625	Zinc finger (C3HC4-type RING finger) family protein	180	236	124	192.5	194	171.5	197.5	200.5	268	176	355	192	176	189.5	130	172	128	151	316.5	157	123	132	116	136.5	157	128	151.5	153.5	90.5	97	162.5	158	156	150	151	141	129.5	284	106	125
31447	MICRO.1338.C1	13.1.7	amino acid metabolism.synthesis.histidine	PGSC0003DMB000000265	Pot_ch02	100	335445	335571	Histidinol dehydrogenase	369	444.5	271	675	488.5	299	393.5	415	389	346.5	833.5	559	397	358	428	446	380	528	728	510.5	285	406	400.5	297	448.5	235.5	256.5	294	142.5	311	341.5	278	688	412	297.5	315.5	251	643	194	353
31448	cSTA20M18TH	10.2	cell wall.cellulose synthesis	PGSC0003DMB000000144	Pot_ch08	98.8	1005100	1005516	Glycosyltransferase, CAZy family GT2	74	72	68	85	72	76	73	89	83	74	80.5	70	73	66	72.5	74	75	64	63	66	67.5	80	76	70	88	69	70	84	59.5	65.5	70	63.5	93	66	63.5	66	84.5	72.5	85	67
31449	MICRO.15457.C1	2.1.2.05	major CHO metabolism.synthesis.starch.transporter	PGSC0003DMB000000364	Pot_ch08	98.28	124238	123600	Brittle 1 protein	8603	15381	4739	22750.1	25686.1	16440	13011.5	19403.2	14233.5	11953	25832.8	13265	22591.9	12388	10735	18650	23035.5	19329.3	10529.5	15565.5	9517.5	6423.5	15381.5	7161	19575.5	13261	10181	24190	2992	16477	28129.5	8830	17212	12042	7359	12381	7922.5	16983	8066	17625
31450	STMGX70TV	27.3.08	RNA.regulation of transcription.C2C2(Zn) DOF zinc finger family	PGSC0003DMB000000623	Pot_ch11	96.97	55753	56569	Dof domain, zinc finger family protein	71	74	79.5	80	68	112.5	123	94.5	74	88	81	110.5	87	73	84	80	99	75	72	97	87	125	90	88	86	64	74	85	75	77	78.5	73.5	88.5	85	68	74	93	79	76	96.5
31451	MICRO.14345.C1	30.2.26	signalling.receptor kinases.crinkly like	PGSC0003DMB000000005	Pot_ch06	99.79	2576499	2575559	Serine/threonine-protein kinase CCR3	98	135	96	92	82	117	150	179	82	121	111	180	90	87	231	98	103	86.5	91	164	94.5	78	128	93	101	81	90	77	65	101	77	74	136	89	75	84	131	91	128	132
31452	bf_mxflxxxx_0055g04.t3m.scf	35.2	not assigned.unknown	PGSC0003DMB000000140	Pot_ch12	96.65	423745	423980	--	51	56	50	51	54	49	54	55	58	57.5	58	56	55.5	45	49.5	50	61	56	55	55.5	51	54	51	51	52	50	49	57.5	44	55	51	51	54.5	48	52.5	52	48	50	54.5	51
31453	BF_LBCHXXXX_0029G03_T3M.SCF	35.2	not assigned.unknown	PGSC0003DMB000000008	Pot_ch10	96.15	1350104	1349797	Protein kinase	170	171	155	288	164	229	190	324.5	229	174.5	364.5	188	218	146	252.5	283.5	308	307	272.5	456.5	271	218	220	227.5	215.5	230	185	172.5	119.5	141	186.5	109	194	112	126.5	155	204	167	118	112
31454	MICRO.12999.C1	26.02	misc.UDP glucosyl and glucoronyl transferases	PGSC0003DMB000007253	NA	99.78	1	446	Glucosyltransferase	734	883	470	643	724	1156	585.5	678	542.5	968	1109	743	1116.5	495.5	762.5	478	1645.5	853.5	746	2609	1550	2089.5	1942.5	2402	1136	1455	1576.5	2812.5	492	1280	464	548.5	858	359	274	557	931.5	685	688	772
31455	bf_mxlfxxxx_0007f05.t3m.scf	35.2	not assigned.unknown	No Significant Hit	NA	NA	NA	NA	--	52	55	50.5	54	55	52	56	58.5	53	53.5	57	54	67	47	49	49	51	54	53	50	50	49	53	53	56	56	51	51	44	44	50	52	57	52	52	51	50	57	56	55
31456	MICRO.18249.C1	35.2	not assigned.unknown	PGSC0003DMB000000154	Pot_ch03	96.84	377060	376470	Gene of unknown function	50.5	57	49	53	50	48	52	54.5	51	52	49.5	52	48	49.5	49	48	47	49.5	53	53	57	50	58	57	54	54	54	57	45	44	53	48	53	54	46	55	51.5	49	48	59
31457	cSTB32L11TH	27.3.35	RNA.regulation of transcription.bZIP transcription factor family	No Significant Hit	NA	NA	NA	NA	BZIP transcription factor	51	56	55	54	57	56	61	54.5	59	57	64	57	61	50	49.5	53	48	60	65	61.5	52.5	57.5	55	51	58.5	54	51	56	44	51	51	57.5	57	55	53	53	54	56	53	52
31458	MICRO.712.C9	35.1	not assigned.no ontology	different hits	NA	99.21	1446152	1447030	Gene of unknown function	116	370	224	874.5	433	326	359	218	243	312	560.5	109	438	242	185.5	233	193	373	59	161	245	193.5	106	52	135	229	52	202.5	168.5	229.5	486	370.5	223	74	264	284	256	384	336	60
31459	bf_mxlfxxxx_0073g04.t3m.scf	29.2.2	protein.synthesis.misc ribosomal protein	PGSC0003DMB000000052	Pot_ch06	98.18	1648289	1648070	Gene of unknown function	195	142	129	229.5	188	139	144.5	254	210	181	233.5	172	192.5	148	131	204	548	178	255.5	534.5	346.5	449.5	463.5	281	363	232	235.5	369	110.5	204	179.5	147	207.5	149.5	131	134	167	150.5	139	135.5
31460	bf_mxlfxxxx_0015a10.t3m.scf	21.04	redox.glutaredoxins	PGSC0003DMB000000035	Pot_ch01	99.39	712245	712569	Glutaredoxin, grx	210	170.5	173	170	142	191.5	312	279	301.5	191	124	172	226	179	164.5	201	215	201	159	175	169	148	247.5	189	269	137	175.5	193	141	147	176	123.5	218	154	128	146	119	185	181.5	146
31461	MICRO.16188.C1	29.2.3	protein.synthesis.initiation	PGSC0003DMB000000202	Pot_ch05	98.78	115750	115423	Gene of unknown function	94	74	86.5	102.5	59.5	92	76	101.5	96	94	103.5	82	98	82	66	104	138.5	78	86	150.5	119	128	90.5	110	127	106.5	123	111.5	55	74	95	65	68	86	75.5	69	84	75	74	76
31462	SSBN002M15u.scf	35.1	not assigned.no ontology	PGSC0003DMB102000042	Pot_ch03	98.87	706261	706085	D-amino acid oxidase	74	56.5	61	62	74	77.5	69.5	87	57	57	101	83	74.5	54	56	81	67	71	81	61.5	55	68	71	60	67.5	69	68.5	65	48.5	65	67	60.5	61	69	51	70	55	80	74	72
31463	POAD870TV	26.27	misc.calcineurin-like phosphoesterase family protein	No Significant Hit	NA	NA	NA	NA	Vacuolar protein sorting	52	58	52	54	57	65	56	57	61	55.5	66.5	50	58	51	49	47	52.5	52	61	62	51	52.5	51	54	64	53	58.5	60.5	43	49	47	49	58.5	49	52	60	53	57.5	58	59
31464	BF_LBCHXXXX_0020E04_T3M.SCF	35.2	not assigned.unknown	No Significant Hit	NA	NA	NA	NA	--	66	70	80	82	68	94	64	73	100	85	85	72.5	78	71	80	60	61	64.5	69	75	69	86	92	71.5	110	110.5	84	76	56	54	57	57	59	78	55	65	81.5	91	59	70.5
31465	STMMH41TH	35.2	not assigned.unknown	No Significant Hit	NA	NA	NA	NA	--	49.5	59	56	61	70	60	65	62	61	61.5	71.5	67	69	50	48	62	57	62	64.5	63	58	54	59.5	57	60	54	52	58	47	54.5	54	54	65	62	55.5	64.5	53	61	54	54
31466	MICRO.15558.C1	29.5.11.04.02	protein.degradation.ubiquitin.E3.RING	PGSC0003DMB000000667	Pot_ch01	100	182550	182239	Membrane associated ring finger 1,8	289	283.5	157.5	292	213	313	374	457.5	323.5	371	419	263	297	272	214	373	501.5	253	371	642	398	382.5	360.5	438	437.5	568	328	556	170	256	337	199	254	228	171	219.5	401.5	282.5	245	278
31467	MICRO.2349.C2	27.3.67	RNA.regulation of transcription.putative DNA-binding protein	PGSC0003DMB000000072	Pot_ch05	95.39	356627	357197	Methyltransferase 1	698	513	397	1240	742	873	1144	1080.5	1203	847	1455.5	800	980.5	555	495	701	429	626	797.5	399	297	399	347	265	744.5	735.5	503	679.5	228	362	789	521.5	679	624	375	444	544	680	508	493
[truncated: 12,700 more rows]
[truncated: 169 more columns]
