# Supplementary material for: Organ specificity and transcriptional control of metabolic routes revealed by expression QTL profiling of source--sink tissues in a segregating potato population
Source: BMC Plant Biol. 2012 Feb 7;12:17. doi: 10.1186/1471-2229-12-17 (PMC3546430; doi:10.1186/1471-2229-12-17)
Supplement: Additional file 8 — Tuber Cy3 and Cy5 qnormalized data + genome info partI. [file 1471-2229-12-17-S8.XLSX]

## Sheet: Tuber_94_cy3_cy5_qnormalizedArr
Hybridization REF	Gene_ID	Description blastX	BINCODE	GO CLASS	PGSC Scaffold hit	Expected Chrom nr	%identity (unigene against genome)	Start (scaffold pos)	Stop (scaffold pos)	T_Cy3_CE017	T_Cy3_CE069	T_Cy3_CE072	T_Cy3_CE084	T_Cy3_CE110	T_Cy3_CE141	T_Cy3_CE145	T_Cy3_CE155	T_Cy3_CE164	T_Cy3_CE165	T_Cy3_CE171	T_Cy3_CE195	T_Cy3_CE196	T_Cy3_CE202	T_Cy3_CE218	T_Cy3_CE222	T_Cy3_CE232	T_Cy3_CE233	T_Cy3_CE276	T_Cy3_CE277	T_Cy3_CE350	T_Cy3_CE447	T_Cy3_CE602	T_Cy3_CE603	T_Cy3_CE604	T_Cy3_CE605	T_Cy3_CE607	T_Cy3_CE608	T_Cy3_CE609	T_Cy3_CE615	T_Cy3_CE624	T_Cy3_CE628	T_Cy3_CE630	T_Cy3_CE631	T_Cy3_CE632	T_Cy3_CE633	T_Cy3_CE635	T_Cy3_CE636	T_Cy3_CE639	T_Cy3_CE642
Reporter REF	Gene_ID	Description blastX	BINCODE	GO CLASS	PGSC Scaffold hit	Expected Chrom nr	%identity (unigene against genome)	Start (scaffold pos)	Stop (scaffold pos)	Normalized Log2 Ratio	Normalized Log2 Ratio	Normalized Log2 Ratio	Normalized Log2 Ratio	Normalized Log2 Ratio	Normalized Log2 Ratio	Normalized Log2 Ratio	Normalized Log2 Ratio	Normalized Log2 Ratio	Normalized Log2 Ratio	Normalized Log2 Ratio	Normalized Log2 Ratio	Normalized Log2 Ratio	Normalized Log2 Ratio	Normalized Log2 Ratio	Normalized Log2 Ratio	Normalized Log2 Ratio	Normalized Log2 Ratio	Normalized Log2 Ratio	Normalized Log2 Ratio	Normalized Log2 Ratio	Normalized Log2 Ratio	Normalized Log2 Ratio	Normalized Log2 Ratio	Normalized Log2 Ratio	Normalized Log2 Ratio	Normalized Log2 Ratio	Normalized Log2 Ratio	Normalized Log2 Ratio	Normalized Log2 Ratio	Normalized Log2 Ratio	Normalized Log2 Ratio	Normalized Log2 Ratio	Normalized Log2 Ratio	Normalized Log2 Ratio	Normalized Log2 Ratio	Normalized Log2 Ratio	Normalized Log2 Ratio	Normalized Log2 Ratio	Normalized Log2 Ratio
12	MICRO.15041.C1	circadian clock coupling factor ZGT [Nicotiana tabacum]	35.1	not assigned.no ontology	PGSC0003DMB000000207	Pot_ch09	98.35	332249	332976	9.68424	8.83057	9.33694	8.56845	9.14862	8.89672	9.02636	9.80426	9.56504	8.31544	9.59709	8.25711	9.33762	8.64094	9.55504	9.84154	9.26418	10.6589	8.37878	10.172	8.95399	9.61022	9.58031	9.96516	9.56173	8.93933	9.79639	9.81952	9.16729	10.5152	9.54006	9.49699	9.56612	10.4624	10.1776	9.43911	9.89132	11.7328	9.15921	11.0123
15	bf_mxlfxxxx_0074h03.t3m.scf	NA	35.2	not assigned.unknown	PGSC0003DMB000000039	Pot_ch03	NA	NA	NA	7.62035	8.29628	7.78645	7.68282	7.41727	7.66153	7.84552	8.04823	7.43426	7.91084	7.43364	8.01788	7.78887	7.74626	7.71595	8.49783	7.41187	7.62979	7.75015	8.39533	7.66467	8.2325	8.17406	7.68313	8.0157	7.96504	8.19566	8.11735	7.95137	7.79821	8.09738	8.4021	7.61951	7.58563	8.3538	7.598	7.59301	7.16227	8.26133	6.78136
17	BF_TUBSXXXX_0057H09_T3M.SCF	NA	35.2	not assigned.unknown	PGSC0003DMB000000144	Pot_ch08	98.26	929932	929589	8.88471	9.17246	9.21769	9.02957	5.96235	5.98733	5.98158	9.00098	6.001	6.25729	6.11132	6.25281	5.86658	6.04764	6.3082	9.18678	6.12417	6.19831	6.10883	8.65279	8.62341	8.89874	9.1597	6.00579	8.74077	8.99337	8.64799	9.16384	8.65433	8.93467	8.78918	6.20006	9.37198	5.98181	9.21918	6.2161	6.17161	9.05188	9.15296	8.91105
21	POADY25TV	mitochondrial carrier-like protein [Solanum tuberosum]	34.9	transport.metabolite transporters at the mitochondrial membrane	PGSC0003DMB000000048	Pot_ch08	100	1202693	1203040	6.56111	5.92851	6.26419	6.27336	6.66808	6.59608	6.46841	6.22357	6.33658	6.20016	6.49977	6.03778	6.24058	6.94251	6.50347	6.72529	6.39189	6.97609	6.53877	6.45789	6.43809	6.59401	6.43817	6.3684	6.01521	6.39325	5.99172	5.99933	6.07935	6.82523	6.07438	6.37426	6.33614	6.44155	6.60072	6.41258	5.98305	5.87889	5.83214	6.06086
22	MICRO.804.C1	AKIN gamma [Medicago truncatula]	35.1	not assigned.no ontology	PGSC0003DMB000000127	Pot_ch03	98.95	630154	629773	10.9541	10.9917	10.7032	10.2318	10.1708	10.9536	10.9697	10.5604	10.2762	10.9974	10.8714	10.3074	10.4635	10.1656	11.0768	10.5731	10.6314	9.40816	10.1373	9.8016	9.7308	9.74461	10.0071	8.88397	9.54232	9.27818	9.92626	9.60971	10.1294	10.3314	9.86876	10.4822	10.4265	11.2371	10.3519	11.0331	10.6816	11.1682	10.7191	10.3906
23	MICRO.9968.C1	ATP binding / kinase/ protein serine/threonine kinase [Arabidopsis thaliana]	30.2.8.1	signalling.receptor kinases.leucine rich repeat VIII.1	different hits	#N/A	99.38	97863	97222	7.94295	8.67069	8.25729	8.65279	7.661	8.32396	8.04038	7.67683	8.1029	8.50394	7.63688	8.37693	7.6138	8.49382	8.46024	8.35723	8.44684	8.57664	8.12742	7.94237	8.33475	8.63655	8.1193	8.44005	8.26526	8.54259	8.4413	8.53764	7.58563	8.4912	7.84307	8.5027	8.59778	7.78142	8.30177	8.26149	8.37489	7.95748	8.20762	8.10303
29	MICRO.7557.C2	SPL7 (SQUAMOSA PROMOTER BINDING PROTEIN-LIKE 7); DNA binding / transcription factor [Arabidopsis thaliana]	27.3.28	RNA.regulation of transcription.SBP,Squamosa promoter binding protein family	PGSC0003DMB000000239	Pot_ch01	99.79	985020	985499	11.0612	11.8067	12.0816	11.4487	11.063	NA	10.9443	11.6626	10.9512	11.3335	11.0412	11.6746	11.1457	11.2962	11.2567	11.4856	11.2886	10.1326	11.61	9.64658	9.67348	10.0089	10.1626	9.66636	10.2699	10.1172	11.0584	10.3407	10.3009	11.3616	10.116	11.079	11.2006	11.1027	11.6746	11.1232	11.4632	10.6257	11.9387	11.0636
33	MICRO.1880.C1	TGB12K interacting protein 3 [Nicotiana tabacum]	27.3.39	RNA.regulation of transcription.AtSR Transcription Factor family	PGSC0003DMB000000028	Pot_ch10	100	266832	266518	12.5164	12.6062	11.6205	12.0437	12.2621	12.2179	12.5004	12.5858	12.1067	12.7673	12.0116	11.9934	12.751	12.8476	12.0325	12.8502	12.1971	12.5846	11.8252	12.6957	12.9312	13.0916	12.318	12.6798	13.012	12.8317	11.6893	12.5531	12.5904	12.6594	12.1989	12.2884	12.5267	12.4261	12.0195	12.8398	12.328	11.7116	11.9161	12.1566
39	MICRO.979.C1	Os03g0831900 [Oryza sativa (japonica cultivar-group)]	35.2	not assigned.unknown	PGSC0003DMB101000060	Pot_ch01	96.35	1195882	1196155	9.08754	9.80552	9.60413	9.10118	8.97642	9.1597	8.88397	9.23861	9.17844	8.84977	9.02915	8.95901	9.30433	9.36547	9.21976	9.45424	9.10481	8.92265	8.88609	8.79385	8.56343	8.56117	8.783	9.20699	9.01441	8.92396	8.7553	8.97096	8.59943	9.13357	8.27223	9.12089	9.19809	9.39801	9.49074	9.18097	9.87136	8.63291	9.1874	9.04032
40	STMGB25TV	NA	35.2	not assigned.unknown	PGSC0003DMB000000058	Pot_ch07	97.07	1143083	1142845	6.26567	7.31961	6.5121	6.39402	6.59807	6.78648	6.61245	6.77583	6.60205	6.3861	6.81429	6.86762	6.84263	6.52279	6.72347	6.91751	6.53755	6.62307	6.66716	6.50803	6.22777	6.58303	6.64478	6.56134	6.41585	6.38199	6.1022	6.44827	6.40535	6.76076	6.95253	6.68303	6.36918	6.6055	6.48222	6.843	7.32603	6.27714	6.97012	6.76287
47	MICRO.2384.C1	KUP-related potassium transporter [Lotus corniculatus var. japonicus]	34.15	transport.potassium	different hits	#N/A	98.04	263262	263619	6.49494	6.78674	6.50166	6.30892	6.47934	6.30134	6.46986	6.3246	6.1436	6.41409	6.17042	6.14218	6.19256	6.34504	6.44802	6.51601	6.28164	6.74393	6.19061	6.81448	6.49692	7.13493	6.64035	6.46712	6.93267	6.90522	6.49494	6.64236	6.72846	6.40063	6.83245	6.71968	6.60454	6.52434	6.24482	6.2843	6.26669	6.8337	6.47974	6.41877
56	MICRO.7063.C2	unnamed protein product [Arabidopsis thaliana]	35.2	not assigned.unknown	PGSC0003DMB000000334	Pot_ch09	96.94	98058	98643	7.97921	8.07782	8.20697	8.0438	8.25309	7.5477	7.77736	7.6445	7.83164	7.75915	7.23447	8.48585	8.0086	7.61033	8.19154	7.73055	7.70455	7.62361	7.666	7.12207	7.72293	7.70838	7.51019	7.16844	7.17705	7.7974	7.61671	7.27778	7.78684	7.27285	7.19924	7.93097	8.25578	8.39119	8.0146	7.37985	7.73816	7.59549	8.58338	8.02873
57	bf_mxflxxxx_0018e09.t3m.scf	MYB transcription factor [Hevea brasiliensis]	27.3.26	RNA.regulation of transcription.MYB-related transcription factor family	PGSC0003DMB102000106	Pot_ch10	96.92	711292	711745	6.25589	6.67236	6.04969	6.61398	6.49296	6.18963	6.65524	6.07798	7.35868	7.21663	6.18375	7.13869	5.99003	6.32121	6.18099	6.58273	7.00033	7.47854	6.0842	6.11101	7.70133	7.46974	6.6055	6.6282	7.05437	6.22319	7.39074	6.5041	6.21379	6.67396	6.46801	6.46583	6.13864	6.76661	6.04591	7.34306	6.2968	6.40813	6.18473	6.67857
60	MICRO.3858.C1	membrane-associated salt-inducible protein like [Arabidopsis thaliana]	35.1.5	not assigned.no ontology.pentatricopeptide (PPR) repeat-containing protein	PGSC0003DMB000000085	Pot_ch02	99.08	1092765	1094182	9.51701	10.2918	10.7101	10.7015	9.68039	10.1561	9.83205	10.0125	9.86154	9.99085	8.7924	10.0066	9.75383	10.6567	9.96479	10.4098	9.73797	10.814	10.0717	9.71182	10.1652	10.3942	10.313	10.2568	10.3184	10.0986	10.0342	10.5126	9.96188	10.1265	10.2104	9.9393	10.6428	9.57676	10.0346	9.87576	10.1765	8.99573	10.0914	9.54355
62	MICRO.16220.C1	NA	2.1.2.03	major CHO metabolism.synthesis.starch.starch branching	PGSC0003DMB000000021	Pot_ch09	97.47	2592323	2592087	10.6483	10.9166	11.4999	11.5567	11.2006	11.1779	11.2775	10.9847	11.6457	10.5278	10.9393	10.8282	10.999	10.525	11.4028	10.5353	11.6339	11.9542	10.5223	10.0198	10.6665	10.8041	10.9136	11.1513	11.1462	10.3787	10.552	10.5881	11.1518	10.5403	11.1647	10.715	10.9309	10.7711	10.4468	11.1261	10.4304	10.5326	11.0589	10.9212
63	MICRO.332.C1	40S ribosomal protein S5 [Capsicum annuum]	29.2.2	protein.synthesis.misc ribosomal protein	PGSC0003DMB000000379	Pot_ch10	95.16	374195	375018	13.5631	14.2409	14.1222	14.555	13.7882	13.8796	14.4056	14.0223	13.5108	14.6384	13.9227	14.2024	14.0065	13.4061	13.6583	14.1015	13.2624	13.5374	13.1836	13.4346	13.0595	14.1188	12.7487	13.0419	13.4042	12.791	14.6213	13.1	13.5108	14.091	13.2736	14.3145	13.4306	14.5895	13.1696	14.5446	13.8617	14.1731	14.1801	13.7498
64	MICRO.292.C2	NA	35.2	not assigned.unknown	PGSC0003DMB000000032	Pot_ch04	99.69	1474128	1473810	10.8052	11.0336	11.1087	10.9093	11.1537	11.4277	10.8827	10.8746	11.2898	10.7904	11.3869	11.1779	11.072	10.8598	11.2537	11.2494	11.2982	12.0655	11.1629	11.995	11.3684	11.3801	11.658	11.9171	11.8398	11.6804	11.7016	11.1759	11.7175	11.8705	11.2591	10.4123	11.2043	11.5174	11.3731	11.3801	10.8307	10.1214	10.8348	11.2591
65	MICRO.1573.C5	unknown protein [Arabidopsis thaliana]	33.99	development.unspecified	PGSC0003DMB000000093	Pot_ch03	100	1788115	1787903	5.88506	5.99003	6.09824	6.09928	6.01466	5.89494	6.46122	6.47758	5.97535	6.3055	6.49756	5.99228	6.02982	6.29962	6.3395	6.56209	6.70647	6.23528	5.98361	6.02566	5.77681	6.1441	6.07236	6.23897	6.03124	5.88458	6.45488	6.07247	6.35406	5.72671	6.39588	6.22577	6.02061	6.27502	6.70497	5.87573	6.00979	6.16784	6.0927	6.15847
66	BF_LBCHXXXX_0041B09_T3M.SCF	Os06g0214100 [Oryza sativa (japonica cultivar-group)]	35.2	not assigned.unknown	PGSC0003DMB000000184	Pot_ch04	92.07	756402	756807	5.73625	8.28217	8.53583	5.66202	5.69673	8.45058	5.66766	5.78499	8.09106	5.72157	8.08673	5.79994	5.75502	5.75964	8.29127	5.98564	8.50748	8.18453	8.28851	5.66329	5.67341	NA	7.98899	7.72377	5.73625	7.87758	8.13221	5.61369	7.78263	7.96881	5.7396	5.87828	8.41084	8.03674	8.05346	8.33583	5.7653	7.60135	5.66667	8.27852
68	cSTA11H1TH	unknown [Solanum tuberosum]	29.2.2	protein.synthesis.misc ribosomal protein	No Significant Hit	#N/A	NA	NA	NA	8.71808	9.65774	10.3809	10.1994	9.86299	9.62021	9.29398	9.31811	9.63185	8.95325	8.78459	9.5108	9.46621	9.06056	9.44457	9.54812	9.93247	9.63001	8.93522	8.72747	8.89738	9.26834	NA	9.11213	8.87293	9.15921	8.81912	9.04725	9.03839	9.04219	9.1773	9.15235	9.31273	9.6338	9.28732	9.3746	9.61711	9.12692	9.68494	9.10948
70	MICRO.10575.C1	NA	35.2	not assigned.unknown	PGSC0003DMB000000241	Pot_ch02	93.15	454186	454741	8.66449	8.86563	9.90221	10.4035	8.89413	9.61744	10.1294	9.5346	10.4872	11.027	8.9263	8.98206	8.91743	10.539	10.3861	8.86061	10.7382	11.3006	8.86719	9.33522	9.26859	11.3961	9.49252	9.55533	10.8993	9.58068	10.7322	10.4216	10.4949	10.1467	9.34393	9.56612	10.4743	8.69338	8.4118	8.92342	9.7312	8.85285	8.42146	10.231
73	MICRO.14241.C1	ethylene response factor 3 [Solanum tuberosum]	17.5.2	hormone metabolism.ethylene.signal transduction	PGSC0003DMB000000338	Pot_ch10	99.73	219322	218577	10.4059	10.0729	9.5452	9.72353	10.0099	9.62598	10.5231	9.83506	11.0145	9.42236	10.0332	10.0362	10.5423	9.58601	9.54355	11.6651	10.0255	9.95448	8.37039	10.143	9.49732	9.7562	9.9682	10.4872	9.81367	9.82288	10.0173	10.0425	9.39336	10.7995	10.4743	10.1228	10.606	10.6996	10.2026	9.73825	10.1593	10.3287	9.42097	10.7913
96	bf_mxflxxxx_0065a07.t3m.scf	NA	35.2	not assigned.unknown	PGSC0003DMB000000105	Pot_ch01	99.03	1709840	1710248	8.60203	8.84408	8.66045	8.40153	8.82858	9.21391	8.66314	8.09738	8.15677	8.67237	9.0456	8.72306	8.88721	8.39709	8.97922	8.59083	8.2195	8.4667	8.29016	8.15422	9.46822	8.43331	8.67695	8.97535	9.06493	8.93587	8.52529	9.42959	9.58373	8.89312	9.03423	8.66542	8.84862	8.67237	8.21533	9.11735	8.54127	8.08302	8.94138	8.92502
98	MICRO.13055.C1	membrane located receptor-like protein [Nicotiana tabacum]	35.2	not assigned.unknown	PGSC0003DMB000000126	Pot_ch03	96.93	868019	868829	6.41141	5.9675	6.28412	6.10531	6.6847	6.27502	5.96166	6.08452	6.41944	5.76188	5.91283	6.13965	6.39571	5.86547	5.90749	7.95137	6.06139	5.88917	6.35013	6.37392	5.84263	NA	5.95166	6.67236	6.20714	6.33163	5.8507	5.83402	5.93833	5.91792	6.25981	6.25084	6.00056	6.06939	6.45545	5.97285	5.84574	6.00779	6.02654	6.36008
99	MICRO.881.C2	unknown protein [Arabidopsis thaliana]	27.1	RNA.processing	PGSC0003DMB000000354	Pot_ch11	96.76	549599	549813	7.33065	6.89115	7.35955	7.20907	7.26493	7.22853	7.29626	7.0325	7.22003	7.46563	7.3123	7.66277	7.53381	6.96887	7.70503	7.82416	7.04353	7.83496	8.11057	7.85082	7.9902	7.28417	7.91069	7.86691	8.27317	8.22563	7.4537	7.57248	7.78645	7.00028	7.43066	7.14056	6.93553	7.31365	7.65084	7.58329	7.07819	6.80333	6.86933	7.48178
103	bf_stolxxxx_0057b09.t3m.scf	Homeobox protein knotted-1-like LET6	27.3.22	RNA.regulation of transcription.HB,Homeobox transcription factor family	PGSC0003DMB102000099	Pot_ch02	100	962463	962867	9.42409	9.26588	9.60263	9.51644	8.42579	9.83828	9.54584	9.54205	8.91007	9.3194	9.43795	8.01148	9.49884	9.939	9.78578	9.37083	9.68575	9.70766	9.22906	8.51154	8.86563	8.97356	8.93981	9.37488	9.63185	8.94443	9.02938	9.53864	8.87904	9.85388	9.13761	9.31881	9.23694	8.63071	9.19383	9.08809	9.11619	9.36909	8.72406	9.19271
104	MICRO.6959.C1	Nuclear pore complex protein Nup155 , related [Medicago truncatula]	29.3.1	protein.targeting.nucleus	PGSC0003DMB000000272	Pot_ch07	99.04	188578	188162	9.11472	8.8863	8.85689	8.91904	9.12692	9.03214	8.86647	8.93151	8.4778	8.65178	8.53383	9.28473	9.03752	8.63931	9.22808	9.6784	8.87105	8.98233	9.93594	9.32683	9.0671	8.81876	9.20931	9.27208	9.05437	9.47432	8.38413	8.7136	8.66045	9.05786	8.86146	8.9722	8.22434	9.1539	9.68767	9.45832	9.3278	8.11284	9.29091	8.37153
105	MICRO.12640.C1	Peptidase A22B, minor histocompatibility antigen H13 [Medicago truncatula]	29.5	protein.degradation	PGSC0003DMB000000159	Pot_ch03	94.71	41087	41426	9.96318	9.9393	10.3955	10.3806	10.4784	10.6238	10.5587	10.5687	10.4555	9.97172	10.0884	10.4534	10.2848	10.3751	10.2362	10.6478	10.7596	11.3214	10.5524	10.3164	10.7674	10.8503	11.3348	10.9852	11.0624	10.6883	10.7623	10.7773	10.7344	9.98665	10.9309	10.212	10.6112	10.1203	10.4414	10.0705	10.6015	10.1117	10.422	10.6257
106	MICRO.13802.C1	unknown protein [Arabidopsis thaliana]	35.2	not assigned.unknown	PGSC0003DMB000000215	Pot_ch06	100	246034	245833	7.14536	7.85502	7.85502	7.7919	8.02514	8.12982	7.3559	7.72553	7.91256	7.60704	7.48134	7.67861	7.79593	8.23172	7.39499	7.4399	7.8637	8.10347	8.44419	7.83001	7.70068	7.71876	7.80579	7.95515	7.8988	7.61285	7.73213	7.71754	7.94179	7.56406	7.41023	7.69624	7.79351	7.34007	7.92317	7.95302	7.54081	6.92986	7.83599	8.04019
111	MICRO.16294.C1	60S ribosomal protein L13a-like protein [Solanum tuberosum]	29.2.2	protein.synthesis.misc ribosomal protein	PGSC0003DMB000000114	Pot_ch12	97.9	1440658	1440325	13.1696	13.4856	13.5701	13.755	13.7196	12.8719	13.2947	12.7949	13.3449	12.8993	13.3468	13.3762	13.1067	13.732	13.1538	13.8796	13.542	14.2945	13.2947	13.9731	13.891	13.9794	14.1407	13.8967	13.946	13.8567	13.7294	13.7855	14.272	13.7243	13.8268	13.1856	13.3859	13.6842	13.4346	13.7782	13.559	13.4939	13.5216	13.9026
115	MICRO.10561.C1	ring domain containing protein [Capsicum annuum]	29.5.11.04.02	protein.degradation.ubiquitin.E3.RING	PGSC0003DMB000000599	Pot_ch10	99.86	241515	240783	5.96441	5.84338	5.81993	5.72752	6.01874	5.92957	6.04147	6.84803	7.93678	6.69003	6.73879	9.27109	6.28806	6.00011	6.10168	5.9139	7.53901	7.55755	5.82031	6.00334	6.30757	6.70353	6.32994	5.7755	6.91969	5.89518	6.67053	6.38199	5.7603	5.86865	5.8678	5.87219	5.88204	7.07449	5.8179	6.36424	6.6142	7.05582	5.88868	8.11863
116	MICRO.12222.C1	Leucine Rich Repeat family protein, expressed [Oryza sativa (japonica cultivar-group)]	29.5.11.04.03.02	protein.degradation.ubiquitin.E3.SCF.FBOX	PGSC0003DMB000000150	Pot_ch06	100	842642	842878	6.64386	7.0419	6.53547	6.69865	6.83846	6.58712	6.37521	6.58072	6.2081	6.96578	6.14319	6.66962	6.17586	6.23831	7.49874	6.36995	6.52937	6.84406	6.43826	7.55865	7.32331	6.86056	6.67522	7.06737	7.01333	6.70934	6.55193	6.79171	6.69155	6.38516	6.53531	6.99994	6.39953	6.816	6.80333	6.47324	6.7727	6.13549	6.43768	6.5085
118	MICRO.2037.C1	Zinc finger, RING-type [Medicago truncatula]	29.5.11.04.02	protein.degradation.ubiquitin.E3.RING	PGSC0003DMB000000034	Pot_ch12	98.63	2114290	2112542	11.5561	11.3921	11.9542	11.4042	12.0816	11.9592	11.9363	11.9231	11.3921	11.8266	11.9363	11.5142	12.0214	11.5263	12.1133	11.6436	11.7924	10.8538	11.5839	10.3906	11.0823	10.5807	10.4234	10.4055	10.4316	10.6214	10.7264	10.6211	11.6626	10.7926	11.0296	11.6178	11.3329	11.7167	11.6191	11.6072	12.1429	11.3238	11.5035	11.7
119	MICRO.14362.C2	phosphatidyltransferase [Arabidopsis thaliana]	11.3	lipid metabolism.Phospholipid synthesis	PGSC0003DMB000000149	Pot_ch10	100	1092107	1092601	6.48533	6.71642	6.7674	6.60131	6.56511	6.86859	6.52108	6.69707	6.7539	6.81353	6.77413	6.73068	6.83939	6.62914	6.86859	6.6044	6.93343	7.5315	7.06923	7.72944	7.3645	7.22391	7.36255	7.76871	7.7107	7.56054	7.24346	7.53789	7.10433	6.90027	7.10282	6.68497	6.80148	7.00857	6.77133	6.80755	6.84195	7.10261	7.12668	6.74587
120	MICRO.13988.C1	axi 1 (auxin-independent growth promoter)-like protein [Arabidopsis thaliana]	17.2.2	hormone metabolism.auxin.signal transduction	PGSC0003DMB000000037	Pot_ch07	98.48	1909803	1909148	9.28247	9.8633	9.75829	9.88022	9.43653	9.62634	9.30727	9.4197	9.42066	9.56592	9.21867	9.52565	9.20012	9.33522	9.83571	9.41051	9.74368	9.66388	9.52476	9.1827	9.24144	9.27505	9.57756	9.13847	9.09332	9.1827	9.25864	9.38177	9.21792	9.01859	9.33887	9.52858	9.5359	9.67933	9.41167	9.59709	9.51139	9.44936	9.6477	9.48532
121	bf_cswbxxxx_0016h11.t3m.scf	NA	35.2	not assigned.unknown	PGSC0003DMB000000292	Pot_ch08	93.85	126956	127378	6.86927	10.0954	10.028	7.59235	6.86271	7.20346	7.07268	8.90793	6.91957	7.04109	6.51359	7.00145	7.04893	7.54609	6.98897	8.95618	7.17739	7.38917	7.02626	9.3146	9.17159	9.54975	9.70521	9.73858	9.45072	7.35166	8.71981	9.61988	9.36444	9.3558	9.25596	7.473	9.65055	7.03713	9.48532	7.02116	6.92187	8.72605	9.73446	8.73721
122	MICRO.15661.C2	unknown protein [Arabidopsis thaliana]	35.1	not assigned.no ontology	PGSC0003DMB000000004	Pot_ch02	99.52	1094419	1094839	10.7114	10.7561	11.1895	11.282	10.6095	10.8879	10.7717	10.6465	10.4523	10.6437	10.1037	10.7821	10.7556	10.6087	10.9403	10.7123	10.7674	10.761	10.6452	10.2431	10.129	10.6057	10.679	10.635	10.8435	10.6001	10.4423	11.0264	10.2981	10.8979	10.7809	10.7655	10.8033	10.8009	10.8503	10.8522	11.1737	10.0613	11.153	10.658
124	MICRO.2746.C3	RNA-binding region RNP-1 (RNA recognition motif) [Medicago truncatula]	27.1	RNA.processing	PGSC0003DMB000000305	SL2.10ch10	99.33	671011	671603	13.1488	NA	13.2755	13.2309	13.4186	13.4403	12.927	13.3277	13.0932	12.9977	13.2364	13.114	13.1337	12.9723	13.2681	12.9991	13.2421	12.9427	13.1856	13.1403	12.6294	12.8874	12.8073	12.758	13.085	12.7973	12.356	12.8462	12.8087	12.9868	12.3711	12.617	12.9852	13.2587	13.3449	13.3877	13.2066	12.4759	13.5108	12.9097
127	MICRO.15870.C2	unknown protein [Arabidopsis thaliana]	35.2	not assigned.unknown	PGSC0003DMB000000052	Pot_ch06	96.46	2105255	2106356	5.71601	6.26298	5.72117	5.68983	6.04504	5.89937	5.96201	6.54307	6.58912	6.0368	5.77198	6.43231	7.10376	6.61529	6.75456	5.85441	6.20123	6.6282	5.68636	6.38584	6.70414	6.14632	6.51484	6.50166	5.71927	6.03615	6.23101	5.75171	5.76845	6.36546	5.75779	5.7333	5.79287	6.53701	6.6597	5.93914	6.70181	5.7329	6.17675	6.71785
133	148B11AF.esd	Initiation factor eIF-4 gamma, middle; Initiation factor eIF-4 gamma, MA3 [Medicago truncatula]	29.2.3	protein.synthesis.initiation	PGSC0003DMB000000047	Pot_ch07	96.33	1368463	1368816	8.50018	8.8227	8.99179	8.64384	7.29421	8.84771	7.46942	8.87975	8.44663	8.39404	8.54892	7.97228	7.89991	7.51901	8.13351	7.38246	8.46611	7.95814	7.80429	6.5828	7.01006	7.63867	7.77218	6.76359	6.89925	7.86084	7.77335	8.0646	7.71876	7.73024	8.05821	7.98186	8.7121	7.63476	8.29794	8.60256	7.70503	7.87901	8.57522	8.02892
134	MICRO.14327.C1	NA	35.2	not assigned.unknown	PGSC0003DMB102000031	Pot_ch12	95.04	1239499	1239029	5.66527	8.78984	9.03579	5.68386	8.8885	8.40079	9.5065	5.60094	5.6616	7.9071	8.06035	9.30296	5.68775	5.59312	7.81996	5.77407	5.77368	5.75674	5.60535	5.53308	6.6718	5.78045	6.12182	5.64128	5.73169	5.60432	5.64414	5.74013	7.19938	5.70044	5.66625	5.63942	5.60168	5.63684	5.63296	5.68345	9.36169	5.56468	5.60887	9.79607
136	STMHK84TH	NA	35.2	not assigned.unknown	PGSC0003DMB000000103	Pot_ch05	96.38	764398	764809	6.90713	7.10246	7.47509	7.12612	6.93617	7.75634	6.7422	6.00457	6.99301	7.2871	6.87798	6.9446	6.88627	6.80978	7.30545	6.61106	6.97052	6.98395	6.85909	6.39402	6.52713	6.89127	6.87043	6.56277	6.66822	7.21653	6.66723	6.91277	6.92986	7.46853	6.35537	7.61062	6.99031	5.93728	7.54964	6.84655	6.80965	5.65254	6.9442	6.73424
137	bf_ivrootxx_0063f03.t3m.scf	NA	35.2	not assigned.unknown	PGSC0003DMB000000412	Pot_ch01	100	174371	174574	10.3112	10.3955	10.9004	10.4709	11.0531	9.96035	10.4168	9.83803	10.059	10.3454	10.1922	10.0051	9.97987	10.4159	11.0127	9.71283	9.87843	10.0523	9.56796	9.2142	8.88823	9.3882	9.30617	9.37341	9.04649	10.3261	9.77246	9.78973	10.0603	9.77637	10.6269	10.37	9.91208	10.0893	9.94043	10.4743	10.4696	9.94333	10.9017	10.0698
140	BPLI17C9TH	ATP synthase delta chain, chloroplast precursor	1.01.04	PS.lightreaction.ATP synthase	PGSC0003DMB000000314	Pot_ch12	92.05	694215	693553	7.84409	7.06806	8.54056	7.72475	9.24267	7.99986	8.25173	8.22259	8.3586	8.3464	9.22615	8.04661	9.01229	7.62419	8.67337	7.61362	7.51539	8.26595	8.24374	8.86337	9.20542	8.41702	8.46314	9.09408	7.8798	7.89788	8.31171	7.7262	10.1954	8.1299	8.60412	7.35192	8.1702	7.87293	8.63747	8.58877	8.01548	7.83496	7.84359	8.47099
150	MICRO.6941.C2	unknown protein [Arabidopsis thaliana]	35.2	not assigned.unknown	PGSC0003DMB000001408	#N/A	99.72	6167	6517	6.3145	6.48875	6.69569	6.6502	7.28915	7.23703	6.98045	6.57053	7.22467	7.07787	7.04353	7.08199	6.91786	7.05297	7.414	6.69549	7.24793	7.45955	6.8974	6.70462	6.7296	6.8412	6.76221	7.06939	6.83777	6.67788	6.66188	6.43504	7.05297	6.52325	6.62705	7.41752	6.99363	7.1949	6.71907	7.12012	7.22022	6.76923	6.76897	6.96258
155	MICRO.13818.C2	Os01g0516600 [Oryza sativa (japonica cultivar-group)]	35.1	not assigned.no ontology	PGSC0003DMB000000202	Pot_ch05	98.87	936468	936027	8.26068	8.67927	9.08406	9.24625	9.57603	8.25837	8.84898	9.28194	9.3257	8.20411	8.77944	9.12089	8.94166	7.6497	8.3818	8.08281	9.05068	9.2395	8.16829	8.26526	9.08156	8.16675	9.03316	9.37083	8.62455	8.21567	9.68332	8.25762	8.32244	7.88128	9.07344	7.69649	7.54043	9.82026	8.4121	8.76587	8.36732	9.49884	7.90763	10.1437
159	MICRO.10473.C2	Chain A, Crystal Structure Of 12-Oxophytodienoate Reductase 1 From Tomato Complexed With Peg400	17.7.1.5	hormone metabolism.jasmonate.synthesis-degradation.12-Oxo-PDA-reductase	PGSC0003DMB000000821	SL2.10ch10	96.47	27156	28002	6.17072	6.16376	5.9101	6.52061	6.40012	5.99071	5.90117	6.20191	6.21379	6.07396	6.15206	6.0356	6.76556	5.76293	6.36303	5.97966	6.21571	5.83076	6.24039	5.99306	5.92957	5.85478	5.7396	5.86069	5.95903	5.8784	5.98497	5.70579	5.81625	6.17577	5.89686	6.05603	6.27879	6.33207	5.8057	6.35337	6.04764	5.9014	5.86914	5.83464
182	MICRO.1857.C1	protein induced upon tuberization [Solanum demissum]	33.99	development.unspecified	PGSC0003DMB000000309	Pot_ch09	99.13	56638	56868	8.29909	7.38815	5.68442	8.03391	7.13869	8.37985	10.6491	8.58049	9.32062	9.79967	8.60619	7.34368	5.62459	9.72147	5.81181	9.26779	9.12591	10.33	8.84271	9.15875	7.50024	5.82207	8.92194	8.70212	8.34033	7.5217	9.84789	8.76512	9.888	8.49003	9.52015	10.5807	7.46974	6.80837	8.53038	8.34258	8.62697	8.40103	7.17443	9.4192
185	MICRO.4120.C2	putative pathogen-induced protein [Solanum commersonii]	35.2	not assigned.unknown	PGSC0003DMB000000048	Pot_ch08	98.22	1094552	1094832	10.2851	10.8542	11.6007	11.2036	11.0307	11.1832	10.7218	12.155	11.2781	11.4526	11.1891	10.3542	11.4966	11.0016	11.0936	12.041	11.0802	10.2945	11.6065	10.7813	10.0976	10.3319	10.8761	10.6375	10.5546	10.4094	10.1521	11.0466	10.5028	10.5661	10.0814	11.3409	11.2049	11.1895	12.0751	11.4277	11.4115	10.3897	11.3935	11.5222
187	POCD427TP	short-chain dehydrogenase/reductase [Solanum tuberosum]	26.22	misc.short chain dehydrogenase/reductase (SDR)	PGSC0003DMB000000285	Pot_ch04	99.66	667631	668522	7.34157	7.47252	7.38199	7.5902	7.57312	7.83908	7.59932	7.39453	7.7901	7.4878	7.38114	7.26242	7.31495	7.12642	7.69624	7.89494	8.05917	7.79403	7.93506	7.42423	7.167	7.54743	7.84772	7.67417	7.77736	6.71567	7.2843	7.35166	7.6146	7.45834	7.42481	7.52794	7.76707	7.71605	7.73055	7.94036	7.73695	7.54922	7.65155	7.36511
191	MICRO.652.C2	protein binding / ubiquitin-protein ligase/ zinc ion binding [Arabidopsis thaliana]	29.5.11.04.02	protein.degradation.ubiquitin.E3.RING	PGSC0003DMB000000173	Pot_ch01	99.77	658650	658222	6.34064	6.36736	6.74253	7.29148	7.10183	6.77211	6.47509	6.23034	6.13091	6.17042	6.06396	6.04353	6.53123	6.79197	6.64371	6.88434	6.31531	7.03489	6.84363	6.90778	7.48577	7.47986	7.80978	7.50681	7.15752	7.64553	6.43982	7.101	7.15457	6.61726	7.32358	6.88983	6.94373	6.64657	7.02692	6.91034	6.59401	6.30134	6.9152	6.42602
193	MICRO.2906.C1	Os09g0556000 [Oryza sativa (japonica cultivar-group)]	29.3.4.99	protein.targeting.secretory pathway.unspecified	PGSC0003DMB000000363	Pot_ch01	100	187189	187484	11.9328	12.405	12.3682	12.3149	12.2649	12.1636	12.3149	12.0325	12.1447	12.1105	12.1821	12.4038	11.9866	12.4151	12.6021	12.4314	12.3782	13.3277	11.8159	13.0064	13.2718	13.1589	13.5133	13.0182	13.1573	12.9427	12.8719	12.6594	12.7935	12.4782	12.8317	12.1626	12.5735	12.5131	12.3693	12.1178	12.2019	12.7809	12.2027	12.4442
197	MICRO.17349.C1	Unknown protein [Medicago truncatula]	35.2	not assigned.unknown	PGSC0003DMB000000149	Pot_ch10	99.55	592677	592010	8.12509	8.41042	7.35507	8.63693	8.92502	8.47994	8.92898	8.47882	8.391	8.56972	8.44395	8.88028	8.26727	8.73394	8.66845	9.09045	8.45933	8.23098	7.5217	7.35973	8.64024	7.8932	8.32641	7.48334	8.07584	7.66653	7.473	7.56341	8.4307	7.37796	7.5619	8.95756	8.05821	7.46158	8.17762	8.29909	8.1094	8.23859	7.16804	8.55745
198	MICRO.7107.C2	oligopeptide transporter [Arabidopsis thaliana]	34.13	transport.peptides and oligopeptides	PGSC0003DMB000000039	Pot_ch03	99.7	1188432	1187120	8.66477	8.32734	9.09524	9.05598	8.74352	9.51111	8.66335	8.63165	8.67388	9.11594	8.48959	8.76818	8.81852	9.11394	8.99384	9.07382	9.19537	8.87399	9.42608	8.81876	8.4392	9.19094	9.10763	8.58641	9.24834	8.78625	8.63774	9.06911	8.76262	8.56972	8.56583	9.08131	9.18915	8.21747	9.05499	8.53383	9.14526	8.70676	8.79793	8.43778
200	MICRO.776.C2	GAE1 (UDP-D-GLUCURONATE 4-EPIMERASE 1); NAD binding / catalytic [Arabidopsis thaliana]	10.1.06	cell wall.precursor synthesis.GAE	PGSC0003DMB000000047	Pot_ch07	96.66	817890	818787	7.98953	7.95558	7.67417	8.1397	8.29016	7.97282	8.26203	8.57567	8.59519	7.70229	8.49783	8.41913	8.52682	7.97262	8.2735	8.23201	7.99315	9.27366	6.91034	8.90823	9.16911	8.74871	NA	9.06493	8.83303	9.06514	9.23452	8.77219	9.22028	8.7553	9.06019	7.60458	8.34925	8.47242	8.10612	8.19092	7.70346	8.90625	7.68643	8.60993
205	MICRO.14422.C1	Avr9/Cf-9 rapidly elicited protein 132 [Nicotiana tabacum]	29.5.11.04.02	protein.degradation.ubiquitin.E3.RING	PGSC0003DMB000000246	Pot_ch06	97.62	674037	672820	7.05421	6.83182	6.37013	6.83182	7.69876	5.8246	5.76936	6.83433	7.13275	6.53115	7.22949	6.83201	7.03767	5.89494	6.96195	6.00901	6.63777	6.13336	5.91283	7.02741	6.4823	6.36329	NA	6.67599	6.4445	6.43949	6.68268	5.74773	5.77485	6.8307	6.96544	6.90915	5.90546	8.3372	5.81993	6.84406	5.86829	7.54506	6.46946	5.85231
206	POADF80TP	unknown protein [Arabidopsis thaliana]	35.1	not assigned.no ontology	PGSC0003DMB000000441	Pot_ch02	100	409114	409696	8.73228	8.91221	8.6384	8.55349	8.85485	8.85972	8.83511	8.56794	8.61132	8.62697	8.56764	8.68588	8.79647	8.68995	9.16985	8.59733	8.83327	8.77686	8.74701	8.48378	8.89019	8.29853	8.50987	8.39057	8.1461	8.4906	8.47306	8.07213	8.52966	8.37568	8.70724	8.95601	8.76185	8.93981	8.86248	8.5293	8.48268	9.1986	8.80885	8.70661
209	MICRO.12780.C1	late blight resistance protein-like [Solanum tuberosum]	20.1.02	stress.biotic.receptors	PGSC0003DMB000000424	Pot_ch05	93.94	44252	44614	7.37796	6.84903	6.95874	6.81283	7.30708	7.03391	6.95299	7.08982	6.97728	7.58686	7.27049	7.18345	7.08815	6.69673	7.01559	6.95183	7.08773	6.99721	7.2579	7.02154	6.45064	6.72434	6.73792	6.53678	6.96464	6.59807	6.80301	6.88772	6.99435	7.08041	6.72597	7.11209	7.10697	6.93885	7.25748	7.27833	7.11436	7.05222	7.351	7.26079
211	MICRO.11827.C1	NA	35.2	not assigned.unknown	PGSC0003DMB000000180	Pot_ch06	99.08	83098	83422	6.80499	6.30757	6.36572	6.57571	6.21533	6.68602	6.75601	6.29262	6.27446	5.8678	6.48549	6.18855	6.42052	6.16595	6.78259	6.63569	6.44581	6.58942	6.10531	6.49732	6.59164	6.56579	6.14763	6.62582	6.68497	6.53447	6.26242	6.2499	6.15807	6.44475	6.76056	6.20588	5.95684	6.07162	6.13965	6.25729	5.97103	6.01023	5.99531	6.09751
212	MICRO.10097.C1	unknown protein [Arabidopsis thaliana]	35.2	not assigned.unknown	PGSC0003DMB000000066	Pot_ch02	97.83	1365450	1365955	6.45927	6.38019	6.48358	6.41702	6.8578	6.6372	6.63202	6.58004	6.64371	6.12847	6.7535	6.94715	6.88995	6.21917	6.774	6.39597	6.39682	6.94298	6.39783	7.15517	7.19924	6.73397	6.85823	7.04461	6.9339	6.48748	6.60667	6.57278	7.21538	6.79615	6.46906	6.31109	6.36935	6.84201	6.68782	6.41986	6.68421	6.66822	6.40324	6.97988
219	MICRO.1806.C2	30S ribosomal protein S1, chloroplast precursor (CS1)	29.2.1.1	protein.synthesis.chloroplast/mito - plastid ribosomal protein.plastid	PGSC0003DMB000000001	Pot_ch01	100	4038401	4038709	10.6968	10.2127	10.8482	10.7571	10.9479	10.8869	10.3979	10.8566	10.8219	10.4123	10.9042	11.0418	10.9852	10.4138	11.0259	10.539	10.8165	11.7769	10.617	11.3031	11.7698	11.2727	11.6843	11.5397	11.3244	10.9943	11.0068	10.8513	11.7646	11.2207	11.4155	10.203	10.8424	11.008	10.8507	10.5713	11.0346	10.2458	10.5152	10.8293
221	MICRO.17116.C1	potyviral helper component protease-interacting protein 2 [Solanum tuberosum subsp. andigena]	35.2	not assigned.unknown	PGSC0003DMB000000149	Pot_ch10	96.03	164847	165416	8.34117	9.26211	8.98514	8.93745	9.25325	8.10053	8.98655	8.6465	9.09545	9.23976	8.37964	9.12312	8.37133	8.78918	8.69214	9.35658	9.14413	9.55883	8.76334	8.93809	9.14754	9.27036	9.08091	9.06737	8.33597	8.96199	9.43823	8.69235	8.63503	8.49142	8.74235	9.20332	9.08515	8.99624	8.82609	8.60276	9.16769	8.89144	8.8994	9.16769
224	MICRO.1124.C1	putative single-strand nucleic acid-binding protein [Arabidopsis thaliana]	35.1	not assigned.no ontology	PGSC0003DMB000000153	Pot_ch11	98.69	663806	662590	8.59656	9.17404	9.43247	8.96294	9.05972	8.8571	8.55411	8.814	8.98419	8.63774	9.15343	9.15373	8.97742	8.83789	8.55038	9.1202	9.05942	9.74204	9.17905	9.10444	8.811	9.45211	9.36125	9.31414	9.68362	9.1874	9.14126	9.14447	8.99337	8.5189	9.06154	8.52108	9.06056	9.07956	9.08112	8.6085	8.48398	8.69951	8.78155	8.69621
227	MICRO.15010.C1	GRAS1 [Solanum lycopersicum]	30.11	signalling.light	PGSC0003DMB000000580	Pot_ch05	99.15	160330	161148	8.40674	8.54859	8.70661	8.41683	9.44485	8.60256	8.75646	8.48903	8.82586	8.42115	8.37381	8.90896	8.77604	8.38107	8.47278	9.19094	8.6554	8.19812	8.37062	7.7465	8.13318	8.17396	8.28217	8.10796	9.75594	8.61826	8.73744	8.25522	8.62826	8.3759	8.86475	8.43813	8.76208	9.05208	8.40504	8.63038	8.55558	8.65279	8.404	9.05118
230	bf_lbchxxxx_0058a04.t3m.scf	NA	35.1	not assigned.no ontology	PGSC0003DMB000000322	Pot_ch04	99.58	408143	408612	8.4279	8.71652	8.26361	8.26454	8.3211	7.73973	9.08406	7.60344	7.51971	8.90406	8.39838	7.55944	8.54259	8.61873	8.76463	8.65359	7.57312	7.44454	7.52841	7.9911	8.25762	7.24015	7.36576	8.02097	8.17887	7.23153	7.7153	7.23926	7.94799	8.33859	8.34572	8.91385	8.13453	8.96428	8.2981	8.58899	7.58094	7.59663	9.12312	7.73098
233	MICRO.15374.C1	oligosaccharide transporter [Arabidopsis thaliana]	35.1	not assigned.no ontology	PGSC0003DMB000000039	Pot_ch03	99.77	1004257	1002973	8.94196	9.02022	9.29343	9.27419	9.55967	9.00265	9.17159	9.20091	9.23587	9.09311	8.9678	9.56119	9.27739	9.38877	9.00146	9.39614	9.02736	10.0593	8.92525	9.83664	10.0907	10.1361	10.1818	9.80326	9.87005	9.25523	9.64251	9.12672	9.36767	9.16769	9.6328	9.29622	9.04699	9.33292	9.40251	9.04725	8.93395	8.97508	9.43134	9.21555
234	MICRO.10691.C1	electron carrier/ electron transporter [Arabidopsis thaliana]	1.01.05	PS.lightreaction.other electron carrier (ox/red)	PGSC0003DMB000000406	Pot_ch02	98.27	148789	148328	6.2435	6.15507	6.47099	6.44753	6.36753	6.54957	6.65375	6.14198	6.18855	6.21917	6.57098	6.15266	6.7077	6.51617	6.8821	6.53954	6.25869	6.84344	6.12632	6.89422	6.97762	6.87463	6.6044	6.94211	7.73213	7.28141	6.63777	7.08678	6.93757	6.50111	7.26628	6.70373	6.42502	6.47155	6.56209	6.62357	6.15136	6.64664	6.36511	6.55444
238	MICRO.5413.C2	carnitine racemase/ catalytic [Arabidopsis thaliana]	11.9.4.03	lipid metabolism.lipid degradation.beta-oxidation.enoyl CoA hydratase	PGSC0003DMB102000010	Pot_ch01	96.84	234427	235407	6.67095	6.6847	6.57892	6.65332	7.41497	6.72529	6.67683	6.82604	5.83076	6.77726	7.22958	6.875	7.16565	6.82718	7.20229	6.92599	5.99743	6.21273	6.81518	7.5291	7.20283	7.59456	6.2252	7.76851	7.72745	7.12058	7.23272	7.26859	7.27017	6.83433	7.24237	6.78149	6.57698	7.34474	7.28417	7.01101	7.26102	7.2428	6.58198	7.60923
239	MICRO.12891.C1	hypothetical protein MtrDRAFT_AC123570g3v1 [Medicago truncatula]	35.1	not assigned.no ontology	PGSC0003DMB000000040	Pot_ch03	90.6	1822529	1822958	9.75319	9.56731	9.70302	9.46645	9.1544	9.52981	9.18409	9.64278	9.25523	9.2098	9.1505	9.1196	9.32196	9.40725	9.34908	9.18128	9.57704	9.33446	9.27739	8.78918	8.7571	9.22028	9.23376	8.86061	9.40118	9.27309	9.09754	9.22653	8.63931	9.67348	9.29933	9.62144	9.51356	9.159	9.33348	9.20674	9.13999	8.96537	9.86215	9.15921
240	MICRO.6109.C1	Calcium-binding EF-hand [Medicago truncatula]	30.3	signalling.calcium	PGSC0003DMB000000129	Pot_ch10	97	649137	648210	10.3366	10.1749	10.0187	9.68281	10.4353	9.72266	10.2601	9.73988	9.81882	10.2292	9.56947	9.71117	10.6384	9.65988	9.9625	10.5457	9.70013	8.9361	8.67337	9.97311	8.69162	9.95214	9.11155	9.52565	10.5528	9.30834	10.3853	9.28473	9.38177	10.7977	10.1085	9.91744	9.90734	11.3745	10.1059	10.4762	10.6416	11.0336	10.06	10.1859
241	STMEK87TV	Ubiquitin-conjugating enzyme, E2 [Medicago truncatula]	29.5.11	protein.degradation.ubiquitin	PGSC0003DMB000000283	Pot_ch12	98.77	622958	623444	6.08494	6.18728	6.08315	6.20733	5.98733	6.20714	6.18934	6.39376	6.24096	5.85231	6.31853	6.10935	6.01156	6.55193	6.07024	6.46518	6.41224	6.92475	6.16027	6.85644	6.38925	7.34803	6.75694	6.81041	7.32852	6.5015	6.60205	6.50095	6.70873	6.2022	6.29962	6.37607	6.56669	5.88917	6.47758	6.2081	6.36225	6.10365	6.15507	5.80429
244	bf_stolxxxx_0063g12.t3m.scf	Chalcone synthase J (Naringenin-chalcone synthase J)	16.8.2	secondary metabolism.flavonoids.chalcones	PGSC0003DMB000000750	Pot_ch12	98.96	117737	117257	6.49455	6.08536	5.66667	5.58496	5.57421	7.68445	5.77759	7.17077	5.91567	6.52053	5.63942	6.01156	5.73169	5.71084	6.22672	5.81181	6.14904	6.02467	5.68816	5.69673	5.64286	6.23414	5.74587	5.73853	5.81625	5.70277	6.53107	6.26019	5.63741	5.80109	5.8174	6.57481	6.04407	6.281	5.81537	5.81118	5.79891	6.12765	5.69079	5.7333
245	MICRO.8470.C1	peptidase/ subtilase [Arabidopsis thaliana]	29.5.01	protein.degradation.subtilases	PGSC0003DMB000000037	Pot_ch07	99.19	2389808	2390548	7.29339	5.69425	6.74347	5.68442	7.06166	5.59991	5.63985	5.68733	5.74213	7.27063	7.99054	5.70579	5.57975	8.20537	5.79891	5.7755	5.79094	5.68775	5.61369	5.63942	5.65055	8.09414	5.65722	5.69852	8.24807	6.92634	8.61207	7.25276	5.56468	7.76168	5.77342	7.17384	6.6732	7.21369	7.12668	5.6541	5.76385	5.64514	5.57825	7.68192
267	POCA233TV	NA	35.2	not assigned.unknown	No Significant Hit	#N/A	NA	NA	NA	5.77941	5.85169	5.84872	5.68816	5.78162	7.32603	5.86216	5.84847	7.62133	7.69549	7.42402	5.78861	7.40371	7.38426	7.39639	5.84524	7.38238	7.12545	7.18173	5.66498	7.38746	5.78395	5.78162	7.18973	6.98756	7.40308	5.75502	7.47252	5.8057	5.8246	5.83889	5.84872	7.29539	5.84958	5.9417	7.79438	7.41208	7.0238	5.82686	7.20829
269	MICRO.7728.C1	putative dihydroxyacid dehydratase [Arabidopsis thaliana]	35.1	not assigned.no ontology	PGSC0003DMB101000106	Pot_ch05	95.38	24363	24051	8.0938	9.83235	10.081	10.1236	9.94547	8.14074	9.74809	9.55158	9.88453	7.99824	7.67784	8.29275	7.78554	8.69905	8.10762	8.14673	9.73342	10.6803	7.96358	7.54922	10.8793	7.88633	10.2848	10.5807	7.63641	7.57023	9.63156	8.04228	7.68372	7.94669	9.91838	8.50938	7.77713	9.93498	7.9925	8.04166	8.69017	9.54431	7.87539	9.41937
276	POCD018TP	transcription factor [Arabidopsis thaliana]	27.3.57	RNA.regulation of transcription.JUMONJI family	PGSC0003DMB000000098	Pot_ch01	99.18	168982	168497	7.9683	7.99444	7.78593	8.00106	7.78612	7.27672	7.10287	7.24779	7.51066	7.20515	7.14627	7.7025	6.97461	7.56451	7.86927	8.09926	7.83864	7.96972	7.60799	6.44311	7.16227	6.85878	6.92528	7.43731	7.33508	6.85465	7.31611	6.56639	7.79994	7.58027	7.2339	7.80841	7.97467	7.71265	7.75964	7.19466	7.50012	7.35057	7.48879	7.61033
285	bf_mxflxxxx_0034e01.t3m.scf	NA	35.2	not assigned.unknown	PGSC0003DMB000000062	Pot_ch03	98.39	629195	628700	8.43368	8.39762	7.25935	8.72676	8.07027	7.91304	7.64578	7.45227	8.03198	6.90766	8.73744	8.69162	8.76185	7.89806	8.41254	7.75267	7.47854	8.08733	7.25911	9.80459	7.99169	8.8926	7.28517	8.13168	10.0569	8.79385	9.3674	8.03593	6.53831	7.51788	8.59554	8.09738	7.70808	8.35406	8.08717	7.6706	7.88391	8.21302	8.15035	9.099
291	MICRO.4566.C1	NA	35.2	not assigned.unknown	PGSC0003DMB000000170	Pot_ch12	98.37	281588	280732	8.29401	7.82049	7.8644	8.03479	8.23672	7.20539	7.79287	8.15585	8.5066	8.0276	8.50215	7.9783	7.50186	7.97228	8.69193	6.78693	8.50987	9.59562	8.13874	8.62325	8.04928	8.06883	8.76236	8.42869	8.56392	8.36031	8.67137	8.11655	8.95756	8.98419	8.45131	9.1773	8.2325	7.35249	8.14297	8.32761	8.25384	7.9645	7.48134	8.69065
292	MICRO.13284.C1	hypothetical protein OsI_033165 [Oryza sativa (indica cultivar-group)]	9.3	mitochondrial electron transport / ATP synthesis.electron transfer flavoprotein	PGSC0003DMB102000205	Pot_ch12	100	187491	187772	8.37381	8.76334	9.30171	8.62241	8.9014	9.32435	8.84572	8.39202	8.62941	9.04032	8.90276	9.31061	8.82903	8.72659	9.16186	8.51295	8.83222	8.60096	8.80904	8.73981	9.02326	8.71482	8.43908	8.27951	8.60632	8.21263	8.28947	8.18168	9.04752	8.65371	8.19029	8.6465	8.76236	8.39193	8.78748	8.9152	9.08631	8.80039	8.78918	9.05465
296	MICRO.13662.C1	Lactuca sativa carotenoid cleavage dioxygenase 1	17.1.1	hormone metabolism.abscisic acid.synthesis-degradation	PGSC0003DMB000000303	Pot_ch08	97.49	762026	760834	7.28412	7.06566	7.25112	7.08231	9.11394	8.14723	7.91476	7.97901	7.03228	8.06569	8.82376	9.2351	9.11472	9.03444	8.4021	7.44499	7.0512	6.60667	8.92342	7.98528	9.63583	7.70133	6.73973	8.21979	8.02207	7.71404	7.0343	7.23447	7.09814	7.08473	7.31764	9.21497	8.20302	8.04255	8.07213	8.70698	9.52981	7.7837	7.95195	7.57271
300	ACDA00927F03.T3m.scf	NA	29.5.11.03	protein.degradation.ubiquitin.E2	PGSC0003DMB000000147	Pot_ch08	91.03	1028584	1028432	12.1205	11.967	12.2593	12.3621	12.2778	11.9037	11.887	11.875	12.4583	12.5088	11.8566	12.0343	11.907	12.1002	12.2498	12.084	12.2925	12.6482	11.7039	12.1258	11.4297	12.2593	12.171	11.7917	11.983	12.2179	12.4946	12.1576	12.192	12.2791	12.2412	12.452	12.3791	12.3377	11.9797	12.1718	12.3058	12.328	12.3338	12.8543
305	POAED31TP	Protein kinase AFC1, putative, expressed [Oryza sativa (japonica cultivar-group)]	29.4	protein.postranslational modification	PGSC0003DMB000000055	Pot_ch03	99.44	1149220	1149041	7.90835	7.96955	7.57023	7.34412	7.33711	7.66382	7.81733	7.5708	7.31126	7.79265	7.72944	7.40451	7.59932	7.28467	7.80923	7.50885	7.35026	7.37482	7.31472	7.55181	7.42502	7.46603	7.51136	7.28114	7.42265	7.2871	7.10282	6.94947	7.61864	8.10256	7.54525	7.87801	7.76395	7.7264	7.66153	7.90986	7.61394	7.79904	7.6335	7.17265
306	MICRO.2674.C1	NA	35.2	not assigned.unknown	No Significant Hit	#N/A	NA	NA	NA	6.99054	6.44286	6.25346	6.64471	6.75806	6.58563	6.35153	6.86908	6.17656	6.69155	6.63152	6.1358	7.33658	6.36589	6.3722	6.87846	6.48294	6.58764	6.70449	6.69411	6.28494	6.36138	6.78136	6.41208	7.45785	6.59349	6.63985	7.07729	6.75356	6.46728	6.81549	5.90546	6.10043	6.36129	6.32086	6.08904	5.80939	5.94704	6.20423	5.94449
307	MICRO.10736.C1	unknown protein [Arabidopsis thaliana]	35.2	not assigned.unknown	PGSC0003DMB000000136	Pot_ch01	99.47	1043265	1043451	10.7481	9.93791	11.058	11.2416	10.9418	9.48355	9.61988	10.8486	10.6341	9.81819	9.17428	10.8979	9.40004	10.2469	10.0002	10.0016	10.6869	11.42	10.7941	11.0553	11.2176	11.1623	11.288	10.541	10.4071	10.5335	10.8802	9.86241	10.22	9.86	10.3058	9.98148	10.2478	10.1343	11.0873	9.41525	10.0623	10.6808	10.0763	9.60353
308	bf_ivrootxx_0038b04.t3m.scf	protein binding [Arabidopsis thaliana]	20.1.02	stress.biotic.receptors	PGSC0003DMB000000008	Pot_ch10	93.04	3743222	3742877	9.10418	9.31918	9.05364	9.14572	8.93522	8.66225	9.22698	8.53612	8.80103	9.11517	8.63503	8.76835	8.94582	9.31414	9.57282	9.16888	8.67237	8.9588	8.44255	8.44637	8.63557	8.82887	8.56972	8.59827	8.48144	8.81983	9.19505	8.40232	9.84931	9.109	9.77544	10.0741	8.80191	9.38152	8.85564	9.31549	9.75106	9.40251	8.75621	9.39104
309	MICRO.7919.C1	OSIGBa0092M08.4 [Oryza sativa (indica cultivar-group)]	35.2	not assigned.unknown	PGSC0003DMB000000392	Pot_ch11	99.71	190677	190336	6.62328	6.33959	6.51046	6.55922	6.54483	6.73859	6.43504	6.55816	6.61966	6.59216	6.69155	6.58072	6.69673	6.26975	6.59127	6.74447	6.41568	6.30739	6.66597	6.50213	6.65176	6.37865	6.50087	6.35746	6.191	6.30947	6.19139	6.06086	6.5552	6.75806	6.17675	6.32612	6.35406	6.58942	6.5433	6.77394	6.46978	6.01521	6.56504	6.30658
312	MICRO.14224.C1	SNF4 [Lycopersicon esculentum]	29.4	protein.postranslational modification	PGSC0003DMB000000215	Pot_ch06	99.34	760100	759648	8.964	8.98359	9.6084	9.33106	9.76762	10.0151	10.1298	9.77809	9.87987	9.24223	9.58007	9.68666	9.74652	9.76403	9.44533	9.7348	9.96188	9.12857	9.73002	8.47489	8.16588	8.77205	8.64733	8.96701	8.62479	8.72804	8.4906	9.31364	9.20699	9.17428	9.83921	9.44181	8.87682	10.0194	9.76007	9.79668	10.7702	10.3624	9.41616	10.8249
316	cSTA4M10TH	NA	35.2	not assigned.unknown	PGSC0003DMB000000068	Pot_ch01	99.47	2050346	2049780	8.49981	8.11524	8.92502	8.32016	8.09991	8.64411	7.83073	8.57162	8.03538	7.8637	7.14778	8.48016	7.89946	7.98342	8.00587	7.82482	7.94466	7.61642	8.57245	7.21879	7.5744	7.42792	7.81872	7.234	7.68643	7.18438	7.59899	7.08326	7.28334	7.17369	7.28929	8.11057	7.829	8.00973	8.67407	7.66512	7.69079	7.48605	8.77396	7.17146
318	MICRO.5528.C3	unknown protein [Arabidopsis thaliana]	35.1	not assigned.no ontology	PGSC0003DMB000000008	Pot_ch10	97.8	3236952	3235512	6.60982	6.37271	5.83939	6.65814	7.44786	6.52053	5.99609	6.59689	6.2799	6.24558	7.25365	6.5347	6.73886	6.1731	6.67158	6.04731	6.24407	8.13537	5.98181	7.57248	8.37291	7.54043	8.15499	8.22829	8.40737	7.95773	8.06126	7.38878	7.93328	7.35755	8.25309	6.04353	6.20974	6.39876	6.37375	6.47509	6.10842	6.59748	6.35162	7.52817
320	MICRO.9575.C2	Os09g0527900 [Oryza sativa (japonica cultivar-group)]	27.3.07	RNA.regulation of transcription.C2C2(Zn) CO-like, Constans-like zinc finger family	PGSC0003DMB101000020	Pot_ch02	98.75	987478	987239	8.01231	6.9588	7.33773	6.81575	7.70599	6.44786	6.8273	6.64271	6.71642	6.78512	7.2827	7.04028	7.5622	6.92687	7.32063	6.67243	6.47581	7.15126	7.04585	8.5164	7.97702	8.54814	8.21348	8.18904	8.2195	7.96998	7.45121	6.86419	7.91369	7.23973	8.14163	7.15837	7.9925	6.85847	7.06128	7.62874	6.43422	7.01945	7.38199	7.84772
323	bf_arrayxxx_0075b04.t7m.scf	NA	35.2	not assigned.unknown	PGSC0003DMB000000246	Pot_ch06	95.27	898507	898090	6.66653	7.23684	7.58979	7.10873	6.65396	7.66579	7.4807	6.9542	6.63648	6.64171	6.41283	6.91615	6.63202	8.039	6.81022	7.48708	7.10084	6.55717	7.70054	6.1022	6.20094	6.38259	7.07019	6.26892	6.50646	6.5423	6.2968	7.42585	7.13097	6.73504	6.35781	7.17774	8.2561	6.79184	7.88149	6.68837	7.66853	6.60872	7.21456	7.47051
325	MICRO.14594.C1	NA	35.2	not assigned.unknown	PGSC0003DMB000000082	Pot_ch02	98.96	642698	643083	7.73565	6.92299	8.22543	8.01322	7.18889	7.46998	8.10383	8.23904	7.37056	7.65931	7.3629	7.34539	9.05942	9.52804	7.92748	8.75139	7.31064	6.69211	8.56562	6.76622	7.03903	7.29934	7.07401	6.89584	7.06016	7.81257	7.54131	7.42904	7.40914	6.91111	8.2719	7.15065	9.01659	6.98874	8.93011	8.19498	8.02039	6.56858	8.58318	6.87323
326	bf_cswbxxxx_0060e01.t3m.scf	unknown [Arabidopsis thaliana]	26.19	misc.plastocyanin-like	PGSC0003DMB000000217	Pot_ch11	99.15	867965	868434	6.24586	6.47934	6.30667	6.7599	6.91774	6.44105	6.23651	6.39775	6.56526	6.51289	6.40636	6.69155	6.25121	6.29717	6.88639	6.393	6.56081	6.76346	6.2679	6.17991	6.34522	6.36042	6.26251	6.47509	6.12182	5.9237	6.19198	6.00579	6.11121	6.10303	6.03342	6.77368	6.32255	6.77178	6.66752	6.60286	6.80786	6.8186	6.40189	7.55398
327	MICRO.7955.C1	unknown protein [Arabidopsis thaliana]	35.2	not assigned.unknown	PGSC0003DMB101000020	Pot_ch02	99.55	916144	915697	7.52659	7.60909	7.74353	7.24675	7.46474	7.67826	7.3849	7.02341	7.15907	6.94211	7.24901	7.82021	7.76257	7.68622	7.87195	7.62375	7.38323	7.50948	7.51183	7.56031	7.25813	7.46284	7.38323	7.60385	7.68352	7.49142	7.22877	7.18836	7.11925	7.22242	7.246	7.61259	7.5902	7.54238	7.55273	7.72917	7.36498	7.42568	7.97467	7.59999
350	MICRO.2286.C101	NA	35.2	not assigned.unknown	No Significant Hit	#N/A	NA	NA	NA	8.87399	9.28155	7.02412	6.63856	8.581	7.37349	7.4117	7.08073	7.17641	8.60203	8.68331	8.0219	8.6465	7.05695	7.60135	8.39633	7.18291	7.07427	8.85263	7.8655	7.83939	6.60315	7.63867	7.70095	7.36589	8.57771	7.00701	7.15907	7.00273	6.85558	8.15153	6.95546	7.36637	8.77309	8.50412	8.65308	6.81162	8.63793	8.94292	6.84983
351	bf_acdaxxxx_0062b06.t3m.scf	unknown protein [Arabidopsis thaliana]	35.2	not assigned.unknown	PGSC0003DMB000000575	SL2.10ch06	96.14	107452	106937	10.5673	8.01029	10.2347	10.4957	10.1513	9.24087	11.0101	10.6182	10.549	8.34671	10.8727	10.3586	8.90952	8.03645	10.7349	9.05577	10.3607	10.0309	10.9068	10.2026	9.74204	10.1505	7.95546	7.58388	9.51384	10.4123	10.2037	8.35912	8.33214	11.7541	10.9238	10.8135	11.2146	10.8145	9.12555	11.5222	8.67484	10.3874	11.6114	8.60328
352	MICRO.2018.C2	chloroplast RNA binding protein [Phaseolus vulgaris]	27.3.99	RNA.regulation of transcription.unclassified	different hits	#N/A	99.09	1784024	1783695	9.84789	8.09001	9.36144	8.51038	10.5555	9.6224	8.57567	10.5033	10.0833	8.44549	11.1397	9.16846	10.2696	7.50387	9.55591	7.20796	8.94443	8.64885	9.77313	8.49382	8.77842	8.04734	9.63728	10.1048	8.9143	8.35703	7.89767	8.09226	9.31386	9.62727	7.69841	8.21718	8.5747	9.24651	9.84564	9.46768	8.35703	7.5787	8.6465	10.5618
354	bf_stolxxxx_0055h06.t3m.scf	glutamate dehydrogenase 2 [Arabidopsis thaliana]	12.3.01	N-metabolism.N-degradation.glutamate dehydrogenase	PGSC0003DMB000000379	Pot_ch10	98.29	412185	412358	6.88101	7.65084	7.21744	7.55914	7.24689	7.15015	6.98034	6.85206	6.10261	7.37327	6.93833	6.37194	6.54361	6.61391	6.96847	6.90915	6.36952	6.7049	6.60843	7.03903	6.53385	7.13137	6.73759	6.54987	7.63015	6.49977	7.12969	6.51835	6.92128	6.93267	6.91147	7.19812	6.30025	7.09469	6.57353	7.09202	6.84238	6.99076	6.96166	6.38036
355	bf_arrayxxx_0042f11.t7m.scf	Os06g0687800 [Oryza sativa (japonica cultivar-group)]	30.3	signalling.calcium	PGSC0003DMB000000076	Pot_ch07	99.13	1665209	1664869	6.96058	7.1213	7.22424	7.24901	8.41105	7.41187	7.08641	7.97558	7.25407	7.87831	8.05855	8.21718	7.12233	7.17334	7.38118	7.28636	7.45651	9.01499	7.97063	9.06968	8.56321	8.25419	8.35358	9.50243	8.63309	7.76444	7.95687	8.70862	7.85709	8.01593	7.8743	7.26516	7.23732	8.25993	8.04228	7.51203	8.19919	7.64785	7.16814	8.39686
358	bf_mxflxxxx_0004e06.t3m.scf	unknown protein [Arabidopsis thaliana]	35.2	not assigned.unknown	PGSC0003DMB000000261	Pot_ch04	99.53	438879	439090	8.76262	8.57494	8.76308	9.42959	9.00373	9.31881	8.45101	8.37271	8.8068	8.98923	9.1499	8.79647	8.84112	8.81073	9.0636	9.31716	9.04193	9.63644	9.37634	8.98617	8.87027	8.90896	9.44457	9.28012	9.41451	9.33633	9.31634	9.4114	9.57126	9.12257	9.04162	8.78795	8.93178	8.89144	8.81238	9.27053	9.01419	9.02119	9.31716	8.98617
360	MICRO.3798.C1	catalytic [Arabidopsis thaliana]	18	Co-factor and vitamine metabolism	PGSC0003DMB000000040	Pot_ch03	100	2242327	2242090	7.97228	9.30559	9.3882	8.43093	8.42604	8.41067	8.31831	8.38492	8.47123	9.32165	8.16202	9.25281	8.18556	9.11542	8.38492	9.21792	8.53612	9.31243	8.86957	9.36853	9.6328	9.1597	8.94494	9.07344	8.8579	9.50829	8.92704	9.50743	9.67403	8.35079	8.77974	8.79909	9.15131	9.20571	9.1986	9.05636	9.36199	8.80464	9.28365	8.47123
371	SSBT004C12x.scf	NA	35.1	not assigned.no ontology	PGSC0003DMB102000141	Pot_ch02	96.15	184516	184415	11.2524	10.8624	9.00764	9.43706	11.5553	9.22565	9.43686	9.6177	9.90696	9.82392	11.61	11.88	11.2814	9.98366	9.44101	10.7472	9.53072	10.2434	11.42	10.5531	11.9504	9.40152	11.0236	11.143	8.85809	11.3361	9.2653	9.70644	9.41222	10.1902	11.0774	9.01369	9.27366	11.2892	11.1195	12.1843	9.44566	8.68941	11.0101	9.67317
377	SSBT005E20x.scf	NA	33.99	development.unspecified	PGSC0003DMB000000338	Pot_ch10	90	474402	474539	8.86647	7.57664	9.25596	9.16425	8.89693	8.93627	7.87734	9.29508	8.10303	8.05593	8.79058	7.85295	9.13963	7.9911	8.96587	7.73317	7.63386	7.25112	8.85507	8.41149	7.39478	6.92675	7.07645	8.47914	8.29442	8.85142	7.37951	8.92408	8.6511	8.69805	8.46038	7.36273	7.38968	9.03288	9.26859	8.94722	7.29739	7.0344	9.08809	7.22467
378	bf_arrayxxx_0028h04.t7m.scf	NA	35.2	not assigned.unknown	PGSC0003DMB000000690	SL2.10ch04	96.13	115053	114747	7.48772	6.60616	6.01841	5.70961	5.73437	5.7674	7.28068	5.70989	5.66329	6.65814	7.67435	5.70551	7.807	8.13768	7.05421	8.0341	5.84574	5.79544	5.64286	8.26384	6.7137	6.05507	5.77837	7.55139	7.54131	6.503	5.69879	5.81702	5.74773	7.598	5.86914	6.79126	5.76188	8.01548	5.75542	7.79384	5.76333	5.71084	5.64286	5.81841
380	MICRO.13938.C1	unknown protein [Arabidopsis thaliana]	35.2	not assigned.unknown	PGSC0003DMB102000083	Pot_ch02	100	495853	496274	7.03843	NA	7.17956	6.63583	6.61704	7.30667	6.64321	7.43405	6.97188	7.71727	7.01278	6.29362	6.74919	6.54376	7.10433	6.75766	7.13509	6.61354	6.29234	6.53007	6.35746	6.6824	6.68872	6.11606	7.96375	6.33791	7.07692	6.76418	7.24572	7.53574	6.61449	7.67683	6.97063	6.25168	7.08526	6.34328	7.59737	7.20365	7.58027	7.14748
383	BF_TUBSXXXX_0010F05_T3M.SCF	NA	35.2	not assigned.unknown	PGSC0003DMB000000252	Pot_ch07	98.92	22372	22649	8.45294	6.44516	9.07268	6.27086	8.92224	6.28879	6.48549	6.46195	6.29826	8.79131	8.67597	6.76155	6.19422	9.12963	6.45561	6.19451	6.40012	6.35267	6.07935	6.18375	6.35302	9.5863	6.3145	6.18414	9.33348	9.27271	9.06995	9.3227	6.37916	9.23293	6.29517	8.66511	9.22252	8.93892	9.03722	6.42269	6.2613	5.97012	6.24133	8.75997
385	MICRO.10018.C1	kinase [Arabidopsis thaliana]	30.2.20	signalling.receptor kinases.wheat LRK10 like	PGSC0003DMB000000160	Pot_ch12	96.87	946862	945620	6.65864	6.08925	6.98045	6.39876	6.43388	6.57076	6.51539	6.52076	6.57967	6.43446	6.23348	6.48222	6.66808	6.80665	6.74053	6.74513	6.54537	6.61922	6.8821	7.26693	6.49423	7.00396	5.99172	6.84723	7.13295	6.72184	6.95954	6.45927	6.46227	6.15957	6.63921	6.47485	6.647	6.59112	6.68754	6.75489	6.42626	6.84896	6.66365	6.30947
387	MICRO.5158.C6	putative protein [Arabidopsis thaliana]	35.2	not assigned.unknown	PGSC0003DMB000000008	Pot_ch10	99.07	2846724	2846296	8.65013	9.41106	7.79795	8.95976	8.84572	8.77477	8.33395	7.42585	7.54819	9.12806	7.38323	8.54779	8.89573	8.40918	8.70527	8.59577	7.52817	7.69776	7.44659	7.91706	7.67802	8.02119	7.414	7.44577	7.24882	7.55687	8.76869	7.4246	7.9085	8.77917	8.72093	8.61546	7.99922	9.55338	7.80515	9.30988	9.50243	8.47503	7.53242	7.73118
390	MICRO.16392.C1	ethylene-responsive transcriptional coactivator [Lycopersicon esculentum]	17.5.3	hormone metabolism.ethylene.induced-regulated-responsive-activated	PGSC0003DMB000000136	Pot_ch01	97.32	1354020	1353251	10.6108	9.9482	10.1535	10.3143	10.217	9.17109	9.14115	9.49978	10.4042	9.48741	9.86215	10.0158	9.8603	10.2766	9.38506	10.2517	9.67109	12.577	9.01229	11.833	11.6619	11.9013	12.751	11.7616	10.7028	11.2066	11.7482	11.2231	12.0159	12.2759	12.2528	11.1732	11.0198	10.0759	11.4421	9.82545	10.5067	9.54896	10.678	10.5199
393	STMCP93TV	Tm-2 ToMV resistance protein [Solanum tuberosum]	35.2	not assigned.unknown	No Significant Hit	#N/A	NA	NA	NA	6.65481	6.97012	7.03653	8.91059	7.10334	8.63503	8.83092	8.79277	9.13693	9.11854	8.66602	6.774	6.94373	8.46472	6.80231	8.46532	8.83894	8.56069	8.85448	6.96887	6.72617	6.50913	8.10256	8.14377	8.33493	6.69162	8.57008	8.23566	8.84241	8.33742	8.32329	7.00268	6.82667	6.7993	6.8332	6.98812	8.85527	8.09482	6.86749	8.17406
397	bf_arrayxxx_0053a08.t7m.scf	metallocarboxypeptidase inhibitor precursor [Solanum tuberosum]	20.1.07.06	stress.biotic.PR-proteins.proteinase inhibitors	PGSC0003DMB000001127	#N/A	95.54	17542	17432	12.8155	13.6124	12.0069	13.7527	14.042	12.7949	14.5395	13.0613	13.6242	13.3941	12.9338	13.1403	12.8329	13.2624	14.7343	12.4431	12.6183	13.5133	13.3225	11.2597	10.7844	11.9427	11.6953	11.9679	11.682	13.8217	15.4848	12.1124	14.9456	13.3706	14.7657	14.4286	12.1616	12.4826	12.1748	13.6899	12.7835	14.5737	13.0578	15.1179
399	BF_TUBSXXXX_0051F09_T3M.SCF	NA	35.2	not assigned.unknown	No Significant Hit	#N/A	NA	NA	NA	6.04093	6.2161	8.37291	7.93888	7.73444	5.8251	6.1725	6.13417	7.71486	6.22357	7.82793	8.39762	6.27446	6.40535	8.0938	7.02626	7.94747	7.26665	6.17685	6.8002	6.69597	7.14934	6.12305	6.88034	7.37448	7.39287	5.97103	7.03767	7.18045	5.75885	6.13336	6.11658	6.29571	7.91304	6.46373	8.03026	6.51913	5.85909	5.93121	5.94912
402	bf_ivrootxx_0039e06.t3m.scf	NA	35.2	not assigned.unknown	different hits	#N/A	NA	NA	NA	9.08344	9.09332	8.41105	8.40202	9.07476	7.84689	8.35548	9.16463	9.29963	9.12257	8.07843	9.24111	9.08218	9.13127	9.49107	8.32068	9.2595	8.90169	8.12397	8.13435	8.42869	8.27951	7.48473	8.59851	8.45805	8.41019	8.66396	7.53018	7.96493	8.57387	8.03151	9.6242	7.81099	9.02533	9.25832	9.0504	9.59957	7.44385	9.25689	9.51731
405	MICRO.13445.C1	Cytochrome P450 71A4 (CYPLXXIA4) (P-450EG2)	26.1	misc.cytochrome P450	PGSC0003DMB000000055	Pot_ch03	97.54	1260002	1260367	8.85121	7.5208	6.31189	6.75661	6.99037	8.40103	8.95193	8.22751	6.50622	9.07777	9.20466	6.80984	8.21278	6.75138	8.16935	6.60616	6.47188	7.38857	6.23717	8.2603	7.29717	8.53383	8.93121	7.41052	8.61389	6.97988	7.19373	6.41325	8.74533	8.59412	8.40025	7.88074	8.41382	8.4241	7.52562	9.01369	7.93097	8.05917	7.70181	8.5563
406	MICRO.15791.C1	ATP binding / galactokinase/ kinase/ phosphotransferase, alcohol group as acceptor [Arabidopsis thaliana]	35.1	not assigned.no ontology	PGSC0003DMB000000004	Pot_ch02	99.64	3368588	3369421	7.35026	6.80416	NA	6.99531	7.81292	7.80653	6.89584	7.63379	7.51077	7.27778	7.80694	7.33176	7.89788	6.875	7.70455	7.39639	7.42323	7.96192	7.32362	7.87195	7.72127	7.50999	7.86265	7.95388	7.57297	7.33632	7.44393	7.33561	7.6396	7.7063	6.97188	7.32643	6.91236	7.5873	7.50701	7.62194	7.50999	7.07729	7.36511	8.11966
407	MICRO.10188.C1	peptidyl-prolyl cis-trans isomerase [Arabidopsis thaliana]	31.3	cell.cycle	PGSC0003DMB000000177	Pot_ch09	98.7	836847	836465	8.55322	5.78331	8.3931	6.15467	5.91922	8.48495	9.44507	9.23452	8.59656	8.91807	8.26869	6.23177	8.47278	8.93467	9.65147	6.02248	8.5124	9.19124	8.37002	9.01729	9.39336	10.004	9.43624	10.0506	9.2912	8.69065	9.77837	5.85231	6.04785	9.68008	8.83878	8.80517	9.61054	6.23509	8.73721	9.72783	9.57075	9.33129	8.37271	9.03124
409	MICRO.14804.C1	N-acetyltransferase [Arabidopsis thaliana]	35.1	not assigned.no ontology	PGSC0003DMB000000543	Pot_ch05	97.86	192205	191600	7.10433	7.64607	7.93261	7.55671	7.45976	7.62647	7.53289	7.10904	7.67533	7.76599	7.10313	7.21278	7.25384	7.32905	6.92886	7.0696	7.68622	7.37603	6.93728	6.77935	7.21196	7.25701	7.41187	6.70264	7.31302	7.46433	7.52573	7.4537	7.06966	6.85564	6.69611	7.51402	7.45955	6.95897	7.71968	6.87852	6.9779	6.72347	7.06086	7.40299
410	MICRO.5254.C1	putative zinc finger protein [Capsicum chinense]	29.5.11.04.02	protein.degradation.ubiquitin.E3.RING	PGSC0003DMB000000004	Pot_ch02	99.77	714523	713638	10.8755	10.6023	10.7773	9.87987	10.5138	10.3434	10.8926	10.6513	10.147	10.2918	10.5428	10.5049	10.9218	11.0357	10.9233	10.6324	10.2074	10.3374	10.3438	10.5089	9.96418	10.4143	10.0958	10.4423	10.3086	10.432	10.5661	10.1917	10.6808	9.99085	10.8577	10.9756	10.4155	10.6328	10.7543	10.0675	10.2836	10.9984	10.7344	10.6604
413	MICRO.13781.C1	unknown [Arabidopsis thaliana]	35.1	not assigned.no ontology	PGSC0003DMB000000073	Pot_ch01	100	660732	660412	9.74053	9.37634	9.83538	9.81047	9.43466	9.38463	9.17636	9.70576	9.66123	9.25832	8.87088	9.68694	9.38626	9.52476	9.65959	9.44802	9.73825	10.1769	9.59468	9.95247	9.90734	9.91674	10.0961	9.62874	9.61711	9.48741	9.83109	9.35901	9.71583	9.54265	9.49802	9.34844	9.76431	9.53337	9.76564	9.56001	9.33348	9.86215	9.57398	9.23814
416	MICRO.8570.C2	putative protein [Arabidopsis thaliana]	35.2	not assigned.unknown	PGSC0003DMB000000068	Pot_ch01	100	1920601	1921165	13.1	12.5288	12.955	12.9398	12.4005	13.2984	12.8543	13.0372	12.8476	12.8329	12.7685	12.9126	13.0982	12.7399	12.9488	13.1538	12.7116	13.9365	12.6558	14.0615	13.7782	13.6533	14.134	13.9431	13.3091	13.6533	13.3317	13.229	13.7577	13.5374	13.8822	12.2791	12.8771	12.5801	12.7268	12.6883	12.7673	12.6558	13.0804	12.8934
417	MICRO.9934.C1	hypothetical protein [Prunus persica]	35.2	not assigned.unknown	PGSC0003DMB000000032	Pot_ch04	98.37	1099337	1098724	8.85644	8.89909	9.17297	9.12335	9.02609	9.31414	9.25192	9.20522	9.43046	8.98275	9.07438	9.04483	8.95091	8.60394	9.28613	8.79864	9.59357	8.80381	8.69654	8.33597	8.32068	8.25004	8.76587	9.00612	8.29184	8.48585	8.39042	7.97974	9.20722	8.74235	8.52265	8.9125	8.77219	9.36002	9.26211	9.08836	9.44918	9.18168	8.743	9.01045
435	SDBN003F21u.scf	ATP binding [Arabidopsis thaliana]	35.1	not assigned.no ontology	PGSC0003DMB000000087	Pot_ch06	97.69	1678687	1678558	6.32656	6.53593	6.25953	6.24124	6.3318	6.47509	6.48262	6.4241	6.27566	6.74153	6.54674	6.27566	6.22834	6.58712	6.38789	6.72123	6.57503	6.37556	6.49011	6.08357	6.40012	6.12714	6.40998	6.39597	6.35781	6.12796	6.06822	6.816	6.89764	6.72096	6.26419	6.44729	6.20016	6.41149	6.33038	6.439	6.30919	6.69086	6.34794	6.71886
436	MICRO.12083.C1	NA	35.2	not assigned.unknown	PGSC0003DMB000000047	Pot_ch07	99.76	1439514	1440344	11.1105	11.2096	11.5868	11.31	11.4447	10.8372	11.2727	11.2645	11.1737	10.8219	11.0187	11.2727	10.7826	10.7577	11.6347	11.1567	11.1238	11.2006	10.7791	10.0803	10.6683	10.3058	10.5777	10.676	10.3374	10.7904	11.2049	10.8965	11.5636	10.6337	11.65	11.7975	10.6496	11.0596	10.9207	11.091	11.2176	11.1869	11.2604	11.5411
437	TBSK02966FH02.t3m.scf	NA	20.1.07.06	stress.biotic.PR-proteins.proteinase inhibitors	No Significant Hit	#N/A	NA	NA	NA	10.8556	10.8	12.5833	12.3077	12.5131	11.7946	12.329	11.5643	12.732	11.1051	12.4499	12.8568	11.8266	11.1244	13.0434	11.7231	13.0258	10.3063	10.6508	10.0965	10.7353	9.92411	9.17133	10.0538	10.2192	11.4016	10.5211	10.2151	12.7487	10.615	11.5861	11.6643	11.2826	13.2718	11.3789	13.002	12.2925	NA	10.8939	12.4738
442	MICRO.15127.C1	xylan 1,4-beta-xylosidase [Populus alba x Populus tremula]	10.6.2	cell wall.degradation.mannan-xylose-arabinose-fucose	PGSC0003DMB000000164	Pot_ch04	96.35	510173	510977	6.15877	5.87268	5.96556	6.26344	6.20907	6.13356	6.33676	6.45675	6.40838	6.10199	7.05335	6.06939	6.1731	7.06342	6.12847	5.95431	6.49613	7.36632	6.62328	7.62784	8.12371	7.49649	6.73249	6.96966	8.49809	6.73088	6.83902	6.79074	6.51171	6.64657	6.83264	6.27336	5.96384	6.37375	6.19364	5.94947	5.95074	6.20588	5.7236	6.52945
443	MICRO.12778.C1	RNA-binding region RNP-1 (RNA recognition motif) [Medicago truncatula]	27.1	RNA.processing	PGSC0003DMB000000097	Pot_ch12	99.81	551749	551229	12.0575	11.6339	12.152	11.9022	11.8144	11.9231	11.5839	11.9976	11.4773	11.5263	11.5964	11.7706	11.5496	11.7616	11.8621	12.0717	12.0273	11.5943	11.8683	11.1617	11.4239	11.7393	11.3531	11.3144	11.5135	11.7917	11.3671	11.3231	11.3961	12.0646	11.5094	11.6485	11.8337	12.0159	11.9022	12.1447	12.188	11.5035	12.3469	11.6746
451	MICRO.3092.C1	ATP-dependent peptidase/ ubiquitin-protein ligase/ zinc ion binding [Arabidopsis thaliana]	29.5.11.04.02	protein.degradation.ubiquitin.E3.RING	PGSC0003DMB000000062	Pot_ch03	96.76	2159738	2159555	6.71023	6.90063	6.844	7.04142	6.98525	6.9527	6.70044	6.9264	6.87852	6.42377	6.90385	6.66667	6.69411	6.84375	7.28847	6.52821	6.91182	9.02277	6.72191	8.02058	8.62361	8.32761	9.26418	8.26843	7.72553	8.10191	7.1803	7.02818	8.5894	7.76257	8.6505	6.85595	6.97245	6.72008	6.86056	6.85459	6.64785	6.98152	6.66104	6.86865
452	SDBN003G24u.scf	Os03g0180000 [Oryza sativa (japonica cultivar-group)]	34.12	transport.metal	PGSC0003DMB000000037	Pot_ch07	97.44	2412294	2411669	7.50834	6.42061	7.03277	6.18542	7.26832	6.54046	6.47894	6.43686	6.32656	7.00701	7.26975	6.51289	6.62379	7.16804	6.68108	7.0996	6.60982	6.35302	6.56526	6.28128	6.47581	6.81759	6.08494	6.34487	7.22853	6.63971	6.87822	6.93652	6.32674	6.59098	6.11266	7.21687	7.04839	7.57877	7.4815	6.90522	6.43025	6.25981	6.47581	7.24934
460	MICRO.2219.C5	NA	16.2.1.01	secondary metabolism.phenylpropanoids.lignin biosynthesis.PAL	PGSC0003DMB000000177	Pot_ch09	97.3	215610	215757	7.71486	6.04255	6.3101	6.42817	7.06251	6.24152	7.16898	7.41308	7.80467	6.22472	8.53248	8.07682	7.43875	6.59564	7.012	6.34522	6.84884	11.225	5.93121	10.3078	10.8466	10.0672	10.4183	11.688	9.76237	9.83603	8.30068	8.02391	8.07827	9.24495	10.4814	5.82245	6.86284	6.79197	6.57758	6.81809	6.90397	7.71727	5.9766	7.48022
461	bf_acdcxxxx_0004a08.t3m.scf	NA	35.2	not assigned.unknown	PGSC0003DMB000000104	Pot_ch01	95.53	1540257	1539587	7.00006	7.93167	7.50024	7.15557	6.91212	7.46271	6.48645	7.08794	6.80192	7.35664	6.66456	7.4807	6.71886	7.21018	7.12351	6.4799	7.44745	7.06037	7.73118	6.77394	6.65332	6.78201	6.86253	6.46421	7.04353	6.8412	6.68345	7.04801	6.82403	6.73685	6.41618	7.06128	7.1508	6.71968	6.84344	7.01377	6.7137	6.68851	7.38178	6.74567
465	MICRO.2814.C1	3-hydroxy-3-methylglutaryl coenzyme A reductase; HMG-CoA reductase; EuHMGR [Eucommia ulmoides]	16.1.2.3	secondary metabolism.isoprenoids.mevalonate pathway.HMG-CoA reductase	PGSC0003DMB000000032	Pot_ch04	99.9	2456548	2457533	9.01441	8.19154	6.22729	7.77044	9.16208	7.70455	8.62596	8.00587	8.1266	7.85101	7.16978	8.81219	8.05297	7.48653	8.21278	9.13931	7.91348	9.68067	6.31737	8.70294	10.2863	9.41222	10.0854	8.93046	10.0115	8.29455	9.26352	9.04483	9.08057	8.94238	10.1987	7.40695	6.31028	7.7837	7.19305	6.25449	7.62419	8.44702	8.05216	8.52891
468	MICRO.12938.C1	unknown protein [Arabidopsis thaliana]	35.1	not assigned.no ontology	PGSC0003DMB000000385	Pot_ch10	97.28	325148	326356	8.5493	9.0401	8.4149	8.96314	9.00098	8.06827	8.75279	7.95302	8.62504	8.62544	8.45614	8.89435	8.33185	8.64733	8.86173	9.19505	8.66014	9.54784	8.1029	8.83112	8.88502	9.34475	8.24623	8.75943	8.89365	8.45345	8.89281	8.72832	8.05577	8.45894	8.63192	7.96083	8.39353	8.88906	7.69325	8.32616	8.55886	8.79525	7.96421	8.93554
469	MICRO.695.C6	ATP binding / kinase/ protein serine/threonine kinase [Arabidopsis thaliana]	30.2.7	signalling.receptor kinases.leucine rich repeat VII	PGSC0003DMB000000279	Pot_ch06	99.41	178185	179031	6.67355	6.46744	6.52216	6.62444	6.20714	6.53123	6.41107	6.34038	6.27391	6.18276	6.72448	6.21051	6.24595	6.97245	6.3446	6.65828	6.34899	6.46728	6.40468	6.27659	6.46373	6.43694	6.54452	6.47075	6.60381	6.38687	6.35267	6.20936	6.4445	6.71785	6.74866	6.64035	6.61165	6.29498	6.31423	6.13336	6.34223	6.15055	6.46373	6.16476
470	MICRO.5009.C1	unknown protein [Arabidopsis thaliana]	15	metal handling	PGSC0003DMB000000034	Pot_ch12	99.19	788756	789003	9.1924	9.16641	9.0861	9.39244	9.16005	8.99704	8.58548	8.84372	9.50743	8.62721	9.0022	9.14115	8.93908	9.14878	8.96621	8.84468	9.20012	9.493	9.03551	9.27366	8.68532	9.18216	9.65553	9.16769	8.99704	8.8571	9.22441	8.9712	8.89231	9.05068	9.11793	9.10922	9.08887	9.15921	9.38152	9.22003	8.90848	8.54018	9.12886	9.46716
476	MICRO.5319.C5	Polyprotein, putative [Solanum tuberosum]	35.2	not assigned.unknown	PGSC0003DMB103000051	Pot_ch04	94.35	447	1541	6.64628	6.76221	6.87244	6.9457	6.73699	6.89584	6.58823	6.52247	6.69003	6.99037	6.48262	7.13234	6.57016	6.64799	6.80755	6.898	6.58042	6.64514	7.0064	6.34724	6.58385	6.64486	6.46712	6.52053	6.49566	6.90677	6.55459	6.34618	6.44048	7.33632	6.48971	7.37448	7.26303	7.08526	7.14728	7.23186	7.60832	6.97983	6.90308	7.1191
477	bf_cswbxxxx_0008h06.t3m.scf	NA	35.2	not assigned.unknown	different hits	#N/A	94.22	60744	60916	10.1578	10.3223	9.90082	10.3116	9.35239	9.60353	10.2604	10.1407	9.5065	10.1411	9.31974	9.30669	9.744	10.3567	9.57433	10.6006	9.6328	10.0639	9.76096	9.19785	9.61435	9.7308	9.75414	9.48446	9.46329	9.3854	10.06	10.0888	9.59074	9.8603	9.91967	10.5085	10.1845	10.1773	9.58007	9.68281	9.86667	9.3102	9.85753	9.64463
478	bf_mxflxxxx_0065a08.t3m.scf	PUP1 (PURINE PERMEASE 1); purine transporter [Arabidopsis thaliana]	34.1	transport.nucleotides	PGSC0003DMB000000510	SL2.10ch07	97.27	160278	159738	7.36589	8.17633	7.68549	7.69345	7.54069	8.44419	8.28132	7.59327	7.6502	7.50398	7.30374	7.31961	7.80311	7.99054	7.43739	8.72191	7.73199	8.48728	8.10053	9.82449	7.90323	8.2472	8.77604	8.59248	8.2439	7.35664	8.19768	7.65279	8.08465	7.72708	8.10303	7.13336	6.91384	6.9305	7.38976	7.38917	6.90677	7.1124	7.55944	7.03342
481	SDBN006A19u.scf	NA	35.2	not assigned.unknown	PGSC0003DMB000000062	Pot_ch03	100	204704	205021	6.6524	6.54957	6.84896	6.84282	7.70927	6.30658	6.93331	6.36537	7.38045	6.18845	6.80192	7.05146	6.23348	6.18992	7.00945	6.32612	7.36207	7.06465	6.2613	6.16346	6.62596	6.33694	6.29353	6.24924	6.21523	6.38216	6.10261	6.16635	7.57477	6.10448	6.47918	6.4839	6.57098	7.5922	6.60814	6.9101	6.47147	7.00518	6.53007	7.59663
485	MICRO.7977.C2	Os01g0874900 [Oryza sativa (japonica cultivar-group)]	1.02.05	PS.photorespiration.serine hydroxymethyltransferase	PGSC0003DMB000000105	Pot_ch01	97.86	1068350	1068957	9.99628	10.616	10.183	10.3326	10.3426	10.6907	10.7045	10.3291	10.3314	10.6284	10.0825	10.1502	10.3407	10.5437	10.8624	10.6032	10.1004	10.7226	10.4631	10.4273	10.283	10.3555	10.3682	10.531	10.5657	10.5306	10.4011	10.4336	10.5847	10.3069	10.5645	10.517	10.6125	10.3254	10.3265	10.3398	10.3279	10.0566	10.7778	10.8362
487	bf_stolxxxx_0038d02.t3m.scf	NA	29.2.2	protein.synthesis.misc ribosomal protein	PGSC0003DMB000000174	Pot_ch09	92.06	96039	96220	7.2653	7.1862	7.55349	7.30789	7.02264	9.85199	10.0006	9.68494	9.96653	10.1561	9.84706	7.70346	7.58649	10.4094	7.65867	10.1477	9.99699	11.5298	9.86569	8.16498	8.55941	8.46197	11.1919	11.4925	11.4952	8.67643	11.0624	10.862	11.0031	10.1961	10.7023	9.89554	7.70866	7.39287	10.0833	9.73379	9.80292	10.1276	7.13549	10.3746
490	MICRO.1887.C2	unknown [Solanum tuberosum]	29.5.11.20	protein.degradation.ubiquitin.proteasom	PGSC0003DMB000000102	Pot_ch07	100	587047	587384	6.66456	6.54414	6.33773	6.35258	7.04774	6.7603	6.72725	6.47565	6.31584	6.56209	7.49439	6.55002	6.73034	7.3468	6.59689	6.57683	6.53192	8.31046	6.20839	8.26405	9.3227	9.14819	8.44684	8.35343	9.11063	7.99463	7.88343	8.10058	8.28879	6.98694	8.11359	6.74746	6.62502	6.85607	6.5772	6.55906	6.14602	7.23878	6.53547	6.95391
491	STMJP64TV	NA	35.2	not assigned.unknown	PGSC0003DMB102000423	Pot_ch02	97.67	227456	227245	7.85036	8.0793	7.92001	7.71727	7.88844	7.67784	8.23904	7.97943	7.49799	7.68931	8.1327	7.94205	8.32193	8.27123	8.8068	8.28714	7.81803	8.51365	7.90015	8.74871	10.0266	9.60793	10.7404	10.6206	10.0255	8.89365	9.37984	8.79213	10.0583	8.00354	10.164	8.45425	9.0022	7.70579	8.31472	8.46871	7.4357	7.70003	8.17609	9.05437
492	BF_TUBSXXXX_0002E02_T3M.SCF	NA	35.2	not assigned.unknown	PGSC0003DMB000000433	Pot_ch11	96.4	438242	438133	9.38626	8.44311	8.57984	8.84771	8.86475	9.88553	8.68732	8.61239	8.64384	9.63583	8.55349	8.76869	8.76558	8.79332	8.72008	8.44995	8.78625	8.94336	9.36634	8.77842	9.26891	8.91668	9.16548	8.81876	9.13847	8.73208	8.76889	8.7763	9.02765	9.46481	8.48378	9.03624	8.68346	9.49948	8.69745	9.72969	8.6445	8.49712	8.54779	8.62325
495	MICRO.5036.C1	hypothetical protein MtrDRAFT_AC121239g27v1 [Medicago truncatula]	35.1	not assigned.no ontology	PGSC0003DMB000000500	Pot_ch01	99.1	313607	313276	9.34985	8.75646	9.34202	9.28344	9.79328	9.12692	9.06261	9.45292	9.5003	8.48673	9.65959	9.7045	9.73858	9.159	9.83603	8.93204	9.24495	9.79097	9.32904	9.87953	9.57457	9.53337	10.1369	9.80491	9.43222	9.98407	9.51885	9.00244	10.5841	9.44733	10.1026	9.24195	8.79618	9.36996	9.29848	9.14395	9.38235	9.38877	8.90979	9.7452
500	BF_LBCHXXXX_0054A04_T3M.SCF	Cytochrome P450 71A4 (CYPLXXIA4) (P-450EG2)	26.1	misc.cytochrome P450	different hits	#N/A	98.04	28656	27943	6.2252	6.03821	6.33012	6.44147	6.66026	6.51812	6.54987	6.40324	6.97858	6.08389	6.47011	6.58533	6.99031	6.09438	6.66808	7.6919	6.92599	6.72563	6.3279	6.53485	6.46421	6.10334	6.05893	6.9497	6.64143	6.44557	6.61318	6.46728	6.77974	5.99665	6.31064	6.2484	6.35537	7.00089	6.58414	6.97012	6.44982	6.00268	6.18414	6.70264
502	MICRO.11452.C2	NA	35.2	not assigned.unknown	PGSC0003DMB000000073	Pot_ch01	99.21	1232818	1233321	7.16873	8.44876	7.90778	7.66748	7.05952	8.14741	7.72313	7.30708	7.04845	7.58771	7.05952	7.26757	7.79776	7.9716	7.65849	7.8463	7.25126	6.72387	7.1035	6.56277	6.66808	6.74227	6.55489	6.70298	7.19938	7.80279	6.85379	7.62694	6.70462	7.95443	7.69776	8.11033	8.27223	7.78684	7.09286	8.01164	7.6497	6.81683	8.24204	7.51726
519	MICRO.17303.C1	unnamed protein product [Arabidopsis thaliana]	30.3	signalling.calcium	PGSC0003DMB000000116	Pot_ch12	100	115040	115196	8.79909	8.59695	9.17109	8.8909	8.72093	9.27332	8.13046	8.76789	8.85121	8.86957	8.35773	8.66783	8.48585	8.39353	8.71436	8.5563	9.11005	8.21102	8.97508	7.54238	7.77873	8.39523	8.41865	7.52259	8.1056	8.3574	7.69304	7.87043	8.28458	8.0165	7.81041	8.28609	9.1202	8.75766	8.39431	8.50591	8.53499	8.53764	8.85311	7.65517
520	MICRO.8955.C1	Os04g0531100 [Oryza sativa (japonica cultivar-group)]	35.1.19	not assigned.no ontology.C2 domain-containing protein	PGSC0003DMB000000281	Pot_ch08	100	683943	684206	11.8266	12.0273	11.3835	11.5235	12.0069	11.4349	11.4252	11.6457	11.4734	11.8705	11.7386	11.8924	11.6767	11.5049	11.8198	11.7446	11.6051	12.424	11.8305	12.3501	12.142	12.4826	12.2304	12.269	12.0003	12.0655	12.3349	12.1447	11.9757	11.5021	12.1288	11.8313	12.0069	12.3251	11.8541	11.6968	11.4141	12.1757	11.6184	11.9739
521	MICRO.4592.C1	glutathione S-transferase [Pisum sativum]	35.1	not assigned.no ontology	PGSC0003DMB000000071	Pot_ch09	98.85	734767	735028	7.61216	7.32554	7.32732	7.54468	8.08157	7.76313	7.8685	8.20786	8.56944	8.18863	8.57818	8.72519	7.80653	8.10347	8.11508	7.53312	8.21979	8.83482	7.87813	7.95362	7.81492	8.84596	8.48477	8.09978	9.49397	7.70678	9.19169	8.22434	8.01322	8.05593	7.34064	7.75552	7.80087	7.7984	8.11508	8.05254	8.12742	8.66187	7.29016	9.10281
522	MICRO.15094.C1	calmodulin binding / transcription regulator [Arabidopsis thaliana]	27.3.39	RNA.regulation of transcription.AtSR Transcription Factor family	PGSC0003DMB102000031	Pot_ch12	99.49	617336	616748	9.55123	10.4147	10.3766	10.0488	10.3967	10.3913	10.3508	10.0631	9.92685	10.0877	10.0336	10.3258	9.70169	9.47044	10.5708	10.0273	10.094	10.3119	10.0092	9.79328	10.6257	10.0201	10.6469	10.1821	9.74652	9.78612	9.55679	9.8127	10.464	9.8065	9.85388	9.72547	9.87417	9.6998	9.95048	9.95594	10.4022	9.5274	9.95656	10.0586
528	POCAO30TV	NA	35.2	not assigned.unknown	PGSC0003DMB000000018	Pot_ch04	90.79	1398992	1399357	5.6321	6.41493	6.34135	5.56263	6.63885	5.64814	6.50693	6.49732	6.64107	5.62979	5.6748	6.53007	5.59505	5.65977	6.72063	5.80301	6.76149	6.23281	5.6308	6.10531	6.2729	5.86216	6.04872	6.12581	5.63008	5.69797	5.59505	5.65055	5.66343	5.7899	6.0973	5.73169	6.37599	6.65013	6.57967	5.80148	6.55292	5.73209	5.74999	6.73685
529	MICRO.539.C1	ZCW7 [Arabidopsis thaliana]	35.1	not assigned.no ontology	PGSC0003DMB000000226	Pot_ch04	96.64	1024948	1024384	7.75423	7.46603	7.22405	8.14554	8.14846	7.08773	7.85227	8.01322	7.78554	7.79454	7.61154	8.14554	7.86124	8.08157	7.18532	8.06569	7.87922	7.48549	7.61864	7.28559	7.45996	7.12351	7.32014	7.14748	7.37327	6.84375	6.86988	7.37568	7.31858	7.00923	7.69907	8.4266	7.07787	7.31495	7.39461	7.32211	8.29571	7.42585	7.19773	7.2384
530	MICRO.15722.C1	FKF1 (FLAVIN-BINDING KELCH DOMAIN F BOX PROTEIN); signal transducer/ ubiquitin-protein ligase [Arabidopsis thaliana]	29.5.11.04.03.02	protein.degradation.ubiquitin.E3.SCF.FBOX	PGSC0003DMB000000469	Pot_ch01	99.09	121871	120882	11.8895	11.6015	12.2123	11.8166	11.907	10.8405	10.2607	10.6269	11.401	11.0112	10.4035	11.532	10.5454	10.3959	11.9739	11.8059	11.8407	12.0619	11.4694	10.833	11.6184	11.9087	10.7596	10.6288	11.2243	10.3149	11.0139	10.3612	11.0828	11.7661	11.6376	10.4373	12.0478	10.5661	11.8496	10.9186	10.8646	10.5319	11.0862	11.3543
536	MICRO.14990.C1	unknown protein [Arabidopsis thaliana]	27.3.71	RNA.regulation of transcription.SNF7	PGSC0003DMB000000072	Pot_ch05	98.32	1178589	1178767	10.061	9.75783	9.74974	9.74461	9.92487	9.81665	9.28933	9.62817	9.95656	9.63524	10.2051	10.0661	10.0432	9.79133	10.0603	9.76158	10.0773	9.88691	9.93564	9.39132	8.97295	9.28555	9.28962	9.34573	9.64438	9.40359	9.65421	9.40757	9.3937	9.63673	9.5889	9.97142	9.51885	9.9758	9.3711	9.71583	9.58338	9.85917	9.53159	9.82545
539	MICRO.8543.C1	10-hydroxygeraniol oxidoreductase [Camptotheca acuminata]	16.2.1.10	secondary metabolism.phenylpropanoids.lignin biosynthesis.CAD	PGSC0003DMB000000152	Pot_ch11	97.29	25837	26352	9.49136	8.44905	8.23592	8.47523	9.49275	9.68424	9.77637	10.3002	9.65774	9.88311	10.7571	10.6647	10.1656	8.8885	9.4499	9.46941	9.44507	9.0022	8.814	9.02044	9.27585	8.4172	9.35602	9.43528	11.2955	9.21112	10.0668	10.0006	9.27791	8.69831	8.67618	8.89455	8.45455	9.67753	8.96003	9.13127	9.73146	9.68067	8.7145	10.5829
540	MICRO.16075.C1	NA	35.2	not assigned.unknown	PGSC0003DMB000000541	Pot_ch01	98.35	127566	128353	13.5504	13.8242	13.7218	13.7149	13.4346	13.6103	13.1573	13.6681	13.1573	13.2552	13.0819	13.4346	13.2963	13.2385	13.4834	13.6439	13.5571	13.4403	13.9308	12.9707	13.012	13.6412	13.6872	13.0932	13.555	13.4224	12.9882	13.4565	12.9067	13.1502	13.1207	13.3505	13.6724	13.3796	13.6922	13.4708	13.2098	12.8087	13.958	12.9413
541	MICRO.7220.C1	putative sugar transporter [Arabidopsis thaliana]	34.2	transporter.sugars	PGSC0003DMB000000363	Pot_ch01	95.83	459825	459547	7.01117	7.75337	7.25944	7.75915	6.80589	6.94153	7.5744	7.65839	7.52794	7.38976	6.79583	7.12969	7.02692	7.60403	8.16229	7.39707	8.01499	7.85798	7.8901	7.48413	6.61165	7.31871	7.44892	7.5291	8.07335	7.89124	6.85379	6.72428	8.23779	7.33052	7.71846	8.46611	7.23447	7.91369	7.61755	7.15752	7.87901	8.00315	7.61835	7.61084
544	MICRO.18223.C1	Protein kinase [Medicago truncatula]	29.4.1.57	protein.postranslational modification.kinase.receptor like cytoplasmatic kinase VII	PGSC0003DMB000000801	SL2.10ch06	100	47484	47091	6.2081	8.70491	6.15797	6.07798	6.3372	8.26133	6.15136	6.1303	6.23878	8.29442	6.44311	6.69017	8.68712	8.33886	6.37642	8.23859	6.45431	6.78026	6.05055	6.11565	6.33304	6.04082	8.05475	8.36134	6.21965	6.06374	6.34073	8.83092	8.35028	6.00768	6.15667	6.11781	6.17912	6.41827	7.58403	6.37599	8.22851	6.43628	6.16506	8.77451
549	MICRO.15754.C1	NA	35.2	not assigned.unknown	PGSC0003DMB000000558	Pot_ch06	97.63	72978	73315	6.88391	7.49364	7.27299	7.06502	6.82598	6.84045	6.59283	7.13549	6.80965	6.8764	6.63684	6.87943	6.6785	6.99172	6.987	6.8728	6.88295	7.09725	6.82132	6.9497	6.97575	6.94431	7.1064	6.97535	7.00234	7.14914	7.13066	7.01841	7.09725	7.36233	7.24015	7.16466	7.09045	7.00206	7.36081	7.03892	7.27728	6.41585	7.34592	6.74919
550	MICRO.5066.C1	unknown protein [Arabidopsis thaliana]	35.1	not assigned.no ontology	PGSC0003DMB000000008	Pot_ch10	97.47	611802	611447	11.4016	NA	11.2591	11.2119	11.8398	11.3398	10.5191	11.4917	10.6803	10.7945	11.6178	10.5415	11.4481	10.5199	11.4428	10.2958	10.638	10.5631	11.0752	11.0835	10.4332	10.1855	10.7754	10.6878	10.8598	10.9479	10.983	10.7059	11.7107	11.0336	11.2388	10.8885	11.1815	10.7582	11.3842	10.5301	10.3411	10.2679	11.4801	10.7615
552	MICRO.15833.C1	unknown [Solanum tuberosum]	9.9	mitochondrial electron transport / ATP synthesis.F1-ATPase	PGSC0003DMB000000198	Pot_ch08	94.76	900792	900412	8.59248	8.54144	8.84596	10.2136	8.85666	9.05554	10.0255	8.62652	8.82176	8.67664	8.97177	8.62721	9.06995	8.74771	10.773	9.26947	8.84479	9.28684	9.79454	8.92866	9.07344	9.09166	9.9001	9.12555	9.11793	8.92813	8.94582	8.96294	8.80635	9.66454	8.84669	8.61564	9.14862	9.0456	8.9552	8.9572	10.2598	9.5162	8.9656	10.9103
558	MICRO.6483.C1	unknown protein [Oryza sativa (japonica cultivar-group)]	35.2	not assigned.unknown	PGSC0003DMB000000243	Pot_ch05	97	436512	437109	6.75575	6.26567	6.1727	6.34548	6.38985	6.47509	6.21003	5.94657	6.09605	6.41442	6.43008	6.6372	6.54636	5.97546	6.84983	6.6541	6.13173	6.44909	6.65283	6.91851	6.71288	6.53562	6.64321	6.62647	6.60454	6.2627	6.69879	6.10676	6.31567	6.54115	6.20965	6.13336	6.48955	6.33791	6.56164	6.67627	6.81372	6.29517	6.4936	6.08452
562	MICRO.16830.C1	Vacuolar protein sorting 55 [Medicago truncatula]	29.3.4.3	protein.targeting.secretory pathway.vacuole	PGSC0003DMB000000274	Pot_ch08	99.44	148495	148848	9.86	9.109	9.43447	9.42187	9.62762	9.28758	9.55679	9.89099	9.42794	9.64868	9.247	9.67872	9.22653	9.17578	9.08406	9.37198	9.25255	9.10395	9.06493	8.78253	8.77131	8.82609	8.98466	8.69676	8.86196	8.80325	9.35424	8.86248	9.27694	8.8343	9.18045	9.25523	9.01706	9.32404	9.07613	9.24251	9.493	9.18409	9.23027	9.71141
563	MICRO.11140.C1	signal recognition particle 54 kDa subunit precursor [Arabidopsis thaliana]	29.3.3	protein.targeting.chloroplast	PGSC0003DMB000000021	Pot_ch09	95.1	1459920	1460264	10.6309	8.15226	10.832	8.20786	8.24336	10.7872	10.304	11.8028	10.8788	10.6584	10.975	8.56287	11.4512	10.245	10.5301	10.2431	10.6656	10.6246	10.5428	10.4898	10.8293	11.098	10.5075	11.1785	8.49354	11.1612	11.5298	8.35197	10.8316	11.12	10.1294	10.2879	10.9563	8.1234	10.6742	11.193	10.3487	10.8066	8.15537	10.766
567	bf_cswbxxxx_0031h09.t3m.scf	NA	35.2	not assigned.unknown	PGSC0003DMB000000330	Pot_ch04	96.43	235220	235110	6.92611	7.26873	7.2066	6.74187	7.03391	7.03173	7.04656	7.43446	7.05206	6.62618	6.97898	7.11709	6.90504	6.47982	6.35633	7.77456	6.75429	6.51874	6.84655	6.52628	6.24482	6.92146	6.72947	6.75925	6.78116	6.65835	6.98981	6.69086	6.67599	7.53705	6.93202	7.24369	7.27801	7.20079	7.65782	6.73779	7.26591	6.43182	6.97926	7.21557
571	SSBN001M23u.scf	Multi antimicrobial extrusion protein MatE [Medicago truncatula]	34.99	transport misc	PGSC0003DMB000000108	Pot_ch03	99.62	1328156	1327896	8.49215	8.07229	8.67169	8.5204	7.90683	8.15261	8.03296	7.78684	8.34671	8.29127	7.91055	8.21208	8.31315	7.94057	8.74502	8.16351	8.67744	8.86786	8.16603	7.64553	9.02142	8.30335	8.76157	8.20931	8.02305	7.72394	7.77365	7.7105	8.75391	7.94683	8.5467	8.15143	8.3777	8.31544	8.32273	8.33424	8.06476	8.18686	8.36624	7.64999
573	MICRO.16666.C1	2-oxoglutarate-dependent dioxygenase [Solanum lycopersicum]	17.5.1	hormone metabolism.ethylene.synthesis-degradation	PGSC0003DMB000000140	Pot_ch12	95.77	1144811	1144434	5.91141	5.70003	6.00579	5.87828	5.82119	6.25018	6.22472	6.43883	6.4035	6.3246	6.25281	6.32594	5.95443	6.18247	5.94077	6.32905	6.47702	6.74293	6.13793	6.01466	5.97387	6.25046	6.36025	6.39834	7.07512	5.74587	6.63569	6.55223	6.25981	6.32175	6.18542	6.18571	5.73209	5.93972	6.33588	6.32291	6.15667	6.05033	5.87329	6.40746
575	MICRO.16837.C1	protein phosphatase 2C homolog [Mesembryanthemum crystallinum]	29.4	protein.postranslational modification	PGSC0003DMB000000039	Pot_ch03	99.12	1651618	1651050	8.67137	8.12918	9.30617	9.11271	8.87168	9.00293	8.47278	8.62674	8.69469	8.75545	8.76818	8.87376	8.89121	8.87376	8.74077	8.60709	8.90573	9.0183	8.79618	8.71408	9.03579	8.70676	8.85867	9.12044	9.29508	9.02533	8.97922	8.7924	8.86316	8.68063	9.06178	8.87009	9.09943	8.45894	8.57217	8.70755	8.71506	8.91197	8.81435	9.07987
576	MICRO.6774.C2	NA	27.3.12	RNA.regulation of transcription.C3H zinc finger family	PGSC0003DMB000000155	Pot_ch12	97.92	888501	888786	11.9626	13.0035	13.4306	11.7175	12.6945	13.2661	13.4856	11.924	13.6079	13.7498	13.819	13.4901	12.8976	12.9324	13.6335	12.8517	13.9914	12.7179	12.5975	12.6336	12.7141	11.6804	12.4314	11.9713	13.1711	11.2336	11.0379	11.4474	12.5846	12.9338	11.42	12.0399	12.5175	12.1832	12.7534	13.7366	13.8359	11.9311	12.1188	13.1555
579	MICRO.3555.C2	nucleic acid binding [Arabidopsis thaliana]	35.1	not assigned.no ontology	PGSC0003DMB000000506	Pot_ch10	99.77	85309	85738	11.2072	11.3751	11.3119	11.5035	11.3225	11.3392	11.0796	11.1687	11.1935	11.4801	11.0963	11.4208	11.1442	11.2293	11.5847	11.1845	11.3501	11.9551	11.1329	11.7482	11.833	11.656	12.0352	11.7008	11.8767	11.5698	11.4946	11.866	11.6304	11.3562	11.6258	11.1999	11.4667	11.3024	11.2921	11.3684	11.092	11.0466	11.3771	11.2018
583	MICRO.16260.C1	HECT; Ubiquitin [Medicago truncatula]	29.5.11.04.01	protein.degradation.ubiquitin.E3.HECT	PGSC0003DMB000000580	Pot_ch05	99.12	215191	214737	10.1922	10.1298	10.0229	10.1048	9.95626	10.313	10.3074	10.3546	10.4628	10.3567	9.99955	10.1505	10.3419	10.1712	10.4483	10.3164	10.5366	9.59423	10.0544	9.47517	9.6279	9.72172	9.59993	9.40328	9.73506	9.6831	9.51384	9.45637	9.74783	10.2266	9.56888	10.33	10.3168	10.283	10.3116	10.4369	10.4718	10.0452	10.5494	10.1697
584	bf_swstxxxx_0058h03.t3m.scf	NA	35.2	not assigned.unknown	No Significant Hit	#N/A	NA	NA	NA	8.43422	8.90603	9.24998	9.40514	7.96504	7.63555	8.01548	8.94602	7.67575	7.76714	6.94048	7.95558	7.70726	8.22813	7.56304	8.72453	7.67533	6.9527	7.23613	7.2122	7.48038	7.37396	7.60858	6.56639	7.21687	6.99413	7.78201	7.62885	7.77983	8.4413	7.8821	7.82434	8.84727	7.65244	9.21338	7.9315	8.06406	7.89704	9.02277	8.37927
585	MICRO.17161.C1	Tetratricopeptide-like helical [Medicago truncatula]	35.1.5	not assigned.no ontology.pentatricopeptide (PPR) repeat-containing protein	PGSC0003DMB000000527	Pot_ch02	98.2	121836	121171	7.06315	7.06609	7.06433	7.44516	6.9168	7.19714	7.21639	6.96058	7.16107	7.22443	6.60894	6.91957	7.33729	7.40594	7.31252	7.4878	7.31674	7.67183	7.17956	7.38345	7.41576	7.39287	7.54418	7.64268	7.53366	7.22929	7.32696	7.10666	7.29234	7.11688	7.38456	7.01758	7.40206	7.22123	7.26665	7.06128	7.48665	6.66273	7.23987	7.05044
586	ACDA01286D02.T3m.scf	NA	35.2	not assigned.unknown	PGSC0003DMB000000846	SL2.10ch11	95.1	85435	85295	8.16516	8.92138	8.93204	9.32291	8.97973	9.12963	9.08952	8.88577	9.16596	9.39563	8.88261	9.09045	9.2234	9.45047	9.31061	9.43956	9.2452	8.54582	9.18765	8.42579	7.39266	8.4667	8.13768	8.3917	8.26546	8.75477	8.88927	8.55668	8.52682	8.20677	8.58784	8.45182	9.34547	9.48581	9.40708	8.271	9.47401	9.03316	9.06425	9.27109
603	MICRO.2729.C1	unknown protein [Arabidopsis thaliana]	35.2	not assigned.unknown	PGSC0003DMB000000034	Pot_ch12	95.25	1865252	1865790	7.25827	7.073	5.94634	6.96355	6.05055	5.97103	6.10053	6.00501	7.05076	5.96132	5.99944	7.0381	6.06214	6.80984	5.99855	7.59149	7.16749	7.55895	7.30852	7.37556	6.17951	7.51539	7.2653	7.50701	7.61362	6.92358	7.63318	7.12581	6.10614	7.10417	7.29148	6.86774	6.72617	7.12969	7.14279	7.02451	6.07268	6.85026	6.97188	6.84356
605	MICRO.3461.C3	CLPX; ATP binding / ATPase/ nucleoside-triphosphatase/ nucleotide binding / protein binding [Arabidopsis thaliana]	29.5.05	protein.degradation.serine protease	PGSC0003DMB000000126	Pot_ch03	99.02	528668	529074	11.7931	11.6178	11.3093	11.3037	11.4481	11.3817	11.7313	11.4056	11.3765	11.4917	11.7746	11.4856	11.5155	11.3862	11.7452	11.3439	11.5276	12.3611	11.6029	11.9942	12.7593	12.188	12.6654	12.1197	12.1307	11.9542	12.155	11.9757	12.2255	12.2985	12.244	11.7997	11.5021	11.707	11.4835	11.6893	11.565	12.0058	11.5304	11.8982
607	MICRO.1327.C2	Acetylglutamate kinase [Medicago truncatula]	13.1.2.3	amino acid metabolism.synthesis.glutamate family.arginine	PGSC0003DMB000000131	Pot_ch11	98.93	1057577	1056646	10.3374	9.92786	10.7904	10.4277	10.2586	10.4631	10.2434	10.3523	10.1143	9.98885	10.2785	10.488	10.1076	10.12	10.9423	10.2851	10.7308	10.5795	10.4845	9.63857	10.1765	10.3378	10.2047	9.89494	10.0169	10.2097	10.2251	9.95048	10.2248	9.31195	9.9594	10.3156	10.2564	10.413	10.3127	10.432	11.0319	10.5174	10.5799	10.4164
609	BF_LBCHXXXX_0052D02_T3M.SCF	NA	35.2	not assigned.unknown	PGSC0003DMB000000004	Pot_ch02	98.33	2274991	2274872	8.22949	8.21208	8.16749	8.23554	8.25039	8.40674	8.0438	8.10303	8.17609	8.37291	8.62596	8.51921	7.96272	7.89901	8.76482	8.72472	8.13572	8.49554	8.32081	8.47033	8.83057	8.22209	8.31432	8.52995	8.40754	8.4908	8.56237	8.62415	8.43229	8.46555	8.2544	7.95748	7.83539	8.04712	8.08778	8.01788	8.20858	8.50294	7.71968	8.91575
611	MICRO.2158.C3	EIL1 [Lycopersicon esculentum]	17.5.2	hormone metabolism.ethylene.signal transduction	PGSC0003DMB000000345	Pot_ch06	99.76	532397	534509	8.99704	9.28449	8.26272	7.8412	9.16548	8.81044	9.52148	8.58697	8.95858	9.42794	7.92375	7.58165	9.24442	9.70521	8.17846	9.93867	8.73251	8.31171	9.12672	7.73622	8.63071	7.34605	8.32353	9.26779	8.83878	8.52504	8.67169	9.27989	8.81876	8.15892	8.90169	7.61362	7.18664	7.35842	8.72282	8.66396	8.90823	7.43739	7.88802	8.85311
612	157E07AF.esd	3'-5' exonuclease/ nucleic acid binding [Arabidopsis thaliana]	35.2	not assigned.unknown	PGSC0003DMB000000040	Pot_ch03	98.62	1642130	1642854	6.98045	6.65332	6.67557	6.20336	6.79197	7.01466	7.03544	6.23177	6.87603	6.66653	6.86431	6.55755	6.02061	6.38721	6.41317	6.28997	6.89061	6.79229	6.54253	7.0872	6.34601	6.52457	6.92834	7.18982	7.15882	6.44147	6.29571	6.39087	6.78116	7.40489	6.39215	7.00033	6.30928	7.38857	7.33508	7.11925	7.28114	7.101	7.2572	7.11889
615	cSTE23M21TH	Virulence factor, pectin lyase fold [Medicago truncatula]	35.2	not assigned.unknown	PGSC0003DMB000000435	SL2.10ch03	97.26	97036	96526	6.61398	6.58563	7.22725	7.25893	7.21586	7.1663	6.98005	7.08815	7.24943	6.68296	6.63418	7.0399	6.90624	7.24934	7.06966	7.13768	7.40037	7.67379	7.23319	6.73249	7.10889	6.54292	7.2752	7.22653	7.07867	7.09406	7.01598	6.81162	7.20026	6.6295	6.98294	7.25482	7.03108	6.89949	7.28086	6.76247	7.07104	6.41501	7.0162	6.76936
621	MICRO.14878.C1	unknown protein [Arabidopsis thaliana]	35.2	not assigned.unknown	PGSC0003DMB000000519	Pot_ch04	98.66	113494	113941	6.5052	6.35555	6.4072	6.79866	6.84064	6.65729	6.64286	6.5694	7.51539	7.17937	7.70486	6.8034	7.81676	7.33442	6.56088	6.82289	7.51679	7.5662	7.64607	7.8063	7.00089	7.23594	6.97012	7.19646	7.76497	6.82812	6.69155	7.15712	7.39453	6.62473	6.49106	6.91099	6.26966	6.89728	7.10977	6.7603	6.85502	7.85064	6.31737	7.07835
622	MICRO.5323.C3	1-deoxy-D-xylulose-5-phosphate reductoisomerase [Lycopersicon esculentum]	16.1.1.2	secondary metabolism.isoprenoids.non-mevalonate pathway.DXR	PGSC0003DMB000000062	Pot_ch03	99.68	871668	871983	8.65982	8.42639	8.90573	8.79277	9.12412	8.83248	8.75477	8.93178	9.18216	8.53564	9.01526	9.23061	8.98319	8.52757	9.24971	8.54098	9.2708	9.24678	8.87315	8.58641	9.0504	8.60914	8.72629	8.59695	8.87145	8.73228	8.48242	8.40918	9.22595	8.61918	8.62858	8.78459	8.70616	9.27186	8.83702	8.62361	9.02251	9.09261	8.39278	9.19674
635	MICRO.16374.C1	NA	35.2	not assigned.unknown	PGSC0003DMB000000103	Pot_ch05	99.75	1644615	1645021	9.69688	9.55764	9.70521	9.80785	9.80066	9.60388	9.38177	9.57193	9.45483	8.89874	9.13718	8.99642	9.50285	9.42733	9.30867	9.85507	9.45569	9.01558	9.27366	9.24911	9.07852	8.91353	8.94773	9.13868	8.90896	9.30245	8.49314	8.8227	8.76285	9.05094	9.05834	9.93053	8.89231	9.472	9.63001	9.43247	9.43938	9.01309	9.45408	9.09261
638	MICRO.16029.C1	RNA binding / structural constituent of ribosome [Arabidopsis thaliana]	35.1.14	not assigned.no ontology.S RNA-binding domain-containing protein	PGSC0003DMB000000836	SL2.10ch03	99.42	88127	88297	6.71907	7.61755	7.31688	7.47986	6.73612	6.80525	6.67438	6.52185	6.62176	6.67271	6.26614	6.56639	6.3545	6.74726	7.02154	6.94663	6.60858	6.56722	6.84406	6.46251	6.72035	6.54008	6.5574	6.25121	6.32799	6.35345	5.98418	6.27981	6.14481	6.58771	6.22729	6.73189	7.3114	7.0432	7.0563	7.03179	6.80908	6.45447	7.00668	6.1434
643	SDBN003O08u.scf	hypothetical protein OsI_034913 [Oryza sativa (indica cultivar-group)]	35.2	not assigned.unknown	PGSC0003DMB000000145	Pot_ch05	94.98	1404754	1404476	9.73731	9.89422	8.89019	10.4316	9.33762	11.7894	9.77281	7.95469	10.062	11.1127	11.0011	8.76558	10.5792	8.14914	11.5553	10.4806	9.63975	9.6024	10.1728	8.04337	8.18316	9.84762	9.79002	8.22927	9.4808	8.8151	7.93167	10.8546	10.9582	11.6436	7.19972	9.46349	9.87242	8.28405	9.8209	10.3135	10.3766	7.46174	9.3081	9.1827
645	MICRO.17544.C1	NA	35.2	not assigned.unknown	PGSC0003DMB000000105	Pot_ch01	98.42	1148816	1148310	11.266	12.4628	11.9151	12.5004	11.6716	11.8426	11.8574	11.9838	11.642	12.3501	11.0931	11.4593	11.5425	12.198	11.9037	12.1684	11.6611	11.8877	12.104	11.5833	10.9737	12.0352	12.0334	11.7878	12.0316	11.8426	11.4149	11.4808	10.8984	12.1011	11.2524	12.1142	12.5473	11.9575	12.275	11.4632	11.8344	11.164	12.51	11.4767
653	MICRO.15601.C1	unnamed protein product [Arabidopsis thaliana]	35.2	not assigned.unknown	PGSC0003DMB000000076	Pot_ch07	95.92	1360118	1361070	9.65586	10.094	9.82879	10.148	10.3196	9.75414	9.8781	9.99051	9.91615	10.0709	10.1239	10.0142	9.99085	9.76007	10.0492	9.90656	9.88691	10.2269	9.92952	10.3217	10.0287	9.84789	10.0924	10.3889	10.12	9.94306	9.7954	10.1597	9.60322	10.0709	10.2688	10.1976	9.69845	9.81852	10.2867	10.0502	10.1866	9.70947	10.2368	10.0158
654	MICRO.2014.C3	unknown protein [Arabidopsis thaliana]	29.5.11	protein.degradation.ubiquitin	PGSC0003DMB000000129	Pot_ch10	98.32	1504960	1505197	8.11879	7.21485	6.58176	8.22099	8.14673	8.17109	6.64735	7.81936	7.8048	7.37379	7.70808	6.72772	8.1092	6.69673	8.42433	6.8578	7.89632	8.13191	7.91706	6.88004	7.47051	7.14329	8.25199	8.14846	8.15153	8.08318	7.9462	7.94819	8.06859	7.38772	8.36982	6.61922	7.95388	7.2252	7.77983	7.35057	7.20641	6.72279	7.9683	8.14228
655	MICRO.11604.C1	kinase [Arabidopsis thaliana]	35.2	not assigned.unknown	PGSC0003DMB101000130	Pot_ch09	98.75	486234	484881	6.34618	6.23452	6.3326	6.16247	6.31153	6.56496	6.27714	6.57218	6.43504	6.19364	6.21773	6.29962	6.52566	6.30423	6.46728	6.17685	6.44524	7.04255	6.56012	6.62357	6.89175	7.02006	7.07919	7.46421	7.09756	6.57661	6.66955	6.48006	6.56609	6.36589	6.55717	6.25187	6.12765	6.22195	6.53323	6.43562	6.31593	6.03462	6.32594	6.19831
657	ACDA03765B09.T3m.scf	NA	35.2	not assigned.unknown	PGSC0003DMB000000116	Pot_ch12	97.53	1422091	1422170	13.0965	13.4918	13.5631	13.4688	13.2984	13.7099	13.2255	13.6439	13.5398	13.2082	13.0949	13.3983	13.7074	13.783	13.2309	13.7021	13.83	13.066	13.2867	12.3035	12.7066	12.8719	12.9669	12.8691	12.8827	12.6746	13.1875	12.5014	13.1	12.7786	12.7848	13.3608	13.7414	13.4671	14.0674	13.3408	13.6533	13.1696	13.555	13.6842
660	MICRO.708.C10	Homeobox-leucine zipper protein HAT7 , putative [Solanum demissum]	27.3.22	RNA.regulation of transcription.HB,Homeobox transcription factor family	PGSC0003DMB000000004	Pot_ch02	100	2218894	2219413	10.8832	10.2132	10.5353	11.0006	10.9786	10.8396	10.655	11.1891	11.2524	11.315	11.3182	10.8311	11.0331	10.9552	11.1244	10.9384	11.2739	11.0123	10.6505	9.9926	10.9926	10.6888	10.6508	10.4735	11.0423	10.5515	11.4835	10.9858	11.6812	11.4512	11.1447	11.3501	11.4188	10.8906	10.9485	11.4382	10.9166	11.0312	10.9654	11.6449
661	MICRO.708.C6	SGRP-1 [Solanum commersonii]	27.4	RNA.RNA binding	PGSC0003DMB000000112	Pot_ch10	99.66	630360	629778	7.67165	7.793	7.96184	7.1838	7.76832	7.70404	6.74985	7.64785	7.37925	8.15246	7.60777	7.93544	7.17245	8.23466	7.87758	6.40763	7.99284	7.28824	7.88258	6.76569	6.75158	7.12202	6.76681	6.49858	7.11786	7.40476	7.20941	6.51539	6.93833	7.12637	6.3777	8.08646	8.27167	7.14329	7.50587	7.88019	7.44786	7.50862	8.39896	7.8644
664	MICRO.3199.C1	60S ribosomal protein L34, putative [Solanum demissum]	29.2.2	protein.synthesis.misc ribosomal protein	PGSC0003DMB101000609	Pot_ch05	98.89	41846	42205	11.6171	11.9513	11.6976	12.1607	12.4594	12.237	11.7424	11.6694	12.0914	11.746	11.5775	11.8965	12.4836	12.4453	11.9189	12.4673	12.0671	13.0035	11.688	13.1067	12.905	12.5334	12.6798	12.9942	12.8798	12.7179	12.0992	12.4933	12.4112	12.275	12.3501	11.99	11.9222	12.4572	12.0478	11.983	12.1447	11.7799	11.773	11.8297
665	MICRO.5969.C1	Zinc finger, CCHC-type [Medicago truncatula]	27.3.12	RNA.regulation of transcription.C3H zinc finger family	PGSC0003DMB102000137	Pot_ch09	99.05	56659	56026	9.57041	9.87073	10.2969	9.74836	10.259	9.59003	8.16314	9.08887	8.81803	8.42768	9.43364	9.82449	10.2269	7.99133	9.28099	8.02695	8.25199	8.85017	8.85527	9.52499	8.36155	9.13999	8.41405	9.46349	9.43911	9.34178	8.93705	9.11245	9.29211	10.3466	9.39183	9.5542	9.9393	9.24442	9.17378	10.7426	8.3751	8.30563	9.68518	9.15702
667	POABX56TV	NA	35.2	not assigned.unknown	PGSC0003DMB000000152	Pot_ch11	92.22	468312	468060	8.1995	8.33793	5.49506	8.4764	8.43277	8.28609	5.6748	8.6079	8.80015	7.61062	8.34353	5.62372	8.28609	8.5085	5.76149	7.30631	9.07075	8.29628	5.56062	7.74803	7.57312	7.89193	7.50198	7.44266	5.67871	5.64343	8.13249	7.60458	5.62372	8.811	6.60616	5.66906	8.43165	5.60256	5.60535	5.74587	7.86743	7.86023	8.6799	5.53308
669	MICRO.13429.C1	Pentatricopeptide repeat [Medicago truncatula]	35.1.5	not assigned.no ontology.pentatricopeptide (PPR) repeat-containing protein	PGSC0003DMB000000313	Pot_ch07	99.3	285735	287156	8.68046	9.21705	9.11095	9.36283	9.17789	9.22595	8.95699	9.03814	9.31414	8.63291	8.15063	8.62741	9.07744	8.84952	9.32107	9.46566	9.56227	8.97191	8.66871	8.49669	8.2561	8.25993	8.4634	8.52682	8.34798	8.2747	8.30769	7.78813	8.4906	8.60812	8.57664	9.46302	8.95219	8.8414	8.83327	9.28176	9.55617	9.24678	9.52261	8.65667
672	MICRO.11567.C1	glucose-inhibited division A family protein [Musa balbisiana]	35.2	not assigned.unknown	PGSC0003DMB000000068	Pot_ch01	98.11	226488	227172	7.80375	7.7171	7.98663	7.66906	7.43207	7.78612	7.3217	7.75009	7.51948	7.35977	7.39062	7.76195	7.7259	7.37056	7.44717	7.92663	7.68775	7.41497	7.95004	7.56341	7.44786	7.37426	7.56016	7.68334	7.68667	7.53018	7.16057	7.21605	7.20399	7.39312	7.3287	7.3279	7.23751	7.3849	7.98412	7.57642	7.65155	7.1806	8.00551	7.27317
673	bf_arrayxxx_0034c06.t7m.scf	hypothetical protein OsI_007199 [Oryza sativa (indica cultivar-group)]	35.2	not assigned.unknown	PGSC0003DMB000000018	Pot_ch04	95.2	2660713	2660983	7.02022	7.20607	7.27257	6.46049	6.89925	6.88434	8.08465	8.01719	7.20796	7.30974	6.6487	6.72664	7.23367	7.0696	7.22228	7.2492	7.31495	6.96023	6.52131	7.14314	7.22753	7.22424	7.27534	7.45817	7.19675	6.70551	6.59947	6.58012	6.59807	7.07856	7.0319	7.20815	6.86572	7.03304	7.27197	7.03511	6.8648	6.28256	6.5196	7.06342
688	MICRO.2388.C1	unknown protein [Arabidopsis thaliana]	35.2	not assigned.unknown	PGSC0003DMB000000100	Pot_ch01	99.33	761908	761466	7.27437	8.26149	7.36255	7.50681	7.4807	8.27493	7.50324	8.22865	8.4548	7.33601	7.47352	8.147	7.33914	7.32005	7.43912	8.59755	8.60709	9.68097	8.2843	8.28095	8.12445	8.26007	9.24251	8.55529	9.18637	8.02667	8.94773	8.18863	8.95799	8.26405	7.94237	7.10832	8.07758	7.70808	8.09461	7.32362	7.72802	7.75406	8.22865	8.04038
696	POADC13TP	DIN10 (DARK INDUCIBLE 10); hydrolase, hydrolyzing O-glycosyl compounds [Arabidopsis thaliana]	3.1.2.02	minor CHO metabolism.raffinose family.raffinose synthases.putative	PGSC0003DMB000000272	Pot_ch07	99.65	556337	555490	9.21684	8.01819	7.88173	8.70265	7.49771	8.88695	9.73731	9.06935	8.84952	7.71197	7.60396	8.91975	8.63973	8.23201	10.594	9.46979	9.22177	9.78255	9.48206	8.77871	9.54034	8.44684	10.1128	10.0502	8.88338	8.86858	8.73142	9.52937	9.39395	9.07101	9.59397	8.5424	8.63557	9.46186	9.33762	9.22028	9.33466	9.51644	8.76835	9.24625
700	MICRO.4594.C1	ATP binding / protein kinase [Arabidopsis thaliana]	35.2	not assigned.unknown	PGSC0003DMB000000093	Pot_ch03	92.82	1094761	1095093	7.06806	7.03843	7.40809	7.12995	7.08689	7.40653	6.8	7.14557	6.95627	6.78246	6.85909	7.08441	7.01984	7.10282	7.16167	6.99346	7.35973	7.05259	7.4239	6.64042	6.98056	6.86185	6.99121	6.65835	6.6659	6.98005	6.59977	6.71288	6.82043	7.02171	6.80761	7.32028	7.11668	6.97023	7.06283	7.22834	7.30256	6.7848	7.43739	6.84841
702	MICRO.5482.C2	non-specific lipid transfer protein [Solanum sogarandinum]	11.6	lipid metabolism.lipid transfer proteins etc	PGSC0003DMB000000773	SL2.10ch10	95.79	52440	52085	6.19841	5.93658	5.76293	6.2938	6.88391	6.65041	6.25196	6.04785	6.11101	5.70633	5.7966	5.81079	6.0513	8.08022	6.06011	6.09595	6.16426	6.22204	5.81904	5.76845	6.42302	6.21119	6.05163	6.3997	6.06758	5.89217	5.99228	6.16077	5.83964	6.12223	5.99877	5.83889	5.7396	6.29571	6.26604	5.9897	5.70003	6.21533	5.84524	6.09782
706	bf_stolxxxx_0014D01.t3m.scf	NA	29.5.03	protein.degradation.cysteine protease	PGSC0003DMB000000032	Pot_ch04	93.75	866111	866314	5.59873	6.06598	6.07236	5.69797	5.68011	6.15196	5.71465	5.63885	6.16923	5.73317	6.38285	5.65524	5.6487	5.79416	6.2653	5.75317	6.18247	6.82403	6.25552	6.69162	5.96235	5.83076	6.75661	6.67158	5.75078	6.955	6.25953	5.79467	7.28824	6.2843	5.62864	5.73209	6.16027	6.10261	6.08536	6.26372	5.73893	6.14077	5.56879	6.09333
709	MICRO.7227.C1	Sec61beta [Medicago truncatula]	29.3.4.99	protein.targeting.secretory pathway.unspecified	PGSC0003DMB000000026	Pot_ch03	98.7	155013	154707	6.06086	6.13864	5.86216	6.04666	6.13315	6.02292	6.40485	5.99665	6.32282	6.55489	6.23859	6.05603	5.92169	6.11121	6.14279	6.26242	6.52558	6.78162	6.038	6.79834	6.10043	7.14889	6.5863	6.34003	6.57053	6.07236	5.98068	6.21003	6.21051	6.71941	6.26298	6.23224	6.09124	6.28128	5.93144	6.32932	5.90272	6.44105	5.88458	6.15407
711	MICRO.568.C1	peptidyl-prolyl cis-trans isomerase/ ubiquitin-protein ligase [Arabidopsis thaliana]	35.2	not assigned.unknown	PGSC0003DMB000000441	Pot_ch02	98.13	423106	422572	9.08533	9.18965	9.19216	8.97841	9.25192	9.30617	9.05325	8.86118	8.75925	8.80959	8.78858	9.18097	9.28365	9.16519	9.37083	9.12184	8.97406	9.10829	9.01904	8.77451	8.81267	8.90671	9.01278	8.88609	8.90305	8.82005	8.50294	8.67046	8.76963	8.2719	8.67027	8.92911	9.12044	9.01859	8.88927	8.95251	8.70185	8.77715	9.37285	8.83352
712	MICRO.5849.C1	Short-chain dehydrogenase/reductase SDR [Medicago truncatula]	26.22	misc.short chain dehydrogenase/reductase (SDR)	PGSC0003DMB000000017	Pot_ch11	96.91	1958818	1958080	9.14322	8.58784	6.13458	8.22851	6.13864	10.0526	8.4933	7.90897	6.02039	8.90823	5.85761	8.52601	6.23699	8.65199	6.29462	6.6563	6.38182	6.72293	9.65391	6.45488	9.30988	8.47324	7.79625	6.63648	6.23859	6.12202	6.08662	6.22195	6.60241	9.26653	6.77015	9.89945	8.00587	9.20359	8.53937	9.98407	6.30496	7.7171	6.13915	6.07777
714	MICRO.224.C1	unknown protein [Arabidopsis thaliana]	10.5.4	cell wall.cell wall proteins.HRGP	PGSC0003DMB000000334	Pot_ch09	98.85	546743	545786	12.3077	12.4476	13.3838	12.7607	12.152	12.7835	11.966	11.9688	11.5761	11.912	11.629	11.8099	12.6049	12.3791	12.762	12.822	12.1327	11.8645	11.9127	11.2665	12.1085	12.1626	11.6686	11.6347	11.872	12.3131	11.5504	12.601	11.5964	12.6195	12.7268	12.4248	12.2905	12.0106	11.9346	12.3413	12.5233	11.6746	12.5415	11.3405
721	MICRO.10236.C1	binding / transporter [Arabidopsis thaliana]	34.9	transport.metabolite transporters at the mitochondrial membrane	PGSC0003DMB000000338	Pot_ch10	99.21	245344	245597	7.78813	8.58572	8.67564	8.31012	8.15867	7.90635	8.27921	8.03789	8.04066	7.80515	7.71237	8.23075	7.83571	8.47149	8.31578	8.22455	8.27223	9.06178	7.83424	8.07374	8.80221	8.3621	9.01369	8.39957	8.16851	8.20365	8.39057	8.00123	8.23822	8.07496	8.32561	8.49354	8.54905	7.97393	8.06139	7.88712	8.36405	7.98694	8.16516	8.40232
727	bf_suspxxxx_0041c03.t3m.scf	Hsp90-2-like [Solanum tuberosum]	20.2.1	stress.abiotic.heat	PGSC0003DMB000000076	Pot_ch07	92.8	949154	949394	12.3663	13.3277	12.4946	12.955	13.0916	12.4324	13.2421	12.268	12.4314	12.4465	12.0972	12.5484	11.9609	12.6907	13.3334	12.8581	12.9006	13.0434	12.4017	11.9127	11.6586	13.0272	12.4551	12.6407	12.2699	12.4749	12.8568	11.8159	13.3983	13.0182	13.3648	13.4565	13.1731	12.8843	12.3908	12.8451	13.1573	13.203	12.9611	13.1013
730	cPRO1O18TH	NA	35.2	not assigned.unknown	PGSC0003DMB101000128	Pot_ch06	96.54	279561	280020	6.67711	5.79544	6.82548	5.74999	7.04504	6.65297	5.74839	5.84126	5.77198	6.94292	6.68052	7.88173	6.72644	5.71574	6.58377	6.75178	5.69879	5.73209	7.23139	6.57503	6.16565	6.17675	5.80301	6.08914	6.21379	6.71642	5.69576	5.89937	6.16197	6.54712	5.70811	7.10889	6.85521	6.48174	6.73926	7.32887	7.26419	5.70414	6.95817	5.83214
731	MICRO.374.C1	hypothetical protein OsJ_019507 [Oryza sativa (japonica cultivar-group)]	35.1	not assigned.no ontology	PGSC0003DMB000000008	Pot_ch10	99.66	816450	816158	7.65027	7.66012	8.35028	8.43465	8.32561	7.4539	8.35343	8.47503	9.11619	7.48963	8.67721	9.54495	7.82957	8.74788	8.19962	7.87831	8.83352	9.32086	7.83446	8.47381	9.23027	8.81488	8.4612	8.12033	9.55792	8.38676	8.4121	8.12918	8.43908	7.617	7.87539	8.57072	8.37781	8.75017	8.55208	7.88733	8.44702	9.24572	8.4548	9.30792
732	MICRO.10769.C2	unknown protein [Arabidopsis thaliana]	35.2	not assigned.unknown	PGSC0003DMB102000083	Pot_ch02	96.17	619629	620019	10.5499	10.6138	10.2382	10.1355	10.5587	10.0924	10.658	10.1652	10.1076	10.0205	10.316	10.5795	10.4349	10.4168	10.5358	10.7308	10.1443	9.85917	10.534	10.3496	10.35	10.2933	10.2307	10.2211	9.71372	10.3841	10.0132	9.67403	9.65586	10.1269	10.7078	10.4972	10.2727	10.6366	10.6643	10.5191	10.2005	9.91709	10.683	10.3821
735	MICRO.118.C2	NA	35.2	not assigned.unknown	PGSC0003DMB000000371	Pot_ch09	95.81	368372	368795	12.2872	12.5131	12.9977	12.8555	12.5109	12.9896	12.4958	12.6668	12.5833	12.4877	12.4826	12.41	12.5724	12.5014	12.5198	12.51	12.6306	12.4561	12.4132	12.0024	12.352	12.7193	12.188	12.3388	12.6348	12.2955	12.6628	12.7103	11.8384	12.5578	12.1736	12.2862	12.8489	12.4651	12.4922	12.741	12.5415	12.2808	13.0819	12.4759
738	MICRO.6075.C2	trehalose 6-phosphate synthase [Gossypium hirsutum]	3.2.3	minor CHO metabolism.trehalose.potential TPS/TPP	PGSC0003DMB000000016	Pot_ch04	100	2364410	2363605	8.79459	8.51494	9.20114	8.63427	8.58677	8.9929	9.17521	8.77294	8.82005	8.51724	8.99549	8.71408	9.12442	9.12608	8.77038	9.13999	8.9125	8.47149	8.54943	8.5626	8.73285	8.63693	8.80072	8.37239	8.31522	8.61513	8.52548	8.18198	9.01069	8.64965	8.77808	9.02765	8.82762	9.158	9.42443	8.80488	9.29269	9.50182	8.99337	8.37964
739	MICRO.7108.C4	pepsin A [Arabidopsis thaliana]	29.5.04	protein.degradation.aspartate protease	No Significant Hit	#N/A	NA	NA	NA	10.9278	10.3674	10.7439	11.4493	11.5643	10.7904	11.5609	10.0884	12.237	11.1856	12.1058	11.5615	11.5311	11.7393	11.9061	10.3287	11.7092	11.6184	11.2551	10.0369	10.9007	10.491	10.7866	10.615	9.98781	11.164	11.0165	10.3168	11.7145	10.8869	10.7839	11.9732	11.0674	11.4461	10.7092	11.6339	11.6635	10.2037	9.49397	11.2739
740	MICRO.7428.C1	GUN4 [Arabidopsis thaliana]	19.4	tetrapyrrole synthesis.regulation	PGSC0003DMB000000087	Pot_ch06	98.65	280311	279868	9.77473	8.05405	9.92113	9.33242	10.9686	10.4826	9.1212	10.8698	10.811	8.77944	12.0247	9.91674	11.2585	8.18877	10.9248	7.93261	9.62451	8.36887	10.2616	8.98595	8.39686	8.47503	11.3835	11.1798	9.86215	8.72377	7.97194	8.38251	10.6968	10.8714	8.0578	8.5124	9.73763	9.90116	11.0253	10.0255	9.8016	7.39652	9.33394	11.7646
743	MICRO.5562.C1	NA	35.2	not assigned.unknown	PGSC0003DMB000000517	Pot_ch04	99.04	247771	248499	6.741	6.6123	6.55383	6.71954	6.72698	6.74253	6.88506	7.01686	6.73384	6.6096	6.61879	6.4385	6.88621	6.9082	7.09485	7.04396	6.80461	6.48613	6.56406	6.2251	6.63842	6.49011	6.69955	6.79866	6.90677	6.52682	6.60762	6.36606	6.40746	7.01383	6.60484	6.49209	6.75125	6.45512	6.80378	6.53115	6.45309	6.18669	6.64386	6.70531
745	cPRO17C16TH	hypothetical protein OsI_020007 [Oryza sativa (indica cultivar-group)]	29.2.2	protein.synthesis.misc ribosomal protein	PGSC0003DMB102000141	Pot_ch02	92.57	805383	805038	7.08362	7.25407	5.99743	5.82207	7.22915	5.79853	6.24595	6.02292	5.98361	6.00835	7.0344	7.34847	7.29189	5.89686	6.21071	7.64835	6.02829	5.95189	7.0162	7.32945	7.56651	6.36372	7.87341	7.7287	6.07745	7.52937	6.07449	5.78331	6.04407	6.10821	7.47469	6.29916	6.66308	7.50658	7.65719	7.41497	6.94947	6.42842	7.39707	6.80487
748	MICRO.5266.C1	MGDG synthase type A [Nicotiana tabacum]	11.10.1	lipid metabolism.glycolipid synthesis.MGDG synthase	PGSC0003DMB000000240	Pot_ch08	100	795423	794651	9.66667	9.04986	8.51295	7.79541	9.96449	9.75445	8.27317	9.53072	8.71841	8.29476	9.74265	8.44054	8.81983	9.42209	9.52829	9.63494	8.80656	9.34254	9.67753	9.00124	10.4111	10.3806	8.90726	10.4635	10.3834	8.63361	9.09435	8.6751	8.9656	9.69135	8.5493	9.20722	9.35297	7.88397	9.65959	9.66388	9.47751	7.80579	8.21533	9.35347
752	MICRO.11679.C1	Os05g0401200 [Oryza sativa (japonica cultivar-group)]	35.2	not assigned.unknown	PGSC0003DMB000000032	Pot_ch04	95.74	1239161	1238880	6.36398	6.85206	7.43446	5.86829	6.51788	7.72553	6.28879	6.21244	7.98694	5.88506	7.60076	5.97966	5.95074	5.87463	7.84512	6.31459	7.81556	7.39995	7.79679	7.42265	5.83464	6.31674	6.6678	7.25341	6.17191	6.54644	6.86185	5.88458	7.20916	7.47393	6.08589	6.01786	6.77316	7.55618	7.64952	7.41518	6.47276	6.04147	6.45496	7.34342
753	MICRO.12810.C2	Chain A, X-Ray Structure Of Apo-Secoisolariciresinol Dehydrogenase	26.22	misc.short chain dehydrogenase/reductase (SDR)	PGSC0003DMB000000008	Pot_ch10	100	202257	201753	10.178	9.4639	9.65647	9.44457	9.65147	9.88022	8.76963	8.70236	8.70053	10.2688	8.86786	8.49425	10.3711	8.89193	9.42267	9.9625	8.80581	7.53705	8.7901	9.29981	6.49827	8.92847	7.79454	8.0721	7.94605	7.43512	8.44594	8.67069	6.62864	8.59733	8.13288	8.80325	8.75477	10.5297	9.44656	9.95347	10.4841	7.63763	9.41301	7.27557
754	MICRO.1773.C1	calmodulin-binding protein	30.3	signalling.calcium	PGSC0003DMB000000613	Pot_ch07	99	143665	144565	11.2096	10.4806	10.9429	11.2617	10.5423	11.1323	11.4966	11.1508	11.1217	10.6238	10.3751	11.5698	11.6759	11.193	11.6686	11.6865	11.2763	11.1087	11.3477	11.595	11.9061	10.4619	11.1403	11.5628	10.5476	10.8998	10.3434	10.259	10.4373	10.9026	11.1766	11.1687	10.5178	11.0558	11.0482	11.0374	11.5553	10.3002	11.197	10.3542
755	MICRO.15370.C1	putative 40S ribosomal protein S8-like protein [Solanum tuberosum]	29.2.2	protein.synthesis.misc ribosomal protein	PGSC0003DMB000000076	Pot_ch07	NA	NA	NA	12.2621	12.6746	12.7244	12.964	13.085	13.1	12.6492	13.4918	12.5904	13.3919	13.1322	13.4383	13.012	13.1696	12.4846	12.9156	12.8757	13.1403	13.3505	13.8822	12.9369	13.1875	13.7988	13.9765	13.3648	12.8439	13.2439	13.9393	12.561	13.6287	12.3877	12.0352	13.264	13.6412	13.83	12.8073	13.5264	12.5381	12.7294	13.5331
757	MICRO.1456.C1	aldehyde dehydrogenase family 7 member A1 [Euphorbia characias]	5.1	fermentation.aldehyde dehydrogenase	PGSC0003DMB000000040	Pot_ch03	NA	NA	NA	5.80007	7.17305	7.27456	6.36537	5.78861	5.91046	5.82636	5.74267	5.8174	6.52325	5.69576	7.23447	6.20965	6.99531	6.39325	6.52216	5.91105	5.97683	7.06342	7.14466	7.10053	6.15707	5.83251	5.757	5.61369	7.09202	6.48883	6.89811	6.98553	5.6748	6.33694	6.75231	6.70044	7.22725	6.98739	7.00945	7.00907	7.41333	6.76412	5.83364
759	bf_cswbxxxx_0042e01.t3m.scf	NA	35.2	not assigned.unknown	PGSC0003DMB000000239	Pot_ch01	NA	NA	NA	6.64143	5.7137	5.80199	7.05754	6.69852	5.69576	6.34618	5.66498	6.91075	6.61922	6.53146	5.81118	6.57743	6.90552	7.09359	5.90832	7.00901	6.22472	5.68844	6.04785	6.09166	6.09897	5.85354	5.97807	5.75674	6.22768	5.68886	6.21061	5.63885	5.80148	6.23281	6.73068	6.72063	6.43694	5.71683	6.70312	6.81372	6.15226	5.84797	6.39427
772	MICRO.6939.C3	NA	35.2	not assigned.unknown	PGSC0003DMB000000001	Pot_ch01	97.56	74568	75141	6.10707	6.95385	6.57263	6.21331	6.0472	6.84735	6.07935	6.35903	6.1725	6.2897	6.13397	6.47918	6.18099	5.99665	6.30052	6.03615	6.58831	6.98333	6.32371	5.9604	6.56277	6.04785	6.39359	6.12714	5.91993	5.83852	6.16137	5.91922	6.67899	6.79171	5.97035	6.21119	6.4617	6.24416	6.14067	6.79686	6.16127	5.98181	6.23348	6.4783
773	SSBT001E04x.scf	unknown protein [Arabidopsis thaliana]	35.2	not assigned.unknown	PGSC0003DMB000000445	Pot_ch08	99.62	179662	179925	8.07568	6.47525	6.91455	7.39453	6.77622	6.80729	8.08864	7.25192	6.77368	6.76556	6.87043	6.69562	7.21926	6.42751	7.46474	7.50166	6.95085	7.08405	6.49542	6.11606	6.69128	6.81111	6.73612	7.16531	6.73578	6.72428	6.99771	6.64842	6.30874	6.73397	7.29193	6.45561	6.36225	6.65694	6.30288	6.2799	6.50622	6.49146	6.64664	6.98294
777	MICRO.16519.C1	unknown protein [Arabidopsis thaliana]	35.1	not assigned.no ontology	PGSC0003DMB101000128	Pot_ch06	98.39	1342536	1342971	7.18914	6.71486	6.66913	6.5555	6.90308	6.72576	6.93553	7.21926	6.97149	7.12202	7.39766	6.73048	6.57023	6.78026	7.01156	7.53643	7.17956	6.79281	7.18212	6.6487	6.55299	6.67109	6.90552	6.94031	7.8257	7.17146	7.55755	7.25748	6.78201	7.01559	6.88282	7.07311	6.49929	6.45553	6.69155	6.82479	6.11059	6.55002	6.51687	6.63835
778	096F03AF.esd	NA	35.2	not assigned.unknown	PGSC0003DMB000000017	Pot_ch11	96.3	311989	311531	10.6912	10.5218	10.9952	11.143	11.078	10.9964	10.8666	10.8593	11.3491	10.8532	11.5622	11.4447	10.9364	10.5885	11.6738	10.541	11.5964	11.0275	11.4049	9.57254	9.77745	9.36169	9.66285	10.5847	10.2466	10.4387	10.695	10.4273	10.3265	8.58032	10.4423	10.6233	10.3272	10.9175	10.547	10.8287	11.2745	10.8906	10.7019	11.6953
779	MICRO.6146.C1	NRG1 [Nicotiana benthamiana]	20.1.02	stress.biotic.receptors	PGSC0003DMB000000004	Pot_ch02	96.8	297817	296603	10.3066	10.3353	10.7377	10.5815	10.8896	10.0596	10.1495	10.377	10.4957	10.1976	10.0382	10.2769	9.63975	10.0054	10.2486	10.335	10.415	10.0136	10.4018	9.6406	9.29584	9.45235	9.33832	9.50714	9.48383	9.76827	10.1004	9.66255	9.91372	9.40184	9.80909	10.8057	9.61496	10.0294	10.43	10.1561	10.5515	10.1015	10.0631	9.62817
781	MICRO.1683.C1	transferase, transferring glycosyl groups / transferase, transferring hexosyl groups [Arabidopsis thaliana]	26.02	misc.UDP glucosyl and glucoronyl transferases	PGSC0003DMB000000004	Pot_ch02	99.67	1022918	1022010	7.93328	7.67267	7.6033	7.59689	8.2657	7.76329	7.48879	8.05423	7.85404	7.5054	7.54964	7.64536	7.76707	7.22022	7.85329	8.45011	7.58094	8.92662	7.62234	8.48774	8.64175	8.33475	8.36982	8.75571	8.61826	8.05405	9.04244	8.27239	8.2735	7.83311	8.43665	7.61438	7.93853	8.29016	7.79968	7.47143	7.60212	9.04823	7.64995	8.23566
784	MICRO.772.C1	RNA binding [Arabidopsis thaliana]	35.1.12	not assigned.no ontology.pumilio/Puf RNA-binding domain-containing protein	PGSC0003DMB000000171	Pot_ch01	100	1252811	1253119	9.40421	9.92649	10.1164	10.3091	9.87242	9.87101	9.72747	9.36634	9.5542	9.9164	9.01103	9.63673	9.50766	9.8674	9.99051	9.82478	9.91271	10.1973	9.8694	9.44232	9.71117	9.93694	9.81597	9.74265	9.90948	9.86807	9.72414	9.94642	9.43423	9.23694	9.63766	9.66454	10.3567	9.56592	9.71836	9.61588	9.83735	9.12335	10.0495	9.4264
787	STMGP63TV	Phosphoesterase, DHHA1 [Medicago truncatula]	29.1	protein.aa activation	PGSC0003DMB000000500	Pot_ch01	98.3	261810	262339	9.03005	7.4827	9.20415	9.62451	9.57433	8.64236	7.69024	9.16442	9.43013	8.46506	9.35239	9.06568	8.23904	7.37994	7.37142	7.57068	9.49107	8.98691	8.78858	8.06035	9.01309	8.15464	8.85263	8.28703	7.44019	8.41683	8.4528	7.83702	8.53831	7.57117	7.16316	7.80151	7.03952	7.46906	9.04342	8.58784	8.51845	7.06454	8.50491	7.80608
789	MICRO.15101.C1	nucellin-like protein [Daucus carota]	29.5	protein.degradation	PGSC0003DMB000000088	Pot_ch06	99.64	213237	212963	9.35901	8.65511	8.37239	8.81194	10.2196	8.31797	8.69538	9.63673	10.3508	8.95219	10.844	11.2091	10.1502	9.19216	10.183	7.67165	10.3834	10.1521	8.23779	9.73379	10.4898	9.78729	9.41428	9.56322	9.21472	9.68332	9.27186	8.99086	9.37538	9.30534	9.86914	8.81584	8.77242	10.491	9.52981	9.49919	10.3512	10.0332	8.89521	10.6371
791	STMDE95TV	NA	35.2	not assigned.unknown	PGSC0003DMB000000245	Pot_ch06	93.73	661891	662193	6.39588	6.23699	6.30432	6.24943	6.26447	6.13509	6.58362	6.4574	6.36641	6.38499	7.00729	6.52076	6.45724	6.6847	6.40619	6.30928	6.6214	7.05909	6.27566	6.64628	7.24689	7.05839	6.78907	6.76398	7.50257	6.50229	7.0563	6.92634	7.01466	6.27446	6.93097	6.52759	6.43719	6.47163	6.3446	6.06939	6.17764	7.1496	6.03386	7.10599
796	MICRO.18229.C1	unknown protein [Arabidopsis thaliana]	35.2	not assigned.unknown	PGSC0003DMB000000265	Pot_ch02	99.15	462956	462489	8.83894	8.80904	9.83173	9.7701	8.66225	9.84533	9.83235	9.95378	9.88277	9.76007	8.95756	9.07101	8.95303	9.92321	10.3845	9.09166	10.0547	9.90618	9.07987	8.61207	8.75017	9.64092	8.95976	8.93357	9.87505	8.63379	9.56947	9.84491	10.0336	9.37876	8.54037	9.96925	10.1172	8.9983	8.99573	8.88906	10.1837	9.95347	8.86563	10.2458
804	MICRO.12146.C1	NA	35.2	not assigned.unknown	PGSC0003DMB000000105	Pot_ch01	97.93	330797	329984	9.42155	10.63	10.0583	10.2341	9.72606	9.69278	9.89358	10.0573	9.75751	9.82617	9.10829	9.63857	9.83267	10.1716	9.75903	10.1343	9.88152	10.2155	9.92018	10.0321	10.0145	9.888	10.0787	10.0643	9.94043	9.92058	9.63918	9.77407	9.24463	9.77444	9.83074	9.7697	10.2398	10.002	10.3232	9.64219	9.94547	9.53829	10.2378	9.49194
805	MICRO.11448.C2	beta-glucuronidase [Arabidopsis thaliana]	35.1	not assigned.no ontology	PGSC0003DMB000000062	Pot_ch03	93.76	1956809	1956233	6.4839	NA	7.08552	6.41224	7.13097	6.65793	6.31459	6.43215	6.47051	6.67369	6.70709	7.09579	6.52325	6.38883	6.87366	7.30256	6.53246	6.81803	7.36403	7.70524	7.63101	6.73712	6.98553	7.37925	6.75733	6.92781	6.65984	7.14466	7.3123	6.51905	6.9101	7.16749	6.98333	7.0064	6.65432	6.91402	6.91455	6.61922	6.51726	6.37865
807	MICRO.11056.C1	unknown protein [Arabidopsis thaliana]	35.2	not assigned.unknown	PGSC0003DMB000000049	Pot_ch09	99.44	2011250	2010892	8.30511	8.56287	8.62697	9.01229	9.11271	8.49526	7.77902	8.23438	8.35079	7.9343	8.7121	8.61942	8.65614	8.32641	8.581	8.33625	8.24835	7.92616	8.50138	7.78829	7.74803	7.6502	8.31676	7.7191	7.829	8.37353	7.98082	7.6012	8.44725	8.00532	8.07239	8.72227	8.79647	9.02691	9.27967	8.15464	8.96265	8.20057	8.55529	8.76022
809	MICRO.3399.C3	Ankyrin [Medicago truncatula]	35.2	not assigned.unknown	PGSC0003DMB000000072	Pot_ch05	99.83	1396166	1396739	11.0275	10.7982	11.0619	10.9979	11.0434	11.1134	10.5473	10.8145	10.9171	10.7196	10.8577	10.775	10.841	10.7504	11.0997	10.7683	10.8503	10.0421	10.8646	9.98085	9.94362	10.0881	9.91615	9.75349	9.91674	10.3208	10.3821	10.432	9.97831	10.6341	10.2482	10.9298	10.8624	10.8165	10.7623	10.9598	10.9344	10.3987	10.9485	10.3156
812	MICRO.12905.C3	NA	35.2	not assigned.unknown	PGSC0003DMB000000021	Pot_ch09	95.88	1379286	1379624	6.36025	6.54537	6.34601	6.16077	6.0029	5.72752	6.20588	5.99172	6.12581	6.11771	6.58727	5.87268	6.28238	6.6502	6.15075	6.2082	6.28072	5.90915	6.41827	6.26168	6.2499	5.79891	5.7966	6.01907	6.33207	5.87889	5.84958	5.73209	5.76674	6.32344	5.87487	6.8191	6.43306	6.6652	5.92593	6.64806	5.69425	6.05378	6.65013	6.2627
814	MICRO.15126.C1	Os02g0805500 [Oryza sativa (japonica cultivar-group)]	23.2	nucleotide metabolism.degradation	PGSC0003DMB102000083	Pot_ch02	99.85	895780	895094	6.50087	6.21571	6.66822	6.5196	6.46849	6.45031	6.3986	6.70044	6.63217	6.24501	6.42311	6.22968	6.65318	6.07024	6.18207	6.83846	6.43422	7.38797	6.28256	7.29043	7.1077	7.10313	7.33539	7.274	7.14466	6.61405	7.84689	7.07777	7.73098	7.12463	6.50355	6.5052	6.45472	6.41585	6.48302	6.30974	6.50505	7.40067	6.06011	6.86271
815	STMGX02TV	NA	35.2	not assigned.unknown	PGSC0003DMB000000148	Pot_ch11	90.18	1258383	1257766	8.3827	8.68331	8.26961	8.58204	8.18495	8.41084	8.4528	8.14723	8.11227	8.61389	8.08901	8.33005	8.19176	8.24225	8.36595	8.33027	8.23227	8.05593	7.9315	7.98576	7.86605	7.89025	7.60396	7.74726	7.6416	7.62035	8.34884	8.33994	7.98694	8.14534	7.73796	8.45815	8.5937	8.3777	8.18276	8.47593	8.4118	8.20072	8.66396	8.59144
816	bf_mxflxxxx_0025g03.t3m.scf	NA	17.1.1	hormone metabolism.abscisic acid.synthesis-degradation	PGSC0003DMB000000034	Pot_ch12	97.03	1599580	1598941	7.68848	7.46223	7.91798	7.52465	7.94118	8.04677	7.96547	7.95972	7.82501	7.68996	8.28123	7.5679	8.15677	7.83073	7.93077	7.57023	7.80397	8.60083	7.4653	8.29127	9.18295	8.63309	8.93151	8.96345	8.61442	8.32373	8.41775	8.1939	8.83189	8.29127	7.92531	7.61755	7.78612	7.87229	7.5679	7.63454	7.99553	7.62314	7.83496	8.18153
820	bf_mxlfxxxx_0059a07.t3m.scf	NA	35.2	not assigned.unknown	PGSC0003DMB000000920	Pot_ch10	91.57	2671	2426	7.18222	7.52259	7.60923	7.04439	7.5922	7.57297	7.86511	7.49126	8.50638	7.56978	7.70838	8.11714	7.65027	7.82195	7.47854	7.52988	8.03176	8.00798	7.46974	7.21153	8.50776	8.08836	7.68723	7.54625	7.16267	7.25168	8.19227	6.8153	7.94086	7.43512	7.27165	7.65315	7.9822	7.34855	7.80802	7.54793	8.09163	6.84779	7.06609	8.33351
821	MICRO.6190.C1	catalytic/ naphthoate synthase [Arabidopsis thaliana]	11.9.4.99	lipid metabolism.lipid degradation.beta-oxidation.misc	PGSC0003DMB000000216	Pot_ch05	96.69	694887	695367	7.29612	6.977	7.45227	7.15712	8.18992	7.793	7.24572	7.75528	8.06622	7.25224	8.02873	7.51449	7.7091	7.29207	7.70404	6.69728	7.52209	7.46211	7.4539	7.33641	7.41518	7.82856	7.82576	7.77413	7.84689	7.01178	7.45227	6.99009	7.77759	7.68372	7.01073	7.54922	7.08231	7.56504	7.51203	7.49637	7.40434	6.82144	7.11385	8.11075
822	MICRO.1981.C1	hypothetical protein OsI_016392 [Oryza sativa (indica cultivar-group)]	35.2	not assigned.unknown	PGSC0003DMB000000032	Pot_ch04	98.62	1883408	1883047	8.63589	8.7134	8.45592	8.3479	8.63309	8.55558	8.40805	8.41162	8.31598	8.17126	7.77697	8.44786	8.13168	8.53063	8.5085	8.50591	8.59101	9.27053	8.08744	8.54831	8.80739	8.8577	9.08952	8.84977	9.4173	8.5563	9.1054	8.42115	8.63956	8.87009	8.98436	8.50469	8.38742	8.80272	8.64835	8.2142	8.63291	8.33625	8.77371	8.38616
826	MICRO.1824.C1	BAC19.10 [Lycopersicon esculentum]	27.2	RNA.transcription	PGSC0003DMB102000423	Pot_ch02	96.16	424464	424100	9.82324	10.3458	10.4715	10.1517	9.87478	10.1546	9.61322	9.78103	9.6379	9.66158	8.73838	9.99772	9.6338	10.1437	9.97715	9.88553	9.77637	9.24463	9.92247	8.53937	8.87062	8.58641	8.97053	8.77529	8.74851	8.94468	8.90221	8.82508	8.43595	9.25255	8.89455	10.1232	10.0369	9.94333	10.1759	9.81142	9.81921	9.16299	10.2469	8.84112
831	bf_suspxxxx_0011g02.t3m.scf	PDH-E1 ALPHA (PYRUVATE DEHYDROGENASE E1 ALPHA); oxidoreductase, acting on the aldehyde or oxo group of donors, disulfide as acceptor / pyruvate dehydrogenase (acetyl-transferring) [Arabidopsis thaliana]	11.1.31	lipid metabolism.FA synthesis and FA elongation.pyruvate DH	PGSC0003DMB101000063	Pot_ch12	96.35	406021	405557	9.01184	7.10723	8.34192	8.48378	7.39906	9.23215	9.15768	9.28824	8.63905	9.22441	9.01932	7.45586	9.36909	9.28075	7.28485	9.29719	8.56673	9.5346	8.81876	9.21574	8.73394	10.0636	9.6024	10.0083	8.86146	9.51254	9.72841	9.40118	9.29144	7.41308	9.48558	8.79995	9.12385	9.01333	9.11095	8.16381	8.04661	9.43104	8.66815	7.4602
832	MICRO.4082.C7	NA	35.2	not assigned.unknown	PGSC0003DMB000000339	Pot_ch09	95.66	336666	337375	9.3674	8.21244	8.73677	7.68425	9.81952	7.84723	8.58224	8.69469	8.58204	7.79541	8.26095	9.38955	9.75135	8.4147	8.30211	9.53946	8.19195	7.51293	7.50355	8.82494	7.39995	8.55038	7.83777	8.63051	9.37341	9.15084	8.64498	8.47324	8.49868	9.29454	8.86173	8.06644	9.19429	9.49025	8.14846	9.21145	7.7465	8.54521	8.60958	8.69642
833	MICRO.7305.C1	cytosolic ascorbate peroxidase [Fragaria x ananassa]	21.02.1	redox.ascorbate and glutathione.ascorbate	PGSC0003DMB000000371	Pot_ch09	100	11682	11940	10.0924	10.6027	11.1704	10.9007	10.7977	10.9429	10.4544	10.4277	11.567	10.365	11.2393	10.8287	11.1015	10.4164	10.9468	10.9136	11.4626	12.545	9.64959	11.0341	11.31	11.5035	11.4056	11.8965	10.6674	11.2268	11.8092	11.6651	11.9045	11.5284	12.0033	10.5394	10.549	10.7092	10.4004	10.7371	11.125	10.6437	11.24	10.2598
842	MICRO.17796.C1	NA	27.1.1	RNA.processing.splicing	PGSC0003DMB000000150	Pot_ch06	97.53	1096613	1096452	10.2074	10.1736	9.87914	10.027	9.95862	10.6803	9.94272	10.422	10.1705	10.6888	10.3025	10.1059	10.5855	10.9093	10.2478	10.8832	10.284	9.97404	9.8271	9.86667	9.91505	10.2773	10.256	10.2575	10.36	10.1365	10.5991	10.5278	10.2403	10.1582	9.96758	9.85716	10.6257	10.2532	10.7431	10.1484	10.7326	9.87543	10.207	10.9131
843	MICRO.5659.C2	pepsin A [Arabidopsis thaliana]	35.2	not assigned.unknown	PGSC0003DMB000000316	Pot_ch02	98.52	306538	304985	7.67113	6.91815	7.01576	7.0984	7.02484	6.65821	7.03729	6.74227	7.37861	6.41986	7.14395	6.61449	8.11524	6.28008	6.63842	8.72377	6.93897	6.23509	6.38678	7.65343	6.2865	6.57278	6.79551	7.39995	6.66294	6.65828	6.64436	6.69052	6.26966	7.35955	7.82349	6.2435	7.19773	7.54043	7.08536	7.28412	6.87366	7.10235	6.94663	7.12612
844	MICRO.1131.C2	selenocysteine methyltransferase [Camellia sinensis]	13.1.3.4	amino acid metabolism.synthesis.aspartate family.methionine	PGSC0003DMB000000110	Pot_ch09	98.09	739595	739020	8.79936	10.2762	11.25	10.8732	10.7518	9.71403	9.51166	9.30933	9.70044	9.21391	9.06298	10.6856	10.7495	9.15017	9.56478	10.8377	9.77929	10.5126	8.75621	9.84564	10.7416	11.1779	9.72812	10.4091	9.83664	10.7367	9.71625	10.9702	10.2224	9.42733	9.48107	8.58126	10.2012	10.9037	9.18832	9.90593	9.96188	9.36412	10.3821	8.98144
858	MICRO.3872.C1	hypothetical protein MtrDRAFT_AC126781g3v2 [Medicago truncatula]	35.2	not assigned.unknown	PGSC0003DMB000000071	Pot_ch09	99.66	1130028	1128866	10.0012	9.77809	9.39158	9.63887	9.56796	9.45637	10.0854	10.1298	10.2389	10.2148	10.2023	9.85317	9.64932	10.0867	10.0006	9.71117	10.2586	10.2556	10.164	9.79836	9.55927	9.35692	10.0298	10.0681	10.0547	9.29768	9.9685	9.56376	9.5645	10.0362	9.32028	10.0132	10.1203	9.57457	10.2012	10.1541	10.1026	10.1862	9.34524	10.4539
859	STDB003G08u.scf	NA	35.2	not assigned.unknown	PGSC0003DMB000000033	Pot_ch05	96.08	373768	373616	6.67683	6.30947	6.35921	6.38447	6.59298	6.2331	6.25832	6.22872	6.24943	6.33101	6.56406	6.4989	6.52131	6.33101	6.69673	7.1659	6.41585	6.73283	6.80908	7.30604	7.00551	6.71941	6.84201	7.11307	7.02648	6.95598	6.23926	6.54108	6.73873	6.6142	6.6377	6.62734	6.46857	6.69982	6.78285	6.60087	6.54008	6.44483	6.47477	6.17458
861	bf_mxflxxxx_0019b07.t3m.scf	NA	35.2	not assigned.unknown	PGSC0003DMB000000105	Pot_ch01	NA	NA	NA	6.86247	6.97478	7.04353	5.73625	7.55235	8.06534	6.88808	5.71411	5.72806	7.16814	7.60091	7.31764	8.24025	7.27801	6.59755	7.4619	5.86914	5.81079	5.729	7.18089	6.98446	5.65948	5.91863	7.45439	7.54184	6.94339	5.73169	7.9893	7.62676	6.85348	7.0211	7.05023	6.96166	7.21586	5.80544	7.66153	7.28215	5.89374	6.87798	7.69055
868	MICRO.16700.C1	conserved hypothetical protein [Medicago truncatula]	35.2	not assigned.unknown	PGSC0003DMB000000072	Pot_ch05	100	247809	248598	11.5896	12.214	11.8391	11.8549	11.6205	11.5463	12.4173	12.215	11.8956	11.6457	11.3703	11.749	11.4073	11.6058	11.7245	12.1095	12.1757	11.7824	11.6148	10.6843	11.0619	11.4786	11.5304	11.4481	11.6945	11.1732	11.5587	11.8691	11.3428	11.6651	11.9271	11.8645	11.9319	12.0265	11.7055	11.7762	11.6619	11.5256	12.0885	12.1298
873	MICRO.2062.C3	D12 oleate desaturase [Solanum commersonii]	11.2.04	lipid metabolism.FA desaturation.omega 6 desaturase	PGSC0003DMB000000172	Pot_ch01	97.74	1025528	1024026	6.57661	6.90915	6.16476	7.02692	6.71832	5.96201	5.91697	5.843	6.83633	6.00123	6.52139	6.898	5.8246	5.98215	6.74153	7.50091	6.87889	8.59977	6.46986	6.83446	8.26095	7.73407	7.84151	7.92962	8.25271	7.27165	8.5912	6.96516	8.7134	7.17809	7.14163	6.11678	6.81733	6.60762	6.34864	5.9604	5.91993	6.69155	6.1362	7.24849
877	cSTB10M6TH	putative protein [Arabidopsis thaliana]	35.2	not assigned.unknown	PGSC0003DMB000000542	Pot_ch10	99.24	201159	200763	9.94642	10.6032	11.0525	10.4353	10.207	10.3967	10.9702	10.6838	10.9273	10.4026	10.483	10.9665	10.1085	11.1901	11.0062	10.9572	11.1105	10.549	10.2598	9.22833	9.95347	9.74681	9.92487	9.65333	9.44421	10.2855	9.67542	9.55906	10.1943	10.1311	10.2659	11.2551	11.4283	10.3466	10.8419	10.0547	11.0331	11.0768	10.6196	10.9059
878	bf_arrayxxx_0050g10.t7m.scf	NA	35.1	not assigned.no ontology	PGSC0003DMB000000034	Pot_ch12	97.36	1768128	1768542	8.37405	9.05554	8.61666	8.60632	8.34291	8.69214	7.94112	8.30091	8.18033	8.27202	7.97436	8.57818	8.25496	8.04038	8.06275	8.32641	8.55668	8.36374	8.64593	8.11377	8.11773	8.30694	8.5463	7.89632	7.80952	8.09022	8.04404	8.29016	8.0793	7.82463	7.81067	8.33822	8.84746	8.81157	8.23151	8.1461	7.94295	8.43494	8.07313	7.98201
882	TBSK00358FF10.t3m.scf	NA	35.2	not assigned.unknown	PGSC0003DMB000000072	Pot_ch05	95.24	1192204	1192303	12.569	13.4327	12.6695	12.8919	13.1573	12.0524	12.9213	12.6774	12.3682	12.7006	11.4239	12.3732	11.9288	12.9035	13.4628	12.0003	12.8691	13.3762	12.628	11.6885	12.1371	12.561	12.6114	12.0444	12.5187	12.6957	12.9226	11.7917	12.9942	12.1843	13.4628	13.8163	13.217	12.8555	13.0595	12.4651	13.0354	13.1994	12.9942	13.1765
890	MICRO.56.C4	Putative plant transposon protein [Medicago truncatula]	35.2	not assigned.unknown	different hits	#N/A	99.08	677940	678480	8.61695	8.23172	8.78713	7.48577	8.45693	8.61918	7.68667	8.15867	7.94382	8.59802	9.11517	8.94602	8.74618	8.60412	8.58126	7.96972	7.98663	7.63364	8.73789	7.87879	7.63177	8.18728	7.4769	7.9324	8.01951	7.80087	8.0914	7.74413	8.07213	7.86942	7.42156	8.69805	8.38311	8.50491	8.52156	8.34414	8.28155	8.01164	7.74073	8.08252
891	MICRO.6591.C1	putative At5g37260 [Lycopersicon peruvianum]	27.3.26	RNA.regulation of transcription.MYB-related transcription factor family	PGSC0003DMB000000122	Pot_ch02	100	789667	790079	7.08956	7.19559	6.84512	7.09913	6.90522	6.86988	7.12412	7.3468	6.9995	6.59726	7.14985	6.69707	7.234	6.97824	6.9527	7.15517	7.08157	7.61755	7.11064	6.91774	7.22558	7.08552	7.39402	7.15897	7.00178	7.14829	6.76444	6.9588	7.56944	7.64311	7.26832	7.02692	6.88573	6.78058	6.67627	7.09344	6.80282	6.60454	6.63274	6.98638
892	MICRO.6562.C1	Protein of unknown function DUF1230 [Medicago truncatula]	35.2	not assigned.unknown	PGSC0003DMB101000012	Pot_ch02	99.66	199549	199257	6.97274	6.98638	7.61864	8.12847	8.271	7.06096	6.73411	7.91523	8.28405	6.75456	7.87195	7.0563	7.50552	6.75178	7.19578	6.29389	7.66153	10.7191	6.62625	9.23614	9.60943	9.2748	9.4808	9.51414	8.814	9.159	9.11906	9.33372	9.78646	10.1336	8.92813	6.60286	7.70363	7.21917	6.88458	8.88975	8.0046	6.70476	6.69162	8.24807
893	STMIS90TV	NA	35.2	not assigned.unknown	PGSC0003DMB000000008	Pot_ch10	97.79	602953	603269	5.74267	6.18787	6.60638	5.95281	5.95857	5.95443	6.41434	6.08736	6.59127	6.59977	5.83076	7.99354	5.74839	6.27797	5.94912	6.83038	6.72886	5.98733	6.38002	5.89037	6.51788	6.65743	5.86914	5.82245	5.56263	5.7899	6.04666	5.68844	5.7993	6.04147	5.8179	7.55959	6.28751	6.58831	5.88555	6.52279	6.7458	6.25299	6.19948	5.93506
895	MICRO.1091.C3	induced stolon tip protein NAP1Ps [Capsicum annuum]	28.1	DNA.synthesis/chromatin structure	PGSC0003DMB000000003	Pot_ch05	100	2150386	2150481	11.185	10.0586	10.1833	10.491	10.3091	10.7457	9.79773	10.6843	9.802	10.6371	10.4919	10.7835	10.8262	10.8041	10.8366	10.6742	9.88722	10.5824	11.3093	11.7579	10.087	11.5041	10.4784	10.2412	12.0168	11.28	10.6371	10.5033	11.0374	11.4572	10.9781	10.8939	11.9396	10.8366	11.4428	11.5341	10.7623	10.6647	11.4512	10.0255
896	MICRO.7219.C1	hydrolase, hydrolyzing O-glycosyl compounds [Arabidopsis thaliana]	35.1	not assigned.no ontology	PGSC0003DMB000000191	Pot_ch08	97.97	757232	756839	8.08252	7.25837	7.46974	7.81006	7.20709	7.15231	7.92531	8.06021	7.65719	7.53219	7.35951	7.19295	7.09223	7.1394	7.46942	7.63924	7.72691	7.42502	7.24647	7.49712	7.14491	7.54311	7.8191	7.23424	7.99334	7.42006	7.28485	7.50477	7.81492	7.89728	8.092	7.27419	7.77599	7.11292	7.46324	7.32273	7.87961	7.75068	7.33711	7.86911
899	MICRO.9611.C1	unknown protein [Arabidopsis thaliana]	35.2	not assigned.unknown	PGSC0003DMB000000331	Pot_ch12	97.28	379838	379582	9.27989	9.35347	8.40784	9.13392	8.27493	8.80072	8.17673	9.22219	9.3102	8.1599	8.63774	8.68917	9.09145	8.94602	8.09613	9.03876	9.18885	9.42443	8.82957	8.73766	8.52242	8.89144	9.28984	8.90793	9.2969	9.35126	9.61435	9.16005	8.60938	9.26755	8.968	9.43247	9.07198	9.4203	9.01419	9.03214	8.21367	8.82696	8.90193	8.98994
902	MICRO.2712.C1	chromatin binding [Arabidopsis thaliana]	35.1	not assigned.no ontology	PGSC0003DMB101000012	Pot_ch02	98.19	365259	365755	9.66928	9.6137	9.52891	9.73628	9.45728	9.18885	9.26947	9.05068	9.34908	9.70169	9.30465	9.17673	9.31811	9.80949	9.39075	10.1686	9.43192	10.8751	9.73887	11.0715	10.8911	11.2237	11.1779	10.9242	10.9776	10.8015	10.6816	10.5631	10.5767	10.1965	10.555	9.75859	9.82182	9.62874	9.56676	9.36823	9.09197	9.88183	9.52388	9.45759
904	MICRO.2963.C1	homeobox [Solanum lycopersicum]	27.3.22	RNA.regulation of transcription.HB,Homeobox transcription factor family	PGSC0003DMB000000695	Pot_ch03	98.62	124340	123687	11.8106	12.1773	11.8407	12.1031	11.4061	12.2845	12.317	12.356	12.0399	12.0751	12.5929	11.5908	12.5393	11.9635	12.0214	11.8282	12.0905	13.0755	11.9336	12.2601	11.9592	12.4465	12.4806	12.9142	12.6945	12.4867	13.0788	12.9655	12.9185	12.353	12.9256	12.5393	11.9848	11.7535	11.8683	12.076	11.5979	11.9891	11.9231	12.0709
906	MICRO.540.C4	SKIP5-like protein [Lycopersicon esculentum]	31.1	cell.organisation	PGSC0003DMB000000131	Pot_ch11	92.54	1099374	1098922	8.33448	8.92396	8.64851	8.43136	8.02528	8.75976	8.20273	8.74283	8.41444	8.46532	8.53853	8.77887	8.66815	8.55002	8.40704	8.52955	8.51009	7.80007	8.60374	7.65098	7.94764	8.07568	7.7724	7.86327	8.15007	8.43277	8.35992	8.24675	7.89788	7.9324	7.86743	8.72804	8.76646	8.51617	8.64261	8.86665	8.49669	7.96043	8.91872	8.74502
913	MICRO.6074.C2	DCL protein, chloroplast precursor (Defective chloroplasts and leaves protein)	33.99	development.unspecified	PGSC0003DMB000000184	Pot_ch04	98.11	422521	421992	9.07045	9.3666	9.75859	9.06676	9.45451	9.65647	9.16596	9.38721	9.69406	8.79835	9.27739	9.33106	9.1358	8.7178	9.71625	9.27397	9.6177	10.1447	9.21145	8.92578	9.81106	9.27534	10.2277	9.92685	9.1196	9.53864	9.65804	8.99384	10.1104	9.61345	9.59423	8.62697	9.31811	9.58938	9.69068	9.4128	9.46186	9.13329	9.31432	9.51333
914	MICRO.6466.C2	cell growth defect factor-like [Solanum tuberosum]	35.2	not assigned.unknown	PGSC0003DMB000000062	Pot_ch03	100	1058402	1058788	10.1855	10.1369	10.1351	10.2174	10.4316	9.92718	10.1612	9.64561	10.0986	9.98256	9.82121	9.8842	9.66799	10.1443	10.3487	9.80363	10.4055	10.4407	9.51223	9.60263	10.0194	10.0096	10.0976	9.70799	9.581	10.0244	10.0112	9.23637	10.8727	10.3658	10.2759	10.4035	9.85264	10.4446	10.0893	10.1564	10.1859	10.3009	10.0791	10.6261
916	MICRO.744.C1	Calcium-binding EF-hand; Ovarian tumour, otubain [Medicago truncatula]	29.5.03	protein.degradation.cysteine protease	PGSC0003DMB000000177	Pot_ch09	98.48	352715	353109	9.18832	8.76463	8.74646	8.77152	8.50874	9.0032	9.10395	8.97295	8.71161	9.04057	8.89231	8.51521	9.10307	9.4808	8.74887	9.38043	9.11271	8.88005	8.73816	8.81488	8.92115	8.97742	8.77242	8.48802	9.22537	8.49761	8.73352	8.85017	8.7121	9.16789	9.12555	8.7834	8.86835	8.62377	8.8227	8.84794	8.54571	8.87975	8.9125	8.38868
917	MICRO.2396.C3	Avr9 elicitor response protein [Nicotiana tabacum]	29.7	protein.glycosylation	PGSC0003DMB000000524	Pot_ch11	97.5	158756	159633	8.31714	7.7296	8.63134	7.55033	7.48549	7.81759	8.65359	7.73159	7.68143	8.83945	7.59855	8.01355	8.72696	8.22259	8.63793	8.79888	7.79364	8.06904	8.25027	7.71605	8.21102	7.99315	8.12727	7.90635	8.80656	8.62988	8.69991	7.94984	8.63533	7.76956	7.62582	7.46998	7.72377	8.39709	8.53173	7.81006	7.38225	7.49348	8.45033	8.19307
918	MICRO.2975.C5	At2g36290 [Arabidopsis thaliana]	35.1	not assigned.no ontology	PGSC0003DMB000000021	Pot_ch09	97.8	2027347	2027619	6.69466	6.91402	5.91827	7.29089	7.04028	5.87913	6.06534	5.7984	5.86069	6.57353	5.7984	6.70264	5.9237	7.0205	7.03919	5.98305	5.9716	5.94704	6.37478	6.01907	6.75793	6.02566	6.57526	5.87463	6.90552	5.89542	6.16535	6.8198	5.77198	5.9014	6.00234	7.34425	5.88228	7.62173	6.78207	5.95189	6.94779	5.91638	6.77726	6.86063
919	MICRO.3395.C2	catalytic/ fumarylacetoacetase [Arabidopsis thaliana]	13.2.6.2	amino acid metabolism.degradation.aromatic aa.tyrosine	PGSC0003DMB000000148	Pot_ch11	95.45	602316	601943	6.55527	5.77198	5.74972	7.38878	7.90555	6.12427	6.55132	6.27962	7.56504	6.60858	6.95391	5.86829	6.58727	7.62115	5.97103	6.65524	7.71159	8.59327	6.4693	7.89175	8.50689	8.579	7.99413	7.79384	6.1304	6.15196	7.39826	7.52438	6.57526	7.98612	7.69507	5.81079	7.04629	5.8057	5.87609	5.86388	7.37306	7.04049	6.2108	5.94808
921	bf_stolxxxx_0047e02.t7m.scf	NA	35.2	not assigned.unknown	PGSC0003DMB000000032	Pot_ch04	95.61	402419	402306	7.61511	9.59151	9.8347	7.9542	7.21917	9.38177	7.58452	7.12719	8.43465	7.93975	8.3917	7.39923	7.88802	8.20658	8.75118	8.40845	8.95029	7.79438	8.64851	8.02629	6.8268	6.57601	7.66639	7.35437	6.58198	7.34064	7.97424	7.16107	7.75068	8.20009	7.02938	7.96915	8.92662	8.70818	9.26472	9.08778	8.26416	8.14947	8.15387	8.48925
922	STMEZ82TV	NA	35.2	not assigned.unknown	PGSC0003DMB000000336	Pot_ch10	97.16	54390	53514	7.38092	7.73973	6.97023	5.97331	8.73496	6.33588	7.78829	6.44802	7.69273	6.71302	6.46081	7.7783	6.4647	6.16306	6.50095	8.40805	6.81923	7.60495	5.99743	8.67695	8.09163	8.34016	7.67763	7.87758	9.09623	8.98251	8.78014	7.17956	8.19566	6.11585	8.75202	7.15827	7.48728	7.27668	6.42917	7.10997	6.14703	8.90043	7.00934	8.30791
924	MICRO.2892.C1	DEAD/DEAH box helicase, N-terminal [Medicago truncatula]	35.2	not assigned.unknown	PGSC0003DMB000000704	Pot_ch04	100	95039	95220	7.74833	8.43665	8.55984	8.64139	7.7919	8.33475	7.63386	7.71846	8.05254	7.72499	6.92616	7.9462	7.74866	8.17406	7.9813	8.16381	8.2149	8.38588	8.04255	7.86397	8.41913	8.19836	8.23779	8.03623	8.21559	7.9653	7.66308	7.91541	8.05716	8.11134	7.96576	8.07716	8.49809	7.64268	7.94507	8.06214	7.89853	7.34236	8.29939	7.45496
925	MICRO.951.C1	FLA1 (fasciclin-like arabinogalactan-protein 1) [Arabidopsis thaliana]	10.5.1	cell wall.cell wall proteins.AGPs	PGSC0003DMB000000149	Pot_ch10	99.25	457282	458613	6.46292	6.38216	6.01962	6.54475	6.7105	6.28933	6.47918	6.46227	6.78039	6.37332	6.8032	7.02264	6.40973	7.09699	6.59645	6.60131	6.79223	9.08183	6.1303	8.74587	8.75202	9.30988	8.48862	8.78965	8.64767	8.19124	8.3777	8.1599	8.29401	7.57642	8.38569	6.50622	6.52759	6.34548	6.30098	6.40012	6.43074	7.04217	6.29762	7.10873
927	MICRO.9140.C1	NA	35.2	not assigned.unknown	PGSC0003DMB000000116	Pot_ch12	100	959008	959191	6.09124	5.89782	6.09782	6.23765	6.18158	6.69913	6.53223	8.0094	6.49763	6.4357	6.15196	6.1441	7.87256	6.63217	6.10614	6.2208	6.94935	6.27446	5.80939	5.73893	5.97012	7.43277	6.63382	6.00423	6.93401	6.15206	6.54391	6.00735	5.80237	6.05464	5.97807	6.36424	6.2082	7.40573	7.02341	6.39631	5.71084	9.32086	6.33366	8.83702
946	cSTB47B9TH	Disease resistant protein rga3, putative [Solanum bulbocastanum]	35.2	not assigned.unknown	PGSC0003DMB000000683	SL2.10ch08	90.08	158651	159292	6.63856	6.71785	6.71913	6.86185	7.76412	7.4781	7.28307	6.83107	7.07819	7.36255	7.63619	7.24647	7.67498	7.18139	7.40244	7.54326	7.18139	6.86075	7.16142	6.91319	7.413	6.84238	6.82087	7.55914	6.6541	6.91928	7.00446	6.85817	6.57301	6.90385	7.02407	7.32478	6.867	7.4668	6.75456	7.44249	7.16142	6.72151	6.59984	6.82604
947	MICRO.1814.C2	ATP binding / protein binding [Arabidopsis thaliana]	29.6	protein.folding	PGSC0003DMB000000072	Pot_ch05	97.72	283234	282754	8.93908	9.08244	9.11111	9.35926	9.18793	9.10395	8.79713	9.0541	8.7426	8.54361	8.57849	9.15748	9.00042	8.86033	9.11419	9.83074	9.03423	10.0657	9.66899	9.95448	10.2723	9.62634	10.2811	10.0547	10.0145	10.2663	9.39132	9.72445	9.55158	9.92649	9.72547	8.814	8.98543	8.90382	9.41525	9.50259	9.42293	8.47523	9.50592	8.43054
949	BF_LBCHXXXX_0008G09_T3M.SCF	NA	35.2	not assigned.unknown	PGSC0003DMB000000476	Pot_ch02	93.33	44248	43991	6.59977	6.58258	5.67424	5.65948	6.43314	5.66372	6.53123	5.6497	5.54405	5.59873	7.05399	6.85626	6.76326	5.60887	5.83889	7.42792	5.70113	5.75542	7.30816	7.4399	6.65814	7.49874	7.2832	7.62361	5.70209	7.08888	5.60256	5.7396	5.64386	5.75383	6.76076	5.57825	5.67032	6.85299	6.92099	6.91016	5.75779	5.72198	6.81923	5.63195
950	MICRO.10767.C1	Probable pectate lyase P18 precursor (Style development-specific protein 9612)	10.6.3	cell wall.degradation.pectate lyases and polygalacturonases	PGSC0003DMB000000004	Pot_ch02	99.24	3456486	3455958	6.29508	5.84648	6.56111	6.20781	6.21051	6.32674	7.31414	7.43731	6.00779	6.88282	8.45592	6.38036	6.71316	6.33764	6.15877	6.39274	6.22605	6.92517	6.50158	6.47188	5.84524	7.1191	7.02643	6.47485	6.28806	6.23594	7.19889	6.52573	5.96487	6.86013	6.90647	6.10012	6.9675	6.58377	6.22605	6.03658	5.86069	6.18414	6.25916	6.45137
951	MICRO.4841.C1	catalytic [Arabidopsis thaliana]	26.02	misc.UDP glucosyl and glucoronyl transferases	PGSC0003DMB000000201	Pot_ch08	100	873119	871635	6.02763	6.73813	6.51484	6.39588	6.58845	6.40527	6.05023	6.53862	6.49992	6.48421	6.63224	6.21648	6.75588	6.33879	6.63648	6.92505	6.60865	7.66111	6.51913	7.72313	7.83129	7.38772	7.69221	8.14322	7.65315	6.52713	7.62455	7.51539	7.37951	7.26149	7.1806	6.42302	6.57601	6.60843	6.76681	6.54177	6.27787	6.92099	6.61245	6.92387
952	MICRO.15730.C1	RCD1 [Arabidopsis thaliana]	27.3.99	RNA.regulation of transcription.unclassified	PGSC0003DMB000000149	Pot_ch10	99.24	292451	292713	8.85175	10.1203	9.55338	9.44936	8.95957	8.81073	9.00293	8.9608	9.33887	9.33106	8.39857	9.65774	8.55558	9.47074	8.75997	9.0504	9.70421	9.0116	9.37371	7.95647	8.15499	8.64048	8.38467	8.25659	8.30457	8.84596	8.85485	8.79995	8.55668	9.13507	8.39686	9.78578	9.57856	9.18711	8.88447	8.84347	9.64745	8.92734	9.59254	9.13999
953	MICRO.149.C1	peroxidase [Nicotiana tabacum]	26.12	misc.peroxidases	PGSC0003DMB000000349	Pot_ch06	97.23	244118	244694	6.3365	6.04612	7.72181	6.91798	6.53385	6.92968	7.36138	6.09595	6.62473	8.21461	10.5121	7.61015	8.11343	7.03713	6.44335	7.50198	6.17478	6.87603	6.79429	6.84853	6.28668	6.70811	7.54192	8.63905	7.2428	6.53223	7.99133	7.67165	7.32443	7.51336	8.81	7.30079	8.52317	7.95302	6.07956	6.21926	6.43273	7.29016	6.59947	7.50979
954	MICRO.14400.C1	bis(5'-nucleosyl)-tetraphosphatase (asymmetrical) [Arabidopsis thaliana]	30.4	signalling.phosphinositides	PGSC0003DMB000000549	Pot_ch11	99.51	174374	174169	7.74856	7.6295	7.81543	7.76313	7.66653	7.66421	7.93413	7.53574	7.71944	7.73796	7.72377	8.00256	7.86691	7.77967	7.86664	7.9376	7.97436	8.94938	7.81159	8.52127	8.73913	8.82508	8.85017	8.60542	9.00637	8.6023	8.19612	8.46156	8.44905	7.99228	8.47441	7.63619	7.91827	7.9085	7.84772	7.79856	7.63924	7.78142	7.78739	8.28714
955	SDBN006A14u.scf	EMB2217; ATP binding / damaged DNA binding [Arabidopsis thaliana]	35.2	not assigned.unknown	PGSC0003DMB000000292	Pot_ch08	94.76	364860	365354	7.74413	8.05475	7.54659	7.80608	7.64995	8.10058	7.83593	8.2195	7.65155	7.79554	7.67025	7.64082	7.90969	7.97009	8.05649	8.03699	7.9224	8.58204	8.21302	8.13249	7.8128	8.17406	8.43838	8.25004	8.51845	8.18708	8.74352	8.22927	7.94205	8.06984	8.38644	8.26716	7.98795	7.62035	8.08804	7.69242	7.87207	7.82434	8.04038	8.39709
956	bf_mxflxxxx_0007b10.t3m.scf	C2 domain containing protein [Brassica oleracea]	35.1.19	not assigned.no ontology.C2 domain-containing protein	PGSC0003DMB000000118	Pot_ch04	97.83	1539468	1538916	6.6874	6.85817	7.30206	7.64667	7.42298	7.51402	6.53885	6.58712	7.28141	6.69838	7.26363	7.4486	6.62748	6.6142	7.43405	6.69562	7.37663	7.8191	7.50725	6.84952	7.18914	6.8332	7.76927	7.0802	7.05695	6.83496	7.54054	7.67417	6.94373	6.70284	7.4486	6.61733	7.31275	6.62582	7.20418	6.8953	7.09265	7.18424	7.4452	7.3753
958	MICRO.1800.C1	ATP binding / kinase/ protein kinase/ protein serine/threonine kinase/ protein-tyrosine kinase [Arabidopsis thaliana]	29.4	protein.postranslational modification	PGSC0003DMB000000114	Pot_ch12	100	179407	179612	8.65688	8.54173	8.01912	8.32068	8.19227	8.24291	8.14642	8.35212	8.73312	8.17651	8.00726	8.51079	7.62234	7.88034	9.10587	8.00081	8.93011	8.68209	8.12427	7.91555	8.27005	8.11258	8.33597	8.25869	8.37568	8.11124	7.8412	8.07449	8.25339	7.97097	8.55059	8.60462	8.28851	8.53745	8.15261	8.13795	8.28458	8.90655	8.36645	8.08281
963	MICRO.14752.C1	3'-5'-exoribonuclease/ RNA binding [Arabidopsis thaliana]	27.1.19	RNA.processing.ribonucleases	PGSC0003DMB000000273	Pot_ch08	98.9	498220	497767	7.073	7.6363	6.33879	7.25879	7.23798	7.12105	6.38036	7.12335	6.38345	6.3188	7.05711	6.49653	6.48844	7.66153	7.6372	7.75105	6.42161	6.81948	7.83198	7.56861	7.58403	6.61726	7.39707	7.55193	7.5622	6.64664	6.55702	6.67158	6.57661	7.62006	6.35877	6.9123	7.22958	7.28993	7.40683	7.36138	7.29467	6.90063	6.18963	7.60953
964	MICRO.14366.C1	Putative F-Box protein, identical [Solanum demissum]	29.5.11.04.03.02	protein.degradation.ubiquitin.E3.SCF.FBOX	PGSC0003DMB000000032	Pot_ch04	98.87	1728241	1726826	9.36967	9.07831	8.80381	9.18436	9.43104	8.87594	9.23861	9.2713	8.87009	9.33129	8.23635	9.22177	9.05995	9.21944	8.84173	9.52618	9.15725	8.98275	8.58224	8.25309	8.28217	8.83275	8.54144	8.47242	8.84543	8.41806	8.16772	8.9678	8.40103	8.27202	9.03214	8.98466	8.46213	9.03876	9.32653	8.40845	9.54642	8.67137	9.48914	8.55151
965	bf_arrayxxx_0017g05.t7m.scf	Similar to ABC-transporter atp-binding protein [Arabidopsis thaliana]	35.2	not assigned.unknown	PGSC0003DMB000000056	Pot_ch12	99.51	1810150	1810554	10.5542	10.4164	10.2386	10.4395	10.7523	10.0287	9.96653	10.3654	10.4414	9.74627	10.5286	10.1164	10.3865	9.94515	10.4227	9.71625	10.5386	10.8307	10.7763	10.6206	10.6134	10.2389	10.5653	10.3983	10.1656	10.1875	10.0791	10.0713	10.6191	10.1708	10.0414	10.3959	10.0654	10.4715	10.4664	10.4277	9.75292	9.8146	9.70302	10.4475
973	bf_stolxxxx_0067h02.t3m.scf	NA	35.2	not assigned.unknown	PGSC0003DMB000000150	Pot_ch06	97.16	812762	812623	8.16545	7.66343	8.11758	7.97009	8.12681	8.04758	8.65371	8.345	8.6035	8.08402	8.53009	8.34331	8.32816	8.25729	8.50294	7.99517	8.58224	7.60308	8.30211	7.74673	7.10287	8.17225	6.90242	7.29043	8.12064	7.48601	7.93734	7.3709	7.274	8.17964	7.92599	8.40567	8.49842	8.55252	7.88397	8.7002	8.29794	8.06035	8.11863	8.1327
975	MICRO.16868.C1	expansin-like protein precursor [Solanum tuberosum]	10.7	cell wall.modification	PGSC0003DMB000000500	Pot_ch01	98.47	268941	269396	8.59593	7.51644	7.20225	6.83789	8.46736	7.97921	8.28833	8.41105	8.52265	6.4697	7.3314	7.8494	8.98385	7.10453	7.37985	10.4495	7.66181	7.33047	6.34618	8.14554	6.6652	7.78493	7.53254	8.81315	9.02044	7.7535	8.75477	8.51295	8.26293	9.21889	9.03839	7.2832	8.52383	8.905	8.2262	8.30996	7.95595	8.81372	8.19812	8.66871
979	MICRO.12707.C3	antifungal protein	35.2	not assigned.unknown	PGSC0003DMB101000027	Pot_ch10	100	784255	783823	7.47842	6.94042	6.95154	6.73028	7.12637	7.14612	7.17883	6.67109	7.2173	6.58801	7.03222	7.01017	7.53219	6.54582	6.9542	8.55853	7.012	6.42227	6.62618	6.70572	6.3997	6.60638	6.75608	6.87846	6.66667	6.64842	6.79429	7.09202	6.6652	7.24346	7.01101	7.02154	7.10977	7.55804	7.07919	7.06907	7.08441	7.21687	7.52038	7.19344
980	MICRO.14390.C1	unnamed protein product [Arabidopsis thaliana]	17.5.3	hormone metabolism.ethylene.induced-regulated-responsive-activated	PGSC0003DMB000000421	Pot_ch10	98.47	132155	131569	7.51788	6.81429	6.76838	6.86927	6.97422	7.13402	7.32505	7.67246	6.8402	6.99211	7.22166	6.67306	7.20365	6.99194	7.2572	7.17176	6.8879	6.83007	6.86865	6.61893	6.8179	6.8953	6.82087	6.8055	7.16122	6.66167	6.91194	6.81315	6.46032	7.62245	6.77661	7.09589	6.91786	6.69245	7.19183	7.0861	6.47918	7.20863	7.0721	7.34122
981	MICRO.5251.C1	ATP binding / kinase/ protein kinase/ protein serine/threonine kinase/ protein-tyrosine kinase [Arabidopsis thaliana]	29.4.1.57	protein.postranslational modification.kinase.receptor like cytoplasmatic kinase VII	PGSC0003DMB000000488	Pot_ch01	99.51	312002	312823	6.70126	6.51726	6.3263	6.31701	7.03326	6.52216	6.91319	6.50756	6.78382	6.53877	6.91431	6.70572	6.48764	6.47918	6.94802	6.79139	6.7527	7.14587	6.42369	7.46049	7.29125	7.04855	7.24703	7.53289	7.16993	6.84983	7.34474	6.61405	7.19972	6.43644	6.97683	6.43644	6.24115	6.8251	6.35153	6.68664	6.79834	6.99771	6.27935	6.76805
983	BF_CSCHXXXX_0028H10.T3M.SCF	Cyclin-like F-box [Medicago truncatula]	29.5.11.04.03.02	protein.degradation.ubiquitin.E3.SCF.FBOX	PGSC0003DMB000000500	Pot_ch01	99.19	148378	147644	8.2843	8.42317	8.78433	8.68813	8.11781	8.43422	8.2325	7.88128	8.02514	8.3653	7.87317	7.9224	8.38644	8.28664	8.69621	8.47441	8.0356	7.52038	8.06971	7.37108	7.31558	7.47906	7.53462	7.55421	7.61259	7.53127	7.26753	7.93413	7.4539	8.14554	7.8333	8.19588	8.20614	8.21165	8.22455	8.79793	8.81535	7.39783	8.62047	7.51991
985	STDB004C07u.scf	catalytic [Arabidopsis thaliana]	35.1	not assigned.no ontology	PGSC0003DMB000000101	Pot_ch11	94.19	1683415	1683926	8.16498	7.58716	8.37964	7.71091	8.10523	7.81006	7.7711	7.78612	8.42265	7.745	8.26792	7.93126	8.36134	7.61416	8.60812	8.20476	8.50776	9.1999	8.0341	8.03241	8.65936	8.25939	8.49526	8.52265	9.09045	8.85399	8.68652	8.811	9.14906	7.4807	7.93751	7.49906	7.99844	8.20098	7.69162	7.53681	8.47123	7.71903	8.18222	8.52343
991	bf_suspxxxx_0053f11.t3m.scf	ACR1 [Arabidopsis thaliana]	35.1	not assigned.no ontology	PGSC0003DMB000000441	Pot_ch02	97.31	286423	286972	8.84408	9.39104	8.80581	9.65804	9.52891	8.39665	9.30956	9.26227	9.42005	9.44566	9.49219	9.38463	9.00529	9.12257	9.88691	9.26086	9.37516	8.63793	9.03236	8.19337	8.78203	8.6492	8.51345	8.7121	8.72406	8.64835	9.13847	8.64707	8.82234	8.93522	9.21737	9.68942	9.92859	10.679	9.59423	9.3392	9.56149	10.0569	9.36169	10.5511
992	MICRO.116.C5	protein binding / ubiquitin-protein ligase/ zinc ion binding [Arabidopsis thaliana]	27.3.67	RNA.regulation of transcription.putative DNA-binding protein	PGSC0003DMB000000068	Pot_ch01	98.5	1503710	1504042	7.53289	7.2281	7.9685	7.49007	7.15472	7.61671	7.31723	7.54945	7.18011	7.14889	6.90522	7.56741	7.21514	7.24675	7.22391	7.24962	7.15055	6.80755	7.50186	6.51726	6.89536	6.81397	7.2229	6.7783	7.04645	6.97023	6.9683	6.56277	6.72644	7.2173	7.18438	7.36905	7.26646	7.31925	7.92663	7.25309	7.46126	6.65793	7.82021	6.74959
998	MICRO.3807.C1	short chain dehydrogenase [Solanum tuberosum]	26.22	misc.short chain dehydrogenase/reductase (SDR)	PGSC0003DMB000000180	Pot_ch06	98.6	1001333	1002476	7.08373	6.23944	6.6748	6.87445	6.78207	6.32905	6.9486	6.56639	6.49914	6.53208	7.99228	6.84195	6.65552	6.44311	7.41107	7.02654	6.70449	6.49763	6.86345	7.06534	6.81372	6.46906	6.39876	6.46227	6.64271	6.16565	6.83051	6.00846	6.58094	6.72846	6.33658	7.63867	6.92346	7.43347	7.02763	6.65715	6.59608	7.20346	6.85607	6.843
999	MICRO.16003.C1	Rab11 GTPase [Solanum lycopersicum]	30.5	signalling.G-proteins	PGSC0003DMB000000102	Pot_ch07	99.18	768785	768059	11.6398	10.6647	11.0958	10.8448	11.0878	10.8561	11.7595	11.0117	11.0052	10.9766	11.6184	11.5643	11.359	11.6516	11.2832	11.72	11.0385	10.9186	11.3056	11.0663	11.0062	11.0155	10.8714	11.4674	11.1561	10.7936	11.3967	11.2024	11.3985	11.085	11.2316	11.9532	10.5451	11.4481	11.5615	11.5741	11.8051	10.5795	10.9278	12.0058
1000	SDBN002O14u.scf	ATP citrate lyase b-subunit [Lupinus albus]	8.2.11	TCA / org. transformation.other organic acid transformaitons.atp-citrate lyase	Not Unique	#N/A	99.46	116478	116663	7.41534	7.3395	7.0696	7.70866	7.87879	7.75528	7.26395	7.23067	7.64707	7.45752	8.57387	7.72418	7.86927	8.20677	7.49324	7.3428	7.54743	9.51856	7.10433	8.52108	10.062	9.26859	8.77178	9.49978	9.42066	9.43795	9.08836	9.10872	9.04823	7.63878	8.84543	7.4517	7.18689	7.4974	7.29125	7.3395	7.23348	8.29991	7.38934	8.47081
1001	MICRO.9692.C1	Response regulator receiver [Medicago truncatula]	17.4.2	hormone metabolism.cytokinin.signal transduction	PGSC0003DMB102000204	Pot_ch02	95.44	555474	556301	8.7134	8.28538	8.16498	8.65807	8.97376	8.47668	7.80048	8.68522	8.65087	8.71808	8.34051	8.57307	8.49669	8.39372	8.58814	8.96661	8.55529	8.74995	7.92102	7.83022	7.96713	8.49669	8.91083	8.72118	9.61496	9.22441	8.47324	9.23006	8.08935	8.9047	8.95114	7.41128	8.23348	7.96972	7.55497	7.89788	7.8988	7.47272	8.06801	7.49142
1003	MICRO.16195.C1	NA	35.2	not assigned.unknown	PGSC0003DMB000000185	Pot_ch04	94.74	240719	241135	5.83464	5.97217	6.29798	6.48254	6.28897	6.33313	6.20423	6.05893	6.27142	6.18099	6.36303	6.31225	6.4314	6.39512	6.31189	6.3531	6.48883	6.73531	6.26651	6.34126	6.5685	6.46049	6.62625	6.4161	6.26818	6.46292	6.1807	6.47918	6.82252	6.68108	6.64935	6.08231	6.06758	6.38857	6.33614	6.48868	6.04969	6.05055	6.39597	5.92428
1005	116H09AF.esd	NA	29.2.4	protein.synthesis.elongation	PGSC0003DMB000000044	Pot_ch06	95.37	1573588	1573486	10.1134	10.5353	10.6087	10.6363	10.7284	10.4679	10.441	10.1273	10.2696	10.4977	9.74117	10.4191	10.2123	10.3314	10.742	10.3017	10.5291	10.2239	10.4507	9.65147	9.18711	9.78387	9.75233	9.71653	10.0821	10.2037	9.91342	9.76189	10.4615	9.80292	10.3766	11.0145	10.5782	10.5253	10.4304	10.3086	10.5926	10.75	10.5269	10.1051
1008	MICRO.9258.C1	unknown protein [Arabidopsis thaliana]	35.1	not assigned.no ontology	PGSC0003DMB000000626	Pot_ch10	99.82	100545	100002	8.91975	9.34393	9.15084	9.18595	8.67069	9.11735	9.33214	8.91743	9.30195	9.5409	8.4908	9.28496	8.98466	9.70302	9.06968	9.81496	9.34547	9.85946	8.75302	9.32165	9.60298	9.68397	10.1306	9.5274	9.63027	9.34202	9.68575	9.54118	9.33068	9.27818	9.21112	9.12624	9.62217	9.0116	9.14754	8.88995	9.3532	8.89312	9.03288	9.40708
1010	MICRO.1081.C34	NA	35.2	not assigned.unknown	No Significant Hit	#N/A	NA	NA	NA	5.92063	7.29934	5.7708	7.10625	5.72994	5.85033	6.39427	6.97427	5.77198	6.57496	5.7759	5.86609	5.94808	7.06358	5.91697	5.96166	5.8581	5.94819	6.01664	5.95304	6.61507	6.67683	6.6052	5.9565	6.64057	6.79184	6.76884	6.05893	5.95235	6.2544	5.91733	5.9014	7.07867	5.99082	6.90337	6.36624	6.21744	5.7404	7.42502	6.30496
1013	bf_stolxxxx_0070f06.t3ma.scf	NA	35.2	not assigned.unknown	PGSC0003DMB000000942	#N/A	95.98	54045	53872	6.86412	6.98897	7.72211	7.69728	6.76056	7.54433	7.12202	6.54092	7.30319	6.5694	7.02599	7.75571	7.39724	7.1124	7.59954	6.62625	7.93299	6.30874	7.22228	5.95431	6.66273	6.22175	6.18571	6.05464	6.26	6.52906	6.34223	6.45447	6.2022	6.77015	6.18414	7.46393	7.65623	7.47469	7.07544	7.30034	7.69649	6.64293	7.04521	7.19865
1014	MICRO.8864.C3	G10 protein; Cytochrome c and b562 [Medicago truncatula]	35.1	not assigned.no ontology	PGSC0003DMB000000021	Pot_ch09	96.33	2435425	2435860	7.48939	7.00123	6.82264	7.42489	7.19578	6.76969	6.80148	7.26753	6.82087	7.80343	6.78829	7.0419	7.0267	8.11758	7.83796	7.50355	6.88409	7.21475	7.69525	8.18298	8.19124	8.12836	8.05278	8.08136	7.41944	7.95232	7.83051	7.41848	7.06593	7.85675	6.77791	7.43029	7.79795	7.274	7.74073	7.76313	7.94521	7.23518	6.99054	7.54292
1028	MICRO.334.C1	Proteasome subunit alpha type 7 (20S proteasome alpha subunit D) (20S proteasome subunit alpha-4)	29.5.11.20	protein.degradation.ubiquitin.proteasom	PGSC0003DMB000000290	Pot_ch01	100	562670	563089	12.1529	12.9796	12.0265	12.3489	12.3771	13.4958	13.0244	12.1058	12.0532	13.048	12.2791	12.3539	13.4127	12.741	13.2385	13.6794	12.3108	12.5088	12.3939	12.2621	12.3501	12.4195	12.5975	12.5074	13.7149	13.5907	12.2065	13.1711	12.1002	13.2534	12.9067	12.791	13.1421	13.4327	12.2944	13.2587	13.1765	13.0306	13.1385	12.8798
1030	MICRO.2170.C5	cysteine protease [Solanum tuberosum]	29.5.03	protein.degradation.cysteine protease	PGSC0003DMB000000034	Pot_ch12	99.16	2181494	2181972	12.3312	11.8472	11.8222	11.3991	12.357	12.17	11.4324	12.2537	11.8831	12.2304	11.9782	11.6643	11.4734	11.4194	11.7713	11.829	12.1909	13.1679	11.7601	13.217	12.8596	13.0035	13.3919	12.9383	12.5666	13.2984	12.7268	12.5288	13.1711	12.3261	13.0006	12.1492	11.8823	11.9942	11.8691	11.8391	11.7393	11.7193	11.7223	11.7475
1034	076H05AF.esd	NA	35.2	not assigned.unknown	PGSC0003DMB102000010	Pot_ch01	97.45	2102389	2102082	9.50592	10.0436	10.0058	10.0685	9.70354	9.4804	9.69688	9.6379	9.64527	9.82515	9.33214	9.76693	8.89335	9.48789	9.97439	9.802	9.659	10.0488	9.80909	9.07831	9.10481	9.65959	10.0169	9.4499	9.40757	9.68547	9.40939	9.94074	9.34573	9.74241	9.55764	9.56376	9.95825	9.6822	9.583	9.54377	9.84827	9.39508	9.94074	9.49854
1035	MICRO.704.C2	catalytic/ hydroxymethylglutaryl-CoA lyase [Arabidopsis thaliana]	13.2.4.4	amino acid metabolism.degradation.branched-chain group.leucine	PGSC0003DMB000000387	Pot_ch11	96.15	67578	68044	7.35323	7.81578	7.72039	8.28879	8.07106	7.27419	7.67913	7.29962	7.6816	7.41052	7.92414	7.91256	7.31808	7.66512	7.67603	7.54995	7.58649	8.9777	7.49977	8.00879	8.40989	8.64236	8.41105	8.71232	7.61773	8.95654	8.05633	8.53785	8.53664	8.45614	9.09013	7.89991	7.75862	8.01896	7.35293	7.41308	7.8257	8.08331	7.30586	7.59012
1043	STMHJ21TV	hypothetical protein [Yarrowia lipolytica]	35.2	not assigned.unknown	PGSC0003DMB000000076	Pot_ch07	95.29	1552772	1553705	10.2815	9.57105	10.5366	9.91906	11.1793	10.5819	9.73763	10.9858	10.5704	10.0408	11.0429	12.0505	9.92381	9.659	10.5382	9.18765	10.4387	10.1387	10.6724	9.76497	10.5921	10.1121	10.1929	9.74906	10.4098	9.55123	10.4022	10.2906	10.1541	9.75937	9.68132	9.68808	10.3434	11.0569	10.1926	9.76497	10.3078	10.2949	10.1203	11.3665
1044	MICRO.4667.C1	unknown [Arabidopsis thaliana]	35.2	not assigned.unknown	PGSC0003DMB000000268	Pot_ch03	98.96	356962	356579	8.58899	8.62325	7.85515	8.1092	8.2547	7.89982	8.08349	8.04877	8.28808	8.25316	8.73523	7.76283	8.3979	7.59837	8.6083	8.25039	8.24129	9.14413	8.26068	9.12442	9.27309	9.22833	9.1915	8.7126	8.43165	8.16314	8.27951	8.09236	8.86118	8.91083	8.67046	7.9196	8.24072	8.61132	8.10331	8.84372	7.93655	8.39957	7.81432	8.42286
1046	STMCG37TV	NA	35.2	not assigned.unknown	PGSC0003DMB000000436	Pot_ch10	95.38	242548	243002	7.76832	8.404	7.46223	8.1461	7.90323	7.99866	7.84568	6.92781	7.62979	8.11134	6.821	7.77736	7.69669	7.58667	7.78408	8.29909	8.03198	8.17406	7.07676	7.13402	8.06299	7.95581	7.35755	7.28929	6.8847	7.07835	7.8685	7.13844	6.78622	7.84188	7.7326	7.91541	7.3096	8.43859	7.22467	8.62988	8.47882	7.75667	7.06331	8.1749
1047	MICRO.1206.C1	N-acetyltransferase [Arabidopsis thaliana]	35.1	not assigned.no ontology	PGSC0003DMB103000013	Pot_ch04	99.75	2043659	2043259	9.78612	9.49631	9.55451	9.5432	9.48159	9.70714	9.50766	9.8127	9.71735	9.95347	9.40962	9.55591	9.90276	9.77905	9.64834	9.72606	9.8134	9.55906	9.81635	9.53214	9.24359	9.47125	9.37516	9.57801	9.40062	9.5866	9.22061	9.59074	9.30867	9.35061	9.23814	9.63975	9.46112	9.63053	9.67233	9.69344	9.82913	9.17976	9.43686	9.11334
1053	MICRO.779.C15	unknown [Solanum tuberosum]	13.2.3.2	amino acid metabolism.degradation.aspartate family.threonine	PGSC0003DMB000000245	Pot_ch06	100	567181	567413	12.561	12.9488	13.1555	13.1798	13.0545	12.8651	13.1798	12.9298	12.8182	12.8155	12.4663	12.8543	13.1421	12.9627	12.9185	13.2984	13.1354	12.791	12.5233	12.356	12.5587	12.2884	12.4017	12.6883	12.1959	12.7696	12.8142	12.9669	12.7772	12.3338	12.762	13.09	12.7206	13.0419	13.1473	12.8843	13.189	12.6734	12.6668	12.7092
1058	bf_lbchxxxx_0061c10.t3m.scf	N-hydroxycinnamoyl/benzoyltransferase 6 [Glycine max]	16.2	secondary metabolism.phenylpropanoids	PGSC0003DMB000000184	Pot_ch04	99.39	234124	234616	7.50138	7.2653	7.55284	7.48413	7.69325	7.31234	7.78528	7.59353	7.3759	7.4886	7.06054	7.84042	7.62035	7.57312	7.37994	7.8767	7.34025	7.84813	7.18365	7.94799	7.82887	7.50257	7.66368	8.00726	7.43231	7.41944	7.24015	7.4781	7.28687	7.24821	8.12153	7.33158	7.03892	7.43607	7.38246	7.13336	7.94179	6.78751	7.59124	7.15837
1060	bf_acdaxxxx_0064f12.t3m.scf	NA	35.2	not assigned.unknown	PGSC0003DMB000029533	#N/A	92.94	1	84	10.104	10.5881	10.6473	9.91004	10.965	9.81921	10.7449	10.259	10.0397	10.6785	10.1131	10.1172	10.0657	10.9257	10.4111	9.98018	10.3624	9.36226	9.59151	8.41331	9.3392	9.0715	8.74985	8.51689	8.05157	8.78664	9.58237	8.86267	9.71077	9.37894	10.1414	10.6177	10.8199	10.2037	10.0211	10.2747	10.6288	10.7214	10.2844	11.5425
1061	MICRO.1308.C3	cytochrome c oxidase family protein-like [Solanum tuberosum]	9.7	mitochondrial electron transport / ATP synthesis.cytochrome c oxidase	PGSC0003DMB000000215	Pot_ch06	97.9	636556	636984	8.03391	8.43984	8.28027	8.28217	8.39999	8.32416	8.18082	8.2252	8.50938	8.40079	8.39896	8.39234	8.23959	8.38124	8.24981	8.49842	8.75675	9.1915	8.2439	9.30758	9.352	9.14022	9.14754	8.99802	8.89765	8.51921	8.94602	8.63416	8.67095	8.71622	8.61851	8.29694	8.24105	8.32685	8.39455	8.43704	8.40737	8.91773	8.17156	8.73208
1062	MICRO.4526.C2	structural constituent of ribosome [Arabidopsis thaliana]	29.2.2	protein.synthesis.misc ribosomal protein	PGSC0003DMB000000290	Pot_ch01	99.78	549936	551313	12.1298	13.6557	13.0419	13.1241	12.3995	13.7266	13.1836	12.3951	12.2639	12.9565	11.7336	12.4453	13.4856	13.6169	12.8691	13.6745	12.356	12.4072	12.4628	11.7832	11.7616	12.0325	12.3211	12.3377	13.0644	13.2867	12.2469	13.2755	11.5922	12.9991	12.8813	12.6616	13.6219	12.9504	12.6628	13.0613	13.085	12.5439	13.8268	12.7294
1063	MICRO.773.C3	ethylene response factor 5 [Lycopersicon esculentum]	17.5.2	hormone metabolism.ethylene.signal transduction	PGSC0003DMB000000271	Pot_ch03	93.56	153520	154741	10.0016	9.56532	10.0112	9.43795	10.2818	10.5507	10.705	10.5476	10.4696	8.73142	10.4692	9.88344	11.1301	9.77281	9.29478	12.4684	9.63432	7.23703	7.45211	10.6627	8.36322	8.73419	9.1773	10.7165	11.4115	10.742	8.8174	10.4797	10.1749	11.3373	10.0519	9.08565	10.6223	11.8051	11.0357	10.6053	9.76762	8.50331	10.2501	10.679
1064	MICRO.2613.C2	NA	35.2	not assigned.unknown	PGSC0003DMB000000366	Pot_ch04	97.35	14267	14529	8.21718	9.21976	8.72881	8.74562	9.06774	8.73981	7.74607	8.27412	8.50233	8.05181	8.78483	8.96448	8.13191	8.31084	8.23883	7.66639	8.45961	8.0506	8.40989	7.36554	7.56334	7.43231	7.70654	7.38383	7.92222	8.20858	7.94704	8.08318	7.8412	8.30511	7.90579	8.35059	8.32734	8.33395	8.41979	8.76129	8.31432	8.15892	8.94314	8.56209
1067	MICRO.737.C3	unknown protein [Arabidopsis thaliana]	31.1	cell.organisation	PGSC0003DMB000000026	Pot_ch03	99.08	546403	546729	7.26112	7.82368	7.88784	8.55086	7.43648	8.02952	7.2948	7.81492	7.34157	6.88161	7.14577	7.53985	8.06126	7.92034	8.00504	7.93477	7.19373	8.04661	7.56944	7.68588	8.59623	8.3653	8.36277	8.5442	7.98164	7.76927	7.95206	7.65237	7.62625	7.85666	8.23554	6.78751	7.64428	6.78162	8.09043	6.96212	7.63379	7.01466	7.56413	7.01945
1073	MICRO.17907.C1	phosphoinositide 5-phosphatase [Arabidopsis thaliana]	30.4	signalling.phosphinositides	PGSC0003DMB000000376	Pot_ch12	99.39	64390	64061	6.92428	7.435	7.68761	7.70808	6.54918	6.83464	6.7001	6.66667	6.54069	6.95851	6.28879	6.79429	7.13844	7.34684	7.58012	6.93833	6.7531	6.69017	7.27953	6.52991	6.65814	6.45243	6.47541	6.46801	6.45821	6.54712	6.34135	6.55982	6.53755	6.92875	6.60762	7.11755	7.39631	6.73189	7.3087	6.8821	7.41656	6.75812	7.62299	6.28256
1074	STMDC90TV	oxidoreductase [Arabidopsis thaliana]	26.22	misc.short chain dehydrogenase/reductase (SDR)	PGSC0003DMB000000081	Pot_ch08	100	217393	217087	6.23632	6.24661	6.29816	6.3586	6.35485	6.25027	6.03342	6.28815	6.41568	6.16127	6.66273	6.27243	6.41727	6.1299	6.27132	6.3475	6.33588	6.68615	6.37805	6.75231	6.73283	6.65573	6.54391	6.78039	6.84363	6.48899	6.60058	6.53269	6.56564	6.60814	6.36398	6.26753	6.07872	6.30901	6.55383	6.53862	6.23556	6.04602	6.2897	6.38293
1076	MICRO.7300.C1	unknown protein [Arabidopsis thaliana]	35.1.3	not assigned.no ontology.armadillo/beta-catenin repeat family protein	PGSC0003DMB000000262	Pot_ch07	98.97	400178	398140	8.62544	8.28123	8.32794	8.49003	8.26843	8.50121	8.41254	8.51269	8.50259	8.38676	8.58662	8.58362	8.66602	8.41806	8.63013	8.8962	8.41254	8.41775	8.38851	8.26982	8.59005	8.7901	8.72907	8.84633	8.63361	8.70294	8.89979	8.56673	8.60559	8.43448	8.40989	7.66565	7.88871	8.06904	7.98096	8.09649	7.89001	8.16229	8.17673	8.43813
1078	bf_arrayxxx_0030a02.t7m.scf	unknown protein [Arabidopsis thaliana]	35.2	not assigned.unknown	PGSC0003DMB000000145	Pot_ch05	97.33	651577	652099	6.99435	7.16565	7.36511	7.16227	7.36892	6.96898	7.27165	7.64096	7.15557	7.46474	7.13377	7.43364	7.39754	7.32099	6.76438	6.98232	7.24901	6.63856	6.93681	6.62892	6.82214	6.41568	6.53816	6.63346	6.49201	6.6367	7.63364	6.76792	6.7077	6.22204	7.02445	6.68164	7.34724	8.08318	7.63587	7.49074	6.64899	7.90969	7.31126	7.53069
1080	MICRO.7442.C2	unknown protein [Arabidopsis thaliana]	35.2	not assigned.unknown	PGSC0003DMB000000009	Pot_ch11	100	1011750	1012047	7.41923	7.77557	8.00596	7.65027	8.0793	8.05917	7.6111	8.14441	8.18534	7.96504	7.9542	8.29089	8.24204	7.67979	7.93103	7.46805	8.04082	8.33083	8.235	8.22672	7.91055	8.19012	8.51439	8.49868	8.18728	7.6968	8.14514	7.63763	8.34671	7.48094	7.99334	7.17537	7.79287	7.97629	7.98795	8.19768	7.96272	7.51136	8.11475	8.35773
1081	MICRO.6270.C2	unknown protein [Arabidopsis thaliana]	35.2	not assigned.unknown	PGSC0003DMB000000219	Pot_ch03	100	569438	569857	6.90272	7.28196	6.33127	6.35389	6.33791	6.39002	7.00923	7.17111	7.28591	7.09171	6.94536	6.44031	7.3303	6.25599	7.15065	7.18664	7.27017	7.67927	6.99334	7.36138	7.95814	7.90778	7.7837	6.85119	6.52813	6.63583	7.77983	6.49423	6.71404	6.8412	7.71771	7.39461	7.21475	7.33397	7.17577	7.2444	7.20312	8.06425	7.26975	6.49058
1082	MICRO.11958.C1	L-asparaginase precursor (L-asparagine amidohydrolase) [Contains: L-asparaginase subunit alpha; L-asparaginase subunit beta]	13.2.3.1	amino acid metabolism.degradation.aspartate family.asparagine	PGSC0003DMB000000062	Pot_ch03	97.05	1365791	1366364	10.1437	10.4256	10.8238	10.6652	10.3108	10.9064	9.90252	10.9007	10.3963	10.6632	9.62183	10.6288	10.613	10.5898	10.4894	10.534	10.4503	9.42877	10.6442	9.68424	10.0534	9.46329	9.3102	10.2012	9.30898	10.1765	10.3232	10.2575	9.45938	9.93053	9.64025	10.1926	10.4238	10.4709	10.5948	10.6077	10.5653	9.64586	10.844	10.2836
1083	ACDA00800C08.T3m.scf	NA	35.2	not assigned.unknown	PGSC0003DMB102000010	Pot_ch01	95.89	2158355	2158425	9.28278	8.98994	9.08914	9.49832	8.33045	8.60276	9.00818	9.25427	8.98275	8.80984	9.60661	9.39592	8.79686	9.6084	9.37198	7.98282	8.56321	8.8068	7.89653	8.23592	9.82949	9.30792	9.12624	9.00889	8.30233	9.33666	10.7561	9.1307	9.32683	10.8209	10.7289	9.74026	10.1586	9.34076	8.99155	9.82751	9.47432	9.22978	9.27675	10.0763
1089	MICRO.1949.C1	NA	35.2	not assigned.unknown	PGSC0003DMB101000128	Pot_ch06	97.05	881843	881065	8.18809	8.09777	8.34381	8.1234	8.19768	8.26776	7.96149	7.8659	8.57145	8.34353	7.36645	7.93328	8.24105	8.63265	8.35164	8.09978	8.7396	7.17907	8.29203	6.75872	7.0205	6.7727	6.60013	6.92616	7.23982	7.26702	7.14173	7.21475	6.91674	7.20916	7.38533	8.23822	8.18453	7.95362	8.04166	8.5524	8.47421	7.70599	8.42115	7.89728
1090	MICRO.331.C94	DNA binding / zinc ion binding [Arabidopsis thaliana]	1.01.01.02	PS.lightreaction.photosystem II.PSII polypeptide subunits	PGSC0003DMB000000566	Pot_ch12	95.27	220652	221383	10.7821	11.0247	11.8877	11.0042	12.1249	11.6752	12.2266	11.8667	10.7055	11.9766	11.3778	10.4256	11.545	12.4346	11.7342	12.1002	10.9253	10.9438	11.5174	9.84491	11.4741	9.80976	10.2981	10.5143	9.76854	10.6442	11.4402	10.1018	12.2808	10.7362	11.0663	11.6029	10.5053	10.7187	11.1167	12.0069	11.9005	11.104	10.8372	11.8574
1091	MICRO.14166.C2	peroxidase [Arabidopsis thaliana]	26.12	misc.peroxidases	PGSC0003DMB000000004	Pot_ch02	97.71	2648363	2647184	8.58494	7.47051	7.2367	7.34425	8.23364	7.59301	7.97072	8.26351	8.79734	6.99531	7.8901	8.01164	8.88752	7.53127	7.72499	9.90052	7.96421	8.82234	7.20829	9.05577	7.98305	8.60256	8.59223	9.51306	9.21944	8.35343	8.87195	8.77743	8.58572	9.05811	9.02715	7.21263	8.02695	8.6384	8.08059	8.06233	8.21718	7.51312	7.9196	7.7783
1094	MICRO.9354.C2	Protein of unknown function DUF565 [Medicago truncatula]	35.2	not assigned.unknown	PGSC0003DMB000000142	Pot_ch03	98.87	1178073	1177544	9.6242	8.81219	9.6822	9.40654	9.82449	9.85317	8.89064	9.59192	9.65647	9.0715	9.97889	9.48768	9.75751	8.79034	9.5271	8.37803	9.35803	8.6411	9.49664	8.52156	8.37381	8.62565	8.85311	8.86665	8.84669	8.48862	8.55886	8.50071	9.03041	9.1682	8.37803	9.04927	9.23061	9.16208	9.51166	9.49454	9.43587	8.25685	9.05687	10.2427
1095	MICRO.9008.C1	Dof domain, zinc finger family protein [Solanum demissum]	27.3.08	RNA.regulation of transcription.C2C2(Zn) DOF zinc finger family	PGSC0003DMB000000623	Pot_ch11	97.22	55449	56483	7.40367	7.15276	6.77817	7.43231	6.47324	7.66906	8.45011	8.39523	6.86185	6.9152	6.94007	6.93407	8.48242	7.52872	7.07337	7.59748	6.94536	7.30147	6.54758	6.90647	7.24393	7.14466	8.29107	7.05952	7.24647	6.84549	6.64749	6.75958	7.39652	8.59695	7.09328	7.71404	7.89166	7.65566	7.85644	7.92102	7.22653	7.53885	6.96607	7.43364
1097	MICRO.7455.C1	NA	35.2	not assigned.unknown	different hits	#N/A	96.13	4289065	4287731	8.92662	9.53214	9.12833	8.14418	8.84479	9.54174	8.73677	8.61851	7.87088	8.62377	9.36939	9.71493	9.31838	9.02845	8.99624	8.91452	8.0538	7.65382	8.63309	8.4528	8.46631	7.95687	7.11194	8.22949	8.25316	8.68299	7.85724	8.31922	8.51009	8.50834	8.36624	9.42474	8.83535	9.17323	8.11524	10.0393	9.20571	7.89728	9.48789	8.79411
1114	MICRO.16355.C1	unknown protein [Arabidopsis thaliana]	35.2	not assigned.unknown	PGSC0003DMB000000096	Pot_ch07	99.54	469698	469480	9.341	9.27967	9.16769	9.81989	9.43168	9.00347	9.21448	9.26727	9.14862	8.65013	9.28365	9.46596	9.23614	9.38177	9.68458	9.57919	9.28524	9.79039	9.55158	9.69594	9.55218	9.21684	9.34076	9.93956	9.46186	9.21391	9.39478	9.63461	9.08112	9.72209	9.63494	9.93956	8.87168	9.39158	9.94441	9.9779	9.93626	9.16641	9.68547	9.659
1116	bf_mxflxxxx_0064c04.t3m.scf	NA	25	C1-metabolism	PGSC0003DMB000000202	Pot_ch05	96.95	563288	562544	8.82176	9.22808	8.92342	9.37488	9.42982	9.33812	9.42209	9.37744	8.91271	9.22754	9.67475	9.40453	9.27241	9.35901	9.12608	9.21684	9.11292	9.79364	9.41301	9.38657	10.7826	10.2711	10.2315	9.97343	10.2822	10.1011	9.99985	9.94169	9.58484	8.97642	9.25638	9.31974	9.37516	8.84898	9.43104	8.9712	9.02715	9.04129	9.29418	9.51885
1118	STMJM75TV	cellulose synthase-like protein CslG [Nicotiana tabacum]	10.2	cell wall.cellulose synthesis	PGSC0003DMB000000048	Pot_ch08	97.9	628833	628502	8.34016	7.5949	9.05325	8.63416	9.22252	8.93892	7.52713	8.49605	9.00948	9.04878	8.68346	8.58338	8.81961	7.97901	8.5335	8.93439	9.0772	8.07406	8.92797	7.91904	7.11044	8.13351	8.33583	7.77433	8.54831	6.92146	6.88995	8.38107	6.23699	7.68622	6.45594	7.57181	8.99264	9.0043	8.89281	8.95699	7.37809	7.29467	8.38727	8.35968
1121	MICRO.6964.C1	ATHB-12; transcription factor [Arabidopsis thaliana]	27.3.22	RNA.regulation of transcription.HB,Homeobox transcription factor family	PGSC0003DMB102000010	Pot_ch01	99.59	3220397	3219669	10.724	10.705	10.2089	10.8714	11.31	9.54405	11.2146	11.4767	11.6538	10.9423	10.8984	11.2752	9.64745	9.93626	11.5806	11.085	11.859	13.5571	10.4138	12.275	11.0193	12.1674	12.2236	11.7564	11.8699	11.0106	12.2421	12.3611	11.6767	10.861	11.3941	10.6023	10.3794	12.0602	10.4944	10.4961	10.9408	13.4586	10.2185	12.5915
1122	MICRO.5815.C1	PREDICTED: hypothetical protein [Mus musculus]	35.2	not assigned.unknown	PGSC0003DMB000000172	Pot_ch01	99.1	530630	530076	7.1022	6.74587	6.87487	6.95828	7.35868	6.85558	6.79801	6.88663	7.36784	7.05297	7.575	8.24689	7.05936	6.69321	7.23319	6.37642	7.22987	7.61015	6.91827	7.52189	7.73407	8.11057	7.90454	6.87091	9.34739	7.17201	8.07803	8.01117	7.21586	7.26516	7.26859	6.49296	6.99531	6.89115	7.0326	6.91922	6.96607	7.61864	6.709	7.43231
1124	MICRO.347.C50	GTP binding [Arabidopsis thaliana]	30.5	signalling.G-proteins	PGSC0003DMB000000096	Pot_ch07	99.2	178326	178822	13.9794	13.9176	14.3268	14.1801	13.4708	14.457	13.9549	13.854	13.8967	14.3602	13.7266	13.9026	13.9393	14.1699	14.0035	13.946	13.8596	14.1374	14.0331	13.1013	13.7074	13.9144	13.7366	13.1765	13.9308	14.0127	13.7855	13.8707	14.1664	14.0223	13.8359	13.2867	14.5008	13.8567	13.4688	13.6439	13.343	13.4004	14.0294	13.2404
1125	STMCP05TV	NA	35.2	not assigned.unknown	PGSC0003DMB000000039	Pot_ch03	92.52	264942	264583	7.23537	7.67113	7.45976	7.81676	7.42718	6.90063	7.41677	7.15211	6.76969	6.71601	6.55838	7.65063	6.80812	7.07544	6.79634	7.70054	7.01686	7.22214	6.9082	7.53508	7.30125	7.51644	7.62842	6.97461	6.85249	7.07072	7.22132	6.95926	7.64357	7.4537	7.18365	7.31324	6.73384	7.58012	7.28559	7.09422	6.67158	6.86185	7.57312	6.5171
1126	MICRO.10839.C1	NHL8; ubiquitin-protein ligase/ zinc ion binding [Arabidopsis thaliana]	29.5.11.04.02	protein.degradation.ubiquitin.E3.RING	PGSC0003DMB000000789	SL2.10ch08	98.65	40994	40478	9.78881	10.233	10.4395	10.0828	10.3471	10.0432	9.69467	10.2496	9.82324	9.90421	9.84894	10.1433	9.95754	10.0616	9.892	10.0586	10.1929	9.9779	9.76523	9.44682	9.77929	10.0311	9.55002	10.0541	9.79807	9.83538	9.57518	10.1716	9.49481	9.06597	9.61529	9.86067	10.4231	10.1538	10.3658	9.96285	10.1597	9.2708	10.413	9.65088
1127	MICRO.6468.C1	protein binding / voltage-gated potassium channel [Arabidopsis thaliana]	34.15	transport.potassium	PGSC0003DMB000000147	Pot_ch08	97.67	1179157	1180833	7.93299	7.57023	6.92575	6.76661	8.88311	7.31589	7.68282	7.39826	7.86884	6.64421	7.85329	8.60083	8.27005	6.69404	6.84822	8.69951	7.21158	6.83013	6.58258	7.46105	6.77935	7.21369	6.7261	7.93097	7.99603	7.09615	6.75951	6.93226	6.96909	7.20796	7.51203	6.96801	7.25911	8.45815	7.83311	7.32603	7.38989	6.94292	7.12243	7.3645
1128	MICRO.7258.C2	hypothetical protein MtrDRAFT_AC141113g10v1 [Medicago truncatula]	35.2	not assigned.unknown	PGSC0003DMB101000278	Pot_ch10	99.8	548488	549501	6.64271	6.36632	6.41141	6.34706	6.46712	6.55139	6.09542	6.6502	6.54949	6.2938	6.16207	6.77726	6.13254	5.79891	6.32612	6.96441	6.62154	6.56103	6.04612	6.36814	6.23376	6.05184	6.71913	6.05754	6.68059	6.57383	6.45268	6.08904	6.60572	6.85909	6.68851	6.39631	6.46825	6.48014	6.9329	6.52635	6.49074	6.5423	6.94182	6.73424
1129	bf_arrayxxx_0037c12.t7m.scf	BON1 (BONZAI1); calcium-dependent phospholipid binding [Arabidopsis thaliana]	35.1	not assigned.no ontology	PGSC0003DMB000000578	Pot_ch06	98.86	267581	267320	11.4022	10.6456	10.8155	10.8204	10.9434	10.7804	11.1032	11.1015	11.0466	10.9369	11.3491	11.2494	10.9541	11.0823	11.2444	11.0011	11.2941	10.7995	10.6023	10.8532	10.8037	10.6635	10.5563	10.3393	10.7982	10.6095	10.5815	10.4849	10.7692	11.0112	10.8219	11.0658	10.8556	11.2518	11.2543	10.9819	11.355	11.1953	10.8325	10.4906
1133	MICRO.8487.C2	LysM domain-containing receptor-like kinase 4 [Medicago truncatula]	9.1.2	mitochondrial electron transport / ATP synthesis.NADH-DH.localisation not clear	different hits	#N/A	95.35	1563412	1563810	11.46	10.9879	5.92851	10.9766	10.5007	10.4999	10.1541	10.4679	10.2688	11.2024	11.305	10.9772	5.8471	11.3849	10.2859	10.8028	10.5394	10.094	11.7016	11.5168	9.69491	5.96304	11.4135	9.75723	9.87168	10.5037	9.87608	9.9482	10.4252	11.6148	11.1462	11.6058	10.8703	10.6428	11.5713	10.2818	11.4903	10.2899	10.9506	10.9572
1135	MICRO.17178.C1	NA	35.2	not assigned.unknown	PGSC0003DMB000000412	Pot_ch01	97.38	213032	212542	6.90576	6.55002	6.71363	6.21926	5.96166	6.44212	6.83746	6.72076	6.60241	6.17072	6.75317	6.15507	6.60682	6.31396	6.45268	7.71357	6.41827	6.19753	6.04839	6.79319	6.19734	6.67857	6.41409	6.51882	6.60843	6.53916	6.26883	6.57218	6.3924	6.26102	6.85119	6.39834	7.00178	7.24882	7.00973	6.37151	6.62965	6.85465	6.53076	7.06054
1137	BF_CSCHXXXX_0049H04.T3M.SCF	unknown protein [Arabidopsis thaliana]	35.2	not assigned.unknown	PGSC0003DMB102000060	Pot_ch02	99.26	272482	272075	10.0928	10.6683	9.89874	9.78076	9.64932	9.77578	9.52804	9.66285	9.54754	9.36571	9.27846	9.89422	9.97831	9.80004	9.23534	9.70885	9.83538	9.57282	10.1474	9.76854	9.50091	9.4808	9.61435	9.63728	9.69491	10.191	8.6751	9.71532	9.26051	9.52499	9.81755	9.93213	9.74368	9.99699	9.94748	9.79421	9.3826	9.51223	10.4889	8.83189
1145	TBSK01154FA02.t3m.scf	NA	35.2	not assigned.unknown	No Significant Hit	#N/A	NA	NA	NA	11.7511	12.4594	13.085	13.2421	13.7391	13.2439	13.0804	13.5907	13.877	12.319	13.4004	13.7366	13.063	12.8013	14.091	12.7053	14.1156	12.236	12.8543	11.0802	11.1364	11.8214	11.4264	12.0541	12.2157	13.5216	12.8439	12.0428	12.7006	13.3071	13.6945	13.6533	12.6834	13.066	13.0464	13.1798	13.8329	14.2875	13.2066	14.7047
1148	MICRO.7306.C1	Heat shock protein DnaJ [Medicago truncatula]	20.2.1	stress.abiotic.heat	PGSC0003DMB000000017	Pot_ch11	100	2445133	2445003	10.3361	9.75829	10.5165	9.82421	10.2302	9.79066	9.62874	9.52173	10.4849	9.41016	10.2663	9.6338	9.50324	9.70551	10.5457	10.5245	10.3739	10.7298	10.2357	10.6968	9.77167	9.71077	9.80976	10.8023	10.8	10.5531	10.2167	10.6893	9.43168	9.71433	10.3574	9.52015	9.88691	10.5751	9.52173	9.68767	10.4889	9.48007	10.6437	9.68494
1150	POCDM45TV	ROF1 (ROTAMASE FKBP 1); FK506 binding / calmodulin binding / peptidyl-prolyl cis-trans isomerase [Arabidopsis thaliana]	35.2	not assigned.unknown	PGSC0003DMB000000226	Pot_ch04	94.3	901233	901618	9.27791	9.00075	9.07699	10.0148	9.16299	9.05499	9.23884	9.34123	9.27332	9.36823	9.00839	8.95303	9.81789	9.78291	8.8926	9.64126	9.1773	8.86807	9.08327	8.88779	9.15552	8.88502	8.70423	8.49892	9.18678	8.67388	8.53887	9.22118	8.63973	8.7894	8.89819	9.58511	9.5065	8.82027	8.86957	8.9195	9.49732	8.69518	9.04621	8.79647
1156	cSTE25M9TH	Caffeoyl-CoA O-methyltransferase (Trans-caffeoyl-CoA 3-O-methyltransferase) (CCoAMT) (CCoAOMT)	16.2.1.06	secondary metabolism.phenylpropanoids.lignin biosynthesis.CCoAOMT	PGSC0003DMB000000576	Pot_ch04	91.1	285784	286206	6.0069	6.01244	6.20694	6.38721	6.23101	6.05603	6.18129	6.15196	6.4186	6.29962	6.98739	6.35092	6.34293	6.30107	6.19627	6.29462	6.26864	6.91827	6.18532	6.95713	6.65503	6.91615	6.70702	6.59711	7.15211	6.22977	6.6685	6.61864	6.69356	6.36199	6.55542	6.42377	5.94727	6.34724	6.1803	6.16426	6.36129	6.6066	6.21254	6.51905
1157	MICRO.12826.C1	NA	35.1	not assigned.no ontology	PGSC0003DMB000000292	Pot_ch08	97.16	293443	292986	6.73511	6.54039	6.37796	6.41183	6.84045	6.54575	6.47942	6.55899	6.69017	6.51726	6.35981	6.75376	6.79834	6.23944	6.35511	7.11956	6.48549	6.83564	6.34522	7.40981	6.53954	7.03069	6.76056	7.31261	7.41614	6.74726	7.65109	7.0343	7.01659	7.01504	7.06016	6.43628	6.47485	7.07777	6.46583	6.64514	6.52247	7.47585	6.44483	7.18045
1160	MICRO.15631.C1	NA	35.2	not assigned.unknown	PGSC0003DMB000000268	Pot_ch03	93.92	827653	828396	6.06438	6.50732	6.42693	6.53562	6.78932	6.51656	6.21869	6.20907	6.17478	6.57473	6.33614	6.34249	6.25027	6.67899	6.30324	6.41777	6.30739	6.55671	6.28897	6.52154	6.20336	6.27539	6.41141	6.54391	6.60616	6.57803	6.59696	6.59246	6.67095	6.20646	6.4067	6.1807	6.35153	6.37642	6.27049	6.59231	6.16565	6.18276	6.3658	6.67718
1162	MICRO.2190.C1	Mitochondrial-processing peptidase alpha subunit, mitochondrial precursor (Alpha-MPP) (Ubiquinol-cytochrome-c reductase subunit II)	29.3.2	protein.targeting.mitochondria	PGSC0003DMB000000155	Pot_ch12	97.75	838350	837996	10.9298	11.1189	11.1479	10.9521	11.142	11.1583	11.1665	10.8538	11.2328	11.0963	11.1462	11.4822	11.171	11.0564	11.1935	11.2347	11.2988	12.0532	11.0926	12.0593	12.4499	12.0972	11.9378	11.9022	12.4261	11.5431	11.7738	11.3765	11.8645	11.0856	11.5755	10.9026	10.9506	11.0589	11.0324	11.1659	11.3697	10.9098	11.0021	11.3641
1163	MICRO.6901.C4	NA	35.2	not assigned.unknown	PGSC0003DMB000000086	Pot_ch04	95.77	138114	138397	7.02818	6.14228	6.18099	7.28307	8.41331	8.63479	8.26869	9.01956	8.81687	8.62432	9.53561	6.71322	6.07956	5.6919	6.53755	6.08736	8.71963	8.13511	7.30147	5.92957	5.7674	7.35026	8.52405	7.5512	7.97629	5.71084	6.8873	5.98249	6.18276	6.72698	6.00501	6.2252	7.15457	6.96023	6.88161	6.34073	6.79429	5.7957	6.40341	9.16729
1170	MICRO.13890.C1	hypothetical protein OsI_035172 [Oryza sativa (indica cultivar-group)]	35.2	not assigned.unknown	PGSC0003DMB000000330	Pot_ch04	90.99	311856	312436	7.39402	8.29871	9.49074	9.33863	9.83603	7.83311	7.8655	8.12727	8.06662	7.38178	8.14003	7.61987	7.57342	7.15246	8.12112	6.60814	7.65279	9.49275	7.43211	10.486	9.01419	9.41476	8.80408	10.0287	9.28247	9.69135	8.98514	8.98722	9.93455	9.49544	9.59529	9.8812	8.46948	8.89043	8.22082	8.83593	8.07335	9.88996	7.60194	9.98445
1172	STMCX82TV	NA	35.2	not assigned.unknown	PGSC0003DMB000000453	SL2.10ch03	99.1	181870	181202	9.13847	10.3135	8.81044	9.35454	9.17548	8.55692	7.60091	9.3937	8.81044	7.93375	8.41382	8.84771	7.51909	8.51269	8.37153	7.39783	9.1113	8.6492	7.8274	7.19714	7.3342	7.67784	8.46079	7.8974	8.63334	8.62625	8.50099	8.41775	7.21292	8.68046	8.09208	9.6224	8.87594	9.20931	8.4882	8.55853	8.5188	7.90555	8.31403	8.99337
1174	MICRO.11043.C1	NA	35.2	not assigned.unknown	No Significant Hit	#N/A	NA	NA	NA	9.34496	7.42768	5.77368	6.09448	5.67341	5.71954	5.94727	5.82913	5.7957	6.00846	8.5692	8.17744	5.843	9.45483	9.09332	9.16208	5.83852	5.75819	5.61413	5.844	9.71653	6.10728	8.54259	5.72157	6.04785	5.80237	5.72549	5.76188	8.90452	8.92549	9.04927	5.74626	8.07962	7.33158	5.72954	6.0029	8.37353	5.79712	7.96252	5.7921
1181	bf_ivrootxx_0023a09.t3m.scf	calcium ion binding [Arabidopsis thaliana]	30.3	signalling.calcium	PGSC0003DMB000000173	Pot_ch01	96.12	168973	168613	9.36767	8.01402	9.32404	8.45131	8.47609	9.51139	8.14673	9.40032	8.71863	8.58204	8.59164	9.42209	8.66845	8.21208	8.64767	8.59101	8.72747	8.00612	9.38043	8.5181	8.2925	8.20365	8.99179	8.20697	8.18586	8.08696	9.16616	8.04804	8.14814	8.14582	7.73605	8.29089	8.3979	8.59449	8.783	8.81	8.45961	8.51295	9.28389	8.55177
1183	bf_mxlfxxxx_0016e07.t3m.scf	SRG1 like protein [Arabidopsis thaliana]	27.1.1	RNA.processing.splicing	PGSC0003DMB102000204	Pot_ch02	98.03	230490	230740	6.61813	6.65835	7.01984	7.17991	6.78227	6.59379	6.65715	6.59016	6.69507	6.81809	6.50536	6.32443	6.69162	6.66421	6.90493	6.75575	6.90194	6.57233	6.65524	6.96693	6.34583	6.55542	6.49455	6.60234	6.60901	6.41325	6.82302	6.72597	6.48549	6.23034	6.699	6.78116	6.92393	6.8127	6.57001	6.72347	6.99009	6.66047	6.74799	6.63605
1196	MICRO.363.C1	Triosephosphate isomerase, chloroplast precursor (TIM) (Triose-phosphate isomerase)	1.03.05	PS.calvin cycle.TPI	PGSC0003DMB000000290	Pot_ch01	98.69	349617	349237	13.1308	12.7458	13.5483	13.6724	13.5331	13.4346	12.7129	12.8611	13.5239	13.189	13.4751	13.448	13.5957	12.405	12.6543	12.796	13.45	13.9333	12.7385	12.9784	14.0708	13.2439	13.3129	13.4403	13.0755	13.3147	12.5915	13.5504	13.201	12.9312	12.8611	12.2925	12.642	13.2458	12.7458	13.4459	13.6842	12.7473	13.264	12.9519
1197	TBSK01398FE06.t3m.scf	NA	35.2	not assigned.unknown	PGSC0003DMB000000510	SL2.10ch07	93.19	172927	172521	7.26859	7.54548	7.55914	7.62115	7.40037	7.5255	5.82774	7.46805	7.18463	7.54269	7.06251	5.87889	5.87036	6.21167	7.26734	6.0997	7.42236	6.79223	6.04082	5.68983	5.83939	6.71404	6.80378	5.74799	6.74633	7.07268	6.51788	6.85348	6.60931	6.58786	6.50575	6.36589	7.37985	6.25046	6.22968	7.52337	5.92169	6.96596	7.46223	6.8648
1198	MICRO.17803.C1	ATPK1; kinase [Arabidopsis thaliana]	29.2.2	protein.synthesis.misc ribosomal protein	PGSC0003DMB000000385	Pot_ch10	100	380898	380323	11.6297	11.7527	11.967	11.7511	11.4108	11.149	11.7784	11.8398	11.769	11.629	11.7424	12.0698	11.3789	11.3783	11.8848	11.5707	11.829	10.0362	11.4626	9.56504	9.17428	9.56854	9.61257	10.0695	9.51498	9.61988	10.4981	10.166	9.70911	10.4369	9.73506	11.9135	11.0331	11.6508	11.6701	11.2591	11.5477	11.0509	11.7252	11.7223
1199	MICRO.1512.C1	Os03g0390200 [Oryza sativa (japonica cultivar-group)]	29.4	protein.postranslational modification	PGSC0003DMB000000404	Pot_ch04	97.44	261058	260786	7.74753	7.37899	7.54464	7.65687	7.69345	7.36364	7.91555	7.78554	7.28394	7.61969	7.07274	7.74577	7.7919	7.28362	7.71486	8.12182	7.37237	7.39499	7.33065	6.92986	7.17245	7.0996	7.19559	7.33795	6.91319	7.43231	7.21744	7.23613	7.3087	7.19889	7.45996	7.488	7.53018	8.06214	7.43698	7.6502	7.96624	7.27165	7.4668	7.69525
1202	MICRO.2748.C1	sorting nexin 1 [Brassica oleracea]	35.1	not assigned.no ontology	PGSC0003DMB000000021	Pot_ch09	98.74	1308973	1309447	11.1261	10.6897	10.9781	11.0155	11.0011	10.6808	10.7904	11.2288	10.9741	11.1617	10.8793	10.9996	11.0509	11.1068	11.5121	10.6812	11.009	11.143	11.1976	10.9906	11.1766	11.182	11.167	11.0619	10.9711	11.015	11.3283	10.7745	10.9378	10.8719	10.8057	11.2838	11.2697	10.9572	11.3043	11.2416	11.4016	11.4258	10.9161	11.197
1203	MICRO.10324.C1	N-(5phosphoribosyl)anthranilate isomerase (PRAI) [Medicago truncatula]	13.1.6.5	amino acid metabolism.synthesis.aromatic aa.tryptophan	PGSC0003DMB000000386	Pot_ch02	99.54	96030	95595	9.84533	9.93053	9.28099	9.11879	9.89166	9.6279	9.659	9.74368	9.52015	9.3278	9.78646	10.0756	9.89637	9.26051	9.50243	9.49732	9.71625	9.42701	9.90252	9.12237	9.35539	9.24544	9.39478	9.34603	9.14413	9.56421	9.38768	8.89909	9.0909	9.51498	9.37233	9.28344	9.13963	10.0162	9.97142	10.0918	9.51678	9.70328	9.88871	9.80785
1206	MICRO.10498.C1	histone H2B [Cicer arietinum]	28.1.3	DNA.synthesis/chromatin structure.histone	PGSC0003DMB000000491	Pot_ch03	98.64	214317	213802	10.3314	9.34496	9.98781	10.6912	9.96188	9.85388	9.15506	9.71989	9.07672	9.83775	10.5174	8.85399	9.79482	9.34958	10.5948	9.4068	9.02251	10.0943	9.90052	10.331	10.963	10.2044	9.95448	10.2598	10.4143	10.0791	9.49049	10.345	10.1906	10.2883	9.84154	9.05687	9.0338	10.2973	9.81755	9.91709	8.80534	9.61496	9.36939	9.63673
1209	MICRO.1514.C1	unknown protein [Arabidopsis thaliana]	35.1	not assigned.no ontology	PGSC0003DMB101000012	Pot_ch02	97.39	546564	546067	6.8968	6.62249	6.63346	6.88409	7.04926	6.88482	6.64607	7.02451	7.16426	7.04774	7.05861	6.87311	6.7912	6.78272	6.69466	7.07427	7.22706	7.72853	6.95926	7.20346	7.1252	7.25538	7.58533	7.34425	7.16685	7.14137	7.60135	7.18045	7.20641	7.3858	7.00318	6.60072	6.50166	6.83421	7.0183	7.03636	7.08294	6.60469	6.75826	6.9866
1210	068G03AF.esd	UDP-glucose:sterol 3-O-glucosyltransferase [Panax ginseng]	11.8	lipid metabolism.'exotics' (steroids, squalene etc)	PGSC0003DMB102000115	Pot_ch09	99.18	869552	869310	6.90737	6.89608	6.87183	7.31674	7.06737	6.71913	6.23973	6.92957	7.7328	6.9779	7.012	8.59577	6.46332	6.90891	6.84064	6.57548	7.89064	6.83521	6.63116	6.19675	6.67201	6.3064	6.39953	6.01344	6.35013	6.38405	6.14481	6.32799	6.55094	6.4909	6.27188	6.82346	6.59667	7.34465	6.57031	6.69783	6.91301	7.1011	6.63684	7.73796
1214	bf_suspxxxx_0053a09.t3m.scf	Eukaryotic-type DNA primase, large subunit [Medicago truncatula]	28.1	DNA.synthesis/chromatin structure	PGSC0003DMB000000565	Pot_ch04	98.11	68986	68464	6.35048	7.05006	6.7261	6.48692	6.38216	6.86284	6.14259	6.59349	6.26177	6.49391	6.38002	7.0451	6.34917	6.69852	6.83339	6.27879	6.6948	6.34811	6.99922	6.14572	6.30793	6.14077	6.09103	6.08736	6.09438	6.10821	5.92051	6.05754	6.02829	6.44573	6.07872	6.89302	6.898	6.36727	6.43719	6.7672	6.32032	6.40527	6.84636	6.5793
1220	bf_arrayxxx_0014e07.t7m.scf	RNA binding / structural constituent of ribosome [Arabidopsis thaliana]	29.2.2	protein.synthesis.misc ribosomal protein	PGSC0003DMB000000283	Pot_ch12	98.2	449787	449677	8.25147	9.06019	8.3777	8.62697	9.03258	7.61015	8.20302	7.70705	8.76869	8.43778	8.11431	8.79686	8.27082	8.48016	9.11441	8.07358	8.66248	8.82718	8.25909	8.26293	9.14611	8.38851	8.68419	7.96272	8.42639	8.54276	8.13308	8.6227	8.76308	8.63614	8.19337	8.25051	7.86691	8.16675	7.73333	8.32841	8.44725	8.421	8.01029	8.77396
1221	MICRO.8318.C1	Os07g0292800 [Oryza sativa (japonica cultivar-group)]	29.2.2	protein.synthesis.misc ribosomal protein	PGSC0003DMB000000379	Pot_ch10	91.26	360192	359665	11.2451	11.4856	10.9813	11.8456	11.1976	10.9711	11.085	10.6751	10.6688	11.7571	10.7683	10.8746	10.9443	10.8219	11.4353	11.5986	10.6632	10.6522	10.8486	11.5041	10.6599	11.4952	10.235	10.7123	10.817	10.711	11.0768	10.7362	10.3398	10.9984	10.5636	11.0487	10.9613	11.2556	10.6513	11.4175	11.3373	10.4486	10.5618	10.486
1223	MICRO.3164.C2	Os02g0265400 [Oryza sativa (japonica cultivar-group)]	26.27	misc.calcineurin-like phosphoesterase family protein	PGSC0003DMB000000055	Pot_ch03	98.91	105912	105545	7.54922	7.59837	8.54069	7.73001	8.50375	7.82595	7.60289	7.5525	7.95074	8.5563	7.78887	8.76056	8.15226	7.84772	8.42811	8.69411	7.99382	8.66623	8.63013	8.82204	9.13277	8.22829	8.13783	8.93809	8.66477	9.04368	8.17181	9.09846	8.73352	7.62817	8.29296	7.74866	7.39478	8.45425	7.7958	8.57601	8.54173	7.42006	7.18011	7.72073
1228	MICRO.13409.C1	L-galactono-1,4-lactone dehydrogenase [Capsicum annuum]	21.02.1.2	redox.ascorbate and glutathione.ascorbate.L-Galactono-1,4-lactone dehydrogenase	PGSC0003DMB000000129	Pot_ch10	98.7	374943	374559	9.96035	10.2101	10.7069	10.3353	10.4147	10.2104	10.4414	10.678	10.3287	10.2357	10.3929	10.4705	10.2167	10.3642	10.466	10.4224	10.6165	10.5664	10.5609	10.5664	10.9525	10.7904	10.8874	10.5751	11.1162	10.5777	10.1803	10.6678	10.8125	10.147	10.0596	10.2601	10.445	10.207	10.5374	10.3778	10.3275	10.2751	10.6618	11.2055
1229	bf_arrayxxx_0052e08.t3m.scf	Cysteine protease inhibitor 10 precursor (PCPI-10) (Pcpi10)	20.1.07.06	stress.biotic.PR-proteins.proteinase inhibitors	PGSC0003DMB000000159	Pot_ch03	90.27	1064418	1064818	11.3405	10.8916	12.037	11.5992	11.6354	11.7746	12.9942	11.819	12.3801	11.4533	12.4933	12.4782	12.124	11.5713	13.1294	11.181	12.5209	9.36283	10.6728	10.1004	10.8401	9.66421	9.3257	9.19293	9.74681	11.4539	10.701	9.62144	12.5369	10.789	11.3609	11.7297	11.4613	13.0578	11.6767	12.5964	12.3732	12.8414	10.9958	12.9324
1233	MICRO.17152.C1	amine oxidase/ oxidoreductase [Arabidopsis thaliana]	26.07	misc.oxidases - copper, flavone etc.	PGSC0003DMB000000140	Pot_ch12	98.7	1136214	1135600	9.42849	9.70911	9.54933	9.09145	10.75	9.5392	8.98068	9.30008	9.82751	9.15108	9.78076	10.0874	9.37017	8.99603	9.75292	8.78556	9.81047	10.3021	9.1603	9.87741	10.004	9.61959	10.3487	10.0918	10.5097	9.82582	9.56532	9.31386	9.90563	9.5863	9.49356	9.2488	9.2234	9.0758	9.04893	9.68132	9.66667	9.23248	9.37139	9.80491
1234	bf_suspxxxx_0057d01.t3m.scf	non-cell-autonomous protein pathway2; plasmodesmal receptor [Nicotiana tabacum]	3.5	minor CHO metabolism.others	PGSC0003DMB000000004	Pot_ch02	92.5	2246424	2246149	6.311	6.50158	6.54521	6.36433	6.66111	6.42967	6.58519	6.50465	6.55177	6.22271	6.4819	6.6769	6.38925	6.45724	6.67053	6.44639	6.65297	7.11271	6.398	7.00073	6.97461	7.05936	6.91455	6.89127	6.73249	6.58072	7.13336	6.4878	6.85977	6.55002	6.67355	6.46761	6.71139	6.78674	6.5015	6.75601	6.77211	6.70736	6.43686	6.70428
1243	MICRO.11041.C1	WRKY-type transcription factor [Solanum chacoense]	27.3.32	RNA.regulation of transcription.WRKY domain transcription factor family	PGSC0003DMB000000332	Pot_ch09	98.4	13478	14289	7.25748	7.09145	6.47485	6.03069	8.41084	6.40198	6.22022	5.8581	6.25018	5.79544	6.42227	7.17097	7.12269	5.66625	5.95304	9.01757	5.92933	5.68414	5.66329	6.73732	5.95166	6.23897	5.85663	6.54483	6.71927	6.73343	6.08452	6.3861	6.64507	6.38319	7.91748	5.90713	6.17458	7.6023	5.84834	5.9565	5.75819	6.14319	6.13387	6.17646
1246	MICRO.15189.C1	unknown protein [Arabidopsis thaliana]	35.2	not assigned.unknown	PGSC0003DMB000000118	Pot_ch04	98.99	1187889	1188382	7.83496	8.14872	8.39665	8.16463	8.34016	8.13453	8.19546	8.19283	8.478	8.02058	8.14554	8.61978	7.90015	8.00142	8.72035	8.09999	8.47914	8.83856	8.26776	8.41746	8.51749	8.69642	8.98881	8.82524	8.32244	8.34069	8.43229	8.23729	8.56355	8.31138	8.77178	8.07496	8.49108	8.24734	8.57679	8.10155	8.82027	7.8463	8.1939	8.81687
1247	bf_mxlfxxxx_0054b08.t3m.scf	DNA repair protein-like [Arabidopsis thaliana]	28.2	DNA.repair	PGSC0003DMB000000040	Pot_ch03	99.74	1741690	1742070	8.46371	9.14447	9.54975	9.22094	8.20658	8.46063	8.02629	8.78918	8.42989	8.68346	7.92169	8.89168	8.62773	9.18199	8.86196	8.85507	8.30043	8.11449	8.92194	8.11879	8.45502	8.27965	8.17463	8.08189	8.19663	9.01069	8.18505	8.6411	8.36786	8.22672	8.24866	8.86771	9.08914	8.57849	9.00712	8.53418	9.30834	7.87922	9.44918	7.71486
1248	MICRO.5030.C1	unknown protein [Arabidopsis thaliana]	35.1	not assigned.no ontology	PGSC0003DMB000000098	Pot_ch01	98.75	319314	320595	11.47	11.6243	11.3538	11.8231	11.3258	11.3641	11.9705	11.6304	11.3335	12.0024	11.7519	11.5195	11.5854	12.2944	11.009	11.7085	11.2967	12.8289	11.2684	12.5037	13.3334	13.2187	13.0136	12.7435	13.891	13.1457	13.201	12.6668	12.8276	12.7809	12.1539	11.2988	12.1663	11.352	11.9486	11.9968	11.2421	11.4188	11.8566	12.1558
1250	MICRO.9174.C1	unknown [Arabidopsis thaliana]	35.1	not assigned.no ontology	PGSC0003DMB000000404	Pot_ch04	98.35	275645	274686	10.2362	10.3013	10.5419	9.91838	9.91004	10.4834	10.2925	10.3826	10.0506	10.2525	9.8222	10.0672	10.5614	10.256	10.2631	10.7105	9.94203	9.15408	10.2372	9.60971	9.05885	9.78103	9.40486	9.11472	9.52173	9.5645	9.63943	9.57017	9.58569	9.76372	9.54205	10.242	10.8191	10.7097	10.7335	10.6068	10.4568	9.99699	10.7633	10.6341
1257	MICRO.12622.C1	ATP binding / kinase/ protein kinase/ protein serine/threonine kinase/ protein-tyrosine kinase [Arabidopsis thaliana]	29.4.1.56	protein.postranslational modification.kinase.receptor like cytoplasmatic kinase VI	PGSC0003DMB000000234	Pot_ch04	99.21	231891	231261	7.51909	7.41752	7.51991	7.59873	7.48939	7.32905	7.38345	7.24793	7.4672	7.59286	7.4517	7.53346	7.42718	7.44921	7.50658	7.66241	7.44151	7.58585	7.26628	7.69394	8.04877	7.84772	7.33773	7.71265	8.19195	7.56741	7.57877	7.46865	7.31261	7.4779	7.36719	6.94298	7.0563	7.13361	7.0079	7.17027	6.84549	6.95828	7.01383	7.032
1258	bf_cswbxxxx_0058g02.t3m.scf	NA	35.2	not assigned.unknown	PGSC0003DMB000000841	#N/A	97.36	9599	9859	8.49605	10.1011	10.0463	9.8517	9.08457	9.35926	9.77313	9.74562	9.68906	8.23312	9.42932	11.2201	9.15657	10.1117	9.67638	9.46349	10.116	9.2343	10.2879	9.07438	9.29144	8.08136	9.05188	8.87784	9.29539	8.32527	6.87366	9.52476	9.46302	8.70527	8.73471	10.3787	9.18097	10.0519	10.0488	8.67027	9.80751	9.94362	10.6927	10.2101
1260	MICRO.6887.C3	Os12g0170300 [Oryza sativa (japonica cultivar-group)]	34.14	transport.unspecified cations	PGSC0003DMB000000105	Pot_ch01	99.35	732633	732175	7.70181	7.54712	7.85798	7.51948	7.9071	8.01548	7.60308	7.52146	7.46918	7.62133	7.83129	8.08136	8.06699	7.63555	8.04337	7.49491	7.80032	7.68115	7.41271	8.1461	8.02305	7.66934	7.6822	8.05085	8.0793	8.24522	7.50198	8.09566	8.80904	7.54311	8.22455	8.09354	7.70455	8.14094	7.63878	8.02423	7.91886	7.94452	7.88871	8.09853
1261	MICRO.17036.C1	NA	35.2	not assigned.unknown	PGSC0003DMB102000099	Pot_ch02	98.13	516280	515639	7.53103	7.51124	7.74932	7.67046	7.8239	7.6012	7.74626	7.65637	7.61835	7.99284	7.08641	7.4461	7.51203	7.8135	7.62194	7.99169	7.66467	10.139	7.56031	9.5467	9.09013	9.8389	9.94642	9.83664	9.81755	9.18765	10.1179	9.49171	9.44656	8.39533	9.53713	7.75964	7.97097	7.71846	7.6822	7.51558	7.63953	8.56069	7.81831	8.3768
1262	POACR93TV	NA	26.03	misc.gluco-, galacto- and mannosidases	PGSC0003DMB000000550	Pot_ch06	91.43	287673	287499	9.87953	7.39724	7.62874	7.73752	7.19753	8.10845	10.3849	7.35035	7.68889	7.34517	10.333	10.2607	8.18153	8.17426	10.3662	10.1059	7.57342	6.79628	7.49985	9.78908	9.8842	7.51183	10.004	7.29089	7.04893	7.39923	7.58716	7.56031	9.90971	10.4434	9.77809	10.3223	10.5457	10.4216	10.586	7.47163	10.5795	10.4519	7.62067	8.56237
1265	BF_TUBSXXXX_0060F06_T3M.SCF	NA	35.2	not assigned.unknown	PGSC0003DMB000000368	Pot_ch10	99.47	478167	478729	8.84794	9.08489	9.80785	9.8222	8.92408	9.26918	9.203	9.22565	9.14572	8.71018	8.85485	9.33292	9.3891	9.68547	8.8654	9.09754	9.37538	9.1341	9.07292	8.71622	8.85368	8.71863	9.04893	9.08754	8.82494	8.93097	8.92038	8.8994	9.1518	9.28449	9.03876	9.44936	9.49919	8.8343	9.43134	9.07045	9.63673	8.82471	9.71933	9.29182
1269	bf_arrayxxx_0078e02.t7m.scf	NA	35.2	not assigned.unknown	No Significant Hit	#N/A	NA	NA	NA	6.56028	7.31674	7.2122	7.53574	7.54012	7.54575	7.30667	7.42792	7.36125	7.67575	7.38976	7.58452	7.38934	7.57215	7.63033	7.59663	7.57023	7.46841	6.67243	7.43479	7.1065	7.61234	7.52135	7.39652	7.55155	7.49704	7.65215	7.58042	7.50257	7.167	7.59932	6.60263	7.50324	6.61296	7.36094	7.01758	7.37603	7.55755	7.32505	7.54238
1271	MICRO.15987.C1	NA	35.2	not assigned.unknown	PGSC0003DMB101000020	Pot_ch02	100	1807076	1807214	6.61944	6.7531	7.06806	6.95776	6.66442	7.43801	6.96607	6.7051	6.61376	6.62734	7.01344	6.91751	6.89506	7.03903	7.02938	7.75111	7.01034	6.67046	6.66181	6.51679	6.45464	6.84151	7.01377	6.89422	6.63044	6.54735	7.15331	6.55193	6.91111	7.22987	7.03179	6.53439	7.44385	7.04028	6.98981	7.09244	6.87591	6.55223	6.84033	7.07914
1281	MICRO.3754.C1	ATP binding / RNA polymerase II transcription factor [Arabidopsis thaliana]	27.2	RNA.transcription	PGSC0003DMB000000224	Pot_ch07	97.4	265618	265925	10.832	10.7178	10.9098	10.6982	10.8767	10.7083	10.6091	10.6324	10.8009	10.9711	10.8458	10.7006	10.6793	10.8714	10.6491	10.8998	10.7358	10.5881	10.5731	9.98781	10.3963	10.2918	10.4297	10.3208	10.3531	10.377	10.5135	10.4981	10.1855	10.8316	10.2914	11.0037	10.8466	10.8577	10.915	10.5011	10.6785	10.1172	10.6032	10.7876
1282	BF_LBCHXXXX_0032A07_T3M.SCF	NA	35.2	not assigned.unknown	PGSC0003DMB000000517	Pot_ch04	96.58	103674	103295	9.19271	9.53245	9.63943	9.31432	9.21306	9.34573	8.69376	9.47101	9.54838	9.04893	9.61816	9.84114	8.90043	8.80364	9.32138	8.5912	9.89099	8.73285	9.22094	8.10256	8.06046	8.37429	8.22696	8.02119	8.62504	8.77242	8.47342	8.63992	8.68756	8.57419	8.23635	8.48617	9.13828	9.11567	8.63774	9.78541	8.88535	9.02609	9.71625	9.33781
1283	MICRO.4668.C2	cold-stress inducible protein [Solanum tuberosum]	35.2	not assigned.unknown	PGSC0003DMB000000032	Pot_ch04	97.36	1951499	1951159	8.57522	6.49953	6.35555	6.80128	7.18183	6.55899	8.18784	8.30177	6.97302	6.86161	6.52558	6.66238	8.17109	6.88391	6.36259	9.25971	6.43957	7.32576	5.90951	7.69079	8.48802	8.83619	7.00518	7.43628	8.71863	7.15637	7.41237	9.17266	7.25603	7.9893	8.71652	6.82718	6.33482	6.83339	6.79248	6.59482	7.40244	8.18222	7.29934	6.43628
1288	MICRO.3905.C1	BAC19.2 [Lycopersicon esculentum]	35.2	not assigned.unknown	PGSC0003DMB000000092	Pot_ch01	98.13	1137764	1138565	7.36255	8.1397	7.93932	7.95773	7.35166	7.39737	7.48665	7.26461	7.16112	7.19889	6.82106	7.35446	7.03435	7.57952	7.74137	7.45996	7.55139	7.4399	7.70726	6.83264	7.09406	7.05356	7.15967	6.95799	6.94129	7.23086	7.13686	7.17176	7.13463	7.43966	7.48386	8.07008	7.57098	7.34978	7.44249	7.37349	7.76366	7.32825	7.66382	7.44872
1292	MICRO.15093.C1	heat shock protein binding / unfolded protein binding [Arabidopsis thaliana]	20.2.1	stress.abiotic.heat	PGSC0003DMB000000034	Pot_ch12	97.56	1989201	1988587	7.28224	7.08067	7.08678	7.9837	7.08583	5.67927	7.31611	5.72117	7.10251	5.66948	5.70003	7.04038	7.34064	8.08804	7.55755	8.38742	7.38533	7.65027	8.22696	8.29073	7.3629	7.34425	8.4548	8.63379	7.5902	7.44786	7.30034	7.54625	7.47244	7.38439	8.14183	7.17937	7.36485	7.25701	8.07904	8.13707	7.31625	7.89806	8.23227	7.14914
1293	bf_suspxxxx_0036h09.t3m.scf	IMP dehydrogenase/GMP reductase [Medicago truncatula]	29.4	protein.postranslational modification	PGSC0003DMB000000003	Pot_ch05	99.64	35135	35415	8.80608	9.05577	9.36909	9.36686	8.98144	8.91023	8.7107	8.80296	8.8231	8.84468	8.35805	8.93333	8.61281	9.09075	8.89435	8.87242	9.09123	9.74627	8.89281	9.23138	9.48939	9.28247	9.46645	9.33812	9.00665	9.32487	8.7901	9.1054	9.10198	8.46922	9.20332	8.65476	9.07223	9.2395	9.01246	8.79813	8.78535	8.68452	9.09733	8.15867
1295	cPRO11O21TH	NA	35.2	not assigned.unknown	different hits	#N/A	96.24	136305	136569	7.28068	6.56209	6.40687	6.85231	6.27317	6.68303	6.79435	7.0688	7.23646	6.50056	6.64657	7.09223	7.24157	7.22324	7.10832	6.73531	7.67081	6.69003	7.6706	6.72184	6.1304	6.41183	6.15196	6.6659	6.72151	6.35511	6.61405	6.45276	6.16486	6.95742	6.54758	7.24346	6.60814	7.04391	6.70312	7.79493	7.08935	7.02489	7.23367	6.3545
1296	MICRO.2731.C1	purple acid phosphatase 3 [Solanum tuberosum]	26.13	misc.acid and other phosphatases	PGSC0003DMB000000178	SL2.10ch05	97.04	157432	158209	6.42094	6.63921	6.89422	6.34943	6.84822	6.49992	6.17951	6.77596	6.56602	7.12105	7.12668	6.1436	5.94947	6.71404	6.11627	6.1911	6.48334	6.59216	6.09417	5.96578	5.8246	6.74992	6.64543	5.95834	6.83264	7.42792	7.29162	7.1011	6.95322	6.71227	6.53524	6.36398	6.87548	6.6377	6.37159	6.86847	6.35153	6.7135	6.55755	7.29303
1298	bf_cswbxxxx_0010h05.t3m.scf	NA	35.2	not assigned.unknown	PGSC0003DMB000000087	Pot_ch06	100	78496	78678	7.32429	7.51136	7.51429	8.14163	7.10505	7.20641	8.10191	7.151	7.27691	7.11796	7.97467	7.99891	7.24703	7.22041	8.25545	7.42585	7.55944	7.5729	7.413	8.19736	7.33914	8.73228	8.73523	7.59899	7.84552	7.49308	7.31252	7.55216	8.35459	8.21244	7.21442	7.93911	7.80119	7.85268	7.80538	7.26079	8.04734	7.77759	7.07819	7.33822
1301	MICRO.8642.C1	peptidase/ pyroglutamyl-peptidase I [Arabidopsis thaliana]	29.5	protein.degradation	PGSC0003DMB000000216	Pot_ch05	98.83	705297	704871	11.7328	10.727	10.4534	10.8572	NA	11.3037	10.8572	11.4239	11.0198	11.5609	11.7358	11.4653	11.2371	10.949	11.8924	11.2049	11.1891	10.7453	11.134	11.1895	10.4539	11.2183	10.6104	10.683	11.6635	11.1727	11.3075	10.8998	11.1629	11.1255	10.8751	11.6361	11.1232	10.8969	11.3081	11.4867	11.5006	11.5075	11.1919	11.4959
1303	MICRO.13501.C2	putative translation-initiation factor 3 subunit [Prunus avium]	29.2.3	protein.synthesis.initiation	PGSC0003DMB000000277	Pot_ch01	99.49	258024	259201	12.512	12.6271	12.5782	12.7399	12.6183	12.7447	12.243	12.5987	12.5894	12.3693	12.3919	12.5846	12.722	12.3591	12.561	12.7333	12.81	12.8678	12.8691	13.0545	13.2118	12.8678	12.9472	12.9353	13.0723	12.8678	12.3631	12.7307	12.3974	12.5026	12.5578	12.3358	12.782	12.4846	12.5507	12.6681	12.358	12.4195	12.356	12.1149
1304	MICRO.14268.C1	hypothetical protein MtrDRAFT_AC123975g36v2 [Medicago truncatula]	35.2	not assigned.unknown	PGSC0003DMB102000099	Pot_ch02	99.08	114111	114547	8.44684	8.39709	6.35668	6.77961	8.48649	6.41107	8.51038	7.12458	7.25051	7.26395	8.56944	8.45345	8.81157	7.89139	8.55886	8.94468	7.45858	6.9497	8.5293	8.38107	8.68891	8.18649	8.59802	7.9133	8.80464	8.3931	7.18139	7.59837	6.9787	6.66955	8.84173	6.66625	6.58042	8.95901	7.96801	8.34271	6.99732	6.87943	8.47099	6.94779
1305	MICRO.2387.C1	ubiquitin-protein ligase [Arabidopsis thaliana]	29.5.11.04.02	protein.degradation.ubiquitin.E3.RING	PGSC0003DMB000000322	Pot_ch04	99.21	116236	114841	9.84827	9.81244	10.172	10.0559	10.1833	9.63461	10.615	9.17905	9.59126	9.71774	10.2796	9.48206	10.3612	10.0026	10.5362	9.85032	9.91433	9.78504	9.66421	10.3581	10.0499	9.81304	9.68008	10.0576	10.2723	9.59397	9.25896	9.94043	10.1841	10.4438	10.4076	10.148	10.2047	10.5682	9.84789	10.3955	9.54896	9.81496	10.0579	9.44324
1306	MICRO.9094.C2	NA	21.06	redox.dismutases and catalases	PGSC0003DMB102000192	Pot_ch03	96.32	536375	536999	9.07503	7.7134	8.8577	9.13158	9.13761	8.31777	7.793	9.84706	9.36547	8.17074	9.49519	8.06723	7.50642	7.85008	8.238	7.24015	10.0266	8.57636	10.5297	8.77152	7.14329	7.02692	7.31207	8.90106	8.1835	7.36792	7.82349	7.98201	8.07885	7.32112	7.05222	7.61285	7.95255	8.26716	8.88906	8.29853	8.02283	8.35321	7.22041	8.22455
1308	MICRO.13855.C2	unknown [Solanum tuberosum]	27.4	RNA.RNA binding	PGSC0003DMB000000133	Pot_ch11	99.12	1300140	1299685	11.5889	10.6917	11.7393	11.2862	10.9964	10.8751	11.0862	10.8959	10.5028	11.5622	10.552	10.5454	11.3609	10.8755	11.5222	11.9523	10.8009	9.80326	11.7216	9.59126	5.7236	10.1484	10.0198	9.99432	10.893	10.8959	10.3208	10.4826	10.2994	6.01432	9.659	10.3639	10.7097	11.4767	11.7016	10.8761	10.9294	9.5889	10.8979	11.0296
1309	MICRO.2046.C1	nickel ion transporter [Arabidopsis thaliana]	34.12	transport.metal	PGSC0003DMB000000240	Pot_ch08	97.93	45937	46799	7.87293	7.6033	7.86832	7.60704	8.10692	7.64357	7.45447	7.70284	7.71968	7.37108	7.86179	7.64096	8.08014	7.7191	7.54399	7.68622	7.65867	9.13718	7.52224	9.01904	9.8588	9.08836	9.08968	9.45971	9.06056	8.84616	8.35703	8.44663	8.96587	8.33331	8.84572	7.43698	7.91244	7.61285	7.67113	7.9168	7.45586	7.6146	7.51371	8.00671
1311	STMGN61TV	NA	35.1	not assigned.no ontology	PGSC0003DMB000000512	Pot_ch05	96.29	225527	225984	6.83038	6.95926	6.6652	6.97023	7.00945	7.10904	6.71384	6.79564	6.74053	6.949	6.87226	7.15316	7.00907	6.56292	7.10084	7.18045	6.90677	8.12269	7.23348	8.08531	8.39665	7.84934	7.95647	8.0634	7.73317	7.69024	6.97728	7.38238	7.31652	7.16575	7.67327	6.88651	6.8048	6.91384	6.9453	7.12939	6.80327	7.08836	6.95154	6.8888
1312	MICRO.1247.C3	alkaline alpha galactosidase [Cucumis sativus]	3.1.2.02	minor CHO metabolism.raffinose family.raffinose synthases.putative	different hits	#N/A	100	39826	39274	10.2243	10.6982	11.5553	11.5188	11.5783	11.7468	11.4382	11.6443	11.7946	10.3254	10.4619	11.859	11.3671	11.0624	10.6609	11.12	11.9866	11.104	11.1583	9.61054	10.3258	9.6206	10.8219	10.8424	10.5678	10.6573	11.0499	10.8414	11.3323	10.4399	11.1467	11.7008	11.2524	10.7136	11.3875	10.5645	11.8075	10.3758	11.5229	11.9583
1322	MICRO.6091.C1	unknown [Solanum tuberosum]	35.2	not assigned.unknown	PGSC0003DMB000000144	Pot_ch08	99.05	748269	747746	7.7653	7.54922	7.65867	7.7744	8.14947	8.49554	8.02645	8.34082	8.49284	8.37306	8.49669	8.35258	8.43908	8.24866	8.63309	7.79885	8.45237	8.42527	7.67165	7.4537	7.56861	7.58552	7.45064	8.17781	7.54575	7.75439	8.0506	7.6396	7.72343	8.08778	7.71988	8.41233	7.71108	8.48114	7.69345	8.79086	8.48423	7.89175	7.91164	8.19634
1325	MICRO.4427.C2	pectinacetylesterase precursor [Vigna radiata var. radiata]	10.8.02	cell wall.pectin*esterases.acetyl esterase	PGSC0003DMB101000361	Pot_ch08	NA	NA	NA	10.6064	10.6398	9.22653	5.83151	10.1011	10.0372	9.33268	10.4051	9.04773	9.27008	10.4864	9.45125	10.1034	10.3423	9.73628	10.6473	9.19596	10.4304	8.93981	10.6567	12.1095	11.891	5.84101	11.5573	12.0698	9.56643	11.2862	10.3458	10.7571	9.66356	10.0477	9.23663	9.92018	8.95091	9.57518	9.69313	9.49025	5.92428	8.62901	9.39075
1326	MICRO.17316.C1	NA	35.2	not assigned.unknown	PGSC0003DMB000000048	Pot_ch08	98.42	1455788	1456104	5.99497	7.11987	7.01956	7.18222	5.80199	6.7674	6.43957	7.74187	6.86486	6.70873	5.69631	7.09213	7.08489	5.67341	6.21215	6.44794	7.17577	6.31629	5.7092	5.84574	6.61639	6.47918	6.47397	6.2865	6.3064	5.84338	5.63339	7.75571	5.74999	6.47565	6.52635	5.74839	6.8941	7.04353	5.91093	7.26228	7.57181	6.64164	7.82762	8.49425
1328	002C01AF.esd	hypothetical protein [Solanum tuberosum]	35.2	not assigned.unknown	PGSC0003DMB000000091	Pot_ch06	99.25	443691	443426	10.9126	9.77346	10.1893	9.82151	10.4615	10.5085	10.5326	10.7615	10.7045	10.1852	10.6112	9.51414	11.2915	9.96758	9.85474	12.3401	9.9721	9.3937	9.85848	11.7131	9.56532	10.5326	10.6428	11.3335	10.2654	10.843	10.5286	10.9984	11.1687	11.1206	10.5722	10.5833	10.7514	11.3405	11.3323	10.533	10.775	11.4141	10.7367	11.1617
1331	MICRO.389.C1	pyruvate decarboxylase [Solanum tuberosum]	5.02	fermentation.PDC	PGSC0003DMB000000446	Pot_ch10	99.52	432748	432123	6.92734	6.61289	7.04926	7.53254	7.5729	6.76221	6.19753	6.54582	6.74553	6.62712	7.18212	7.08231	6.69438	6.88947	7.40177	6.40299	6.56609	7.78162	6.65715	8.29038	8.08891	8.17312	8.75885	8.29328	8.64024	8.69676	6.95045	7.65155	8.33994	7.83927	8.48925	7.4763	7.4974	6.87226	6.82548	6.7848	6.60116	7.60194	7.25869	7.2832
1332	MICRO.1081.C29	NA	35.2	not assigned.unknown	PGSC0003DMB000000269	Pot_ch01	94.79	308230	307943	6.98079	7.28883	7.21037	7.14577	6.76805	7.59012	7.2691	7.20941	7.32643	6.74467	6.36537	5.93775	6.02127	6.96275	7.59593	6.92734	7.54888	6.93021	7.25678	6.3026	6.97988	6.31853	7.04028	7.04293	6.69128	6.91739	6.64378	6.70428	6.65013	7.92854	6.93868	8.10886	6.67934	5.90069	6.98361	7.01222	7.77218	6.79757	5.92299	7.58571
1335	MICRO.6280.C3	S-adenosylmethionine-dependent methyltransferase/ protein-arginine N-methyltransferase [Arabidopsis thaliana]	26.06	misc.O- methyl transferases	PGSC0003DMB000000155	Pot_ch12	99.61	1009314	1009830	9.57919	9.99985	10.0689	10.233	9.98445	9.73146	9.90276	9.65333	9.72147	10.039	9.32683	9.81019	9.69344	10.1302	10.0961	9.76693	9.76214	10.5135	9.79263	9.96967	10.2243	10.4885	10.667	10.3806	10.7308	10.2899	10.1739	10.22	10.4243	9.95247	10.355	10.0215	9.99575	9.8588	9.77969	9.89166	9.89945	9.52261	10.1376	9.82026
1337	MICRO.2220.C1	RNA binding / translation initiation factor [Arabidopsis thaliana]	29.2.3	protein.synthesis.initiation	PGSC0003DMB000000047	Pot_ch07	99.14	1315912	1316260	8.59272	9.0032	9.32435	9.08433	9.26418	9.1464	8.737	8.64384	8.66572	8.85843	8.15088	8.83189	8.66623	9.18516	9.3891	8.64527	8.96934	8.7996	9.28984	8.11057	8.55745	8.42348	8.53418	8.48242	8.70818	8.71385	8.20636	8.17156	8.54521	8.7834	8.26526	9.12987	9.33726	8.99669	8.95273	8.94582	8.89738	8.46213	9.12044	8.00696
1338	MICRO.2154.C1	28 kDa ribonucleoprotein, chloroplast precursor (28RNP)	27.3.99	RNA.regulation of transcription.unclassified	PGSC0003DMB000000127	Pot_ch03	98.49	99587	100048	9.79454	9.71433	11.3323	11.3967	11.5006	10.7711	9.92214	10.6812	11.3955	9.76158	10.019	11.2365	11.0106	10.6442	10.8604	11.3935	11.2365	12.405	11.3348	11.4004	12.0097	10.1936	10.4434	12.4794	11.5943	12.0689	11.3738	11.7475	11.791	10.1034	11.352	10.3893	10.8793	10.862	10.7857	10.6452	10.4138	9.54933	10.5961	10.7835
1339	MICRO.8685.C1	Lemmi9 [Solanum lycopersicum]	33.2	development.late embryogenesis abundant	PGSC0003DMB102000010	Pot_ch01	92.75	2054620	2055327	7.09793	5.93728	6.28623	5.91283	5.9133	5.54641	6.19948	7.18271	7.12969	5.73705	5.9675	5.77837	5.642	5.74013	5.83076	6.29589	6.71954	6.12417	5.68733	6.15957	5.65948	5.9749	6.96949	6.02061	6.0679	5.99228	6.09626	5.97615	5.82359	6.24501	6.02566	5.89518	6.40434	6.21273	6.16306	5.66315	5.7448	7.12719	5.99609	6.20016
1341	MICRO.4177.C7	Type I (26 kD) CP29 polypeptide [Solanum lycopersicum]	1.01.01.01	PS.lightreaction.photosystem II.LHC-II	PGSC0003DMB000000246	Pot_ch06	98.99	976424	975929	12.171	9.07852	12.2791	10.8316	13.3071	12.2114	9.5866	12.095	11.9705	10.3044	13.1241	11.352	12.8428	8.49578	12.2884	8.40918	10.9378	7.38426	11.2146	7.65098	7.31126	7.829	7.98826	9.66526	8.32505	7.31907	8.73766	7.71771	8.14251	9.75106	7.42585	9.67906	10.4285	11.4895	11.9782	11.3433	11.3538	7.78162	10.7956	12.7129
1342	bf_mxlfxxxx_0010h12.t3m.scf	unknown protein [Arabidopsis thaliana]	16.8.1	secondary metabolism.flavonoids.anthocyanins	PGSC0003DMB000000017	Pot_ch11	97.63	2775789	2775369	8.83878	6.59814	8.47381	6.54537	9.30956	7.56424	6.91111	7.05044	8.63051	6.98361	9.28344	6.9014	7.16107	6.87463	8.30136	7.51909	8.54859	10.8023	8.22161	10.3423	10.7386	9.6236	8.01023	10.3374	9.82545	10.2604	9.86363	9.23614	9.76629	8.69592	10.2997	7.6313	7.03566	8.87949	6.73813	8.32734	7.67379	8.17609	7.82087	7.89632
1349	BF_LBCHXXXX_0008B10_T3M.SCF	NA	35.1	not assigned.no ontology	PGSC0003DMB000000191	Pot_ch08	100	870243	870080	10.4822	10.5148	10.6125	10.391	9.6156	10.1419	10.207	10.4446	10.0685	9.8781	9.79836	10.0016	10.2564	10.4311	10.1833	10.198	10.3901	10.8885	10.3483	10.9242	10.8191	10.8372	11.0312	10.7909	10.9059	10.8209	10.0675	10.258	10.3149	10.3471	10.5592	10.7015	10.3247	10.2179	10.3251	10.0187	10.4311	10.0784	10.7165	10.0023
1351	MICRO.3458.C1	hypothetical protein OsI_023592 [Oryza sativa (indica cultivar-group)]	35.1	not assigned.no ontology	PGSC0003DMB000000755	SL2.10ch10	97.67	94481	94096	8.66014	8.49669	8.39404	8.64564	8.39633	8.39686	8.48585	8.48925	8.78664	8.3372	8.82054	8.99704	8.55579	8.90896	8.76512	9.36464	8.91807	9.96217	8.76359	9.9954	9.77313	10.2093	9.79906	9.89976	9.97245	9.56001	9.66454	9.41558	9.11441	9.0001	9.49397	8.71863	9.16208	8.94443	8.94006	8.7134	9.12692	9.16323	8.86337	9.01729
1352	MICRO.3155.C8	Putative DNA binding protein, identical [Lycopersicon esculentum]	27.3.26	RNA.regulation of transcription.MYB-related transcription factor family	PGSC0003DMB000000062	Pot_ch03	93.26	106141	105378	7.93506	7.42331	8.1702	7.42548	7.97345	7.75987	7.91576	7.72836	8.18402	8.30177	7.63386	8.15712	7.92892	7.52937	8.31759	8.54037	8.14514	7.09422	8.09777	7.2943	6.93833	6.7462	6.86529	7.2653	7.03772	6.94112	6.82068	7.13717	7.14173	7.10017	7.08431	7.99517	7.6653	8.11879	7.87451	8.19029	8.69621	7.17537	7.34144	7.51089
1353	MICRO.13434.C1	transcription factor [Arabidopsis thaliana]	27.3.20	RNA.regulation of transcription.G2-like transcription factor family, GARP	PGSC0003DMB101000192	Pot_ch05	98.06	111182	110461	6.86063	6.72617	6.54735	6.59984	6.47075	6.56345	7.3279	6.80416	6.47035	7.32945	7.12233	6.60153	6.30107	6.73357	7.40834	6.69017	6.61033	6.47381	6.53107	6.16695	6.29353	6.79442	6.69982	6.57571	7.29016	6.49827	6.60836	6.91348	6.85039	7.61882	6.56639	6.96258	6.96978	6.53076	6.82302	6.8048	6.22701	6.67095	6.70209	7.09417
1367	MICRO.15859.C1	Os08g0290100 [Oryza sativa (japonica cultivar-group)]	35.2	not assigned.unknown	PGSC0003DMB000000195	#N/A	100	483651	484128	6.19227	6.17833	6.20636	6.17369	6.1303	5.99732	6.00056	6.06246	6.1362	6.15957	6.07162	6.16197	6.08683	6.12714	6.11925	6.45358	6.33428	6.69466	6.26864	6.77804	6.73859	6.71268	6.44729	6.74253	6.7599	6.65198	6.34811	6.60762	6.31288	6.27879	6.34504	6.15075	6.07417	6.27539	6.28568	6.12417	6.23281	6.0713	6.12305	6.04947
1371	046D02AF.esd	brittle 1 protein-like [Solanum tuberosum]	2.1.2.05	major CHO metabolism.synthesis.starch.transporter	PGSC0003DMB000000364	Pot_ch08	93.38	127379	126756	8.6546	9.20814	9.08631	9.33129	8.79864	8.53383	9.21145	9.16489	9.14587	9.19359	8.42446	8.5493	8.63992	9.47775	9.17521	9.39158	9.27505	9.09776	8.84297	8.36374	8.09649	8.69126	8.7058	8.8343	8.57704	8.95303	8.52108	8.58032	8.84271	8.95671	9.06737	9.31918	9.52981	9.30514	9.51286	8.82977	9.45424	9.11826	9.26322	9.29269
1376	MICRO.3443.C2	unnamed protein product [Leishmania infantum]	27.3.59	RNA.regulation of transcription.Methyl binding domain proteins	PGSC0003DMB000000215	Pot_ch06	99.58	754802	755996	13.4061	12.6382	13.0136	12.7659	12.8651	13.3035	13.0772	13.0258	12.757	12.8555	13.1731	12.8651	12.9723	12.6358	13.4586	13.7366	13.0035	12.4398	13.4565	12.8638	12.7179	12.5381	13.2221	13.2661	12.6256	12.8384	12.046	13.0982	12.9707	13.2831	12.5964	12.9896	13.1294	13.1908	13.712	13.175	13.8117	13.0244	13.2404	12.8813
1377	bf_ivrootxx_0001h11.t3m.scf	unknown protein [Arabidopsis thaliana]	35.2	not assigned.unknown	PGSC0003DMB000000114	Pot_ch12	95.56	409100	409684	6.1731	5.97478	5.757	6.16077	6.47798	6.0585	6.08589	5.87268	6.21658	5.86609	5.95834	6.32612	5.96384	5.73826	5.97535	6.43949	6.06086	5.99944	5.75819	6.15707	5.85231	6.12202	5.9237	6.3991	6.80333	6.00901	6.0927	6.25692	6.0783	6.52783	6.40189	6.15266	6.58801	6.63361	6.31225	6.22357	6.12366	7.29767	6.12663	7.16027
1379	MICRO.17712.C1	Zinc finger, RING-type; TRAF-like [Medicago truncatula]	33.99	development.unspecified	PGSC0003DMB102000010	Pot_ch01	98.99	2841875	2841482	11.0057	11.3409	11.2382	11.2733	11.7784	11.2928	11.673	11.0931	11.3323	11.3724	11.6551	11.0062	11.2826	11.7055	11.8183	11.6213	11.3665	11.2243	11.5707	11.2146	11.4022	11.3501	10.8854	11.5088	11.5683	11.4487	11.3194	11.6666	11.7496	11.6198	12.0557	11.656	11.1501	11.4414	11.4972	11.3214	11.7131	10.8593	11.3671	11.9005
1380	SDBN003I11u.scf	putative retroelement pol polyprotein-like [Solanum tuberosum]	35.2	not assigned.unknown	PGSC0003DMB101000002	Pot_ch04	96.31	698145	697739	5.77198	6.22051	6.34161	6.32558	5.80544	5.87706	5.84661	6.22395	6.12182	6.53593	5.89217	5.87439	5.98621	6.6678	6.25018	6.49034	6.35633	6.36112	6.41894	5.91591	5.76385	7.17537	6.70736	6.18963	6.44229	6.99793	6.53007	6.92599	6.35781	5.7404	6.81505	5.79994	6.31468	6.15957	6.30739	5.6616	6.02039	6.05754	6.77622	6.65439
1382	MICRO.5721.C1	DNA binding [Arabidopsis thaliana]	27.3.99	RNA.regulation of transcription.unclassified	PGSC0003DMB000000148	Pot_ch11	98.43	142798	141842	7.26628	7.39402	7.33839	7.74753	7.51539	7.03342	7.42826	7.00945	7.19285	7.03952	6.54452	7.11111	6.65899	7.46906	7.54069	7.12182	7.49308	7.07835	7.30708	6.31396	6.79197	6.3837	6.71757	6.67899	6.44015	6.66047	6.64571	6.69155	6.52006	7.07867	7.17863	7.43875	6.99441	6.99693	6.97683	7.08552	7.4837	6.47188	7.13275	7.07956
1384	cSTB45P12TH	unknown protein [Arabidopsis thaliana]	35.1	not assigned.no ontology	PGSC0003DMB000000344	Pot_ch12	99.34	65755	65453	7.16898	7.99133	7.87207	7.83599	7.36637	7.83248	7.39707	7.41518	7.11219	7.49637	6.98232	7.52465	7.37004	7.55421	7.44516	7.60432	7.2514	7.04179	7.57215	6.84288	7.07491	7.07581	7.1663	6.84431	7.11832	7.17443	6.64764	7.01344	6.6785	7.62455	6.9017	7.33641	7.65807	7.39965	7.28796	7.50343	7.37142	6.8821	7.64282	6.91957
1385	MICRO.2495.C1	peroxidase [Nicotiana tabacum]	26.12	misc.peroxidases	PGSC0003DMB000000285	Pot_ch04	100	692617	691673	7.94205	6.70126	11.1965	10.767	12.319	11.8973	8.28123	8.00596	10.4988	8.63265	11.6968	12.1214	9.00503	11.008	10.1114	7.66343	10.6398	8.74927	12.6294	7.43099	7.07178	7.2948	9.34573	9.09289	11.8924	6.99374	11.5431	9.19785	12.4782	8.12847	10.115	12.1853	12.9298	8.2735	12.3853	9.55338	12.214	10.6733	12.142	12.2313
1388	STMCJ78TV	unknown protein [Arabidopsis thaliana]	31.2	cell.division	PGSC0003DMB000000105	Pot_ch01	97.48	220680	220443	10.5101	10.2532	10.9917	10.4773	10.6355	10.4147	10.1826	10.1164	10.1376	9.97001	10.335	10.832	10.8624	10.3678	10.4631	10.2097	10.2826	9.86179	10.1541	9.47151	10.1218	9.74906	9.8271	9.90844	9.76878	10.1026	9.90734	10.4418	10.3559	9.85848	10.1387	10.4981	10.06	10.3559	10.4361	10.6573	10.676	10.2185	10.095	10.1732
1389	MICRO.8963.C1	hypothetical protein MtrDRAFT_AC149636g38v2 [Medicago truncatula]	35.1	not assigned.no ontology	PGSC0003DMB000000531	Pot_ch01	100	262632	263680	10.3378	10.1255	10.4119	10.488	10.6609	9.26859	9.28247	9.58007	9.53713	9.39835	9.71464	9.65647	9.75166	9.34361	9.80292	9.48623	9.38379	10.8334	9.82253	11.1057	10.5636	10.6922	10.4669	10.6907	10.7362	10.8229	9.90082	10.3139	10.7249	10.9813	10.5885	10.2766	10.6246	9.61496	9.94169	10.7795	9.65027	9.60172	9.80459	9.75233
1392	MICRO.101.C3	SLP2; subtilase [Arabidopsis thaliana]	29.5.01	protein.degradation.subtilases	PGSC0003DMB000000290	Pot_ch01	98.54	526920	527742	12.084	11.8214	11.6992	12.0698	11.8549	11.9567	12.084	12.201	12.0983	11.8391	12.3141	12.0204	12.1587	12.0983	12.7358	11.8831	12.382	12.6582	12.1802	12.3771	13.0834	12.6721	12.7257	12.9019	12.6821	12.6983	11.7416	12.2818	12.5004	12.7772	12.9472	12.4561	12.4489	12.423	12.0186	12.7232	12.0334	12.692	11.6191	13.0834
1397	MICRO.15121.C1	hypothetical protein OsI_033111 [Oryza sativa (indica cultivar-group)]	20.2.1	stress.abiotic.heat	PGSC0003DMB000000201	Pot_ch08	98.79	545380	545957	8.41746	7.5873	7.26419	8.19444	7.85866	8.21938	8.51467	8.32976	8.06177	7.9957	7.74773	8.66449	8.09806	7.99074	8.04542	7.45419	8.42558	8.46506	8.31138	7.56054	7.8685	7.41856	8.01876	7.97032	8.16259	8.56355	7.05163	7.36381	8.17253	7.22486	8.26632	8.10303	7.43479	8.25339	7.43058	8.21802	8.86835	7.7711	8.44378	7.8974
1403	MICRO.4449.C1	pumilio domain-containing protein PPD1 [Populus tremula x Populus tremuloides]	35.1.12	not assigned.no ontology.pumilio/Puf RNA-binding domain-containing protein	PGSC0003DMB000000040	Pot_ch03	99.62	158506	157468	12.3242	12.0742	12.0515	12.0689	12.4314	12.198	12.4749	12.5415	12.3211	12.152	12.244	11.8433	11.9427	11.8231	12.3149	11.7193	12.4335	12.4151	11.859	12.7347	12.7206	12.1214	12.8581	12.4132	12.2778	12.6433	12.0362	12.351	12.8611	12.171	12.1773	12.4684	11.918	12.3908	12.4826	12.2661	12.4407	12.2518	12.6856	12.123
1417	bf_arrayxxx_0105d01.t7m.scf	NA	35.2	not assigned.unknown	PGSC0003DMB000000274	Pot_ch08	97.74	313249	313952	10.3199	9.96217	10.0784	9.71898	9.25971	9.25832	9.73315	10.6333	9.12089	9.47401	9.04596	10.422	8.85121	9.0861	9.55927	9.90844	9.38852	9.14841	9.54543	9.49074	9.68151	9.97952	10.0148	9.52769	10.4479	9.45154	9.77407	9.72323	10.2796	10.3086	10.2692	9.72379	10.0079	9.08293	9.78327	9.33042	10.0211	10.2781	10.0859	10.464
1418	cSTB37A18TH	ATARFC1; GTP binding [Arabidopsis thaliana]	29.3.4.99	protein.targeting.secretory pathway.unspecified	PGSC0003DMB000000214	Pot_ch03	97.73	357644	357293	8.46631	8.39815	8.50038	8.64678	8.82345	8.79525	8.63655	8.479	8.66602	8.82471	8.78285	8.6511	8.70884	8.65371	8.83189	8.91007	8.80608	9.15636	8.69518	9.08533	8.97867	9.20522	9.0715	8.93687	9.17578	8.8574	9.32404	8.66449	9.00265	8.78965	8.75428	8.58154	8.87712	8.57245	8.68273	8.76612	8.79936	9.07699	8.79213	9.34123
1421	MICRO.12495.C1	unknown protein [Arabidopsis thaliana]	27.3.99	RNA.regulation of transcription.unclassified	PGSC0003DMB000000072	Pot_ch05	98.57	1813192	1814726	11.3088	10.4845	11.4094	10.6728	10.8666	11.171	10.5799	10.4547	10.9917	10.337	10.3184	10.8827	11.1375	10.7605	11.4382	11.4414	11.1612	10.3918	11.1953	9.83571	9.03288	9.85917	9.91505	10.3571	9.77167	9.83334	9.91072	10.3886	10.4446	10.9068	10.7773	11.1004	10.7809	11.0537	10.5687	11.1572	11.4808	10.483	10.789	10.0421
1424	cSTA45C12TH	Fgenesh protein 89, putative [Medicago truncatula]	35.2	not assigned.unknown	PGSC0003DMB000000001	Pot_ch01	100	294132	294487	9.3746	9.77281	9.82913	10.1218	9.6593	9.64959	9.14413	9.42005	9.46265	9.4489	8.88927	9.46621	9.36305	9.57316	9.43046	9.35692	9.53392	8.56982	9.26918	8.42913	8.31739	8.32353	8.52757	8.45345	8.29203	8.73251	8.26581	8.35942	8.52156	8.87027	8.53418	9.63823	9.72866	9.63156	9.82324	9.34825	9.62694	9.09472	9.77346	8.59577
1425	MICRO.9224.C1	NA	35.2	not assigned.unknown	PGSC0003DMB000000148	Pot_ch11	96.89	1118192	1117777	7.01984	7.4602	7.55193	7.53508	7.28467	7.25911	6.93775	6.90397	7.14799	6.68872	6.41317	6.88542	6.95966	8.04304	6.98553	6.93027	7.43277	6.91319	7.14466	6.4647	6.64171	6.87852	6.76221	6.59068	6.80148	6.68747	6.58146	6.80148	6.66414	7.09615	6.85595	7.06939	7.12479	6.80825	6.98992	6.83621	7.24572	6.8	7.55865	6.66646
1426	MICRO.14387.C2	AT5g51550/K17N15_10 [Arabidopsis thaliana]	35.1	not assigned.no ontology	PGSC0003DMB000000533	Pot_ch03	99.28	271393	272649	8.92068	9.45022	8.08935	8.2287	8.88028	8.36031	7.8048	7.84443	8.17799	9.01103	8.57877	8.67108	8.17225	8.67894	9.61435	9.13158	8.24866	8.95601	8.96217	9.16519	8.84408	8.98691	8.62741	8.85564	9.27846	8.41042	8.76236	8.99106	8.16381	9.27332	8.30349	8.67868	8.80793	8.74428	8.85944	8.99203	8.32505	8.25199	8.67597	8.69411
1428	MICRO.11360.C1	NAD-dependent epimerase/dehydratase; Conserved hypothetical protein, YfcH [Medicago truncatula]	35.1	not assigned.no ontology	PGSC0003DMB000000688	Pot_ch09	99.15	87804	87920	6.48246	6.69438	6.8821	6.45821	7.246	6.49011	6.40012	6.43025	6.65198	6.37194	6.64478	7.05421	6.87889	6.58169	7.13549	6.25421	6.62473	7.75987	6.3439	8.35498	8.18622	8.36101	7.76832	7.75571	7.56839	8.00504	7.25701	6.98424	8.24642	6.60337	7.29125	6.93681	7.04049	6.85441	6.61186	6.99155	6.48326	6.77935	6.88458	7.00123
1430	MICRO.14835.C1	ATTPS11; transferase, transferring glycosyl groups [Arabidopsis thaliana]	3.2.3	minor CHO metabolism.trehalose.potential TPS/TPP	PGSC0003DMB000000047	Pot_ch07	99.54	455602	454096	8.00426	8.35343	8.67597	8.05987	7.38225	8.37693	8.16588	7.86084	7.83973	7.70455	7.09626	7.56334	8.02	8.17964	8.3543	8.51318	7.89193	8.93627	7.36995	8.84696	9.03939	8.61112	9.05598	8.87638	7.87998	8.49354	8.14741	8.19422	9.2049	9.02915	9.01635	8.31777	8.35616	7.67763	8.68299	8.16192	8.65511	8.22646	8.5442	7.08678
1435	MICRO.10318.C1	unknown protein [Arabidopsis thaliana]	35.1	not assigned.no ontology	PGSC0003DMB000000076	Pot_ch07	97.06	1921654	1920772	6.62162	6.60315	6.30242	6.46744	6.25832	6.20733	6.65332	6.29362	6.59098	6.21658	6.25907	6.27502	6.46825	6.53739	6.72198	6.72617	6.60337	6.4803	6.23822	6.75072	6.56624	6.35555	6.48374	6.57001	6.53524	6.19373	6.53115	6.40139	6.5784	6.41777	6.83245	6.97274	6.2729	6.31629	6.43537	6.17458	6.46712	6.50095	6.34733	6.50245
1438	MICRO.9113.C1	peroxidase [Nicotiana tabacum]	26.12	misc.peroxidases	PGSC0003DMB000000039	Pot_ch03	100	599848	599052	5.89278	5.76109	7.86511	6.03615	6.00423	5.97807	6.44925	5.94077	5.80148	6.0141	8.24807	6.59468	7.08041	6.10012	5.94472	5.99609	5.89782	6.22137	5.81625	6.06267	5.83889	6.0194	6.02039	6.24407	6.06641	5.97069	7.09265	6.35537	6.17646	6.0883	6.02292	6.06086	6.08452	6.68185	6.05679	6.04731	5.79442	6.00835	5.99127	6.41543
1452	MICRO.4061.C1	Os10g0503600 [Oryza sativa (japonica cultivar-group)]	33.99	development.unspecified	PGSC0003DMB000000281	Pot_ch08	100	746617	746342	9.56478	9.16911	9.01558	9.50541	9.29963	9.51384	9.38094	9.40453	9.29269	9.33466	9.51799	9.23784	9.33016	9.36791	9.64278	9.33762	9.52325	9.77473	9.52681	9.57075	9.69188	9.76029	9.97507	9.49752	9.94678	9.66322	9.38566	9.44259	9.68362	10.1351	9.83334	9.78076	9.43104	9.247	9.18853	9.5162	9.13218	9.46163	9.22094	9.19967
1456	MICRO.6956.C2	NA	35.2	not assigned.unknown	PGSC0003DMB000000589	Pot_ch12	100	208316	208010	9.40708	9.86846	9.83074	9.87417	9.85105	9.33268	10.1034	9.50794	9.44566	9.43562	9.47867	9.78764	9.12608	9.50389	9.63698	8.90382	9.51198	8.98722	8.86977	7.49185	8.39455	8.04166	8.47369	8.28737	8.15246	8.71808	8.92306	8.56893	8.59593	8.87062	9.2237	10.099	9.11497	9.76121	9.67872	9.57316	10.0559	9.28075	9.73797	9.60793
1458	MICRO.6402.C1	ribosomal protein PETRP-like [Solanum tuberosum]	29.2.2	protein.synthesis.misc ribosomal protein	PGSC0003DMB000000087	Pot_ch06	99.58	1420640	1420874	12.5953	13.229	13.1606	12.8705	13.1555	13.3859	12.8061	13.0723	13.3113	13.3239	12.6183	12.9911	13.3941	13.4042	12.5641	13.1294	13.3239	13.8092	13.0613	13.2661	13.201	13.4688	13.2774	13.5607	13.5839	13.3071	13.5774	13.6583	12.9823	12.9535	12.9683	12.3367	12.7634	12.8719	12.8596	13.194	12.8026	12.4295	13.1103	13.2699
1459	MICRO.3180.C2	hypothetical protein OsI_003994 [Oryza sativa (indica cultivar-group)]	35.2	not assigned.unknown	PGSC0003DMB000000034	Pot_ch12	99.75	1189453	1190673	6.91815	6.29907	7.49074	6.90695	7.18065	6.42477	8.12427	6.50787	6.64785	6.83164	6.82762	6.19383	7.02451	6.65814	6.44311	6.92687	6.64571	7.23319	7.00028	9.13218	7.08373	8.52955	6.80786	9.07438	8.03645	8.15306	7.97921	7.72343	7.37142	6.51913	8.16314	6.92517	6.41877	6.57945	6.30242	7.52376	6.43826	8.13094	6.65835	6.53939
1464	BF_TUBSXXXX_0012B03_T3M.SCF	NA	35.2	not assigned.unknown	PGSC0003DMB000000530	Pot_ch08	94.76	328207	328415	8.55529	9.1265	8.53223	8.94582	9.04793	8.84198	7.40771	7.29162	7.8498	8.6465	8.56701	8.97841	8.42446	7.4905	9.21472	7.03772	8.35805	7.21066	8.23348	7.21821	6.97632	7.15732	7.0861	7.27971	7.28173	7.08678	7.82368	7.6679	7.26757	8.70491	7.33839	7.78936	7.53681	8.9452	7.10713	8.97437	8.53429	8.39762	6.72299	8.43704
1466	BF_TUBSXXXX_0020C06_T3M.SCF	NA	35.2	not assigned.unknown	PGSC0003DMB101000128	Pot_ch06	92.68	1431985	1431904	5.76438	6.80755	5.83314	5.77159	5.77198	6.52682	5.84958	6.763	5.73826	6.63519	6.7848	5.79596	6.55679	6.94275	5.74773	6.66047	5.7653	5.78162	5.82119	5.76188	5.77276	5.74839	6.52991	6.81111	5.81841	5.75621	5.72117	6.89584	6.24482	5.80837	5.76333	5.70989	5.74839	5.82119	6.66653	5.65055	6.72434	5.73853	5.69314	6.88101
1471	MICRO.9324.C1	monodehydroascorbate reductase [Brassica oleracea]	21.02.1	redox.ascorbate and glutathione.ascorbate	PGSC0003DMB000000048	Pot_ch08	99.32	1651885	1651442	11.6127	11.3464	11.4461	11.2941	11.3525	11.3061	11.1953	11.5609	11.3433	11.3156	11.7092	11.2579	11.5276	11.2909	11.3811	11.2388	11.6184	12.732	11.6679	12.927	13.0788	12.5882	12.9868	13.0153	12.9067	12.3446	12.0159	12.1783	12.5359	11.608	12.3261	11.4959	11.3182	11.4408	11.2886	11.1993	11.1606	11.5594	11.2243	11.3703
1472	ACDA04865F05.T3m.scf	NA	35.2	not assigned.unknown	No Significant Hit	#N/A	NA	NA	NA	11.2935	11.3569	11.1959	10.9885	11.1447	10.3407	10.6393	10.8572	10.9937	10.7386	10.6935	11.0434	10.1897	10.5236	11.6643	10.4841	11.0482	10.8199	10.4523	9.45125	9.98148	9.8842	9.84706	9.804	9.44293	10.8245	10.7032	9.77246	10.284	11.3718	10.8028	11.819	10.2347	11.0477	10.7449	11.4653	10.8174	10.789	10.7936	10.5306
1473	MICRO.43.C2	S-adenosylmethionine synthase [Nicotiana tabacum]	13.1.3.4	amino acid metabolism.synthesis.aspartate family.methionine	PGSC0003DMB000000008	Pot_ch10	99.57	2143230	2144611	7.50324	7.35446	7.14829	7.35406	8.36405	7.43347	7.80074	7.59837	8.05278	7.36094	8.33304	8.08157	7.94984	7.57425	7.82195	8.44473	7.65517	9.2975	7.15	9.41796	9.95972	9.46795	9.97863	9.65267	10.2914	9.41854	10.426	9.48532	9.51111	8.77008	9.54754	7.50024	7.78829	8.44702	7.70763	7.85064	7.78813	8.94957	6.96704	7.76375
1476	MICRO.13809.C1	inositol or phosphatidylinositol kinase/ phosphotransferase, alcohol group as acceptor [Arabidopsis thaliana]	35.2	not assigned.unknown	PGSC0003DMB000000431	SL2.10ch04	99.43	359239	358716	7.73118	7.86084	7.74113	8.04677	7.57791	8.06723	8.04639	7.48868	7.57616	7.71486	7.12545	7.21744	8.20302	7.91304	8.43564	8.17156	7.82434	7.81645	7.82658	7.7153	7.75713	7.38045	7.69525	7.83446	7.43669	7.65254	6.66498	7.33592	7.57001	7.58262	7.67589	7.86813	7.40371	7.90621	7.66955	7.97319	7.65063	7.50233	7.65867	6.67011
1481	POAE866TP	hydrolase/ protein serine/threonine phosphatase [Arabidopsis thaliana]	26.13	misc.acid and other phosphatases	PGSC0003DMB000000076	Pot_ch07	99	1962638	1963235	7.00446	6.95725	6.77276	6.97734	6.5085	7.12058	7.02347	6.70298	6.98694	6.87152	6.75601	6.06267	6.97734	6.87852	7.48577	6.843	7.17956	8.18956	6.43587	7.15637	8.13572	7.77306	7.73863	7.18664	7.92663	7.473	7.9909	6.87816	8.08349	6.21926	7.83073	7.26947	6.62625	6.38088	6.47147	6.18787	6.19753	7.44266	6.68851	6.47075
1482	MICRO.3403.C4	xyloglucan endotransglucosylase-hydrolase XTH6 [Lycopersicon esculentum]	10.7	cell wall.modification	PGSC0003DMB000000101	Pot_ch11	97.73	513003	513749	8.06534	8.83878	7.9343	9.18618	9.1964	9.23637	9.18561	9.69518	9.804	9.17378	10.0339	9.42877	8.88136	9.12987	9.4701	8.52504	10.0405	9.57518	9.56504	9.58031	10.1879	9.65357	9.814	9.79392	9.0758	9.45637	9.04957	9.43956	9.61928	9.88691	9.88839	9.3257	9.83664	9.83442	8.79131	9.87608	9.73596	9.76214	8.76869	9.13726
1484	MICRO.15866.C1	unknown protein [Arabidopsis thaliana]	35.2	not assigned.unknown	PGSC0003DMB000000577	Pot_ch04	100	174288	175260	8.31084	8.08864	7.19544	6.93109	6.56858	7.92019	7.61835	6.83201	6.75958	8.33395	8.08744	6.86099	8.33395	8.40845	7.91827	8.42933	6.83852	6.48971	8.04567	7.32063	7.81717	6.24877	6.36918	7.28696	7.82793	8.26203	7.24412	7.58857	8.02802	8.48684	7.64053	8.74673	6.60263	7.72394	6.65821	8.41591	6.69376	7.24553	8.1362	6.46373
1487	MICRO.1937.C2	acidic ribosomal protein P1a-like [Solanum tuberosum]	29.2.2	protein.synthesis.misc ribosomal protein	PGSC0003DMB000000105	Pot_ch01	100	1403453	1403206	10.4106	14.2483	10.5669	12.7358	10.6284	13.8739	14.0584	12.1214	12.3961	14.1833	13.83	11.2316	14.1768	14.4102	13.8142	14.6771	12.2916	13.2476	12.2995	13.3003	11.171	13.3185	12.8732	14.8294	15.1255	14.7977	12.51	14.2875	13.7963	14.4286	14.1664	13.8014	14.1876	14.2059	12.5833	14.0615	13.8707	11.8045	13.9085	13.819
1488	MICRO.14944.C1	pyruvate kinase [Arabidopsis thaliana]	4.13	glycolysis.PK	PGSC0003DMB000000315	Pot_ch06	99.6	340543	341043	7.86942	7.70301	7.31472	7.56718	8.09634	7.38439	7.49906	7.71876	7.9716	7.08731	7.89293	7.80413	7.46211	7.40139	7.80515	7.8191	7.99986	8.29719	7.61617	8.00737	8.13902	7.97393	8.08465	8.16657	7.97813	7.94144	7.67683	7.68602	8.22851	7.8435	8.00504	7.68806	7.62173	7.76746	7.74353	7.71876	7.55349	8.02802	7.95302	8.15115
1491	MICRO.16518.C1	hypothetical protein ZeamMp129 [Zea mays subsp. mays]	29.2.1.1	protein.synthesis.chloroplast/mito - plastid ribosomal protein.plastid	PGSC0003DMB101000031	Pot_ch01	100	1060132	1059617	13.8617	13.7577	14.0389	14.0294	14.1374	14.555	14.6322	14.555	14.4428	14.0548	14.5688	13.865	14.2094	13.3071	13.9794	14.1444	14.4197	13.6462	13.9227	13.3071	13.0078	13.088	13.4127	13.5264	14.2517	13.1994	13.3147	13.2046	13.7266	12.5915	13.2497	13.3334	14.2368	13.7963	14.2985	13.8419	13.7601	13.8092	14.3268	13.5907
1492	cSTA29J7TH	TPR repeat [Medicago truncatula]	35.1.5	not assigned.no ontology.pentatricopeptide (PPR) repeat-containing protein	PGSC0003DMB000000215	Pot_ch06	97.79	820225	820495	6.99093	6.34135	6.65899	6.51461	6.7001	6.34733	6.78726	6.17873	6.48923	6.46567	7.0343	6.97501	6.49684	6.19061	7.52794	7.09735	6.5778	6.29417	6.52364	6.22434	6.81137	6.29698	6.50284	6.23746	6.2349	6.32291	6.19324	6.14259	6.56368	6.79628	6.6592	7.15246	7.17354	7.40556	7.13224	6.57803	7.33012	6.6685	6.45455	6.31028
1493	MICRO.358.C4	hypothetical protein OsJ_017612 [Oryza sativa (japonica cultivar-group)]	30.3	signalling.calcium	PGSC0003DMB000000541	Pot_ch01	97.53	79361	77907	12.9839	12.9583	13.0244	12.531	13.0755	12.9413	13.0272	13.2846	13.0693	13.09	13.1765	13.2156	12.6294	12.4017	13.3295	12.8233	13.2439	12.5334	13.2364	12.263	11.866	11.71	12.3004	12.1773	12.453	12.4271	12.6492	12.0914	12.4981	12.5142	12.1067	12.9991	12.3591	12.9067	13.3165	13.1573	13.1555	13.029	12.8555	13.0337
1494	MICRO.8447.C1	60S ribosomal protein L44	29.2.2	protein.synthesis.misc ribosomal protein	PGSC0003DMB000000211	Pot_ch11	99.53	854774	854562	10.5403	11.4336	11.4681	11.8782	11.6297	11.5142	11.352	11.3056	11.6666	11.6044	11.3348	11.6686	11.7016	11.5698	10.9273	11.6797	11.4336	11.2814	10.866	11.0499	10.6873	11.3569	10.9479	11.3543	11.4626	10.8767	11.4952	11.3415	11.1375	10.8949	11.045	10.5877	11.4938	11.5518	11.2214	11.4252	11.5363	10.6077	11.0596	11.4389
1496	cSTS21P14TH	NA	26.22	misc.short chain dehydrogenase/reductase (SDR)	PGSC0003DMB000000413	Pot_ch07	100	144291	144202	11.6976	10.8854	12.0204	11.0509	11.7769	10.4349	10.809	10.6517	10.8572	11.9378	11.3684	11.0802	10.7055	12.0177	10.7532	11.1015	10.9659	10.3143	11.5062	10.3743	10.0924	11.1874	10.2833	10.2586	11.138	11.3731	11.7209	11.4402	10.1505	11.3935	10.2902	12.038	12.0824	12.2528	12.1773	10.5335	11.2832	10.4159	10.749	12.0575
1499	MICRO.551.C2	unknown protein [Arabidopsis thaliana]	27.3.30	RNA.regulation of transcription.Trihelix, Triple-Helix transcription factor family	PGSC0003DMB000000024	Pot_ch12	99.92	1740920	1739611	11.3031	10.7495	12.237	11.872	10.7734	11.8743	11.9328	11.3264	11.1722	12.3141	10.5957	12.3121	12.3222	12.6348	12.2055	12.2955	11.0509	10.8115	12.0824	11.5806	11.9231	12.0655	10.4155	12.1095	10.5454	10.9875	10.9917	11.2857	11.9319	11.16	12.1205	11.3671	12.5088	11.3678	12.5713	12.5221	12.32	12.1636	12.6482	10.8719
1500	MICRO.7471.C1	GTP binding / translation elongation factor [Arabidopsis thaliana]	29.2.4	protein.synthesis.elongation	PGSC0003DMB000000142	Pot_ch03	99.66	361558	362137	10.0566	9.78856	9.79906	9.73693	10.0382	9.82324	9.3786	9.82478	9.98781	9.75566	9.99844	9.75072	9.88629	9.67985	10.0047	9.31744	9.66764	10.3666	9.99699	10.1961	10.6346	10.0379	10.2341	10.1728	10.0087	9.92381	9.66764	9.49544	10.4208	9.98703	9.78171	9.40853	9.53946	9.89494	9.8517	9.85264	9.3891	9.1693	9.62451	9.04057
1505	cSTB2J20TH	putative phosphate/phosphoenolpyruvate translocator [Arabidopsis thaliana]	34.8	transport.metabolite transporters at the envelope membrane	PGSC0003DMB000000004	Pot_ch02	98.03	3074532	3074330	5.56697	5.67927	5.57421	5.6755	5.55537	5.81181	5.77342	5.61062	5.54988	5.53764	5.53764	8.7834	6.04731	5.97035	6.06492	5.84958	5.6344	5.64286	5.67997	5.46654	6.85755	6.38687	6.40636	6.10282	7.10873	5.58347	6.47188	5.53308	5.56879	5.58779	5.93121	5.59696	5.89901	5.61194	5.64514	5.53308	5.68886	6.00501	5.74093	7.68115
1512	MICRO.182.C5	putative 4-coumarate:coenzyme A ligase [Oryza sativa (japonica cultivar-group)]	27.3.35	RNA.regulation of transcription.bZIP transcription factor family	PGSC0003DMB000000214	Pot_ch03	94.15	233179	232864	6.42435	6.79126	6.37805	6.20878	6.21254	7.34855	6.29571	6.16257	7.32478	7.7075	6.96441	6.24152	7.01642	7.12299	7.52659	6.20365	7.59068	6.83596	7.14395	6.33694	7.17097	6.76681	6.44385	6.89193	6.56707	6.79429	6.44483	6.59726	6.58258	6.23101	6.56669	6.31423	6.97001	6.90504	6.17873	7.03228	7.10427	7.72475	6.06396	7.1806
1514	MICRO.11382.C1	unknown protein [Arabidopsis thaliana]	35.2	not assigned.unknown	PGSC0003DMB000000185	Pot_ch04	99.63	1109148	1108344	8.66734	9.32196	9.31243	9.1265	9.06019	9.11753	9.21166	9.3121	8.54393	8.79503	8.32841	9.09545	8.50491	8.79766	9.55158	8.78203	8.63165	8.46871	8.41019	8.6083	9.0022	8.58662	9.15852	9.02938	9.03919	8.99155	8.29526	8.73228	8.58723	9.06624	9.36599	8.83878	9.203	9.07382	9.38344	8.76157	9.0866	8.15519	8.75646	9.17578
1515	MICRO.1329.C3	similar to aquaporin [Solanum lycopersicum]	34.19.2	transport.Major Intrinsic Proteins.TIP	PGSC0003DMB000000091	Pot_ch06	95.93	216219	215953	6.14218	6.94715	7.54184	7.58957	5.84748	6.93483	7.10697	5.84462	5.88506	7.26149	7.89704	8.05896	7.82195	7.41944	7.59899	7.28952	6.21003	6.05636	5.77407	7.84655	6.15306	8.14741	9.34051	7.72401	6.17399	6.29462	6.1725	8.2547	9.96691	8.39762	6.01609	7.97731	8.01593	7.82021	8.60914	5.78642	8.38225	7.77365	6.11482	7.44454
1516	cSTA1D11TH	unknown protein [Arabidopsis thaliana]	28.1	DNA.synthesis/chromatin structure	PGSC0003DMB000000039	Pot_ch03	99.18	1106481	1105995	6.59416	6.61879	6.72947	6.5377	6.55444	6.5015	7.13585	6.82567	6.72293	6.60931	6.22729	6.33304	6.63842	6.73122	6.78363	6.83145	6.9014	6.63022	6.51765	6.75105	6.67857	6.8853	6.86933	6.9527	7.15827	6.73531	6.64143	6.74799	6.51601	7.28531	6.88161	6.70702	6.57473	6.3991	6.7135	6.39834	6.56843	6.83939	6.67871	6.7783
1518	MICRO.14666.C1	ATP binding / DNA binding / damaged DNA binding [Arabidopsis thaliana]	28.2	DNA.repair	PGSC0003DMB000000022	Pot_ch07	98.56	904227	903810	6.98232	6.76412	7.51261	7.04109	7.18664	6.85441	6.60858	6.7294	6.91751	6.80684	6.51171	6.66667	6.71988	7.30165	6.62212	7.18635	6.97728	6.71139	6.68484	6.5164	6.8821	6.5636	6.7912	6.63202	6.54475	6.91833	6.64514	6.51429	6.56081	7.04683	6.39444	7.43863	7.03124	6.97478	7.33269	6.64042	6.67746	6.51226	6.93331	7.11064
1519	MICRO.331.C154	NA	35.2	not assigned.unknown	PGSC0003DMB102000099	Pot_ch02	95.73	214484	214204	7.11333	7.37482	7.24623	6.61033	7.00396	6.79294	6.60792	7.33216	6.79197	7.17971	6.96516	8.06299	7.28334	7.68681	6.93483	6.65658	6.99121	6.26344	7.42689	6.42991	6.61806	6.52674	6.35598	6.34566	6.43883	7.32358	6.82441	6.70497	6.30919	6.66181	6.29617	7.02489	7.08794	7.33375	7.25664	7.26665	6.69052	6.13864	7.68393	7.19812
1520	bf_cswbxxxx_0058b05.t3m.scf	catalytic [Arabidopsis thaliana]	16.1.1	secondary metabolism.isoprenoids.non-mevalonate pathway	No Significant Hit	#N/A	NA	NA	NA	8.59682	8.8451	8.24866	8.98466	8.57664	8.04791	7.22706	8.56818	8.89121	7.40109	8.58983	8.14872	7.69176	7.80007	7.73384	7.41718	9.10281	8.8227	7.89064	6.8935	6.75766	6.74393	8.56701	6.84064	8.68452	8.34899	8.47061	8.39431	6.95183	8.67363	7.0049	8.77038	7.82305	8.78771	7.85866	7.88751	7.89901	7.33442	8.37002	8.37172
1522	MICRO.6802.C2	hypothetical protein MtrDRAFT_AC148995g28v2 [Medicago truncatula]	35.2	not assigned.unknown	PGSC0003DMB000000017	Pot_ch11	97.87	313057	311508	11.008	10.47	11.022	11.0774	11.0187	10.9659	10.7439	10.7587	11.2113	10.749	11.2237	11.3718	10.8651	10.7312	11.7152	10.3251	11.6178	10.8401	11.5411	9.62307	9.93867	9.26398	NA	10.3303	10.0442	10.3192	10.5555	10.0247	10.4091	9.79328	10.5037	11.0537	10.3212	11.2727	10.5442	11.2427	11.225	10.7778	10.8266	11.2421
1526	MICRO.12094.C1	hypothetical protein OsI_031240 [Oryza sativa (indica cultivar-group)]	28.2	DNA.repair	PGSC0003DMB000000555	Pot_ch01	93.65	211378	211771	7.33561	7.6256	7.73518	7.22443	6.84524	7.52755	7.02867	7.12571	6.8821	7.3114	6.96932	7.32478	7.25407	7.53416	7.51539	7.14208	7.13015	6.58912	7.26577	6.62009	6.92358	6.54514	6.66498	6.70284	6.8681	7.02889	6.83564	7.15912	6.75158	7.82166	7.19714	7.69525	7.73213	7.12243	7.10433	7.32643	7.71299	6.91236	7.88645	7.25482
1537	cSTS13N13TH	unknown protein [Arabidopsis thaliana]	35.2	not assigned.unknown	PGSC0003DMB000000093	Pot_ch03	98.85	710502	710242	7.31723	7.18595	7.55273	7.51183	7.59726	7.01017	7.05673	7.08557	7.49819	7.29207	7.00379	7.30829	6.98947	6.90099	7.6023	7.51971	7.79232	8.00551	7.2734	7.30165	7.4837	7.50658	7.49308	7.53188	7.6497	7.59301	6.86927	7.32945	7.42106	7.11786	7.05582	6.91751	7.20346	7.33623	7.08051	7.29689	7.34086	7.04893	7.32972	6.52573
1539	MICRO.7450.C1	putative nuclear transport factor 2 [Brassica rapa]	29.3.1	protein.targeting.nucleus	PGSC0003DMB000000528	Pot_ch02	100	320162	319816	10.1463	10.56	10.4584	10.5819	10.7795	10.9026	10.1589	10.4418	10.4378	10.5957	10.3995	10.5003	10.4647	10.6878	10.4345	10.7791	10.6775	11.9427	10.6834	11.5783	11.6297	11.8956	11.7667	11.8159	12.1596	11.7085	11.6812	11.7336	11.4291	10.9393	10.8954	10.2005	11.0584	10.5936	10.866	10.7966	10.5748	10.9624	10.4838	11.0969
1541	SSBT004F08x.scf	NA	29.2.2	protein.synthesis.misc ribosomal protein	No Significant Hit	#N/A	NA	NA	NA	14.5951	14.9885	14.272	14.6054	15.0635	14.2799	14.6992	14.6826	14.8233	14.4853	14.3427	14.3918	14.5688	14.8559	14.6499	14.7531	14.8294	15.6297	14.5062	14.8169	14.5737	14.8899	14.7789	15.0473	15.1412	14.6384	15.7022	14.8769	15.0473	14.5688	15.0712	15.1952	14.6947	14.8966	14.0982	14.5062	14.2207	14.9091	14.4756	15.3434
1544	MICRO.9647.C1	TMV induced protein 1-2 [Capsicum annuum]	35.2	not assigned.unknown	PGSC0003DMB000001032	SL2.10ch02	99.01	22831	22223	8.71652	8.84746	8.65178	8.60993	8.60142	8.69235	8.23994	8.737	8.45815	8.55208	8.20186	8.39586	8.31849	8.71808	8.67618	8.565	8.54259	8.31214	8.66888	8.54751	8.71161	8.13737	8.26007	8.2003	8.4266	8.62901	8.03009	7.86465	8.29853	8.41702	8.23656	8.64411	8.5912	8.60755	8.57704	8.70147	8.39896	8.57522	8.97177	7.98065
1546	SDBN006K12u.scf	Os04g0492300 [Oryza sativa (japonica cultivar-group)]	27.2	RNA.transcription	PGSC0003DMB000000529	SL2.10ch11	99.03	257479	257275	8.99603	9.5271	8.896	9.1999	8.26581	9.50794	8.67137	8.96701	8.31432	8.76869	7.86189	8.7823	8.49526	9.0982	8.66936	8.79086	8.61564	8.46904	9.4187	8.09022	9.03964	8.51467	8.49003	8.16878	8.78126	8.65867	8.0029	8.68452	8.23386	9.35602	8.12269	9.55854	9.27397	8.72605	8.96025	9.2311	8.32527	8.45407	9.17905	8.27262
1547	MICRO.17743.C1	NA	35.2	not assigned.unknown	PGSC0003DMB000000482	Pot_ch03	96.56	200987	201451	7.83157	7.21984	6.92611	7.56504	7.48959	8.21917	7.91523	7.41534	7.37004	7.38989	8.02695	6.60315	7.33756	7.78301	8.01023	7.8239	7.5787	7.31674	7.16316	8.4035	7.6883	7.56978	7.64411	7.81308	8.37489	7.63641	7.41442	8.00479	7.65867	8.3043	7.56888	7.26228	6.98005	6.82611	7.39923	6.92358	6.65141	6.95851	6.83226	7.55181
1549	MICRO.7801.C1	amino acid transporter [Solanum tuberosum]	34.3	transport.amino acids	PGSC0003DMB000000034	Pot_ch12	100	2637596	2637009	6.31468	6.32959	6.56895	7.21946	6.78726	7.28215	7.60909	6.9986	6.71744	6.82207	6.95201	6.90838	7.5775	7.0399	7.29398	7.33198	6.89482	7.79753	6.67536	7.02116	7.86299	6.70975	7.06086	7.93544	7.07919	6.59807	6.52247	7.37332	7.10235	6.87146	7.66467	6.45773	6.30098	7.28086	6.89266	7.30125	7.01598	8.56562	6.51983	7.18311
1550	MICRO.16369.C1	unknown protein [Arabidopsis thaliana]	35.2	not assigned.unknown	PGSC0003DMB000000003	Pot_ch05	99.14	4113085	4113551	5.97546	6.83007	6.86572	6.66625	6.70674	6.72096	6.18522	5.92393	6.62705	6.24294	5.9667	6.0332	5.9431	6.01907	6.80282	6.35807	6.85113	6.95713	6.15807	6.40905	6.87091	6.56526	6.67116	6.7672	6.30992	6.69017	5.99127	6.46227	6.79197	6.68261	6.07417	6.62423	5.95362	6.15847	5.89542	6.13315	6.61106	6.10261	6.02719	6.12949
1551	MICRO.9846.C1	unknown [Brassica rapa]	30.5	signalling.G-proteins	PGSC0003DMB101000128	Pot_ch06	99.72	1095970	1096323	9.85032	11.1935	10.1644	10.1875	9.93084	11.1798	10.0484	10.8827	10.1597	11.0785	10.0321	10.1803	10.5366	10.6715	10.1705	11.3464	10.259	10.3633	10.0748	10.2412	10.2228	10.4382	11.716	11.1051	10.3101	10.1394	10.486	11.4252	10.9772	10.0502	10.1369	9.76403	10.5204	10.0551	10.832	10.1509	10.5183	10.5419	10.1991	11.3974
1555	TBSK04942FD10.t3m.scf	NA	29.5.11.02	protein.degradation.ubiquitin.E1	PGSC0003DMB000000127	Pot_ch03	96.67	1216016	1215897	7.8582	7.75406	8.84977	8.97579	8.75826	8.70053	7.72944	8.43205	8.73068	7.95725	8.15115	8.74382	8.68674	8.72676	8.46197	9.1626	8.91839	9.2184	8.86173	8.7002	8.89495	8.09597	8.42317	9.12591	8.80488	9.08809	8.37489	9.01103	8.46847	8.35092	8.41913	8.44054	8.49605	8.29853	8.34082	8.59554	8.42811	7.68574	8.29455	8.37985
1556	MICRO.13412.C1	RabGAP/TBC [Medicago truncatula]	30.5	signalling.G-proteins	PGSC0003DMB000000758	Pot_ch06	99.75	65885	66683	7.26998	7.33632	6.6326	6.67355	7.08162	6.69569	6.92116	6.8412	7.27174	6.43957	7.39826	7.33047	6.77661	7.75987	7.38836	7.72708	7.414	7.00089	6.72184	6.52651	7.26461	6.89422	7.09568	6.73699	6.50756	6.61573	6.07956	6.36935	6.85231	7.26377	7.11786	6.81283	7.05936	7.57312	6.80984	6.85441	7.48334	6.60263	6.94819	6.82479
1559	MICRO.2286.C20	NA	35.2	not assigned.unknown	PGSC0003DMB102000012	Pot_ch10	98.83	474416	475270	5.80109	8.73789	6.68886	6.56895	6.79229	6.54016	7.45927	5.97012	7.6063	7.6816	6.22806	8.365	6.35633	8.02058	6.19364	7.72664	7.88397	7.23897	5.65183	5.62979	7.45651	7.18762	5.94019	5.59135	6.25972	6.86075	7.12033	6.84064	6.4241	6.00735	6.31907	8.02952	7.76517	6.48469	5.76438	6.00801	7.60817	7.68011	6.42127	7.76714
1560	MICRO.10068.C1	unknown protein [Arabidopsis thaliana]	29.2.1.1	protein.synthesis.chloroplast/mito - plastid ribosomal protein.plastid	PGSC0003DMB000000114	Pot_ch12	98.37	64359	63623	6.86099	6.67522	6.73169	7.14147	6.90808	6.37013	6.59608	6.40493	6.91585	6.20994	6.8273	6.49304	6.92693	6.84176	6.83464	6.62357	6.98056	7.59999	7.04801	7.57271	7.76648	7.52686	7.97541	7.78324	7.57926	7.50913	7.32139	7.35633	7.46271	7.07268	7.41308	7.05662	6.57773	6.63174	6.78958	6.80525	6.55717	6.68664	6.64607	7.38917
1563	MICRO.18004.C1	ATP binding / DNA binding / DNA-dependent ATPase/ nucleoside-triphosphatase/ nucleotide binding [Arabidopsis thaliana]	28.2	DNA.repair	PGSC0003DMB000000076	Pot_ch07	93.42	394279	394672	6.58258	7.13015	7.06128	7.45121	7.7063	7.02022	6.95299	7.35664	7.09652	7.47906	7.28334	7.35026	7.29266	6.72218	7.19466	7.29553	7.23779	7.37211	7.46251	7.91164	7.48959	7.17315	7.69345	7.74153	7.83389	7.18134	6.77583	7.86966	6.8941	6.90355	6.6948	6.68108	6.70709	7.19559	7.43883	7.16565	7.68806	6.34864	6.98812	7.25154
1564	bf_stolxxxx_0049g02.t7m.scf	unknown protein [Arabidopsis thaliana]	35.2	not assigned.unknown	PGSC0003DMB000000149	Pot_ch10	93.45	710015	710485	8.2439	9.20194	8.69905	7.85992	8.2488	8.40274	8.11853	8.13681	8.9422	9.39183	8.37545	8.03479	8.47369	8.44962	8.10084	8.39372	9.00373	9.20886	8.91773	9.55479	7.99628	9.73731	8.71436	9.42187	9.20169	9.17159	9.47347	9.3891	8.964	8.95193	8.34607	8.099	8.77668	8.99264	8.1578	8.23281	8.98514	7.98717	8.68419	8.06214
1565	MICRO.3750.C1	Pm27 [Prunus mume]	35.2	not assigned.unknown	PGSC0003DMB000000105	Pot_ch01	99.73	1667599	1666502	6.84375	6.31315	6.85626	6.52783	6.64371	6.50229	6.40687	6.821	6.65828	6.15266	6.42435	6.6502	6.70092	6.21254	6.56722	6.72238	6.88621	7.03511	6.87919	7.88802	7.74553	7.41614	7.35013	7.21917	7.15897	7.07983	6.92116	7.15637	6.78149	6.39138	6.69059	6.20123	6.29826	6.53045	6.87159	6.68581	6.59726	6.65297	6.40628	6.45756
1569	MICRO.11471.C1	putative RNA-dependent RNA polymerase RdRP2 [Nicotiana benthamiana]	27.2	RNA.transcription	PGSC0003DMB000000062	Pot_ch03	99.8	580154	579666	8.43778	8.43093	8.94026	8.57522	9.10982	8.39278	8.74985	8.3852	8.77294	8.87638	8.24129	8.79888	8.25117	8.19792	8.96294	8.74587	9.07344	7.86911	8.45294	7.83051	8.14269	7.73669	7.74297	7.69624	7.88751	7.91904	8.1056	7.79821	8.3653	8.1302	7.7835	8.70818	8.51154	8.91552	8.40257	8.70162	9.00922	8.30791	8.36678	8.99704
1570	bf_cswbxxxx_0020g10.t3m.scf	NA	35.2	not assigned.unknown	PGSC0003DMB000000155	Pot_ch12	96.48	1291788	1291590	6.2679	6.80563	7.67899	7.01078	6.56194	6.90439	6.59482	7.06785	6.75125	6.40981	6.25084	7.38887	6.35345	6.23281	7.88343	6.49977	6.91402	6.05464	5.90522	5.96932	6.44753	6.06609	6.12427	5.91922	5.92616	6.20006	5.94472	6.64628	6.43957	7.27787	6.81619	6.73886	6.57481	7.21413	6.73973	7.03108	7.64621	6.23613	7.30708	6.78519
1573	STMIT87TV	cyclophilin [Solanum sogarandinum]	31.3	cell.cycle	PGSC0003DMB000000290	Pot_ch01	93.14	379249	379684	12.6845	12.5904	13.0078	12.8904	13.0982	13.194	12.7066	13.085	13.1084	12.9823	13.712	12.8087	12.9896	13.4203	12.7634	12.722	13.0982	14.5008	12.5703	14.5204	14.6887	14.2843	14.4239	14.3743	14.6113	14.091	14.0982	14.2368	14.4528	13.7882	13.3686	12.6394	12.791	12.4431	12.9784	13.1624	12.757	13.0106	12.5369	13.0078
1574	MICRO.1535.C1	binding [Arabidopsis thaliana]	34.9	transport.metabolite transporters at the mitochondrial membrane	PGSC0003DMB000000035	Pot_ch01	93.34	1256808	1256218	8.1299	7.99553	7.745	8.75621	8.40737	7.96998	8.28176	7.56809	8.19283	8.48875	8.08043	7.74113	8.30177	8.66783	8.52804	7.77808	8.38069	8.19422	7.67979	8.10739	7.92787	8.16075	7.97671	8.15677	7.70452	8.48114	7.71214	8.30457	7.90873	8.29218	8.21396	8.63379	8.14395	8.18534	7.75337	8.4906	8.76262	8.13854	7.76083	8.28043
1575	bf_mxlfxxxx_0072g05.t3m.scf	blight resistance protein RGA3 [Solanum bulbocastanum]	35.2	not assigned.unknown	different hits	#N/A	92.1	183321	183828	6.40468	7.31558	7.26757	7.39593	8.44925	8.09208	7.33601	6.69404	8.00901	7.91594	8.32273	7.26056	8.5164	7.67819	8.1278	8.25939	7.8895	7.43924	7.07337	7.68087	7.75131	7.46158	7.47958	8.26618	6.5096	7.5753	7.4602	7.64486	6.46	7.87207	7.7394	8.04791	7.69549	8.38041	7.16227	8.10363	7.23926	6.6052	7.23732	7.14137
1576	MICRO.3738.C1	phosphoribosylanthranilate transferase	13.1.6.5	amino acid metabolism.synthesis.aromatic aa.tryptophan	PGSC0003DMB000000087	Pot_ch06	98.7	1706748	1706443	9.1253	8.68014	9.78729	9.88691	9.71774	8.77668	8.3711	9.54405	9.59309	8.3066	9.39158	9.73183	8.79713	8.42768	9.48655	8.62455	9.58031	9.51254	9.02915	9.02304	9.22877	9.13181	8.38006	8.44023	9.68397	9.30867	9.90971	8.50938	8.38251	8.88173	9.09311	9.36515	9.43134	9.43795	8.42371	9.00839	8.64498	9.61224	9.44181	8.85809
1577	bf_arrayxxx_0085e03.t7m.scf	NA	35.2	not assigned.unknown	PGSC0003DMB000000071	Pot_ch09	92.73	570574	570681	8.7037	5.9014	6.0029	6.07777	5.65126	5.9716	8.8414	8.84297	5.67201	8.97663	9.10763	5.72117	6.06225	8.76208	8.968	5.65948	5.65524	6.04038	8.65688	8.89765	6.00457	9.05208	8.9656	8.9378	8.96428	5.61369	9.20622	5.95569	5.54405	8.68917	5.67788	8.72907	8.90106	6.25589	8.99133	8.56092	8.88471	8.96904	6.04515	9.20722
1580	MICRO.12547.C1	putative flavanone 3-hydroxylase [Saussurea medusa]	16.8.3	secondary metabolism.flavonoids.dihydroflavonols	PGSC0003DMB000000150	Pot_ch06	99.21	730536	730284	8.25909	7.45195	8.78459	8.84198	7.45496	7.49439	8.72573	7.80397	7.50834	8.17887	9.25381	8.81936	8.0856	7.34605	8.73816	7.61969	7.48094	7.42265	7.32852	9.17133	7.60909	8.50412	8.81611	7.40489	7.66713	7.42298	7.45472	8.26679	8.56209	8.63956	7.60021	9.18915	8.61546	8.94006	8.87975	7.51597	8.68331	8.83467	7.47842	7.77335
1584	MICRO.1607.C3	quinone oxidoreductase-like protein [Arabidopsis thaliana]	26.07	misc.oxidases - copper, flavone etc.	PGSC0003DMB000000034	Pot_ch12	96.9	360109	359498	8.07758	7.35406	6.97683	8.20302	8.02826	6.95954	7.53416	7.54292	8.6227	7.01841	8.62415	8.89495	7.85835	8.23566	7.83088	7.11018	8.12586	7.56145	7.58403	7.80771	7.35977	7.74453	7.74969	7.56016	8.22975	8.11802	8.27596	7.71696	7.75105	7.7089	7.68087	8.02802	7.72836	8.21446	8.31106	8.37908	7.75608	8.21348	7.73407	8.7638
1585	STMIL93TV	kinesin heavy chain-like protein	35.2	not assigned.unknown	different hits	#N/A	95.15	1139908	1140113	6.33482	7.71812	8.05316	7.37004	6.93996	7.93678	7.03506	5.95166	6.9442	7.59549	6.18542	6.38096	6.24256	6.0803	7.60777	6.31468	7.01344	6.70914	6.44614	5.9675	6.77159	6.91892	6.96023	6.84803	6.10012	7.36472	6.05313	7.11668	6.7396	7.81432	6.06939	7.54659	6.55002	6.2865	6.4508	6.39783	7.63267	6.10883	6.53169	7.30712
1587	MICRO.9525.C2	hydrogen-transporting ATP synthase, rotational mechanism / hydrogen-transporting ATPase, rotational mechanism [Arabidopsis thaliana]	9.9	mitochondrial electron transport / ATP synthesis.F1-ATPase	PGSC0003DMB000000376	Pot_ch12	100	354800	354612	9.97311	9.75383	10.0573	10.4265	9.68728	9.94272	9.83267	9.85388	10.0375	10.4195	9.80426	9.77407	10.5572	10.0828	9.8058	10.2074	9.77346	10.4551	9.9682	10.3794	9.67072	10.3527	9.90052	10.5386	11.0106	10.0928	10.5253	10.1221	9.99118	10.1656	10.2378	9.63411	10.2051	10.1059	9.98977	10.1686	9.86714	9.55764	10.081	9.94203
1590	MICRO.10257.C2	unknown protein [Arabidopsis thaliana]	35.1	not assigned.no ontology	PGSC0003DMB000000526	Pot_ch01	100	330806	330254	8.22099	8.14342	8.31627	8.37639	8.01788	8.43448	8.19195	8.25729	8.32068	8.29673	7.71839	7.98694	8.11601	8.29939	8.19246	8.49108	8.25027	7.92102	8.32434	7.52306	7.32139	7.79856	7.94921	7.73417	7.77365	7.50642	8.03699	7.59098	8.1362	8.33886	7.91904	8.09182	8.40704	7.99824	8.48242	8.3624	8.67137	7.6256	8.40432	8.23592
1592	MICRO.15200.C1	unnamed protein product [Arabidopsis thaliana]	35.2	not assigned.unknown	PGSC0003DMB000000215	Pot_ch06	97.28	175342	175744	7.78645	7.29639	7.62647	7.32661	7.19563	7.11132	7.02889	7.58686	7.42236	7.38968	7.6256	7.5208	7.63454	7.41308	7.73953	7.15752	7.71418	6.96138	7.24459	6.96516	7.29207	7.11163	6.85317	7.06454	7.02445	6.92075	7.37568	6.62191	7.09223	7.36342	7.34943	7.68087	7.08294	7.62661	7.07956	7.7744	7.30437	7.45931	7.5812	7.22744
1594	MICRO.6972.C1	MLL [Hordeum vulgare subsp. vulgare]	23.5	nucleotide metabolism.deoxynucleotide metabolism	PGSC0003DMB101000060	Pot_ch01	97.27	774045	774264	8.99305	8.40704	9.31568	9.51522	9.57457	8.67363	8.53429	9.22595	9.39075	8.78556	8.90106	9.63618	8.66655	8.71408	8.78326	8.55984	9.48184	10.0099	8.46197	8.83669	9.88453	9.92584	9.68195	9.18832	9.45601	9.05519	10.153	9.26086	9.21472	8.87621	8.93725	8.30301	8.65936	8.58338	9.29019	8.71808	8.61893	9.51799	8.32465	9.19697
1596	MICRO.17653.C1	nucleotide binding [Arabidopsis thaliana]	35.2	not assigned.unknown	PGSC0003DMB000000298	Pot_ch09	94.18	152735	153214	7.99905	8.42196	9.16789	8.4797	8.27504	9.03236	7.75376	8.69323	7.6033	8.02892	8.31432	8.36155	9.08565	8.19812	8.94582	8.36359	7.84813	7.88325	7.92128	7.73973	8.66477	8.98722	7.97702	7.94507	8.97535	8.47324	8.5164	8.86475	7.99074	8.91105	7.99133	7.86345	8.25762	8.26416	8.00901	9.19837	8.04758	8.77371	8.67894	7.82463
1597	STMIB32TV	cytochrome P450 monooxygenase CYP76E3 [Glycine max]	35.2	not assigned.unknown	PGSC0003DMB000000154	Pot_ch03	94.42	948721	948113	7.0064	7.79265	7.64846	7.5085	7.43578	6.6592	6.44581	6.69321	6.3837	7.1803	7.8498	7.49771	6.41057	6.72123	8.23729	7.84552	6.50111	7.22853	6.6214	8.32016	8.77917	8.20164	7.71846	8.49003	7.86624	8.04928	6.8648	7.78645	8.03391	7.44831	7.30405	6.61762	6.47942	8.00256	6.71913	8.03061	6.73531	7.25192	6.37375	7.67025
1599	MICRO.17269.C1	hypothetical protein OsJ_027119 [Oryza sativa (japonica cultivar-group)]	35.2	not assigned.unknown	PGSC0003DMB000000101	Pot_ch11	98.54	1450506	1451120	8.60394	10.458	9.06597	10.4495	8.79813	10.1664	8.87218	10.3164	8.80381	10.4628	8.39193	10.2796	8.7901	10.4281	8.92898	9.07934	8.78903	8.60663	8.60394	9.77637	9.87576	10.0639	10.062	9.91744	8.2852	8.54297	8.52835	8.58049	8.40805	10.0631	9.83775	10.1062	10.222	8.7709	10.2902	10.2059	10.0884	9.62669	8.94166	8.35164
1600	MICRO.7327.C1	THY-2; dihydrofolate reductase/ thymidylate synthase [Arabidopsis thaliana]	23.5	nucleotide metabolism.deoxynucleotide metabolism	PGSC0003DMB000000531	Pot_ch01	100	311321	311127	10.5093	10.4868	10.6309	10.6563	10.397	10.2136	10.7037	10.5722	10.6977	10.5555	10.6398	10.75	10.4168	10.6541	10.816	10.5117	10.8588	11.5761	10.359	11.4822	11.8313	11.6449	11.5826	11.5311	11.9271	11.4317	10.9786	11.3484	11.5868	11.0006	11.4149	10.6935	10.586	10.7641	10.6674	10.4076	10.4806	11.3126	10.3398	11.0986
1602	MICRO.10768.C1	hypothetical protein [Ipomoea trifida]	35.1	not assigned.no ontology	PGSC0003DMB000000101	Pot_ch11	98.72	1357200	1358214	10.2654	10.22	9.98533	10.0009	9.51498	9.74592	10.0421	9.6248	9.56818	10.0763	9.30487	9.81852	9.79931	10.2642	10.1578	10.0362	9.8121	10.5772	9.84706	10.4906	10.0623	10.4644	10.695	10.35	10.7101	10.7791	10.2719	10.5011	10.4515	10.4696	10.6452	10.6927	9.96967	9.97311	9.87505	9.99024	9.71403	9.77578	10.0566	9.57433
1606	MICRO.8947.C1	CYP71D5v2 [Nicotiana tabacum]	26.1	misc.cytochrome P450	PGSC0003DMB000001530	#N/A	96.76	4005	4838	7.03772	6.69576	6.90677	6.87091	6.66294	6.45186	7.43731	7.16316	6.98045	7.11002	6.58072	5.64514	6.37478	7.6363	5.81803	7.21639	7.07967	7.34086	5.93658	8.39917	6.93202	8.11601	7.85036	7.23029	6.66139	7.10183	8.31544	7.35908	8.15697	5.71248	7.42705	6.48661	5.82359	6.98361	5.8251	5.87402	5.72117	6.73531	5.55302	6.7674
1609	MICRO.2472.C1	Glycoside hydrolase, family 28 [Medicago truncatula]	10.6.3	cell wall.degradation.pectate lyases and polygalacturonases	PGSC0003DMB101000063	Pot_ch12	99.31	584386	583662	9.11497	9.08887	9.03897	8.95273	9.17217	9.12479	8.88447	9.14126	9.1687	9.21737	9.21889	9.36823	9.1776	9.07672	9.39132	8.83467	9.21976	9.06597	8.84468	9.29233	9.44181	9.11674	9.14447	9.09311	9.44936	9.13249	9.28099	9.0861	9.29233	9.45154	9.12312	9.19505	9.08533	9.27241	9.20332	9.2395	9.11641	9.25358	9.35508	9.50471
1610	MICRO.3670.C2	Prf interactor 30137 [Lycopersicon esculentum]	27.3.06	RNA.regulation of transcription.bHLH,Basic Helix-Loop-Helix family	PGSC0003DMB000000021	Pot_ch09	91.73	294551	294816	8.88535	6.75111	6.05076	6.62176	6.19773	6.24793	6.29079	8.31981	6.32745	8.17201	6.56828	6.57196	8.26632	8.23075	8.4612	6.25729	6.31109	6.1356	7.90454	7.91798	8.09077	8.04691	7.93375	8.09829	6.59534	7.88149	7.74577	6.80077	6.28879	8.27527	6.15707	7.93573	8.03941	6.31153	7.86397	7.81578	7.37379	5.99676	6.48971	8.10739
1619	MICRO.3626.C1	transcription factor [Arabidopsis thaliana]	27.3.65	RNA.regulation of transcription.Polycomb Group (PcG)	PGSC0003DMB000000415	Pot_ch02	99.76	291016	290601	6.39359	6.25916	6.12867	6.34443	6.59283	6.72144	6.24407	6.52682	6.38584	6.0393	6.22108	6.79551	6.67899	6.08935	6.29362	6.46583	6.55717	6.53246	6.63906	6.4256	6.57496	6.01289	6.23509	6.35537	6.25281	6.8932	6.26372	6.28769	6.58682	6.63684	6.30838	6.27253	5.96235	6.47798	6.45773	6.81562	6.37194	6.20452	6.3205	6.02006
1620	bf_arrayxxx_0017g06.t7m.scf	putative anthocyanidine rhamnosyl-transferase [Capsicum annuum]	16.8.1	secondary metabolism.flavonoids.anthocyanins	PGSC0003DMB000000152	Pot_ch11	97.79	136076	136571	6.86486	7.06342	6.76208	6.84617	7.33822	6.81619	7.4813	6.59098	6.15326	7.67466	7.79165	6.57263	6.67285	6.19481	7.83649	6.8251	6.38259	6.20123	7.21066	7.19646	6.3619	6.03658	6.71227	6.72617	8.34016	7.28302	7.6968	7.33901	8.30915	6.01112	7.19432	8.31627	6.92751	8.68891	7.28068	7.25074	6.58228	7.58329	6.55276	9.3493
1621	STMJM32TV	OSJNBb0017I01.21 [Oryza sativa (japonica cultivar-group)]	28.2	DNA.repair	PGSC0003DMB102000083	Pot_ch02	95.39	455925	455560	7.48445	7.24779	6.92146	6.93897	7.10904	6.52511	7.15176	6.38925	6.96367	7.03865	7.46162	7.32852	7.43058	7.12433	7.5679	7.49854	6.91928	7.22877	7.40834	7.92625	7.92287	7.88234	8.01211	8.01981	6.98908	8.14914	6.62748	7.06726	6.95581	7.15417	7.93261	6.74393	7.24882	7.1907	7.25678	7.23319	6.69211	6.70284	7.53681	6.84636
1623	cSTA4D23TH	unknown protein [Arabidopsis thaliana]	35.2	not assigned.unknown	PGSC0003DMB000000154	Pot_ch03	99.12	71135	71247	8.62565	9.04368	9.10982	9.24359	8.91492	9.06233	8.72227	8.80221	8.76936	8.66248	8.85263	8.93908	8.6085	8.36405	8.98881	8.82586	9.10307	8.39686	8.74949	8.35968	9.01684	8.49142	8.10814	8.34069	8.4882	8.38708	8.19283	8.18033	8.36569	8.51132	8.18153	8.78483	8.66623	9.30898	8.78326	8.89019	8.8559	9.16673	8.83593	9.11361
1624	bf_cswbxxxx_0009c05.t3m.scf	NA	35.2	not assigned.unknown	different hits	#N/A	94.07	1148698	1149059	6.04947	6.53169	6.76398	6.24426	6.32719	6.49201	5.80659	6.16695	6.40324	6.34196	6.2938	6.46801	6.04764	5.91792	6.8198	6.45382	6.52317	6.24689	6.53724	5.86658	5.99855	5.76936	6.13081	6.03408	5.88458	5.96556	6.52868	6.0141	6.20781	6.27197	6.25851	5.86142	6.27935	5.97864	6.26251	6.34706	6.2082	6.17042	6.3599	6.25953
1625	TBSK01402FE10.t3m.scf	NA	35.2	not assigned.unknown	PGSC0003DMB000000913	Pot_ch04	96.67	14760	15177	6.56194	6.68206	6.67187	6.27474	6.83552	6.61828	6.67123	6.63346	6.55876	6.14884	6.37151	6.60858	6.52937	6.19753	6.73826	7.0432	6.4574	6.98361	6.39597	6.25953	6.94042	6.27659	6.91182	7.10412	6.28769	6.72096	6.53385	6.1911	6.64471	6.50489	7.33588	6.27548	6.77002	6.63605	6.64764	6.72765	6.63777	6.66667	6.745	6.55527
1627	MICRO.9780.C1	transcription factor APFI-like [Solanum tuberosum]	35.1	not assigned.no ontology	PGSC0003DMB000000085	Pot_ch02	95.71	1686381	1687068	9.03316	9.58484	9.41197	9.69034	9.5889	9.16005	8.8579	9.42671	9.50499	9.67605	9.66072	9.3558	9.45211	9.43847	9.18516	9.79002	9.53946	10.531	9.75166	10.0339	10.5682	10.0698	10.4486	10.3017	9.58913	9.73002	9.49419	9.43653	9.7452	9.16548	9.90519	9.33348	9.4804	9.62508	9.43168	9.62183	9.27366	9.50619	9.35034	9.6511
1628	MICRO.553.C1	Peptidase S1 and S6, chymotrypsin/Hap [Medicago truncatula]	29.5.05	protein.degradation.serine protease	PGSC0003DMB000000004	Pot_ch02	99.55	2919953	2919510	9.07075	8.4266	8.18863	8.52405	9.23083	8.33859	8.1835	8.68299	9.03964	9.09145	9.05437	8.47609	8.33859	8.26827	8.4797	8.67796	8.92115	9.43762	8.82294	8.8965	8.63774	8.63334	9.04117	8.76889	8.57719	8.77668	9.0998	8.87315	9.30589	9.19015	8.7161	8.64678	8.28256	8.76735	8.82638	9.1986	8.82957	8.19246	8.43448	8.43838
1629	MICRO.3637.C1	Arginine/serine-rich splicing factor RSP41, putative [Solanum demissum]	27.1.1	RNA.processing.splicing	PGSC0003DMB000000017	Pot_ch11	97.22	3009617	3010185	11.0715	11.9558	12.2179	12.1214	11.6107	11.0482	11.3169	11.5657	11.3373	11.0991	10.6563	11.5229	11.2006	11.6311	11.6065	11.6708	11.5249	11.7631	11.1543	10.9378	10.5734	11.6093	11.9303	11.5292	10.9797	11.8449	11.3018	11.6178	11.092	10.7577	11.6797	10.7416	11.4042	11.1452	11.6843	10.5473	11.9774	11.0429	11.9985	10.5669
1631	MICRO.845.C1	Alpha-glucan phosphorylase, H isozyme (Starch phosphorylase H)	2.2.2.02	major CHO metabolism.degradation.starch.starch phosphorylase	PGSC0003DMB000000644	SL2.10ch09	100	78962	78804	8.24903	8.59501	8.93908	9.11292	8.77131	8.77265	8.58383	8.37291	8.565	8.2735	7.99413	8.71436	8.5188	8.54127	9.25738	8.345	9.03597	8.9452	8.65151	8.36405	9.53561	8.68835	9.06968	8.66368	8.47728	8.77974	8.43093	8.52697	9.01904	8.77944	9.34178	8.66845	8.81372	8.88752	8.80072	8.78155	9.25296	8.19792	8.49746	8.32215
1634	MICRO.403.C3	methionine synthase [Solanum tuberosum]	13.1.3.4	amino acid metabolism.synthesis.aspartate family.methionine	PGSC0003DMB000000008	Pot_ch10	96.28	3443494	3442775	11.547	11.2709	12.0932	11.7989	11.8525	11.7646	11.8699	12.3413	11.9222	11.3806	13.0372	12.5187	11.5202	12.1692	11.5081	12.198	11.8231	13.7498	12.5894	13.9976	14.8233	13.9519	13.7099	13.8014	13.9118	13.6388	12.6957	13.3919	13.4363	12.53	12.8439	12.2731	12.9213	11.688	12.6532	11.6184	11.0802	12.6519	12.4616	13.1679
1635	MICRO.5359.C1	hypothetical protein MtrDRAFT_AC126019g12v2 [Medicago truncatula]	35.2	not assigned.unknown	PGSC0003DMB000000133	Pot_ch11	96.84	278711	279023	7.07274	6.86627	7.45121	7.47027	6.84226	6.79891	6.69369	6.88506	6.25337	6.70284	6.70797	6.73926	6.58429	6.82906	7.11724	6.69245	6.59601	6.45382	7.04114	6.47509	6.68636	6.6883	7.05973	6.45146	6.61077	6.85113	6.55618	6.64035	6.75885	7.20607	6.92346	7.32331	7.12299	7.05109	7.01642	7.19285	7.21917	7.04353	6.94715	6.9168
1636	MICRO.1081.C22	NA	1.03.12	PS.calvin cyle.PRK	PGSC0003DMB000000194	Pot_ch10	99.67	151138	151440	8.20125	8.75675	8.58338	8.76482	8.41746	8.16545	8.91552	8.34776	8.99486	8.783	8.11879	8.88045	8.11987	8.69437	8.77056	8.59144	9.02877	9.40453	8.07406	8.44378	9.04483	8.69991	8.9683	8.57877	8.07943	8.26114	8.98923	8.7126	8.59473	8.04877	8.7426	8.55059	8.59144	8.1835	8.03009	7.82482	8.71535	9.04483	8.18728	9.29019
1637	MICRO.12572.C1	nucleotide-sugar transporter/ sugar porter [Arabidopsis thaliana]	34.2	transporter.sugars	PGSC0003DMB101000204	Pot_ch05	98.99	354007	354499	8.90043	9.04773	9.17133	9.20756	9.1056	9.16425	8.99624	8.47914	8.95029	9.31106	8.697	8.85056	9.00988	9.2237	9.01904	9.15084	9.09685	8.91147	8.80114	8.85311	9.05188	8.98749	8.8588	8.98045	8.92549	9.246	8.91197	8.85037	8.73394	8.63973	8.60504	9.29933	8.63614	8.44594	9.22061	8.91975	8.81559	8.15359	9.04649	8.33475
1639	POCA474TV	unknown protein [Arabidopsis thaliana]	35.2	not assigned.unknown	PGSC0003DMB000000292	Pot_ch08	92.62	462978	463126	8.78203	7.39686	7.38246	8.32716	8.4035	8.28627	8.81667	8.56209	8.15642	8.36697	8.00142	9.17636	8.55117	8.3785	8.31214	7.50701	8.099	7.59748	8.42811	6.83808	7.19695	6.88331	6.83164	6.94112	7.9071	8.62455	7.13219	7.40156	8.03479	7.27299	7.9653	7.87293	7.50725	8.18468	7.38306	8.44452	8.8151	7.93413	8.19351	7.88564
1642	MICRO.9421.C2	putative ribosomal protein [Capsicum annuum]	29.2.2	protein.synthesis.misc ribosomal protein	PGSC0003DMB000000131	Pot_ch11	97.31	913709	914078	12.0832	12.5277	12.3853	12.791	NA	12.275	12.6721	12.0548	12.4453	12.3865	12.3642	12.5713	12.4738	12.5484	12.4314	12.791	12.4162	12.5975	12.5142	12.4363	12.3951	12.5858	12.1674	12.5987	12.7232	12.561	12.8555	12.6221	13.0006	12.8087	12.7155	12.6306	12.6336	12.6821	12.0671	12.5882	12.274	12.5904	12.2778	13.0595
1643	bf_lbchxxxx_0055h05.t3m.scf	NA	35.2	not assigned.unknown	PGSC0003DMB000000072	Pot_ch05	97.12	2022246	2022689	6.65828	7.72269	7.26563	6.60616	6.88458	6.8034	6.35214	5.73705	6.47477	6.63799	7.10084	7.62067	5.77472	5.78706	7.14758	5.87219	6.96058	6.24999	6.07745	6.30947	6.4072	6.3372	6.56277	6.17577	6.29571	6.34196	6.2161	6.3734	6.21475	6.42709	6.04515	6.83564	6.72279	6.68504	6.52232	6.57683	6.63885	6.36632	6.79197	7.38836
1645	bf_mxlfxxxx_0020b10.t3m.scf	calcium-binding protein [Olea europaea]	30.3	signalling.calcium	PGSC0003DMB000000550	Pot_ch06	95.39	198789	198344	7.31126	6.70428	6.18276	6.38071	7.74453	5.98902	6.264	6.93021	6.70065	6.33428	6.59696	6.19373	6.27677	5.87573	6.51788	7.6313	6.43694	9.16208	5.90749	10.0142	6.93162	9.52148	7.02867	8.01912	10.0884	8.19736	9.91208	8.3338	6.90891	8.16414	8.25117	6.63116	6.39274	7.01559	6.48661	6.87116	6.03778	9.7408	6.42077	6.038
1646	MICRO.8127.C1	GRAS6 [Solanum lycopersicum]	27.3.21	RNA.regulation of transcription.GRAS transcription factor family	PGSC0003DMB000000213	Pot_ch04	99.05	679630	677534	7.65867	7.31858	7.34223	7.21711	7.55349	7.50012	7.4429	7.57361	7.34324	7.25589	7.30879	7.1862	7.77025	7.02987	7.22796	8.45762	7.49637	7.04038	7.4517	7.6968	7.33269	7.05372	7.28247	7.4886	7.34465	7.54418	7.24039	7.35367	7.1175	7.41727	7.32255	7.53219	7.21129	7.58571	7.57515	7.65867	7.43752	7.77586	7.18247	7.52562
1649	MICRO.3400.C1	Skp1-like protein 1 [Petunia inflata]	29.5.11.04.03.01	protein.degradation.ubiquitin.E3.SCF.SKP	PGSC0003DMB000000290	Pot_ch01	99.18	786915	787157	8.93254	8.97742	9.2708	9.34496	8.92287	9.22615	8.61918	8.67484	8.92768	9.31974	8.46441	8.45961	8.86316	8.86061	9.03473	9.34524	9.23193	8.52156	8.51439	7.83683	7.69556	8.00596	8.38021	8.34271	8.19962	8.49783	8.13942	9.06261	8.24244	8.58383	8.40128	9.1265	8.84898	8.85368	8.92477	8.87088	9.40217	8.33448	9.14274	8.76463
1653	MICRO.6095.C1	RNA binding [Arabidopsis thaliana]	35.1	not assigned.no ontology	PGSC0003DMB000000056	Pot_ch12	98.98	540726	540531	6.4246	7.02352	7.09615	6.80531	6.62683	7.24675	6.94912	6.82667	6.69052	6.73659	6.72765	6.94007	7.03952	6.85465	7.05582	6.69059	6.97115	7.09098	7.29148	6.64899	7.32705	6.9014	7.25627	7.11436	6.75687	6.82837	6.75482	6.6142	7.38772	7.15336	7.06037	6.61435	6.87183	6.73202	6.79801	6.96596	7.11163	6.67109	6.97302	6.61318
1654	MICRO.17808.C1	EMB2731 [Arabidopsis thaliana]	35.2	not assigned.unknown	PGSC0003DMB000000149	Pot_ch10	98.13	600026	600614	9.10166	9.87987	9.1113	9.78103	10.3732	9.57159	9.80426	9.07699	9.68008	9.93986	9.13249	9.96787	9.46446	10.0492	9.76189	9.95133	9.69096	10.4715	9.08112	10.1131	10.7279	10.3519	10.5902	10.1357	10.1004	9.93181	10.3483	9.89915	10.5577	9.3121	9.94105	10.1347	9.46302	9.11005	9.27534	9.51644	9.74974	9.40624	9.05861	10.3716
1657	MICRO.12500.C1	unknown protein [Arabidopsis thaliana]	35.1	not assigned.no ontology	PGSC0003DMB000000209	Pot_ch06	99.78	609424	609872	10.0318	10.2047	9.80032	9.88722	10.4164	9.67721	9.80101	10.4705	10.4256	9.96449	9.47887	10.2474	10.3471	10.0375	10.4382	9.45451	10.4438	9.82751	9.45601	9.79773	10.1795	9.92088	10.0205	10.0158	9.4197	9.82949	10.0294	9.12806	9.58031	10.0033	9.22003	9.68518	9.67663	10.2368	10.1914	10.2273	10.0339	9.63887	10.4652	10.6428
1659	MICRO.15634.C1	Protein of unknown function DUF185 [Medicago truncatula]	35.2	not assigned.unknown	PGSC0003DMB000000004	Pot_ch02	99.8	2333475	2333970	7.84788	7.96504	7.98243	7.96192	8.3338	7.80266	8.09461	7.54311	7.78136	7.42971	7.44019	7.68761	7.84751	7.86416	8.5027	7.73098	7.83927	8.00587	7.75032	7.6653	8.03699	7.73635	7.88545	7.97217	7.7394	7.80336	7.41547	7.61951	7.91191	7.39355	8.2302	8.32661	7.7336	7.98412	8.0506	7.70992	8.1597	7.36606	7.96881	7.92001
1664	cSTB49C3TH	NA	35.2	not assigned.unknown	PGSC0003DMB000000039	Pot_ch03	99.32	100741	101327	8.58742	8.86743	8.95251	9.28389	8.83222	9.07409	8.52181	8.7571	8.91023	9.1113	8.313	8.75222	8.96858	9.0074	8.8994	8.91934	8.94196	7.88343	8.99642	7.23987	7.78887	7.36125	7.5006	7.66153	7.47854	8.00651	7.07512	8.07803	7.36325	8.07523	7.32063	8.77056	9.18128	8.93522	8.95303	8.94238	8.78771	8.30043	8.93668	7.95097
1666	STMGD40TV	Pentatricopeptide repeat [Medicago truncatula]	35.1.5	not assigned.no ontology.pentatricopeptide (PPR) repeat-containing protein	PGSC0003DMB000000073	Pot_ch01	95.06	1963140	1962334	9.95825	10.0506	9.95754	9.87371	9.73825	9.91505	9.69755	9.89673	10.0353	9.8284	9.56036	9.87073	9.96967	10.2155	9.80717	10.002	10.0092	9.42123	9.67201	9.44507	9.35102	9.36571	9.46163	9.51731	9.1056	9.68575	9.38791	9.06774	9.47585	9.39592	9.33762	9.89033	9.69442	9.73146	10.1147	9.80326	10.0562	9.21195	10.0965	9.25325
1670	STMHO23TV	RNA binding / nucleic acid binding [Arabidopsis thaliana]	27.1	RNA.processing	PGSC0003DMB000000315	Pot_ch06	92.5	351720	351241	8.05855	8.4818	8.17052	8.05649	7.73317	7.9659	7.99961	7.82147	7.71727	8.17905	7.60403	7.99905	7.87694	8.06126	8.08014	7.99539	7.78813	8.21131	7.89094	8.03674	8.21278	8.48216	8.47381	8.09354	8.03816	7.99539	7.94144	7.90746	7.9168	8.1029	7.87098	7.78684	8.1193	8.02544	8.00162	8.06254	7.85008	7.81391	8.15178	7.70866
1671	MICRO.6267.C1	unknown protein [Arabidopsis thaliana]	35.2	not assigned.unknown	PGSC0003DMB000000026	Pot_ch03	100	2008438	2009225	10.6389	11.0889	11.2832	11.1111	10.6191	10.7543	10.6465	10.6095	10.5511	10.8271	10.1776	10.695	10.871	10.8935	10.7178	11.3024	10.3889	11.2316	10.6296	11.0686	11.0867	11.0101	11.3207	11.2787	10.9654	11.1075	10.5428	10.8311	10.6108	10.5872	11.0466	10.7097	10.9115	10.6452	10.844	10.6991	10.9568	10.3782	11.1953	10.0787
1673	bf_ivrootxx_0054h06.t3m.scf	ATP binding / kinase/ protein kinase/ protein serine/threonine kinase/ protein-tyrosine kinase [Arabidopsis thaliana]	29.4.1.56	protein.postranslational modification.kinase.receptor like cytoplasmatic kinase VI	PGSC0003DMB000000290	Pot_ch01	99.21	721507	721757	7.29962	7.34306	7.26056	7.69376	7.01383	6.95943	6.83208	7.38238	7.02889	6.81022	7.18438	7.29717	7.07956	7.19753	7.0344	7.19285	7.14117	7.4357	6.8186	7.23897	7.72269	7.81645	7.46348	7.28883	7.83908	7.21917	7.17774	6.9779	7.33914	7.32139	7.07983	6.98604	7.30184	7.25192	7.34425	7.29125	7.37882	7.17562	7.12913	7.27197
1674	STMCQ52TV	unknown [Prunus persica]	35.1	not assigned.no ontology	PGSC0003DMB000000035	Pot_ch01	98.45	68376	68697	7.64878	7.38878	7.75987	7.96755	7.98342	7.37448	7.72735	7.17956	7.52263	7.32331	7.86023	7.4821	7.71418	7.87564	7.89254	7.66368	7.49574	8.24866	7.34368	8.04304	8.08189	7.8637	7.6816	7.73001	7.7391	7.85354	7.73055	7.72164	8.01291	7.32144	8.44054	8.19979	6.96006	8.01211	7.41216	7.33822	7.51222	8.31403	7.51136	8.10796
1676	MICRO.8994.C1	ATP binding / kinase/ protein kinase/ protein serine/threonine kinase/ protein-tyrosine kinase [Arabidopsis thaliana]	29.4.1.55	protein.postranslational modification.kinase.receptor like cytoplasmatic kinase V	PGSC0003DMB000000184	Pot_ch04	99.41	263514	264366	10.9161	10.5156	10.478	10.871	10.844	10.7591	10.432	10.9786	10.9613	11.1022	11.1425	10.6959	11.1785	10.8125	10.8396	10.1947	10.8692	10.283	10.4441	9.65774	10.5661	10.4755	10.2318	10.1807	10.4391	10.2933	10.1837	10.2715	10.4755	10.4906	9.87478	10.6223	10.6355	10.9577	10.5291	10.8727	10.4468	10.4138	10.7259	10.7481
1678	MICRO.13162.C1	NA	35.2	not assigned.unknown	PGSC0003DMB000000217	Pot_ch11	96.66	1029476	1028671	7.93655	8.28561	8.6465	8.12944	7.9811	8.11377	8.19566	7.94327	7.89677	8.27896	7.68372	7.98717	8.1266	8.07496	8.38676	8.40933	8.19468	7.68931	8.25039	7.40914	7.21278	7.59737	7.54054	7.61987	8.07358	7.94785	7.84409	7.96149	7.72377	7.54326	7.68445	8.05423	8.14418	8.16229	8.40973	7.75895	8.25711	7.84238	8.50331	8.11124
1679	bf_mxlfxxxx_0071g12.t3m.scf	NA	35.2	not assigned.unknown	No Significant Hit	#N/A	NA	NA	NA	5.94599	6.25888	5.7236	6.04558	6.07956	6.1722	6.77492	6.62176	6.94251	6.18414	5.81118	6.00579	6.07162	5.76845	5.83151	7.88258	6.66075	5.98643	6.07491	5.87463	6.29717	5.83852	6.25018	6.92968	7.4821	5.93483	6.45691	5.75383	6.67018	5.86216	5.87913	6.15577	6.66752	6.84766	6.43331	5.97422	6.61165	6.43966	6.50819	6.57743
1680	MICRO.13227.C1	NA	35.2	not assigned.unknown	PGSC0003DMB000001214	#N/A	94.68	11497	9801	6.55489	7.30829	6.2252	7.25827	6.50654	7.36995	5.90045	6.38883	6.93109	7.12959	5.74133	7.82274	7.10713	6.63921	6.10573	6.70873	7.20733	6.22777	7.22166	5.77472	6.16744	6.25972	5.87036	5.87658	6.14319	5.97796	6.40012	6.17656	5.96578	6.63777	5.65254	6.31647	6.73759	6.89482	6.83777	7.31517	6.72664	6.46712	6.53045	6.50803
1681	MICRO.7419.C1	Os06g0603600 [Oryza sativa (japonica cultivar-group)]	35.1	not assigned.no ontology	PGSC0003DMB101000063	Pot_ch12	98.89	343972	344597	7.91402	7.66955	7.95748	7.86911	7.66671	7.6363	8.15422	8.05456	8.25271	7.8644	8.1234	7.95255	7.73622	7.6653	8.71283	7.78936	8.43054	7.65931	7.33773	7.28334	7.56016	7.45968	8.15937	7.58012	7.54835	7.43545	7.20709	7.53038	7.9315	8.32716	7.75862	7.35515	7.80151	7.53497	7.57739	8.3372	8.16657	7.64984	7.5876	8.25402
1682	MICRO.1294.C1	unknown protein [Arabidopsis thaliana]	35.2	not assigned.unknown	PGSC0003DMB000000073	Pot_ch01	96.44	1032359	1031499	8.68014	7.23822	8.1671	8.55558	7.93413	8.02207	7.46348	7.34539	8.47099	7.99791	7.73518	7.81511	8.32761	7.72944	7.97988	7.97731	8.71535	8.21624	7.8328	8.12128	8.54056	7.98469	8.16089	7.6295	7.66955	7.51621	8.06233	7.80592	8.59223	7.2483	7.9049	7.26419	7.01907	7.1276	7.30536	8.13737	8.15937	7.87033	7.46696	7.3417
1683	BF_TUBSXXXX_0021D05_T3M.SCF	NA	35.2	not assigned.unknown	PGSC0003DMB000000281	Pot_ch08	92.98	575931	575557	8.7709	8.31338	8.29719	8.61546	9.59709	8.53853	8.07335	8.40291	8.64411	8.43813	8.78879	8.8016	8.61307	8.17126	8.96136	9.03473	8.57419	9.90971	8.23994	10.2089	9.25029	9.94779	9.45317	9.72575	10.6696	9.4668	10.3258	10.0176	9.75039	9.32841	9.4489	8.75646	9.08183	9.22978	8.64527	8.7136	8.50913	10.6091	8.6726	9.22615
1685	MICRO.11070.C1	Acidic endochitinase precursor	20.1.07	stress.biotic.PR-proteins	PGSC0003DMB000000069	Pot_ch05	95.21	1432540	1432991	5.642	6.88173	7.05861	6.45675	7.06939	5.68039	8.16414	6.69576	6.51304	5.60652	5.46171	5.70414	5.63598	6.99475	5.76936	5.82598	6.32594	7.70763	5.55302	5.63885	8.01322	5.72549	7.53038	8.51079	5.65055	5.54641	8.98466	8.79864	5.58779	5.70113	8.43951	5.6919	5.67424	6.99374	5.63512	5.7236	5.63152	8.74949	5.59135	6.44089
1686	bf_arrayxxx_0053b12.t3m.scf	S-methyl-5-thioribose kinase [Arabidopsis thaliana]	35.1	not assigned.no ontology	PGSC0003DMB000000073	Pot_ch01	97.36	598800	598576	6.79987	7.08689	7.15752	7.11544	7.45996	7.62676	7.43875	7.00106	7.14602	7.13879	6.73357	7.33822	6.92034	7.36926	7.64028	7.42248	7.30924	7.01598	7.2444	6.74447	6.41224	6.77178	6.85249	6.76609	6.69982	6.97052	7.30125	6.7835	7.30816	6.9082	6.92687	7.24976	7.01615	7.33588	7.30405	7.07983	7.91422	7.50913	7.58094	7.96358
1687	BF_LBCHXXXX_0009C02_T3M.SCF	NA	35.2	not assigned.unknown	PGSC0003DMB101000002	Pot_ch04	97.41	443080	442734	9.27967	8.78965	8.8231	8.33928	8.68362	8.72453	9.26472	10.0009	7.87719	8.83092	7.62194	9.11063	8.22865	7.81774	9.05972	9.05554	7.67557	7.71036	6.80684	8.55597	9.68602	8.54259	8.58075	8.44637	8.14534	8.82795	8.50259	8.84271	7.83752	7.9462	8.99964	8.81372	9.07831	9.43222	8.88752	9.31496	8.89064	8.00354	9.09261	9.5432
1688	POCCF66TP	Zinc finger, RING-type [Medicago truncatula]	29.5.11.04.02	protein.degradation.ubiquitin.E3.RING	PGSC0003DMB000000073	Pot_ch01	98.12	882471	881890	6.99877	6.69466	7.36892	7.48879	7.15211	6.71907	6.51742	6.75178	6.75151	6.48374	6.08736	6.90624	6.46292	6.66414	6.80563	6.57526	6.99037	6.63044	6.89458	6.50913	6.8002	6.64386	6.72218	6.19646	6.21811	6.44031	6.33879	6.14441	6.65573	6.3064	6.29462	6.69052	6.49756	6.44802	7.202	6.34196	6.49732	6.72637	6.80633	6.15557
1689	MICRO.7509.C1	Os05g0417100 [Oryza sativa (japonica cultivar-group)]	29.5.05	protein.degradation.serine protease	PGSC0003DMB000000152	Pot_ch11	98.68	978349	977818	7.40451	7.8671	7.8498	8.21718	7.6816	7.85567	7.08657	7.46077	7.66955	7.85709	6.83295	7.32972	7.58236	8.31649	7.4805	7.73118	7.7744	7.75766	7.41873	7.28847	7.49819	7.37142	7.74985	7.25851	7.18865	7.49237	7.45419	7.39631	7.2871	7.78084	7.24703	7.43231	7.83389	7.08441	7.32028	7.52957	7.62611	6.91419	7.98604	6.71207
1691	MICRO.200.C2	homoserine kinase [Arabidopsis thaliana]	13.1.3.6.1.4	amino acid metabolism.synthesis.aspartate family.misc.homoserine.homoserine kinase	PGSC0003DMB000000330	Pot_ch04	98.61	495939	494930	7.07787	6.76602	6.94802	7.09223	7.27728	6.79602	7.16938	7.06454	7.24779	6.65673	7.31171	7.18507	7.26693	7.04293	7.28421	7.63199	7.35533	8.00774	6.79769	8.14228	8.2735	7.7539	8.03593	8.23755	8.14418	7.76257	7.69759	7.48653	7.64411	7.38857	7.88095	6.87445	6.91259	7.32402	7.18089	7.08157	6.86572	7.61234	6.99076	7.488
1693	bf_mxlfxxxx_0036h08.t3m.scf	NA	35.2	not assigned.unknown	PGSC0003DMB000000004	Pot_ch02	90.7	2452786	2452626	8.95378	9.55451	9.49631	9.02504	9.42701	9.31043	9.3011	9.32062	8.98015	9.22781	9.32711	9.32904	9.38955	9.57126	9.74241	9.44293	9.22906	9.15657	9.0056	9.65027	9.1773	9.56555	9.43728	9.43956	9.66072	9.56854	9.49774	9.27309	9.50389	8.905	9.49419	9.47609	9.45317	9.47101	9.4614	9.01904	9.20599	9.58601	9.59423	9.41197
1694	POCA687TV	SWAP/Surp; Ubiquitin [Medicago truncatula]	29.5.11	protein.degradation.ubiquitin	PGSC0003DMB103000051	Pot_ch04	92.25	217904	218290	7.32443	7.70838	8.01355	8.45392	7.95302	7.81774	7.7539	7.87256	7.82982	7.69907	7.56084	7.96118	7.73635	7.70972	7.64311	7.85992	7.8671	7.25799	7.66681	7.24223	7.86115	7.20515	7.30319	7.20438	7.22242	7.26998	7.57271	7.62024	7.63555	7.69079	7.36181	7.55865	8.05896	7.9542	7.94036	8.06275	7.74037	7.54081	7.92446	7.90212
1696	STDB003I07u.scf	sugar binding [Arabidopsis thaliana]	3.5	minor CHO metabolism.others	PGSC0003DMB000000154	Pot_ch03	94.12	712642	712861	8.49034	5.66527	5.89901	5.71316	5.81448	8.79034	8.7834	8.93121	9.08366	8.99964	5.69755	5.61194	8.8669	8.7901	5.88276	5.87998	8.97642	8.92194	8.3818	5.66667	5.77446	5.73021	8.8863	5.74972	5.61602	5.57421	9.17548	5.72266	5.75502	8.81116	9.09593	9.35867	9.19883	5.71411	9.01045	5.64085	9.31838	9.02091	9.0056	9.25832
1705	072F06AF.esd	unknown protein [Arabidopsis thaliana]	35.2	not assigned.unknown	PGSC0003DMB000000412	Pot_ch01	98.95	482687	482023	8.17865	7.79625	7.92161	8.00812	8.38868	8.09433	7.99986	8.11758	8.29455	7.99298	8.36359	8.24835	8.32841	7.77983	8.17156	7.90763	8.1585	8.04274	8.48378	7.91055	8.23056	8.03772	8.18627	8.17052	8.18809	7.85462	7.91141	8.07229	8.49554	8.2398	7.60403	8.00315	8.08189	7.90873	8.08426	8.2252	8.07449	7.76746	7.99791	8.56873
1707	cSTB25G22TH	unknown protein [Arabidopsis thaliana]	35.1	not assigned.no ontology	PGSC0003DMB000000168	Pot_ch11	99.04	929274	928962	6.34117	6.36068	6.51882	6.4909	6.69031	6.53862	6.53416	6.53608	6.46841	6.49732	6.52783	6.48246	6.62118	6.35668	6.64421	6.77368	6.65347	6.7137	6.5574	6.63648	6.31513	6.60484	6.66752	6.62864	6.66808	6.53123	6.67355	6.45007	6.66047	6.473	6.50442	6.26	6.3586	6.58444	6.67857	6.44614	6.62002	6.5784	6.46986	6.60967
1713	MICRO.12068.C2	unknown protein [Arabidopsis thaliana]	35.2	not assigned.unknown	PGSC0003DMB000000250	Pot_ch07	99.17	146199	147278	10.2551	10.2116	9.76431	10.1976	10.3693	10.2785	9.72209	10.5045	10.3208	10.4652	10.449	10.3607	10.4395	9.98917	10.5178	10.7235	10.4564	10.1004	11.1935	10.4602	10.5223	10.3736	10.2719	10.0009	10.3791	10.5028	10.3581	10.2063	10.3032	10.256	10.1644	10.0643	10.1081	10.0843	10.254	10.9932	9.78171	10.4762	10.4119	9.77544
1714	bf_mxflxxxx_0035c02.t3m.scf	Prephenate dehydratase with ACT region [Medicago truncatula]	13.1.6.3	amino acid metabolism.synthesis.aromatic aa.phenylalanine	PGSC0003DMB102000099	Pot_ch02	91.44	592049	592463	6.47982	6.34038	6.3357	6.59896	6.67739	6.34566	6.82043	6.24473	6.34249	6.27206	6.73993	6.41442	6.29225	6.6074	6.59246	6.36641	6.32282	7.62173	6.30107	6.66442	7.53835	7.4767	7.10287	7.39559	7.63004	7.24412	7.19188	7.31674	6.88947	6.54735	7.48473	6.41283	6.64571	6.76674	6.5347	6.27391	6.7261	7.13818	6.44409	7.34306
1716	MICRO.5265.C3	putative nicotianamine aminotransferase A [Oryza sativa (japonica cultivar-group)]	13.1.6.4	amino acid metabolism.synthesis.aromatic aa.tyrosine	PGSC0003DMB000000102	Pot_ch07	97.99	836	1133	8.18877	8.52484	8.7396	9.30617	10.0054	9.22808	8.6839	9.72293	9.83775	8.16381	8.86807	8.47081	9.88929	7.28485	9.66636	8.59778	9.92321	9.11594	8.6487	8.94052	9.00373	8.00973	8.36322	9.00922	8.95065	7.99382	8.91221	8.04823	8.36814	7.73044	8.60689	8.27333	8.22455	8.09777	7.7535	9.36226	8.95219	8.91221	9.01904	9.7562
1717	cSTB29A11TH	arginase 2 [Lycopersicon esculentum]	13.2.2.3	amino acid metabolism.degradation.glutamate family.arginine	PGSC0003DMB000000095	Pot_ch01	100	75876	75714	7.77276	8.64835	8.69642	9.59812	9.80032	7.27787	8.25522	7.67899	8.22949	7.54819	8.08864	8.55038	8.06476	8.96314	10.3101	7.77736	7.83702	7.33866	7.67955	6.99609	7.06566	7.18139	7.56031	8.04996	7.07051	7.76989	8.67484	7.35393	8.30563	7.15065	8.21102	9.06333	8.55002	9.91581	10.6108	8.34331	11.1261	8.14582	8.93467	9.49335
1718	MICRO.14782.C2	PK12 protein kinase [Nicotiana tabacum]	29.4	protein.postranslational modification	PGSC0003DMB000000055	Pot_ch03	98.58	1149595	1148683	6.60909	7.38293	7.16316	6.87067	6.78162	7.25837	6.28796	6.77661	6.53115	6.7192	6.55177	7.08041	6.37159	6.92075	6.82327	6.25243	6.96636	6.47188	7.13392	6.03778	6.50787	6.17883	6.26335	6.11482	6.26447	6.3986	6.10448	6.08998	6.19996	6.79641	6.30134	7.25701	6.83777	6.59149	6.50158	6.91052	6.48302	6.36771	7.15015	6.33879
1721	MICRO.4719.C1	unknown protein [Arabidopsis thaliana]	35.1	not assigned.no ontology	PGSC0003DMB000000026	Pot_ch03	97.85	770540	771047	13.6533	12.7521	12.4992	12.6327	13.517	13.6842	13.5504	12.9444	13.5153	13.3724	13.7074	12.758	13.1322	12.5518	13.0244	12.6382	13.7172	13.8419	12.7973	13.8041	12.9142	13.3129	13.7149	13.6488	14.0674	12.9035	13.2661	13.0708	13.7243	13.5934	12.8037	13.002	12.61	13.542	12.7473	13.3071	12.6062	13.4443	12.601	13.3185
1724	bf_slmwxxxx_0013a10.t3mb.scf	SMC1 protein [Oryza sativa]	31.2	cell.division	PGSC0003DMB000000150	Pot_ch06	93.8	692514	692776	12.3974	12.424	12.358	12.2412	11.9542	12.2818	11.8398	12.4038	11.7894	12.0548	11.8512	12.085	11.9934	12.0478	12.5004	12.4374	12.1149	11.7872	12.3877	11.844	11.8305	11.844	12.3014	12.095	11.9814	11.9189	11.0936	11.8956	11.4421	12.1076	11.6198	12.1644	12.076	11.9022	12.4738	11.875	12.2168	11.8051	12.1626	11.743
1725	MICRO.1112.C1	zinc finger protein [Capsicum annuum]	20	stress	PGSC0003DMB000000180	Pot_ch06	95.94	234879	235390	10.2307	7.49308	6.6142	6.35345	7.23243	7.94411	7.07178	8.91452	7.95166	6.48661	8.55941	6.80825	8.1299	6.21475	6.35659	8.9664	7.10126	5.98022	5.73437	7.38293	6.12847	7.28334	7.56304	7.18134	7.99844	8.18627	6.96149	9.23215	6.19022	9.68637	7.58957	8.39934	8.59272	9.3532	6.53107	6.28128	6.49992	6.41534	6.20907	9.37876
1726	MICRO.2895.C1	unknown protein [Arabidopsis thaliana]	27.3.67	RNA.regulation of transcription.putative DNA-binding protein	PGSC0003DMB000000008	Pot_ch10	99.55	3984831	3985720	9.67285	9.21112	9.76158	9.17701	9.6822	9.69313	9.61711	9.93084	9.64158	9.19061	9.67143	9.42409	9.67778	9.37341	9.84154	9.45483	9.90313	9.71989	9.8127	9.38043	9.21227	9.40907	9.63975	9.70859	9.63918	9.9926	8.76262	9.29539	9.67721	9.10166	9.65391	9.66093	9.69871	9.39183	9.85032	9.28012	9.59658	9.71989	9.83693	9.41796
1729	bf_cswbxxxx_0003f11.t3m.scf	Protein yippee-like	35.1	not assigned.no ontology	PGSC0003DMB000000219	Pot_ch03	100	90234	89931	9.50829	9.23761	9.88996	9.73412	10.0449	9.84491	9.95018	9.85716	10.214	10.2224	9.72812	10.0799	9.91147	10.0092	9.60523	10.0429	10.191	10.0123	9.78826	9.2975	9.64959	10.1186	9.64658	9.75383	9.87543	9.74974	9.94235	10.0856	10.2616	9.54784	9.95214	10.3098	9.57374	9.06911	9.64527	9.31342	10.0006	9.30008	9.46163	10.5156
1736	MICRO.6992.C1	unknown protein [Arabidopsis thaliana]	35.1	not assigned.no ontology	PGSC0003DMB000000240	Pot_ch08	NA	NA	NA	11.7776	12.5703	11.5783	12.2731	12.236	12.0325	11.6427	11.8956	11.5957	11.8305	11.9495	11.6566	11.5594	12.4509	12.7835	12.1783	11.716	12.3711	12.4206	12.318	13.085	13.0497	13.0195	12.9111	13.1438	12.1288	12.039	12.4142	12.5074	12.6856	12.0078	12.1438	12.0961	12.268	11.9461	12.0033	11.9453	12.2955	11.2439	12.787
1744	bf_ivrootxx_0002c04.t3m.scf	unknown protein [Arabidopsis thaliana]	27.3.67	RNA.regulation of transcription.putative DNA-binding protein	PGSC0003DMB000000116	Pot_ch12	100	267375	267569	8.38795	8.34051	8.85017	8.86425	8.38021	8.40504	8.44452	8.43762	8.43892	8.02905	7.45996	8.36933	8.31739	8.31392	8.37039	8.5826	8.6726	7.68143	8.25199	7.23447	7.61835	7.3904	7.59549	7.64328	7.03843	7.59737	7.07544	7.56054	7.58571	7.73055	7.95946	8.68181	8.29127	8.48925	8.66702	8.0856	8.63589	8.01195	8.51903	7.6968
1745	MICRO.7092.C1	NA	35.2	not assigned.unknown	PGSC0003DMB000000026	Pot_ch03	97.63	348801	348128	9.21867	8.91668	9.70421	9.22197	9.3558	9.26702	9.10922	9.30487	9.37656	9.47671	9.21594	9.8134	9.50879	8.69454	9.39648	10.1784	9.22197	8.61018	9.33832	9.25455	9.4668	8.86449	8.46611	8.99384	8.91197	9.25255	8.79348	9.57676	9.39771	9.26779	8.99022	9.6831	9.99608	10.1239	9.18436	9.92154	9.7879	10.0664	9.56264	10.1239
1746	MICRO.8385.C4	hypothetical protein [Cicer arietinum]	29.3.4.99	protein.targeting.secretory pathway.unspecified	PGSC0003DMB000000009	Pot_ch11	99.78	2151194	2150735	12.0089	11.6463	12.0742	11.7137	12.0575	11.9523	11.5088	11.6258	11.5943	11.9303	11.3446	11.3789	11.8337	11.2875	12.0548	11.9479	11.6508	11.027	11.5979	11.3415	11.4474	10.9283	11.3974	11.1283	11.3862	11.0991	11.2752	11.46	11.6021	11.7549	11.3955	11.8743	11.6478	11.6746	12.0541	11.8166	11.6325	11.1409	11.9679	11.0499
1747	MICRO.2343.C1	putative quinolinate phosphirobosyltransferase [Nicotiana tabacum]	35.1	not assigned.no ontology	PGSC0003DMB101000051	Pot_ch05	99.32	1448343	1448198	10.844	10.7688	10.8066	10.7119	10.4472	10.8121	10.6045	10.6214	10.3925	10.9115	10.3361	10.7876	10.7786	10.483	10.9659	10.9512	10.4183	11.266	10.686	11.0958	11.4694	11.3355	11.2183	11.3659	10.9031	11.0785	10.1852	11.0515	10.9007	10.7426	11.0193	10.4055	10.9634	10.6293	10.8311	10.832	10.8635	10.1976	10.8046	10.1553
1751	STMGT28TV	NA	35.2	not assigned.unknown	PGSC0003DMB000000259	Pot_ch04	92.81	40	644	6.31755	6.58198	5.80901	6.77074	5.91685	6.62002	6.21331	6.70715	6.29517	6.88331	6.56526	6.85607	6.82604	6.67095	5.95281	6.61922	6.51351	6.42884	6.67899	6.6066	6.645	6.84661	6.12038	6.55489	6.6166	6.79197	6.6718	6.26716	6.09302	6.74613	6.0842	6.72123	6.20675	6.75608	6.42676	6.50056	5.86327	6.46583	6.03658	5.9014
1755	MICRO.3727.C1	root border cell-specific protein-like protein [Solanum tuberosum]	35.2	not assigned.unknown	PGSC0003DMB000000052	Pot_ch06	98.8	851359	851111	9.49631	9.31106	10.2493	10.1791	10.1732	10.3654	9.58601	9.71308	9.75937	9.40907	9.02326	9.89166	9.91072	10.062	9.51198	10.1859	9.8271	9.32989	10.1351	9.19837	9.32107	9.24572	9.67809	9.6084	9.5432	9.64715	8.9678	9.38852	9.13804	9.51962	8.93046	10.094	10.0362	9.39835	10.2925	9.53286	10.3127	8.94138	10.3341	9.64025
1756	MICRO.47.C1	putative ribonucleoprotein [Arabidopsis thaliana]	27.4	RNA.RNA binding	PGSC0003DMB000000150	Pot_ch06	98.48	1213948	1213751	6.75105	6.99363	6.97052	7.11786	7.54468	6.98034	6.71166	6.96818	7.16262	6.78039	6.26818	6.83107	7.08131	6.79718	6.54138	7.15377	7.18065	7.43306	7.08231	7.14914	7.62006	7.22362	7.04639	7.27728	7.19646	7.36576	7.20239	6.95776	6.8932	7.17937	7.26734	6.9054	7.03037	7.19041	6.51257	7.72691	6.57496	6.85878	7.49165	6.80933
1757	STMGS34TV	unknown protein [Arabidopsis thaliana]	35.1.5	not assigned.no ontology.pentatricopeptide (PPR) repeat-containing protein	PGSC0003DMB000000039	Pot_ch03	99.3	670015	670729	9.15942	9.90844	9.59397	9.78646	9.47887	9.38721	9.3625	9.28216	9.27846	9.77708	8.90573	9.07525	9.43879	9.7707	9.54377	9.804	9.27715	10.0744	9.31663	9.66724	10.0752	9.77281	9.94043	10.1239	9.67261	9.76063	9.20648	9.24087	9.56478	9.27366	9.71433	9.32107	9.44392	9.67542	9.52681	9.47917	9.69344	9.20931	9.59278	8.9983
1758	MICRO.433.C4	phenylalanine-tRNA ligase (EC 6.1.1.20) beta chain T22F8.180 [similarity] - Arabidopsis thaliana	29.1	protein.aa activation	PGSC0003DMB000000421	Pot_ch10	100	479281	479619	11.7468	6.56639	6.0194	6.25168	11.7746	6.36857	11.3405	11.7887	5.90117	6.0472	11.3967	11.7698	11.887	11.802	11.6872	11.7713	6.56458	6.27548	5.92616	5.93121	11.058	6.86063	11.092	6.54659	11.0947	6.0019	5.94599	6.48883	11.0401	5.82359	10.9952	11.3138	11.6835	6.20907	11.8767	11.7475	6.5694	11.1965	11.9917	11.142
1759	POCD192TV	hypothetical protein SDM1_47t00009 [Solanum demissum]	26.1	misc.cytochrome P450	PGSC0003DMB000000202	Pot_ch05	91.04	138300	138701	7.50756	7.52635	7.26461	7.61882	7.2943	7.77384	7.98201	7.53901	7.59689	7.78813	7.53381	7.73098	7.81556	7.17665	7.22901	8.30563	6.78421	6.79003	7.36029	6.84537	6.66892	7.08988	6.72812	7.38426	7.3855	7.31558	7.00945	6.93436	6.89728	8.35118	7.58042	7.75571	7.92875	8.53196	8.31497	8.30511	8.33271	6.97439	7.25519	7.80183
1760	MICRO.6976.C1	putative polyribonucleotide nucleotidyltransferase [Oryza sativa (japonica cultivar-group)]	27.1	RNA.processing	PGSC0003DMB000000004	Pot_ch02	99.25	3104601	3104867	7.51222	8.26179	8.49162	8.37172	7.66181	7.88545	7.62538	7.40926	7.22132	7.48975	6.6524	7.71924	7.64511	8.11781	7.80952	7.88829	7.46385	7.5372	7.81717	6.97023	7.92078	7.78936	7.96083	7.64357	7.60923	7.41752	7.53574	7.36645	7.33703	7.5729	7.9165	7.64067	8.30335	7.33012	7.91141	7.45817	7.70524	7.13432	8.19919	7.18914
1762	149E02AF.esd	ADP-ribosylation factor 1-like protein [Solanum tuberosum]	29.4	protein.postranslational modification	PGSC0003DMB000000001	Pot_ch01	90.14	3119651	3119295	10.4111	12.0298	10.7702	10.5902	10.8352	11.1273	11.0952	11.5915	11.4519	10.5161	10.5673	12.039	10.72	10.8556	10.7758	11.1901	11.3935	11.3335	11.4639	10.0162	10.3078	10.1716	11.0324	10.2427	11.0878	10.5231	11.6107	9.96418	11.4101	11.6759	10.2601	10.8538	11.3119	10.9413	11.6586	10.8874	10.9604	10.1243	11.4714	10.6632
1764	MICRO.4163.C1	chlorophyll a/b binding protein [Solanum tuberosum]	1.01.02.01	PS.lightreaction.photosystem I.LHC-I	PGSC0003DMB000000497	Pot_ch03	99.52	137013	137431	9.56421	7.70544	9.1544	8.86118	11.0026	8.50071	7.31104	8.80931	9.18885	7.27174	10.426	8.33583	9.73543	6.37056	8.4793	6.12683	7.54253	6.58533	7.66839	7.31037	6.5096	6.80416	7.92308	9.1544	8.24374	7.01156	6.88264	6.76884	7.79364	9.31811	6.80812	7.94382	8.43182	8.89738	9.75859	9.41051	8.42685	6.78493	8.44962	10.949
1765	MICRO.18270.C1	Zinc finger, RING-type [Medicago truncatula]	35.2	not assigned.unknown	PGSC0003DMB000000262	Pot_ch07	99.44	408756	408934	9.63618	9.73731	9.39336	9.2351	10.0661	8.7316	9.72414	10.1104	10.1656	10.0859	10.4515	9.80032	9.39216	9.97923	10.2097	8.86835	10.1672	9.00244	9.17133	7.7974	8.88695	8.55772	8.46371	7.97875	8.53764	8.68732	10.4889	8.68732	9.9193	9.01499	9.81665	10.5819	9.36169	10.3082	9.97068	9.08344	9.43364	10.6665	8.8016	11.2393
1767	MICRO.10911.C1	xylogen protein 1 [Zinnia elegans]	26.21	misc.protease inhibitor/seed storage/lipid transfer protein (LTP) family protein	PGSC0003DMB000000136	Pot_ch01	99.01	1100723	1101128	8.87784	6.40905	8.7834	8.99155	8.88298	6.40763	6.95908	9.14299	8.90001	6.51812	6.73068	8.78984	6.503	7.70301	6.59977	7.24322	9.07101	9.804	8.78604	9.42932	9.21497	9.90052	9.92348	7.46765	7.65382	7.31786	9.32624	6.84288	6.62734	7.13788	7.10334	6.71077	6.90624	6.97501	8.98233	6.48006	6.73531	8.94879	6.53678	7.02654
1768	MICRO.17391.C1	isoamylase isoform 2 [Solanum tuberosum]	2.1.2.04	major CHO metabolism.synthesis.starch.debranching	PGSC0003DMB000000207	Pot_ch09	99.3	354508	355366	7.03413	6.9683	7.11668	7.12033	7.18237	7.04926	7.25869	6.92693	7.09793	7.09422	7.13407	7.15912	7.0211	7.16511	7.66474	6.95437	7.2735	6.84841	6.86927	6.60028	7.3091	6.82762	6.8273	6.70147	6.67899	6.75429	7.06214	6.45651	7.38092	6.70674	7.06251	7.17991	7.18045	7.18463	7.06315	6.76569	7.18635	7.5085	6.98005	7.62035
1773	MICRO.180.C2	tobacco nucleolin [Nicotiana tabacum]	35.1	not assigned.no ontology	PGSC0003DMB000000716	Pot_ch02	100	76549	76837	15.7858	15.2337	14.9946	15.1952	14.7907	15.7626	14.9091	14.5395	14.6213	15.1255	14.6992	15.2695	15.8072	15.1017	15.0862	15.1682	14.8842	15.2423	15.3952	15.7237	15.6297	14.8692	15.408	15.4551	15.5531	15.4202	15.2046	15.6136	14.6446	14.915	15.0327	14.318	15.7453	15.2337	15.8072	15.1101	14.9091	14.5446	15.9083	14.2328
1775	MICRO.12755.C1	unknown [Arabidopsis thaliana]	35.2	not assigned.unknown	PGSC0003DMB000000530	Pot_ch08	98.15	117576	118869	9.76564	10.0781	10.5457	10.4944	9.92018	10.203	9.82026	9.9383	10.7377	10.6573	10.3164	10.0733	10.7472	10.7317	9.8446	10.5812	10.9004	10.3897	9.18793	10.3208	9.72147	10.456	10.293	10.145	9.85753	10.0931	10.6968	10.3893	10.8624	10.5218	10.6647	10.362	10.7391	10.5269	10.5764	10.3979	9.90276	9.87446	10.6053	10.2431
1779	MICRO.3623.C1	pyruvate decarboxylase [Citrus sinensis]	5.02	fermentation.PDC	PGSC0003DMB000000646	Pot_ch02	100	186351	186913	7.20365	6.9866	6.76346	7.14914	7.56451	7.43883	7.04391	7.26321	7.14819	7.15045	7.67624	7.79232	7.76517	6.78958	7.4781	7.56978	7.27474	6.7993	7.00318	8.2747	7.92766	7.26961	6.91022	7.26112	7.0325	7.66565	6.85299	7.18247	7.58957	7.41094	7.24962	6.69783	6.97858	7.66955	7.58124	7.44331	7.02143	7.92834	6.8273	6.54483
1782	BF_LBCHXXXX_0005A04_T3M.SCF	NA	35.2	not assigned.unknown	PGSC0003DMB000000072	Pot_ch05	93.94	938218	938602	5.61849	8.26526	5.62067	8.36645	6.4951	5.76871	8.15642	8.2312	5.68442	8.36134	5.60535	5.68636	5.89614	8.28176	5.73397	5.77837	5.73893	5.68886	5.90546	5.84524	7.74137	7.86884	7.84667	5.96487	8.30403	5.60872	7.65736	5.87779	5.67927	5.67424	5.70154	5.9934	8.32816	5.67424	8.37039	5.59873	6.03386	6.06694	8.50874	8.19124
1791	STMDM10TV	F3M18.1 [Arabidopsis thaliana]	35.1	not assigned.no ontology	PGSC0003DMB000000338	Pot_ch10	97.31	311503	311171	10.2179	8.98691	10.2132	10.1495	10.1488	10.062	9.14841	10.2785	8.98826	8.60993	10.0408	9.11594	9.64658	9.08836	10.0058	8.8571	9.12886	8.43609	10.0026	8.66753	8.33656	8.10053	8.57984	9.04676	8.87568	9.06624	8.35286	9.11567	9.11933	9.91004	9.28824	9.46566	8.86248	9.78578	9.88553	10.143	9.5507	8.48144	10.283	8.83789
1792	MICRO.9709.C1	hypothetical protein MtrDRAFT_AC121239g16v1 [Medicago truncatula]	35.2	not assigned.unknown	PGSC0003DMB000000488	Pot_ch01	99.72	341258	340554	9.0982	9.26755	9.20441	9.12672	8.90169	9.5003	9.29454	9.0772	9.19429	9.48971	9.10849	9.13761	9.56036	9.25864	9.23561	9.56093	9.29933	9.21889	9.18295	8.47503	8.67927	8.65371	8.94879	9.01278	9.10395	8.67407	8.82524	9.26371	8.68346	9.246	8.93077	9.09846	9.28933	9.25917	9.04927	9.32533	9.51333	8.80072	9.59529	9.15131
1796	MICRO.467.C1	protein tyrosine phosphatase; PTP [Phaseolus vulgaris]	29.4	protein.postranslational modification	PGSC0003DMB000000133	Pot_ch11	94.67	1309999	1309499	8.04057	7.78528	7.38263	7.79805	7.69421	7.83051	7.89293	7.96272	7.38921	7.25911	7.80726	7.88633	8.56873	7.34324	7.84359	8.71725	7.69176	7.04845	8.61389	7.33455	8.90726	6.80128	7.45882	7.78045	7.24779	7.25879	6.78233	7.04629	6.93617	9.27791	7.50166	7.80978	6.98604	8.60374	8.48114	8.34353	8.13417	7.15176	7.7909	7.7434
1803	MICRO.14773.C1	NA	35.2	not assigned.unknown	PGSC0003DMB000000047	Pot_ch07	96.47	810317	810707	6.43826	5.74147	5.77159	5.96715	6.07396	6.3055	6.14612	6.29589	6.42394	5.7448	6.18276	6.57623	6.91413	6.647	7.04049	6.35048	6.51257	7.22725	6.30667	6.92505	7.20945	6.27714	6.47051	6.98062	6.93319	7.48772	6.31396	6.53323	7.28952	7.37951	6.21051	6.67355	6.1725	6.49684	6.41652	6.52813	6.06598	6.6142	6.03626	5.77276
1804	MICRO.14206.C1	pepsin A [Arabidopsis thaliana]	29.5.04	protein.degradation.aspartate protease	PGSC0003DMB000000679	Pot_ch09	99.65	67139	67713	7.52376	7.35973	7.33601	7.51293	7.41271	7.39423	7.26702	7.24157	7.20438	7.27474	7.08956	7.27755	7.34768	7.45586	7.61511	7.73132	7.6291	7.31786	7.57297	7.31463	7.37211	7.24887	7.58612	7.38054	7.8637	7.35733	7.37237	7.49771	7.15912	7.323	7.27317	7.52841	7.40539	7.49771	7.30595	7.38976	7.19305	7.44872	7.37749	7.1011
1805	MICRO.2724.C1	aspartyl aminopeptidase-like protein [Arabidopsis thaliana]	29.5.04	protein.degradation.aspartate protease	PGSC0003DMB000000127	Pot_ch03	99.51	758386	758590	8.99745	9.03345	9.73763	9.76189	9.90482	9.54431	8.99384	9.37567	9.74117	9.17404	8.87544	9.54838	9.28642	9.36823	9.61624	9.63728	9.99575	10.47	9.79482	10.1477	10.1273	9.69518	9.84931	10.1987	10.0825	9.87741	9.08327	9.68151	9.77407	8.94292	9.47494	9.31302	9.3894	9.38768	9.3625	9.28194	9.53245	8.96621	9.46822	8.89393
1807	MICRO.8744.C1	protein binding [Arabidopsis thaliana]	31.1	cell.organisation	PGSC0003DMB000000341	Pot_ch08	98.57	334526	335293	8.93725	8.80015	8.86196	8.54779	8.87195	8.63589	9.08968	8.71133	9.18061	9.20599	8.90625	9.24463	8.8577	9.17246	9.21497	8.92847	9.14754	8.84271	8.479	8.29991	8.58814	8.42034	8.41417	8.54127	8.29455	8.79713	9.05383	8.81283	9.06676	8.58401	9.1464	9.16323	8.4149	8.76285	8.55772	8.83619	8.97508	8.98904	8.87858	9.36061
1809	MICRO.14976.C1	UDP-glycosyltransferase 89B2 [Stevia rebaudiana]	26.02	misc.UDP glucosyl and glucoronyl transferases	PGSC0003DMB000000062	Pot_ch03	96.61	1282958	1281367	6.89889	6.72913	7.32215	6.59726	7.68775	6.60931	6.91022	7.0205	7.12591	7.36541	7.29816	7.67673	7.58838	6.83295	6.71438	8.80844	6.90808	6.9501	7.29612	7.82147	7.17665	7.28824	6.94472	7.87801	7.54253	7.93932	7.08331	7.96375	7.64389	7.02215	6.91301	7.04093	7.8637	8.12307	7.06342	7.41718	7.06342	7.18595	6.84406	7.33411
1811	bf_stolxxxx_0050g03.t7m.scf	ADP-ribosylation factor [Hyacinthus orientalis]	29.4	protein.postranslational modification	PGSC0003DMB000000001	Pot_ch01	100	3124611	3124452	13.0195	13.2458	13.1275	12.9185	13.3741	13.2587	13.1322	13.3706	12.9611	13.2624	13.1662	13.2755	13.0708	13.1624	13.1155	13.0354	13.1308	12.8691	13.3564	12.6306	12.9669	12.7372	12.6159	12.6933	12.7103	12.7347	12.56	12.7399	12.8329	12.8993	12.4398	13.2516	13.3277	13.4146	13.2098	12.9737	13.2344	13.063	12.8904	12.9185
1812	MICRO.10563.C1	NA	35.2	not assigned.unknown	PGSC0003DMB000000622	SL2.10ch01	97.72	74720	75509	7.5194	7.20399	7.00089	7.29571	NA	7.13879	7.67624	7.44892	7.32808	7.48386	7.44815	7.42331	7.2948	7.96955	7.67979	7.68372	7.25154	7.4882	7.21984	7.92766	7.61176	7.89254	7.87539	7.85761	8.31171	7.72664	7.91069	7.72127	7.61084	8.04337	7.85887	7.31495	7.01841	7.00006	7.38887	7.41848	7.05813	7.5775	6.80282	7.78295
1814	bf_mxlfxxxx_0009f09.t3m.scf	NA	35.2	not assigned.unknown	PGSC0003DMB101000020	Pot_ch02	94.74	2193979	2194088	9.94678	9.56676	9.78578	8.77871	8.67618	8.65901	9.66072	8.3475	8.32661	9.76693	9.10481	9.18595	9.14782	9.77578	10.1791	8.82548	8.47033	8.25402	9.01441	9.02938	8.72191	9.96082	10.091	9.83074	9.94642	9.21145	9.75502	9.72266	8.09263	7.39389	9.57704	9.31273	9.51856	8.73095	8.84241	8.96858	7.59327	8.98691	9.1919	10.1403
1823	MICRO.2298.C1	Caffeoyl-CoA O-methyltransferase (Trans-caffeoyl-CoA 3-O-methyltransferase) (CCoAMT) (CCoAOMT)	16.2.1.06	secondary metabolism.phenylpropanoids.lignin biosynthesis.CCoAOMT	PGSC0003DMB000000576	Pot_ch04	99.52	285784	286618	7.28247	6.67899	6.92205	7.17315	7.16779	7.04109	7.7984	7.51788	6.68032	7.12335	7.77325	7.33703	7.94764	7.12012	7.14587	7.16978	6.85786	7.46805	6.44802	8.12033	8.79936	8.01775	8.17052	8.14766	8.67095	7.6883	8.37039	7.76559	7.39108	7.29016	7.78061	6.97762	6.78233	7.89362	6.78084	6.83633	6.9659	6.99994	6.39164	8.08426
1824	MICRO.7349.C1	unknown protein [Arabidopsis thaliana]	35.2	not assigned.unknown	PGSC0003DMB102000027	Pot_ch05	99.7	773006	772676	8.31106	9.11753	9.48971	9.68424	9.47687	8.88535	9.00347	9.1603	9.37139	8.93439	8.603	8.78014	8.58899	9.44048	8.72071	9.03897	9.40816	9.24171	8.79647	8.77056	9.30465	8.72227	9.48939	9.429	8.71622	8.82234	9.11308	9.1919	9.1408	8.93554	8.85666	8.42221	8.72907	9.13693	9.04368	8.65719	8.9125	8.5085	8.69592	8.91839
1825	ACDA02010H06.T3m.scf	unknown [Solanum tuberosum]	35.2	not assigned.unknown	PGSC0003DMB000000384	Pot_ch09	94.6	226415	225929	6.96636	6.68504	6.61966	6.63576	6.52006	6.89644	7.33901	6.84537	6.59711	7.2173	7.01233	6.47204	6.74886	6.59401	6.85076	7.1356	6.65588	6.59807	6.8251	6.44573	6.43504	6.64507	6.64714	6.54008	7.14147	6.62328	6.74567	6.75773	6.9101	7.07252	6.37556	7.01294	6.4186	6.67236	6.65375	6.66026	6.47469	6.62596	6.70236	7.14688
1827	bf_arrayxxx_0042b09.t7m.scf	NA	35.2	not assigned.unknown	PGSC0003DMB000000273	Pot_ch08	91.58	97247	97436	5.69425	9.18561	5.66836	9.24725	5.71248	5.71778	5.63152	5.68386	5.59386	5.56468	5.6616	5.63512	5.65623	9.38412	9.82545	5.72198	5.76582	5.66625	9.53181	5.65566	5.60094	5.67648	8.80248	5.65722	5.72752	5.59386	5.6616	5.53932	5.65948	9.23861	5.68345	5.66047	5.68442	8.67927	5.71995	5.8141	5.75237	9.05786	5.60256	9.5108
1834	MICRO.1877.C3	catalytic [Arabidopsis thaliana]	35.1	not assigned.no ontology	PGSC0003DMB000000052	Pot_ch06	100	1766160	1765640	11.732	12.1205	11.796	12.244	12.692	11.8541	12.0972	12.0399	12.6894	12.3222	12.4072	12.4867	12.2479	12.0487	13.4918	11.7706	12.6582	12.6983	11.9396	12.9839	13.0064	12.9751	13.448	12.9723	12.2508	13.1784	12.7244	12.5153	13.6001	12.6492	13.0167	12.3539	11.9908	12.5792	12.4132	12.2699	12.8304	12.2084	11.8667	12.9457
1835	MICRO.7810.C2	structural constituent of ribosome [Arabidopsis thaliana]	29.2.1.99	protein.synthesis.chloroplast/mito - plastid ribosomal protein.unknown	PGSC0003DMB000000225	Pot_ch08	91.32	559231	559820	6.45651	6.07872	6.45488	6.51414	6.34618	6.11163	5.69673	6.73612	7.19188	7.21653	6.53323	6.53246	6.29898	6.45488	5.78926	6.83621	6.73504	6.66625	5.62459	6.76017	6.52325	6.6592	6.25552	6.17458	6.27843	6.96298	6.94588	6.83827	7.30595	6.88161	6.73712	6.52139	6.64543	6.30134	6.9367	6.41769	5.95362	6.15707	6.27659	6.67809
1839	MICRO.1889.C1	CYP72A56 [Nicotiana tabacum]	26.1	misc.cytochrome P450	PGSC0003DMB000000102	Pot_ch07	99.55	976938	976719	6.71166	5.68386	6.52216	5.67927	5.75502	6.15507	6.03658	5.8179	5.82119	6.57121	6.75072	6.73223	5.76149	6.89127	6.04093	6.06982	5.85193	5.72752	6.33835	6.14259	6.28997	6.12448	6.14663	5.95235	5.78162	6.25187	5.71683	6.35668	7.14627	6.41442	5.81625	6.10821	6.19481	6.50787	5.92851	6.29498	6.09605	5.73397	5.78499	5.92933
1840	STDB001G15u.scf	NA	35.2	not assigned.unknown	PGSC0003DMB000000686	Pot_ch06	96.98	99965	100458	6.01112	6.50434	6.2843	6.29316	6.24407	6.56012	6.36632	6.35668	6.10842	6.50819	6.13254	6.18787	6.48971	6.51882	6.27502	6.70353	6.24812	6.53208	6.28632	6.37676	6.63971	6.35249	6.90272	6.86664	6.35406	6.36372	6.32237	6.44212	6.62979	6.41208	6.45675	6.25121	6.34618	6.25785	6.53323	6.13122	6.50983	5.9596	6.22777	6.39087
1842	MICRO.17292.C1	Leucine Rich Repeat family protein, expressed [Oryza sativa (japonica cultivar-group)]	20.1.02	stress.biotic.receptors	PGSC0003DMB000000184	Pot_ch04	96.35	1046851	1047589	10.6878	10.7377	11.0127	10.9557	11.5384	10.3669	10.5614	9.86067	10.2556	10.2945	10.0863	10.3227	10.061	9.59151	10.1553	10.547	10.2123	9.93346	9.8065	11.2697	10.8615	11.0509	9.36412	9.59468	10.8793	9.47775	10.3987	10.4715	9.73446	9.12284	10.4523	9.22929	9.95048	10.635	9.88903	9.62901	9.69135	10.5953	10.0691	10.103
1844	MICRO.9817.C1	Glycosyl transferase, family 48 [Medicago truncatula]	3.6	minor CHO metabolism.callose	PGSC0003DMB000000284	Pot_ch01	100	481351	482151	10.866	11.3013	11.0763	11.1075	11.1906	10.9088	11.0807	10.9746	11.2988	11.1111	11.2604	10.6573	11.3194	11.1015	11.2677	11.0564	11.2567	10.5894	10.9289	10.7866	10.9166	10.6219	10.0679	10.6104	11.1283	10.8698	10.3223	10.5326	11.0391	10.914	10.7457	11.2665	10.9786	11.0057	11.1352	11.1425	10.8225	10.6742	10.7279	10.7951
1847	MICRO.14264.C6	unknown protein [Arabidopsis thaliana]	35.2	not assigned.unknown	PGSC0003DMB000000283	Pot_ch12	100	438484	438945	7.78739	9.39881	8.60559	8.546	9.5392	9.31861	8.17126	9.43496	10.1893	8.49943	9.85234	9.48184	7.92355	8.63905	9.57159	9.65733	10.3389	8.88201	7.81127	7.8932	7.47357	8.62773	8.61942	7.98984	8.21348	7.5512	7.67603	7.40177	8.82376	8.74162	7.33901	8.14594	9.23027	7.88149	9.89358	9.92952	10.5682	8.82005	7.9971	9.49577
1849	bf_mxflxxxx_0073d07.t3m.scf	S2 self-incompatibility locus-linked G221 protein [Petunia integrifolia subsp. inflata]	35.2	not assigned.unknown	PGSC0003DMB000000345	Pot_ch06	98.55	165962	166236	8.10027	6.33225	8.25271	8.31358	8.38974	6.40569	6.15196	8.17371	8.32329	6.67396	8.13249	8.18495	6.46365	6.36935	8.09954	6.47758	8.478	8.62185	8.01023	8.22161	8.3768	8.58968	6.16655	6.74773	8.61307	8.21446	8.51968	6.59785	6.21811	8.11075	8.23001	7.88034	8.20476	8.19546	6.04038	8.21699	6.11101	7.93521	8.26869	6.63842
1854	bf_acdaxxxx_0058e12.t3m.scf	protein phosphatase 2C [Nicotiana tabacum]	29.4	protein.postranslational modification	PGSC0003DMB101000059	Pot_ch03	98.63	80584	80073	10.8297	11.1479	11.2739	11.1156	11.1722	10.9253	11.2108	11.2468	11.4454	11.0285	11.5826	11.008	11.4708	10.8672	11.2857	10.8276	11.3806	11.3622	10.0425	10.3378	11.6961	10.6505	10.1373	10.7298	10.0012	9.52418	10.6253	10.9756	10.6505	10.4391	10.5093	10.7019	11.0873	12.1031	10.6527	11.5155	10.3515	12.2818	10.6428	12.0895
1856	MICRO.16424.C1	NA	35.2	not assigned.unknown	PGSC0003DMB000000030	Pot_ch01	96.28	1737843	1738299	6.04407	9.17133	6.04666	8.68046	7.95658	7.17151	8.49473	9.06397	7.51089	8.70995	7.9043	9.18561	7.86832	8.53009	9.12591	8.62298	7.44831	7.8831	8.2218	8.6079	6.70312	8.07462	8.17799	8.89393	8.80608	8.55558	8.79332	8.24291	7.65849	9.38412	8.87746	8.92866	8.65371	9.3666	8.99337	8.45237	9.20359	9.13999	9.35539	9.47775
1857	MICRO.7676.C1	unknown [Arabidopsis thaliana]	27.3.35	RNA.regulation of transcription.bZIP transcription factor family	different hits	#N/A	100	423	132	11.7258	11.7832	11.1452	9.90052	11.4815	11.8407	10.8593	11.8121	10.9659	11.1543	11.2268	11.0471	11.9363	11.9688	11.1722	11.134	11.0963	10.9073	11.1087	10.502	11.0986	11.4129	9.46186	11.3778	11.4028	10.6843	10.7514	10.9917	10.7169	10.7596	10.4849	11.3751	11.6872	10.9835	11.9105	11.761	11.8198	9.429	11.1737	10.5872
1859	MICRO.318.C6	putative thioredoxin [Lycopersicon esculentum]	21.01	redox.thioredoxin	PGSC0003DMB000000092	Pot_ch01	98.2	52135	52523	7.62842	7.55895	7.70992	7.65155	7.41856	7.58388	7.54964	7.4763	7.62491	7.65782	7.65166	7.66382	7.79904	7.81831	7.8798	7.96998	7.58957	8.46038	7.74607	8.61751	8.71929	8.5692	9.01392	8.91007	8.47306	8.21624	8.14554	8.14441	8.52343	8.18686	8.11488	7.30586	7.33848	7.69793	7.89139	7.73578	7.74673	7.09265	7.56733	7.6295
1861	MICRO.416.C12	unknown [Solanum tuberosum]	35.2	not assigned.unknown	PGSC0003DMB000000058	Pot_ch07	99.58	1754878	1754640	6.3997	7.10889	6.9809	7.62194	6.57496	7.04353	7.00607	6.65155	6.99738	6.57773	6.23414	7.00662	7.06128	6.64057	6.82359	7.19982	6.9866	6.40569	6.49391	6.55717	6.27714	6.51336	6.67536	6.65219	6.29816	6.35275	6.21773	6.27907	6.42892	6.38584	6.62154	6.31189	6.83789	6.78337	6.56775	6.95253	7.1806	6.58771	7.06785	6.70462
1863	cSTA2F21TH	ATP binding / GTP binding / translation elongation factor [Arabidopsis thaliana]	35.2	not assigned.unknown	PGSC0003DMB000000160	Pot_ch12	99.42	658855	658684	7.53739	7.71771	7.7539	8.2589	7.71132	7.57515	7.28645	7.65658	7.78612	7.32549	7.25009	7.34768	7.37366	7.64984	7.61617	7.67753	8.01148	8.0219	7.25603	7.57068	8.05614	7.75552	8.08836	7.69649	7.85724	7.87411	7.7326	7.76375	7.38366	7.73098	7.4104	7.81159	7.77736	7.64995	7.43405	7.43924	7.49007	7.41794	7.64028	7.43648
1865	MICRO.11662.C1	XLG (EXTRA-LARGE G-PROTEIN); guanyl nucleotide binding / signal transducer [Arabidopsis thaliana]	30.5	signalling.G-proteins	PGSC0003DMB000000073	Pot_ch01	99.74	1995863	1995083	9.08994	8.65151	8.58548	8.06971	9.83037	8.1141	8.76992	8.63192	8.98295	8.4279	8.29107	8.73142	8.95325	8.28851	8.2167	9.62694	8.64564	8.29991	7.64984	9.44967	8.31981	8.77917	8.30482	9.04404	9.33292	9.10166	9.11641	8.80015	9.00988	8.77581	9.28033	8.65433	8.59802	8.98904	8.48903	9.01184	8.51132	9.50471	8.51199	8.78048
1866	SSBT002F15x.scf	NA	29.2.2	protein.synthesis.misc ribosomal protein	No Significant Hit	#N/A	NA	NA	NA	11.4291	12.0306	11.8637	11.6369	11.4687	10.9434	12.2661	11.9445	12.5473	11.7116	12.2226	12.1258	11.8099	12.5641	11.8159	12.0733	12.2528	12.7092	11.5504	12.358	12.5565	12.3961	11.8918	12.2934	12.497	12.382	12.569	12.4346	13.2272	12.192	12.236	12.889	11.887	11.8856	11.6804	11.5181	11.74	12.3853	11.5041	12.7307
1867	MICRO.4474.C1	unknown [Solanum tuberosum]	27.2	RNA.transcription	PGSC0003DMB000000355	Pot_ch04	99.23	389554	389037	9.44392	9.82751	9.38852	9.41253	9.3442	9.42409	9.5259	9.33292	9.40544	9.63766	9.31997	9.60024	9.5889	9.67809	9.64438	9.76189	9.54732	9.50243	9.2128	9.66158	9.59278	9.38235	9.34603	9.64527	9.51885	9.40032	9.20674	9.44293	9.0541	9.50354	9.05577	9.44733	9.29418	9.74147	9.48971	9.33812	9.60943	8.89693	9.33129	9.56036
1877	MICRO.6906.C2	Os04g0501700 [Oryza sativa (japonica cultivar-group)]	31.1	cell.organisation	PGSC0003DMB102000099	Pot_ch02	98.88	1212377	1212110	10.408	10.4183	9.86501	9.89874	10.4179	10.2393	10.316	10.1859	9.84533	9.5757	10.3563	10.5398	10.7623	10.0976	10.2719	10.5661	10.1186	9.96889	10.9448	9.69467	10.2109	9.81789	9.85199	9.97863	9.88585	10.1211	9.35454	9.64715	9.65988	10.0791	9.74868	10.1784	9.60079	10.6652	10.6902	10.693	10.1961	9.83074	10.3402	9.86179
1884	POCDA05TP	NA	35.2	not assigned.unknown	PGSC0003DMB000000310	Pot_ch07	97.1	618462	617669	6.18335	7.41497	6.75489	7.14395	6.54537	7.12995	6.45512	6.77524	6.75687	6.36814	6.13996	7.25837	6.52976	6.42244	7.06465	6.54391	7.06481	6.72576	7.24736	6.33508	6.58258	6.10365	6.33145	6.29798	6.16923	6.30974	5.79763	6.00501	6.31835	6.4024	6.33101	6.64293	6.4693	6.46308	6.36909	7.21442	6.90915	6.69114	7.21336	6.10573
1885	bf_mxlfxxxx_0015b01.t3m.scf	Os02g0698000 [Oryza sativa (japonica cultivar-group)]	1.03.12	PS.calvin cyle.PRK	different hits	#N/A	98.53	1433848	1434120	6.00501	5.80429	5.95166	5.76293	7.15907	6.49185	6.31567	6.04407	6.90355	5.98857	7.63763	6.45634	6.91259	5.94251	6.73685	5.84648	6.63202	5.90045	7.06193	5.8246	5.74213	5.7674	5.81702	6.23926	5.7468	5.69314	5.71248	5.61471	5.81079	5.96304	5.83964	5.9716	5.90915	6.27548	5.88917	6.45984	6.43957	5.72671	5.7468	6.22271
1887	MICRO.6281.C1	hypothetical protein OsI_037345 [Oryza sativa (indica cultivar-group)]	35.2	not assigned.unknown	PGSC0003DMB000000150	Pot_ch06	100	1258751	1258455	8.76208	9.42236	8.12445	8.04734	8.89019	8.98923	7.85311	8.77715	8.85689	9.19537	7.72822	8.08043	8.85056	9.2452	7.79679	9.13113	9.01229	8.99669	8.88927	7.52038	8.72546	7.51726	7.9957	9.11245	8.75621	8.67006	8.7507	9.14819	7.67673	7.47143	8.61265	7.71418	8.00632	7.69649	8.04255	8.6382	7.85909	7.12269	9.159	8.98967
1889	MICRO.3349.C2	bZIP transcription factor [Malus x domestica]	17.1.3	hormone metabolism.abscisic acid.induced-regulated-responsive-activated	PGSC0003DMB000000008	Pot_ch10	99.88	3579876	3579032	9.69188	8.20986	9.60696	9.71989	9.74492	9.4831	9.44153	10.355	9.95279	8.55831	10.207	9.39508	9.37805	9.53159	9.81789	9.55309	10.2231	10.4091	10.3374	9.64126	9.82979	9.70684	10.5437	10.3955	10.5682	10.3275	8.28561	10.387	10.5944	8.72282	9.48355	9.54584	10.4507	8.1602	10.2635	8.40918	8.37545	9.04404	10.5898	10.1056
1890	MICRO.8784.C1	hexokinase [Solanum lycopersicum]	2.2.1.04	major CHO metabolism.degradation.sucrose.hexokinase	PGSC0003DMB000000155	Pot_ch12	96.45	722544	722097	8.86061	6.44614	6.75045	7.72762	6.29644	6.4468	6.62618	8.82795	6.73605	6.56239	6.90957	6.82604	8.47149	8.64945	6.67543	7.82658	6.71852	6.4241	9.33016	6.30288	6.42626	8.20273	6.66075	7.61675	6.32104	7.90015	7.89001	7.87813	6.73572	6.31028	7.96755	8.581	8.37616	7.92892	8.33994	6.56088	6.57353	8.46595	8.55383	6.31791
1891	bf_mxflxxxx_0002f10.t3m.scf	NA	35.2	not assigned.unknown	PGSC0003DMB000000159	Pot_ch03	99.34	762150	762606	8.85612	9.07646	7.64707	9.099	8.56982	8.92306	7.66653	8.62006	8.47369	8.24268	8.06601	8.55411	8.72191	7.44434	9.14322	7.02347	8.98295	8.03884	8.19979	7.07178	7.34605	6.89871	7.74187	7.53366	7.40926	7.70181	8.01499	7.49704	8.23364	8.95114	8.77106	7.91523	7.79856	8.80931	7.73118	9.2237	9.08327	8.58204	8.87682	8.27965
1894	MICRO.8356.C2	Os01g0272800 [Oryza sativa (japonica cultivar-group)]	35.2	not assigned.unknown	PGSC0003DMB102000233	Pot_ch01	98.92	59439	59897	8.11124	8.15063	8.26982	8.15937	8.21893	8.45716	7.66815	7.66153	7.49574	7.88497	8.17225	8.36008	8.38413	7.8659	8.40542	7.86942	7.8553	7.83593	8.1805	7.67802	8.17109	7.89383	8.03816	8.12064	7.87088	7.78583	7.76599	8.04845	7.86035	8.00587	7.62611	8.03039	8.19588	8.41444	8.23526	8.06971	8.64851	7.7024	8.42498	8.31981
1895	ACDA02371F07.T3m.scf	NA	35.2	not assigned.unknown	PGSC0003DMB000000096	Pot_ch07	92.1	172762	173038	9.48971	9.69871	10.0675	9.75039	9.1103	9.78826	9.67933	9.52074	9.55041	10.1841	9.2295	9.71042	9.7357	10.1037	9.72266	9.29597	9.48206	9.08515	9.73031	8.31189	9.14221	8.92898	8.88721	8.37062	8.66491	9.38205	8.76676	8.95827	9.6521	9.29478	9.29981	9.16846	10.1589	9.49454	9.16616	9.18618	9.27739	9.23587	9.20648	8.71018
1896	MICRO.3177.C1	Os01g0660800 [Oryza sativa (japonica cultivar-group)]	28.99	DNA.unspecified	PGSC0003DMB000000034	Pot_ch12	96.79	1302114	1301429	9.77708	9.87306	10.4094	10.3028	10.6665	10.3708	10.4953	10.5609	9.77508	10.8209	10.3168	9.81597	10.6627	10.475	10.5524	10.7045	9.94272	9.45664	10.128	9.99575	9.72718	9.65391	9.4668	9.79421	9.42267	9.37692	9.75267	9.44208	9.87914	9.91038	9.67565	10.0994	9.81367	9.65088	10.1394	10.3798	10.5722	9.75976	10.0356	9.5392
1898	MICRO.15365.C1	protein binding / transporter [Arabidopsis thaliana]	29.3.4.2	protein.targeting.secretory pathway.golgi	PGSC0003DMB000000392	Pot_ch11	99.64	450656	450935	8.46827	8.0107	8.59918	8.13783	8.78326	8.00832	7.92616	7.73796	8.45323	7.73816	8.13707	7.97921	8.28833	8.35498	8.79437	8.58426	8.76359	8.22405	8.72605	7.86743	8.0793	7.93126	8.04677	8.10523	7.93077	8.33822	7.75174	8.02097	8.11688	7.54376	7.69242	8.03061	8.05111	8.37062	8.05133	7.87411	8.61132	8.01211	8.42527	8.14441
1899	BF_TUBSXXXX_0049E10_T3M.SCF	NA	35.2	not assigned.unknown	PGSC0003DMB000000751	SL2.10ch11	94.03	109464	109332	11.9848	11.5833	11.2775	11.7654	12.1654	11.88	10.8095	11.9713	12.3985	11.2146	12.1539	11.2862	12.1971	12.1765	11.3433	11.3194	12.4816	12.0238	11.6566	12.5531	11.9264	12.7206	12.4219	11.9271	12.0742	11.9934	11.7281	11.5135	12.1188	12.0637	11.9696	11.2531	11.5573	11.0423	11.3277	11.2975	11.383	11.3013	11.5896	11.2113
1900	MICRO.13996.C1	NA	35.2	not assigned.unknown	PGSC0003DMB000000281	Pot_ch08	99.76	686697	685430	9.55792	9.84762	9.8781	9.90452	10.1175	9.89462	9.94748	9.88239	9.7713	9.31168	9.95171	9.95347	9.83005	9.40853	10.0769	9.93626	10.1759	8.16296	9.85917	8.13811	8.51597	8.06406	8.18082	8.29184	8.17695	8.71408	8.49868	8.42348	8.72164	8.61942	8.8909	10.2372	9.4264	10.3415	10.0936	9.65804	10.0541	9.86914	9.64463	10.2478
1906	MICRO.611.C1	nucleic acid binding [Arabidopsis thaliana]	35.1	not assigned.no ontology	PGSC0003DMB000000034	Pot_ch12	98.16	893588	894890	8.58784	8.16742	6.51625	8.05941	7.01984	6.29079	6.40838	6.21331	8.23779	6.3545	6.89302	7.63788	6.57631	7.97134	6.7458	7.04737	8.25594	7.68352	8.44198	8.19897	7.16511	7.6322	8.09299	7.80923	8.22751	7.98342	7.33047	7.74932	6.58407	8.11508	7.54326	8.27412	7.96192	8.03078	8.52995	8.11284	6.93541	7.40476	7.70133	8.48875
1907	MICRO.600.C3	transferase, transferring glycosyl groups / transferase, transferring hexosyl groups [Arabidopsis thaliana]	26.02	misc.UDP glucosyl and glucoronyl transferases	PGSC0003DMB000000309	Pot_ch09	99.5	326791	325379	9.72575	9.39336	9.87741	9.89612	10.0247	10.1883	9.4808	10.3393	9.93084	9.71532	10.4084	9.60812	10.1317	9.48234	10.1265	10.0142	10.2482	10.0429	9.69627	9.86778	10.2412	9.9594	10.3567	10.0139	9.84827	10.1403	10.5926	10.3314	10.6576	10.2033	10.5319	9.79773	9.72323	10.0976	10.12	10.0287	9.335	10.8921	9.99699	10.8777
1908	MICRO.16825.C1	Os01g0773200 [Oryza sativa (japonica cultivar-group)]	35.1.17	not assigned.no ontology.transcription factor jumonji (jmjC) domain-containing protein	PGSC0003DMB000000110	Pot_ch09	100	1170681	1170354	8.67618	8.34271	8.34476	8.43984	8.1072	8.72282	8.5204	8.46314	8.51749	8.71482	8.49108	8.23348	8.11377	8.72907	8.76022	8.31012	8.86001	8.46532	8.86647	8.42146	7.6807	7.94764	8.62116	8.4778	8.34818	7.84238	8.04038	7.90763	7.83796	8.8863	8.34623	9.09311	8.1266	8.25522	8.71885	8.67285	8.84898	8.19422	8.5497	8.55208
1909	bf_lbchxxxx_0062h04.t3m.scf	NA	35.2	not assigned.unknown	No Significant Hit	#N/A	NA	NA	NA	10.6099	10.7395	10.9042	9.58747	10.8751	10.7136	10.4773	10.4683	10.6797	10.2093	10.4277	11.028	10.0342	10.0463	11.0905	10.4361	10.6635	9.40062	10.3261	8.59554	8.87763	8.61791	9.48279	9.567	8.73095	9.83638	10.1672	8.89958	9.48581	10.0096	9.87774	9.66859	10.7279	10.8125	10.8475	10.9017	11.0423	9.9625	10.7196	10.8889
1914	MICRO.10954.C1	NA	35.2	not assigned.unknown	PGSC0003DMB000000226	Pot_ch04	95.49	471704	471263	6.34557	5.9749	5.91461	6.4357	7.05421	6.20423	6.70092	6.32121	6.14077	5.99093	5.9133	6.2484	6.97535	5.86609	6.19792	7.13463	6.10593	5.89001	5.78564	6.4689	6.08083	6.21003	5.99877	6.25599	6.99693	6.16027	5.82182	6.41986	6.13549	6.24039	6.16824	6.24661	6.08357	6.8402	6.15226	6.20074	6.58563	6.24943	6.12673	6.26363
1917	bf_swstxxxx_0053f02.t3m.scf	signal recognition particle 54 kDa subunit precursor [Arabidopsis thaliana]	29.3.3	protein.targeting.chloroplast	PGSC0003DMB000000021	Pot_ch09	100	1458325	1458470	8.54892	7.27801	8.36595	7.04629	7.15065	8.13336	8.01819	9.02219	8.26095	8.20057	8.2925	7.36541	8.78459	7.88696	8.4537	7.94484	8.33107	8.02736	8.21208	8.45392	8.38006	8.64544	8.49554	8.55745	7.68681	8.27566	8.83092	7.2653	8.44856	8.42146	8.04404	8.22646	8.72227	7.52527	8.59519	8.56188	8.29157	8.23883	7.03843	8.6227
1921	bf_mxlfxxxx_0071h09.t3m.scf	ER lumen retaining receptor family-like protein [Solanum tuberosum]	29.3.4.1	protein.targeting.secretory pathway.ER	PGSC0003DMB000000150	Pot_ch06	98.58	203115	203325	7.99922	7.70849	8.43859	8.07972	7.97009	8.08376	7.71561	7.60366	7.72434	7.99844	8.50748	8.31277	8.18168	8.27875	8.50331	7.93783	7.73669	7.07274	7.75439	7.61227	8.44606	8.23833	8.11555	7.89653	8.0233	7.7948	7.38772	7.48939	7.35677	7.88844	7.2483	8.18877	8.40737	9.03897	8.70789	7.98395	8.24225	8.29127	7.5558	8.42348
1923	MICRO.387.C3	Ubiquitin; Apoptosis regulator Bcl-2 protein, BAG [Medicago truncatula]	35.1	not assigned.no ontology	PGSC0003DMB000000154	Pot_ch03	100	1070132	1070760	10.3906	9.85589	8.83964	9.06652	10.291	8.56944	8.77008	9.08713	9.2668	9.51731	10.508	9.20038	9.07019	8.79888	9.90116	9.22197	8.9637	11.1567	8.97867	11.6297	11.7706	11.9037	10.9922	11.3113	12.1447	10.7382	11.5075	10.7936	11.0259	11.4632	11.0385	9.20254	9.47775	10.0636	8.96877	10.1517	9.33522	10.6812	9.37164	10.3251
1926	bf_swstxxxx_0056h07.t3m.scf	NA	35.2	not assigned.unknown	PGSC0003DMB101000251	Pot_ch07	96.05	846018	846093	7.17334	5.66329	7.24882	5.67313	6.67053	5.66906	5.66892	5.67341	5.61995	7.08898	7.05566	5.76674	5.75542	7.44142	5.80199	5.7957	5.74013	5.71248	6.95143	5.66372	5.71954	7.34315	5.97535	5.72671	7.13336	7.23286	7.19266	7.18581	5.68011	7.21278	5.80506	6.9497	7.22796	7.16187	7.11472	5.7448	5.67341	5.57181	5.66892	6.88434
1931	MICRO.13124.C1	O-methyltransferase [Prunus dulcis]	35.2	not assigned.unknown	different hits	#N/A	93.54	197408	196970	10.0526	9.84429	7.95558	6.99076	7.70866	11.7713	9.44259	11.5155	6.86829	10.3383	5.90045	8.50491	11.8621	11.5114	6.18875	10.5433	8.1575	6.19022	11.8051	5.69576	5.82207	6.30242	8.22605	6.34706	5.87536	6.31369	8.64707	7.13239	5.9339	9.43423	6.88542	10.9093	10.9797	6.21706	12.1205	5.87463	11.3758	7.3238	11.7938	9.22003
1932	bf_suspxxxx_0060e02.t3m.scf	Nucleic acid binding NABP [Medicago truncatula]	35.1.12	not assigned.no ontology.pumilio/Puf RNA-binding domain-containing protein	PGSC0003DMB000000266	Pot_ch06	99.3	280666	281380	8.81	8.83718	9.07613	9.04389	8.84952	8.98655	8.90276	8.76308	8.74325	8.86316	8.21567	8.5335	8.61334	8.82903	8.75302	8.88113	8.98617	8.31248	8.85081	7.7919	8.42317	8.10814	8.38041	8.00798	8.27875	8.1835	7.62173	7.95048	8.09853	8.51154	8.04804	8.80534	8.76659	8.55297	8.90193	8.74673	8.93077	8.26114	8.86365	7.83129
1939	MICRO.2737.C2	ALY protein [Nicotiana benthamiana]	27.4	RNA.RNA binding	PGSC0003DMB000000505	Pot_ch11	98.6	183604	183177	10.1739	9.96351	11.3006	10.3283	10.0576	9.88903	10.1351	9.94074	9.78941	10.2611	9.86067	10.5847	10.3685	10.2174	10.6384	9.86605	9.78856	10.1795	10.0036	10.5944	10.0756	10.4179	10.4011	10.062	10.5428	10.7966	10.533	10.4547	10.6959	10.0119	10.8293	10.6201	9.54859	10.3199	10.2818	10.4285	10.0418	10.1121	9.98665	10.3963
1941	POAC444TP	unnamed protein product [Arabidopsis thaliana]	15.2	metal handling.binding, chelation and storage	PGSC0003DMB000000093	Pot_ch03	97.45	1446725	1446957	9.93247	9.92626	12.758	12.6407	12.3251	11.688	10.1664	12.4509	12.3469	9.37198	9.86876	12.4551	11.791	12.4561	10.0262	12.037	12.3501	11.1267	11.8512	8.14791	9.0043	8.63503	11.46	11.1766	9.15768	11.8391	12.263	11.3703	9.3146	9.80616	12.2284	12.6883	12.4958	10.37	12.6114	9.51962	12.9784	9.80909	12.1558	12.2084
1942	MICRO.7721.C1	Uracil phosphoribosyltransferase (UMP pyrophosphorylase) (UPRTase)	23.3.1.3	nucleotide metabolism.salvage.phosphoribosyltransferases.upp	PGSC0003DMB000000021	Pot_ch09	96.94	162400	162074	6.07798	5.53764	6.33172	5.60652	5.65948	6.10261	6.13387	6.51117	6.10625	6.21167	5.8876	5.6308	6.7107	6.30161	6.34135	6.23661	6.3837	6.52317	6.28494	6.30496	6.4989	6.9271	7.20273	6.99211	5.59209	6.76661	6.87384	5.64814	6.43074	6.56639	6.14198	6.2272	6.76221	5.6541	6.21379	6.38259	6.23594	5.95684	5.51294	6.32905
1944	MICRO.6194.C1	acyl-CoA thioesterase/ cyclic nucleotide binding [Arabidopsis thaliana]	11.9.4.05	lipid metabolism.lipid degradation.beta-oxidation	PGSC0003DMB102000010	Pot_ch01	100	1406676	1407194	7.44925	7.52659	7.55463	7.86023	7.67889	7.51234	7.45472	7.52794	7.49209	7.58585	7.58871	8.03973	7.49835	7.66565	7.89383	7.79904	7.53705	7.76428	7.4813	8.15797	7.9426	8.40674	8.10004	8.22543	8.73816	8.36472	8.44606	8.43494	8.22209	7.56424	7.93454	7.80192	7.81127	8.1193	7.81006	7.54468	8.13453	7.9925	7.90346	8.02905
1945	PPCAG76TH	putative protein [Arabidopsis thaliana]	35.1.9	not assigned.no ontology.BTB/POZ domain-containing protein	PGSC0003DMB000000048	Pot_ch08	99.18	1363342	1362857	8.91271	8.8792	9.23663	8.9725	8.52181	9.12062	8.66602	9.08057	9.02636	8.82718	8.86835	9.35173	8.88471	9.0368	9.08836	8.67819	9.26448	8.71929	8.87638	8.5243	8.92866	8.58814	8.66368	8.50138	8.50394	8.94494	8.55529	8.5747	8.70053	8.87088	8.7134	9.07101	9.02044	8.80984	8.88005	9.03752	8.82977	8.80103	9.07075	8.66602
1951	MICRO.13550.C1	beta-ketoacyl-ACP synthase II [Perilla frutescens]	11.1.03	lipid metabolism.FA synthesis and FA elongation.ketoacyl ACP synthase	PGSC0003DMB000000040	Pot_ch03	96.6	892000	892469	9.32165	8.98847	9.20756	9.28412	9.57126	9.44589	9.35102	9.01441	9.10948	9.04389	9.15318	8.99745	9.4232	9.16186	8.99782	9.49577	9.31132	9.65833	8.57818	10.0405	9.31634	9.71963	9.26702	9.74298	9.96003	9.29314	9.11933	9.58511	9.77167	9.91072	9.58031	9.66123	9.02142	9.57105	9.10337	9.47948	9.49049	9.70354	9.31974	9.16163
1952	bf_arrayxxx_0017a11.t7m.scf	hypothetical protein OsJ_017842 [Oryza sativa (japonica cultivar-group)]	29.5.11.04.03.02	protein.degradation.ubiquitin.E3.SCF.FBOX	PGSC0003DMB000000213	Pot_ch04	94.43	977196	976796	12.4992	12.1076	12.5164	12.6761	12.1684	12.5759	12.5975	12.5267	12.8732	12.6207	12.7858	12.1654	12.5811	12.9927	12.24	12.5666	13.0064	12.2322	12.2304	11.8231	11.3907	12.1221	11.7894	11.6093	11.6398	11.3569	11.673	12.0282	11.9346	12.8568	11.7238	12.7458	12.1783	12.3791	12.4933	12.3004	13.1207	12.3865	12.853	12.3842
1953	MICRO.16352.C1	unknown protein [Arabidopsis thaliana]	35.2	not assigned.unknown	PGSC0003DMB000000302	Pot_ch07	99.27	736004	735593	9.74836	9.58781	6.95166	9.85848	10.4007	6.95776	9.72353	9.87242	9.79263	7.02867	9.5866	9.70766	9.83235	9.92088	9.72293	9.72081	9.99507	9.60298	9.60588	10.5673	7.02703	6.7105	6.79891	10.4292	9.72353	7.012	9.11826	9.30216	6.83295	9.81019	9.37198	10.6496	6.85119	9.74492	10.809	10.458	10.7894	9.54543	9.99085	10.2496
1959	bf_ivrootxx_0018c11.t3m.scf	unknown protein [Arabidopsis thaliana]	35.1.5	not assigned.no ontology.pentatricopeptide (PPR) repeat-containing protein	PGSC0003DMB000000355	Pot_ch04	98.88	434501	435120	9.70493	8.83327	9.9482	9.63309	10.2785	9.89976	10.1384	10.2081	9.94333	10.0672	10.6138	9.54642	10.4551	9.80616	10.4297	9.93114	9.62278	8.76208	10.5278	8.35164	9.81635	8.16089	9.08754	9.28885	8.62006	8.86891	9.37606	8.92427	9.62451	9.02938	9.02636	8.95029	9.41451	9.55218	9.98951	10.2412	9.93084	8.63872	9.4187	9.97831
1960	MICRO.2013.C8	bifunctional GlmU protein [Vibrio cholerae V52]	20.1.02	stress.biotic.receptors	No Significant Hit	#N/A	NA	NA	NA	7.55618	8.00396	7.78654	8.08465	7.62194	7.96493	7.575	7.93506	7.66421	7.56424	7.541	7.89278	7.63199	7.46603	7.37379	7.41216	7.71516	7.17991	8.15615	6.82087	7.8644	7.25851	7.21653	7.16863	7.16764	7.33773	7.28504	7.47393	7.43058	7.72853	7.11002	8.09106	7.77625	7.47609	7.59837	7.89704	7.46385	7.19432	7.61951	7.66815
1964	cSTD6A11TH	PEX14 [Arabidopsis thaliana]	35.1	not assigned.no ontology	PGSC0003DMB000000087	Pot_ch06	98.75	1797931	1797692	7.11519	7.12033	7.05582	7.56888	6.99267	6.86933	7.20728	6.74467	6.73712	6.95345	6.59807	7.08982	6.83433	6.60205	7.48891	6.9809	6.91963	7.11472	7.34847	6.90844	7.15231	6.61769	7.20515	6.59157	6.82856	6.83132	6.6107	6.3482	6.85317	6.49288	6.8307	6.93978	6.90677	7.13137	6.977	6.93775	7.18394	6.86063	7.0343	6.38088
1965	MICRO.5775.C2	NA	35.2	not assigned.unknown	PGSC0003DMB000000436	Pot_ch10	96.83	268123	268930	10.5143	10.415	11.2935	10.655	10.6425	10.5731	10.0173	10.8906	10.4091	10.0266	10.9681	10.9131	9.98324	10.597	10.4007	10.0559	10.6826	10.2855	11.008	10.1564	9.91838	10.2731	10.7839	10.1716	11.1301	10.7127	9.72688	11.0165	10.6241	10.2504	10.3596	10.537	11.0883	9.88344	10.7264	9.90221	9.79133	10.5957	11.0165	10.0287
1967	STMET61TV	hypernodulation aberrant root formation protein [Lotus japonicus]	30.2.11	signalling.receptor kinases.leucine rich repeat XI	PGSC0003DMB000000032	Pot_ch04	95.1	1456241	1455618	8.09414	7.86189	8.09548	7.44958	7.56084	8.32434	8.3768	8.42317	7.48386	8.40989	8.1578	7.53497	8.603	8.56447	7.44892	8.4172	7.76746	7.61307	7.90117	7.94484	7.91886	8.654	7.80592	8.09991	9.09656	7.06923	7.83182	8.10134	7.58585	7.82482	7.23807	8.25972	7.56707	7.49427	8.33185	8.09668	7.68484	8.04201	7.89677	7.50501
1969	MICRO.6587.C9	hypothetical protein [Oryza sativa (japonica cultivar-group)]	35.2	not assigned.unknown	PGSC0003DMB000000412	Pot_ch01	96.38	514928	514570	10.8906	10.9398	10.9619	10.8366	10.5075	11.2256	10.8302	11.1838	11.0503	11.2164	10.9037	10.9781	11.3075	11.2715	10.8233	10.8503	11.0165	9.90276	10.8911	9.02504	9.44324	9.37953	9.42824	9.73887	9.61959	10.1189	10.3058	10.1505	9.71117	10.7615	9.7707	10.3685	10.9334	10.3063	10.6996	11.149	11.0236	10.3291	10.8125	10.5273
1970	MICRO.2064.C2	catalytic/ serine racemase [Arabidopsis thaliana]	13.1.4.5	amino acid metabolism.synthesis.branched chain group.isoleucine specific	PGSC0003DMB000000147	Pot_ch08	100	1230028	1230520	6.92546	7.57297	7.22003	7.46502	7.25384	7.51788	7.06331	7.28824	6.70709	6.48613	6.94501	7.40573	7.10427	7.39923	7.71132	6.57795	6.99133	6.29098	7.9437	6.0585	6.52139	6.38285	6.69411	6.42319	6.42019	6.26019	6.03854	6.14814	6.39427	7.33658	6.41543	7.49649	6.96178	7.17863	7.16037	7.12668	7.51707	6.75231	7.18438	7.06193
1972	bf_mxflxxxx_0039e08.t3m.scf	NA	35.2	not assigned.unknown	PGSC0003DMB000000995	SL2.10ch01	94.81	9972	9627	7.4781	7.33065	7.32211	7.38725	6.9779	7.65658	7.35057	7.70455	7.30365	7.13737	7.19183	6.81041	7.4452	7.19442	7.68622	7.44413	7.76599	6.65984	7.01808	6.30369	6.84617	6.58927	6.71785	6.82762	7.00245	6.74273	6.71703	6.97575	6.89458	7.35275	6.98446	7.00351	6.97643	7.18483	7.17809	7.21249	7.01808	7.00668	7.00579	7.39206
1973	MICRO.9914.C3	RNA binding [Arabidopsis thaliana]	29.2.3	protein.synthesis.initiation	PGSC0003DMB000000093	Pot_ch03	98.74	1334312	1334788	11.7252	12.1249	10.293	10.2958	9.83991	10.0291	11.6376	10.0576	9.89254	11.5121	11.3161	10.0251	10.0179	10.0449	11.8676	10.1833	10.0877	9.69719	10.053	11.3751	11.4042	11.436	9.81176	9.56947	11.595	10.0247	9.32872	9.92348	11.164	11.5628	9.49832	10.0125	10.1991	11.7706	9.96758	11.7116	9.74836	11.3869	10.3254	9.41832
1975	MICRO.1598.C1	RNA polymerase IV largest subunit [Solanum lycopersicum]	27.2	RNA.transcription	PGSC0003DMB102000233	Pot_ch01	99.02	48501	49314	12.2284	12.6089	12.5565	12.5346	12.0453	12.5724	12.1115	12.0905	11.7762	11.7085	12.1802	12.1938	12.1327	11.9643	12.3877	12.3272	12.102	11.3182	12.6245	11.5477	12.1344	11.6985	11.6835	11.6686	12.015	11.8621	11.225	11.6968	11.4667	12.2778	11.9161	12.6734	12.2236	12.2808	12.453	12.383	11.833	11.6774	12.6746	11.9378
1978	MICRO.7214.C1	RFC3 (REGULATOR OF FATTY-ACID COMPOSITION 3); structural constituent of ribosome [Arabidopsis thaliana]	29.2.2	protein.synthesis.misc ribosomal protein	PGSC0003DMB000000001	Pot_ch01	99.38	5817354	5817675	9.46768	10.1387	9.78365	9.86778	9.6982	9.9954	9.70169	10.153	9.98474	9.53526	9.34305	9.93791	9.72052	9.91838	9.69913	10.1879	10.0997	10.8939	10.0215	10.1298	10.5907	10.0643	10.9906	10.3791	10.2081	10.1484	9.90563	9.91242	10.4018	10.3192	10.1679	9.37567	10.2427	9.76461	10.3814	9.48419	9.79836	9.44324	10.0569	9.62537
1981	MICRO.8169.C1	Regulation of nuclear pre-mRNA protein [Medicago truncatula]	35.2	not assigned.unknown	PGSC0003DMB000000148	Pot_ch11	99.32	229636	230373	10.6622	10.724	10.613	10.039	10.6146	10.0538	10.6019	10.5265	10.5394	10.3374	10.3662	10.408	10.2966	10.7945	10.6878	10.4619	10.8302	9.76943	10.8495	9.56643	9.62537	9.82617	10.2525	9.72147	10.1121	10.0554	9.56119	9.52499	9.90812	10.3013	10.4969	10.8954	9.80909	10.6206	10.7717	10.534	10.8572	10.3082	9.97542	10.7462
1982	MICRO.5937.C1	unknown protein [Arabidopsis thaliana]	35.2	not assigned.unknown	PGSC0003DMB000000098	Pot_ch01	99.53	1388101	1388315	9.1499	8.77338	9.2912	9.19293	NA	9.22441	9.33997	8.84572	9.24382	9.41502	9.36884	9.17323	9.12385	9.40328	9.69188	8.92797	9.35034	8.62858	9.30371	8.42558	8.74452	8.39957	NA	8.48517	8.09433	8.783	8.26384	8.56845	9.13637	8.68617	9.16136	10.0921	8.8227	9.27565	8.98749	9.36021	9.51111	9.30371	9.09709	9.13651
1983	MICRO.606.C2	NA	35.2	not assigned.unknown	PGSC0003DMB000000032	Pot_ch04	97.54	1579355	1578587	10.7037	10.7123	10.8751	9.7767	9.99297	11.0412	10.491	10.6064	11.027	9.3558	10.8155	9.55479	10.8311	10.099	10.7426	11.3811	10.963	10.9423	10.5433	10.7404	9.63728	9.87136	10.9098	11.3634	10.5362	11.46	11.0647	10.5227	10.7706	11.9749	10.5524	9.48558	11.2543	10.9273	10.9619	11.0139	10.1081	9.95903	9.68978	10.8135
1984	MICRO.16993.C1	putative avr9 elicitor response protein [Oryza sativa (japonica cultivar-group)]	29.7	protein.glycosylation	PGSC0003DMB000000191	Pot_ch08	95.96	341973	342492	9.45759	9.29654	9.35602	9.16442	9.30138	8.68652	9.33292	9.63553	9.21705	9.09166	8.43422	8.67363	8.71885	8.95251	9.33781	9.12987	9.16596	9.93867	9.15296	10.0463	9.27611	9.66555	9.64868	9.42733	9.73797	9.89704	10.1675	9.82121	9.92626	9.10922	9.79039	8.75675	8.91083	8.78048	9.02142	8.82027	9.09593	9.54288	8.7841	9.20415
1986	MICRO.1171.C3	putative protein [Arabidopsis thaliana]	35.1	not assigned.no ontology	PGSC0003DMB000000047	Pot_ch07	100	1591209	1591708	12.5975	12.2854	12.2304	12.7745	12.4363	13.1121	12.4857	12.2094	12.4707	12.4707	12.0069	12.5198	12.7557	12.8206	12.8304	12.9977	12.8116	13.2439	12.9243	13.1258	13.5194	12.7673	12.889	13.2476	12.5953	13.1275	12.2284	12.4283	12.2731	12.1644	13.0195	12.1165	13.0035	12.2206	12.9156	12.376	12.6306	12.353	12.6945	11.967
1987	MICRO.12592.C2	At1g53210/F12M16_12 [Arabidopsis thaliana]	30.3	signalling.calcium	PGSC0003DMB000000096	Pot_ch07	98.13	664243	664724	8.75885	8.13435	8.57567	8.66815	9.41796	8.4162	7.86884	8.33583	8.48196	8.09874	9.0032	9.2907	8.72726	8.27896	8.67643	9.43795	8.55023	10.7444	9.23726	11.612	10.0502	10.811	9.52645	10.1736	10.75	10.2341	10.8486	10.5457	9.23614	9.46504	9.41588	9.11155	9.31838	9.42474	9.31527	8.71385	8.24244	11.4653	8.9779	9.21574
1993	bf_ivrootxx_0030e03.t3m.scf	disease resistance protein BS2 [Capsicum chacoense]	35.2	not assigned.unknown	PGSC0003DMB000000341	Pot_ch08	92.33	370209	370495	9.22061	8.5912	9.71898	10.1814	9.32653	9.38018	10.0979	9.73183	9.82913	9.96003	9.5003	9.58538	9.36939	8.14163	9.92088	9.44566	10.0356	9.1343	10.2037	9.71117	7.65155	8.35079	9.33584	9.00265	8.47758	9.25666	9.56504	9.25255	9.27505	9.41767	9.4114	9.11497	8.8593	9.53675	8.56818	8.52405	9.00665	9.71433	9.61816	9.61686
1994	BF_LBCHXXXX_0028F06_T3M.SCF	NA	35.2	not assigned.unknown	PGSC0003DMB000000047	Pot_ch07	99.73	1996062	1995690	9.10982	8.88975	8.96858	9.04261	8.36101	8.91552	9.04596	8.8579	9.08994	9.33812	8.74283	8.75943	8.91083	8.82762	8.84633	8.98923	9.15748	8.90221	8.81462	8.52601	8.63589	8.53096	8.68473	8.79348	8.58426	8.80885	8.71133	9.07409	8.40373	8.86316	8.65688	8.52804	9.09435	8.39745	8.736	8.96877	8.55579	8.30068	8.93959	8.46243
1996	MICRO.3024.C5	hypothetical protein OsJ_018903 [Oryza sativa (japonica cultivar-group)]	35.1	not assigned.no ontology	PGSC0003DMB000000297	Pot_ch12	97.35	85823	85561	8.24181	9.30371	8.36031	8.58176	8.98359	8.56321	7.79821	8.67169	8.35006	7.43752	9.21769	8.7091	5.74093	5.60432	8.3211	5.88555	8.66936	7.66132	5.59386	5.586	8.36359	5.70989	8.4508	5.65453	7.42925	7.93853	7.52465	7.79232	7.66368	8.36155	5.68039	8.42888	5.71778	8.45011	5.64085	5.73826	8.04201	5.68706	5.586	9.06261
1997	MICRO.2286.C19	NA	35.2	not assigned.unknown	different hits	#N/A	94.5	1731738	1732027	8.16588	8.77131	8.53499	8.13288	8.17052	8.24903	8.35358	8.80015	8.16695	8.33742	8.1072	8.34528	8.48603	8.10027	8.37194	8.21718	8.16603	7.48868	8.62415	7.70363	6.81853	7.60667	7.17705	7.21278	8.18168	8.55886	8.391	8.03334	7.34592	7.5208	7.05356	8.66871	7.91886	7.82595	8.74428	7.91016	8.02119	8.3543	8.47149	8.28075
2000	MICRO.2445.C6	profilin-like [Solanum tuberosum]	31.1	cell.organisation	PGSC0003DMB000000198	Pot_ch08	95.16	10462	10225	5.96384	6.13935	6.19422	10.1513	5.87536	5.90272	9.70134	6.13315	6.0783	6.04082	6.12182	6.21244	6.22958	6.02248	10.1564	6.21292	6.04439	5.98801	10.2466	5.90915	6.05023	6.02423	10.4841	5.97966	6.01841	5.90713	5.96441	5.92252	6.31028	10.195	5.9716	6.19373	6.13234	6.26177	6.19451	6.08767	10.1787	10.0709	6.0803	10.2243
2001	MICRO.10874.C1	SRO5 [Arabidopsis thaliana]	35.2	not assigned.unknown	PGSC0003DMB000000062	Pot_ch03	100	920774	920365	8.82494	8.14887	7.99905	7.84443	8.60812	8.69654	8.49554	9.04927	8.6799	8.66368	8.46904	7.71754	8.64024	8.06622	8.30233	9.11706	8.08864	7.84101	7.19753	8.24428	7.59105	8.62826	8.27333	8.66511	8.93833	7.63379	7.96006	8.4912	7.65315	9.38768	8.87784	8.02423	8.30009	8.61146	8.48296	8.40933	7.541	10.0896	8.20786	9.34657
2003	MICRO.1409.C1	methionyl-tRNA synthetase [Oryza sativa]	29.1	protein.aa activation	PGSC0003DMB000000358	Pot_ch07	100	176123	176239	11.2975	11.7231	11.7535	12.2188	11.7424	11.8549	11.5162	11.8918	11.6449	11.4481	11.0471	11.7281	11.6968	11.4188	11.7031	11.6759	11.7209	11.2524	11.7468	10.9463	11.305	11.0741	11.2781	11.0068	11.0006	10.9262	10.832	10.936	10.7679	10.9329	11.1654	11.1352	11.9782	11.6485	11.7386	11.7386	11.7062	10.8258	11.6602	10.833
2007	MICRO.11117.C1	kinase [Arabidopsis thaliana]	30.2.13	signalling.receptor kinases.leucine rich repeat XIII	PGSC0003DMB000000535	Pot_ch08	97.8	261120	261933	7.54582	7.27557	8.01775	8.06508	7.93812	7.25023	6.26651	7.28141	8.22751	7.83683	7.59246	7.33123	7.43099	7.22706	7.70431	8.72433	8.25147	9.22681	6.26614	9.82582	8.91552	9.15235	9.67501	8.64236	8.61918	9.38018	8.69905	9.08565	9.13847	8.67721	8.96294	7.43941	7.54835	7.541	8.23312	7.15667	6.43521	7.48891	7.68504	7.34654
2011	POABZ15TV	transporter [Arabidopsis thaliana]	34.4	transport.nitrate	PGSC0003DMB000000140	Pot_ch12	97.33	740900	741461	9.50001	10.537	10.0408	9.13542	10.0817	10.2159	10.7982	9.33242	9.79967	10.0737	10.4414	9.4308	9.40328	8.64799	10.8838	9.69913	9.88629	11.9346	8.45815	10.8767	11.355	11.2288	11.2113	10.9298	11.4141	9.76372	10.5819	11.143	11.6134	10.4571	9.71625	8.13854	8.4548	8.95146	8.00178	9.38312	8.59501	10.5187	8.40784	9.66859
2014	MICRO.16977.C1	unknown protein [Arabidopsis thaliana]	35.2	not assigned.unknown	PGSC0003DMB000000032	Pot_ch04	98.95	2084073	2084646	7.21119	7.21037	8.31739	9.00637	7.13879	6.48549	7.50115	6.76056	6.54223	8.71385	7.63924	6.92428	8.37949	9.10337	6.67718	8.17334	6.50158	6.55489	7.82623	7.30816	7.01222	8.29016	6.50787	7.79994	7.4246	8.06779	6.92411	8.22851	7.63878	6.71513	7.46781	8.84297	8.53063	6.65899	6.81683	8.05716	7.21485	8.21278	7.54625	6.62488
2019	MICRO.18084.C1	beta-1,3-glucanase, acidic [Coffea arabica]	35.1	not assigned.no ontology	PGSC0003DMB000000097	Pot_ch12	99.18	1220069	1219224	7.03598	7.10811	7.07867	7.25482	8.12005	7.26395	7.21663	7.18247	7.43512	7.15336	7.68393	7.59737	7.40809	7.24539	7.79776	7.61394	7.4452	8.78664	7.1806	8.00532	8.91685	8.20392	8.68086	8.69905	8.23822	7.84263	8.16381	7.73179	8.3827	7.93299	8.68346	7.42248	7.55337	7.3858	7.66167	7.40771	7.89473	8.09668	7.49257	8.68732
2020	MICRO.14151.C1	putative zinc transporter [Solanum lycopersicum]	34.12	transport.metal	PGSC0003DMB000000076	Pot_ch07	98.77	1353494	1353980	8.31739	7.00017	8.61695	7.30545	7.93655	8.13511	6.97023	8.21802	7.22147	8.28684	7.28531	8.23616	7.21129	8.4279	7.7025	7.51508	7.49712	8.14297	8.20849	8.73789	8.81116	9.58068	9.08112	8.30694	7.90796	9.24303	8.09978	7.78829	9.06298	8.27223	7.95255	7.31764	8.365	8.43093	7.32063	7.72553	7.47998	7.473	7.22228	7.40367
2022	bf_stolxxxx_0024a07.t7m.scf	NA	29.2.2	protein.synthesis.misc ribosomal protein	PGSC0003DMB000000017	Pot_ch11	97.1	746670	746738	6.38738	7.60755	6.59896	7.64764	6.9453	7.39885	7.49395	7.50355	6.74613	7.69649	6.7742	7.7919	6.70497	7.9376	6.4823	7.13163	6.78227	7.24901	6.64643	7.00234	7.82856	7.34064	7.51371	7.04801	7.02347	6.65141	7.22123	6.87268	6.8681	7.5998	6.68059	7.40539	7.29839	6.83433	7.89806	7.68761	6.57593	7.36974	6.42352	6.71533
2026	bf_arrayxxx_0049c05.t3m.scf	DnaJ-like protein [Solanum tuberosum]	35.2	not assigned.unknown	PGSC0003DMB000000549	Pot_ch11	93.01	39766	39591	11.4932	12.188	11.5546	11.3218	11.6325	11.0796	11.88	11.3161	11.1232	11.2909	10.8854	11.642	10.8348	11.8129	12.2019	11.0668	11.5683	11.6635	11.3783	10.4788	11.0101	11.1737	11.3428	10.9634	10.4168	11.6325	12.0689	10.3838	12.3732	11.7917	12.039	12.5987	11.6545	11.6369	11.5049	11.9713	12.076	12.1576	11.7946	12.1692
2027	MICRO.5888.C1	anthranilate phosphoribosyltransferase/ transferase, transferring glycosyl groups [Arabidopsis thaliana]	13.1.6.5	amino acid metabolism.synthesis.aromatic aa.tryptophan	PGSC0003DMB000000261	Pot_ch04	99.58	566868	566397	6.74227	6.88264	7.24689	7.25748	7.04217	6.955	6.86056	6.80665	6.92734	6.79634	6.3991	7.06096	6.91928	6.79891	7.38972	7.10417	7.2572	7.3096	6.99782	7.11796	7.33623	7.04049	7.20166	7.10666	7.06843	7.14147	6.83483	6.87311	6.96761	6.7396	6.94298	6.90564	7.07268	6.98638	7.1022	6.81137	7.18542	6.86222	7.20157	6.52566
2028	bf_arrayxxx_0084f01.t3m.scf	Aspartate aminotransferase-P2, mitochondrial precursor (Transaminase A)	35.2	not assigned.unknown	PGSC0003DMB000000070	Pot_ch08	95.5	505527	505637	9.17653	9.03839	9.49136	9.93455	9.42794	9.55792	8.96217	9.11619	9.07699	9.22219	8.87568	9.24144	9.47318	9.35721	9.73825	9.2713	9.39046	9.29291	9.6822	9.22719	9.3558	9.42474	9.42187	9.01369	9.17825	9.38594	9.33466	9.158	9.42763	9.62278	9.0504	9.13804	9.81244	9.55533	9.40421	9.61624	9.64251	9.41197	9.41796	9.40962
2030	bf_ivrootxx_0046h10.t3m.scf	NA	35.2	not assigned.unknown	PGSC0003DMB000000302	Pot_ch07	91.62	636367	636528	7.52465	7.95831	5.70961	7.91748	8.06984	5.67788	8.0146	7.83446	8.06582	5.59505	7.9133	7.77873	7.81759	8.19381	7.90323	8.16149	7.93734	7.84766	7.33322	8.25271	5.6808	5.7092	5.7092	8.61695	7.77165	5.66498	8.39006	8.14342	5.65623	7.68192	7.86511	8.65087	5.64286	7.73055	8.53009	8.58032	8.53418	7.43269	7.68445	8.97326
2037	MICRO.6027.C2	NA	30.3	signalling.calcium	PGSC0003DMB102000083	Pot_ch02	96.34	1133067	1133611	8.48875	8.58032	9.19837	9.37567	8.50893	8.07803	8.61265	8.03138	8.24593	8.47702	7.84384	8.20697	7.93734	8.47609	8.82445	8.74618	8.22006	8.546	7.38366	8.53535	8.40202	9.12062	8.72928	8.91807	9.62183	8.41837	9.29508	9.30988	8.84633	8.38795	8.92342	8.70847	8.61564	7.82176	7.41497	7.3238	8.18495	8.28904	8.31949	8.66248
2043	MICRO.4041.C1	ATP-requiring DNA helicase RecQ; DSH, C-terminal [Medicago truncatula]	27.1	RNA.processing	PGSC0003DMB000000105	Pot_ch01	99.11	253700	253252	12.3469	12.9472	12.4072	12.9627	12.3014	12.123	12.6382	12.563	12.3842	12.32	11.5229	11.9732	11.8902	12.853	12.2944	12.5198	12.7458	12.7634	13.0405	11.8206	12.1928	12.1871	12.32	12.4729	12.263	12.318	12.104	12.2	11.6198	12.6969	12.7659	12.9353	12.8962	12.6358	12.822	12.0628	12.7206	12.0566	13.0448	12.4162
2044	MICRO.17095.C1	calmodulin binding heat shock protein [Gossypium hirsutum]	20.2.1	stress.abiotic.heat	PGSC0003DMB000000159	Pot_ch03	98.99	80608	81005	8.10523	8.31012	8.36678	8.5201	8.53987	8.14094	8.31472	8.27451	8.43	8.21802	8.70053	8.56321	8.33886	7.92834	8.64261	8.37822	8.50294	8.86118	8.3827	8.84173	9.35424	8.66074	9.14472	9.08457	8.82508	8.68756	8.91385	8.87621	9.00293	8.29241	8.88201	8.26328	8.20636	8.51062	8.22696	8.24593	8.3372	8.35118	8.29328	8.62674
2045	MICRO.10604.C1	Putative DEAD-box ATP-dependent RNA helicase 29	35.1.40	not assigned.no ontology.glycine rich proteins	PGSC0003DMB000000338	Pot_ch10	99.63	266528	266799	12.2198	13.2203	12.4651	12.6519	12.2114	12.3711	12.8073	12.423	12.8013	13.0644	11.9161	12.8705	12.2518	13.114	12.0932	13.2846	12.9504	12.8948	13.0419	11.6857	12.8745	12.9852	13.1369	11.9985	12.2075	12.237	12.7984	12.4248	11.8973	12.0824	12.0204	12.757	13.2984	12.039	12.5321	12.2575	12.853	12.2157	12.6834	12.5846
2047	MICRO.10915.C1	Ubiquitin-conjugating enzyme, E2 [Medicago truncatula]	29.5.11.03	protein.degradation.ubiquitin.E2	PGSC0003DMB000000172	Pot_ch01	98.69	441033	441261	8.86928	8.46128	8.79034	8.82204	8.58697	8.24148	8.3424	8.27801	8.7145	8.19381	7.80119	8.68941	8.31338	7.7262	8.49003	9.03776	8.78048	8.64423	9.39158	7.77902	8.77427	8.39533	8.55529	8.50331	8.12094	7.91244	8.7002	8.24421	8.95827	8.7426	8.49284	8.37964	8.743	8.09806	9.06737	8.18276	8.31849	7.71132	8.48539	8.58494
2048	MICRO.6856.C1	Remorin (pp34)	27.3.99	RNA.regulation of transcription.unclassified	PGSC0003DMB000000432	Pot_ch06	99.69	116962	116642	13.1856	12.5964	12.24	12.2245	12.3551	12.424	12.2274	12.4933	13.1121	12.1626	13.3334	13.0211	12.6062	12.5439	12.5288	13.0772	13.2118	12.7984	13.0092	11.3309	12.36	12.0932	12.3446	12.6482	11.9705	11.8465	12.2895	12.2575	12.7116	12.8919	12.6245	12.2304	12.7103	12.9226	12.4465	12.5267	12.9504	11.8728	12.7179	12.3693
2049	bf_mxflxxxx_0050g06.t3m.scf	NA	35.2	not assigned.unknown	PGSC0003DMB000001015	#N/A	92.45	30853	31061	9.03068	9.2668	9.09545	9.40278	9.94441	9.48623	9.18061	9.80552	9.67985	9.95171	9.38094	8.91575	9.7954	9.46329	9.23587	9.72516	10.0777	10.1168	10.6223	9.5432	10.2707	9.98951	9.56064	9.79263	9.24328	7.58957	9.44293	9.30268	9.05068	8.68086	8.52288	8.90382	8.86337	8.96294	9.22471	9.76602	7.98795	8.39087	8.52601	8.66284
2051	POCAP74TV	NA	35.2	not assigned.unknown	PGSC0003DMB000000643	Pot_ch08	97.58	72650	72896	10.6627	10.8199	10.7619	9.25776	10.6692	10.5428	9.59397	10.7097	10.4195	10.3995	10.8071	10.8009	10.5885	10.7289	9.44507	10.5751	10.478	10.0607	9.67109	9.95972	10.313	10.0219	8.8414	10.3834	10.491	10.2525	10.3078	10.3512	10.533	8.81219	10.4111	10.8266	10.1821	10.456	10.5382	10.383	9.51701	8.77396	10.7083	9.20756
2055	MICRO.6193.C1	putative callose synthase catalytic subunit [Gossypium hirsutum]	3.6	minor CHO metabolism.callose	PGSC0003DMB000000172	Pot_ch01	97.81	845277	844821	11.1561	11.4467	11.3433	11.3538	11.0698	11.51	11.12	11.0589	10.9103	10.9103	10.7509	10.9791	10.9238	11.2133	11.1572	10.9665	11.1965	10.5423	11.2393	10.4441	10.8458	10.6902	10.6622	10.4332	10.8615	10.8233	10.4382	10.6233	10.7377	11.31	10.7945	11.6297	11.4368	11.2152	11.2146	11.2126	11.084	10.9563	11.5256	11.0198
2056	MICRO.304.C1	ATGPX5 (GLUTATHIONE PEROXIDASE 5); glutathione peroxidase [Arabidopsis thaliana]	21.02.2	redox.ascorbate and glutathione.glutathione	PGSC0003DMB000000207	Pot_ch09	100	282486	282316	11.1452	10.8507	11.8344	11.0181	10.8703	11.7252	11.1473	11.682	11.3678	11.0894	11.2633	10.9197	11.4593	10.7637	11.5889	11.4421	11.4208	10.3523	11.0867	10.1433	9.70859	10.7711	10.3247	11.1935	10.7734	10.6346	10.9692	11.5094	10.1784	10.8095	10.4475	10.5407	10.8874	10.8081	10.9624	11.3778	11.2439	10.4391	11.1485	10.445
2057	TBSK04052FB08.t3m.scf	NA	35.2	not assigned.unknown	No Significant Hit	#N/A	NA	NA	NA	9.36283	5.90045	8.60542	6.01112	11.5168	6.19324	6.1731	5.69038	5.744	9.45759	10.1575	5.9565	5.78045	10.4924	6.57848	5.83552	5.91176	5.71384	10.9531	5.69121	6.40434	8.98949	6.33579	5.65055	10.1879	11.6235	12.9896	9.71464	5.85576	8.24962	6.06982	12.1529	9.45637	9.59709	10.2023	5.91697	6.85379	6.68581	5.70414	12.9067
2058	MICRO.4807.C4	protein binding / ubiquitin-protein ligase/ zinc ion binding [Arabidopsis thaliana]	29.5.11.04.02	protein.degradation.ubiquitin.E3.RING	PGSC0003DMB000000225	Pot_ch08	97.25	571429	572145	7.46886	5.75449	5.59844	5.6748	5.75779	5.83939	6.71567	5.66202	5.67313	5.65453	5.67313	5.72495	5.70003	5.70497	6.71988	5.84661	5.71778	5.72117	6.58615	5.67648	5.77198	5.71248	6.53939	5.65977	6.22605	5.66836	5.64085	5.67201	5.63138	5.72752	5.71084	5.75964	5.77276	5.7708	5.76648	5.88506	6.67355	6.88724	5.68122	6.95627
2061	MICRO.15689.C1	Avr9/Cf-9 rapidly elicited protein 146 [Nicotiana tabacum]	35.2	not assigned.unknown	PGSC0003DMB000000297	Pot_ch12	97.26	539819	539131	8.73004	8.32465	7.5873	7.9082	7.92034	8.1597	8.85241	8.48453	7.72708	8.82762	8.11904	7.18645	8.56944	8.38588	8.52835	8.9195	8.39119	7.96301	8.75017	8.74235	7.42006	8.08157	8.24642	8.18627	8.58448	7.75456	8.22751	7.82887	7.25126	8.00596	7.57117	8.29719	7.82337	7.35013	8.80325	8.50233	7.27456	7.90683	8.85102	7.83157
2063	MICRO.2587.C1	Os02g0759800 [Oryza sativa (japonica cultivar-group)]	28.1	DNA.synthesis/chromatin structure	PGSC0003DMB000000155	Pot_ch12	97.36	549991	550859	14.3028	14.7215	14.6499	14.0941	14.3781	14.6564	14.4956	14.1302	14.4286	14.7725	14.351	14.5847	14.2245	14.3743	14.5111	14.1833	14.6947	13.7933	14.4286	13.1923	13.4127	13.3003	13.9252	13.5504	13.6169	13.7679	13.868	14.0065	13.45	13.8596	13.5108	14.0035	14.2676	13.9026	14.6054	14.4906	14.7463	13.773	14.3648	14.2636
2066	bf_arrayxxx_0057g06.t7m.scf	unknown [Lycopersicon esculentum]	35.1	not assigned.no ontology	PGSC0003DMB000000152	Pot_ch11	92.39	286395	287051	7.71839	7.89788	7.34342	7.70003	7.75598	7.7015	7.30387	7.67955	8.15697	7.53312	7.59286	7.43058	7.72708	8.38616	7.51261	7.73796	8.49712	7.9376	7.56273	7.75713	7.80923	7.90296	7.77873	7.76746	7.27063	7.47417	7.43545	7.65499	7.51644	7.90346	7.80493	7.44372	7.55349	7.32014	7.27935	7.32825	7.57709	7.68143	7.57709	7.24199
2068	MICRO.11911.C1	TPR repeat [Medicago truncatula]	35.2	not assigned.unknown	PGSC0003DMB000000198	Pot_ch08	99.84	125541	126172	8.72804	9.24223	9.06233	9.57704	8.81488	9.0368	8.8965	8.92813	8.76463	8.63165	8.69437	8.81717	8.75279	8.63956	9.07811	9.11735	9.16616	8.06944	9.20441	8.06214	8.09668	8.16122	8.11948	8.00596	8.13942	8.5085	8.46441	8.40257	8.25363	8.80959	8.38657	9.29211	9.19967	9.07987	9.05861	9.12591	9.07744	9.05208	9.08836	9.3081
2069	MICRO.1279.C6	Os03g0792600 [Oryza sativa (japonica cultivar-group)]	35.2	not assigned.unknown	PGSC0003DMB000000730	Pot_ch01	99.57	153755	153066	6.55542	6.81999	6.85459	6.8876	6.96887	6.78693	6.67285	7.1065	6.48445	6.91022	6.35807	6.65814	6.79615	6.32148	6.7412	6.55861	6.74513	6.41827	6.98079	6.48334	6.25281	6.19948	6.48661	6.41283	6.47188	6.86013	6.58042	6.389	6.10448	6.40426	6.29307	6.91815	6.44278	6.59157	6.91615	6.96567	6.70572	6.54521	6.6563	7.04179
2070	MICRO.2608.C10	glutamate/malate translocator [Nicotiana tabacum]	34.8	transport.metabolite transporters at the envelope membrane	PGSC0003DMB000000068	Pot_ch01	97.47	1665197	1665668	6.37916	6.58362	6.40434	6.58645	6.89037	6.65573	6.31162	6.47974	6.53123	6.43644	6.47381	6.52317	6.4974	6.41333	6.63418	6.64178	6.65864	7.34196	6.63087	7.42248	7.47938	7.23447	7.66762	7.52659	7.19095	7.18757	6.55223	6.94095	7.0151	6.35842	6.7458	6.43314	6.62024	6.5433	6.52635	6.50489	6.38122	6.64935	6.40434	6.76438
2078	MICRO.1651.C3	CID11; RNA binding / protein binding [Arabidopsis thaliana]	27.4	RNA.RNA binding	PGSC0003DMB000000093	Pot_ch03	99.67	199828	199219	10.7683	10.4007	10.601	10.5152	10.6696	10.6324	10.508	10.7187	10.7467	10.4102	10.8542	10.8687	10.642	10.6456	10.9568	10.3616	11.0663	10.8249	10.6182	11.1457	11.3501	11.023	10.9593	10.7786	11.0931	10.8115	10.6852	10.5907	10.5851	10.5572	10.4981	10.6522	10.481	10.8037	10.683	10.7289	10.8798	10.6099	10.7416	10.7264
2080	MICRO.1251.C1	EMB2473; ATP binding / GTP binding / calcium ion binding [Arabidopsis thaliana]	30.5	signalling.G-proteins	PGSC0003DMB000000363	Pot_ch01	99.08	99584	99042	14.1156	14.4334	14.2328	14.401	14.2517	14.6213	14.1581	14.0261	13.6971	14.2483	13.7099	14.1801	14.2451	14.1548	14.2169	14.0035	13.865	14.0294	14.4616	13.9227	14.387	14.0261	14.1918	13.9976	14.1622	14.0708	13.8739	14.1731	13.8822	14.3602	13.8617	14.1476	14.2169	13.9252	14.3602	14.4853	14.2135	13.3796	14.5155	13.5957
2084	cSTS9M3TH	DNA gyrase subunit B, chloroplast/mitochondrial precursor	28.1	DNA.synthesis/chromatin structure	PGSC0003DMB102000205	Pot_ch12	100	353378	353521	6.84151	6.55982	6.29006	7.09725	6.5171	6.28439	6.12264	6.63856	6.82479	5.95523	6.2843	6.11997	6.37125	6.40434	6.28439	6.57121	6.91319	7.70838	6.43306	7.16112	7.15055	7.15967	7.44553	7.31014	7.62314	7.38836	6.97063	7.18973	6.7539	7.2359	6.76609	6.69982	6.52108	6.7416	6.50087	6.47163	6.17072	6.16565	6.51242	6.10676
2085	MICRO.3481.C1	putative serine carboxypeptidase [Medicago truncatula]	29.5.05	protein.degradation.serine protease	PGSC0003DMB000000073	Pot_ch01	97.75	1521524	1521125	8.39006	8.15712	8.70676	8.71863	8.49554	8.59943	7.6033	7.49985	8.56419	8.27642	8.73543	8.11057	8.12847	8.2488	8.628	7.71968	8.54276	8.90848	8.50038	8.12525	9.10166	7.67435	8.76869	8.24204	8.66164	8.56069	8.28095	8.74927	9.22906	8.51903	8.1585	8.84616	7.74113	7.4779	7.79994	8.39087	8.26203	7.24976	8.30974	7.57833
2088	bf_cswbxxxx_0032g06.t3m.scf	NA	35.2	not assigned.unknown	PGSC0003DMB000000034	Pot_ch12	96.54	761145	761402	11.2322	11.3367	12.5109	11.5861	12.4374	11.9696	12.5518	11.8297	11.1919	11.9976	11.9279	11.2225	12.5221	11.6594	12.5014	12.36	11.2622	11.2433	11.9096	10.9552	11.9445	10.9675	11.1375	11.1496	11.0818	11.1311	11.1682	11.1976	12.6569	10.601	11.8321	11.4389	11.3531	11.3	11.4593	11.436	12.497	11.185	11.5972	11.3823
2089	MICRO.7309.C1	GCN5-related N-acetyltransferase [Medicago truncatula]	35.1	not assigned.no ontology	PGSC0003DMB000000021	Pot_ch09	98.92	1655508	1654951	9.7312	9.90143	9.01684	9.84222	9.95247	9.00693	9.00373	8.85612	9.17548	10.0795	8.99573	10.0346	9.24463	9.82617	9.81726	9.04261	9.1505	9.40088	9.50091	9.86876	9.83267	9.10789	9.78881	9.25029	9.8065	9.09075	9.30933	9.93657	9.43762	8.82927	9.18061	9.67542	8.92704	10.062	9.64685	8.92813	10.0566	8.89168	9.73858	10.0791
2092	MICRO.1570.C3	alanine aminotransferase [Capsicum annuum]	13.1.1.3	amino acid metabolism.synthesis.central amino acid metabolism.alanine	PGSC0003DMB000000040	Pot_ch03	100	503314	503705	7.94007	7.11796	7.45752	7.64995	7.90635	7.78583	7.63827	7.62194	7.77697	7.39754	7.47942	7.24887	7.65987	7.08568	7.68667	7.94437	8.05157	7.54625	7.23571	7.35507	6.98773	7.39766	7.58585	7.49637	7.56978	7.06753	7.33198	6.72725	7.04904	7.18045	7.25837	7.35035	7.36944	7.57391	7.5818	7.40371	7.53084	7.09673	7.59149	7.28645
2093	bf_cswcxxxx_0008g02.t3m.scf	NA	35.2	not assigned.unknown	PGSC0003DMB000000494	Pot_ch08	99.7	244456	244787	9.23215	9.65624	9.78472	9.89166	9.00405	8.66753	8.48196	9.03597	8.97694	8.57162	8.14051	8.64311	8.16906	8.40674	8.92911	8.99669	9.20814	8.57322	8.76936	8.17865	8.16772	7.8988	8.65178	7.86927	8.0107	8.52835	7.46781	8.0671	8.28609	8.58426	8.33271	8.88876	8.91105	8.51845	9.16299	8.43737	8.81	8.20411	9.66899	7.90251
2094	MICRO.6276.C2	TSJT1-like protein [Solanum tuberosum]	17.2.3	hormone metabolism.auxin.induced-regulated-responsive-activated	PGSC0003DMB102000083	Pot_ch02	99.59	453996	453753	12.2488	12.7896	13.4918	12.8798	12.3711	12.8861	12.647	12.8904	13.0497	12.7659	12.563	13.2886	12.7435	12.2351	12.1115	12.4857	13.2138	11.5174	12.1115	10.9064	10.7412	10.4106	11.2195	10.9911	10.7404	11.2152	12.7307	11.5903	12.6306	11.7289	12.3014	12.8048	12.8993	12.791	12.8073	12.4005	13.45	12.3358	12.8948	12.0428
2095	MICRO.973.C6	NA	35.2	not assigned.unknown	PGSC0003DMB101000012	Pot_ch02	100	265828	266370	6.55459	6.3531	5.82119	5.80084	7.82686	6.35406	5.94472	5.97217	6.23746	5.8174	6.45602	6.61944	6.44163	6.02566	5.92051	7.2634	5.88228	8.06747	5.76648	7.67652	8.25743	6.94153	7.42792	7.60832	7.7191	7.29539	7.71299	8.19351	8.57984	8.71436	7.59873	6.11585	6.41258	6.44565	6.12632	6.84325	6.36433	6.44639	6.4539	5.90272
2099	MICRO.165.C10	putative heterogeneous nuclear ribonucleoprotein [Vitis vinifera]	35.1	not assigned.no ontology	PGSC0003DMB000000173	Pot_ch01	97.01	1242415	1242982	6.21926	6.27981	6.24924	6.32674	6.29198	6.1731	6.30496	6.17399	6.1727	6.21706	6.03658	6.17744	6.44827	6.39902	6.38652	6.53877	6.30288	6.62176	6.23139	6.72772	7.2827	6.80531	6.97211	6.96932	6.77074	6.92475	6.23452	6.58303	6.65793	6.3709	6.73612	6.3599	6.30496	6.3924	6.29198	6.17478	6.26614	6.10386	6.23452	6.10126
2100	MICRO.3402.C1	putative protein [Arabidopsis thaliana]	29.5.11.04.02	protein.degradation.ubiquitin.E3.RING	PGSC0003DMB000000226	Pot_ch04	99.2	839724	838725	7.36125	7.16341	7.03108	7.22539	7.46502	7.25341	7.36381	7.27755	7.33588	7.33508	7.21869	6.94327	7.41614	7.02867	7.31365	7.76471	7.04066	7.18645	7.01841	7.3961	7.19295	7.25827	7.49649	7.68996	7.67979	7.11513	7.57098	6.92146	7.4295	7.24849	7.54964	7.29875	7.47958	7.71275	7.36342	7.24736	7.17315	7.78428	7.29612	7.7394
2102	MICRO.13876.C1	Os02g0173800 [Oryza sativa (japonica cultivar-group)]	35.1	not assigned.no ontology	PGSC0003DMB000000072	Pot_ch05	99.71	1535933	1536629	6.06854	6.94663	6.84238	6.62625	7.42851	6.26447	6.9884	6.97609	7.10084	6.43809	6.04288	6.96818	6.37461	6.44409	6.41467	6.60153	6.87567	7.34223	6.15075	6.52566	7.69442	6.61507	7.39652	7.27557	6.80684	6.58303	6.70585	6.038	6.50654	6.51656	7.38263	6.24124	6.56315	7.21456	6.46542	6.34223	6.22634	7.30238	6.97274	6.98254
2106	MICRO.16947.C1	hypothetical protein OsI_019783 [Oryza sativa (indica cultivar-group)]	35.2	not assigned.unknown	PGSC0003DMB000000249	Pot_ch04	100	214549	215071	11.072	11.8305	11.4579	11.7313	12.0541	11.3018	11.8629	12.3377	12.1221	11.5992	11.5755	11.9523	11.9976	11.6893	11.8831	10.9847	12.0362	11.4324	10.4171	10.6536	11.8933	11.3538	11.1122	11.8426	11.0133	11.3138	11.3555	11.1004	11.9336	11.5636	11.549	11.3731	11.3562	12.7659	11.7878	12.037	12.1674	12.319	11.1879	12.9156
2110	MICRO.2196.C1	AT3g13860/MCP4_7 [Arabidopsis thaliana]	29.6	protein.folding	PGSC0003DMB000000040	Pot_ch03	100	1253189	1253010	6.51203	7.18045	7.50036	7.31786	6.6948	6.95466	6.69611	6.75733	6.55982	7.04812	5.88119	6.72704	6.79126	7.56944	6.8312	7.06726	6.71465	7.38836	6.96978	7.49475	7.91541	7.42531	7.4821	7.19266	7.41752	7.73384	6.77596	7.44766	7.29866	7.36081	6.87798	7.25911	7.79705	6.97603	7.08278	7.17458	6.87755	6.98294	7.52937	6.49732
2112	MICRO.326.C1	hypothetical protein LOC664621 [Mus musculus]	27.1.1	RNA.processing.splicing	PGSC0003DMB000000101	Pot_ch11	99.67	1228542	1229749	7.22744	9.96516	8.50018	9.37656	7.7328	9.341	7.05662	9.22781	7.59873	8.97326	9.07699	9.86846	7.43269	9.46768	7.91369	7.09422	8.11904	7.70961	7.93626	8.59851	9.13455	8.86425	8.69469	8.4908	7.43124	7.8257	7.22744	7.40872	7.78593	9.63053	8.66045	9.61588	9.68875	7.3961	7.94237	9.31302	9.12591	8.87858	8.39057	7.12058
2114	MICRO.9066.C2	Putative disease resistance protein, identical [Solanum tuberosum]	35.2	not assigned.unknown	PGSC0003DMB000000341	Pot_ch08	90.05	358988	360093	5.56285	5.6748	7.83424	9.17217	5.61879	5.63741	7.87451	5.65566	7.97345	7.94785	5.66948	7.81143	5.67201	5.56697	8.7037	5.88119	8.092	7.3645	8.35679	7.35275	5.65566	5.73088	8.17396	5.67997	5.62603	7.11044	7.68299	7.39724	7.44105	8.27504	7.39389	5.69631	5.76871	7.71132	5.70003	5.73518	5.60872	8.69437	7.66864	8.59733
2120	STMGN14TV	Peptidase M20 [Medicago truncatula]	17.2.1	hormone metabolism.auxin.synthesis-degradation	PGSC0003DMB000000129	Pot_ch10	98.18	507339	506845	8.6554	8.26114	8.34414	8.86393	9.6248	8.7126	7.92555	8.03699	9.1253	7.51336	8.80434	7.84082	8.69193	8.34144	9.37371	8.35679	9.2395	9.16235	8.34271	7.84188	8.74995	8.19768	8.84112	8.20537	8.80248	8.35321	9.17454	8.15359	8.86061	7.34702	8.34476	8.02415	8.40674	8.26405	8.64799	8.13768	7.73843	8.20723	8.25384	9.10789
2122	bf_lbchxxxx_0056c05.t3m.scf	NA	35.2	not assigned.unknown	PGSC0003DMB000000279	Pot_ch06	99.77	623006	622568	9.93084	9.72081	10.6656	10.8719	10.5636	10.6116	10.5767	10.5301	9.93498	10.683	9.6683	9.75414	10.8788	10.1557	10.7894	10.8475	9.84363	9.59468	10.5089	10.5542	9.47609	9.66579	9.53214	9.67174	10.4551	10.6146	10.7839	10.4965	9.57159	10.1459	9.8781	11.2967	9.97831	9.95171	10.8859	10.7817	10.0233	10.8282	10.0425	11.1838
2130	MICRO.10024.C1	homeobox 2 protein [Lycopersicon esculentum]	27.3.22	RNA.regulation of transcription.HB,Homeobox transcription factor family	PGSC0003DMB000000281	Pot_ch08	100	204037	204449	11.3576	10.8935	11.3641	11.2988	11.3914	11.5035	10.975	11.5021	11.4585	11.1015	11.8676	11.6804	11.6907	10.7449	11.3194	11.4408	11.4168	10.9093	11.8266	10.7141	10.8974	10.6314	11.0768	11.0073	11.134	10.5837	11.0123	10.8944	10.3112	10.9064	10.222	10.832	11.1895	11.2207	11.3355	11.1189	11.2875	11.2915	11.2591	11.433
2135	MICRO.3249.C1	hypothetical protein [Arabidopsis thaliana]	35.2	not assigned.unknown	PGSC0003DMB101000020	Pot_ch02	100	1636119	1636820	6.2272	6.15977	6.27354	9.99814	6.0679	6.14763	6.86431	9.69278	9.59043	9.81694	6.04223	6.04515	6.06758	6.23177	6.2613	6.47204	9.82121	9.96082	6.07798	5.89434	5.97035	6.33835	6.45846	6.09866	6.15427	6.04299	9.85264	10.1134	8.97942	9.33726	6.68996	6.33588	6.77211	6.66913	6.66969	6.21475	9.48419	6.74227	6.65658	7.23153
2140	MICRO.5884.C1	calcium ion binding [Arabidopsis thaliana]	1.01.01.02	PS.lightreaction.photosystem II.PSII polypeptide subunits	PGSC0003DMB000000062	Pot_ch03	97.67	1484972	1485100	7.92748	7.1158	7.62582	7.50885	8.31171	8.82294	7.11168	8.55059	8.24734	6.82327	9.16052	7.38456	8.55485	6.99334	8.26776	6.85119	7.98096	8.14251	8.55368	8.14887	7.97768	8.05216	8.19919	8.62047	8.00315	7.18139	7.47986	7.53431	7.97768	7.80375	7.08326	6.7137	7.09098	7.33508	7.92169	7.76234	7.34592	6.72293	7.50948	8.90671
2143	ACDA03576B12.T3m.scf	NA	35.2	not assigned.unknown	PGSC0003DMB000000093	Pot_ch03	94.32	221052	221137	8.4537	8.36359	9.49884	9.94642	9.86914	7.94007	8.76104	7.9548	9.67403	8.40567	9.14819	9.44101	7.85101	8.46532	10.1589	9.03499	9.58237	9.2912	8.06275	8.10407	9.24171	8.37239	7.13717	8.49354	8.1278	9.26472	7.72401	8.48268	9.72939	8.49162	8.09806	8.89413	7.91904	9.4128	7.7336	9.64251	8.2657	8.30593	7.80151	8.092
2147	MICRO.3037.C2	hypothetical protein OsI_010936 [Oryza sativa (indica cultivar-group)]	35.2	not assigned.unknown	PGSC0003DMB000000104	Pot_ch01	99.42	765747	765406	10.4657	9.64621	9.75594	10.2514	10.3519	9.65333	10.1648	9.77745	10.1728	10.2285	10.2026	9.56592	10.3806	10.2851	10.3542	9.75233	10.4395	10.6599	9.833	11.0225	11.0085	10.72	10.304	10.8199	10.2148	10.6545	10.1236	10.3531	10.0664	10.33	10.3918	10.3841	10.1143	10.2185	9.79364	10.4969	10.0446	10.2543	9.67109	10.0054
2151	MICRO.1476.C3	NA	27.1	RNA.processing	PGSC0003DMB102000423	Pot_ch02	98.99	410668	410371	6.50505	7.22166	7.03326	7.31688	6.56292	7.1065	6.40189	7.05259	6.93126	7.10136	6.62618	6.94837	6.64543	6.73411	6.94819	6.62357	7.31741	6.63583	6.87943	6.15427	6.36736	6.24247	6.20588	6.16027	6.32032	6.44163	6.50819	6.80825	6.3365	7.31324	6.31486	7.2066	7.02867	6.76805	6.67158	6.95385	7.06785	6.72671	7.09161	6.86584
2153	MICRO.1166.C1	LPD1 (LIPOAMIDE DEHYDROGENASE 1); FAD binding / dihydrolipoyl dehydrogenase/ disulfide oxidoreductase/ oxidoreductase [Arabidopsis thaliana]	8.1.01.03	TCA / org. transformation.TCA.pyruvate DH.E3	PGSC0003DMB101000060	Pot_ch01	100	1215393	1214927	9.35007	9.6091	9.82478	10.2185	9.45371	9.62963	9.39728	9.22906	9.17046	9.62278	9.72016	9.44125	9.36144	9.79967	9.78826	9.87608	9.43046	10.7275	9.61875	10.9624	11.8297	11.0026	10.814	11.1195	10.8735	10.8522	10.6027	11.1959	10.6318	10.4788	10.5025	9.58538	9.96449	9.60728	9.50324	9.79133	9.48708	9.78612	9.40816	9.61903
2155	bf_acdcxxxx_0057c01.t3m.scf	NA	35.1	not assigned.no ontology	PGSC0003DMB102000204	Pot_ch02	95.13	485804	486341	7.52713	7.83022	8.02415	7.83022	7.36364	7.82538	7.46841	7.8895	7.59423	7.67673	7.33322	7.75667	7.52612	7.73863	8.02952	7.76145	7.85835	7.12796	7.63199	7.0904	7.36472	7.22744	7.14804	7.00973	7.35677	7.234	7.20622	7.51894	7.44671	7.4399	7.15	7.85404	7.74503	7.47352	7.36472	7.46918	7.80771	7.56944	7.58124	7.5831
2156	MICRO.13527.C1	unknown protein [Arabidopsis thaliana]	28.99	DNA.unspecified	PGSC0003DMB000000092	Pot_ch01	98.45	449220	448574	9.35539	9.41616	9.44656	9.52476	9.06514	9.22877	9.08433	9.21649	9.02142	9.099	8.91839	9.12442	9.17133	9.2975	9.29508	9.38412	9.35508	8.9656	9.23814	8.85612	8.99802	9.02219	9.16769	8.87835	8.93687	9.3558	8.85121	9.27332	8.86337	9.05834	8.89121	9.20038	9.15921	8.88779	9.26227	9.12833	9.06995	8.88311	8.99549	8.61018
2161	MICRO.6289.C1	putative protein [Arabidopsis thaliana]	28.1	DNA.synthesis/chromatin structure	PGSC0003DMB000000093	Pot_ch03	95.43	471801	471365	8.37985	8.7091	8.36114	8.46763	8.29757	8.79581	7.9168	8.24148	7.98753	8.2692	7.98082	8.16695	8.16498	8.58494	8.49712	8.63931	8.19792	8.72191	8.80408	8.66572	8.69805	8.94468	8.90573	8.63956	9.20441	8.56982	9.15636	8.82795	9.16769	9.01246	8.65719	8.35079	8.96701	7.98826	8.50964	8.31315	8.9462	8.65807	8.99355	7.9426
2164	MICRO.2849.C4	pre-mRNA splicing factor-like protein [Solanum tuberosum]	27.1.1	RNA.processing.splicing	PGSC0003DMB000000093	Pot_ch03	91.97	227465	227818	8.53429	8.44637	9.21306	9.70302	9.95903	8.78433	8.73721	8.97694	9.67434	8.44198	9.14669	9.85543	9.03316	9.2022	9.8153	9.55854	9.69278	9.16641	9.22118	7.96083	8.39633	7.97424	8.07584	8.64527	8.2657	9.10198	8.81961	8.50331	9.30617	8.14026	9.14669	9.75349	8.78126	9.14046	8.97406	9.33997	9.43393	8.63479	8.7924	9.70493
2165	MICRO.10829.C2	phosphoinositide-specific phospholipase C [Nicotiana rustica]	11.9.3	lipid metabolism.lipid degradation.lysophospholipases	PGSC0003DMB000000052	Pot_ch06	95.73	1493522	1494007	9.73057	9.02915	10.1236	9.76096	8.95399	9.54642	9.63524	8.9462	9.07101	9.28155	9.62963	8.94115	9.02791	8.99051	9.18545	9.61588	9.07811	8.84173	9.52618	8.89798	9.10922	8.92911	9.06546	8.84669	9.65055	9.00124	8.94336	9.73031	9.77444	8.87638	9.47609	9.89578	9.6338	8.97376	8.9452	9.66015	8.94644	9.66225	9.08994	9.30341
2166	MICRO.8873.C3	F-box protein [Gossypium hirsutum]	29.5.11.04.03.02	protein.degradation.ubiquitin.E3.SCF.FBOX	PGSC0003DMB000000784	Pot_ch04	99.5	42272	43078	10.4802	6.00579	6.33056	11.2427	9.79161	6.04872	10.679	10.5326	6.28458	11.2684	10.4607	10.2532	11.7125	11.5546	6.2897	10.7561	6.25187	5.93576	10.2938	11.6361	11.0247	11.2562	5.97615	6.05378	11.0401	10.6738	6.34179	11.3795	10.4454	6.47974	10.9686	11.6976	10.2607	6.0393	6.07258	6.47894	10.3101	10.2132	10.3678	6.15687
2168	MICRO.10867.C1	NA	29.5.11.04.02	protein.degradation.ubiquitin.E3.RING	PGSC0003DMB000000284	Pot_ch01	98.43	662487	663375	9.64365	10.359	9.63766	10.169	10.2089	9.55394	10.0332	9.50389	9.94748	9.92321	9.84931	9.70302	10.1117	10.0321	10.3058	10.1626	10.1652	10.8546	9.24859	10.8965	10.8382	10.6099	9.90593	10.7809	10.8191	10.6238	10.3959	10.617	10.7485	10.3108	10.6706	10.0136	10.091	10.0733	10.0375	10.0369	10.1255	10.2266	9.60588	9.97343
2172	MICRO.2488.C1	tRNA wybutosine-synthesizing protein 1 homolog	35.1	not assigned.no ontology	PGSC0003DMB000000825	SL2.10ch08	99.47	81397	81024	10.9624	11.7503	11.6304	11.1965	11.6724	11.5539	11.1919	11.3106	11.125	11.0011	10.9289	11.5298	11.433	11.2622	11.1278	11.2316	11.1329	11.2898	10.9619	11.1335	11.5062	10.9926	11.1838	11.5284	11.5263	11.1869	11.0047	11.0336	11.1785	10.5944	11.1594	11.3869	11.2838	11.6708	11.6044	11.2451	11.1217	10.606	11.2231	10.5183
2173	MICRO.7557.C1	NA	35.2	not assigned.unknown	PGSC0003DMB000000239	Pot_ch01	93.24	986358	986718	9.8134	10.7335	10.6869	9.69188	9.64899	10.6177	9.31881	10.9659	9.50966	9.70551	9.47917	10.6496	9.659	9.54975	9.68942	10.7518	9.6379	8.49981	10.9568	8.5692	8.50938	8.42639	9.45265	8.42388	9.7562	8.75885	10.1637	8.45693	9.38018	10.3353	8.71185	9.58823	9.21769	9.55707	11.0509	9.48741	9.88524	9.03752	11.0969	9.13761
2174	MICRO.7306.C4	Heat shock protein DnaJ [Medicago truncatula]	20.2.1	stress.abiotic.heat	PGSC0003DMB000000345	Pot_ch06	97.48	263942	263705	12.4162	11.6782	12.4867	12.4407	12.56	11.8496	11.42	12.5427	12.53	11.7824	12.3853	12.4738	11.819	11.5943	12.3908	11.5964	12.5735	12.0505	12.0941	11.7848	11.5928	11.5601	11.2336	11.3985	11.9551	12.1438	12.2245	11.2359	10.9917	11.9558	11.8344	12.1959	12.3046	12.329	11.5014	12.236	11.6258	11.9513	12.5801	11.6178
2176	SDBT002N09x.scf	NA	35.2	not assigned.unknown	No Significant Hit	#N/A	NA	NA	NA	11.0395	8.91353	8.86475	11.4454	11.2758	10.3515	10.9253	10.2461	11.24	10.491	10.2941	8.53383	10.7476	11.74	8.83769	10.7132	11.1766	11.2371	8.65178	9.8134	10.6738	10.0566	8.26179	10.8874	7.45602	8.42639	10.8352	10.2023	8.79835	11.2622	9.3442	9.09864	10.9186	8.25797	8.31797	8.2218	11.4402	10.8777	11.2316	8.39119
2180	MICRO.3564.C2	Os03g0182700 [Oryza sativa (japonica cultivar-group)]	29.2.3	protein.synthesis.initiation	PGSC0003DMB000000157	Pot_ch07	95.97	713853	713385	9.69719	9.09289	9.97001	9.14361	10.4155	9.06875	9.23561	8.82144	9.08272	10.1076	9.83139	9.38566	9.36169	10.0997	9.26003	9.47293	8.8909	9.65391	8.86288	9.6979	9.87275	10.1026	9.5889	9.70328	10.1273	10.3199	10.2273	9.89323	9.93026	10.1818	9.17454	10.1179	10.0455	10.5085	10.1125	9.16519	9.1307	8.87009	8.83619	10.2281
2184	MICRO.15111.C1	Alpha/beta hydrolase fold [Medicago truncatula]	35.1	not assigned.no ontology	PGSC0003DMB000000162	Pot_ch08	98.93	223846	224498	6.24924	6.07417	6.13254	10.1228	6.12949	6.40299	6.09824	6.17883	5.95074	6.30288	6.18414	6.20636	6.46122	6.09521	9.6091	6.54659	6.1362	7.24779	8.29605	6.09866	7.8831	7.19544	8.40674	7.56541	6.6592	5.79094	6.05163	6.19256	5.92558	8.12727	6.24576	5.92051	6.07258	6.3026	6.17586	6.21475	7.54861	9.32818	6.7783	10.6972
2187	bf_cswbxxxx_0023h12.t3m.scf	NA	35.2	not assigned.unknown	No Significant Hit	#N/A	NA	NA	NA	6.8179	6.68782	7.33985	6.65446	6.95391	7.4526	7.34086	7.01598	6.72035	7.16112	7.12463	6.90063	7.38968	7.48294	7.32825	8.06035	7.18301	6.82087	7.36589	6.92281	6.72644	6.95143	6.81708	7.07491	7.19841	7.351	7.18212	6.69321	6.98373	7.08294	6.75826	6.63461	7.11002	7.05163	7.57297	7.25384	7.50968	6.16306	7.19188	7.26947
2190	MICRO.6870.C3	hypothetical protein [Arabidopsis thaliana]	35.1	not assigned.no ontology	PGSC0003DMB000000068	Pot_ch01	99.5	766168	765571	10.0972	10.8513	10.486	10.6219	10.4826	10.1897	10.4324	10.335	10.6095	10.7778	10.56	10.372	10.6293	10.7226	10.7538	10.2607	10.8993	11.3131	10.0573	10.9443	11.4861	11.3678	10.7165	11.2195	10.9746	11.4246	10.5894	11.1087	10.9004	10.6104	10.8939	10.5687	10.8746	10.4924	10.1407	10.5718	10.4186	10.5704	10.3845	10.5135
2196	bf_arrayxxx_0051b11.t7m.scf	viral resistance protein, putative, 5' partial [Arabidopsis thaliana]	35.1	not assigned.no ontology	PGSC0003DMB000000719	#N/A	90.18	27138	27814	6.32514	6.36468	6.31817	6.2614	6.17675	6.76622	6.55914	6.393	6.42061	6.63318	6.57526	6.31441	6.82403	6.60366	6.97926	6.76897	6.57383	6.22271	6.73639	6.27714	6.58831	6.07236	6.3064	6.2627	6.38652	6.20752	6.20965	6.18375	6.50607	6.41526	6.32594	6.71513	6.3365	6.40973	6.40468	6.6748	6.39775	6.2022	6.30928	6.18885
2198	MICRO.9377.C1	Os11g0149100 [Oryza sativa (japonica cultivar-group)]	27.3.67	RNA.regulation of transcription.putative DNA-binding protein	PGSC0003DMB000000021	Pot_ch09	100	2862580	2862328	8.76659	9.00922	10.256	9.91303	8.6083	9.96653	9.49832	8.76818	8.8863	8.79171	8.07229	8.65511	9.50389	9.31811	9.07956	9.79295	9.54174	8.16192	8.46213	7.63386	7.46105	8.22851	8.48196	7.88889	8.32016	7.97988	8.22434	8.84112	8.2488	8.61666	8.4908	9.159	9.0861	9.30758	9.17653	8.70185	9.65698	8.24374	9.80949	8.21624
2199	MICRO.8718.C1	unknown protein [Arabidopsis thaliana]	35.2	not assigned.unknown	PGSC0003DMB000000283	Pot_ch12	99.74	502122	503658	10.9403	11.0963	11.0952	11.1352	10.7641	10.7839	10.9374	10.6647	10.5433	10.9619	10.1117	11.073	11.0991	11.2066	10.8935	10.8071	10.6238	10.4743	10.6032	10.3082	10.7931	10.4652	10.3821	10.3629	10.3967	10.7395	10.5282	10.6522	10.2727	10.9175	10.679	10.8348	10.625	10.8798	10.7582	10.5649	10.443	10.6563	11.2077	10.5563
2200	SSBT001F02x.scf	NA	35.1	not assigned.no ontology	PGSC0003DMB000000374	Pot_ch03	94.41	230726	230885	7.75456	8.65087	9.44457	9.4609	8.72804	9.08994	8.64628	8.41566	8.48495	8.29107	7.49799	8.93382	8.69592	9.57105	7.9071	9.20441	8.49241	9.70269	8.30915	7.96043	8.88471	7.89653	9.78415	10.2988	10.3314	9.62963	9.01069	10.0318	9.4808	8.43393	9.00839	8.17799	8.68674	8.18828	8.59977	8.10542	8.44606	6.74153	8.62504	8.45663
2202	MICRO.376.C1	PDF1; protein phosphatase type 2A regulator [Arabidopsis thaliana]	29.4	protein.postranslational modification	PGSC0003DMB000000180	Pot_ch06	99.76	15209	15630	10.5174	10.5041	10.7178	10.7132	10.6064	10.932	10.6747	10.5961	10.597	10.443	10.1705	10.5515	10.6797	10.7697	10.8911	10.8761	11.0455	10.5007	10.5053	10.4894	10.75	10.5536	10.5622	10.1991	10.4373	10.3006	10.4919	10.2815	10.5792	10.4932	10.3251	10.5653	10.8798	10.7995	10.7692	10.7335	11.2752	10.7931	10.8362	10.5214
2204	MICRO.7963.C1	calcium-dependent protein kinase 3 [Capsicum annuum]	30.3	signalling.calcium	PGSC0003DMB000000488	Pot_ch01	100	244445	244067	8.60412	8.73523	8.92371	8.9588	9.02142	9.11879	8.9777	8.84321	8.89435	8.84746	8.82737	8.81116	8.87242	8.80793	8.77944	9.02157	9.00948	9.50714	8.70423	9.58268	9.68281	9.66158	9.68518	9.58601	9.33812	9.06829	9.31386	9.05137	9.37017	8.91743	8.97942	8.82718	9.0056	8.80581	9.0338	9.14413	9.03977	8.89335	8.85485	8.99851
2205	MICRO.4503.C2	NA	35.2	not assigned.unknown	PGSC0003DMB000000162	Pot_ch08	99.28	137719	137026	7.57971	7.9645	7.8743	7.17007	7.32063	7.44659	7.06699	7.42248	7.36814	7.11513	6.91928	7.75598	7.21557	7.86265	7.20863	7.31625	7.67316	7.27912	6.85119	7.05984	7.0343	7.1663	6.99155	7.18237	7.17315	7.13224	6.73169	7.01907	7.14536	6.96676	7.29962	7.65254	7.6569	7.25748	7.33375	7.7015	7.59837	6.58466	7.91706	6.43719
2206	BPLI4F15TH	NA	35.2	not assigned.unknown	PGSC0003DMB000000072	Pot_ch05	97.06	764642	764542	8.35164	9.67605	9.00146	9.67072	8.86248	8.31564	9.98289	9.58913	9.05094	9.46163	8.67744	8.96904	8.76835	9.9393	8.9725	8.90768	8.84198	8.96954	8.20009	8.63956	9.37198	9.54143	9.34305	8.83467	9.58129	9.03316	10.1708	9.27639	9.78826	8.58448	9.0621	8.98233	9.29539	8.75391	9.01137	8.57089	8.24981	8.98749	9.09754	10.2719
2208	MICRO.11020.C1	unknown protein [Arabidopsis thaliana]	35.1.42	not assigned.no ontology.proline rich family	PGSC0003DMB000000386	Pot_ch02	98.65	470199	468790	6.36632	6.33437	6.14461	6.65573	6.22051	6.1805	6.27474	6.0663	6.04602	6.05839	6.0319	5.98497	6.10614	6.77316	6.42352	6.58786	6.24793	6.63152	6.28045	6.33056	6.81067	6.67355	6.71554	6.66026	6.81683	6.28403	6.09302	6.46178	5.90951	6.23859	6.55679	6.22958	6.25074	6.08925	5.95431	5.89314	6.23699	6.22195	6.3446	6.09511
2217	SSBN001D04u.scf	hypothetical protein OsJ_003739 [Oryza sativa (japonica cultivar-group)]	35.1	not assigned.no ontology	PGSC0003DMB000000385	Pot_ch10	96.43	325629	326179	10.5257	10.8926	10.5577	11.1518	10.8879	10.2914	10.5898	10.2026	10.5257	10.6797	10.254	10.7083	10.3942	10.2973	10.6027	10.789	10.7778	10.6389	11.3801	9.85817	10.0405	10.3798	9.71963	10.2074	10.3423	9.85783	10.3438	10.3434	9.68281	10.3196	10.4164	10.0526	10.3398	10.7222	9.97622	10.372	10.6878	10.7739	10.2224	10.8041
2218	bf_arrayxxx_0059a05.t7m.scf	NA	35.2	not assigned.unknown	PGSC0003DMB000000034	Pot_ch12	92.94	2032600	2031972	9.93867	9.30216	9.77929	9.51885	8.72227	9.73342	10.6977	9.5301	9.49397	9.99608	9.00818	8.70676	9.51678	10.4438	9.3786	10.5481	9.65181	8.72406	NA	8.27223	8.21838	9.0671	8.53269	9.8065	9.52388	9.15611	9.08293	9.61456	8.84898	9.73628	9.66609	10.403	9.16163	9.61435	9.83538	10.0438	9.1265	9.23884	9.91271	9.99844
2221	bf_arrayxxx_0074g07.t3m.scf	unnamed protein product [Nicotiana tabacum]	35.2	not assigned.unknown	PGSC0003DMB000000034	Pot_ch12	94.77	1731783	1731950	8.91296	9.07175	7.64468	7.93975	7.43883	8.24308	7.60344	8.22276	8.85843	8.43838	8.49399	8.40613	7.24015	8.2252	8.01402	8.48016	9.01684	7.85835	8.75222	7.63709	7.31472	7.41969	7.70678	7.46263	7.69117	7.62755	8.21367	7.92375	8.36155	8.13046	8.09829	9.36853	8.89335	9.13718	8.60412	8.5243	7.72822	8.69376	8.42167	8.53196
2222	MICRO.4674.C1	gamma-aminobutyrate transaminase subunit precursor isozyme 1 [Lycopersicon esculentum]	13.1.1.1	amino acid metabolism.synthesis.central amino acid metabolism.GABA	PGSC0003DMB000000250	Pot_ch07	100	125795	125929	9.59562	9.52095	10.163	8.89365	9.25358	10.37	9.0938	9.46023	9.1773	9.4868	8.86118	8.72333	9.77578	9.51596	8.99106	10.0446	9.58484	9.16673	9.63823	9.18885	9.09332	8.95163	8.61265	9.20254	8.79793	8.86563	9.03839	9.31432	9.27419	8.81238	8.92691	9.41854	9.36199	9.07121	9.71077	9.3395	8.97295	9.04511	9.76305	8.37693
2225	STMET46TV	kinase [Arabidopsis thaliana]	30.2.11	signalling.receptor kinases.leucine rich repeat XI	PGSC0003DMB000000509	Pot_ch08	98.06	50274	49863	5.83151	7.15702	6.01609	5.77485	6.4072	7.91069	6.39775	7.01659	5.91839	5.93308	7.06534	7.78263	6.88603	6.93506	7.25384	5.93576	5.91567	5.91638	7.90528	6.44999	6.0765	6.10573	5.83151	6.24999	6.84661	6.07703	6.10303	5.82636	6.02204	5.84238	6.11101	6.61172	5.8057	6.82837	7.29512	7.56334	7.24515	6.0194	5.73088	5.9032
2227	bf_cswbxxxx_0035d11.t3m.scf	NA	35.2	not assigned.unknown	PGSC0003DMB000000034	Pot_ch12	97.56	1849618	1849861	9.48991	9.5274	8.75333	9.55479	8.60256	8.46128	8.47503	8.57245	9.08091	8.52383	8.09613	9.00969	8.35574	9.52829	8.65371	9.59278	9.35867	8.54905	9.44967	8.37545	7.85329	8.54544	8.74618	8.57089	8.51365	9.04649	8.55368	8.89193	8.03941	9.00042	8.70294	9.50714	9.1253	9.12806	9.47644	9.05687	8.48453	8.61666	9.79066	8.66623
2229	MICRO.12334.C1	NA	35.2	not assigned.unknown	PGSC0003DMB000000147	Pot_ch08	98.84	842935	843453	9.34547	9.30898	8.51588	5.68844	7.82834	7.9426	8.50018	9.45265	7.42705	8.36851	8.08754	8.40542	8.80015	8.92342	8.16202	8.67758	7.76956	7.13991	8.67169	8.51107	8.09991	8.54859	6.83846	8.64261	9.14572	8.86099	7.38533	7.26172	6.36589	8.80296	7.0381	9.29314	5.85478	9.06425	7.87195	9.11674	8.36348	5.68733	8.59554	5.71778
2237	MICRO.1889.C12	CYP72A56 [Nicotiana tabacum]	26.1	misc.cytochrome P450	PGSC0003DMB000000102	Pot_ch07	98.2	1008489	1008102	9.6822	9.2049	9.11674	9.41525	9.2879	8.97579	9.0982	9.38747	9.01984	9.86363	9.85543	9.51441	9.00818	9.56643	8.56543	8.76262	8.96954	8.63479	9.62817	9.05834	8.96241	9.52565	9.04368	8.72907	8.96858	9.35838	9.31168	9.47644	9.24495	9.6328	9.0074	8.74127	9.07613	8.70755	8.67431	9.55906	8.68346	8.66204	8.79813	9.19568
2238	MICRO.115.C2	chaperonin 21 precursor [Lycopersicon esculentum]	29.6	protein.folding	PGSC0003DMB101000063	Pot_ch12	94.79	540737	540385	7.40037	8.92578	8.13783	6.93436	NA	5.86388	5.95166	5.83151	8.61018	6.79429	8.81717	9.44707	5.78499	6.00801	8.44495	6.12632	8.46314	7.99738	7.73622	9.02022	9.54006	5.85231	8.86033	5.81993	8.80581	7.65658	6.97461	7.24393	8.39404	9.08631	7.65765	6.8402	5.98068	7.66885	6.04093	8.72093	9.01586	6.43644	6.68996	8.79385
2239	MICRO.2502.C3	Monodehydroascorbate reductase (MDAR) (Ascorbate free radical reductase) (AFR reductase)	21.02	redox.ascorbate and glutathione	PGSC0003DMB000000021	Pot_ch09	99.31	2185233	2184651	10.5457	10.1724	10.222	10.2127	10.5291	10.3567	10.4051	9.96217	10.4924	10.75	10.8954	10.5855	10.6959	10.458	10.8453	10.8245	10.5921	10.7294	10.809	11.1195	11.1184	10.815	10.8057	10.8921	11.0016	10.7582	10.7679	10.783	10.81	10.2145	10.4906	10.4688	10.2486	10.5045	10.3227	10.4472	10.3983	10.5944	9.9492	10.6116
2244	MICRO.1713.C2	unknown [Solanum tuberosum]	15	metal handling	PGSC0003DMB000000104	Pot_ch01	98.07	1539190	1538880	15.7022	15.8622	15.1585	14.6564	14.6717	16.5573	14.5737	15.6297	14.7977	15.3242	15.3242	15.4551	15.5823	15.1763	15.0553	15.5994	15.6464	14.1622	16.395	15.0172	15.3434	14.401	15.8622	14.8559	15.8072	14.8623	15.2337	15.0712	15.3337	14.3309	14.6992	14.4756	15.2423	14.6717	15.8867	15.2519	14.8479	14.6384	16	14.3648
2246	MICRO.8167.C1	late blight resistance protein Rpi-blb2 [Solanum bulbocastanum]	20.1.02	stress.biotic.receptors	different hits	#N/A	97.18	284167	284910	7.49574	7.5619	7.03843	7.40177	6.8891	7.21605	7.71771	7.32972	6.81022	7.64118	7.1035	6.82881	7.2943	7.53705	7.49007	7.5291	6.86038	6.68581	7.2514	6.97858	6.94744	7.43512	7.09793	6.78693	7.55242	7.48334	6.99194	7.14804	7.15777	7.31674	7.00379	7.51831	7.76283	7.32362	7.8659	7.52562	7.75571	7.15882	7.92308	7.7287
2248	52-xl_pcrli44-46.e_N03_022.scf	NA	35.2	not assigned.unknown	PGSC0003DMB000000047	Pot_ch07	99.36	1702274	1702586	7.95443	7.816	7.65895	7.98545	7.50948	8.22563	7.97083	7.66167	7.88889	7.88889	7.57001	7.97943	7.91304	8.07523	7.95166	8.092	8.24494	7.92128	8.20302	8.27721	8.42558	8.25213	8.18153	8.1266	8.19337	8.13191	7.5729	7.9653	7.72394	8.18011	8.09236	7.74297	8.21593	7.70825	7.97702	7.70579	7.92287	7.43875	8.14377	7.6372
2251	STMED23TV	calcium ion binding / peptidase [Arabidopsis thaliana]	29.3.4.3	protein.targeting.secretory pathway.vacuole	PGSC0003DMB000000415	Pot_ch02	98.49	91036	91366	7.22486	7.15141	7.11023	8.08733	6.63519	6.64471	7.91304	7.88871	7.60755	8.47563	7.13879	6.47397	6.67809	6.83245	7.33269	7.74037	7.76145	8.08204	6.96481	9.79454	6.97097	8.93303	7.74553	8.81667	9.18991	7.4314	7.01857	8.8972	6.83245	8.42081	8.5124	7.05335	6.97603	6.79429	6.48971	7.1035	8.57051	6.86247	7.51948	6.56579
2255	MICRO.4297.C1	chloroplast-specific ribosomal protein [Lycopersicon esculentum]	29.2.1.99	protein.synthesis.chloroplast/mito - plastid ribosomal protein.unknown	PGSC0003DMB000000087	Pot_ch06	99.71	436826	436488	8.42811	7.38989	8.35472	7.15151	8.20249	8.54544	7.91727	8.57771	8.72696	8.10084	9.27989	7.81667	8.44081	7.58838	8.64799	7.46049	8.40504	9.31634	7.84723	9.43653	10.1849	9.13868	9.49699	9.14862	9.19061	8.99384	9.41558	8.47342	9.96082	9.10948	9.10829	7.83955	7.64685	8.0856	8.1094	7.97467	7.71605	8.36719	8.11555	8.02039
2256	bf_mxlfxxxx_0018g08.t3m.scf	molybdenum cofactor biosynthesis protein Cnx1 [Hordeum vulgare]	18	Co-factor and vitamine metabolism	PGSC0003DMB000000412	Pot_ch01	99.35	83073	83226	9.56504	10.3474	10.8131	10.7386	10.2243	10.5559	9.94484	10.0012	9.9492	9.95689	9.83991	10.0893	10.0421	9.8121	10.3204	10.1419	9.96449	10.1357	10.2248	10.1164	10.3314	9.99333	10.0881	10.1114	10.0382	10.1914	10.0519	9.88871	10.0166	10.2962	9.79482	9.24303	10.6775	9.48336	10.3906	10.3478	10.1728	9.46481	10.2833	9.90116
2257	MICRO.5714.C1	Photosystem II stability/assembly factor HCF136, chloroplast precursor	29.8	protein assembly and cofactor ligation	PGSC0003DMB000000183	Pot_ch02	97.87	886846	887167	7.92493	7.14804	8.01117	7.75614	8.00587	7.97731	7.5847	7.68463	7.83311	7.24181	7.93716	7.7744	8.29275	7.09485	8.17826	7.56364	7.60271	8.59449	7.92034	8.80191	8.36874	8.57636	8.54582	8.79332	7.94507	7.94669	7.39965	7.80608	8.238	8.12859	7.98899	7.43628	7.52189	7.74553	8.10845	7.74037	7.78463	6.35485	7.02648	7.32144
2261	MICRO.331.C156	NA	35.2	not assigned.unknown	PGSC0003DMB000000008	Pot_ch10	98.39	562171	561676	6.41149	5.91685	6.81194	6.50732	6.62567	6.81372	5.87487	6.515	5.78823	5.84387	6.49929	6.06854	6.48971	5.88506	6.48923	6.03168	5.89001	5.77485	6.61398	6.10573	5.85354	5.83314	6.10676	5.92957	6.06492	6.25018	5.78331	6.1304	6.1356	6.53739	6.12366	5.92675	6.54008	5.85576	6.49439	6.31764	5.98045	5.78019	6.7105	5.7993
2266	POABJ22TV	binding [Arabidopsis thaliana]	27.3.99	RNA.regulation of transcription.unclassified	PGSC0003DMB000000335	Pot_ch08	99.28	275916	275639	7.24793	6.85854	6.54987	6.91075	6.77726	7.00662	6.89175	6.98874	6.70312	7.28421	6.90439	6.63224	7.33052	7.56334	7.56861	7.2349	7.10261	7.35345	7.38699	7.16764	6.97063	7.06166	7.1722	7.67092	7.81774	7.34741	7.24887	7.05984	6.63835	7.68226	6.36008	6.65573	6.58585	6.48692	7.42489	7.40067	6.38721	6.92428	6.41149	6.68851
2270	MICRO.696.C3	putative glycerate dehydrogenase [Arabidopsis thaliana]	35.2	not assigned.unknown	PGSC0003DMB102000010	Pot_ch01	99.48	791647	791455	9.75135	10.1117	10.3934	10.3105	10.2922	10.4353	10.1015	10.1586	10.2446	10.0741	9.94748	10.4308	10.5457	10.0506	10.3492	10.318	9.87136	9.75445	9.99628	9.91342	10.1228	9.86406	9.65421	10.06	9.95048	9.87005	10.1776	9.7045	10.3184	9.67014	9.73282	9.97172	9.86363	10.5966	10.4822	10.2155	10.4292	9.88691	10.062	10.0661
2271	MICRO.12615.C1	protein F2D10.32 [imported] - Arabidopsis thaliana	29.6	protein.folding	PGSC0003DMB000000032	Pot_ch04	95.51	2348013	2348479	7.22424	6.43422	6.78149	7.11832	7.40088	6.74766	7.22796	7.21158	7.17176	7.20225	7.21186	7.15276	7.2734	6.93868	7.36207	6.93021	7.19924	7.07835	7.27599	6.97728	7.34943	7.18904	6.97632	7.02286	7.13549	6.70044	6.84915	6.70681	7.3417	6.96132	7.35773	7.32005	6.53007	6.86486	6.89115	6.91798	7.50862	7.11724	6.86547	6.88687
2272	MICRO.1677.C3	unknown protein [Arabidopsis thaliana]	29.5.11.20	protein.degradation.ubiquitin.proteasom	PGSC0003DMB000000079	Pot_ch07	98.09	979298	979874	10.2354	9.80616	10.6182	10.0062	10.5713	9.96787	9.86111	9.75292	10.0446	10.5669	10.3519	10.0492	9.99154	10.5481	10.1694	10.0544	10.1232	10.3303	9.95656	9.95594	10.222	10.9004	10.3471	10.3236	10.9068	10.7235	10.7582	10.3821	10.0709	10.3358	9.85317	10.3515	10.3629	10.5926	10.4984	9.85105	10.0795	10.0455	9.86111	10.459
2273	MICRO.17046.C1	unknown protein [Arabidopsis thaliana]	35.2	not assigned.unknown	PGSC0003DMB000000289	Pot_ch10	100	100878	101186	7.82305	8.21302	6.35433	6.41409	8.48875	7.68525	8.36322	7.72944	8.53699	8.017	8.90952	8.41894	7.76471	8.56209	8.57363	8.54521	8.52127	7.55273	7.15231	6.02336	6.41183	7.07268	6.55352	6.43826	6.03015	6.79634	7.93573	5.81904	6.50387	6.22137	6.84524	6.91295	8.95163	6.25299	7.11771	7.33198	7.68699	6.93885	7.84195	7.25074
2274	MICRO.5360.C2	NA	35.2	not assigned.unknown	PGSC0003DMB000000599	Pot_ch10	99.72	105999	105283	5.75621	8.21263	5.73585	8.11802	5.74013	8.1193	5.72752	5.76949	7.69079	8.17799	5.7653	5.97887	7.58716	5.65055	5.95523	6.6652	8.17695	7.0432	8.65982	6.36008	5.71574	6.61172	5.7772	6.33543	6.6597	6.73411	6.73511	6.60484	5.72022	5.70154	5.7708	5.91105	5.84797	7.72293	7.59479	6.00011	5.95811	7.5922	5.82422	7.52794
2276	MICRO.1435.C1	nucleotide binding [Arabidopsis thaliana]	33.99	development.unspecified	PGSC0003DMB102000010	Pot_ch01	100	14991	15435	12.7447	12.9067	13.1421	13.1322	13.0136	13.4146	12.7168	12.7973	12.8843	12.9444	12.8155	13.1908	13.4284	13.066	12.9338	13.3686	12.9927	12.7487	12.6707	12.4694	12.6761	12.9823	12.7646	12.7179	12.9784	12.7333	12.741	12.8543	12.2104	12.7422	12.3782	12.5759	13.194	13.0819	13.1322	NA	13.0864	12.6616	13.1875	12.8128
2282	MICRO.16302.C1	arsenate reductase (glutaredoxin)/ electron transporter/ thiol-disulfide exchange intermediate [Arabidopsis thaliana]	21.04	redox.glutaredoxins	PGSC0003DMB000000035	Pot_ch01	99.29	687793	687094	7.80279	7.16082	6.66541	7.11002	6.8873	7.48919	8.05133	8.88823	7.68667	8.15422	8.26526	7.46421	6.83521	6.33579	8.43531	7.45044	7.58452	6.77674	7.5054	6.39682	6.08589	6.68851	7.12335	6.5929	7.14748	6.24247	7.06128	6.41333	7.34196	9.29398	6.46	6.49304	7.14259	7.84772	7.65849	7.39631	6.81067	8.40525	7.91662	9.41643
2285	bf_suspxxxx_0016d04.t3m.scf	UDP-glycosyltransferase/ transferase, transferring glycosyl groups [Arabidopsis thaliana]	26.02	misc.UDP glucosyl and glucoronyl transferases	PGSC0003DMB000000157	Pot_ch07	99.84	228492	227865	5.81904	5.79416	6.0356	6.31978	6.59667	6.73779	6.3475	6.86859	7.63569	5.63684	7.22915	6.20326	7.37796	5.95201	6.49217	6.0019	7.44921	8.32976	6.74859	7.97612	8.45961	6.54636	7.14163	8.4634	6.53647	6.7444	5.81181	6.18787	7.21514	5.9897	7.91727	5.80237	5.84126	5.89242	5.72022	6.3318	6.06246	6.27336	5.9675	6.10282
2286	MICRO.10698.C2	Os01g0153500 [Oryza sativa (japonica cultivar-group)]	35.2	not assigned.unknown	PGSC0003DMB000000180	Pot_ch06	98.54	755547	755820	10.6656	11.9601	11.5928	10.8672	11.1647	12.3108	11.7297	11.2237	11.31	12.1539	10.8015	10.9593	12.2114	12.1674	10.7591	12.4663	11.3758	10.7849	11.8391	10.74	10.3782	11.1032	11.5748	12.0428	11.1665	11.2188	10.9418	12.2245	11.3075	11.0296	10.3806	10.5362	11.0264	10.6015	11.9532	11.3616	12.0824	10.4238	11.4208	11.688
2287	MICRO.11666.C1	unknown [Arabidopsis thaliana]	35.1	not assigned.no ontology	PGSC0003DMB000000090	Pot_ch03	100	614217	614494	8.01896	7.90376	7.50343	7.67802	7.45521	7.77413	7.51894	7.53242	7.7607	8.07239	8.07872	7.5753	7.80183	7.62455	8.08022	8.0227	7.80048	7.70054	7.40413	7.99133	7.78104	8.10058	7.65237	7.68425	7.5753	7.39461	7.7394	7.61121	7.52635	8.04909	7.52111	7.46211	7.59246	7.98559	7.67137	8.12944	7.86109	7.97875	7.61121	7.9822
2289	MICRO.2060.C1	Phosphatidylinositol 3- and 4-kinase, catalytic [Medicago truncatula]	30.4	signalling.phosphinositides	PGSC0003DMB000000103	Pot_ch05	99.14	705023	702483	14.9456	14.2557	14.5155	14.1444	14.3743	14.8479	14.3918	14.915	14.5204	14.2245	14.4956	14.091	14.6887	14.535	14.318	14.2599	14.8169	14.042	14.2284	13.9794	14.0743	13.9308	14.0848	13.9519	13.8998	14.1511	13.9794	13.4383	13.6922	14.2799	13.7074	14.1302	13.9519	14.5951	14.8842	14.3558	14.6887	13.9431	14.8169	13.8359
2292	MICRO.1751.C32	putative kunitz-type proteinase inhibitor precursor P1H5 [Solanum tuberosum]	20.1.07.06	stress.biotic.PR-proteins.proteinase inhibitors	PGSC0003DMB000000159	Pot_ch03	98.05	623928	625002	5.73826	5.78823	6.42527	6.68032	6.41652	6.48613	5.83552	6.59164	6.67355	5.65793	5.70414	6.48661	6.1987	6.13173	6.22472	6.61398	6.64735	6.15667	6.18571	5.7333	5.7957	5.74213	5.71778	5.86865	5.69121	6.69003	6.18247	6.04147	5.73585	5.85354	6.42394	6.89175	6.31315	5.70606	6.25673	5.80352	6.67809	5.81904	6.34487	6.83983
2297	bf_mxflxxxx_0027e06.t3m.scf	NA	35.2	not assigned.unknown	PGSC0003DMB000000004	Pot_ch02	92.01	3072735	3073245	10.3512	9.50001	9.56676	9.79002	9.72235	9.52804	9.46535	9.80128	9.9682	10.0586	9.74298	9.45539	9.46329	9.47887	9.8209	9.87953	10.2344	9.43706	10.085	8.96715	8.90927	9.19359	9.12833	9.03214	9.27505	9.34657	9.96418	9.52981	9.11674	9.94711	9.3392	9.93527	9.83862	9.78612	9.83991	10.1893	10.1414	9.09491	9.802	9.81367
2301	MICRO.7631.C1	unknown protein [Arabidopsis thaliana]	35.2	not assigned.unknown	PGSC0003DMB000000460	Pot_ch04	99.87	272805	273575	11.7872	11.8175	11.6311	11.16	11.6522	11.3031	11.5229	11.8465	11.3303	11.3901	10.9937	11.6044	11.8129	11.3244	11.4264	11.608	11.6114	11.3745	12.1298	11.0691	11.3126	11.0331	11.1212	11.2152	11.3106	11.0612	11.1779	10.7245	10.6211	11.1156	11.1335	11.4408	11.1392	11.7967	11.6093	11.5768	11.478	11.2328	11.4108	11.1222
2309	172D11AF.esd	NA	11.1.13	lipid metabolism.FA synthesis and FA elongation.acyl-CoA binding protein	PGSC0003DMB000000126	Pot_ch03	95.83	296863	297121	10.3116	10.212	10.2109	10.2211	10.191	10.7561	10.2255	10.3508	10.1675	10.4071	10.0142	10.2258	10.2755	10.4345	10.191	10.4919	10.3306	10.2113	10.5837	9.92746	10.2496	10.1056	10.4534	10.1192	10.2074	10.1433	10.6996	10.1795	9.93278	10.4071	10.3845	10.502	10.6917	10.1186	10.3845	10.1754	10.4055	10.432	10.4709	10.6269
2311	MICRO.12098.C1	ATP binding [Arabidopsis thaliana]	35.2	not assigned.unknown	PGSC0003DMB000000150	Pot_ch06	98.53	174476	175087	10.0502	10.0784	10.0526	10.0401	10.1283	10.3326	10.0817	10.5227	9.94405	10.4171	10.533	10.4961	10.0623	10.3492	10.6053	10.0836	10.2517	8.66045	9.80233	9.13999	8.40103	9.22537	9.79039	9.18097	8.70755	9.16425	9.06597	9.4232	10.3411	9.84706	9.17217	10.214	9.71283	10.1131	10.3254	9.82582	10.5991	9.8781	9.91774	10.4679
2313	MICRO.15632.C1	Phosphatidate cytidylyltransferase (CDP-diglyceride synthetase) (CDP-diglyceride pyrophosphorylase) (CDP-diacylglycerol synthase) (CDS) (CTP:phosphatidate cytidylyltransferase) (CDP-DAG synthase) (CDP-DG synthetase)	11.3	lipid metabolism.Phospholipid synthesis	PGSC0003DMB000000214	Pot_ch03	99.71	454786	454090	11.8949	11.7997	12.0125	12.0362	11.7	11.5127	11.6478	11.7379	11.3543	11.6021	11.2949	11.6369	11.5149	11.5581	11.5107	11.7982	11.5155	10.767	11.5149	11.0139	10.4584	11.2085	11.4141	10.8783	10.8249	11.1798	10.7335	10.8656	11.1222	11.7654	11.1693	11.71	11.4481	11.9197	11.8245	11.5202	11.7231	10.9706	11.9609	10.8959
2314	MICRO.3598.C4	Os06g0129800 [Oryza sativa (japonica cultivar-group)]	35.2	not assigned.unknown	PGSC0003DMB000000069	Pot_ch05	98.87	2024229	2023877	5.73169	9.92986	9.8842	10.0273	9.52858	9.48581	9.25832	6.94379	9.39244	9.6406	5.73209	5.68886	5.89121	7.14612	9.4197	5.73853	9.6242	9.79569	5.77446	5.80697	9.5783	9.56352	9.66899	9.84894	5.64514	9.52228	6.81619	10.0109	5.65566	9.02765	6.64471	8.86337	5.77198	6.92957	9.19697	5.70044	9.05364	6.65595	5.61369	9.3278
2316	MICRO.4599.C1	transcription factor IIIA [Lycopersicon esculentum]	27.3.11	RNA.regulation of transcription.C2H2 zinc finger family	PGSC0003DMB000000506	Pot_ch10	97.29	191005	191298	8.12586	8.25711	8.17253	8.09649	8.01291	8.1411	7.81308	7.82576	7.86115	7.95885	7.7391	8.11075	7.90683	8.12918	8.26179	7.65315	8.32894	7.87305	8.27721	7.71628	7.63386	7.56175	7.56084	7.69027	7.93349	7.81464	7.75194	7.8311	7.56209	8.10303	7.70095	8.18904	8.04347	7.92854	7.92355	8.15115	7.85036	7.80592	8.07335	7.7089
2320	MICRO.6338.C1	kinase [Arabidopsis thaliana]	35.1	not assigned.no ontology	PGSC0003DMB102000010	Pot_ch01	98.29	540695	540928	8.9608	9.05208	9.15725	9.1358	9.01333	9.34603	8.52484	9.11674	9.18545	8.76917	8.968	9.22754	8.87858	8.95699	9.13718	8.63334	9.38018	8.90452	9.07646	8.50689	8.55772	8.66795	9.08778	8.66532	8.88113	8.67758	9.08041	8.81157	8.8579	9.19883	8.5826	8.8577	8.755	8.62674	8.72306	9.08853	8.86449	8.35942	8.72804	8.76512
2321	cSTS6K9TH	hypothetical protein SDM1_4t00019 [Solanum demissum]	35.2	not assigned.unknown	PGSC0003DMB102000002	Pot_ch05	95.65	2914127	2913440	7.31517	7.77182	7.04396	6.70442	6.94709	7.19266	6.60938	7.16107	6.92875	7.26437	7.21744	7.44905	7.34632	7.07645	6.97097	7.53705	7.08331	6.68226	7.2339	6.95385	6.91384	7.12207	6.69114	6.73859	7.01017	7.4104	6.6115	6.75951	6.62835	7.49439	6.7105	7.04109	7.26665	6.87463	7.05146	7.5949	7.36995	6.57263	7.2943	6.81175
2323	MICRO.416.C2	Eukaryotic-type DNA primase, large subunit [Medicago truncatula]	28.1	DNA.synthesis/chromatin structure	No Significant Hit	#N/A	NA	NA	NA	10.0208	10.8561	10.9007	9.70421	10.3423	9.814	10.1749	10.2525	9.8146	10.1488	9.04286	9.7778	9.62021	10.0328	10.3066	9.66498	10.1741	9.15108	9.82751	8.89819	8.96992	8.81283	8.92734	8.95146	8.5847	8.62185	9.17604	8.44939	8.53887	9.15373	9.40624	10.0846	9.89494	10.0237	10.1762	9.63918	10.3654	9.0022	9.61844	9.52535
2325	MICRO.11154.C1	NA	29.4	protein.postranslational modification	PGSC0003DMB000000114	Pot_ch12	96.48	601441	601894	10.1668	10.0896	9.94607	9.77544	9.69313	9.91581	9.72575	9.66498	9.8271	9.72783	9.87662	9.83775	9.80717	9.91875	9.939	9.70684	10.2281	9.57374	10.0519	9.95347	9.78504	9.82121	10.3571	9.60728	9.888	10.0432	9.69096	9.65294	9.45154	9.79454	9.93956	10.2382	9.93657	9.5467	10.0173	9.75534	9.72172	9.76564	10.1597	9.43562
2327	MICRO.9733.C1	Ubiquitin; Seven in absentia protein [Medicago truncatula]	35.2	not assigned.unknown	PGSC0003DMB000000453	SL2.10ch03	99.31	259808	259088	11.2061	11.4368	10.6433	10.7945	10.5744	10.4944	10.6269	11.0653	10.8746	11.3484	10.949	10.6068	10.3192	10.6803	11.4874	10.9438	11.0619	9.92487	10.9587	10.4277	10.1999	10.4705	10.0321	9.58152	9.59309	9.89737	10.3361	9.94362	9.50411	10.8019	10.1373	11.0021	10.4171	11.0889	10.9197	10.9253	10.4722	10.5799	10.9952	10.2019
2328	bf_arrayxxx_0075b06.t7m.scf	NPR1-interactor protein 1 [Lycopersicon esculentum]	27.3.35	RNA.regulation of transcription.bZIP transcription factor family	PGSC0003DMB000000129	Pot_ch10	96.9	1474133	1474551	9.79735	9.75976	9.79039	9.65391	9.247	9.75383	9.79002	9.61959	9.55883	9.95048	9.24359	9.39705	9.46112	9.65521	9.68728	9.94711	9.82682	9.07852	9.71803	9.48848	9.14841	9.50879	9.55792	9.06178	9.41476	9.3625	8.87062	9.4588	9.06178	9.65733	9.12591	9.62278	9.71963	9.48007	9.49397	9.85287	9.94074	9.31273	9.72939	9.12442
2329	MICRO.1102.C4	water channel [Arabidopsis thaliana]	34.19.3	transport.Major Intrinsic Proteins.NIP	PGSC0003DMB000000147	Pot_ch08	97.83	612843	612429	7.45817	6.97012	6.72347	6.86865	7.51136	7.22558	7.23367	7.17641	7.43099	7.09359	7.90364	6.88639	7.13234	6.95908	7.10126	7.5286	7.79856	7.30034	7.33588	7.30107	6.67494	6.96636	6.62509	7.05711	7.2207	7.29043	7.69152	6.85847	7.26377	6.59726	7.51726	7.88279	7.05206	7.37396	7.27285	7.72418	6.78071	6.87846	6.93541	7.08051
2330	MICRO.12664.C1	putative thaumatin-like protein [Solanum tuberosum]	20.2	stress.abiotic	PGSC0003DMB000000477	Pot_ch12	98.11	99918	100765	6.11565	6.00846	9.06546	6.31468	6.08536	5.87036	9.23534	7.52337	6.94379	9.30433	6.18522	7.0631	9.68637	7.25837	6.1362	8.26618	5.89217	7.27165	9.37805	7.31234	6.18276	6.83295	6.18335	7.9234	6.7333	7.98186	7.38934	8.22722	6.06684	6.16346	6.56338	5.91176	6.85718	6.39783	6.98254	7.61486	6.78441	6.02807	9.44076	6.6592
2331	bf_mxlfxxxx_0060a08.t3m.scf	heat shock protein binding / unfolded protein binding [Arabidopsis thaliana]	20.2.1	stress.abiotic.heat	PGSC0003DMB000000120	Pot_ch02	99.01	31035	30632	6.34785	6.49304	7.49007	6.95466	6.25785	6.03713	6.09124	6.29307	6.19373	6.59947	6.10126	6.44188	6.10987	5.99676	6.25196	6.85909	6.63051	6.36216	6.23072	6.08231	5.85576	6.56609	6.5555	5.94704	5.92051	5.83889	5.89865	6.27787	5.8246	6.24812	6.01432	6.17685	5.87779	6.05238	6.04407	6.49162	7.02451	5.82245	6.56194	5.8876
2333	MICRO.347.C17	Os01g0924300 [Oryza sativa (japonica cultivar-group)]	35.1	not assigned.no ontology	different hits	#N/A	98.06	162628	163243	11.6471	11.7661	11.8472	11.791	11.466	11.3985	11.3113	11.3689	10.8735	11.5081	11.052	11.3869	11.4214	11.8099	11.2868	11.6907	11.2377	11.2043	12.0078	11.104	10.8761	11.4925	11.2353	11.1693	11.4264	11.622	11.2506	11.5418	11.0439	11.5378	11.1173	11.1947	11.7824	11.3671	11.7997	11.6	11.3194	10.9186	11.9908	10.814
2334	MICRO.14796.C1	Os12g0556600 [Oryza sativa (japonica cultivar-group)]	23.1.1.10	nucleotide metabolism.synthesis.pyrimidine.CTP synthetase	PGSC0003DMB000000104	Pot_ch01	95.97	1188701	1189067	10.4387	10.7097	10.8086	10.9212	10.5403	10.4773	10.3639	10.36	10.397	10.3782	10.0083	10.3782	10.5807	10.723	10.5837	10.6491	10.5297	10.655	10.5075	10.8165	10.8965	10.6483	10.6393	11.0021	10.3838	11.1785	10.1232	10.547	10.4849	10.6622	10.3849	10.5907	10.4547	10.4463	10.5868	10.426	10.4127	9.98148	10.667	10.1879
2335	MICRO.9258.C2	unknown protein [Arabidopsis thaliana]	35.1	not assigned.no ontology	PGSC0003DMB000000626	Pot_ch10	100	100339	99904	8.87746	9.56322	9.1682	9.19725	8.87376	9.25864	9.3392	8.783	9.26086	9.52769	8.53063	9.4639	8.88045	9.4264	8.92935	10.0737	9.47257	9.80426	9.02381	9.49194	9.63618	9.78646	10.3755	9.50259	9.37769	9.29478	9.66498	9.69719	8.93627	9.3487	9.26119	9.25738	9.48741	8.93077	9.20947	8.98773	9.41796	8.99883	8.92093	9.46059
2336	bf_arrayxxx_0080b11.t7m.scf	NA	35.2	not assigned.unknown	PGSC0003DMB000000048	Pot_ch08	90.73	856936	857455	11.6516	9.09709	10.9943	10.9369	11.8743	11.4208	11.6267	11.2579	11.8282	11.5868	12.5565	11.72	11.7364	10.7362	11.7953	10.9996	11.1227	8.33493	10.9257	8.1602	8.18198	7.89901	7.89788	8.77265	7.86397	9.40217	8.15557	8.74673	8.87682	10.3751	7.60432	10.8727	10.4243	11.1117	11.3373	11.5215	11.0171	10.2179	9.42608	10.8896
2337	bf_lbchxxxx_0057g03.t3m.scf	NA	35.1	not assigned.no ontology	No Significant Hit	#N/A	NA	NA	NA	6.36589	6.63318	6.39376	6.34126	6.32861	6.43422	6.59711	6.51437	5.987	5.91993	6.41409	6.42991	6.61631	6.24152	6.31817	6.33056	6.01156	5.86865	6.39189	6.07321	6.27446	5.9925	5.98	6.08231	6.24812	6.27741	5.84847	5.9943	6.15507	6.60836	6.19198	6.44286	6.34504	6.42394	6.38345	6.67403	6.55299	5.66527	6.20955	6.16137
2340	cSTA40H16TH	vacuolar protein sorting protein 33 homolog F28P10.160 - Arabidopsis thaliana	29.3.4.3	protein.targeting.secretory pathway.vacuole	PGSC0003DMB000000072	Pot_ch05	98.48	815141	814945	7.95831	8.52078	8.53096	8.66396	8.73471	8.67777	8.42388	8.41591	8.48802	8.33793	8.08204	8.46736	8.49314	8.08302	8.71106	8.21747	8.53937	8.00354	8.11773	7.83073	7.829	7.62173	7.84359	7.84772	7.63386	7.76569	7.28636	7.48959	7.82482	7.58612	7.79994	8.06139	8.14441	8.661	8.50469	8.41683	8.78918	8.07758	8.3586	7.61806
2343	MICRO.142.C1	GTP-binding-like protein [Solanum tuberosum]	29.3.3	protein.targeting.chloroplast	PGSC0003DMB000000268	Pot_ch03	98.98	329347	329739	14.7047	14.6564	15.133	15.4202	14.8233	15.3337	14.5155	14.5641	14.5737	14.7215	14.2843	14.6826	15.095	14.9025	14.351	14.6054	14.6887	15.3526	14.7598	14.9684	15.0327	14.6992	15.0094	15.1682	15.2801	14.9456	14.6992	15.095	14.2368	14.7101	14.6887	14.3309	15.025	14.6667	15.1412	14.8041	14.915	14.1833	15.0402	14.134
2346	MICRO.450.C1	Os12g0548200 [Oryza sativa (japonica cultivar-group)]	31.4	cell. vesicle transport	PGSC0003DMB000000053	Pot_ch09	99.91	912142	913260	12.8719	12.3611	11.866	11.967	11.9214	11.9513	12.732	12.9324	12.587	13.1207	12.5153	11.9404	11.743	12.7447	12.9142	11.9427	12.8732	12.4673	12.9796	12.3469	11.4946	11.6782	12.7244	12.7521	12.6368	11.69	12.3995	11.5663	11.4252	12.708	11.6	12.7499	13.1084	11.9096	13.1226	13.1049	13.0723	12.3261	12.3108	12.3865
2348	MICRO.11368.C1	putative homeodomain protein [Arabidopsis thaliana]	27.3.22	RNA.regulation of transcription.HB,Homeobox transcription factor family	PGSC0003DMB000000021	Pot_ch09	97.89	59095	59710	8.02802	8.20745	8.5747	8.24866	8.19154	8.46393	7.97943	7.63903	8.09702	7.97943	7.81667	8.05235	7.9484	7.44454	7.93477	8.35648	8.16202	7.65658	7.76569	7.41969	7.32923	7.42718	7.12969	7.48549	7.22166	7.41956	7.67557	7.34724	7.33508	7.24882	7.43607	6.9442	7.20399	7.65687	7.42875	7.20728	7.19285	7.16177	8.05799	6.97052
2353	MICRO.11642.C1	nucleotide binding [Arabidopsis thaliana]	35.1	not assigned.no ontology	PGSC0003DMB102000027	Pot_ch05	98.68	1945530	1946973	10.0332	8.83352	8.71678	8.23566	9.49519	8.98691	9.48107	9.50118	9.63943	8.45156	8.55023	8.36031	10.4203	8.15937	8.30254	11.008	9.11441	8.08977	9.26557	9.32314	7.36498	8.20411	8.92224	9.94887	9.81789	8.27262	8.71161	9.29622	8.85644	8.7472	9.65421	8.38851	9.20388	10.2074	9.98107	8.79835	8.8855	8.30811	9.36199	8.69126
2357	bf_arrayxxx_0078d11.t7m.scf	NA	35.1	not assigned.no ontology	No Significant Hit	#N/A	NA	NA	NA	9.93626	9.89099	9.61345	8.94679	10.3755	9.96967	10.1615	8.97721	9.28412	9.429	10.1411	10.4224	10.1276	10.2113	9.87417	10.0972	8.83669	8.62455	9.58373	8.7924	9.54584	9.60611	9.46481	9.51765	9.76564	9.8486	9.51111	9.32338	10.7982	9.21627	9.93247	9.38594	9.79328	10.0854	9.567	10.0446	8.73721	10.1369	9.44733	10.2867
2361	MICRO.2430.C1	acid invertase [Solanum tuberosum]	2.2.1.03.03	major CHO metabolism.degradation.sucrose.invertases.vacuolar	PGSC0003DMB000000605	Pot_ch03	99.88	106142	105282	5.92228	5.9604	5.94159	5.94576	7.61911	5.75171	6.06822	6.12714	6.26864	5.85663	6.45488	5.9339	5.94819	5.89278	6.04591	6.0803	5.90546	9.28278	5.82359	7.94036	8.99486	7.29626	9.59812	9.05712	8.24779	8.26982	9.05972	7.76313	9.37692	6.75812	8.6411	6.65828	6.33809	6.05796	5.91792	5.8179	5.80301	6.82327	5.69728	8.03645
2365	MICRO.3640.C1	nucleic acid binding [Arabidopsis thaliana]	27.1.1	RNA.processing.splicing	PGSC0003DMB000000191	Pot_ch08	96.58	405758	406749	6.54949	6.54613	6.88034	6.82975	6.25046	6.56549	6.11441	6.51617	6.50819	6.46122	6.17685	6.61602	6.1725	6.48732	6.36701	6.3861	6.935	6.41501	6.43768	6.16007	6.28366	6.23348	6.26177	5.89314	6.37556	6.25243	6.16157	6.38036	6.22768	6.53962	6.14703	6.64042	6.58935	6.32861	6.45708	6.49106	6.18542	6.35039	6.87043	6.29762
2367	MICRO.6984.C2	Os04g0496800 [Oryza sativa (japonica cultivar-group)]	35.1	not assigned.no ontology	PGSC0003DMB000000152	Pot_ch11	100	1105708	1106296	8.1602	7.91084	8.58572	8.35524	8.25496	7.97009	7.92625	7.93655	8.07422	8.08426	8.13737	8.49809	8.0671	8.00162	8.34117	8.45815	8.33515	8.69487	8.85102	9.58747	9.2395	8.92408	8.73816	9.02845	9.40544	9.20441	8.3751	8.6505	8.7091	8.31432	8.3589	8.29107	8.35648	8.72118	8.76558	8.4908	8.13476	8.27333	8.29476	8.27292
2368	MICRO.11421.C1	UDP-glycosyltransferase/ transferase, transferring glycosyl groups / transferase, transferring hexosyl groups [Arabidopsis thaliana]	26.02	misc.UDP glucosyl and glucoronyl transferases	PGSC0003DMB000000528	Pot_ch02	99.39	259451	258474	7.1397	7.03685	7.5659	7.45834	7.52061	7.57248	7.55349	7.79885	7.97858	6.9014	7.10235	7.633	8.04166	7.27017	7.60021	7.09265	7.8844	7.35367	7.6807	8.11825	7.56922	7.14163	6.94431	7.33641	7.60403	6.99133	7.09652	6.8127	7.16565	7.0205	6.80576	6.771	7.08167	7.55025	7.84195	7.03713	7.6883	7.15702	7.08362	7.9653
2373	MICRO.7977.C1	glycine hydroxymethyltransferase [Arabidopsis thaliana]	1.02.05	PS.photorespiration.serine hydroxymethyltransferase	PGSC0003DMB000000105	Pot_ch01	99.88	1064080	1064887	10.2089	10.5661	10.4769	10.6692	10.4598	10.8209	10.6599	10.5072	10.491	10.383	10.267	10.3751	10.3346	10.3415	10.7331	10.8382	10.4822	10.6847	10.3596	10.4607	10.534	10.5713	10.5837	10.4818	10.5645	10.4705	10.6826	10.6683	10.6072	10.4119	10.5889	10.4969	10.4928	10.2848	10.4247	10.2548	10.3736	10.4143	10.6922	10.9895
2377	MICRO.17756.C1	AAP7; amino acid permease [Arabidopsis thaliana]	34.3	transport.amino acids	PGSC0003DMB000000076	Pot_ch07	96.62	785029	784449	8.74949	8.72008	9.14115	9.18002	8.42146	8.86001	9.02983	8.43	9.08112	8.21938	8.56982	8.27527	8.87145	8.86719	9.22833	8.90221	9.32653	8.80904	8.28684	8.12064	8.52757	8.93933	7.97921	8.11904	8.30563	8.68331	8.79385	8.62138	9.07019	8.48114	8.65747	9.09685	9.17046	8.147	8.21559	8.81372	8.24268	8.66116	8.59623	8.22563
2386	MICRO.3603.C1	transcription coactivator [Arabidopsis thaliana]	33.99	development.unspecified	PGSC0003DMB000000413	Pot_ch07	99.65	25406	25689	12.601	13.4026	12.7435	13.6265	12.5277	13.8596	13.2476	13.5045	13.3983	12.8861	12.4857	13.3919	13.773	12.8784	12.9882	13.5045	13.3388	13.1711	13.6583	12.4374	12.7935	12.3035	12.8359	12.8502	12.3865	12.33	12.6668	12.6519	12.7786	12.4572	12.6786	12.4363	12.8371	12.2905	12.5987	13.3818	13.2534	13.0595	13.3983	12.6594
2388	MICRO.8595.C1	chloroplast lipocalin [Solanum tuberosum]	35.1	not assigned.no ontology	PGSC0003DMB000000771	Pot_ch12	99.61	114744	114231	8.38819	8.1193	8.28714	8.40651	8.1411	8.51724	8.17517	8.28043	8.55814	8.21348	8.71232	8.49842	8.74646	8.06139	8.63038	8.56355	8.68299	8.15937	9.34445	7.88497	8.0233	8.13112	7.90683	8.24225	8.31277	8.01521	8.36747	8.11431	8.33597	8.18708	7.90621	8.23151	8.56873	8.50874	8.55023	8.13811	8.50571	8.20098	8.35321	8.31019
2392	MICRO.7562.C1	NA	35.2	not assigned.unknown	PGSC0003DMB000000069	Pot_ch05	96.22	336123	335649	7.6679	7.62885	7.81099	7.81759	7.7105	7.65109	7.64764	7.68588	7.65414	7.32808	7.3858	7.81359	7.78493	8.02207	7.92287	7.84751	8.0216	7.26563	7.6822	7.03767	7.20892	7.08888	7.41969	7.28952	7.43293	6.8944	7.52713	7.23684	7.22228	7.33198	7.57023	7.60894	7.435	7.82856	7.54177	7.77488	8.15035	7.46077	7.829	7.69624
2394	cPRO4M17TH	unknown protein [Arabidopsis thaliana]	35.2	not assigned.unknown	PGSC0003DMB000000095	Pot_ch01	92.85	135872	136574	9.60588	10.1096	9.7308	10.1505	9.898	9.72547	9.89637	9.56478	9.79421	10.0519	9.48234	9.48336	9.78881	9.81789	10.2182	10.4216	10.2521	10.0495	10.2123	9.6242	9.86846	9.74938	10.1807	9.90221	9.87042	9.8977	9.25135	9.92381	9.70328	9.93247	9.96615	9.91401	9.9638	9.84734	9.99404	10.0259	10.233	9.72016	10.2859	9.39132
[truncated: 7,153 more rows]
[truncated: 148 more columns]
