# Supplementary material for: Organ specificity and transcriptional control of metabolic routes revealed by expression QTL profiling of source--sink tissues in a segregating potato population
Source: BMC Plant Biol. 2012 Feb 7;12:17. doi: 10.1186/1471-2229-12-17 (PMC3546430; doi:10.1186/1471-2229-12-17)
Supplement: Additional file 9 — Tuber Cy3 and Cy5 qnormalized data + genome info partII. [file 1471-2229-12-17-S9.XLSX]

## Sheet: Sheet1
Hybridization REF	Gene_ID	Description blastX	BINCODE	GO CLASS	PGSC Scaffold hit	Expected Chrom nr	%identity (unigene against genome)	Start (scaffold pos)	Stop (scaffold pos)	T_Cy3_CE017	T_Cy3_CE069	T_Cy3_CE072	T_Cy3_CE084	T_Cy3_CE110	T_Cy3_CE141	T_Cy3_CE145	T_Cy3_CE155	T_Cy3_CE164	T_Cy3_CE165	T_Cy3_CE171	T_Cy3_CE195	T_Cy3_CE196	T_Cy3_CE202	T_Cy3_CE218	T_Cy3_CE222	T_Cy3_CE232	T_Cy3_CE233	T_Cy3_CE276	T_Cy3_CE277	T_Cy3_CE350	T_Cy3_CE447	T_Cy3_CE602	T_Cy3_CE603	T_Cy3_CE604	T_Cy3_CE605	T_Cy3_CE607	T_Cy3_CE608	T_Cy3_CE609	T_Cy3_CE615	T_Cy3_CE624	T_Cy3_CE628	T_Cy3_CE630	T_Cy3_CE631	T_Cy3_CE632	T_Cy3_CE633	T_Cy3_CE635	T_Cy3_CE636	T_Cy3_CE639	T_Cy3_CE642
Reporter REF	Gene_ID	Description blastX	BINCODE	GO CLASS	PGSC Scaffold hit	Expected Chrom nr	%identity (unigene against genome)	Start (scaffold pos)	Stop (scaffold pos)	Normalized Log2 Ratio	Normalized Log2 Ratio	Normalized Log2 Ratio	Normalized Log2 Ratio	Normalized Log2 Ratio	Normalized Log2 Ratio	Normalized Log2 Ratio	Normalized Log2 Ratio	Normalized Log2 Ratio	Normalized Log2 Ratio	Normalized Log2 Ratio	Normalized Log2 Ratio	Normalized Log2 Ratio	Normalized Log2 Ratio	Normalized Log2 Ratio	Normalized Log2 Ratio	Normalized Log2 Ratio	Normalized Log2 Ratio	Normalized Log2 Ratio	Normalized Log2 Ratio	Normalized Log2 Ratio	Normalized Log2 Ratio	Normalized Log2 Ratio	Normalized Log2 Ratio	Normalized Log2 Ratio	Normalized Log2 Ratio	Normalized Log2 Ratio	Normalized Log2 Ratio	Normalized Log2 Ratio	Normalized Log2 Ratio	Normalized Log2 Ratio	Normalized Log2 Ratio	Normalized Log2 Ratio	Normalized Log2 Ratio	Normalized Log2 Ratio	Normalized Log2 Ratio	Normalized Log2 Ratio	Normalized Log2 Ratio	Normalized Log2 Ratio	Normalized Log2 Ratio
18195	MICRO.12697.C1	Flavoprotein pyridine nucleotide cytochrome reductase [Medicago truncatula]	19.99	tetrapyrrole synthesis.unspecified	PGSC0003DMB102000423	Pot_ch02	99.42	145472	144783	9.16548	10.1875	10.0828	9.63494	9.16136	9.14147	9.64715	8.71725	8.4797	9.23323	8.76208	9.57485	9.89521	9.81433	9.4609	9.30834	8.52966	7.9224	9.51765	8.76646	9.15725	9.23726	9.45994	9.32291	9.2452	9.04878	8.89672	9.05712	8.94468	8.0216	9.14754	8.93333	9.98813	9.37744	9.54642	9.37164	8.27642	9.23352	10.3188	9.28033
18198	MICRO.11581.C1	unknown protein [Arabidopsis thaliana]	35.1.5	not assigned.no ontology.pentatricopeptide (PPR) repeat-containing protein	PGSC0003DMB000000191	Pot_ch08	99.77	291234	291661	8.63711	7.81717	8.479	8.13453	9.30371	9.20542	8.22646	8.82927	9.25483	7.98186	9.91242	8.78073	9.72747	8.24362	8.49746	7.8707	8.82117	8.98805	8.78903	8.84633	9.11933	8.73004	9.16673	9.53095	8.53445	8.86515	8.43892	8.28027	9.50144	9.28824	8.96954	8.2195	8.07843	8.57494	8.65334	8.82345	8.31084	7.58957	8.25909	8.79171
18203	STDB001O19u.scf	NA	35.1	not assigned.no ontology	PGSC0003DMB000000117	Pot_ch02	90.55	1028666	1028393	8.97556	8.51903	8.82957	7.87801	8.02544	7.89416	8.08901	7.63659	8.01981	9.40544	8.89521	7.74786	7.70431	8.49183	7.2752	7.93932	7.84151	7.74453	7.95206	7.81242	7.84751	8.33083	7.72377	7.80279	8.14872	9.17488	8.47123	8.25594	8.12765	9.64932	7.67113	8.38251	9.26727	8.60203	8.98015	7.96653	7.74726	7.6396	8.03816	8.6726
18206	MICRO.15380.C1	NA	35.2	not assigned.unknown	PGSC0003DMB000000008	Pot_ch10	96.91	3878329	3878616	12.6606	12.9156	12.3338	12.6114	12.4132	12.6957	12.1843	12.3801	11.8183	12.6654	12.2845	12.1587	12.5578	12.2479	12.2995	12.0265	11.7452	10.5902	12.2778	10.8362	10.9021	10.9438	10.8482	10.6843	10.965	11.2225	11.7252	11.2421	10.8532	12.1371	11.579	12.0125	12.0885	12.3929	11.9151	12.5359	12.1989	11.9255	12.1438	12.0033
18208	MICRO.9777.C1	hypothetical protein OsJ_010174 [Oryza sativa (japonica cultivar-group)]	35.1	not assigned.no ontology	PGSC0003DMB101000060	Pot_ch01	96.37	1454621	1455033	8.10303	8.18556	8.2589	8.04066	7.89139	8.29991	7.75492	7.99791	8.04082	7.78201	8.08349	8.14741	8.03285	8.01416	7.96972	7.56651	8.12486	7.68525	8.40542	7.62625	7.80279	7.7326	7.79885	7.56084	7.76832	7.76671	7.72451	7.66955	7.70678	8.16075	7.4911	8.29909	8.1461	7.78887	7.95345	8.16675	7.98014	7.69507	7.96184	8.03538
18210	MICRO.2397.C1	Os01g0725600 [Oryza sativa (japonica cultivar-group)]	20.2.5	stress.abiotic.light	PGSC0003DMB000000306	Pot_ch08	98.45	245950	246271	9.24027	9.5542	9.26653	8.37985	9.60523	9.78908	9.27332	9.98603	8.96701	9.28412	9.07268	9.52148	9.35658	9.55617	9.39563	9.10728	9.19359	8.21917	9.50499	8	8.51107	8.06678	7.55155	8.67363	8.33548	8.06425	7.69876	7.86416	8.81173	7.44413	8.18992	9.66696	9.10982	9.45371	9.2975	9.81569	9.63344	8.14594	9.21013	7.37271
18211	STMIB44TV	NA	35.2	not assigned.unknown	PGSC0003DMB000000417	Pot_ch09	96.28	197028	196733	8.46904	8.54276	8.5626	8.38727	8.25816	8.60812	8.31214	8.32177	8.36405	8.72071	8.38727	8.70133	8.52835	8.65247	8.28458	8.65747	8.49003	9.00124	8.70212	9.21367	8.64423	9.31195	8.99442	9.04219	9.3891	9.11095	8.71698	9.13963	8.78918	8.60096	8.61722	8.59501	8.60993	8.13854	8.44114	8.67538	8.80072	8.47882	8.57567	8.54691
18212	MICRO.13366.C1	n-calpain-1 large subunit, putative; 13921-23959 [Arabidopsis thaliana]	29.5.03	protein.degradation.cysteine protease	PGSC0003DMB000000717	Pot_ch12	97.91	13913	13437	8.3931	8.87168	8.97742	8.49746	8.52484	8.77371	8.55322	8.80793	8.24866	8.5293	8.6878	8.34925	8.87497	8.86393	8.04661	8.34623	8.35164	7.92261	9.08778	8.00612	8.38795	7.98854	8.04791	7.93734	8.04019	8.47099	7.76714	8.01416	8.16438	8.61132	8.17253	8.86624	8.3759	8.09333	8.50542	8.68346	8.39327	7.99891	8.85944	8.11258
18213	STMGW32TV	NA	35.2	not assigned.unknown	No Significant Hit	#N/A	NA	NA	NA	6.65665	5.57274	7.0451	5.49506	6.88228	5.57825	5.57061	5.61471	5.56062	6.89704	6.80077	5.59386	5.63296	7.0211	5.51839	5.74267	5.58347	5.56468	5.70852	5.57181	5.62241	6.33499	5.62546	5.51294	6.35877	6.46032	6.31288	6.50292	5.58183	6.68643	5.60432	6.9486	6.87463	6.63533	6.72597	5.54988	5.62676	5.56285	5.52878	6.57046
18216	STMGV59TV	unknown protein [Arabidopsis thaliana]	29.5.11.04.02	protein.degradation.ubiquitin.E3.RING	PGSC0003DMB000000096	Pot_ch07	96.69	622762	623123	7.67222	8.48144	8.43494	8.54751	8.05254	8.80464	8.4818	8.30233	8.50071	8.27852	8.77477	8.603	8.23883	8.39838	8.74871	6.80825	8.68209	7.95748	7.63065	7.46998	8.88045	8.8451	8.85241	6.94779	8.55208	8.61112	8.44567	8.56637	9.00665	8.4908	8.38868	7.8498	8.92734	8.74701	6.17991	7.63386	7.43607	9.56731	8.57451	7.65955
18217	MICRO.3422.C1	fructokinase	2.2.1.01	major CHO metabolism.degradation.sucrose.fructokinase	PGSC0003DMB000000414	Pot_ch03	99.81	356480	356993	9.81952	9.50592	10.9393	10.7664	11.2949	10.4143	11.1079	10.7702	11.1838	9.7954	9.89737	11.2359	10.5812	11.1798	9.72172	10.8076	11.1087	10.9238	10.7758	10.0233	10.2469	9.87914	9.9973	10.8348	10.2347	10.5748	10.8993	10.7391	11.5768	9.76497	11.47	11.2537	9.90771	9.0938	10.6563	9.44153	11.4061	9.82151	10.5657	11.2433
18219	MICRO.9959.C1	Protein of unknown function DUF125, transmembrane [Medicago truncatula]	35.2	not assigned.unknown	PGSC0003DMB102000010	Pot_ch01	100	585481	586053	8.62652	8.42371	8.62565	8.17722	8.04038	8.76081	9.05163	9.32511	8.39251	8.19663	9.20722	9.47609	8.5747	8.56287	9.26588	8.37927	8.3621	7.77808	7.99203	7.96504	8.47002	8.20636	8.13902	8.25063	8.61086	7.94984	8.87521	8.28627	8.34166	8.51439	8.62377	8.32859	8.59943	9.07198	8.75737	8.39533	8.29959	10.0366	8.08646	9.68978
18220	bf_mxflxxxx_0053h04.t3m.scf	NA	35.2	not assigned.unknown	PGSC0003DMB000000511	Pot_ch12	98.21	233441	233719	8.18426	8.20786	8.31871	7.89806	8.10004	8.34925	8.16296	7.91576	8.30279	8.50776	8.07803	8.27504	8.2287	8.27852	8.03116	8.19154	8.27698	7.95402	8.68976	8.09999	7.87813	8.02588	8.21917	8.05023	7.62194	7.91084	7.39011	7.64621	8.2692	7.58452	7.94153	8.01719	8.53831	7.80815	8.56745	8.43	8.28132	8.09597	8.06723	7.51901
18221	MICRO.5264.C4	male-specific transcription factor M88B7.2 [Marchantia polymorpha]	27.3.09	RNA.regulation of transcription.C2C2(Zn) GATA transcription factor family	PGSC0003DMB000000136	Pot_ch01	100	180339	179932	10.5204	9.69442	10.4247	10.2408	10.2988	9.75859	9.63309	10.1712	10.5353	9.898	9.92859	10.2679	9.81952	9.72081	9.13044	9.16073	10.3934	10.9572	10.3017	10.6201	11.0531	10.5306	10.6228	9.74836	9.69161	9.51052	10.3393	10.2747	10.094	9.40757	9.38791	9.34633	9.48159	9.32818	10.3407	9.73002	9.49074	10.3017	9.39132	9.47917
18222	020G09AF.esd	conserved hypothetical protein [Medicago truncatula]	35.2	not assigned.unknown	PGSC0003DMB000000102	Pot_ch07	98.28	29141	28909	7.40926	7.98201	7.88279	8.01606	7.5052	7.79679	7.45537	7.56065	7.56273	8.41775	7.24346	7.21196	7.68504	8.01438	7.38246	7.50944	7.62361	8.32215	7.55497	7.64667	7.45447	8.01438	8.19498	7.67673	8.40232	7.80923	7.95443	8.18062	8.11863	7.82834	7.79679	7.37164	8.23032	7.34064	7.69669	7.22558	7.36719	7.62694	7.84512	7.6023
18224	MICRO.2031.C3	unknown protein [Arabidopsis thaliana]	35.1	not assigned.no ontology	PGSC0003DMB000000008	Pot_ch10	98.34	1511727	1512267	8.22405	6.83245	8.72804	8.61367	8.0094	8.24734	6.48509	8.20164	6.11987	6.34073	7.94205	6.31135	8.00696	6.2741	8.05855	6.42435	6.31593	6.10707	8.18845	6.00846	6.27797	6.18649	7.42971	7.46672	7.53188	7.65566	6.38174	7.74113	7.63267	7.81996	7.66368	6.24096	8.2393	6.28769	8.56069	6.26019	6.52216	6.48907	8.73352	8.23364
18228	MICRO.17738.C1	Os01g0235300 [Oryza sativa (japonica cultivar-group)]	35.1	not assigned.no ontology	PGSC0003DMB000000055	Pot_ch03	99.04	538835	538213	8.36678	8.56673	8.50638	8.4528	8.62625	8.67307	8.83248	8.4778	8.54728	8.98419	8.73766	8.46871	8.5243	8.78	8.66225	8.45911	8.41894	9.22537	8.51783	9.30195	9.25325	9.22524	9.34633	9.17521	9.06624	8.75095	9.24195	8.77338	9.48355	8.65642	8.84009	8.80103	8.69642	8.38208	8.62479	8.61722	8.75017	9.25135	8.50571	9.22197
18229	bf_mxlfxxxx_0069d07.t3m.scf	NA	30.11	signalling.light	PGSC0003DMB000000250	Pot_ch07	99.16	637400	637637	10.5546	9.91242	11.1409	9.78764	10.4076	9.63524	9.54859	9.43956	9.68039	10.5824	10.3291	9.78504	9.71707	10.2623	10.3438	9.45994	9.55358	9.41832	10.2019	9.34908	9.36571	9.62669	9.15472	9.69248	9.68458	10.1578	10.0679	10.1403	9.61711	10.0828	9.50932	10.6609	10.8989	9.91545	11.1032	10.2863	10.8666	9.64312	10.3751	10.028
18233	MICRO.3164.C19	putative protein [Arabidopsis thaliana]	35.1	not assigned.no ontology	PGSC0003DMB101000051	Pot_ch05	98.88	1187136	1186870	8.53535	8.50987	8.96099	8.52601	8.18929	8.41702	8.47609	8.60914	8.38006	8.71283	8.66845	8.74162	8.58494	8.7834	9.19697	8.57999	8.47123	7.64239	8.88113	7.95074	7.2843	7.75614	7.67417	7.66181	7.29448	7.9822	7.99517	7.81667	8.45762	8.67069	8.52966	8.73095	9.05811	8.62901	9.15343	8.77887	9.42409	8.55914	9.22177	8.08022
18235	bf_mxlfxxxx_0018d01.t3m.scf	unknown protein; 52184-57536 [Arabidopsis thaliana]	35.1	not assigned.no ontology	PGSC0003DMB000000562	Pot_ch12	98.4	56402	56526	6.05184	7.09066	6.63906	5.92828	6.37908	5.94912	6.59726	6.15306	6.28796	6.33791	6.16854	6.87366	5.52241	6.63461	6.46623	6.13641	6.46032	6.19178	5.59135	5.63195	6.58823	6.06918	6.02982	5.8678	5.6308	6.20675	5.81904	5.76936	6.31369	5.97331	5.90915	6.83339	6.60366	5.60535	5.54988	5.74093	6.88808	6.62357	6.25027	6.89907
18236	STMET47TV	NA	35.2	not assigned.unknown	PGSC0003DMB000000116	Pot_ch12	99.87	314321	315072	9.50411	9.84258	9.18468	9.16282	9.97923	9.2317	9.54605	9.30035	10.0405	9.70859	10.2922	9.8058	9.50001	9.73506	9.90563	9.17159	9.8694	11.4481	9.51414	10.8266	11.6198	10.2642	11.5903	10.6006	10.7259	10.2739	10.765	10.1634	11.7446	10.9289	10.8466	9.45022	9.64868	9.27739	9.5301	9.78941	10.0907	10.099	9.32487	10.6134
18244	bf_cswcxxxx_0005c09.t3m.scf	NA	35.2	not assigned.unknown	PGSC0003DMB000000159	Pot_ch03	90.24	868623	868780	9.89915	10.1871	15.5227	14.4102	15.1763	15.2046	12.4061	14.5688	15.3952	11.582	14.3696	15.3621	14.7598	14.6826	12.8359	14.5008	14.8233	12.2547	13.773	10.7763	12.3995	10.3633	8.48728	13.2239	11.0247	14.8169	14.5495	13.8967	13.1421	11.1485	15.2801	14.6446	15.4848	12.4616	15.9686	13.5464	14.9684	12.2547	14.8294	15.4989
18250	MICRO.11327.C1	unknown protein [Arabidopsis thaliana]	27.3.67	RNA.regulation of transcription.putative DNA-binding protein	PGSC0003DMB000000116	Pot_ch12	98.47	275950	276145	11.2152	11.3974	11.431	11.3921	10.9863	11.347	11.4917	11.5775	11.6843	11.1358	11.1583	11.4767	11.1079	11.1173	10.8209	11.7175	11.5761	10.6491	11.1594	10.3366	10.1018	10.4373	10.711	10.7773	10.2179	10.4483	10.4475	10.4739	10.9186	10.3032	10.7322	11.3543	11.2745	11.1447	11.5854	11.1715	11.5826	11.0541	11.2851	11.0894
18251	MICRO.4499.C1	unknown protein [Arabidopsis thaliana]	28.1	DNA.synthesis/chromatin structure	PGSC0003DMB000000032	Pot_ch04	99.81	348989	350064	10.36	10.678	10.473	10.1062	10.3212	10.5511	10.2914	10.3478	10.6573	10.3538	10.694	10.4454	10.4252	10.2727	10.3987	10.1232	10.502	10.6412	10.475	10.8593	10.3979	10.5442	10.8233	10.8604	10.6505	10.5003	10.8889	10.2933	10.6261	10.4551	10.2543	10.422	10.5515	10.5419	10.6869	10.4628	10.5855	10.9197	10.4898	10.8821
18253	cSTE19B6TH	ubiquitin/ribosomal protein S27a fusion protein - white lupine	29.5.11	protein.degradation.ubiquitin	PGSC0003DMB000000114	Pot_ch12	98.81	814784	815036	12.8666	13.1241	13.4026	13.3505	13.2309	13.1679	13.4383	13.012	12.9911	13.1818	13.2272	12.9298	13.5866	13.6027	12.6519	13.868	12.8596	13.4164	13.3983	13.8567	13.7266	13.6265	13.6219	13.5818	13.7294	13.555	13.755	13.4814	13.8853	13.3468	13.4834	13.0448	13.0092	13.114	13.2605	13.2568	13.4797	13.1173	13.1519	13.3051
18256	MICRO.4.C2	polygalacturonase inhibitor protein	10.6.3	cell wall.degradation.pectate lyases and polygalacturonases	PGSC0003DMB000000627	Pot_ch09	98.84	161407	162355	7.85462	5.80007	6.6785	5.92616	6.08799	7.24412	7.2281	11.1874	7.60704	6.82144	9.02119	5.95857	9.20699	6.14279	8.40674	7.56922	6.80812	8.14514	7.4497	8.29107	7.93027	10.1749	9.20722	10.3156	7.12412	9.62115	10.144	6.73612	7.72499	9.14572	8.29739	8.32148	8.31189	6.48661	8.74618	8.42348	8.35616	8.83964	6.24416	9.18965
18257	MICRO.10729.C1	putative low-affinity nitrate transporter [Nicotiana plumbaginifolia]	34.4	transport.nitrate	PGSC0003DMB000000676	SL2.10ch06	96.74	115345	114918	7.93975	7.54575	7.3303	7.0074	7.64311	6.35048	6.31468	7.13392	7.34452	7.14612	6.55626	7.3559	6.48358	6.07438	7.31992	6.05163	6.62748	9.22275	6.96887	10.0854	9.26322	9.40421	7.61755	9.02022	8.57267	8.31522	8.76659	8.19836	7.32144	8.02952	7.78887	6.41885	6.18099	6.19227	6.38174	6.34487	6.30586	6.82649	6.86412	6.00134
18258	MICRO.14888.C1	6-phosphogluconate dehydrogenase NAD-binding domain-containing protein [Musa acuminata]	7.1.03	OPP.oxidative PP.6-phosphogluconate dehydrogenase	PGSC0003DMB000000284	Pot_ch01	99.17	161327	162764	6.91342	7.23319	6.73659	6.99435	7.15517	6.75317	7.14758	6.7458	7.30712	7.16993	7.28394	6.86247	7.25977	7.17007	7.16814	7.3342	7.18762	7.51508	6.77961	7.94921	7.54292	7.435	7.12484	7.64053	7.55235	7.19962	6.91277	7.234	7.44454	7.2948	7.31207	7.01686	6.99782	7.14395	7.23039	7.01874	7.24647	7.5286	6.61762	7.03053
18259	MICRO.6297.C1	unknown protein [Arabidopsis thaliana]	35.2	not assigned.unknown	PGSC0003DMB000000008	Pot_ch10	99.65	825842	825555	12.2168	12.6456	11.5799	12.4335	12.2601	11.9976	12.3046	11.3955	12.1663	12.7984	11.545	12.2206	12.1654	12.1067	12.0362	12.319	12.1095	12.0515	11.682	11.5215	11.6694	11.9363	11.4421	11.5847	11.5174	11.3238	12.2266	11.4155	11.7137	12.453	12.2104	12.3401	11.2769	12.4248	11.3901	12.6969	12.6089	11.7008	11.5088	12.1105
18260	MICRO.3196.C3	unknown [Solanum tuberosum]	35.2	not assigned.unknown	PGSC0003DMB000000127	Pot_ch03	97.74	76504	76019	16	17.1089	15.6136	16.1878	9.90563	16.4628	17.1089	15.7453	7.58027	8.61893	12.6368	16.9004	16.3328	7.2207	16.9004	15.0712	7.39864	6.93553	10.8666	15.8622	16.691	6.94547	7.33198	15.6136	11.3555	15.7453	9.20571	14.3743	15.8622	7.84614	10.7936	16.4628	7.86884	15.5994	17.1089	17.1089	17.1089	7.4837	16.3328	8.24336
18261	bf_mxflxxxx_0007e08.t3m.scf	Leucine Rich Repeat family protein, expressed [Oryza sativa (japonica cultivar-group)]	35.1	not assigned.no ontology	PGSC0003DMB000000228	Pot_ch12	98.57	978917	978643	7.33985	7.472	6.87518	7.58452	7.23272	6.59127	6.69673	7.00017	7.04639	6.78233	7.38972	6.43174	6.61245	6.93308	6.58116	6.94007	7.17176	7.4732	7.01377	7.05973	6.8953	6.91016	7.51726	6.72151	7.64878	7.73407	7.71988	7.78713	7.39138	7.43277	6.81353	8.07629	6.6326	7.2572	6.72035	6.96761	6.47894	7.63364	6.99301	7.23509
18263	STMIK54TV	NA	35.2	not assigned.unknown	PGSC0003DMB102000115	Pot_ch09	97.44	385503	385619	6.61631	6.49011	6.11863	6.50787	6.46623	6.17478	6.09521	6.15907	6.1141	6.57503	6.48046	6.75812	6.45007	6.62169	6.20762	6.66238	6.14279	6.62249	6.57526	7.18836	7.27437	6.64128	7.15	6.93021	6.37856	7.0343	6.56843	6.56443	6.69673	6.82718	6.61252	6.44925	6.33782	6.48915	6.48014	6.36641	6.21917	6.25645	6.29262	6.36606
18264	SSBT005P19x.scf	NA	35.2	not assigned.unknown	PGSC0003DMB101000002	Pot_ch04	98.62	931089	930728	5.81562	7.02215	6.58845	5.93658	6.59275	6.59615	5.68983	6.01609	6.46292	5.96784	6.72489	7.29989	5.90045	5.90713	6.72123	6.03342	6.33879	6.15707	6.86161	5.98045	5.91756	5.94704	6.13356	6.19061	5.89278	5.87913	6.30838	5.79763	6.13671	6.27336	6.30658	6.17626	6.43422	6.1362	6.33959	6.59112	6.24039	6.45878	6.80327	6.62799
18268	BF_LBCHXXXX_0015G08_T3M.SCF	NA	35.2	not assigned.unknown	PGSC0003DMB000000421	Pot_ch10	97.98	413434	412790	6.56775	5.81181	5.99003	6.0679	6.33012	6.39571	6.30188	6.67123	5.92616	5.78538	6.66667	6.35337	6.41952	6.20336	6.64571	6.46332	5.89037	6.17685	6.13315	6.37409	6.67711	6.16903	6.34487	6.41702	6.86013	6.29589	6.15055	6.33225	6.60454	5.85933	6.43892	6.35267	6.48174	6.15877	6.49494	6.43644	5.89901	6.57353	6.68136	6.8402
18269	MICRO.13406.C1	hypothetical protein MtrDRAFT_AC137703g21v2 [Medicago truncatula]	35.2	not assigned.unknown	PGSC0003DMB000000490	Pot_ch02	98.92	272209	273040	7.98604	7.4314	7.27031	7.46105	7.61755	7.29866	7.48577	7.25678	7.39826	7.07072	7.31723	7.60553	7.76599	7.62285	7.31302	7.94411	7.25911	6.66026	7.42718	6.76661	6.57989	6.63856	6.71832	7.00206	6.7539	7.00351	6.84226	6.9054	6.93582	7.19773	7.0326	7.68681	7.61835	7.68931	7.52794	7.56651	7.60058	7.17512	7.56944	7.37861
18270	MICRO.1213.C3	unknown protein [Arabidopsis thaliana]	35.1	not assigned.no ontology	PGSC0003DMB103000013	Pot_ch04	99.14	429372	428910	6.69259	6.46478	6.12182	6.27741	5.93728	6.52937	5.92558	6.30468	5.97331	6.54008	6.1299	6.27142	6.45309	6.74187	6.0862	6.40813	5.98418	5.81537	6.5828	6.12182	6.25748	5.98497	5.8179	5.96715	6.44712	6.44712	6.2272	6.07258	5.99933	6.49391	5.87085	6.62307	5.94634	6.02127	5.83677	6.51742	5.93576	6.24529	6.67739	5.71859
18271	MICRO.5613.C3	unknown protein [Arabidopsis thaliana]	27.3.13	RNA.regulation of transcription.CCAAT box binding factor family, DR1	PGSC0003DMB000000062	Pot_ch03	100	989202	988827	9.30076	9.29367	8.80408	8.98826	8.95029	9.17246	9.0043	8.92477	9.16703	9.24678	9.28176	8.82389	9.05666	9.3081	8.92306	8.93281	9.21627	9.43938	9.02983	9.09623	8.90013	9.69278	9.49356	9.1054	9.74183	9.18348	9.52388	9.3595	9.21013	9.45483	9.34281	9.00405	8.89455	8.92287	8.87242	9.19015	8.85056	9.24755	9.35061	9.25427
18272	MICRO.7193.C1	Peptidase aspartic, active site [Medicago truncatula]	27.3.99	RNA.regulation of transcription.unclassified	PGSC0003DMB000000363	Pot_ch01	97.32	288018	288610	8.47381	8.85311	8.98617	8.82005	8.60559	8.44149	8.2488	8.3338	8.10845	8.23386	8.08628	8.47369	8.23656	8.39497	8.36305	8.3424	8.29328	7.91662	8.48453	8.29401	8.25545	8.23348	8.08673	8.21348	8.04038	8.43136	8.25909	8.05023	7.99866	7.92663	8.15422	8.79131	8.55297	8.60632	8.51365	8.41149	8.36913	8.44005	8.81462	8.0938
18274	MICRO.7335.C2	unknown protein [Arabidopsis thaliana]	35.1	not assigned.no ontology	PGSC0003DMB000000102	Pot_ch07	97.78	135963	135205	11.8645	10.9136	12.2508	10.4628	10.0603	11.9151	10.2438	10.5121	10.5653	12.1249	11.4786	12.1783	10.8821	11.9022	10.1076	10.4407	10.43	9.41451	11.9495	9.51306	8.85448	10.6706	11.2322	9.50619	9.38747	11.1156	9.77544	10.7462	10.1484	11.3684	9.48623	9.8209	11.6398	11.8652	11.9412	9.83571	10.9521	9.97439	10.8401	9.80032
18277	MICRO.10114.C2	metal ion transporter [Arabidopsis thaliana]	34.14	transport.unspecified cations	PGSC0003DMB000000073	Pot_ch01	98.59	122583	123080	10.1568	9.76096	10.3393	10.0324	10.265	10.5301	9.68808	9.73628	10.2078	9.99432	9.78449	9.86363	10.3559	10.0087	9.83267	9.584	10.2871	9.61195	9.98107	9.30559	9.6683	9.29539	9.19936	9.33832	9.22219	9.56888	9.66609	9.75383	9.61529	9.61054	9.35901	9.87741	9.92088	9.89521	9.95825	10.1066	9.87005	9.61022	10.0358	9.71283
18278	MICRO.13666.C1	Ribosomal L23 protein; Ribosomal protein L23, N-terminal [Medicago truncatula]	29.2.2	protein.synthesis.misc ribosomal protein	PGSC0003DMB000000441	Pot_ch02	97.36	225649	226482	9.76403	9.47671	9.49252	9.79639	9.92817	9.78387	9.17701	9.92449	10.0139	9.59192	9.44232	9.22219	9.13847	9.5542	9.25381	9.6279	10.1987	10.1381	9.93314	10.2015	9.27332	9.44048	9.51563	9.56036	9.6024	10.1384	9.79392	9.68547	10.0425	10.0733	9.62598	9.80521	9.42533	9.7954	9.94333	9.98703	10.091	9.91467	9.45637	9.28885
18279	MICRO.12364.C1	ATP binding / ATP-dependent helicase/ DNA binding / helicase/ nucleic acid binding [Arabidopsis thaliana]	27.3.44	RNA.regulation of transcription.Chromatin Remodeling Factors	PGSC0003DMB000000068	Pot_ch01	100	244198	244387	10.4147	10.5833	10.63	10.4856	10.4234	10.4472	10.4345	10.6304	10.4953	10.2914	10.3319	11.0569	10.5507	10.7279	10.1784	10.3696	10.7514	10.3247	10.7645	10.4175	10.291	9.90355	10.4965	10.8229	10.3212	10.169	8.86033	10.2155	10.172	9.85663	10.3802	10.5003	10.1961	10.6246	10.8486	10.2635	10.9253	10.5462	11.1311	10.5572
18286	bf_mxlfxxxx_0053g06.t3m.scf	catalytic [Arabidopsis thaliana]	26.02	misc.UDP glucosyl and glucoronyl transferases	PGSC0003DMB000000108	Pot_ch03	99.53	1150296	1149873	7.30374	7.62611	7.31261	7.25341	7.50304	7.03729	7.21619	7.07236	7.11194	7.33296	7.29866	7.14804	7.02215	6.95587	7.29626	6.94129	7.12463	8.01402	7.14208	8.12944	8.23438	8.21867	8.25594	8.14632	7.88234	7.79	7.84058	7.563	7.71159	7.34315	7.63788	7.17458	7.12969	7.442	7.16531	7.32696	6.94129	7.73518	7.32063	7.55155
18287	MICRO.1818.C1	unknown protein [Arabidopsis thaliana]	35.2	not assigned.unknown	PGSC0003DMB102000141	Pot_ch02	100	52499	51968	11.5854	11.4353	12.1067	12.497	11.6872	12.5666	12.3087	12.2854	12.2556	11.8472	11.693	12.239	11.6029	12.2769	12.787	11.4687	12.5496	12.5735	12.0069	11.4049	12.0024	13.1994	11.8758	11.9696	13.6769	11.7424	13.2404	12.9896	12.1318	12.7179	11.4932	11.9151	12.3751	11.5035	11.4264	12.1214	12.4616	12.3591	11.4579	11.819
18288	MICRO.13503.C1	GMN10 [Arabidopsis thaliana]	34.14	transport.unspecified cations	PGSC0003DMB000000101	Pot_ch11	96.08	1007990	1007405	7.4882	7.26693	5.97864	7.69697	6.53323	7.29962	6.67774	7.4537	6.70709	6.79248	7.98604	7.70654	6.53547	7.27787	6.62038	6.22729	6.50505	6.79319	8.01548	8.56237	9.00969	8.10542	8.49868	8.74062	6.17418	6.37727	6.07872	6.11781	6.77074	8.43165	8.59977	8.41746	7.44266	7.82658	6.37633	8.34033	7.88633	7.90454	6.18875	6.66365
18290	MICRO.13698.C1	unnamed protein product [Arabidopsis thaliana]	23.5	nucleotide metabolism.deoxynucleotide metabolism	PGSC0003DMB000000157	Pot_ch07	98.02	512062	511558	7.42904	7.88452	7.56424	7.64468	7.23518	7.75131	7.74137	7.74393	7.64311	7.40695	7.27728	7.81175	7.81067	7.72235	7.58388	7.63985	7.66343	7.76234	8.06883	7.82021	7.89175	7.37448	7.79364	7.91461	7.46865	7.2988	7.21869	7.41107	7.76083	7.32443	7.59456	7.46105	7.33658	7.22242	7.36554	7.64328	7.63827	7.43756	7.75376	7.11704
18295	MICRO.4671.C1	hypothetical protein OsI_026229 [Oryza sativa (indica cultivar-group)]	35.2	not assigned.unknown	PGSC0003DMB000000277	Pot_ch01	97.92	225171	225891	7.00329	6.77244	7.16376	6.3652	6.71873	6.67403	7.14985	6.567	6.82548	6.43669	6.86412	7.18252	6.71533	7.08988	6.94112	6.45708	6.83007	6.52783	6.51788	6.23822	6.77413	6.05689	6.29498	6.31486	6.23632	6.47581	6.79891	6.74819	6.98525	6.21533	7.24901	7.5196	6.2653	6.34425	6.48445	6.72299	6.75158	6.93681	6.53246	6.86443
18296	MICRO.6194.C2	acyl-CoA thioesterase/ cyclic nucleotide binding [Arabidopsis thaliana]	11.9.4.05	lipid metabolism.lipid degradation.beta-oxidation	PGSC0003DMB102000010	Pot_ch01	99.32	1375123	1374828	9.53675	9.65357	9.50411	9.52891	9.53337	10.0115	9.68835	9.72841	8.61513	9.65521	9.89462	10.053	9.44618	9.70328	9.87953	9.33549	8.661	9.17488	9.56286	10.0689	10.1759	10.0276	9.45408	10.0896	10.2341	10.0401	9.90221	9.96479	10.1302	9.8674	9.78973	9.94014	9.86534	9.83109	9.62669	9.74461	10.1322	9.28365	9.85105	9.98813
18299	bf_mxflxxxx_0062c07.t3m.scf	NA	35.2	not assigned.unknown	PGSC0003DMB000000001	Pot_ch01	98.05	4131507	4130947	6.49304	6.11781	6.54008	6.85317	6.84723	6.06225	6.41141	6.10417	6.00423	6.39834	6.94112	6.35389	6.26419	6.53531	6.44712	6.07067	5.87609	5.95753	6.07438	6.49992	6.31135	6.35267	5.94576	6.27797	6.20878	6.49034	6.20016	6.67669	6.03821	6.09051	6.4839	6.55717	6.21533	6.55352	6.02478	6.37865	6.41961	7.15276	6.17794	6.67557
18301	MICRO.6649.C1	Ribonuclease H; Ribosomal protein L9 N-terminal-like [Medicago truncatula]	35.1	not assigned.no ontology	PGSC0003DMB000000098	Pot_ch01	100	1386979	1387295	9.14126	9.14526	10.2015	9.06935	9.76461	10.2382	10.3091	9.09943	8.96992	10.0607	10.2368	8.94699	10.1886	10.1926	9.12385	9.1499	9.12672	9.30371	9.04404	10.5231	9.35007	10.8066	10.8624	10.552	9.43302	10.4788	9.25544	10.456	9.26398	9.26189	10.4247	10.1875	9.23663	10.039	9.07503	10.242	10.3204	10.4327	10.2323	9.26418
18304	MICRO.14106.C1	Zinc finger, RING-type [Medicago truncatula]	29.5.11.04.02	protein.degradation.ubiquitin.E3.RING	PGSC0003DMB000000039	Pot_ch03	96.22	1376291	1375398	11.1869	11.4168	11.2207	10.5936	10.7412	11.2427	11.6141	11.3731	11.0073	11.436	10.9145	11.1891	11.2862	11.3081	11.1988	11.6551	11.2108	10.6793	11.5755	10.9048	10.3261	10.8984	10.5911	11.0057	10.9726	10.5894	10.863	10.9083	10.5183	10.3232	10.7605	11.4194	11.2781	11.0612	11.6282	11.092	11.3169	10.511	11.6148	11.1051
18313	MICRO.6937.C2	TAF-3 [Nicotiana tabacum]	27.3.35	RNA.regulation of transcription.bZIP transcription factor family	PGSC0003DMB000000069	Pot_ch05	98.14	1300977	1300065	7.55421	6.4617	7.09928	6.7525	7.30789	6.94031	6.76936	6.88772	7.06342	7.01499	7.56273	6.7107	7.01945	6.40973	6.54207	7.12243	7.00579	7.71924	7.12058	8.29328	7.7901	7.64685	7.22257	7.53103	7.6313	8.27223	6.91768	7.09145	8.43564	8.0607	7.81543	7.56065	7.86299	7.04596	7.38699	7.5818	7.41969	9.41558	7.01156	7.48094
18314	MICRO.3678.C1	small heat shock protein [Nicotiana tabacum]	35.2	not assigned.unknown	PGSC0003DMB000000032	Pot_ch04	99.81	2391303	2390781	10.9448	11.1754	10.5377	10.8926	11.3244	11.0401	11.2024	10.7371	10.9634	10.9593	10.0512	11.315	10.5531	11.0802	10.7637	11.2061	10.9171	11.1479	10.1037	10.2347	10.6643	10.7431	10.9756	10.1787	11.2838	10.2981	11.0307	10.7083	10.4382	10.8338	11.1195	10.5457	10.5428	10.6977	11.0117	9.92018	11.7245	10.6407	11.16	10.9922
18318	MICRO.10252.C1	RNA binding / nucleic acid binding [Arabidopsis thaliana]	35.1	not assigned.no ontology	PGSC0003DMB000000227	Pot_ch06	96.28	229138	229431	7.12545	7.04234	6.84356	6.59608	6.95166	6.82409	6.7105	7.12166	7.35367	7.59582	6.37839	7.20892	7.53901	7.22362	7.0432	6.52651	7.17047	7.12637	6.55489	7.20239	6.84952	6.9929	6.33747	7.13097	7.26628	7.2252	7.07178	6.77974	6.47147	7.28824	6.36329	6.89704	6.41961	7.0069	7.0748	7.26646	7.18311	6.67158	7.05657	7.18139
18320	MICRO.9350.C2	unknown protein [Arabidopsis thaliana]	35.2	not assigned.unknown	PGSC0003DMB000000066	Pot_ch02	94.98	1974660	1974933	5.85761	10.12	9.99222	10.0534	5.92252	5.89434	6.40088	10.0145	10.2659	10.5451	10.4119	6.31835	6.23509	10.3563	6.33083	10.0795	10.0924	10.7857	10.1369	6.13305	6.15907	10.6108	10.8921	6.26864	6.0261	6.0783	6.57293	6.14461	6.53007	10.1701	5.98045	10.3806	6.36042	6.14612	5.85231	9.9721	10.1634	5.87354	5.98181	10.5117
18323	MICRO.3821.C1	EIN3-binding F-box protein 1 [Solanum lycopersicum]	29.5.11.04.03.02	protein.degradation.ubiquitin.E3.SCF.FBOX	PGSC0003DMB101000063	Pot_ch12	99.11	244533	242299	12.4431	12.2304	11.8075	11.6746	11.8375	11.8814	12.0992	11.7564	12.2075	12.1335	12.0717	11.8238	11.7953	12.1327	11.833	12.038	11.8059	12.1438	11.9713	12.3077	13.2886	12.4261	12.2131	12.3222	12.5393	12.3261	12.1355	12.3732	12.151	11.5698	12.0247	9.41704	10.7922	10.3674	10.1026	9.96758	10.0965	10.481	9.74368	10.6142
18325	MICRO.11114.C1	unknown protein [Arabidopsis thaliana]	35.2	not assigned.unknown	PGSC0003DMB000000262	Pot_ch07	97.56	365731	365976	9.43496	10.4135	9.27904	9.53675	9.30514	9.66322	9.91709	9.82979	9.90182	9.71898	9.56421	9.83398	9.84601	9.82053	9.66225	9.39075	9.97692	10.2766	9.41525	9.67072	10.1859	9.39921	10.1549	9.67201	9.3625	9.40816	9.48939	9.54232	10.4199	10.0867	10.0681	9.5271	9.52095	9.11472	9.26371	9.60588	9.53214	9.73342	9.8284	9.15373
18328	bf_ivrootxx_0026f10.t3m.scf	NA	35.2	not assigned.unknown	PGSC0003DMB000000005	Pot_ch06	92.63	3802092	3802587	7.23751	8.63711	8.29442	7.37332	7.46853	7.85246	7.01383	7.59755	7.34768	8.06046	6.99194	8.61851	7.27437	7.63878	7.48653	6.97535	7.4779	7.24515	8.18384	6.54069	7.22056	7.19695	6.51289	6.60762	7.45472	7.17354	7.22147	7.09244	6.85478	6.63469	6.31665	7.75895	7.86416	6.79499	7.53858	7.01945	7.34776	7.68372	8.3301	7.33508
18329	MICRO.2415.C1	SQD2 (SULFOQUINOVOSYLDIACYLGLYCEROL 2); UDP-sulfoquinovose:DAG sulfoquinovosyltransferase/ transferase, transferring glycosyl groups [Arabidopsis thaliana]	11.10.4	lipid metabolism.glycolipid synthesis.sulfolipid synthase	PGSC0003DMB000000409	Pot_ch09	98.43	43065	43382	9.80326	9.68808	9.69373	9.67109	9.98631	9.4128	9.69344	9.54975	9.59229	9.5374	9.45154	9.56612	9.42849	9.48939	9.92283	9.23138	9.74868	10.3841	9.74026	10.0884	10.1619	10.0856	10.0562	9.91004	10.1933	9.83267	9.53647	9.69188	10.1099	9.73596	9.55358	9.48474	9.89612	9.40359	9.51333	9.65586	9.66859	9.80521	9.49025	9.81019
18331	cSTB39M1TH	unknown protein [Arabidopsis thaliana]	35.2	not assigned.unknown	PGSC0003DMB000000646	Pot_ch02	100	8361	8521	7.65382	7.72691	7.1907	7.19403	7.14799	7.25154	7.56054	7.3417	7.53211	7.69728	7.39995	7.22242	7.29489	6.99413	8.15615	7.34196	7.59286	7.17883	7.44499	7.21158	7.18532	7.18065	6.95546	6.79705	7.01034	7.01294	6.81999	6.73873	7.31741	7.06534	7.24995	7.68643	7.38661	7.73772	7.45076	7.64835	7.65719	8.16089	7.54731	7.02006
18333	MICRO.3481.C2	NA	35.2	not assigned.unknown	PGSC0003DMB000000073	Pot_ch01	95.81	1521012	1520167	6.80786	6.9809	6.729	6.74553	6.64236	6.63799	6.39953	6.52139	6.67403	6.77661	7.1011	6.79641	6.3531	6.88149	7.00579	6.48469	6.85348	6.95828	7.28645	6.30188	6.71363	6.13315	6.65757	6.39028	6.9017	6.64421	6.44048	6.57353	7.13818	6.79699	6.85206	7.41216	6.49566	6.18963	6.56767	6.56602	6.85317	6.48661	6.74053	6.37332
18335	MICRO.6428.C1	Protein kinase [Medicago truncatula]	35.2	not assigned.unknown	PGSC0003DMB000000114	Pot_ch12	96.1	219396	219115	10.1571	10.0058	10.2243	9.95479	11.0835	10.5117	10.4399	10.488	10.1664	10.8311	10.6589	10.4483	10.3798	10.874	10.3322	10.5362	10.1347	10.56	10.4143	10.8462	10.975	11.4767	11.0112	10.5713	10.9334	10.4475	10.8046	10.4864	11.4946	11.0619	10.391	9.73506	10.4252	10.195	10.0276	11.0423	10.7169	10.7514	10.2334	11.1232
18338	MICRO.16241.C1	hypothetical protein MtrDRAFT_AC152057g33v2 [Medicago truncatula]	35.2	not assigned.unknown	PGSC0003DMB000000040	Pot_ch03	100	925978	925575	8.1094	8.07496	7.95111	7.84238	8.21747	7.35646	8.50689	8.23701	8.12847	7.78493	8.99531	7.80908	8.08115	8.13854	8.39815	7.53431	8.18622	8.82609	7.68931	8.88005	9.50518	8.71018	8.81346	8.63192	8.95858	9.00293	9.3891	8.43859	9.1539	7.89124	9.29037	8.63013	7.53084	8.28075	7.98612	7.60157	7.61606	9.02487	7.71214	8.74871
18339	bf_mxlfxxxx_0007e02.t3m.scf	NA	35.2	not assigned.unknown	PGSC0003DMB000000076	Pot_ch07	91.98	950876	951110	11.3131	11.8541	11.7024	11.2243	6.7881	11.5636	12.4594	11.5284	11.9838	11.8245	6.6367	12.1133	11.3329	12.8934	11.045	10.616	10.8577	10.9298	10.491	6.15055	11.8121	11.2622	9.98051	6.39359	6.30342	12.1275	12.1327	6.70709	13.3113	11.8238	12.0584	11.3654	12.0717	10.7538	6.774	11.8982	6.58325	11.4606	10.949	7.36342
18342	STMGD87TV	hypothetical protein OsI_019501 [Oryza sativa (indica cultivar-group)]	35.2	not assigned.unknown	PGSC0003DMB000000008	Pot_ch10	98.88	1107275	1106745	8.47149	7.7421	7.31324	7.54888	7.06566	7.78045	7.24887	7.6968	6.97552	7.34368	7.43322	7.30238	7.83505	7.56504	8.01256	7.61806	6.89764	7.18301	7.90969	6.94715	6.71622	7.40872	7.18424	7.97768	7.48134	6.96636	7.68463	7.20069	7.42502	7.68681	8.75925	7.43124	7.1125	7.14612	7.66934	7.9082	7.9315	6.67669	7.31342	6.89422
18343	MICRO.5734.C1	DNA binding [Arabidopsis thaliana]	35.1	not assigned.no ontology	PGSC0003DMB000000004	Pot_ch02	98.43	113015	112635	8.01148	8.09163	8.01521	8.11475	8.07213	8.07904	7.94466	8.26748	8.17156	8.28501	8.06723	8.14297	7.82349	8.1805	7.96301	7.72434	8.313	8.73496	8.13942	8.35286	8.53269	8.22276	8.35498	8.1939	8.23032	8.27698	8.4152	8.2302	8.46555	8.28075	7.89991	8.02544	8.16414	7.84443	7.91662	8.25631	7.80592	8.36053	8.07141	8.30636
18345	POABF46TP	unknown protein [Arabidopsis thaliana]	35.1.1	not assigned.no ontology.ABC1 family protein	PGSC0003DMB000000319	Pot_ch09	97.21	407624	407302	6.13081	6.21379	6.20965	6.37392	6.22108	6.03658	6.08998	6.2252	6.03168	6.06011	5.84847	6.53962	6.00979	6.06438	6.41885	6.10728	6.14884	7.17577	6.2161	6.9101	7.29016	6.96932	7.00167	6.98034	6.72994	7.14627	6.35302	6.40096	7.38533	6.75456	7.19295	6.35894	6.30369	6.34785	6.47581	6.29617	6.20191	6.22634	6.19773	6.01466
18346	MICRO.3341.C2	unknown protein [Arabidopsis thaliana]	35.2	not assigned.unknown	PGSC0003DMB000000040	Pot_ch03	99.31	290629	290342	9.92921	13.7341	13.448	12.7546	10.163	10.3021	10.0986	10.0896	10.1615	12.1949	10.1211	13.3838	12.1249	12.8719	12.3939	12.905	10.1221	9.72893	13.2718	12.2985	13.6533	12.5187	9.80459	10.1586	9.47347	13.7099	12.4717	13.3352	12.6482	12.7634	12.6628	12.5026	13.114	12.7017	12.2895	12.5209	12.0097	12.8384	12.1727	9.96217
18348	MICRO.5502.C1	KUP3; potassium ion transporter [Arabidopsis thaliana]	34.15	transport.potassium	PGSC0003DMB000000151	Pot_ch12	99.53	1234751	1236017	10.1062	9.87914	9.53337	9.76497	9.88839	9.88929	9.65241	10.1893	10.1826	9.93694	9.93867	9.98289	10.0079	9.9594	9.79709	9.95689	10.2228	10.1855	10.3534	10.335	10.2357	10.2759	10.3387	10.2466	9.89915	10.1549	9.94711	9.82815	10.23	9.6024	9.92487	10.1107	10.1011	10.1929	10.1381	9.80877	9.76214	10.3612	10.0583	9.99628
18349	MICRO.14052.C1	binding [Arabidopsis thaliana]	35.1	not assigned.no ontology	PGSC0003DMB000000560	Pot_ch01	98.39	279317	279749	9.57343	9.83005	9.85507	10.0342	9.75594	9.89099	9.75859	9.51198	9.5574	9.80717	9.40392	9.44485	9.74428	9.76461	9.65553	9.50673	9.57343	9.59003	9.79668	9.81726	9.37428	9.79196	9.52126	9.67906	9.41016	9.77346	9.41106	9.78103	9.46941	9.55218	9.58781	9.5065	9.86778	9.4088	9.55854	9.84154	9.95018	9.97987	9.86241	9.54754
18351	PPCAB51TH	NA	29.2.2	protein.synthesis.misc ribosomal protein	PGSC0003DMB000000225	Pot_ch08	95.93	977937	978056	11.0873	11.1885	11.8848	12.3141	11.12	11.0653	6.46567	11.225	12.0106	11.9231	10.7936	11.0686	11.3006	11.2388	5.99944	12.5245	11.9523	11.8782	6.10012	12.0496	11.0596	12.0214	10.9212	11.2388	11.1232	12.2019	12.1363	12.3377	11.8886	12.1401	12.0343	11.4056	12.2791	11.4992	12.2974	11.0112	6.00501	11.264	12.0593	11.2195
18352	MICRO.5801.C1	Tobacco mosaic virus helicase domain-binding protein [Nicotiana tabacum]	29.5.09	protein.degradation.AAA type	PGSC0003DMB102000010	Pot_ch01	100	1036304	1036712	8.98385	8.99305	8.98643	8.80555	8.86957	9.22197	8.96587	9.13761	9.46163	9.22275	9.23814	9.07811	9.18965	9.03722	8.8855	8.80608	9.41767	9.254	9.30076	8.66248	8.87168	8.61851	9.22252	8.77294	8.8414	8.68046	8.81535	8.82927	8.75793	8.76056	8.43494	9.08809	8.9929	8.96099	9.08686	9.16616	8.9378	9.0671	9.22595	9.1626
18354	bf_ivrootxx_0022g10.t3m.scf	Receptor protein kinase, putative [Solanum bulbocastanum]	26.16	misc.myrosinases-lectin-jacalin	PGSC0003DMB000000144	Pot_ch08	100	1251278	1250718	6.38439	6.37856	6.67116	6.26465	7.26757	6.33366	6.81575	6.27787	6.69707	6.27132	6.89889	6.61762	6.50536	6.20714	6.6107	6.49423	6.48126	6.04969	6.34117	6.29344	5.90951	6.10053	5.82686	6.57188	6.72563	6.0585	5.9101	6.26419	5.9237	6.04612	6.0029	6.4104	6.43768	7.01686	6.12038	6.57353	6.6367	6.57623	6.4799	6.4799
18355	MICRO.4103.C1	Ribosomal protein L18P/L5E [Medicago truncatula]	29.2.2	protein.synthesis.misc ribosomal protein	PGSC0003DMB101000251	Pot_ch07	98.19	455723	455062	8.62674	8.68756	8.88609	8.83511	9.01904	8.18992	8.44081	8.51845	8.39278	9.20062	8.79888	8.31887	8.48144	9.22929	8.05475	8.49241	8.20365	8.04542	8.89495	8.092	7.78476	8.91059	8.00587	7.90197	9.02877	8.60256	9.29314	8.82671	8.1599	8.92194	8.25594	8.90013	9.2049	9.32711	9.14906	8.29526	8.6577	8.78965	8.65559	9.22698
18357	BF_TUBSXXXX_0005D12_T3M.SCF	NA	35.2	not assigned.unknown	PGSC0003DMB102000099	Pot_ch02	97.15	428504	428781	8.50987	8.3455	8.76236	8.57771	9.30534	9.47401	8.29794	9.66526	9.65267	8.77396	9.34547	9.27585	9.64219	8.59827	8.18828	8.4149	9.68602	10.5075	9.71372	10.6223	10.5335	9.79773	9.89033	9.67964	9.61588	10.5563	9.33762	9.55967	10.4434	9.88206	9.21867	8.90043	8.82858	9.63344	9.51498	9.47775	9.61988	9.94957	8.43494	8.67597
18358	BF_TUBSXXXX_0057C11_T3M.SCF	NA	35.2	not assigned.unknown	PGSC0003DMB000000008	Pot_ch10	95.67	1598796	1598590	6.60528	6.70264	6.06299	6.99732	6.63051	6.75608	6.19227	6.10821	6.15226	6.42311	6.00668	6.1434	6.74819	6.00234	6.55413	6.39164	6.11163	6.48302	6.14663	6.38002	6.567	6.18542	6.5772	6.74527	6.58979	6.59216	6.50732	6.54138	6.77492	6.68782	6.84983	6.11266	6.26056	6.47188	6.17102	6.24661	6.49154	6.01554	6.56511	6.10531
18361	MICRO.12797.C1	NA	35.2	not assigned.unknown	PGSC0003DMB000000549	Pot_ch11	98.15	238098	237937	8.39087	5.91176	8.14183	8.20208	7.57698	8.16476	5.98181	6.54039	7.8821	8.74352	7.57406	7.02845	8.43277	7.68588	6.08357	6.0513	7.97988	8.01719	6.76444	6.62683	7.53327	6.87773	7.82482	6.11627	6.74833	6.09688	6.67599	8.12094	8.09163	6.62618	5.90117	6.12499	7.56084	5.9565	7.06054	8.25402	8.18956	6.3064	8.68976	6.75588
18363	MICRO.11591.C1	bZIP transcription factor bZIP80 [Glycine max]	35.2	not assigned.unknown	PGSC0003DMB000000095	Pot_ch01	100	1229967	1230601	9.80616	9.98148	9.76007	9.69161	9.87843	9.91303	9.80751	10.0477	9.79668	9.94887	10.0888	9.90912	9.80521	9.78646	9.84931	9.3395	9.99889	9.939	9.73825	9.56119	10.2368	9.60943	9.87543	10.0125	9.92746	9.62537	9.90844	9.72353	9.9625	9.99333	9.72747	9.84789	9.44181	9.79735	9.72661	9.6922	9.70013	9.87703	9.64745	10.2292
18364	MICRO.10834.C1	hypothetical protein OsJ_032866 [Oryza sativa (japonica cultivar-group)]	35.1.5	not assigned.no ontology.pentatricopeptide (PPR) repeat-containing protein	PGSC0003DMB000000400	Pot_ch03	98.43	257685	258003	9.25596	8.95858	9.37769	9.23293	9.3625	9.47074	8.99086	9.36125	9.45519	9.32028	9.27332	9.36199	9.32511	9.01333	9.23267	8.86425	9.50966	9.09754	9.27585	9.08914	9.02715	8.92115	9.2653	9.32462	9.24223	9.09197	8.9361	9.12857	9.31342	9.22615	8.82204	8.91271	9.17428	8.80133	9.18128	9.14274	9.23694	8.6726	9.3674	9.23376
18365	MICRO.13249.C1	protein binding [Arabidopsis thaliana]	31.1	cell.organisation	PGSC0003DMB000000103	Pot_ch05	99.17	1438816	1439176	9.76904	11.1659	11.2152	11.1537	10.5236	11.1212	10.4265	10.195	10.3199	10.3593	9.47044	9.94993	10.5362	10.9329	10.1897	10.6821	10.449	10.4515	10.1443	10.4519	10.2604	10.7326	10.2607	10.8297	10.6826	10.7538	10.6594	10.5872	10.1973	10.2514	10.5049	10.3802	10.1549	10.3732	10.3199	10.3874	10.345	9.96787	10.2918	10.0463
18366	MICRO.4409.C3	NA	35.2	not assigned.unknown	PGSC0003DMB000000033	Pot_ch05	99.06	1738797	1738692	7.22987	10.1994	7.51234	5.75819	6.95943	5.93879	9.03423	6.00579	10.5101	10.3002	7.32005	5.93728	6.58273	5.80901	5.72671	6.80148	10.8095	10.1513	6.91656	7.66442	8.83352	9.88929	8.7178	8.59755	6.03462	8.02489	6.038	7.34978	5.72671	9.12833	6.83564	9.2713	5.76949	6.73135	8.8593	6.61893	6.9329	7.47589	7.5818	9.07045
18368	bf_mxflxxxx_0039h06.t3m.scf	NA	21.04	redox.glutaredoxins	PGSC0003DMB000000164	Pot_ch04	98.36	1104633	1104330	8.70661	8.628	8.05423	8.2439	7.95276	7.75158	9.26352	8.87497	8.20072	8.99051	7.63202	8.06747	8.95827	9.28473	7.68699	8.82091	7.95748	7.99444	7.79805	8.31544	8.43312	8.13371	7.95725	7.70229	8.46847	8.59005	7.90873	8.65013	8.4279	7.5847	7.86664	8.87497	8.27262	9.01137	7.58236	8.11431	7.61969	8.29107	8.09043	8.28684
18371	BF_LBCHXXXX_0002D08_T3M.SCF	NA	35.2	not assigned.unknown	PGSC0003DMB101000020	Pot_ch02	99.48	2321724	2321531	8.39686	8.21059	8.14026	8.66164	8.41683	8.63747	8.25316	8.94266	8.82204	8.88136	8.41549	8.39934	8.57387	8.21302	7.98612	8.45525	8.90001	8.78	8.45011	8.35679	8.3711	8.41275	8.4152	8.39612	8.19381	8.45555	8.59501	8.70956	8.45011	8.54311	8.46948	8.12847	7.90763	8.55383	8.28217	8.52995	8.7571	8.37927	8.25496	8.08043
18373	bf_cswbxxxx_0038h08.t3m.scf	NA	35.2	not assigned.unknown	PGSC0003DMB000000640	Pot_ch01	96.67	92823	93000	8.53785	8.81637	8.30996	8.63379	8.26293	7.99905	8.1749	8.42286	8.63071	8.11524	7.86056	8.40079	7.92936	8.41149	8.36569	8.16314	8.63503	7.92854	8.46176	7.5998	7.76782	7.56541	7.34895	7.39138	7.99961	7.79136	8.28043	7.73484	7.95345	7.96069	7.62491	7.42568	8.42056	6.94373	8.22672	8.06904	8.08059	8.42989	8.59412	8.11688
18375	bf_arrayxxx_0064a01.t3m.scf	NA	35.2	not assigned.unknown	PGSC0003DMB000000091	Pot_ch06	90.21	1394366	1394225	9.36853	9.78038	9.71735	9.43046	9.38205	9.40359	9.28344	9.47125	9.37233	9.30534	9.18314	9.61456	9.24027	9.29269	9.15108	9.36493	9.60322	9.09593	9.69344	9.07315	8.75976	9.05364	9.11906	8.93705	8.92427	9.14274	9.02186	8.72377	9.19936	9.03022	9.16888	9.36091	9.34254	9.74836	9.72266	9.40816	9.85817	9.31342	9.8222	9.06875
18379	MICRO.3778.C1	Ribosomal L22e protein [Medicago truncatula]	29.2.2	protein.synthesis.misc ribosomal protein	PGSC0003DMB000000309	Pot_ch09	100	20624	20998	12.383	11.0016	6.16137	11.1057	11.0171	12.7333	12.3312	12.237	12.687	12.782	12.2157	11.197	5.78861	13.029	5.66527	12.7858	12.7422	13.2963	12.8026	13.3091	11.5411	6.76076	13.0228	13.4459	13.1	11.5504	12.782	12.9243	11.5496	12.3961	12.6983	11.9875	11.6643	10.9121	12.7593	12.5153	12.5565	12.0983	10.989	12.6519
18382	MICRO.10513.C1	Actin-depolymerizing factor (ADF)	31.1	cell.organisation	PGSC0003DMB101000130	Pot_ch09	99.77	1129049	1129475	8.35805	9.25381	9.42209	8.98206	9.88022	9.10849	9.44023	9.03876	9.10166	9.10281	9.45681	9.98085	10.0569	8.09702	8.51295	9.53864	8.86099	8.04567	8.20962	8.72853	9.17046	9.16103	7.56413	8.24866	8.73142	8.29016	9.28412	8.40054	9.6549	8.15007	7.97009	8.93959	9.14707	10.47	8.42811	9.04368	8.64207	9.48939	9.24442	9.35102
18383	MICRO.6718.C1	NA	35.2	not assigned.unknown	PGSC0003DMB101000020	Pot_ch02	92.53	607384	607792	5.64514	6.93693	5.90045	12.9199	5.61995	9.33321	8.59223	13.8041	12.4846	12.7028	9.29508	6.64371	8.0712	6.73424	7.06294	5.78564	12.9457	14.4428	5.83251	5.86327	5.78564	7.88452	5.75819	8.18863	5.76936	8.03039	11.6398	14.1511	14.3028	14.93	5.83364	5.78861	5.99396	7.47874	5.70113	7.04683	12.9882	5.80506	8.07782	5.86437
18385	MICRO.792.C2	CTV.2 [Poncirus trifoliata]	35.1	not assigned.no ontology	PGSC0003DMB000000026	Pot_ch03	100	508075	508420	9.99432	10.2044	9.91545	9.51904	9.14906	10.4308	9.88553	9.76029	9.43956	9.83109	9.53675	10.1656	9.45854	9.93278	9.86569	9.31861	9.57544	9.24755	10.5148	9.22061	8.77944	8.91773	8.98572	8.74283	9.0938	9.59229	9.49219	9.76827	9.26159	10.415	9.53367	10.3251	9.83506	9.56854	9.36305	10.2002	9.73825	9.26891	10.5546	9.68195
18388	MICRO.2001.C2	galactose-1-phosphate uridyltransferase [Cucumis melo]	3.8.3	minor CHO metabolism.galactose.galactose-1-phosphate uridyl transferases	PGSC0003DMB000000112	Pot_ch10	100	1419512	1419970	8.06984	8.53535	7.8831	8.01626	8.16851	8.3777	8.63165	8.0341	8.74077	8.87544	8.30349	8.71725	8.28904	8.68273	8.15153	8.17762	8.77106	8.92847	8.24917	8.71106	8.85809	8.47728	8.28277	8.26149	8.20125	8.02971	8.65087	7.6807	8.64423	7.75297	8.11632	8.59755	8.4422	8.26982	8.17846	8.11879	8.28764	9.16789	8.02226	8.74673
18392	MICRO.14168.C1	Heat shock factor protein HSF8 (Heat shock transcription factor 8) (HSTF 8) (Heat stress transcription factor)	20.2.1	stress.abiotic.heat	PGSC0003DMB000000789	SL2.10ch08	99.79	21448	20971	6.38541	6.44262	6.62502	6.86419	6.18099	6.5357	6.61944	6.36511	6.53678	6.6874	6.14067	6.48174	6.16595	6.40341	7.00923	6.86161	6.63691	6.52154	7.05507	6.50276	6.52635	6.20694	6.97274	6.25729	6.24482	6.43809	6.35807	6.16595	6.54223	6.67403	6.26818	6.39775	6.32291	6.52713	6.52216	6.24812	6.40434	7.35677	6.73088	6.72123
18393	MICRO.89.C1	Translation initiation factor IF5; eIF4-gamma/eIF5/eIF2-epsilon [Medicago truncatula]	29.2.3	protein.synthesis.initiation	PGSC0003DMB000000453	SL2.10ch03	99.4	377999	377166	9.05364	8.96003	9.6982	9.60024	9.37311	9.67348	9.64438	9.57544	9.51139	8.79647	9.07898	9.65055	9.51731	9.39104	8.83964	9.86876	9.57374	9.58569	10.0914	9.21013	8.65642	8.59593	9.48789	9.55854	9.53675	9.18678	9.31744	9.32872	9.31838	9.19216	9.46265	9.42293	9.81106	8.97143	10.0414	9.48206	9.78449	9.33863	9.85973	9.65553
18395	160A07AF.esd	hypothetical protein OsI_022889 [Oryza sativa (indica cultivar-group)]	27.3.99	RNA.regulation of transcription.unclassified	No Significant Hit	#N/A	NA	NA	NA	11.1715	11.8924	11.3131	11.6635	11.612	11.1617	11.4767	10.8646	11.5174	11.7252	11.2733	11.2955	11.0341	11.8557	11.6086	11.4917	11.6318	11.9144	11.4214	11.2462	11.5444	11.5444	11.3811	11.5755	10.4949	11.8918	10.4098	11.2838	11.848	12.1727	11.8549	11.9319	11.3187	11.5463	11.1982	11.6619	11.819	11.7824	10.9604	12.0789
18399	STMJF77TV	unknown protein [Arabidopsis thaliana]	35.2	not assigned.unknown	PGSC0003DMB000000345	Pot_ch06	100	104202	103831	7.84568	7.85909	8.39087	8.29401	7.76989	7.88128	8.05547	7.86179	7.89434	8.16506	7.9813	7.97702	7.68775	8.00632	8.0276	7.80074	7.8311	7.80815	7.80908	7.72418	7.55273	7.80771	7.93197	7.55033	7.66167	7.49348	7.54464	7.65658	7.83389	7.61062	7.42281	8.01291	8.36101	8.05687	8.30543	7.60458	8.22672	8.11475	7.82368	7.6445
18400	MICRO.6037.C1	NA	35.2	not assigned.unknown	PGSC0003DMB000000180	Pot_ch06	96.67	472713	473372	7.5956	7.43941	7.69876	7.43058	7.38323	6.84033	6.89428	7.37254	7.40834	7.11436	7.42236	7.4781	6.86038	6.91815	7.64995	6.85755	7.50681	7.14708	6.94501	7.26915	6.92034	7.00518	6.58466	6.87828	7.29148	7.02818	6.62885	6.51515	6.7628	6.97683	7.19578	7.56084	7.86327	7.45858	6.9911	7.44958	7.02741	7.92748	7.58678	6.54361
18403	MICRO.2213.C2	BURP [Medicago truncatula]	35.1	not assigned.no ontology	PGSC0003DMB000000555	Pot_ch01	99.17	296533	295203	14.6992	12.5858	11.9029	11.7039	15.0862	11.1311	12.6786	15.1017	12.6394	11.891	14.7847	13.4103	11.7238	12.1249	13.3545	10.9473	14.091	13.4688	15.5373	14.8899	12.5987	12.8502	12.61	13.9085	14.2207	13.3818	15.0712	13.0464	13.9026	11.8918	12.8861	13.7988	11.4585	14.3222	13.783	12.5381	12.3349	15.2905	11.2108	14.0584
18404	MICRO.13547.C1	Os02g0132200 [Oryza sativa (japonica cultivar-group)]	35.2	not assigned.unknown	PGSC0003DMB000000279	Pot_ch06	99.73	236766	236401	10.8812	11.1953	11.4551	11.045	10.5734	10.9808	11.0307	10.6389	10.7279	10.8767	10.6632	10.761	10.7966	11.2898	10.5007	10.7322	10.7174	10.3534	10.8593	9.82815	9.89737	10.2051	10.0825	10.2551	9.89554	10.178	10.1644	10.4247	10.4183	10.5415	10.7941	10.8453	11.0412	11.085	10.8838	10.6724	11.2697	10.7326	10.9329	10.5961
18405	SSBN001D06u.scf	Avr9/Cf-9 rapidly elicited protein 57 [Nicotiana tabacum]	35.2	not assigned.unknown	PGSC0003DMB000000004	Pot_ch02	93.55	3754393	3754895	10.9786	7.2109	8.71106	8.40805	6.9224	8.78556	10.949	10.2151	10.0477	6.11132	8.65476	6.59098	11.2684	7.76033	7.6322	12.3489	8.49142	6.69231	5.75171	10.7412	7.04656	8.46631	8.19546	10.8714	8.17156	8.83917	7.07337	9.567	7.31808	11.0537	10.9797	6.85952	9.49107	10.481	9.6695	9.7348	9.78764	10.0211	8.8965	9.66667
18407	MICRO.3228.C1	unknown protein [Arabidopsis thaliana]	35.1	not assigned.no ontology	PGSC0003DMB000000039	Pot_ch03	98.81	1699060	1698473	8.47421	8.63265	8.58899	8.36405	8.70616	8.38657	8.4908	8.51989	8.58318	8.69919	8.3645	8.33331	7.97393	8.38708	8.80103	8.40432	8.62361	8.84841	8.783	8.63693	8.74207	8.85241	8.90332	8.20392	8.40613	8.28357	7.63065	7.99936	8.86173	8.64348	8.30563	8.37039	8.48517	8.46024	8.51724	8.59733	8.93502	8.39976	8.58899	8.00162
18409	bf_swstxxxx_0024e04.t3m.scf	NA	35.2	not assigned.unknown	PGSC0003DMB102000002	Pot_ch05	91.5	3259634	3259341	5.86914	6.57989	6.41568	5.87402	5.92828	5.94193	5.93914	6.54873	5.93576	6.01587	5.74919	5.82119	5.81562	5.92933	5.97796	6.72096	5.8246	5.96784	5.91792	6.60205	6.64899	6.6198	6.7077	6.6732	6.91549	5.9844	6.78285	6.52232	6.70825	6.54008	6.57301	6.01244	6.43446	5.96384	6.60168	5.76188	6.05689	6.64571	6.41442	6.85995
18412	MICRO.2603.C1	unknown protein [Arabidopsis thaliana]	20.2.3	stress.abiotic.drought/salt	PGSC0003DMB000000341	Pot_ch08	98.62	379959	380247	9.81882	10.6522	10.1218	9.6406	9.92554	10.0631	9.52858	9.66555	9.05995	9.6477	8.80103	9.17604	9.60298	10.1879	9.77905	9.46023	9.39614	10.039	9.89737	9.64561	10.6907	9.82682	9.84762	9.61289	9.54754	9.37805	9.4114	9.20756	9.78327	9.5259	9.82515	9.78612	10.0836	9.60588	10.1601	9.39418	9.84154	9.45344	9.9193	8.64628
18416	MICRO.4783.C1	hypothetical protein [Arabidopsis thaliana]	27.3.30	RNA.regulation of transcription.Trihelix, Triple-Helix transcription factor family	PGSC0003DMB000000191	Pot_ch08	97.98	436911	437599	10.0512	10.3471	10.5486	10.4664	9.9625	10.2101	10.2266	10.0616	10.1787	10.547	9.79066	10.1965	10.1557	10.2438	9.97622	10.5718	10.1656	10.5257	9.93346	10.2985	9.94043	10.1759	10.3929	10.2431	10.0211	10.1221	10.2635	10.2378	10.1933	10.0717	10.2703	10.0534	10.3874	10.0859	10.5782	9.98289	10.3523	10.4657	10.5631	9.99507
18421	MICRO.8023.C3	ATP binding / ATPase/ nucleoside-triphosphatase/ nucleotide binding [Arabidopsis thaliana]	29.5.09	protein.degradation.AAA type	PGSC0003DMB000000657	Pot_ch03	98.48	185077	185735	11.8359	12.7232	12.2884	13.1711	12.6983	10.4991	11.3941	10.0469	12.1654	11.6478	11.5384	11.8863	10.9053	12.152	12.5823	11.8113	11.9723	12.8813	12.6036	12.601	12.8976	12.5088	12.4248	12.563	12.5153	12.5037	12.4398	12.628	12.7206	11.6127	12.5256	11.9127	11.7223	11.3935	10.693	10.8276	11.6436	11.5271	10.7226	11.3678
18422	BF_CSCHXXXX_0041G05.T3M.SCF	hypothetical protein OsI_025612 [Oryza sativa (indica cultivar-group)]	27.3.21	RNA.regulation of transcription.GRAS transcription factor family	PGSC0003DMB000000250	Pot_ch07	99.55	158038	157369	6.18099	6.37959	6.33499	6.27446	6.65651	6.43982	6.47204	6.41065	6.5784	6.67236	6.48708	6.48844	6.65091	6.45431	6.63166	6.3246	6.51203	6.50284	6.30658	6.83339	6.89302	6.62104	6.6326	6.44581	6.53877	6.48708	6.76923	6.42502	6.67116	6.44614	6.42884	6.6055	6.5694	6.88034	6.64714	6.25888	6.61595	7.1276	6.46728	6.90099
18426	MICRO.4723.C1	Calcium-binding EF-hand; Mitochondrial carrier protein [Medicago truncatula]	34.9	transport.metabolite transporters at the mitochondrial membrane	PGSC0003DMB000000018	Pot_ch04	99.42	707983	707297	8.07523	7.33198	7.62234	7.3524	7.69587	7.96149	7.78061	7.8739	7.90835	7.57342	8.01029	7.77599	8.19283	7.59954	7.65368	7.95946	7.92472	7.71499	8.55853	8.10635	8.29203	7.86511	8.04526	7.77557	7.95647	7.50834	7.47766	7.56564	7.70054	7.59689	7.52562	7.60777	7.58403	7.82337	8.13071	7.77182	8.16192	7.55421	7.79541	7.65109
18427	MICRO.2586.C1	ubiquitin-protein ligase [Arabidopsis thaliana]	29.5.11.04.03.02	protein.degradation.ubiquitin.E3.SCF.FBOX	PGSC0003DMB000000246	Pot_ch06	99.93	935076	936439	12.215	11.9985	12.6221	12.037	11.8426	12.0042	11.9078	11.8075	11.5168	12.1832	11.3569	11.4353	11.6516	11.7364	12.029	11.9029	11.4162	10.4216	11.9311	10.5911	10.1276	10.3991	10.8258	10.3279	10.1134	10.6104	10.7045	10.8348	10.6138	11.3385	11.0703	12.3446	11.5168	11.7549	12.3721	11.7638	12.2537	11.0391	12.3367	10.7527
18429	MICRO.13286.C1	NA	35.2	not assigned.unknown	PGSC0003DMB000000479	Pot_ch11	99.04	54122	54434	6.22453	6.4951	6.60799	6.72198	6.31853	6.3645	6.72279	6.74985	6.85977	6.36606	6.54138	6.52783	6.37039	6.6372	6.45007	6.68379	6.89991	6.68803	6.50095	6.0343	6.41442	6.28522	6.29962	6.54391	5.94472	6.13854	6.18963	6.2252	6.51304	6.20694	6.2208	6.60996	6.54414	6.52566	6.44933	6.27188	6.74773	6.46308	6.36589	6.71302
18432	MICRO.9880.C1	Os01g0300600 [Oryza sativa (japonica cultivar-group)]	35.2	not assigned.unknown	PGSC0003DMB102000208	Pot_ch06	97.51	431596	431236	10.8258	10.1728	11.769	11.2347	9.6379	11.9848	11.4551	9.88022	9.80326	9.82478	10.4571	9.90452	9.84638	11.0691	10.7339	11.5943	9.62694	10.1037	11.9222	10.9546	10.6852	10.4365	10.245	10.0773	11.3405	11.2183	10.6643	11.4895	10.8807	10.1214	10.8889	11.5761	11.3277	9.75751	11.0741	11.0758	10.8287	11.1561	10.0405	9.42556
18434	MICRO.2795.C1	ERD15 [Capsicum annuum]	35.1	not assigned.no ontology	PGSC0003DMB000000249	Pot_ch04	97.74	462416	461849	6.69031	6.83208	7.11966	7.05839	6.9329	7.09024	6.04926	6.55292	6.46	6.59401	6.66927	7.234	6.42817	6.97427	7.02517	6.09928	6.81638	6.49756	7.55421	6.11925	6.46857	6.27962	6.50379	6.23139	6.57526	6.94547	6.57121	6.67718	6.90134	6.71302	6.43339	6.59578	6.49684	6.09928	6.41961	6.5555	6.25187	6.31028	6.68678	6.07491
18436	MICRO.8069.C1	arabinosidase ARA-1 [Lycopersicon esculentum]	10.6.2	cell wall.degradation.mannan-xylose-arabinose-fucose	PGSC0003DMB000000008	Pot_ch10	98.31	3806968	3807203	8.07313	8.22949	9.01729	7.9281	7.696	8.70294	8.77944	8.34671	8.0442	8.78433	7.75009	8.08696	8.62988	8.90332	8.06971	8.85843	8.09702	7.13463	8.55558	7.68944	7.98612	7.52507	7.435	7.20515	7.08441	7.53211	7.32014	7.36719	7.73973	7.71455	7.56304	8.7136	8.18784	8.16498	9.04244	8.68941	8.50412	7.90323	8.81667	7.10505
18437	SSBT006I04x.scf	NA	35.2	not assigned.unknown	No Significant Hit	#N/A	NA	NA	NA	7.41128	8.19092	7.30125	7.95319	7.79403	7.36029	7.72536	5.69079	5.7603	8.51295	5.76674	7.53219	7.41308	7.58507	7.72073	7.83618	5.67927	5.73893	5.72954	8.45894	8.7107	8.49271	5.81625	5.65948	5.68122	5.71683	8.8227	5.70209	5.75911	8.95029	8.30301	7.34592	5.71574	8.24903	5.67032	8.42146	8.34414	7.75492	5.83602	5.6919
18441	MICRO.5333.C1	electron transfer flavoprotein beta-subunit-like [Arabidopsis thaliana]	9.3	mitochondrial electron transport / ATP synthesis.electron transfer flavoprotein	PGSC0003DMB000000174	Pot_ch09	99.6	836338	836841	9.84363	10.0576	9.98844	9.93694	9.94203	9.61816	9.6683	9.35838	9.39308	9.66555	9.41051	9.90696	10.0033	9.42849	10.1153	9.60413	9.44353	9.2098	9.493	9.65521	9.40278	9.64158	9.36713	9.20012	9.48623	9.28713	9.60464	9.43938	9.51819	9.35273	9.56093	9.45125	9.81882	10.0863	9.64438	9.62021	9.70388	9.65088	10.1243	9.2311
18442	MICRO.2821.C3	unknown protein [Arabidopsis thaliana]	35.2	not assigned.unknown	PGSC0003DMB000000517	Pot_ch04	98.17	202628	203280	10.2751	10.4822	10.2182	10.5966	9.9413	10.099	10.5486	9.95754	9.58373	10.5207	9.29879	10.4102	10.2731	10.2988	10.1762	10.129	9.67501	11.1079	9.8347	10.9191	11.1462	11.2377	11.4903	10.7745	11.3496	11.3464	11.4566	11.5181	10.4746	10.4175	11.4539	10.3937	10.4123	10.3874	9.84762	10.3616	10.1488	9.74836	10.2796	10.1088
18444	MICRO.8387.C1	IRE homolog 1 [Arabidopsis thaliana]	29.4	protein.postranslational modification	PGSC0003DMB000000026	Pot_ch03	100	1394116	1393771	12.8874	12.3469	11.2941	11.9805	12.2	12.351	12.2547	12.3424	11.9782	11.9161	12.4363	11.3967	12.1748	11.3856	12.4684	11.0531	12.0751	11.9189	11.5833	11.3231	10.0484	11.6851	12.3046	11.995	12.1773	11.1583	11.7535	10.8041	11.7706	12.4184	12.0671	12.1067	11.3194	11.8886	12.7028	11.6694	11.4613	11.8606	12.0832	11.2488
18445	MICRO.17112.C1	hypothetical protein OsI_023757 [Oryza sativa (indica cultivar-group)]	1.01.05.02	PS.lightreaction.other electron carrier (ox/red).ferredoxin	PGSC0003DMB102000130	Pot_ch11	95.63	124801	125234	9.7156	10.0109	10.0142	10.2933	9.42507	9.95247	9.51983	9.59254	9.43332	9.86569	9.08011	9.68039	9.70744	10.0633	9.37692	9.90873	9.42533	9.39977	9.80818	9.31663	9.35977	9.58719	9.59278	9.41796	9.50932	9.44023	9.34958	9.86638	8.8343	10.1875	9.18991	9.53829	10.0979	9.62307	9.78076	10.0044	9.63494	9.19359	10.091	9.08344
18446	MICRO.35.C1	Os08g0384100 [Oryza sativa (japonica cultivar-group)]	27.4	RNA.RNA binding	PGSC0003DMB000000244	Pot_ch02	99.76	395028	395442	9.4639	9.24495	9.6279	10.2571	9.71117	10.1088	9.51024	8.76185	9.27739	9.38566	9.83538	9.57518	9.96889	10.23	9.24678	9.76344	9.31881	9.99085	9.98603	9.83693	9.94711	9.81569	10.3766	10.4071	10.5161	10.815	10.1724	10.5767	10.9608	9.58429	10.1745	9.69688	9.34958	9.32727	9.41016	9.83173	9.55451	9.76904	10.0958	9.73412
18448	MICRO.4333.C1	unknown protein [Arabidopsis thaliana]	35.2	not assigned.unknown	PGSC0003DMB000000021	Pot_ch09	97.92	1576531	1576195	7.51679	7.34452	6.36138	7.30883	7.14934	6.36952	6.19549	6.4314	6.51804	7.19714	6.44335	7.30568	6.44557	7.52686	7.25519	6.2272	6.51765	6.87445	7.56424	7.64221	7.69741	7.08373	8.16878	7.11987	7.95195	6.86185	7.15517	7.83389	7.28224	6.47918	6.88234	7.47585	6.5775	7.2691	7.20239	6.00912	7.18247	6.52945	7.0074	7.20863
18450	MICRO.10751.C1	oxidoreductase, acting on paired donors, with incorporation or reduction of molecular oxygen, 2-oxoglutarate as one donor, and incorporation of one atom each of oxygen into both donors [Arabidopsis thaliana]	35.2	not assigned.unknown	PGSC0003DMB000000414	Pot_ch03	98.4	473574	473823	6.19237	6.18158	6.12202	6.35406	6.28796	6.22434	6.13193	6.16635	6.25645	6.22958	6.3658	6.25589	6.21879	6.16376	6.29508	6.30107	6.33437	6.57683	6.26892	6.98739	6.86486	6.51484	6.72846	6.80128	6.6799	6.35842	6.38721	6.45691	6.47381	6.39775	6.38045	6.17161	6.2208	6.43982	6.38199	6.35389	6.43982	6.51375	6.32237	6.38823
18451	MICRO.13014.C1	E4/E8 binding protein-1 [Lycopersicon esculentum]	35.1	not assigned.no ontology	PGSC0003DMB000000420	Pot_ch04	98.76	110430	109873	9.83205	9.72209	9.78103	9.60943	9.53763	9.65055	9.71308	9.89915	9.46847	9.60639	9.45211	9.79482	9.76305	9.73543	9.71141	9.69518	9.6091	9.50541	9.82815	9.95862	9.63524	9.79807	9.84154	9.87446	9.65553	9.90519	9.58601	9.63823	9.55617	9.56764	9.72379	9.63432	9.79039	9.80616	9.7348	9.8588	9.90116	9.65333	9.87042	9.51286
18454	ACDA04025H05.T3m.scf	NA	35.2	not assigned.unknown	PGSC0003DMB000000136	Pot_ch01	92.13	1463140	1463339	13.6681	13.6079	13.865	13.9144	13.865	14.1731	13.5194	13.6819	13.7498	13.8163	13.5672	14.042	13.9308	13.6971	13.3388	13.6606	13.6945	13.2831	14.1476	13.1662	13.0804	13.5818	13.2793	13.3051	13.6509	13.2755	13.3259	13.6842	13.2587	13.2439	13.264	13.2699	14.0743	13.7469	13.8014	13.9056	13.83	13.6509	13.9431	13.6388
18457	bf_cswbxxxx_0010g10.t3m.scf	unknown protein [Arabidopsis thaliana]	31.1	cell.organisation	PGSC0003DMB000000026	Pot_ch03	99.67	543727	544025	7.03957	7.09485	7.41848	7.62708	7.07787	7.26005	6.99738	6.8648	6.99009	6.89458	6.49732	6.81999	6.93202	7.26102	7.20757	7.15632	7.08199	7.70431	7.07353	7.41944	7.56978	7.73484	8.12445	7.5717	7.40809	7.39631	7.26377	7.02987	7.42489	7.33901	7.54376	6.96516	7.25074	6.90624	7.17739	6.89901	7.18595	6.9017	7.19544	6.74886
18458	STDB003I15u.scf	nucleic acid binding / peptidyl-prolyl cis-trans isomerase [Arabidopsis thaliana]	31.3	cell.cycle	PGSC0003DMB000000344	Pot_ch12	98.98	18445	17957	9.97952	10.9278	10.7472	10.1914	11.0247	10.6346	10.7209	10.1302	10.1784	10.8458	10.5872	10.7571	10.1686	10.3346	10.8761	10.1762	10.2288	10.5515	10.1157	10.4802	10.6554	10.3596	10.7773	10.533	10.1845	10.4834	10.2906	10.3696	11.1212	9.85686	10.2033	10.1085	10.4195	10.5868	10.2192	10.169	11.073	10.4102	10.3156	10.9218
18459	ACDA02084F08.T3m.scf	NA	35.2	not assigned.unknown	PGSC0003DMB000000110	Pot_ch09	93.32	593297	593679	9.75201	9.60464	9.74265	9.59074	9.50857	9.65391	9.50518	9.51701	9.33214	9.70885	9.44376	9.54205	9.28412	9.47468	9.97379	9.2317	9.65027	9.50563	9.81597	9.39728	9.32367	9.34202	9.55338	9.23663	9.20814	9.59003	8.72487	9.33522	9.15408	9.42209	9.36713	9.5863	9.46446	9.51932	9.74938	9.53613	9.64658	9.82353	9.88022	8.57771
18461	MICRO.2251.C1	structural constituent of ribosome [Arabidopsis thaliana]	29.2.2	protein.synthesis.misc ribosomal protein	PGSC0003DMB000000072	Pot_ch05	96.24	1368063	1368671	7.59186	8.11201	7.65237	8.18062	7.35258	7.80771	7.87033	7.95166	7.68313	8.0343	7.43648	7.73159	8.02629	8.1302	7.43029	7.75746	7.58165	7.67288	7.79936	7.64984	8.14872	7.84568	8.09738	7.8637	8.01606	7.38635	7.78645	7.69907	7.65439	7.52527	7.54192	7.38066	7.87785	7.65063	7.74427	7.59012	7.70808	7.54177	7.86511	7.789
18465	MICRO.6412.C1	unknown protein [Arabidopsis thaliana]	35.1	not assigned.no ontology	PGSC0003DMB000000217	Pot_ch11	99.59	274962	274476	8.12765	8.45641	7.72059	8.1575	8.29107	8.37291	7.73796	8.51412	8.68917	7.52728	8.70884	8.42811	7.78084	8.48517	7.51351	7.70849	8.5442	8.26869	8.48477	8.31714	8.91197	8.03364	8.53987	8.42527	7.65807	7.80467	7.4295	7.50075	7.86327	8.5335	8.3979	8.90927	8.08349	7.51874	7.68806	8.29548	8.24428	8.45502	7.58552	7.65126
18466	MICRO.8756.C1	germin-like protein 3 [Vitis vinifera]	20.2.99	stress.abiotic.unspecified	PGSC0003DMB000000174	Pot_ch09	98.48	683436	684155	7.2672	7.39639	7.47842	7.21263	7.10433	7.08836	7.40834	7.24459	7.1439	7.35446	7.15732	7.12033	7.21797	7.30676	7.17077	7.31171	7.24539	7.80554	7.34412	7.19183	7.33658	7.14627	7.81175	7.75406	7.36749	7.40683	7.12581	7.52794	7.19403	7.22405	7.4035	7.16167	7.42006	7.2672	7.15462	7.13361	7.40737	7.22486	7.33012	6.79474
18467	MICRO.755.C1	unknown protein [Arabidopsis thaliana]	35.2	not assigned.unknown	PGSC0003DMB000000001	Pot_ch01	99.72	5874502	5874863	8.24941	8.99767	8.58426	8.54493	8.16149	9.1874	8.34899	8.82234	8.92477	8.69951	8.02979	8.90193	8.37908	8.46847	8.2014	9.22615	8.91904	9.10118	9.21737	8.57451	8.13288	8.61873	9.05922	8.50412	9.18793	8.83189	9.03068	8.61639	8.8965	9.02251	8.32148	8.12005	9.37692	8.30378	9.09408	8.36747	8.41275	8.19044	9.09491	7.812
18468	MICRO.3693.C1	ATP binding / kinase/ protein kinase/ protein serine/threonine kinase [Arabidopsis thaliana]	35.2	not assigned.unknown	PGSC0003DMB000000034	Pot_ch12	97.13	1018968	1018516	8.87105	9.02157	9.45125	8.93395	9.00693	9.05519	9.32603	9.22471	8.73744	8.92396	8.60874	8.54127	8.79113	9.01659	8.9983	9.03964	8.74452	8.17594	8.73883	8.28561	8.60755	8.25816	8.46904	8.15422	8.04057	8.30888	7.94785	8.05614	8.08804	8.69338	8.80488	9.13329	9.11641	8.94773	9.09963	8.87293	9.34657	8.98805	8.91644	8.47278
18472	MICRO.3297.C2	catalytic/ iron ion binding [Arabidopsis thaliana]	35.1	not assigned.no ontology	PGSC0003DMB000000711	Pot_ch03	96.86	52231	51607	10.2994	9.49275	9.73215	9.76305	9.57159	9.65241	9.64251	9.64834	9.64025	9.93114	9.91271	9.40514	9.61959	9.90116	9.99472	9.5645	9.43332	9.16911	9.87543	9.5452	9.30407	9.48355	9.24303	9.24359	9.07462	9.61054	9.03532	9.22537	9.4701	9.67721	8.88397	9.28155	9.46741	9.49664	9.75292	9.57856	9.79232	9.43393	9.46446	9.20699
18473	MICRO.1985.C1	mature anther-specific protein LAT61 [Lycopersicon esculentum]	17.3.02.02	hormone metabolism.brassinosteroid.signal transduction.BZR	PGSC0003DMB000000754	Pot_ch04	100	65215	65454	7.46458	8.06678	7.55865	7.62144	7.38635	7.96421	7.50296	7.73055	7.52872	7.60583	8.36719	6.96384	7.39074	7.5547	7.58716	7.49237	7.34632	6.74959	7.19695	7.14087	6.89566	7.23926	7.33012	6.95742	7.666	7.77785	7.07401	7.2988	7.40926	7.30879	6.72994	8.14887	8.69411	8.64965	8.41105	7.6291	7.6256	8.7297	7.76014	8.84082
18477	BF_TUBSXXXX_0040A10_T3M.SCF	NA	35.1	not assigned.no ontology	PGSC0003DMB000000589	Pot_ch12	93.19	205199	204966	9.97039	10.5555	10.3149	10.3251	10.1502	9.65421	10.2981	9.92381	9.8588	10.0287	10.0544	10.1117	9.56818	9.99889	9.77708	9.09545	9.72969	9.2128	9.4203	8.29891	9.01558	8.33107	8.79485	8.80408	8.72257	9.26702	9.67014	9.27791	9.16888	9.39478	9.32367	10.3633	9.47494	9.96318	9.92746	9.5432	10.2504	9.6206	10.0375	10.2023
18478	MICRO.7052.C1	Zinc finger, CCCH-type; Zinc finger, RING-type [Medicago truncatula]	29.5.11.04.02	protein.degradation.ubiquitin.E3.RING	PGSC0003DMB000000007	Pot_ch10	98.25	1368128	1367389	11.1988	11.1232	10.9398	11.1387	11.009	11.0073	11.0802	10.809	10.9922	11.4175	10.6214	10.8879	10.8854	11.352	10.5559	11.2886	10.8843	10.999	11.1513	11.0331	10.5045	11.1255	11.1561	10.863	11.1737	10.9212	10.8546	10.9059	10.8827	10.8935	10.8155	11.1447	11.3464	10.965	11.3422	11.016	11.1184	11.0503	11.104	10.8262
18479	MICRO.8376.C2	putative phosphatase [Solanum lycopersicum]	26.13	misc.acid and other phosphatases	PGSC0003DMB000000040	Pot_ch03	98.23	1487684	1487178	6.57593	6.24426	6.13234	6.15206	6.67788	6.46122	7.32705	6.09302	6.39673	6.69211	7.23807	5.93576	6.01819	6.94709	6.68685	6.57196	6.6377	7.76109	6.10821	7.06481	8.37271	7.05598	8.36913	7.59549	7.96755	7.14673	7.99961	6.50654	8.50721	7.37964	8.99337	6.37985	6.41317	6.20675	6.39622	6.39571	6.32594	7.09913	6.29444	7.17512
18481	MICRO.9369.C1	tospovirus resistance protein E [Lycopersicon esculentum]	20.1.02	stress.biotic.receptors	PGSC0003DMB000000349	Pot_ch06	98.41	51731	51481	6.36129	6.29262	6.48748	6.15577	6.22137	6.48692	6.70147	6.45553	6.46332	6.18434	6.89865	6.3101	6.25748	6.30613	6.48421	6.38541	6.57383	6.2968	6.42967	6.5946	6.3586	6.41743	6.32638	6.63835	6.42991	6.39359	6.6367	6.27741	6.60087	6.32932	6.36727	6.23158	6.37985	6.62885	6.64436	6.54537	6.52852	6.40172	6.4241	7.11832
18483	MICRO.16227.C2	hypothetical protein MtrDRAFT_AC151425g22v2 [Medicago truncatula]	35.2	not assigned.unknown	PGSC0003DMB000000443	Pot_ch02	96.19	231802	232478	8.26727	7.83198	8.84727	8.91197	8.76208	9.40392	8.84468	9.4831	9.5467	9.50879	9.42443	8.964	9.27366	9.27332	8.84321	9.70576	9.56478	9.36823	9.3746	8.98436	8.27262	7.97974	8.07629	8.7571	8.0717	8.72659	8.40464	8.81173	9.84706	9.35773	8.43813	8.88447	8.88045	9.17844	9.72379	9.59598	10.2474	8.6083	8.91934	8.92603
18485	STMIJ48TV	unknown [Arabidopsis thaliana]	35.2	not assigned.unknown	PGSC0003DMB000000475	Pot_ch09	98.81	344665	345001	7.5217	7.82176	8.43	7.75456	7.73695	8.19468	7.52988	7.90528	7.75634	7.47469	7.5775	7.78016	8.05751	7.64257	7.79856	7.50948	7.85579	8.01626	7.70849	7.57106	8.02415	8.09106	7.63433	7.95725	8.01388	7.57098	7.60403	8.03026	7.78136	7.54743	7.01427	7.53739	7.38989	7.68996	7.61154	7.98576	8.03151	7.71299	8.32616	7.56016
18488	102H09AF.esd	lipoxygenase [Solanum tuberosum]	17.7.1.2	hormone metabolism.jasmonate.synthesis-degradation.lipoxygenase	PGSC0003DMB101000208	Pot_ch08	91.15	87934	87718	11.3921	11.9005	11.7107	11.6968	12.8233	11.1947	12.2412	12.2236	11.9346	10.4611	13.0272	12.3929	12.2508	12.5953	12.6147	11.1485	11.6694	11.9037	11.1693	13.3505	11.1793	12.6482	11.134	12.105	14.0453	12.8771	13.7754	12.3782	14.2557	9.97039	12.8596	12.2955	11.8238	13.4083	12.2611	11.3641	13.0677	13.1606	12.0453	11.9797
18489	MICRO.10849.C2	NA	35.2	not assigned.unknown	PGSC0003DMB000000140	Pot_ch12	91.23	546316	546536	5.67032	8.55117	8.76262	5.6321	8.18973	8.43331	8.31189	5.83001	8.17052	8.51617	8.14965	8.33793	5.6616	5.74972	8.35286	5.7772	8.09649	8.2849	5.66766	5.70003	8.40054	5.757	8.35703	5.64714	5.7966	5.71357	5.72752	5.74267	8.70113	5.67341	5.67313	5.67648	5.71248	5.7396	5.63598	8.2167	8.80931	5.68247	5.66625	8.30751
18495	MICRO.14910.C1	IQ calmodulin-binding region [Medicago truncatula]	30.3	signalling.calcium	PGSC0003DMB000000610	Pot_ch08	99.1	242619	243398	9.85686	9.29539	8.76463	8.94722	8.58401	9.44153	10.0276	10.4919	8.89573	9.66388	10.0814	8.75845	9.64126	9.65267	9.93657	9.53181	9.46349	9.25776	9.58538	8.80555	9.30296	9.65458	9.91875	9.97692	10.7235	9.16282	8.78795	9.17927	8.86196	9.54431	8.98749	8.9195	9.49219	9.09545	9.67285	9.36515	8.83189	9.24942	8.96537	9.82392
18496	MICRO.14116.C1	multiprotein bridging factor 1b [Lycopersicon esculentum]	20	stress	PGSC0003DMB000000283	Pot_ch12	96.33	216673	216266	11.2024	10.6288	11.1364	11.1496	10.8719	12.046	10.9715	11.8113	11.7816	11.6184	11.9532	10.9212	11.2304	10.9443	10.6082	11.859	11.7468	12.2382	11.4539	12.561	11.1687	12.2479	12.3131	12.8771	12.5679	11.8549	11.8282	11.9551	12.1438	11.2024	11.5518	10.8186	12.0125	11.143	10.9797	11.8691	11.7313	10.7623	11.2219	11.1999
18497	MICRO.11652.C1	NA	35.2	not assigned.unknown	PGSC0003DMB000000398	Pot_ch09	99.68	450831	451140	6.9234	7.1949	7.42481	6.8191	6.62292	7.86179	7.8322	7.54793	7.20733	6.87116	6.62002	7.03865	7.46385	6.5485	6.77726	8.11802	6.87591	6.16854	6.63174	6.39461	6.31584	6.29907	6.10552	6.43669	6.95874	6.88064	6.29589	6.95529	6.50284	6.11183	6.39961	6.56458	7.41333	6.85564	7.10946	6.76897	6.68872	6.06854	7.11724	6.43256
18504	MICRO.4193.C2	superoxidase dismutase [Lycopersicon esculentum]	21.06	redox.dismutases and catalases	PGSC0003DMB000000101	Pot_ch11	100	712361	712754	8.09597	7.94118	8.53664	6.94129	7.19212	6.8764	8.59327	7.45044	8.64327	8.06177	7.58198	7.96696	8.40704	7.93952	8.14322	8.30543	8.25631	9.06154	7.61154	7.22605	7.26646	7.64221	7.73444	7.398	9.17323	8.78073	9.09963	8.84696	9.32653	7.09161	7.3091	7.81041	8.26486	8.14418	8.33822	7.18904	8.19634	7.58801	7.85623	8.96587
18505	MICRO.1727.C1	8-oxoguanine DNA glycosylase [Populus nigra]	35.1	not assigned.no ontology	PGSC0003DMB000000133	Pot_ch11	97.67	677543	678266	9.9954	9.93148	8.98295	9.55591	9.60263	9.67809	9.87662	9.89132	10.1387	10.111	9.87608	9.63001	9.98018	9.70169	9.42005	9.6044	9.88871	9.4114	9.93455	9.3854	9.14299	8.81535	9.31589	9.25358	8.68209	9.3278	9.19039	8.70147	9.47917	8.56562	9.65458	10.1333	9.2351	9.91178	9.52074	9.71707	9.53675	9.86807	9.55967	9.32989
18506	MICRO.12916.C1	hypothetical protein [Arabidopsis thaliana]	35.2	not assigned.unknown	PGSC0003DMB000000294	Pot_ch04	98.91	286116	285566	10.1546	10.3066	10.2235	10.2528	10.2486	10.359	9.89494	10.2179	10.2646	10.2204	10.513	10.2273	9.77809	10.1207	10.2251	9.91072	10.4102	10.6233	10.6954	10.6558	10.9825	10.9613	10.8311	10.549	10.8827	10.4984	10.7308	10.3845	10.7386	10.459	10.5881	10.3918	10.5231	9.98018	10.3243	10.3454	10.1085	10.5481	10.4403	10.6274
18507	MICRO.15052.C1	IBR5 (INDOLE-3-BUTYRIC ACID RESPONSE 5); phosphoprotein phosphatase/ protein tyrosine/serine/threonine phosphatase [Arabidopsis thaliana]	29.4	protein.postranslational modification	PGSC0003DMB000000140	Pot_ch12	98.14	675101	675744	12.3358	11.3317	11.6148	12.2206	11.1623	11.6843	11.5271	12.0932	11.2807	11.4539	11.622	11.6857	12.1684	12.0885	11.4226	12.2188	11.3379	11.4867	12.3459	12.1355	11.3731	12.0789	11.4727	12.0698	11.9427	12.268	12.0168	12.0637	11.3231	12.0069	12.3672	12.4271	12.0637	11.9766	12.263	11.3881	11.6985	12.1149	12.1481	10.9289
18508	MICRO.4952.C1	hypothetical protein OsJ_024552 [Oryza sativa (japonica cultivar-group)]	11.9.4.02	lipid metabolism.lipid degradation.beta-oxidation.acyl CoA DH	PGSC0003DMB000000035	Pot_ch01	99.67	2478799	2478202	12.4782	13.0078	12.8798	12.9882	12.7593	12.6856	12.8428	12.822	12.7053	12.5245	12.562	12.6734	12.4561	12.5062	12.5904	12.5403	12.8771	12.0487	12.722	11.9696	12.0222	11.9968	12.2778	11.9757	11.8807	12.0282	12.084	11.9189	12.0532	12.0575	11.8614	12.7232	12.6358	12.8861	12.9142	12.5439	12.6957	12.9696	12.7896	12.5256
18511	MICRO.13799.C1	PHB1 [Nicotiana benthamiana]	35.1	not assigned.no ontology	PGSC0003DMB000000619	Pot_ch05	99.78	117045	116127	6.92904	6.86247	6.69155	6.92927	6.85261	7.03413	6.85909	6.65665	6.59984	6.69865	6.54008	6.62292	6.74487	6.93978	6.81372	7.3087	6.77074	7.82482	7.08331	7.91804	7.92599	8.11632	7.76956	7.58262	7.75423	7.72553	7.00379	7.6497	7.05346	6.94895	7.55421	6.58526	6.88603	6.90099	6.741	6.87603	6.58303	7.16516	6.95102	6.84779
18512	MICRO.5894.C2	hypothetical protein OsI_023458 [Oryza sativa (indica cultivar-group)]	35.1	not assigned.no ontology	PGSC0003DMB000000173	Pot_ch01	99.58	178239	178715	10.2997	9.07268	9.90482	9.34076	9.43686	10.3192	9.37606	10.1597	9.49025	9.60464	9.59812	10.2933	9.1919	9.35977	9.48914	9.44259	9.37139	9.75502	10.6165	10.1866	9.93314	9.99404	10.5881	9.73543	10.147	9.79639	10.5113	9.72866	9.67933	9.66928	9.42763	9.33106	9.41894	9.29233	9.45681	9.51731	9.60204	9.28155	10.0759	9.27241
18516	BF_TUBSXXXX_0012A10_T3M.SCF	NA	35.2	not assigned.unknown	PGSC0003DMB000000338	Pot_ch10	97.13	102093	102265	9.59686	8.91606	8.96136	8.59682	8.33448	9.11271	9.53864	9.40544	8.98093	9.21472	9.49884	8.27292	9.31496	9.30076	8.79713	9.28758	9.35007	8.98514	8.98484	8.30636	8.46871	10.1437	8.89495	9.06261	9.99575	8.89168	9.74183	9.84999	9.03897	9.6998	8.93933	8.86248	8.52529	8.59048	9.03839	8.93395	8.17126	10.2192	8.87422	9.34361
18518	MICRO.2765.C3	urease accessory protein G [Solanum tuberosum]	13.2.2.3	amino acid metabolism.degradation.glutamate family.arginine	PGSC0003DMB000000552	Pot_ch02	98.95	47162	47446	11.2597	11.7304	11.1146	11.6724	11.6694	11.9087	11.9917	11.8933	12.2845	12.2342	11.4094	11.4714	11.0352	11.9096	11.6626	11.231	12.2575	11.7784	11.1737	10.7605	10.7123	11.3811	10.6187	11.0412	11.3335	10.443	11.7152	11.4349	11.8252	11.3309	10.9393	11.9061	11.4545	11.1698	11.0698	11.4474	12.0914	12.0222	11.2133	12.2639
18520	MICRO.7697.C1	protein binding / ubiquitin-protein ligase/ zinc ion binding [Arabidopsis thaliana]	29.5.11.04.02	protein.degradation.ubiquitin.E3.RING	PGSC0003DMB000000026	Pot_ch03	98.42	1720533	1721039	9.29963	9.08809	9.44324	9.25523	9.04427	9.25689	9.6248	9.79295	9.2708	9.78578	9.67809	9.37805	9.38684	9.37538	9.43706	9.77246	9.14194	8.95654	10.1902	10.203	9.92521	9.17701	9.45569	9.55218	9.49074	9.99189	8.92194	9.79607	10.3729	9.34123	9.21594	9.64126	9.72939	9.42877	9.42209	9.87877	9.52126	9.39955	9.60661	9.71308
18522	MICRO.14861.C1	nuclear matrix constituent protein 1 (NMCP1) [Daucus carota]	35.2	not assigned.unknown	PGSC0003DMB000000004	Pot_ch02	98.31	795910	796974	7.9548	8.11227	8.02629	8.04082	7.65782	8.02	7.64411	7.88829	7.61121	7.87317	7.16814	7.65279	7.62285	7.65782	7.84082	7.82576	7.77577	7.39108	7.77413	7.29539	7.63433	7.45752	7.52612	7.38439	7.52736	7.74297	7.17369	7.5847	7.54712	7.6111	7.2752	7.72576	7.8582	7.51894	7.64835	7.83226	7.67113	7.58957	8.28947	7.05259
18523	MICRO.12079.C1	NA	35.2	not assigned.unknown	PGSC0003DMB000010623	#N/A	100	1	252	10.4063	9.94957	6.97898	7.47569	9.56036	6.9152	9.45728	9.7713	9.23976	9.85105	9.44208	10.5199	9.47382	9.75976	9.03444	9.04244	9.4701	8.98206	7.71656	9.50499	9.42066	9.63123	8.43093	8.96199	9.04621	9.46265	8.62858	7.18845	8.74871	9.77611	9.7778	10.1	9.58781	10.2627	9.16136	9.60079	10.2688	6.37392	10.0006	8.8016
18527	MICRO.2807.C1	unknown protein [Arabidopsis thaliana]	35.2	not assigned.unknown	PGSC0003DMB000000466	Pot_ch09	99.35	243442	242673	9.19596	8.78048	8.62988	7.06358	9.07831	7.44183	9.53613	9.71077	9.66579	9.1964	9.22409	8.7924	7.59086	9.00583	9.71336	7.93952	9.65833	9.59043	9.61089	9.79196	9.33666	9.80521	9.82582	9.82288	8.71725	7.38131	8.29719	7.82519	7.73417	8.63238	8.86593	8.77178	9.29454	9.26418	9.96545	9.21338	10.1347	9.04878	7.98753	9.85716
18530	MICRO.8361.C1	amino acid permease/ transporter [Arabidopsis thaliana]	34.13	transport.peptides and oligopeptides	PGSC0003DMB000000004	Pot_ch02	96.38	2583351	2584119	8.9475	8.07523	7.93506	7.23732	7.87168	7.75297	9.36791	8.628	7.65237	9.05598	9.51333	7.16993	7.93197	8.16829	7.46324	8.91059	7.57616	7.78428	8.82638	7.96212	7.03326	8.71232	8.02058	7.67683	8.26179	7.7024	8.80364	8.17799	8.37353	8.12586	8.31598	8.89231	8.11106	8.06083	8.9263	8.50294	7.67955	8.57601	8.24308	8.74127
18531	SDBN004F12u.scf	NA	35.2	not assigned.unknown	PGSC0003DMB000000599	Pot_ch10	96.56	128850	128386	7.85666	6.93109	8.0233	7.43169	8.08302	7.14642	7.11209	7.99228	6.84064	6.75429	7.89106	7.80726	7.21605	7.58585	7.93716	6.5555	6.83446	6.93308	7.19544	7.21104	7.40872	6.7296	7.57877	7.40695	7.1077	7.36719	6.73189	7.20438	8.06883	8.4906	8.19792	7.90746	8.12612	7.27299	7.32576	8.25173	8.05423	6.70462	8.27262	7.34684
18532	bf_suspxxxx_0041b01.t3m.scf	calcium-dependent protein kinase [Solanum tuberosum]	35.2	not assigned.unknown	PGSC0003DMB000000589	Pot_ch12	92.26	177647	177321	6.76556	6.85299	7.14259	7.22214	7.60715	7.08405	6.99441	6.81035	7.00701	7.03342	7.0631	7.19661	6.68955	6.62986	7.42323	6.57967	7.01073	7.25935	6.84226	7.15732	7.46162	6.98694	7.48178	7.0074	7.04391	6.9787	6.60996	6.76609	7.21879	6.9017	7.14441	6.63835	6.71601	6.62618	6.57383	7.05507	7.10505	6.84356	6.58414	6.86927
18535	STMEF20TV	Phosphatidylinositol-specific phospholipase C, X region [Medicago truncatula]	35.2	not assigned.unknown	PGSC0003DMB101000012	Pot_ch02	98.97	757631	757242	6.22434	6.20588	6.28751	6.36112	6.54391	6.39113	6.09417	6.17577	6.29316	6.27049	6.3861	6.52038	6.27935	6.50622	6.20588	6.14914	6.38584	6.99838	6.16197	6.83107	6.91194	7.35868	6.95908	6.94947	7.44434	6.59112	7.3238	6.69982	6.61893	6.85847	6.77863	6.11132	6.31898	6.31791	6.06225	6.25851	6.10105	6.64735	6.23632	6.67711
18537	MICRO.6645.C1	DNA-binding WRKY; VQ [Medicago truncatula]	35.1	not assigned.no ontology	PGSC0003DMB000000096	Pot_ch07	99.36	365908	366688	7.32808	6.93938	7.02341	6.80576	7.18222	6.94007	7.01101	7.16516	6.78084	7.50257	7.37985	6.78233	7.14642	6.83746	6.73034	7.05006	6.6718	7.54069	6.58154	7.53497	7.08073	8.36134	7.75528	7.68602	8.23701	7.57271	8.23616	7.63318	7.82349	7.23067	7.58452	6.75694	6.9082	7.02077	6.73685	6.61573	6.71642	7.42248	7.31104	7.21003
18538	MICRO.13865.C3	hypothetical protein OsI_010172 [Oryza sativa (indica cultivar-group)]	35.1	not assigned.no ontology	PGSC0003DMB000000073	Pot_ch01	97.5	236557	236078	7.04353	6.567	6.54751	6.67285	6.69245	6.55717	6.62509	6.65503	6.45561	6.61165	6.53739	6.53739	6.4878	6.66442	6.5196	6.92675	6.42527	6.48748	7.32112	7.01576	6.83402	6.66372	6.84841	6.94501	6.75694	6.77165	6.68296	6.34724	6.47075	7.06177	6.69155	6.72489	6.39444	6.95074	7.10997	6.8251	6.55717	6.73551	6.67285	6.73478
18545	bf_mxlfxxxx_0002d11.t3m.scf	NA	35.2	not assigned.unknown	PGSC0003DMB000000004	Pot_ch02	98.76	2475150	2475472	6.57967	6.73913	6.80301	6.39648	7.00762	6.62379	6.85718	6.54008	6.67452	6.25907	6.92346	6.84915	6.8153	6.42718	6.93366	6.75812	6.4385	6.7105	6.76438	7.61486	7.101	7.1496	6.95713	7.51336	7.35249	7.34724	6.89482	6.64806	7.2339	6.65821	7.07353	6.66414	6.5636	7.21514	6.69231	6.87152	6.57263	7.00579	6.71907	7.02517
18547	bf_arrayxxx_0032a11.t7m.scf	NA	16.1.1.7	secondary metabolism.isoprenoids.non-mevalonate pathway.HDR	No Significant Hit	#N/A	NA	NA	NA	12.319	10.2423	12.2046	12.1636	12.3469	11.5889	10.1239	10.8821	12.3995	11.6953	12.3014	11.4349	11.7452	9.95018	10.4159	9.86241	12.3591	12.0419	10.8405	10.4722	12.2421	10.4673	12.0343	10.6223	9.50001	9.75233	10.8145	11.5581	12.6543	9.68245	10.1837	10.3462	10.0405	10.606	11.1913	11.9412	12.5462	11.3231	11.6384	10.1092
18548	ACDA03728G08.T3m.scf	NA	35.2	not assigned.unknown	PGSC0003DMB102000012	Pot_ch10	91.17	526596	526099	9.0319	8.69065	9.07987	9.17578	9.53561	9.13089	8.86393	9.34825	9.28933	8.74452	9.44533	9.08489	9.25062	8.43665	9.23694	8.29184	9.20062	9.04752	9.28099	9.32367	9.39395	9.11271	9.32196	9.21627	9.08244	8.93046	8.65688	8.90979	9.46504	8.66655	9.05861	8.82494	9.14221	9.60024	9.26398	9.36305	8.66314	9.29478	9.00075	9.24776
18550	bf_slmwxxxx_0014g06.t3ma.scf	NA	20.2.1	stress.abiotic.heat	PGSC0003DMB000000690	SL2.10ch04	94.29	16486	16830	10.3462	10.6206	6.94779	7.17047	6.77316	7.16227	10.9303	7.36719	7.36848	10.9772	10.4936	7.34465	10.8028	10.8969	10.2747	10.5767	6.79699	6.79506	6.95943	10.0795	10.4739	6.54789	6.85299	9.90912	9.75829	10.5966	7.88844	7.04353	7.94077	10.473	10.2269	10.5178	7.4602	10.3119	6.84624	10.7961	6.89871	7.03053	7.63202	6.89811
18554	MICRO.8707.C1	unknown protein [Arabidopsis thaliana]	35.2	not assigned.unknown	PGSC0003DMB000000073	Pot_ch01	96	1877836	1877292	13.4327	13.0228	13.4671	12.6821	12.4017	13.3317	13.4203	13.4004	13.1818	13.3408	13.0419	12.9082	13.2947	13.3838	12.8861	13.4424	13.2755	12.1335	13.1438	13.175	12.0343	12.0505	12.7557	12.1165	11.6789	12.1429	12.3919	12.5801	12.6786	13.09	12.3469	12.9444	12.8745	12.4442	13.7443	12.8304	13.6922	12.8651	13.5153	11.8407
18558	MICRO.5946.C1	Homeodomain-related [Medicago truncatula]	27.3.20	RNA.regulation of transcription.G2-like transcription factor family, GARP	PGSC0003DMB000000506	Pot_ch10	99.57	326874	325481	8.23151	7.91283	8.04567	7.75713	8.1599	7.77759	8.4764	8.3372	8.03334	8.29218	8.63872	7.54659	8.02305	7.74833	7.8739	8.28075	7.74393	7.67316	8.02695	8.19546	7.57248	7.81831	7.58801	7.90212	7.60535	7.52872	8.16794	7.5679	7.72886	8.26716	7.7296	8.42115	7.16749	7.80978	7.95362	7.96083	7.90015	8.36079	7.68032	7.92308
18564	SDBN004J17u.scf	NA	35.2	not assigned.unknown	PGSC0003DMB000000410	Pot_ch05	99.75	285495	285894	8.52728	9.10395	9.03939	8.75441	8.98233	8.19498	10.0633	8.21641	8.90276	9.5507	9.01729	8.49669	7.95831	9.02439	9.30559	8.45933	8.92704	9.33812	8.96877	8.57322	8.99416	8.77265	8.15035	8.95976	8.9125	8.96136	9.42877	8.76869	9.94887	8.37949	8.94679	8.73981	9.567	8.54393	8.21278	8.83399	7.87317	9.55854	8.94879	9.46446
18565	POCDA05TV	NA	35.2	not assigned.unknown	PGSC0003DMB000000310	Pot_ch07	98.12	617610	616869	5.99071	7.11956	6.72556	6.92528	6.2928	6.85767	6.25645	6.62307	6.56277	6.25299	6.10303	7.09422	6.36831	6.48907	6.44089	6.14884	6.69452	6.42768	7.18438	6.24793	6.43273	5.90045	6.0997	6.08683	6.09333	6.08935	5.7921	5.94854	6.22949	6.14904	6.0019	6.32327	6.40746	6.05603	6.03015	6.62357	6.3734	6.45358	6.98232	5.95753
18566	BF_TUBSXXXX_0035H11_T3M.SCF	NA	35.2	not assigned.unknown	PGSC0003DMB000000062	Pot_ch03	95.18	261377	261155	11.476	10.9726	11.2671	11.4004	11.0889	11.7661	11.7107	11.6198	11.8814	11.045	12.1576	11.9875	11.732	11.7024	10.949	10.8859	11.7878	12.5004	10.7481	12.2611	13.0448	12.6306	12.6969	12.3877	12.7141	11.9328	12.0106	11.9161	12.1821	11.7902	12.0325	11.2293	11.24	11.3238	11.4353	11.3119	11.6072	12.3233	11.0209	12.617
18569	MICRO.5202.C4	putative translation initiation factor eIF-1A-like [Solanum tuberosum]	29.2.3	protein.synthesis.initiation	PGSC0003DMB000000069	Pot_ch05	100	1320441	1320058	6.93407	7.65931	7.80311	7.57297	7.63569	7.78061	7.67725	6.99194	7.54731	7.82501	6.7993	6.96166	7.012	7.15231	7.46251	6.97779	7.62806	7.42186	6.91022	7.11292	7.16316	7.64878	7.60817	7.46101	7.23367	7.55463	7.1022	7.61062	7.20389	7.84157	6.91496	7.43211	7.31871	7.08405	7.85082	7.22362	7.98663	7.17621	6.94077	7.86884
18571	MICRO.12525.C1	protein binding / ubiquitin-protein ligase/ zinc ion binding [Arabidopsis thaliana]	29.5.11.04.02	protein.degradation.ubiquitin.E3.RING	PGSC0003DMB000000044	Pot_ch06	100	30322	29824	9.68978	8.87218	9.62634	9.43762	8.66532	9.50285	10.0136	9.46186	9.00124	9.34305	9.48823	8.60689	9.51139	9.56036	9.59562	9.53214	9.15611	8.7121	9.08366	8.77242	9.24495	8.68046	9.05465	8.64851	9.08631	8.83352	8.39372	9.02022	8.95699	9.59278	9.57316	9.55267	9.14361	9.09261	9.2595	9.02487	9.09289	8.98514	8.70491	8.75925
18574	bf_arrayxxx_0014h03.t3m.scf	NA	35.2	not assigned.unknown	PGSC0003DMB000000076	Pot_ch07	96.84	124131	124037	6.55982	7.49819	6.74693	7.4813	7.71829	6.59068	7.10946	6.78116	7.11704	6.91348	7.35406	6.977	7.18212	6.67711	7.28091	7.03179	7.17641	7.31293	6.91786	7.39478	6.7412	6.45529	6.87268	7.45785	7.09626	6.54376	6.73873	7.2691	6.84624	6.48326	6.45472	7.39206	6.45007	6.87244	7.57106	7.12033	8.01402	7.0872	7.246	7.1276
18575	MICRO.11181.C1	NA	35.2	not assigned.unknown	PGSC0003DMB000000296	Pot_ch04	99.09	349168	349387	7.18089	7.73458	8.97177	7.92936	7.29016	7.3096	6.89482	7.26303	7.08657	7.08583	6.9683	7.75608	7.36905	7.29234	7.52949	6.63375	7.38661	6.68261	7.30061	6.4539	6.58072	6.56443	6.4468	6.63382	6.63217	7.04596	7.01112	6.9032	6.75535	7.11385	6.49566	7.53985	8.02588	7.29225	7.45537	7.33508	7.09814	7.4429	7.37366	7.28449
18576	MICRO.5433.C1	nucleic acid binding [Arabidopsis thaliana]	27.4	RNA.RNA binding	PGSC0003DMB000000072	Pot_ch05	100	900461	900206	8.99155	9.11308	9.29584	8.60486	9.07254	8.79813	9.3121	9.1776	8.99264	9.03699	8.83917	9.11854	8.76659	9.25135	8.78604	8.49271	8.91552	10.6428	8.98826	9.72147	10.5872	9.73282	10.9121	10.3243	9.70065	9.23884	9.41253	9.28885	9.83109	9.00293	10.2337	8.98749	9.32435	9.14931	9.19596	8.91644	9.24755	9.68637	9.14685	9.49664
18578	MICRO.7892.C1	unknown protein [Arabidopsis thaliana]	31.1	cell.organisation	PGSC0003DMB000000147	Pot_ch08	97.88	737796	738547	7.93077	7.36637	8.05896	7.75469	7.40556	7.03903	7.40067	7.4767	7.71159	8.24835	7.14046	7.14395	7.03473	7.42689	7.78061	7.53462	7.76517	8.02528	7.45521	7.78887	7.34223	7.67603	8.34315	7.32429	7.22271	7.67533	7.40746	7.36749	7.67784	7.79136	7.52573	7.78554	7.80311	7.84667	7.12591	7.15356	7.62842	8.33493	7.8239	7.86124
18579	MICRO.2543.C2	unknown protein [Arabidopsis thaliana]	35.2	not assigned.unknown	PGSC0003DMB000000149	Pot_ch10	99.31	307421	306986	9.37257	9.18045	8.57344	8.25339	9.7707	9.33863	9.73379	9.12146	8.57494	9.13181	9.04752	9.8781	9.40453	9.92554	9.32314	9.23663	8.53699	7.90346	8.27852	7.2349	8.18104	7.48963	8.38208	7.35659	8.60412	7.62842	8.33271	7.85064	9.07831	7.71486	8.81637	9.8121	8.79686	8.52504	9.63494	9.21737	9.01932	9.60204	8.50591	9.28909
18580	MICRO.198.C1	Helix-loop-helix DNA-binding [Medicago truncatula]	27.3.06	RNA.regulation of transcription.bHLH,Basic Helix-Loop-Helix family	PGSC0003DMB000000504	Pot_ch06	99.09	69106	68340	7.17956	7.94764	8.3589	7.55299	7.31517	7.54506	7.75634	6.64293	6.70825	6.92927	6.59814	6.62618	7.20229	6.95201	7.47754	8.08204	6.53939	7.13239	7.64785	7.88917	7.14612	7.06193	6.40552	6.92904	7.35345	6.84244	6.78162	7.63555	6.57293	6.56277	6.51601	6.95356	7.05163	6.85026	6.86222	6.51336	7.07274	6.89506	6.52006	6.51687
18581	MICRO.2453.C8	putative 21kD protein precursor [Medicago sativa subsp. x varia]	26.18	misc.invertase/pectin methylesterase inhibitor family protein	PGSC0003DMB000000376	Pot_ch12	97.38	558429	557598	5.91046	5.86388	5.79287	5.54405	5.80301	5.75542	5.84213	5.81118	5.83251	5.91815	6.12632	5.9101	5.7966	5.81803	5.96784	5.94449	5.74972	6.62075	5.843	7.25407	6.53724	7.00607	6.67018	6.8198	7.06406	6.00423	6.45512	6.28256	6.85823	6.88621	6.1911	5.83251	5.82774	5.83402	5.81079	5.98068	6.01244	6.19675	5.83852	6.00334
18583	MICRO.8602.C1	unnamed protein product [Arabidopsis thaliana]	35.1.5	not assigned.no ontology.pentatricopeptide (PPR) repeat-containing protein	PGSC0003DMB000000087	Pot_ch06	98.39	1444248	1443627	8.37194	8.78578	8.05917	8.48096	7.71214	8.4835	8.74235	7.85709	7.78217	8.31849	8.32016	8.30177	8.24866	8.50938	8.24522	8.80434	7.91069	7.89293	7.88545	8.20808	8.11258	7.6252	8.41746	8.20808	7.78382	7.75571	7.62245	7.89449	8.14992	8.12612	7.7535	8.53146	8.24336	8.39353	8.75766	7.76694	9.04957	8.36982	8.08014	8.31214
18584	SSBT005O09x.scf	NA	29.5.15	protein.degradation.inhibitors	Not Unique	#N/A	91.6	18925	18808	9.86667	8.12553	9.0338	7.85623	11.2256	7.28645	9.7475	8.17052	8.75441	10.4345	10.4889	8.11904	7.65254	10.6412	9.15343	7.34064	7.52957	8.02	11.1387	6.63051	6.9497	8.9779	7.03772	6.70353	10.0309	11.3392	12.9655	9.6328	10.1131	9.24111	8.65279	11.773	9.51932	9.83603	10.5025	7.92375	8.19381	9.39747	7.52507	12.6543
18591	MICRO.15306.C1	MATH [Medicago truncatula]	35.1	not assigned.no ontology	PGSC0003DMB000000121	Pot_ch06	99.75	149795	150190	11.2049	11.6376	11.3985	11.3093	11.2967	11.3496	11.371	11.6339	11.1766	11.1436	11.2671	11.2814	11.0736	11.0894	11.0477	11.0986	11.3031	10.8462	11.3758	11.0275	11.2949	11.3491	11.3948	11.1387	11.0997	11.3329	11.5854	11.138	11.1267	11.1785	11.25	11.2962	11.5107	11.5222	11.7039	11.2304	11.264	11.2274	11.4572	11.7328
18592	MICRO.4954.C1	unknown protein [Arabidopsis thaliana]	35.2	not assigned.unknown	PGSC0003DMB000000283	Pot_ch12	99.32	254406	253967	7.19773	6.70572	6.99771	6.91022	6.94501	7.03277	7.15897	6.93319	6.98874	6.72394	6.94501	6.78201	7.12392	6.78227	7.16575	6.9101	7.04823	6.82975	7.45602	6.79435	6.74945	6.83339	6.96304	6.78408	6.79003	6.67369	6.88101	6.73572	6.95552	7.10873	6.82252	6.84151	7.15882	7.13066	7.46841	7.33234	7.09286	6.64293	7.09386	7.31625
18593	MICRO.13923.C1	unknown protein [Arabidopsis thaliana]	35.2	not assigned.unknown	PGSC0003DMB101000020	Pot_ch02	99.39	437713	438040	10.6944	10.531	10.1943	10.5174	9.91545	10.0119	10.541	10.212	10.3319	10.7362	10.1088	9.78138	10.475	10.2368	10.4715	9.2879	10.0613	10.5898	9.78006	10.0943	11.3967	10.3818	10.5183	10.5511	10.1648	10.3247	11.3778	10.6652	10.7596	10.5627	11.1999	9.58747	10.164	9.47887	9.88996	9.67434	9.89521	10.1679	10.3123	11.0531
18594	cSTA23P6TH	ATOPT7; oligopeptide transporter [Arabidopsis thaliana]	34.13	transport.peptides and oligopeptides	PGSC0003DMB101000020	Pot_ch02	98.68	1438193	1437814	6.72144	6.857	7.09652	6.99037	6.97274	7.04585	6.61449	7.21119	6.94599	6.69707	6.56895	6.66047	7.16978	6.85582	6.45805	6.86829	7.33397	6.7107	6.75429	6.51609	6.50913	6.36606	6.35555	6.30775	6.56722	6.41442	6.05507	6.47188	6.80589	6.73531	6.23528	6.61631	7.19753	7.30852	6.99654	7.19266	6.62357	7.14117	7.10287	6.44262
18598	MICRO.313.C1	Zinc finger, Dof-type [Medicago truncatula]	27.3.08	RNA.regulation of transcription.C2C2(Zn) DOF zinc finger family	PGSC0003DMB000000497	Pot_ch03	97.84	157905	157076	7.49854	6.71995	7.0343	6.85755	7.10832	6.71105	6.79602	6.50819	6.41501	6.6425	6.85181	6.26827	6.60234	6.23556	6.43752	6.52674	6.17458	6.7107	6.57053	7.00145	6.72238	6.86664	6.55223	6.60454	6.76517	6.91774	6.62596	6.2272	7.14758	6.89925	6.74067	7.18311	7.04969	7.00701	7.08552	7.19841	6.64643	6.93804	6.90475	6.81549
18601	MICRO.3025.C1	Os12g0577000 [Oryza sativa (japonica cultivar-group)]	35.1	not assigned.no ontology	PGSC0003DMB000000004	Pot_ch02	98.79	1547105	1546444	12.1214	12.0325	11.887	12.0444	11.7535	12.1793	11.7667	11.9848	11.8886	12.2518	11.9135	11.9774	12.0116	12.0557	11.7328	11.6485	11.7595	11.3646	12.201	11.3361	11.3671	11.3218	11.3264	11.2359	11.6566	11.6922	11.4842	11.6746	11.4428	12.152	11.2551	12.0895	11.9679	11.8566	12.0078	11.9096	11.8525	11.9161	12.1853	11.7946
18602	MICRO.13903.C1	Os09g0444200 [Oryza sativa (japonica cultivar-group)]	11.8	lipid metabolism.'exotics' (steroids, squalene etc)	PGSC0003DMB000000040	Pot_ch03	97.52	1022433	1023198	8.47441	8.97663	9.06333	8.93833	8.84042	8.37489	8.20636	8.478	8.67597	9.12146	8.52061	9.39771	8.31949	9.36305	8.61442	8.26486	8.18011	8.29038	9.36199	9.06298	9.35297	8.20658	8.35524	8.42962	8.1141	9.52645	8.59083	9.38094	9.5274	8.49445	8.06254	9.66579	8.86288	9.25227	9.58176	8.93959	9.45483	9.62537	9.27766	8.42604
18605	MICRO.3337.C1	chaperonin 21 precursor [Lycopersicon esculentum]	29.6	protein.folding	PGSC0003DMB000000157	Pot_ch07	100	1375294	1374871	12.1558	11.891	11.924	12.151	12.0941	12.041	11.8384	11.7416	12.0905	12.046	12.1644	11.9296	12.1363	12.0469	11.9328	11.7304	11.8512	13.3608	12.0238	13.3686	13.8596	13.2497	13.6583	13.3964	13.09	12.9737	12.6327	12.758	13.448	12.9911	13.1385	12.0717	12.5233	12.2255	12.2479	11.9985	12.2304	11.9319	12.1011	11.8075
18608	MICRO.347.C20	Galactose-binding like [Medicago truncatula]	26.03	misc.gluco-, galacto- and mannosidases	PGSC0003DMB000000246	Pot_ch06	95.29	245663	245176	7.80653	8.17225	8.09263	8.08349	7.53901	8.14287	8.33145	7.58329	7.51831	7.73317	7.40556	8.235	7.57515	8.03721	8.02119	8.3852	7.48413	7.563	8.11781	7.65155	8.10155	7.61864	8.01402	7.51901	7.42298	7.72434	7.44671	8.32661	7.95515	7.73333	7.76989	7.78583	8.52548	8.17744	8.04791	7.45899	8.31106	7.75895	7.96192	7.60241
18609	MICRO.174.C2	T complex protein	29.4	protein.postranslational modification	PGSC0003DMB000000006	Pot_ch04	100	1735576	1735220	9.99085	10.5559	11.1232	11.3464	10.7786	11.1976	10.2085	10.2047	10.8071	10.4281	10.191	10.7317	10.1062	10.531	10.9613	10.0123	10.8522	10.0508	11.164	9.49419	9.40004	9.51799	10.0946	9.46504	9.31589	9.72575	9.75383	10.3629	9.85716	9.7562	9.85686	10.2985	11.4303	10.3995	10.9007	10.0846	10.9875	10.5555	11.3309	10.5269
18610	MICRO.2454.C1	brittle 1 protein-like [Solanum tuberosum]	2.1.2.05	major CHO metabolism.synthesis.starch.transporter	PGSC0003DMB000000364	Pot_ch08	98.73	127372	126510	13.1369	12.8757	13.1875	12.9156	13.1959	12.4061	12.9398	12.3087	12.4605	12.3539	12.2255	12.7607	12.5037	13.3206	12.7949	12.5109	12.6382	13.1337	12.4271	12.4509	12.7923	12.3413	12.269	12.787	11.9994	13.0512	12.4911	12.3741	13.2736	12.1949	13.4026	13.6145	12.6543	12.9751	12.8651	12.758	13.1049	12.7017	13.0167	12.2459
18613	MICRO.14624.C1	unknown [Arabidopsis thaliana]	35.1	not assigned.no ontology	PGSC0003DMB000000131	Pot_ch11	99.18	790064	790796	9.87332	9.21627	9.52126	9.45994	9.62933	9.47751	9.60868	9.52476	9.91838	9.28216	9.54859	9.48532	9.89055	9.29291	9.32338	10.494	9.24725	8.80534	8.96025	9.2395	8.72035	9.3121	9.16425	9.7452	9.39308	9.52291	9.27271	9.49335	8.98169	10.2148	9.34026	9.43879	10.115	10.144	9.86569	9.69161	9.81819	9.86501	9.72379	10.1096
18614	cSTS5K6TH	DNA photolyase protein [Solanum chilense]	30.11	signalling.light	PGSC0003DMB000000309	Pot_ch09	99.77	31057	30621	7.0151	7.12847	7.30518	7.40489	7.76517	7.11333	6.83521	6.99346	7.17537	6.98559	7.5525	7.54582	7.3171	7.01758	7.96881	6.91674	7.14491	8.51562	7.22772	8.20677	9.46023	8.34144	8.83991	8.59048	8.03772	8.56018	7.92531	7.89232	8.80608	7.67697	8.36569	6.99334	7.49427	7.64193	7.25074	7.18914	7.15827	7.70095	7.37809	7.435
18616	MICRO.4180.C3	chlorophyll a,b binding protein type I [Solanum tuberosum]	1.01.01.01	PS.lightreaction.photosystem II.LHC-II	PGSC0003DMB000000140	Pot_ch12	98.94	831604	830849	7.32549	6.12663	6.68747	6.79281	8.46156	7.4668	6.24576	8.06678	7.71903	6.48222	9.63918	7.11652	8.6079	5.92169	7.20181	6.08683	6.49866	5.84338	7.13402	6.05163	5.84748	5.70277	6.16257	7.06753	6.28933	5.76149	5.91283	5.93879	6.08662	7.57578	5.97887	6.18247	6.77244	6.99391	7.82252	7.2653	6.64035	5.65835	6.47541	8.64835
18618	MICRO.17415.C1	YEATS [Medicago truncatula]	35.1	not assigned.no ontology	PGSC0003DMB000000226	Pot_ch04	99.57	446810	446344	6.59053	6.51539	6.39902	6.92546	7.01466	6.42826	6.5114	6.4104	6.2614	6.52821	6.1807	6.33694	6.7261	6.76936	6.38045	6.41618	6.36008	6.65254	6.4067	6.69321	6.7446	6.62024	6.39461	6.49034	6.63906	6.38071	6.43694	6.69452	6.49716	6.35633	6.39673	6.62618	6.23177	6.26251	6.22357	6.59164	6.55413	6.36259	6.32932	6.30242
18620	MICRO.15109.C1	unknown protein [Arabidopsis thaliana]	35.1.5	not assigned.no ontology.pentatricopeptide (PPR) repeat-containing protein	PGSC0003DMB000000004	Pot_ch02	99.16	549089	549563	12.0316	12.1989	12.3842	12.3591	12.3068	12.383	12.0733	12.2916	11.9908	12.2046	11.8933	12.2226	12.2699	12.2547	11.9679	12.1748	12.1811	11.4674	12.2808	11.7571	11.7313	11.7416	11.7062	11.749	11.6304	11.8136	11.3948	11.7016	11.4317	11.9255	11.7167	11.8418	12.3312	12.2027	12.3591	12.1502	12.0972	11.7231	12.4162	11.7364
18623	MICRO.9803.C1	ATP binding / ATP-dependent helicase/ DNA binding / helicase/ nucleic acid binding / protein binding / ubiquitin-protein ligase/ zinc ion binding [Arabidopsis thaliana]	27.3.44	RNA.regulation of transcription.Chromatin Remodeling Factors	PGSC0003DMB000000066	Pot_ch02	99.8	279413	278917	10.062	9.75566	9.99628	9.89285	10.0096	10.2466	10.2985	9.95416	9.80032	9.70644	9.5108	10.1818	10.1347	10.0012	9.96145	9.63553	9.85419	9.66636	9.76629	10.0237	10.0233	9.78224	9.59397	9.96418	10.0633	9.87576	9.75166	10.0375	9.75471	10.0112	9.94678	9.88722	10.1369	10.133	10.1459	9.75723	9.90873	10.0859	10.4224	9.59151
18624	MICRO.14903.C1	Spectrin repeat [Medicago truncatula]	35.2	not assigned.unknown	PGSC0003DMB102000141	Pot_ch02	95.55	1134936	1134690	7.75217	8.19962	7.02922	7.00318	8.4413	7.38955	7.45109	7.36364	6.2666	6.86247	7.89094	8.60632	8.51783	6.90385	6.64021	8.0356	6.23072	6.16047	8.20072	8.60729	8.43277	6.0842	8.28123	8.39006	7.30034	8.31999	6.29853	6.34838	7.30708	7.55671	8.05633	6.97858	6.68379	8.472	8.404	8.4364	6.67109	7.42215	8.29871	6.79834
18626	bf_stolxxxx_0021f02.t3m.scf	NA	35.2	not assigned.unknown	PGSC0003DMB000000551	Pot_ch04	91.98	110869	110640	8.90952	8.74618	8.1193	7.67589	8.25837	9.2662	9.72117	9.75502	8.36595	10.3955	10.3538	8.03772	8.91552	9.28155	8.67796	8.9572	8.32353	8.61389	8.90848	8.99964	8.50071	9.64932	8.74533	8.8588	10.318	8.85368	9.78103	9.55002	9.82353	9.02277	8.28851	9.13089	7.74803	7.85592	8.97742	8.44702	7.47577	9.93114	8.26454	9.72293
18627	MICRO.9845.C2	hypothetical protein OsI_035313 [Oryza sativa (indica cultivar-group)]	35.2	not assigned.unknown	PGSC0003DMB000000098	Pot_ch01	98.14	370507	369756	8.73352	8.75826	8.49445	8.65642	8.54259	8.5015	8.63793	8.50491	8.70162	8.61466	8.53914	8.72546	8.42604	8.53146	8.61695	8.43609	8.82977	8.15837	8.69162	8.0186	8.26595	7.83908	8.06233	8.10588	8.12836	8.06083	8.38644	8.18316	8.24044	8.3479	8.27566	8.67169	8.32396	8.31649	8.44905	8.4778	8.23412	8.23438	8.23526	8.47306
18629	BPLI4D8TH	Protein of unknown function DUF6, transmembrane [Medicago truncatula]	35.2	not assigned.unknown	PGSC0003DMB000000131	Pot_ch11	98.03	1508131	1508384	6.70873	6.6198	6.75826	6.54039	6.7674	6.92927	7.23139	6.85995	6.62842	6.85829	6.96413	6.28072	6.8148	6.79429	6.79281	6.92634	6.54781	6.58362	6.90552	6.8821	6.89865	6.47051	6.64128	7.06806	6.68261	6.58764	6.64293	6.59726	6.74613	6.18335	6.4399	6.33145	6.14602	6.34557	6.71567	6.45146	6.27879	6.7653	6.2251	6.29225
18630	cPRO29C2TH	hypothetical protein OsJ_008187 [Oryza sativa (japonica cultivar-group)]	29.5.07	protein.degradation.metalloprotease	different hits	#N/A	96.99	282786	282654	7.94704	6.41333	7.96801	7.50799	7.50587	7.7024	6.57188	8.00532	6.56963	6.71438	8.01719	6.34618	7.61806	6.83671	7.57698	6.29234	6.45878	6.30432	8.0506	6.11627	6.75111	6.38242	7.4813	7.23822	7.62419	7.99844	6.68303	7.86023	8.16603	8.39815	7.55831	6.76825	8.07106	6.17418	7.65765	6.63691	6.47533	6.37151	7.81676	6.48883
18639	MICRO.659.C2	outer envelope protein [Pisum sativum]	35.2	not assigned.unknown	PGSC0003DMB000000189	Pot_ch04	98.34	148394	148874	10.9294	10.6053	10.4894	10.456	10.5344	10.5881	11.072	10.481	10.6279	10.871	11.0558	10.5636	11.0444	10.815	10.9463	10.811	10.5183	10.9746	10.6545	11.3169	11.478	11.2468	11.3576	11.2967	11.1057	11.2006	10.7028	10.7571	11.3817	11.1364	11.3277	10.7335	10.7532	11.0259	10.6656	10.8672	10.7412	10.7628	10.8004	10.8125
18641	MICRO.10696.C3	Hydroquinone glucosyltransferase (Arbutin synthase)	16.8.3	secondary metabolism.flavonoids.dihydroflavonols	PGSC0003DMB000000754	Pot_ch04	98.28	86003	86584	6.90337	6.70681	6.81853	6.83633	7.2359	6.81099	6.55816	6.63188	6.58489	8.02528	7.92766	6.80352	7.06465	8.95193	6.52154	7.51234	6.53524	6.87773	8.13511	7.39499	7.24976	7.24675	6.69059	7.76208	8.23227	7.807	7.35611	7.61394	7.76033	7.78463	6.42202	8.29526	6.74107	6.38156	7.05044	6.45496	7.04548	7.62194	6.30025	7.25192
18642	bf_stolxxxx_0046D02.t3m.scf	NA	35.2	not assigned.unknown	No Significant Hit	#N/A	NA	NA	NA	11.8059	12.4684	11.899	12.3367	12.4694	11.8758	12.4072	11.7667	12.2547	12.2995	11.9925	11.9583	11.8549	12.351	11.6857	12.039	11.9231	12.5233	11.7738	12.328	12.2575	12.3367	12.1654	12.4353	12.4374	12.0575	12.5904	12.2905	12.6641	12.2925	12.3004	12.5131	11.9461	12.0575	11.8581	11.912	11.9513	12.2094	11.5587	12.5858
18643	MICRO.4016.C1	cellulose synthase [Solanum tuberosum]	10.2	cell wall.cellulose synthesis	PGSC0003DMB000000477	Pot_ch12	98.39	407633	408685	7.63641	8.07335	6.90134	7.79776	8.17633	7.05539	7.26693	7.39478	7.22929	7.51293	8.44378	8.017	7.56334	7.75614	7.53739	7.32443	7.16918	8.72377	7.46575	8.51521	8.89435	8.9722	8.67664	8.9047	9.5392	8.80072	9.5452	9.14542	9.1103	8.47593	9.15768	8.08733	8.23281	7.98395	7.73159	7.63476	7.12105	9.2049	7.89569	9.06798
18644	STMIL43TV	NA	35.2	not assigned.unknown	PGSC0003DMB000000091	Pot_ch06	98.42	630297	629981	7.82611	7.04093	7.16167	7.52438	6.96367	7.07835	8.84173	8.00215	7.11513	7.74773	7.64039	6.74779	7.38092	7.64728	7.00485	7.76083	6.99721	7.43966	7.60271	7.74353	6.9809	8.05668	7.31992	7.16804	8.19227	7.45927	8.13666	7.52728	7.23015	7.38989	7.67557	7.58355	7.23594	7.33658	7.46251	7.11606	7.27174	7.82034	7.57477	7.81831
18647	MICRO.17891.C1	NA	35.2	not assigned.unknown	PGSC0003DMB000000150	Pot_ch06	99.13	96736	96392	10.291	10.8672	9.22219	10.3254	9.56001	10.8703	9.64278	10.1411	9.584	11.0828	9.29561	9.41197	11.0434	11.2727	11.3646	11.9959	9.89389	8.35459	11.4264	9.69688	7.4813	8.49034	8.23701	9.34445	9.44589	9.158	8.69831	10.2159	9.02487	8.14163	8.29401	10.0636	9.6248	10.2155	11.6857	10.1845	11.7595	10.0713	10.5787	11.1508
18652	MICRO.2200.C2	MADS16 [Solanum tuberosum]	27.3.24	RNA.regulation of transcription.MADS box transcription factor family	PGSC0003DMB101000002	Pot_ch04	100	500450	500268	11.4108	9.95214	10.586	10.8462	10.817	9.92411	11.153	10.6864	10.0867	10.8772	10.3471	10.231	10.4735	10.4718	10.4696	10.5851	10.091	10.4523	10.3123	10.6508	9.89166	10.6116	9.98366	10.0259	10.6632	9.95479	10.1477	10.3322	10.6558	9.6695	10.3987	10.844	10.4055	11.2188	10.383	10.0339	10.4007	10.8761	10.0675	11.1826
18653	MICRO.4427.C3	pectinacetylesterase precursor [Vigna radiata var. radiata]	10.8.02	cell wall.pectin*esterases.acetyl esterase	PGSC0003DMB101000361	Pot_ch08	NA	NA	NA	6.18099	6.10821	5.96932	6.42094	6.13996	6.2821	6.04299	6.1434	5.92933	5.99855	6.54169	5.98857	6.07523	6.15306	6.82144	6.35013	5.92734	6.50245	6.72374	6.7105	7.27428	6.95713	7.10261	7.10997	7.37396	6.1805	6.844	6.36199	6.67109	6.75694	6.25421	5.9897	6.16923	5.9237	6.06353	5.95235	6.13417	7.90933	6.01697	6.84151
18654	POCCB17TV	zinc finger family protein, putative [Solanum demissum]	29.5.11.04.02	protein.degradation.ubiquitin.E3.RING	PGSC0003DMB000000017	Pot_ch11	96.48	3134002	3133776	8.54447	9.21249	9.27109	9.17109	9.20674	8.43984	9.32367	9.18314	9.39158	9.38412	9.04368	9.1582	9.12335	9.62847	8.87062	8.85368	9.27585	9.03499	8.50893	8.84241	8.65224	8.68891	8.95618	8.80434	8.60436	8.79581	8.84977	8.69323	9.32711	8.28833	8.73622	8.65511	9.08577	8.52862	9.13455	8.42527	9.59003	9.44566	9.09361	9.24544
18655	MICRO.14535.C2	cation transporter [Arabidopsis thaliana]	34.12	transport.metal	PGSC0003DMB000000072	Pot_ch05	98.87	1582258	1581727	10.3806	11.0493	10.6803	10.2867	11.0658	10.3069	11.2006	11.085	10.9593	10.9895	10.6219	10.2675	10.4598	10.9766	10.2575	10.2887	10.9026	11.6673	10.1965	10.6478	11.5882	11.153	11.3238	11.3508	10.7918	10.767	10.7279	10.6177	10.6888	10.318	11.2433	10.2988	10.7339	10.6982	10.914	10.1007	10.5524	11.2585	10.4902	11.1906
18657	bf_arrayxxx_0037e09.t7m.scf	sterol glucosyltransferase [Withania somnifera]	11.8	lipid metabolism.'exotics' (steroids, squalene etc)	PGSC0003DMB000000294	Pot_ch04	99.14	30332	30100	5.67088	9.20466	9.29933	5.59932	9.46349	8.74851	5.60989	5.68844	9.50932	5.72117	10.1004	9.53038	5.56263	5.62864	9.40453	5.77759	9.36884	9.23193	9.54355	5.63985	5.53932	5.75779	9.47074	9.11674	5.61062	5.6919	9.19936	5.60286	9.95626	5.57825	9.53286	5.66527	9.40118	5.69631	9.79295	9.29719	9.99297	10.453	9.03964	10.1128
18665	bf_arrayxxx_0077g09.t7m.scf	NA	35.2	not assigned.unknown	PGSC0003DMB000000214	Pot_ch03	92.81	257482	257350	9.31132	9.27534	9.09999	9.24195	9.32904	9.97622	9.48355	9.33781	9.78193	10.2454	9.52173	9.35297	9.45408	9.9572	9.8694	9.42236	9.4808	10.304	10.2699	9.54605	9.39881	9.44618	9.5863	9.70388	9.86569	10.0062	9.30076	10.3063	9.84964	9.27008	9.40708	9.12146	9.58176	8.7107	9.36382	9.45211	9.67285	9.35692	9.52769	9.23293
18668	STDB005D21u.scf	NA	35.2	not assigned.unknown	PGSC0003DMB000000073	Pot_ch01	92.89	472566	472349	12.6774	13.0561	12.2255	12.6695	12.198	12.7534	12.6628	13.048	12.1288	12.453	12.3771	12.7487	12.4551	13.264	12.577	12.3611	12.0681	11.9558	12.9457	12.0524	11.8106	12.1949	12.2498	12.8289	12.1298	12.5894	11.9789	12.4132	12.2469	13.3295	12.2944	12.6147	13.0788	12.6582	13.3295	12.6628	12.8037	12.0186	13.0834	11.8144
18669	MICRO.5926.C1	unknown protein [Arabidopsis thaliana]	29.5.11.04.02	protein.degradation.ubiquitin.E3.RING	PGSC0003DMB000000312	Pot_ch10	99.56	697570	696894	8.92038	9.39446	8.85843	8.70491	9.20332	9.0056	9.4187	8.94385	9.55764	9.54059	9.12727	9.45664	8.81315	9.33183	8.73029	9.17404	9.58511	9.13847	9.02487	8.62901	9.18148	9.17046	8.93254	8.59536	8.16463	8.6513	9.18832	8.67388	8.2439	8.82795	8.2439	9.30534	9.3537	8.72955	8.89521	8.64799	9.52499	9.2351	8.92502	9.55123
18670	MICRO.4567.C1	hypothetical protein [Silene latifolia]	35.1	not assigned.no ontology	PGSC0003DMB000000421	Pot_ch10	98.19	400613	400448	8.68917	8.43205	8.8174	8.74646	8.69882	8.67894	8.54582	8.68362	8.97295	8.85121	8.65642	8.66815	8.5852	8.39745	9.00712	8.31497	9.04368	8.72035	8.87763	8.56818	8.84771	8.14914	8.08302	8.35197	8.40651	8.48196	8.11802	8.23032	8.74452	8.2149	8.20125	8.49892	8.31564	8.89365	8.72832	8.41162	8.89312	8.65476	8.5433	7.97787
18671	STMGT07TV	NIM1-like protein 2 [Lycopersicon esculentum]	31.1	cell.organisation	PGSC0003DMB000000592	Pot_ch07	100	86296	86870	9.96479	10.1557	9.73254	10.2509	9.80363	9.71532	10.2182	9.48419	9.68424	9.64807	9.33129	9.61875	9.61624	9.28613	9.92649	10.1933	9.67605	9.87042	9.5757	10.7362	10.3326	9.89521	9.70493	9.89231	9.88488	9.55451	9.92817	9.68694	10.3326	9.14173	9.98051	9.14572	9.35397	9.45424	9.09197	9.16425	9.47517	9.89254	9.3278	8.84952
18673	MICRO.9175.C1	unknown protein [Arabidopsis thaliana]	35.2	not assigned.unknown	PGSC0003DMB000000469	Pot_ch01	98.4	113374	113935	6.28412	6.24943	6.14884	6.23281	6.37607	6.20762	6.06449	6.40299	6.53447	6.16506	6.8251	6.86584	6.56239	6.30838	6.32255	6.27502	6.30369	7.05539	6.39359	6.67306	7.05372	6.86308	7.15211	6.92751	6.79281	6.60013	6.85909	6.42311	6.79281	6.2499	6.51952	6.13305	6.4357	6.5085	6.36572	6.49423	6.31889	6.69562	6.13081	6.76017
18676	STMJJ69TV	NA	35.2	not assigned.unknown	PGSC0003DMB000000062	Pot_ch03	94.69	1671956	1672271	8.44995	8.99782	9.19621	8.81267	8.87882	8.74032	8.68014	8.59005	8.5181	8.95114	8.22605	8.86475	8.33475	8.5201	8.24544	8.8965	8.25729	8.30593	8.94336	8.57187	8.7638	8.22305	8.2603	8.69065	8.26203	8.78181	8.58049	8.76587	8.57387	8.45693	8.7145	8.74005	9.47151	8.89521	8.7841	9.00969	8.7297	8.6023	8.81876	8.5201
18677	bf_mxflxxxx_0008f08.t3m.scf	NA	35.2	not assigned.unknown	PGSC0003DMB000000440	Pot_ch12	94.76	66687	66503	6.61186	6.70449	6.49803	6.80525	6.3734	6.49074	6.42127	6.40485	6.61128	6.56843	6.49185	6.59298	6.71642	6.52783	6.56775	7.0802	6.7049	7.25911	7.14799	7.68445	7.08199	7.2184	7.0205	7.03566	7.4357	7.27456	7.14329	7.27317	6.98621	7.03391	6.92205	6.78175	6.96966	6.86376	6.99609	6.71207	6.7107	6.71703	6.72448	6.31567
18678	MICRO.2137.C1	adenylyl-sulfate reductase [Lycopersicon esculentum]	14.02	S-assimilation.APR	PGSC0003DMB000000039	Pot_ch03	98.98	791969	791676	7.05163	7.34517	6.64899	7.35611	7.21663	7.63202	8.03911	6.89925	7.22242	7.30992	7.15942	7.11513	6.69507	7.09756	7.59068	7.48963	6.64657	7.93842	7.65867	7.23732	7.14914	7.21879	7.59264	7.09406	6.93757	7.87831	7.55025	7.74153	7.94007	7.16565	8.08318	7.15942	6.3652	6.2704	6.71988	6.40426	6.71622	7.39423	7.12033	7.6335
18680	BF_TUBSXXXX_0028D11_T3M.SCF	NA	35.2	not assigned.unknown	PGSC0003DMB000000551	Pot_ch04	91.54	171017	171214	8.81773	8.54943	8.49868	8.64593	7.51781	8.30009	8.58075	8.54127	7.84058	8.92306	8.08376	8.05133	8.52463	8.87521	8.18104	8.53764	7.8135	7.55155	8.29442	8.22865	7.9542	8.20677	7.83886	7.99578	8.28879	8.45213	7.96118	8.62479	7.8191	8.44995	7.83599	8.75391	8.30068	8.45555	8.24442	8.38616	8.46063	8.10692	8.86593	8.24362
18681	bf_arrayxxx_0061g06.t7m.scf	UDP-glycosyltransferase/ transferase, transferring glycosyl groups [Arabidopsis thaliana]	26.02	misc.UDP glucosyl and glucoronyl transferases	PGSC0003DMB000000157	Pot_ch07	96.89	124456	124042	10.508	10.7023	10.4818	10.0259	10.1189	10.0607	9.80909	9.6784	9.84999	10.2548	9.87306	10.1099	10.2281	10.5961	9.21627	10.2711	9.71253	10.0291	9.80521	10.6077	10.4619	10.3279	10.5113	9.81597	10.3674	10.0636	10.56	10.4361	10.4932	10.3834	10.0276	10.0139	10.9283	10.3639	10.541	10.1488	9.66123	9.64219	9.81819	10.0828
18682	MICRO.13413.C1	unknown protein [Arabidopsis thaliana]	35.2	not assigned.unknown	PGSC0003DMB000000174	Pot_ch09	99.9	77213	78196	9.83398	9.64251	9.30867	9.54975	9.41301	9.02715	9.20359	9.27989	9.24111	9.31386	9.09013	9.35479	9.35838	9.21792	8.93908	9.25483	9.17246	9.22595	9.40251	9.68281	9.48107	9.49978	9.4264	9.18945	9.48789	9.60661	9.0368	9.26472	9.34254	9.27565	9.34958	9.38018	9.34475	9.32841	9.15942	9.02845	9.08809	9.08327	9.52291	8.71963
18684	STMCJ35TV	NA	35.2	not assigned.unknown	PGSC0003DMB000000760	Pot_ch07	98.59	56629	56346	8.64885	8.04019	8.98319	8.07106	7.73709	8.56562	7.78955	7.6396	7.97921	8.31084	9.05554	8.73004	7.93217	9.13718	7.38263	7.12969	7.79438	8.59577	8.60914	8.05023	8.97742	9.25192	9.26086	8.54943	8.76359	9.33762	8.11284	8.98826	9.4888	8.70847	8.2561	7.7329	8.40525	9.09145	8.62885	7.63903	7.52817	8.03538	7.75571	7.8932
18688	MICRO.6590.C1	Os09g0560700 [Oryza sativa (japonica cultivar-group)]	35.1	not assigned.no ontology	PGSC0003DMB000000415	Pot_ch02	98.86	147334	147597	10.0405	10.1739	10.335	10.3156	9.4808	10.8817	11.7549	10.5713	10.7688	10.7204	10.6191	9.96003	10.372	10.9344	10.4014	10.6125	10.8517	9.99814	10.2883	9.43013	10.0859	9.28713	7.62676	9.13127	8.94385	9.33214	9.71464	9.44421	10.3474	10.6269	9.68494	11.5657	10.2434	10.3889	9.90844	10.6678	11.3214	11.2494	9.74204	9.11517
18689	STMHD25TV	transcription factor [Arabidopsis thaliana]	27.3.21	RNA.regulation of transcription.GRAS transcription factor family	PGSC0003DMB000000281	Pot_ch08	97.66	484402	483552	7.76428	7.97612	7.63641	7.93217	7.30595	7.70544	7.57038	7.80336	7.70838	7.72802	7.5208	8.08115	7.53508	7.72269	8.2439	7.43875	7.69587	6.7783	7.9685	6.767	7.28036	7.15837	6.99037	6.94895	6.9809	7.36905	6.92986	7.19753	6.99267	7.58507	7.19227	7.42106	7.66075	7.51371	7.34465	7.51293	7.76412	7.2838	7.57664	7.48975
18691	MICRO.1091.C5	nucleosome assembly protein 1-like protein 2 [Nicotiana tabacum]	28.1	DNA.synthesis/chromatin structure	PGSC0003DMB000000003	Pot_ch05	98.94	2152038	2152225	11.4271	11.5444	11.3597	11.866	11.6907	11.4882	11.0915	11.4653	11.1732	11.4714	10.9315	11.2562	11.1206	11.5636	11.3405	11.142	11.2512	11.9723	11.9105	11.859	11.9214	12.1095	12.0428	11.743	12.102	11.9479	11.4558	11.9866	11.7713	11.8549	11.6406	11.4829	11.9805	11.4694	11.4579	11.6007	11.3422	11.5149	11.6746	11.1323
18692	MICRO.623.C4	ATP binding / ATP-dependent helicase/ helicase/ nucleic acid binding [Arabidopsis thaliana]	28.1	DNA.synthesis/chromatin structure	PGSC0003DMB000000144	Pot_ch08	98.74	1137305	1137859	13.1711	13.1975	12.8843	13.2497	12.722	12.9852	12.6681	13.066	12.6821	13.0512	12.6774	13.0136	13.1975	13.1836	12.6681	13.0595	12.5759	13.559	13.7266	13.4979	13.848	13.4127	13.6335	13.6769	13.7705	13.5108	12.6036	13.517	13.0258	13.378	13.0244	12.7206	12.9784	12.6558	13.3919	13.2534	13.1606	12.2845	13.3838	12.0832
18693	MICRO.16192.C1	unknown [Arabidopsis thaliana]	35.2	not assigned.unknown	PGSC0003DMB101000233	Pot_ch07	96.95	631107	631399	8.89738	9.14173	8.63643	9.17789	9.13609	8.95378	9.04793	8.67721	9.02277	8.7996	8.88113	9.21227	8.81488	8.92987	8.89573	9.16103	9.02411	8.94026	8.90452	8.78433	9.20012	8.85102	8.83161	9.0032	8.5015	8.70437	9.40907	8.86624	9.23814	8.87218	9.02219	9.33584	8.90354	8.83817	8.84372	9.08631	9.18965	9.48474	9.11826	9.57676
18700	STMDJ86TV	NA	35.2	not assigned.unknown	PGSC0003DMB000000181	Pot_ch04	97	1085739	1086171	8.39896	8.04677	8.13308	8.78253	8.26887	8.01662	8.44663	8.48495	8.69338	8.76704	8.66449	8.48398	8.70491	9.01392	8.09001	8.77294	8.41444	9.59893	8.70862	9.7475	10.0787	9.85264	9.87576	9.71117	10.1484	9.16052	9.03699	9.52074	9.0861	9.32727	8.57089	8.74533	8.27527	8.67643	8.42446	8.71584	8.47563	8.89819	8.40103	8.6878
18704	POADG70TP	NA	20.2.1	stress.abiotic.heat	PGSC0003DMB000000034	Pot_ch12	96.12	1989678	1989034	6.78848	6.91615	6.08904	6.07449	5.844	7.02889	6.10625	6.94054	6.66716	6.6647	6.53477	6.88772	6.05839	6.10126	5.95362	6.11781	6.88953	6.63418	6.14814	6.16376	6.20974	6.65984	6.20191	6.17586	6.81904	7.0512	6.82944	6.7755	6.23006	6.95322	6.16207	6.987	6.87122	6.89428	6.0368	6.10821	6.00846	6.1434	6.16157	6.70312
18706	bf_swstxxxx_0050d01.t3m.scf	Hsp90-2-like [Solanum tuberosum]	20.2.1	stress.abiotic.heat	PGSC0003DMB000000056	Pot_ch12	98.54	932071	931935	12.1481	13.029	12.2818	12.5074	12.628	11.9805	12.9839	12.1959	12.3434	12.4072	11.9271	12.5131	11.9857	12.8166	12.7028	12.2104	12.6519	12.6183	12.4717	11.9821	11.6843	12.5473	12.1821	12.405	12.17	12.3141	12.6183	11.8051	13.1369	12.6336	12.889	13.1488	12.8026	12.5904	12.171	12.5277	12.8	12.9769	12.9977	12.5666
18708	MICRO.10206.C1	unknown protein [Arabidopsis thaliana]	35.1	not assigned.no ontology	PGSC0003DMB102000010	Pot_ch01	97.73	611421	611729	8.65151	8.54297	8.75766	8.54905	8.0343	8.86624	9.27904	8.8227	8.82234	8.31871	8.65433	8.16588	8.82927	8.8343	8.61466	8.52966	8.96743	8.16506	8.35723	7.72127	8.45815	7.88712	8.16229	8.57548	8.40054	7.92584	7.94799	8.33214	8.11773	8.97816	8.5052	8.74428	8.42832	8.72282	8.4035	8.55455	8.5124	8.78748	8.61207	8.7901
18711	MICRO.7119.C1	NA	35.2	not assigned.unknown	PGSC0003DMB000000202	Pot_ch05	95.45	448589	447874	7.76195	7.07544	7.15	6.96367	7.25463	7.16177	6.76792	7.4905	6.98062	7.56209	6.87159	7.22796	7.03566	6.89764	6.69452	7.33234	7.24882	6.6055	7.6012	6.84983	6.74952	6.49391	6.62437	6.49827	6.65396	6.68837	6.39113	6.767	6.49034	6.31225	6.47477	7.71265	7.19962	7.43966	7.53616	7.16511	6.76661	8.13783	7.92936	7.04656
18712	MICRO.5807.C1	regulator of chromosome condensation (cell cycle regulatory protein) like [Arabidopsis thaliana]	31.2	cell.division	PGSC0003DMB000000312	Pot_ch10	95.73	149521	150199	8.5066	8.92898	9.1945	9.02351	8.6227	9.50714	8.71283	8.86771	9.57485	8.99384	8.33583	8.97096	8.66187	8.55267	8.44054	8.89979	9.55617	7.9168	9.099	7.79265	7.70377	7.81308	7.78006	7.92046	7.74037	8.08733	8.50721	7.82538	7.85567	7.91981	7.52209	8.38569	8.58641	9.51139	8.64066	8.46371	9.28344	9.08344	8.59733	9.23399
18713	MICRO.135.C3	unnamed protein product [Arabidopsis thaliana]	15.2	metal handling.binding, chelation and storage	PGSC0003DMB000000087	Pot_ch06	97.31	690193	690522	16.4628	15.6136	15.7022	16.395	17.1089	14.5395	15.0172	16.2778	15.6609	14.6446	16.9004	17.1089	14.5292	14.6564	16.0666	15.1763	16.5573	15.095	16.4628	14.6499	15.0402	13.6145	14.3345	13.2255	15.3952	14.7725	16.1878	12.8	13.5133	14.5111	14.3345	16.691	15.7858	15.8622	14.7977	16.1878	15.7453	16.0358	17.1089	14.9025
18715	MICRO.1336.C1	RPL15 [Arabidopsis thaliana]	29.2.1.1	protein.synthesis.chloroplast/mito - plastid ribosomal protein.plastid	PGSC0003DMB101000051	Pot_ch05	95.41	177032	177401	8.10635	6.01056	6.23944	6.18777	6.18306	7.3493	7.60858	7.55618	6.54092	7.74113	8.86099	7.9902	7.62625	6.21331	7.26859	6.94895	6.15577	6.20491	8.07872	7.44266	7.88564	8.23779	7.84157	6.36277	8.29628	6.49929	7.95885	7.9685	6.81822	8.1835	6.75482	6.24294	8.22209	6.87073	7.61606	7.73772	7.65987	7.46312	8.039	8.19812
18717	SDBN004L14u.scf	putative protein [Arabidopsis thaliana]	33.1	development.storage proteins	PGSC0003DMB000000110	Pot_ch09	98.37	383200	382834	6.29816	5.72954	5.7137	5.87219	6.00011	6.50983	6.1077	6.88083	6.05603	6.20878	6.62748	5.69287	6.08767	6.35781	5.93658	6.06225	6.16077	6.03713	6.10126	5.89782	5.88458	6.67285	6.04558	5.9943	7.16844	5.66892	6.08767	5.96521	5.7921	5.96441	5.99071	5.67788	5.6541	5.74839	6.04872	6.05313	5.78331	7.06657	5.90427	6.473
18719	MICRO.7716.C1	Os05g0311000 [Oryza sativa (japonica cultivar-group)]	31.4	cell. vesicle transport	PGSC0003DMB000000007	Pot_ch10	99.69	2533655	2533977	11.7793	12.1853	12.1783	11.8895	11.5775	11.912	12.0469	11.9135	12.0681	12.1275	11.9045	12.4248	12.0058	11.99	11.6545	12.1258	12.1802	12.1626	12.0972	12.0584	12.4142	12.3741	11.6538	12.0469	11.891	11.7167	11.9412	11.8375	11.4519	11.6673	11.4447	11.7313	12.215	12.0689	11.9029	11.773	12.0575	12.0133	11.7816	11.7902
18720	MICRO.9887.C1	unknown protein [Arabidopsis thaliana]	35.2	not assigned.unknown	PGSC0003DMB000000471	Pot_ch04	99.14	50592	50129	11.9959	11.6	11.4181	11.7519	11.4336	11.4175	11.9214	11.8472	11.5162	11.7304	11.3018	11.4461	12.0204	11.983	11.2353	11.7131	11.266	10.9278	11.4188	11.5601	11.6471	11.1832	11.125	11.5609	11.3373	11.5928	11.3415	11.5195	11.3018	11.6258	11.3525	11.693	11.3622	11.8606	11.3806	11.6333	11.2838	11.2421	11.125	11.5121
18721	MICRO.11724.C2	NA	35.2	not assigned.unknown	PGSC0003DMB000000119	Pot_ch11	98.8	494491	494325	6.74633	5.96235	6.88995	7.51726	8.88995	6.39189	6.23831	6.56564	7.78955	5.9339	8.4818	7.08657	7.90454	6.31486	8.98805	5.83076	6.4989	5.844	6.53007	5.9133	5.95281	5.71411	6.25729	6.23765	5.87329	6.06246	6.10573	5.79171	7.39091	5.75872	6.11658	6.43331	7.26196	8.71133	8.76449	7.36094	7.95195	7.07967	7.01945	9.2184
18726	MICRO.7089.C1	NA	35.2	not assigned.unknown	PGSC0003DMB000000040	Pot_ch03	97.47	2561564	2561179	7.58012	7.26419	7.33158	7.75888	7.56413	7.6569	7.56364	7.29612	7.36892	7.04942	7.20815	6.84723	7.44872	7.22772	7.44454	7.12479	7.53985	7.17384	6.96607	6.70585	6.6892	7.11142	7.0325	7.17621	7.00351	6.75091	6.8191	6.67543	6.68052	7.21917	7.09244	7.06406	6.76096	6.84661	7.00701	6.94779	7.04629	6.88113	7.01294	6.96693
18727	MICRO.13667.C1	Putative F-box/LRR-repeat protein 23	29.5.11.04.03.02	protein.degradation.ubiquitin.E3.SCF.FBOX	PGSC0003DMB000000402	Pot_ch08	98.78	368940	369676	7.83198	6.70709	7.99693	6.63835	7.86911	7.73863	7.49074	8.0634	7.06315	6.94935	8.40933	7.08373	7.58042	6.89811	6.60087	8.099	7.18212	8.46259	6.79686	8.15226	8.93908	8.53937	6.94437	9.60146	8.51749	8.16229	8.38381	7.91904	7.55535	6.44188	8.10256	7.61176	7.99298	6.4024	7.62611	8.52288	8.04594	6.67494	7.64536	6.51726
18730	MICRO.14630.C1	hypothetical protein MAL3P3.18 [Plasmodium falciparum 3D7]	35.2	not assigned.unknown	PGSC0003DMB000000280	Pot_ch09	96.17	332862	332367	8.81637	7.12688	10.4011	7.51472	8.39223	8.59827	8.88927	8.39838	8.49271	8.63655	11.6163	8.92813	10.2851	7.95232	7.84655	7.50387	6.92187	8.51345	7.74985	8.78099	6.98981	7.27912	7.03304	8.33698	6.97966	7.47051	8.36697	8.42732	6.57383	7.80538	7.21186	7.63156	9.66388	9.68666	8.44962	9.42608	6.63174	8.47489	9.14611	9.50436
18731	MICRO.1049.C1	cyclin-dependent protein kinase [Arabidopsis thaliana]	31.3	cell.cycle	PGSC0003DMB000000506	Pot_ch10	99.72	234634	236063	12.8678	13.0092	13.0755	12.5915	12.6336	12.889	12.5964	12.9683	12.8428	12.8304	12.6856	12.8611	12.7973	12.8962	12.6256	12.6641	12.8678	12.8705	13.0323	12.9126	13.0723	12.7711	12.9213	12.8116	13.0595	12.9172	12.4261	12.8976	12.5782	12.3121	12.319	12.5359	12.9111	12.5393	12.7973	12.5288	12.5929	12.7935	12.9896	12.6316
18738	MICRO.1153.C1	SAM (and some other nucleotide) binding motif [Medicago truncatula]	35.1	not assigned.no ontology	PGSC0003DMB000000453	SL2.10ch03	99.44	388250	387897	12.3611	12.4616	12.9256	12.4465	12.7499	12.6883	12.8517	12.7711	12.8128	12.6558	12.3702	12.7797	12.7206	13.2963	12.038	12.7141	12.7521	12.3469	12.6256	11.7698	11.9363	11.8933	12.1156	12.155	12.1142	12.2985	12.587	12.1465	12.8451	12.0256	12.274	12.9285	12.6256	12.198	12.9213	12.1949	12.9911	12.5565	12.7546	12.8861
18739	MICRO.3542.C1	Concanavalin A-like lectin/glucanase [Medicago truncatula]	30.3	signalling.calcium	PGSC0003DMB103000013	Pot_ch04	99.24	1225967	1225706	9.56322	9.31997	9.10032	8.48517	9.11753	8.49215	9.62963	9.13127	8.66655	9.25638	9.37017	8.03645	9.56286	9.75006	8.87746	9.77544	7.98497	9.38094	9.34908	12.1275	11.0203	10.4059	8.85644	10.6517	10.4696	10.6187	10.9512	9.94441	9.30669	9.67174	9.32603	9.42507	8.2849	9.06568	8.92662	9.2452	8.34033	10.7371	8.31777	8.75675
18741	SSBT003P01x.scf	NA	20.1.07.06	stress.biotic.PR-proteins.proteinase inhibitors	PGSC0003DMB000001004	SL2.10ch07	96.15	30152	30075	7.13717	7.30883	7.70068	6.89073	7.4461	6.83564	5.50779	6.95437	7.78476	8.14723	8.81687	5.60535	5.50495	7.63659	5.55691	5.64514	7.56115	7.60799	5.58868	5.58347	5.59696	8.2735	7.10126	5.56468	8.13737	8.5204	8.58814	8.11987	7.93952	7.74503	7.0738	7.03729	7.51788	7.27659	5.63799	7.27787	5.57825	8.76936	6.37271	8.23386
18743	MICRO.4792.C2	acyltransferase [Arabidopsis thaliana]	11.1.10	lipid metabolism.FA synthesis and FA elongation.beta ketoacyl CoA synthase	PGSC0003DMB000000158	Pot_ch06	98.3	519205	517089	7.74427	7.60403	7.74137	7.0738	7.6622	7.58533	8.03465	7.4239	8.00587	7.78217	8.17349	7.58236	7.99922	7.85552	7.21619	8.16657	7.39266	8.72071	7.13305	8.99416	8.72472	8.67006	8.78858	9.10922	8.55853	8.06102	8.15422	8.32685	8.73523	8.30694	9.14782	7.05936	8.06747	8.06102	7.4767	7.42265	7.77012	8.19261	7.33848	8.40989
18746	MICRO.7969.C1	Blue (type 1) copper domain [Medicago truncatula]	26.19	misc.plastocyanin-like	PGSC0003DMB000000004	Pot_ch02	98.51	1779270	1779672	6.11163	6.12581	6.65835	6.15176	6.91786	6.47982	6.33127	6.22977	5.97069	6.60836	7.22929	6.1304	6.63648	7.38366	6.28384	6.15507	5.98215	8.62625	5.94947	7.44717	8.54728	7.92102	8.49382	8.54814	8.0046	6.80128	8.21802	8.03465	9.43104	8.15387	8.23466	6.07703	6.45447	6.34196	6.22777	6.27446	6.49288	6.34276	6.24576	6.67878
18747	bf_stolxxxx_0006g04.t3m.scf	NA	35.2	not assigned.unknown	PGSC0003DMB000000472	Pot_ch10	95.92	63750	64067	6.62423	7.19729	6.03778	6.61762	6.13519	6.4013	6.01962	6.70709	6.53045	6.40863	6.4882	7.2135	6.12223	7.40223	6.20839	5.96521	6.81562	6.67243	7.73098	6.11018	6.73973	6.59615	6.11997	6.02467	6.48509	6.03037	6.29234	6.38499	6.26419	7.23571	6.24426	6.67355	7.22706	5.97069	6.01156	6.82144	6.29644	6.9608	6.6685	6.70284
18749	MICRO.4766.C1	putative glycosyltransferase [Solanum tuberosum]	10.3	cell wall.hemicellulose synthesis	PGSC0003DMB000000062	Pot_ch03	99.19	2175348	2173873	8.783	9.08293	9.2969	8.89521	9.78038	9.04957	8.70847	8.85564	8.92502	9.52445	8.80272	9.50932	8.75811	8.89693	8.82858	9.49604	8.78514	9.97039	9.41643	10.4285	9.98502	9.87306	9.83506	10.1517	10.1983	10.1004	9.99772	10.0421	10.3921	9.52618	9.54232	9.40062	9.64278	9.43279	8.89413	9.37198	9.40328	9.67348	9.05942	9.06019
18750	MICRO.12675.C1	Avr9/Cf-9 rapidly elicited protein 180 [Nicotiana tabacum]	35.2	not assigned.unknown	PGSC0003DMB000000606	SL2.10ch08	99.71	260233	259895	6.25916	5.8581	6.0019	5.95189	6.22022	6.08231	5.90522	6.08336	6.25869	6.01244	6.25393	6.52635	5.87816	6.01023	5.73826	6.06534	5.96384	6.0194	5.71411	6.18885	5.744	6.34548	5.82182	6.21744	6.79197	6.09897	6.96966	6.68164	5.81118	6.13509	6.04872	5.83402	6.28128	6.31369	5.95304	6.09584	5.89518	6.62799	6.04947	6.75832
18752	bf_swstxxxx_0007h12.t3m.scf	NA	15.2	metal handling.binding, chelation and storage	PGSC0003DMB000000156	Pot_ch06	100	1006155	1006103	12.405	12.8771	12.8013	12.8638	12.5578	12.6695	12.6798	12.6294	12.7745	12.5823	12.4551	12.4151	12.3801	12.6306	12.4628	12.3985	12.7447	12.5164	12.8261	12.3663	12.3251	12.2845	12.4673	12.791	12.3751	12.4027	11.9532	12.4335	12.5531	12.8155	12.5403	12.6221	12.7028	12.4729	12.9611	12.8568	12.9751	12.4946	12.4173	12.2944
18754	MICRO.10141.C1	unknown protein [Arabidopsis thaliana]	9.6	mitochondrial electron transport / ATP synthesis.cytochrome c	PGSC0003DMB000000112	Pot_ch10	98.99	889573	889969	9.17133	7.07019	9.04927	9.0368	9.25107	9.38684	7.23822	9.29848	7.98282	7.68299	9.29584	7.68261	9.18811	7.18532	9.0715	7.271	7.73518	8.74949	9.49074	9.50001	8.68917	8.56543	9.56731	9.67542	9.56149	9.46768	8.15499	9.19809	9.72606	9.28642	9.16548	7.21153	7.33508	9.09943	9.41051	9.03699	7.35035	7.13275	9.09229	7.44183
18759	bf_suspxxxx_0020F06.t3m.scf	MT-A70 [Medicago truncatula]	27.3.67	RNA.regulation of transcription.putative DNA-binding protein	PGSC0003DMB000000072	Pot_ch05	99.04	351317	351940	8.00651	8.61564	8.46371	8.32772	8.0708	8.18254	7.98065	7.87852	7.82519	8.14914	7.29539	7.88889	7.60953	7.86056	8.21893	8.0086	8.03285	7.51234	8.13094	7.16645	7.68425	7.24901	7.37379	7.22424	7.07093	7.52686	7.37861	7.19773	7.5525	7.44434	7.52507	8.36186	8.28833	8.12808	8.19612	7.96393	8.20849	7.96493	8.16498	7.49007
18760	cSTB11P3TH	cytochrome P450 [Petunia x hybrida]	26.1	misc.cytochrome P450	PGSC0003DMB000000004	Pot_ch02	96.93	341914	342460	7.46982	6.69783	7.34956	7.45858	6.96132	7.96375	6.64628	7.85147	7.05437	8.26133	7.21263	6.42892	7.77133	8.38041	6.48254	8.29871	7.24882	6.84803	7.1662	8.83964	7.35013	8.98068	8.0717	7.53985	9.91875	9.27989	10.2097	9.10118	8.6085	7.488	8.50617	8.42527	9.1874	7.96867	7.99905	8.63479	6.73639	8.67597	8.14269	6.73028
18761	bf_mxflxxxx_0073b06.t3m.scf	NA	35.2	not assigned.unknown	PGSC0003DMB000000411	Pot_ch06	97.01	11855	11689	6.13417	5.79442	6.52558	6.14067	6.26419	6.61726	6.6377	6.50024	5.75502	5.79287	6.12264	5.8141	6.09521	6.7742	6.3365	6.66139	5.66948	5.80109	6.85237	6.45911	5.78162	6.42626	5.73585	5.76648	6.67109	6.73189	6.33313	6.62473	6.04093	6.42127	6.19996	6.8312	6.20278	5.87219	6.06225	6.36494	7.39639	6.68164	6.62357	6.46825
18764	MICRO.2143.C1	YT521-B-like protein [Medicago truncatula]	35.2	not assigned.unknown	PGSC0003DMB000000288	Pot_ch01	97.62	571993	571198	11.8274	13.4777	11.872	11.693	11.6586	13.2046	11.4593	13.0834	12.6856	11.8384	11.5806	13.1555	11.5069	11.8238	11.6333	13.1798	12.7155	12.8517	13.8163	11.8282	11.8518	11.8092	13.6794	11.4708	13.0106	11.746	12.9156	11.6471	12.5975	13.4834	11.8238	11.5806	13.2793	11.42	13.6724	11.8807	11.8367	11.4042	13.3408	11.7738
18765	MICRO.6800.C2	putative zinc finger protein [Arabidopsis thaliana]	27.3.07	RNA.regulation of transcription.C2C2(Zn) CO-like, Constans-like zinc finger family	PGSC0003DMB000000034	Pot_ch12	98.74	1691743	1691112	13.4565	12.7179	13.194	13.0323	13.5887	13.7149	13.203	13.773	13.3225	13.3449	13.9026	12.9823	13.5133	13.0244	13.9519	13.0448	13.4284	12.889	13.2187	12.3058	13.3388	12.5037	13.0323	12.9006	12.569	12.7745	12.822	12.8398	12.8798	13.1121	12.7307	13.3666	12.9823	13.2364	13.2476	12.996	13.3762	13.3564	12.9006	13.5194
18766	bf_arrayxxx_0054g01.t7m.scf	glycosyl hydrolase [Gossypium hirsutum]	10.6.2	cell wall.degradation.mannan-xylose-arabinose-fucose	PGSC0003DMB101000060	Pot_ch01	99.69	28273	27951	9.11213	9.20571	8.96587	8.85809	8.73208	9.3595	9.8222	9.26003	9.38852	9.05499	9.48741	9.33522	9.48234	9.13392	9.40032	8.73068	9.40392	8.43681	8.72118	8.21819	8.96164	8.68917	8.58154	8.21367	8.89672	8.5164	9.1253	8.45641	8.75042	9.18409	9.39508	9.57282	9.36996	9.44153	9.60492	9.0982	9.75414	9.53245	9.34445	9.62694
18767	MICRO.6262.C1	early flowering 3 [Mesembryanthemum crystallinum]	27.3.47	RNA.regulation of transcription.ELF3	PGSC0003DMB000000198	Pot_ch08	99.45	385959	384692	9.17701	8.96992	8.80739	8.63134	8.82927	8.97663	8.73095	8.93097	8.90169	8.76735	8.76056	8.66845	8.92704	8.74871	8.68756	8.77974	8.96217	8.34849	8.84347	8.43368	8.42768	8.49425	8.38225	8.36374	8.34607	8.49892	8.34331	8.49746	8.52784	8.41302	8.77396	8.93502	8.91743	8.92306	9.10922	8.93303	8.74562	8.37545	8.82419	8.2544
18768	MICRO.9424.C1	Zinc finger, RING-type; Zinc finger, C6HC-type; Polynucleotidyl transferase, Ribonuclease H fold [Medicago truncatula]	29.5.11.04.02	protein.degradation.ubiquitin.E3.RING	PGSC0003DMB000000044	Pot_ch06	99.2	1584533	1585284	11.4545	11.2036	12.0885	11.6516	11.1959	11.5284	11.8407	11.5628	11.3075	11.5035	11.2814	11.2405	11.1561	11.1754	11.352	11.7416	11.2591	10.5093	11.5889	10.3963	10.2859	10.5236	10.5592	10.4743	10.432	10.7326	10.3937	11.3392	10.6182	10.8692	11.2758	11.7989	11.4022	10.9453	11.3991	11.1743	11.4572	11.0736	11.4168	10.4483
18770	MICRO.2272.C1	Os10g0452800 [Oryza sativa (japonica cultivar-group)]	35.2	not assigned.unknown	PGSC0003DMB102000141	Pot_ch02	97.97	722009	721665	10.8767	11.1976	11.5014	11.5636	11.5875	11.7997	11.5121	11.4231	10.9776	11.2715	10.7259	11.4903	11.4888	11.4808	10.8362	11.1537	10.871	10.9289	11.1838	10.9156	11.0564	11.1227	11.028	11.0352	11.0991	11.3061	10.8538	11.2439	11.2108	11.3251	10.5803	10.9413	11.2518	11.3317	11.3634	11.264	11.1267	11.3881	11.1543	11.0285
18771	STMJJ40TV	unknown protein [Arabidopsis thaliana]	28.99	DNA.unspecified	PGSC0003DMB101000060	Pot_ch01	100	1025229	1024799	8.21165	7.77044	8.22975	7.85169	8.44995	8.02415	7.91981	7.9811	8.017	7.92995	8.42558	8.18556	8.12553	7.65807	7.94819	7.55139	7.86189	8.64236	7.88564	8.50233	9.00265	8.46763	9.03977	8.93869	8.47033	8.52955	8.43908	8.5181	8.77944	8.51467	8.56764	7.78006	7.78936	7.76234	8.017	8.00632	8.13666	8.07335	8.08043	8.36624
18773	MICRO.3072.C1	Ribulose-phosphate 3-epimerase, chloroplast precursor (Pentose-5-phosphate 3-epimerase) (PPE) (RPE) (R5P3E)	1.03.11	PS.calvin cyle.RPE	PGSC0003DMB000000497	Pot_ch03	97.52	49675	49474	9.93425	9.38152	11.6767	9.50499	11.7446	10.0036	9.69518	10.003	10.3168	11.3697	10.8115	11.5525	10.2037	9.53245	9.70799	10.7758	9.77708	9.24053	11.7519	11.0176	10.9473	9.21472	9.23784	11.1117	8.79647	10.9706	9.67201	10.6656	11.2262	9.17082	9.08565	11.2274	11.2851	11.2164	9.95214	11.1537	11.4042	9.34739	9.37311	10.2486
18780	MICRO.11577.C1	NA	35.2	not assigned.unknown	PGSC0003DMB000000247	Pot_ch06	98.27	912630	911943	10.128	10.6253	10.099	9.84564	9.74783	9.95689	9.88759	10.1189	9.98603	9.80066	9.97831	9.9685	10.1333	10.3028	9.84601	9.89578	10.0918	9.31302	10.2066	9.67565	9.64092	9.60464	9.472	9.56204	9.78038	10.1283	9.49136	9.68575	9.51024	10.2089	9.62183	10.2822	10.1251	10.0593	10.1326	10.2023	10.0255	9.84328	10.508	9.67014
18784	MICRO.3106.C1	structural constituent of ribosome [Arabidopsis thaliana]	29.2.2	protein.synthesis.misc ribosomal protein	PGSC0003DMB000000417	Pot_ch09	97.02	488120	487149	13.6699	13.9026	14.3829	12.9504	13.5818	12.7282	13.2203	12.8843	13.0006	13.1908	12.6582	13.8881	13.6997	13.2925	13.6557	13.3838	12.964	12.996	12.9882	13.3449	13.3505	13.8967	13.0772	13.0644	13.1679	13.8268	13.3608	13.1923	13.088	12.8625	12.758	13.4901	13.8014	13.9668	13.8389	13.6194	13.5818	13.5441	14.0261	13.0741
18785	MICRO.9045.C1	EMB1047/FTSH12; ATP-dependent peptidase/ ATPase/ metallopeptidase [Arabidopsis thaliana]	29.5.07	protein.degradation.metalloprotease	different hits	#N/A	99.59	1066072	1066314	7.25276	7.49165	7.56861	7.82482	7.27534	7.50426	7.22949	7.37461	7.34368	7.18757	7.14016	7.5052	7.442	7.49649	7.26102	7.42568	7.30016	7.28975	7.64268	7.4767	8.04982	7.46918	7.69649	7.49257	7.66639	7.44892	7.36307	7.45064	7.31342	7.50036	7.35083	7.44671	7.67208	7.33839	7.54238	7.42106	7.32362	7.00379	7.80032	7.27428
18786	POACV40TV	polyphenol oxidase	16.1	secondary metabolism.simple phenols	PGSC0003DMB000000535	Pot_ch08	90.74	144608	143929	6.64806	6.40889	6.22204	7.12351	7.90986	7.33756	6.95154	6.30134	6.14955	6.98005	10.7582	8.41566	8.18495	9.86914	7.19962	6.09333	6.09824	8.76917	6.0343	9.63918	10.1605	10.0033	11.1698	8.97053	12.0932	10.6428	9.79512	11.288	11.0942	9.11497	10.2619	7.35733	6.9501	8.07843	6.77159	6.7001	6.82087	8.55177	6.01244	8.74452
18787	SDBN004B10u.scf	NA	35.2	not assigned.unknown	PGSC0003DMB000000643	Pot_ch08	98.17	19452	18967	7.7901	7.51901	8.04594	8.09077	7.37164	7.65343	7.50024	7.07274	7.46393	7.43842	7.18645	7.44659	7.63985	7.95402	7.43058	7.81229	7.68903	7.35677	7.63318	7.83157	7.49692	7.42971	7.64878	7.48919	7.39032	7.88573	7.48413	7.40308	7.16978	8.12642	7.67784	7.50075	7.80336	7.62361	7.39206	7.54888	7.42548	7.9462	8.01117	7.91476
18788	MICRO.13354.C2	acyl-CoA oxidase ACX3 [Arabidopsis thaliana]	11.9.4.02	lipid metabolism.lipid degradation.beta-oxidation.acyl CoA DH	PGSC0003DMB000000472	Pot_ch10	99.76	398195	398613	9.84391	9.04725	9.84533	9.20136	10.0566	10.0276	9.28125	9.86778	9.34985	9.25381	10.0499	10.116	9.8486	9.33214	9.82582	9.13847	9.60943	8.92578	9.76827	9.07898	9.38152	8.62298	9.18128	8.83856	8.92935	8.83561	8.95273	8.737	9.581	9.24144	9.13158	9.53095	9.24911	9.80266	9.68942	9.99699	9.7713	9.1544	9.81496	9.30898
18789	MICRO.10313.C1	Ras-related protein Rab11C	30.5	signalling.G-proteins	PGSC0003DMB000000266	Pot_ch06	98.07	574320	573500	7.76904	7.39766	7.76339	7.91369	7.82463	7.89788	8.03479	7.3395	7.17739	7.49854	7.64667	7.23807	7.77365	7.63569	7.36381	7.91886	7.53801	8.21302	7.74726	8.30841	7.68313	7.97097	8.1056	8.0157	8.8792	8.05085	8.8314	8.68063	8.5085	8.11987	8.70755	8.16075	7.84307	7.74187	7.52038	7.85992	7.4399	9.30171	7.61227	7.95558
18791	ACDA01911H03.T3m.scf	NA	35.2	not assigned.unknown	No Significant Hit	#N/A	NA	NA	NA	10.3743	9.24998	10.701	10.5386	10.4273	10.2894	10.2269	10.3383	10.5807	9.78612	10.7249	10.3716	10.5085	10.3534	10.4234	9.57374	10.6643	8.1805	10.0972	8.31012	8.63165	8.04448	8.28808	8.32943	8.1582	8.82054	8.69676	8.0793	9.1915	9.64959	9.51856	10.9702	10.1619	10.5105	10.4155	10.7331	11.2898	10.3243	10.5837	9.72661
18792	bf_mxflxxxx_0004b07.t3m.scf	NA	35.2	not assigned.unknown	different hits	#N/A	94.71	1253531	1253362	9.15702	7.29539	7.35004	6.97023	7.22596	9.32904	7.26595	7.58452	7.60737	9.23193	9.16103	9.30268	9.31414	6.5793	9.28758	8.46736	7.27031	7.408	9.48848	8.21917	7.4515	8.1056	6.91815	7.15942	7.45927	8.20072	6.87226	6.32327	8.20506	9.04878	6.79326	9.75656	9.06676	7.28531	9.2748	9.24572	9.26891	6.43273	9.44153	7.40683
18793	MICRO.2290.C2	hypothetical protein OsI_029224 [Oryza sativa (indica cultivar-group)]	30.3	signalling.calcium	PGSC0003DMB000000392	Pot_ch11	94.16	469194	469600	10.7826	10.0914	10.6496	9.80521	10.4949	10.0123	9.89055	10.0169	10.5358	10.1096	10.6095	10.2375	10.4576	9.9492	10.4063	10.2988	10.547	10.343	10.5481	9.88958	10.0544	9.78881	10.3991	10.6082	10.5011	10.3821	10.2521	10.6219	10.7308	9.89915	9.94779	9.86968	9.88183	10.5696	10.0492	9.76943	10.5041	9.87242	10.7758	10.6314
18794	MICRO.705.C7	unknown protein [Arabidopsis thaliana]	35.1	not assigned.no ontology	PGSC0003DMB000000927	Pot_ch01	99.53	26363	26577	7.9462	7.40539	7.88325	7.35437	7.91224	7.85036	7.53018	7.80554	7.91866	7.72313	8.43093	7.53574	7.82068	7.68352	7.78829	7.36606	7.95319	8.52624	8.21348	8.7642	8.03538	8.65087	8.72355	8.99051	8.66542	8.08744	8.39193	8.25909	8.39709	8.18956	7.84017	7.58094	7.57312	7.7401	7.99444	7.87734	7.92787	7.3087	7.78201	8.08733
18797	MICRO.6049.C2	unnamed protein product [Arabidopsis thaliana]	35.2	not assigned.unknown	PGSC0003DMB000000315	Pot_ch06	97.46	690171	690952	10.0173	9.60492	9.45681	9.36226	9.76659	9.33887	9.76602	9.64586	9.6982	9.65267	10.1893	9.78826	9.46186	9.15373	9.65241	10.0401	9.33726	9.29826	9.96691	10.0773	9.94887	9.65698	9.64899	9.77106	9.43624	9.62566	9.92113	9.77346	9.89132	9.84328	9.58176	9.38289	9.09075	9.28984	9.45539	9.5574	9.37516	9.8517	8.99642	9.92348
18799	POAC186TP	hypothetical protein MtrDRAFT_AC119409g18v1 [Medicago truncatula]	35.2	not assigned.unknown	PGSC0003DMB000000312	Pot_ch10	98.49	391061	390398	10.0859	10.0639	9.71774	9.56001	9.87953	9.50499	10.3798	10.0408	9.99814	10.1384	9.72747	10.1384	9.804	10.43	9.814	10.2799	9.80949	9.73797	9.48768	9.48129	9.68637	9.85686	10.0781	9.43013	9.47725	9.42877	9.44153	9.56478	9.51701	9.85105	9.66039	10.2536	10.4463	9.4868	10.019	9.85543	10.1999	9.69467	10.2528	9.91838
18801	BF_TUBSXXXX_0015C12_T3M.SCF	NA	35.2	not assigned.unknown	No Significant Hit	#N/A	NA	NA	NA	5.58868	6.78751	5.66766	5.59046	6.63949	6.70284	6.54751	6.73531	5.59312	5.63612	6.95074	6.71105	5.94634	6.80499	6.5114	5.60094	5.63138	5.65623	6.8312	5.73625	6.54376	6.83564	5.6748	6.75588	6.63856	5.56468	5.64286	5.56062	6.54949	5.68983	5.60286	6.82043	5.6487	6.71316	6.76221	6.59157	6.94744	5.70113	5.60094	5.61194
18802	BF_LBCHXXXX_0016G08_T3M.SCF	NA	35.2	not assigned.unknown	PGSC0003DMB102000083	Pot_ch02	99.22	499428	499171	10.8885	10.6656	10.5007	10.5362	10.4407	10.81	10.7538	10.8783	10.8271	10.8879	10.8767	10.7235	11.0085	10.5911	10.7601	11.0715	10.7857	10.9587	10.8165	11.2733	10.7472	10.9212	11.1317	10.9766	10.5138	11.1999	10.6755	10.8204	11.0601	11.0021	10.9835	10.9418	11.0155	11.1317	11.1572	11.2293	11.1364	11.0531	11.3641	10.7514
18803	MICRO.8024.C2	protein binding [Arabidopsis thaliana]	31.2	cell.division	PGSC0003DMB000000085	Pot_ch02	97.84	1572248	1572524	8.23172	8.22125	8.40693	8.27333	8.23032	8.67484	8.7277	8.17673	8.23483	7.83973	8.10959	8.71311	8.27363	8.40324	8.57567	7.79	8.37781	8.39745	8.08778	8.20411	8.20392	8.26251	7.69876	8.32976	8.51521	8.37429	8.57322	8.84321	8.58176	8.51494	7.60495	8.55086	8.38868	8.47523	8.47832	8.21165	8.53111	8.59164	8.55117	8.2472
18805	MICRO.14568.C1	Zinc finger, B-box; CCT [Medicago truncatula]	27.3.07	RNA.regulation of transcription.C2C2(Zn) CO-like, Constans-like zinc finger family	PGSC0003DMB000000047	Pot_ch07	97.84	125220	126007	6.10012	6.29016	6.65105	6.04147	6.28879	5.78097	5.61922	5.63138	5.66906	5.57274	5.61413	5.66948	5.70154	5.57181	5.59312	5.70606	5.66329	6.79949	5.68039	6.98203	6.16247	6.38721	5.94449	6.28933	6.54781	6.21706	5.9014	5.81955	6.39953	6.45219	6.23177	6.38917	6.6107	6.0472	6.59977	6.22137	5.93879	6.19675	6.24943	6.38857
18806	MICRO.8254.C1	putative integral membrane protein [Gossypium arboreum]	35.1	not assigned.no ontology	PGSC0003DMB000000127	Pot_ch03	98.51	998891	999426	8.09548	8.32641	6.93705	6.76681	6.95466	7.41023	7.89991	7.6023	6.72947	8.11987	7.97393	6.87323	7.34684	7.68903	7.76671	6.82837	6.71608	7.10246	6.92916	7.6295	7.95074	8.24917	8.31598	7.22257	7.71357	7.10391	7.93655	6.83013	8.10155	8.00268	7.96212	7.78201	7.617	7.69507	7.79493	7.43322	7.72059	8.54069	7.81292	7.76145
18807	cSTD11N18TH	NA	29.5.11.20	protein.degradation.ubiquitin.proteasom	PGSC0003DMB000000021	Pot_ch09	98.84	17903	17733	9.56204	9.53892	9.77611	9.76564	9.64219	9.82151	9.50794	9.41253	9.72866	9.53763	9.65241	9.76096	9.45539	9.42507	9.54838	9.60146	9.83693	9.78171	9.54705	9.72266	9.82545	9.78327	9.83664	9.61744	9.72235	9.61844	9.72661	9.81142	9.97284	9.73858	9.70603	9.21013	9.55792	9.50619	9.37017	9.43762	9.82449	9.29719	9.79161	9.40992
18811	MICRO.6881.C4	unknown protein [Arabidopsis thaliana]	35.1.3	not assigned.no ontology.armadillo/beta-catenin repeat family protein	PGSC0003DMB000000244	Pot_ch02	99.77	418519	418948	8.08318	7.51089	7.93077	7.46781	7.94153	8.10004	7.81676	7.7569	7.28485	7.80429	7.81041	7.46974	7.48617	8.05157	8.03911	8.20506	7.58012	7.04855	8.22949	7.15211	7.23982	7.28114	6.93541	6.95828	7.04834	7.81359	6.88555	7.01073	7.12514	7.12166	7.24793	8.44473	8.03039	8.14051	8.4392	7.97393	7.74577	8.80434	8.09056	8.23032
18812	SDBN006L12u.scf	putative RNA-binding protein [Ammopiptanthus mongolicus]	35.2	not assigned.unknown	PGSC0003DMB000000274	Pot_ch08	95.47	225943	226207	5.62067	5.66498	5.74133	9.83638	9.1539	9.34361	9.21649	5.69576	8.99905	9.43168	9.02381	9.71803	9.20674	9.35602	8.95601	5.78045	8.80635	8.49034	9.19293	5.6919	5.76949	5.75911	5.65948	5.70209	5.67704	8.95378	5.63598	5.63942	5.72495	5.78019	5.7755	8.93869	5.63985	9.15748	5.60432	9.4173	9.02157	5.60726	5.67341	5.68247
18814	MICRO.10284.C1	NA	35.2	not assigned.unknown	PGSC0003DMB000000663	Pot_ch09	100	212243	211494	7.96358	6.76936	6.87682	6.58414	7.61835	7.15276	8.18667	7.8787	7.62419	7.52209	7.88019	6.88161	7.29043	7.48386	8.01719	7.93655	7.44372	7.90212	7.44142	8.20273	6.6685	7.04391	7.51089	8.52288	8.21533	6.98638	7.9925	7.43207	7.04639	7.5619	6.87919	7.55804	7.1662	7.04109	7.91476	7.42131	7.71516	7.44892	7.09793	8.07872
18815	cSTB24P4TH	DNA binding / nucleic acid binding [Arabidopsis thaliana]	28.1	DNA.synthesis/chromatin structure	PGSC0003DMB000000494	Pot_ch08	96.64	180276	180662	7.76927	8.24148	8.56972	8.47123	8.11601	8.07406	7.691	7.49364	8.10407	8.2398	7.32576	7.26577	7.81257	8.5015	7.93952	7.96341	8.25063	8.27028	7.50999	7.61416	8.32353	7.98863	8.20636	7.95074	7.54582	8.24148	7.76746	7.89473	7.77188	7.79949	8.23994	8.58297	7.93477	7.85623	8.14468	7.71968	8.01819	7.51371	8.28684	7.22915
18819	MICRO.8860.C1	MAPKKK5; ATP binding / kinase/ protein kinase/ protein serine/threonine kinase/ protein-tyrosine kinase [Arabidopsis thaliana]	30.6	signalling.MAP kinases	PGSC0003DMB000000184	Pot_ch04	97.24	1027360	1026819	8.49892	8.79277	8.65087	8.23672	9.02504	8.32716	8.22672	8.17074	8.25972	8.38727	8.1413	8.25594	8.09597	8.18708	8.19417	8.65786	8.09433	9.14472	8.03699	9.40328	8.9552	9.39508	8.91998	8.96053	9.53392	9.11419	9.78973	9.00693	8.86222	8.96164	8.91105	7.98643	8.32416	8.45156	8.36079	8.27333	8.24442	8.8182	8.41979	8.54521
18828	SSBN002C09u.scf	NA	35.2	not assigned.unknown	PGSC0003DMB000000339	Pot_ch09	98.67	668192	668945	8.45641	8.1362	8.71863	7.83796	8.46871	8.05036	7.85484	7.87411	7.79776	8.05512	8.44549	8.50874	8.37715	8.43368	8.51521	7.78006	7.97671	8.03582	8.13249	8.80581	8.03816	8.65807	8.00268	7.92599	7.94764	8.06126	7.83505	8.32039	7.98305	8.61146	8.31248	8.00504	8.07008	7.9437	8.07523	8.63192	8.12094	8.19836	8.22321	8.11284
18830	MICRO.10432.C1	resveratrol/hydroxycinnamic acid O-glucosyltransferase [Vitis labrusca]	17.2.1	hormone metabolism.auxin.synthesis-degradation	PGSC0003DMB000000073	Pot_ch01	99.06	611092	610454	8.35059	7.74533	8.16476	7.58678	8.11075	8.20009	8.08318	7.65867	8.3464	8.72726	8.46573	7.77456	8.20506	8.01322	7.64128	8.43	8.40918	9.87417	7.90746	8.8451	9.91004	8.78578	9.49978	9.1693	8.51345	8.6511	8.09106	8.94238	9.32818	7.46393	8.45592	7.14183	7.54399	7.4769	7.30206	7.69117	8.1698	7.53084	7.26377	7.75217
18832	MICRO.5960.C4	NA	35.2	not assigned.unknown	PGSC0003DMB000000651	Pot_ch09	95.42	33811	34787	7.27285	7.11771	7.59286	7.31261	6.73993	7.26196	7.65736	7.61194	7.69442	7.66934	6.98232	7.01775	6.87402	7.4781	7.80802	6.89566	7.81041	7.79821	7.37706	7.04855	6.78751	7.20273	7.0432	7.30125	7.43648	6.7993	7.27437	7.3753	7.15015	7.2827	6.88892	7.0802	7.30165	7.23779	7.42734	7.60777	8.37452	7.55895	7.93611	7.08294
18836	bf_mxlfxxxx_0068g02.t3m.scf	cyc07-like [Solanum tuberosum]	35.2	not assigned.unknown	PGSC0003DMB000000087	Pot_ch06	94.03	835989	835856	13.4146	12.5915	13.1975	13.3941	13.0864	12.8666	12.8843	13.1923	13.3628	13.0755	13.4127	13.3796	12.9868	13.0512	13.1994	13.012	13.1191	13.5309	13.575	13.8796	13.4649	13.868	13.1103	12.9811	14.1156	13.3838	13.4004	13.3505	13.0834	13.3564	12.9737	12.8719	13.8567	13.3225	12.9583	13.3487	13.0272	13.2364	13.1784	12.5484
18837	MICRO.15765.C1	Serine/threonine Kinase [Persea americana]	29.4	protein.postranslational modification	PGSC0003DMB000000052	Pot_ch06	97.78	1922614	1923240	7.58042	7.26437	7.63454	7.32197	7.79679	7.63379	7.76927	7.19485	7.23367	7.6968	6.76149	7.15982	7.48413	7.63519	7.39091	7.56209	7.27063	6.63971	7.51429	6.68052	6.74773	6.54804	6.60286	6.42693	6.83846	6.96138	6.80544	6.79686	6.76707	7.14415	7.05539	7.95074	7.30079	7.15377	7.79454	7.31275	7.73662	7.73494	7.18801	6.73169
18841	POAC538TP	Protein of unknown function DUF630 [Medicago truncatula]	35.2	not assigned.unknown	PGSC0003DMB000000413	Pot_ch07	98.46	190745	191069	7.16511	6.74053	6.7742	6.75091	6.8034	6.55876	7.06342	6.89811	6.75376	7.2444	7.37882	6.46728	6.67739	7.19962	6.83521	6.81251	6.8	6.61573	7.05695	6.62748	6.89925	7.01034	6.88004	6.92452	7.38746	6.97858	6.83226	6.81137	6.73699	7.47477	6.80531	7.07581	7.05044	6.73397	7.2281	6.66386	6.75694	6.96818	6.51882	7.37164
18843	MICRO.1223.C2	GRAS4 [Solanum lycopersicum]	27.3.21	RNA.regulation of transcription.GRAS transcription factor family	PGSC0003DMB101000060	Pot_ch01	99.22	1045486	1043430	12.796	12.0532	11.3555	11.1301	12.5037	11.572	12.5142	12.1165	12.2731	11.149	12.4219	11.4068	12.2027	10.9374	11.1617	13.7601	11.4239	11.1032	10.2085	12.562	12.3024	13.0006	12.4899	12.5403	14.2284	13.1121	12.6654	13.1322	13.2552	12.7923	13.3941	9.11854	11.761	12.5745	11.1099	10.2207	10.0488	11.918	10.4797	11.749
18844	MICRO.2254.C1	putative RNA helicase [Oryza sativa (japonica cultivar-group)]	27.1.1	RNA.processing.splicing	PGSC0003DMB000000290	Pot_ch01	99.71	258820	260884	12.8439	13.6533	13.5003	13.1275	12.4335	13.4544	13.3838	12.4992	12.3663	13.4083	12.2837	12.4442	13.2605	12.9298	13.0106	13.1606	12.3877	12.3591	12.3771	12.1718	12.5823	12.2382	12.3908	12.2	12.7634	13.1589	12.0798	12.9413	12.2451	12.7129	13.0372	13.1662	13.3334	13.2309	12.6183	13.029	13.2404	12.9413	13.8217	12.4407
18848	MICRO.6339.C1	unknown [Solanum tuberosum]	35.2	not assigned.unknown	PGSC0003DMB000000315	Pot_ch06	97.7	629978	629544	7.62267	6.54177	8.00479	7.55337	8.57636	7.46865	8.72519	8.62504	7.67477	7.22915	7.61911	6.88621	9.30727	6.48086	7.42036	7.34654	6.48748	6.47541	7.07919	8.90603	6.6769	6.94379	6.91827	8.49783	8.79713	9.06154	8.50571	8.17722	7.38054	7.2928	7.26915	7.79319	7.14329	7.49977	8.71436	8.40693	6.7001	8.37822	6.54115	8.87497
18849	MICRO.6923.C3	RNA-binding region RNP-1 (RNA recognition motif) [Medicago truncatula]	27.4	RNA.RNA binding	PGSC0003DMB000000032	Pot_ch04	98.45	2442768	2441936	7.6235	7.55789	7.11333	6.96166	6.77002	7.51449	7.78515	7.4827	7.22041	7.16301	6.94895	7.39312	7.70992	7.07311	7.10334	8.12877	6.93477	6.65126	7.12351	6.58273	6.63224	6.96304	6.72671	6.31764	7.23319	7.08657	6.99905	7.22605	6.61435	7.55284	7.19812	7.01034	7.14819	6.96949	6.84723	6.85927	7.15712	6.81759	7.10946	7.1158
18850	MICRO.14966.C1	NA	35.2	not assigned.unknown	PGSC0003DMB000000073	Pot_ch01	98.59	917611	918743	7.19972	8.33656	7.13656	7.84831	7.36403	8.03479	8.40737	7.7465	7.26795	8.05111	7.86084	8.03941	7.78515	8.11312	8.49678	8.04712	7.34768	6.90808	7.97875	7.18943	7.23571	7.00245	7.13605	7.37056	7.21249	7.67652	7.29648	7.16187	7.13509	8.01606	7.99413	8.48378	7.96252	8.17334	7.74187	7.80923	7.79821	7.8844	8.2695	8.01593
18851	MICRO.1895.C2	porin I, 36K - potato	34.2	transport.porins	PGSC0003DMB000000467	Pot_ch01	98.92	28317	27762	10.5121	9.90696	10.35	10.5476	10.8448	10.3272	9.96758	10.1347	10.716	10.488	10.6142	10.6433	10.2398	10.4894	10.5291	10.1728	10.7367	12.7848	10.6412	12.5153	12.8304	12.4346	12.6543	12.4295	11.8599	12.1871	11.5833	11.7638	12.4958	11.3731	12.4453	10.4523	10.5921	10.3642	10.284	10.35	10.7674	10.8939	10.2766	11.0444
18855	MICRO.4551.C3	unknown [Arabidopsis thaliana]	35.2	not assigned.unknown	No Significant Hit	#N/A	NA	NA	NA	5.62777	9.16616	9.4068	9.55309	5.61369	5.70579	5.72994	8.69271	9.12833	9.10118	8.99086	5.74972	5.73772	9.07075	5.75674	9.24053	9.00347	9.24442	9.30589	5.74013	5.70961	9.0183	9.19094	5.76989	5.63684	5.63612	5.70209	5.60286	5.70318	9.05767	5.67341	9.17701	5.76333	5.8141	5.69673	9.0116	9.2879	5.64814	5.61062	8.64311
18856	MICRO.6925.C1	Putative UPF0183 protein [Arabidopsis thaliana]	35.2	not assigned.unknown	PGSC0003DMB101000020	Pot_ch02	100	955573	955811	9.49884	9.2311	9.23784	9.63918	9.22595	9.33183	9.48848	9.802	9.86876	9.98407	9.36169	9.3278	9.48741	9.32404	9.46535	9.18314	9.79392	9.39563	9.40118	9.25135	9.04699	9.22094	9.1526	9.14669	8.98826	9.07101	9.63553	9.60024	9.65241	9.65586	9.42187	9.39955	9.2317	9.20136	9.33372	9.27419	9.88553	9.34254	9.37769	9.34739
18858	bf_ivrootxx_0033h10.t3m.scf	phosphoinositide 5-phosphatase [Arabidopsis thaliana]	11.9.3	lipid metabolism.lipid degradation.lysophospholipases	PGSC0003DMB101000013	Pot_ch02	99.4	219505	219340	6.51226	6.48126	6.37882	6.12223	6.39181	6.43331	6.16027	6.02916	6.13813	6.32344	6.25215	6.28769	6.21926	6.25692	6.33499	6.46049	6.21706	6.4468	6.55914	6.80525	6.771	6.41652	6.86829	6.62502	6.39138	6.58912	5.98621	6.07321	6.42991	6.06918	6.63519	6.26669	6.30161	6.53593	6.66421	6.48732	6.23509	6.51905	6.46259	6.00346
18862	STDB004K07u.scf	Small heat shock protein, chloroplast precursor	20.2.1	stress.abiotic.heat	PGSC0003DMB000000093	Pot_ch03	93.99	181877	182288	9.37164	8.95219	11.0624	10.9875	10.5446	6.46672	8.19337	6.54253	11.5397	9.36599	11.7857	10.9453	6.59807	6.42892	11.1698	10.4365	10.9115	13.6124	6.65814	12.56	14.6001	12.5209	13.2963	12.8	10.3176	12.453	10.2012	12.1011	14.5951	13.5358	11.7266	6.66597	6.86762	10.552	6.5085	10.4203	6.39359	8.41566	6.53755	7.08041
18863	MICRO.303.C2	hypothetical protein [Arabidopsis thaliana]	27.3.23	RNA.regulation of transcription.HSF,Heat-shock transcription factor family	PGSC0003DMB000000402	Pot_ch08	98.1	91573	92098	8.661	8.46417	8.61018	8.69518	8.70113	8.4118	8.68813	8.55002	8.85612	8.50071	8.71385	8.8579	8.99508	8.32794	8.46595	8.36472	8.57999	8.88233	8.61851	8.61265	9.12442	8.83467	9.43911	9.13158	8.69091	8.99573	8.92549	8.91147	9.34958	8.79213	8.98773	8.29939	8.57664	8.94902	8.85612	8.80656	8.62006	8.63379	8.64411	8.5861
18864	MICRO.4865.C1	Tha8, related [Medicago truncatula]	35.2	not assigned.unknown	PGSC0003DMB000000040	Pot_ch03	99.64	2263435	2264260	9.76431	8.93467	9.19293	9.39835	9.41558	9.96725	9.71898	9.48446	9.78224	9.64959	9.76237	9.21792	9.96691	9.16384	9.71372	9.35721	9.67542	9.64527	9.18545	9.81952	9.85199	9.63309	9.78541	9.96449	9.804	9.47125	9.81789	9.78764	10.2215	10.0896	9.70947	9.61875	9.57254	9.64	9.71735	9.83205	9.69655	9.77875	9.63823	9.97692
18866	POCA566TV	NA	27.3.03	RNA.regulation of transcription.AP2/EREBP, APETALA2/Ethylene-responsive element binding protein family	PGSC0003DMB000000126	Pot_ch03	93.75	1157183	1156960	7.20157	6.56722	7.35733	7.42131	7.28865	7.91111	6.85829	8.04228	7.77577	6.4539	6.07152	7.32112	8.07827	7.71197	6.05679	7.82721	7.3762	7.01466	7.26915	6.00912	5.91579	6.00801	7.0233	7.34086	7.32945	7.04439	7.84017	7.71628	7.04234	7.10811	7.69669	7.23637	8.2223	6.56895	8.12808	5.9675	7.7724	8.54447	7.66058	8.87858
18878	SDBN004O12u.scf	NA	35.2	not assigned.unknown	PGSC0003DMB000000404	Pot_ch04	97.5	344867	345146	9.8842	10.0843	10.2196	10.1776	9.68518	10.0318	9.85623	9.95656	10.0646	10.3047	10.2517	9.79133	10.0465	10.2844	9.81755	9.89389	9.93564	9.77578	10.2822	9.92584	9.65294	9.81952	9.84789	9.97379	9.95378	9.8603	9.40359	10.1085	9.78472	9.9758	9.50966	10.0538	9.93425	9.66526	9.77407	9.96787	9.78941	9.92718	10.3055	9.76693
18879	bf_mxflxxxx_0019a02.t3m.scf	NA	35.2	not assigned.unknown	PGSC0003DMB000000095	Pot_ch01	99.33	497950	498249	7.27705	7.56424	8.08778	7.83571	8.03198	7.42481	7.3303	8.04712	7.25154	7.4763	7.35446	6.69838	7.97858	6.44573	7.27165	6.7416	6.65814	8.86267	6.955	7.91348	8.47061	8.2852	8.08426	9.10872	7.9133	7.74607	7.49874	8.08189	9.15581	8.4871	7.87831	7.13879	7.34157	8.10739	7.56741	8.12112	7.34803	7.792	7.45651	8.45555
18880	bf_arrayxxx_0015f08.t7m.scf	NA	35.2	not assigned.unknown	PGSC0003DMB000000500	Pot_ch01	92.58	6755	7051	11.2328	10.863	11.2807	11.5539	11.7661	10.7349	10.9267	11.6976	11.6427	11.2427	11.7535	11.7902	10.9354	10.9875	10.7605	10.3333	11.3616	11.2807	11.3771	11.3801	11.5532	11.2298	11.0969	11.1099	10.5016	11.0145	11.6156	10.8033	11.9205	10.8028	10.5503	11.0052	10.9175	11.3967	11.3405	11.0564	10.616	11.352	10.5885	11.1612
18881	bf_arrayxxx_0020h09.t7m.scf	NA	35.2	not assigned.unknown	PGSC0003DMB000000243	Pot_ch05	92.92	329555	329124	7.9902	7.66653	7.55421	7.76257	7.7107	7.91422	7.62089	7.11987	7.79554	7.71968	8.4241	8.26887	8.03479	7.73973	8.59327	7.62582	7.6816	7.3417	8.05181	8.3621	7.46603	8.19283	7.28696	7.3559	7.96272	7.53069	7.28559	7.54758	7.36645	8.32616	7.68372	7.99074	7.9049	7.54326	7.96955	7.93299	8.58494	7.72664	7.85973	7.72039
18882	MICRO.687.C1	MPPN [Medicago truncatula]	35.1	not assigned.no ontology	PGSC0003DMB000000040	Pot_ch03	99.17	2006510	2007112	10.7218	11.6835	11.8067	10.8583	10.9393	11.0418	10.7504	10.8037	10.7956	12.0698	10.7218	11.8629	10.9227	11.9891	10.606	10.6425	10.7835	10.3055	11.9925	11.1358	11.0668	10.5058	10.333	10.3268	10.3287	11.3514	10.3419	11.3678	10.8723	11.1068	10.1477	11.355	11.9976	12.0469	11.9789	12.1456	11.8823	11.8136	12.0186	10.7821
18884	bf_suspxxxx_0019D03.t3m.scf	binding [Arabidopsis thaliana]	34.9	transport.metabolite transporters at the mitochondrial membrane	PGSC0003DMB000000354	Pot_ch11	92.76	309645	309240	7.79029	7.65343	7.4815	7.78936	7.92748	7.68313	7.37568	7.55284	7.9085	7.77025	7.73635	7.69421	7.53655	7.96696	7.57545	7.90817	7.7569	7.84307	7.66132	7.85311	8.11284	7.97541	7.88889	7.89826	7.77456	7.793	7.95785	7.97651	8.00123	7.79165	8.42604	7.69989	7.8128	7.21018	7.40594	7.50138	7.81006	7.78713	7.74167	8.00178
18885	bf_arrayxxx_0002h05.t7m.scf	NA	35.2	not assigned.unknown	PGSC0003DMB000000079	Pot_ch07	95.52	140114	140243	7.52337	7.60212	7.63199	7.73662	7.39707	7.61806	7.71012	7.06166	7.94295	7.41576	7.16685	7.57297	7.52476	7.08557	8.03843	7.29866	7.9437	7.72886	7.62466	7.60308	7.4246	7.46271	7.55075	7.69242	7.0861	7.06726	7.86798	7.29266	8.40274	7.08773	8.18667	7.28467	7.09568	7.14627	6.91455	7.49906	7.68463	7.44766	7.22424	7.57425
18887	MICRO.3812.C2	NA	35.2	not assigned.unknown	PGSC0003DMB000000004	Pot_ch02	99.19	438860	439722	9.96285	10.2594	10.2362	9.33694	9.58129	9.31083	9.95133	9.83235	9.26448	9.20273	9.37285	9.33321	9.60994	10.0358	9.30589	9.67638	9.335	8.69292	9.50118	8.48296	8.29871	8.93357	8.74701	8.94138	8.49526	9.54896	8.93627	9.13761	8.94006	9.47644	9.52769	10.4826	9.6024	9.76693	9.92952	9.20012	9.51467	9.83828	9.83074	9.31918
18888	MICRO.3638.C1	unknown protein [Arabidopsis thaliana]	35.1	not assigned.no ontology	PGSC0003DMB102000137	Pot_ch09	98.56	124045	124252	9.44589	9.40032	9.567	9.37428	9.17378	9.11674	9.49194	9.30867	9.05233	9.1056	8.92502	9.07503	9.06676	9.39771	9.65624	8.97973	9.33522	8.83878	9.41668	8.78858	8.93151	8.92138	8.86495	8.71725	8.66014	9.04057	8.46799	8.66936	8.9342	9.04032	9.15205	9.67261	9.62598	9.6593	9.55092	9.32062	9.90696	9.57017	9.41894	8.91221
18890	SDBN002C15u.scf	NA	35.2	not assigned.unknown	PGSC0003DMB000000410	Pot_ch05	98.81	118399	117980	7.81229	6.65623	6.56526	6.83564	7.00934	7.58678	6.96693	7.71669	7.44499	7.62582	8.03285	6.81334	7.45602	7.60923	6.92128	6.99133	7.41727	7.06086	6.79628	6.31423	6.44122	7.01719	6.79171	6.60623	7.37271	6.64799	6.59379	6.91739	6.42602	7.3145	6.31978	6.81372	6.78259	6.76372	7.03228	7.234	6.54949	7.66488	6.98739	7.18345
18893	cPRO9J20TH	2OG-Fe(II) oxygenase [Medicago truncatula]	17.5.1	hormone metabolism.ethylene.synthesis-degradation	PGSC0003DMB000000174	Pot_ch09	95.78	921692	922188	6.33101	6.66238	6.64143	6.4067	6.18649	6.53531	6.86835	6.31351	6.52317	6.43372	7.29989	6.10282	6.579	6.60726	6.31459	6.51905	6.66421	6.37839	6.22022	6.27935	6.22672	5.87512	6.24454	6.41986	6.27879	5.77902	6.75178	6.21581	6.72238	6.20955	6.843	6.88101	5.97046	6.55679	6.22701	6.44311	6.46041	7.40308	6.12182	6.86222
18895	MICRO.4539.C1	unknown protein [Arabidopsis thaliana]	35.2	not assigned.unknown	PGSC0003DMB000000446	Pot_ch10	100	313862	314496	12.4038	9.9966	12.3058	11.9985	12.1133	12.4509	10.4949	12.2518	10.3708	10.4114	12.2055	10.8682	12.4027	10.893	12.1473	10.3882	10.3693	10.0158	12.382	11.4421	10.397	10.2583	11.7085	11.7342	11.1352	11.6274	10.3036	11.9105	10.8926	11.9037	11.2645	9.79097	11.9994	10.6447	12.3985	12.2084	11.0641	10.4224	12.2944	10.74
18896	MICRO.3134.C6	3-hydroxy-3-methylglutaryl-coenzyme A reductase 3 (HMG-CoA reductase 3) (HMG3.3)	16.1.2.3	secondary metabolism.isoprenoids.mevalonate pathway.HMG-CoA reductase	PGSC0003DMB000000039	Pot_ch03	99.14	1329972	1329623	8.54056	8.72333	8.49761	8.53535	8.23056	8.46555	8.20365	8.05235	8.43984	8.5056	9.05288	8.08452	8.76917	8.76587	8.60059	8.17781	8.15437	8.51845	8.19836	8.89958	9.35658	8.76104	7.99149	8.78514	8.44452	8.73142	8.28664	8.52078	8.79686	8.58877	8.14642	7.9647	8.53647	8.6726	8.31578	8.61048	8.38041	8.73496	8.11714	9.34763
18899	ACDA00639F03.T3m.scf	Cytidylyltransferase [Medicago truncatula]	35.1	not assigned.no ontology	PGSC0003DMB000000328	Pot_ch05	95.93	548912	548790	7.20103	7.60715	7.31723	7.36255	7.83702	7.81511	7.41094	5.91591	7.65382	8.66783	6.95529	7.43966	6.95356	5.85478	8.21819	6.94923	7.51753	8.15712	7.01117	6.82611	7.73317	8.46611	7.96393	7.81717	6.87846	8.09702	5.94854	8.04038	7.07449	8.26251	5.92828	7.95581	7.19154	5.95362	7.3091	7.19787	8.24044	6.09176	7.24515	8.24025
18900	STMJN54TV	ATGPAT5/GPAT5; 1-acylglycerol-3-phosphate O-acyltransferase/ acyltransferase/ organic anion transporter [Arabidopsis thaliana]	35.1	not assigned.no ontology	PGSC0003DMB000000086	Pot_ch04	95.12	152077	152313	5.76674	5.78395	6.14228	5.57181	5.70579	5.63942	5.92134	7.12079	5.81841	6.66167	11.866	5.79171	6.29617	5.81625	5.66667	5.9417	5.9844	6.21811	5.73612	5.8251	5.68706	5.82245	5.94773	6.44188	10.172	5.55537	5.7329	5.74999	5.70866	5.6354	5.75171	5.67788	5.68247	6.06299	5.80697	5.79712	5.936	5.90272	5.62459	5.75383
18902	MICRO.2192.C1	ATP binding / kinase/ protein kinase/ protein serine/threonine kinase/ protein-tyrosine kinase [Arabidopsis thaliana]	29.4	protein.postranslational modification	PGSC0003DMB000000399	Pot_ch11	97.97	343708	343167	7.47569	7.39461	7.28636	7.17354	7.17111	7.16779	6.83013	7.05946	6.95201	7.3855	6.79474	7.07835	6.89925	6.99721	7.07104	6.78337	6.89584	6.79891	7.32005	6.74067	7.04596	6.82667	6.8268	6.64714	6.75125	6.83201	6.38687	6.58116	6.80876	7.12545	6.75746	7.57098	7.24223	6.98621	7.2722	6.89788	7.12514	6.9104	7.29962	6.61769
18904	bf_arrayxxx_0018b02.t7m.scf	F20B24.7 [Arabidopsis thaliana]	29.3.4.99	protein.targeting.secretory pathway.unspecified	PGSC0003DMB101000060	Pot_ch01	100	1603252	1603129	13.6287	13.088	13.2516	12.7673	13.712	13.5064	13.0464	13.1258	13.012	13.3877	13.7855	13.5288	13.4797	13.2774	12.8919	12.8568	12.8013	13.2098	12.9977	13.0819	13.712	13.1856	12.9312	12.9444	13.1241	13.1959	14.0674	13.5652	14.1622	12.9472	13.2812	13.1275	13.1711	13.1679	13.1032	13.4284	12.9627	13.4876	13.0982	13.631
18909	STMGR78TV	putative receptor kinase [Arabidopsis thaliana]	30.2.10	signalling.receptor kinases.leucine rich repeat X	PGSC0003DMB000000243	Pot_ch05	98.44	296247	296950	6.6055	6.15667	6.16257	6.13193	6.42094	6.47918	6.54169	6.35345	6.4951	6.48915	7.01078	6.79615	6.84176	6.62212	6.55436	6.94379	6.43099	6.29907	6.28256	6.57496	6.46801	6.42768	6.39622	6.7333	6.77726	6.24482	6.39741	6.29262	6.33366	6.37994	6.42967	6.23651	6.49201	6.6052	6.49914	6.36805	6.34864	6.6769	6.23746	7.08815
18914	MICRO.3450.C1	hypothetical protein [Arabidopsis thaliana]	35.1	not assigned.no ontology	PGSC0003DMB000000183	Pot_ch02	99.57	723105	724273	9.48581	8.73419	9.02504	8.75646	9.85589	9.19061	9.32624	9.05922	9.10922	8.90106	8.96992	9.16729	9.40962	8.84223	9.08515	9.00146	8.66674	9.10872	8.83112	9.84762	9.29508	9.13761	9.13127	9.85317	9.90252	9.22808	9.73057	9.744	9.70859	9.40359	9.75859	8.5563	9.38657	9.18765	9.41403	8.92898	9.09846	10.254	9.21574	9.18348
18915	MICRO.2163.C1	OBP33pep like protein [Arabidopsis thaliana]	27.1	RNA.processing	PGSC0003DMB000000532	Pot_ch01	99.35	224095	223482	14.1407	13.1784	13.4164	13.9056	13.9144	13.4327	13.7705	13.3525	14.0644	14.5446	13.9144	13.1049	14.0389	14.7047	13.4026	12.9839	13.958	13.5907	13.4026	12.8581	12.8555	13.448	12.1757	13.2568	12.4271	13.3666	11.8758	13.7149	12.4206	13.5309	12.9811	13.5133	14.2328	13.8596	13.5358	13.8041	14.5292	13.5631	13.3468	13.4751
18917	MICRO.8711.C1	NA	35.2	not assigned.unknown	PGSC0003DMB000000675	Pot_ch12	98.44	184440	183738	7.98717	8.37429	7.9376	7.31472	7.92766	8.3751	7.87922	7.69525	8.13874	8.41105	8.63905	7.87268	8.43205	8.37002	8.04677	7.9082	7.4539	8.83561	8.03973	8.91552	8.92768	8.93908	9.42005	9.09846	9.69594	8.47832	9.65241	9.44682	9.94306	9.39771	8.87145	7.10453	8.58662	6.95627	7.7835	7.54582	7.60715	8.05423	7.72708	7.92317
18918	BPLI4M21TH	non-photosynthetic ferredoxin [Citrus sinensis]	7.3	OPP.electron transfer	PGSC0003DMB000000072	Pot_ch05	94.79	1113238	1113763	7.95362	8.39455	7.81831	8.44378	8.14872	8.18755	8.71482	8.35197	8.14887	9.09435	8.39815	8.0495	8.13417	8.79734	7.80908	7.94544	7.95773	8.99155	8.02391	8.98419	9.95214	9.9611	9.95214	8.6554	10.2277	8.40876	9.54975	8.5027	8.82389	8.42221	8.49554	7.70961	8.83511	8.11359	8.65846	8.12241	8.25685	8.59101	8.47914	9.00988
18920	bf_cswbxxxx_0017h10.t3m.scf	NA	35.2	not assigned.unknown	PGSC0003DMB000000148	Pot_ch11	98.57	1081823	1081891	7.45683	8.20849	9.14299	7.9868	7.89518	7.66488	7.44553	7.9133	7.6919	7.99922	7.20622	7.74803	7.38345	7.71968	7.32576	7.64257	7.52135	7.81816	7.80515	7.81257	7.74263	8.14947	7.60058	7.37758	8.2014	8.54018	8.08115	8.26843	8.27393	8.02802	7.79364	7.95871	8.76359	7.18943	7.69421	7.42281	7.72977	8.34315	7.60396	8.27363
18923	MICRO.7623.C2	unknown protein [Arabidopsis thaliana]	35.2	not assigned.unknown	PGSC0003DMB000000443	Pot_ch02	99.59	186862	186379	8.16075	8.12064	8.29127	8.69162	8.19261	8.05799	7.87961	8.29891	8.27951	8.14269	7.8191	8.11134	7.98863	8.0107	8.00798	7.45577	8.25316	9.00861	8.01291	8.52242	8.47149	8.31171	8.38616	8.40373	8.37693	8.24181	8.49965	8.40525	9.09776	8.8577	8.07885	8.01951	8.14632	7.68087	7.88518	8.2262	8.38467	7.84723	8.07422	8.03078
18926	MICRO.13580.C1	NA	35.2	not assigned.unknown	PGSC0003DMB000000116	Pot_ch12	90.99	295926	296479	8.57636	8.30136	9.08853	8.25363	8.52697	9.3415	8.85037	8.88535	9.02715	8.60812	9.19537	9.0056	9.15581	8.66602	8.20164	9.13693	8.7642	8.58677	9.32086	9.62634	9.25227	8.8962	7.40729	9.19759	7.82642	9.03551	8.53764	8.72696	10.1601	8.72433	8.8744	8.52624	9.18045	8.74502	9.26947	9.11394	9.26727	9.43134	8.46948	8.81773
18928	MICRO.15035.C1	Protein phosphatase 2C [Medicago truncatula]	29.4	protein.postranslational modification	PGSC0003DMB102000208	Pot_ch06	99.87	371938	371175	10.4507	9.9164	9.88654	10.2269	10.0006	10.1965	9.92018	9.93694	9.94853	9.92088	10.3127	9.87543	9.78224	9.47725	9.61988	10.128	9.83334	10.1535	10.0691	10.2851	10.4705	10.2789	10.3411	10.2683	10.3925	10.0921	9.87306	10.1683	10.7214	10.1517	10.445	10.0237	10.4818	10.0324	9.74974	10.3094	9.68195	10.0817	9.76602	10.3515
18932	MICRO.548.C1	unknown [Arabidopsis thaliana]	35.2	not assigned.unknown	PGSC0003DMB000000085	Pot_ch02	97.14	1749648	1750171	7.74093	7.71561	8.02011	8.08744	7.8811	8.1952	8.2838	7.76083	8.11343	8.04125	7.61347	8.32353	7.93888	8.04109	8.12944	7.90835	8.08646	9.27846	7.91804	8.91998	8.69454	9.17182	9.06676	9.08272	9.22441	8.53664	8.68732	8.99573	8.88947	8.29628	8.21559	8.0671	8.45933	7.92493	7.92001	7.86511	8.2223	8.11488	7.95581	8.16851
18934	MICRO.9194.C1	NA	35.2	not assigned.unknown	PGSC0003DMB000000227	Pot_ch06	95.65	433163	434053	7.55994	7.52527	7.43756	7.55535	7.3759	7.54819	7.86774	7.54712	7.73635	7.74553	7.43842	7.40088	7.56084	7.33269	7.6592	7.75406	7.60986	7.15797	7.86124	7.30924	7.14743	7.05775	6.99228	6.97762	6.94182	7.10925	7.3279	7.18424	7.14208	7.44454	7.08041	7.6679	7.73407	7.40139	7.57642	7.6111	7.78061	7.6363	7.42106	7.75241
18935	MICRO.13718.C1	unknown protein [Arabidopsis thaliana]	35.1	not assigned.no ontology	PGSC0003DMB000000665	Pot_ch06	99.05	50820	50087	6.18414	5.8971	6.90552	5.89386	6.875	6.34671	7.37964	5.84213	5.91827	6.51429	10.5696	6.65814	7.34465	6.4936	6.71669	7.66012	5.90832	6.22796	6.13397	7.20685	5.87487	6.5041	6.06982	5.95903	7.25426	7.00485	8.0356	6.91129	6.64593	5.65892	6.16227	9.68875	6.74866	6.66308	6.39631	6.18335	6.06865	8.91059	6.23944	6.3709
18937	MICRO.17698.C1	hypothetical protein OsI_035530 [Oryza sativa (indica cultivar-group)]	35.2	not assigned.unknown	PGSC0003DMB000000214	Pot_ch03	98.9	353045	352590	8.70464	8.34082	9.099	9.13218	9.46741	9.37311	9.44048	9.29584	9.18128	8.5181	8.78578	9.46207	9.26119	9.15636	8.65178	9.44153	9.16103	9.62694	9.48159	9.71532	9.11419	9.35239	9.90452	9.45022	9.63093	9.38721	10.1929	9.51024	9.84734	8.7924	9.58686	9.16729	9.1499	8.60914	9.32904	8.68362	9.26023	9.03897	9.33372	9.76158
18939	MICRO.9821.C1	NA	27.3.11	RNA.regulation of transcription.C2H2 zinc finger family	PGSC0003DMB000000008	Pot_ch10	98.35	1895851	1896754	8.20208	7.92472	7.90656	7.84058	8.52862	8.09548	7.93544	7.90555	8.22829	8.11735	8.25659	8.27822	8.08977	7.8767	8.14534	8.25837	7.94057	7.9082	8.4797	8.55086	7.435	8.0146	8.08891	8.24336	8.39533	8.16506	8.02451	8.30791	8.21263	8.47172	7.92787	8.16498	8.24362	8.3301	8.3559	8.67069	8.56018	8.28947	8.23554	8.16878
18942	MICRO.15260.C1	ubiquitin fusion protein [Arachis hypogaea]	29.5.11	protein.degradation.ubiquitin	PGSC0003DMB000000758	Pot_ch06	100	38188	37974	8.70884	9.14878	8.25939	8.69048	9.18832	8.91773	8.64851	9.28909	9.46446	9.41451	10.0087	9.42671	8.78713	8.95562	8.40373	8.57187	9.02091	7.7744	9.08631	8.23635	7.68996	8.0717	7.78612	7.25911	8.35524	8.15915	9.17246	8.11475	8.63589	7.93477	8.44167	8.69193	8.99782	9.00922	8.69654	8.22276	8.70616	9.57041	8.87763	9.66609
18947	bf_suspxxxx_0020E09.t3m.scf	unknown protein [Arabidopsis thaliana]	34.9	transport.metabolite transporters at the mitochondrial membrane	PGSC0003DMB102000208	Pot_ch06	97.55	595927	596613	6.60616	6.10977	6.21571	6.33163	6.13549	6.73873	6.47324	6.74992	6.22472	5.88119	6.56496	6.04223	5.88204	6.68615	6.34917	7.1662	6.25046	6.40434	6.70174	6.63145	6.24181	6.05313	6.50111	6.37959	7.05421	6.55269	6.31423	7.17809	6.42817	6.04947	6.4486	6.96058	6.20588	6.07491	6.34618	6.46906	6.36424	6.54307	5.94819	6.32344
18949	MICRO.1825.C2	late embryogenis abundant protein 5 [Nicotiana tabacum]	20.2.99	stress.abiotic.unspecified	PGSC0003DMB102000208	Pot_ch06	96.72	223905	224560	7.51312	5.76989	6.51226	6.23699	5.79596	6.4815	7.78301	6.18522	6.08315	5.80352	6.8148	5.91792	6.78201	5.92134	5.95431	9.1408	5.73625	5.70866	5.56468	6.76333	5.91105	5.9565	5.99127	6.09124	7.04028	6.63842	5.91105	7.53643	6.3188	6.21235	7.54311	5.96441	6.63583	6.12223	6.24924	6.88161	6.03124	6.56209	5.83364	5.81473
18952	MICRO.9242.C1	hypothetical protein OsI_012440 [Oryza sativa (indica cultivar-group)]	27.3.14	RNA.regulation of transcription.CCAAT box binding factor family, HAP2	PGSC0003DMB000000098	Pot_ch01	100	462473	462731	9.39244	9.77473	9.13651	9.39771	9.84258	8.51845	9.22177	8.26486	9.35838	9.1071	9.0409	9.26588	8.85944	8.88502	9.31974	9.2234	9.46265	8.83303	9.35007	8.80608	9.08293	8.90726	8.5347	9.01184	9.25738	9.89612	9.03722	9.01137	8.33271	9.39801	8.964	8.71929	9.25523	9.49752	8.60203	8.88675	8.89909	7.71595	8.78713	8.80325
18953	POCBE58TV	serine acetyltransferase 7 [Nicotiana tabacum]	13.1.5.3.02	amino acid metabolism.synthesis.serine-glycine-cysteine group.cysteine.SAT	No Significant Hit	#N/A	NA	NA	NA	9.02715	8.1602	8.4413	9.25544	7.9813	8.04166	9.01659	9.38412	8.81912	8.88298	8.86563	9.03657	9.65647	9.87703	8.00081	9.21594	8.2439	7.65987	9.10166	7.42568	7.65499	8.48322	7.58838	8.92038	7.29739	9.10922	9.24776	8.814	8.35358	7.6313	9.12353	9.33615	9.24328	9.58176	9.67985	8.29038	8.811	9.30487	9.1307	8.23312
18954	MICRO.7101.C1	unknown protein [Arabidopsis thaliana]	27.3.03	RNA.regulation of transcription.AP2/EREBP, APETALA2/Ethylene-responsive element binding protein family	PGSC0003DMB000000149	Pot_ch10	96.6	324437	325054	7.13127	7.96493	7.70301	8.04661	7.54238	7.47051	7.92472	7.44958	8.4266	7.67624	7.38131	7.64282	7.45931	8.09286	7.34592	7.16037	8.61057	9.47973	7.00446	7.14688	9.41451	7.74413	7.41237	8.93333	7.64082	7.27787	6.72704	8.62341	7.71788	8.36277	7.98096	7.2735	7.79821	7.94237	6.83402	7.27239	7.58552	7.68087	7.12458	8.16625
18955	MICRO.11012.C1	kinase [Arabidopsis thaliana]	30.2.11	signalling.receptor kinases.leucine rich repeat XI	PGSC0003DMB000000155	Pot_ch12	97.53	719014	720550	7.13549	5.55302	5.70209	7.24962	5.58183	5.59873	5.70044	6.74766	5.70154	5.68775	5.58868	5.81625	7.1158	7.12207	5.60887	7.47509	5.8057	5.64714	7.78104	5.77198	5.58183	6.58362	5.70003	6.49241	5.73088	7.39478	7.24623	6.83889	5.67704	5.75621	6.75091	7.90621	6.83107	7.68643	6.88621	5.6808	5.7092	7.46284	7.16142	5.70811
18956	cSTB38O7TH	NA	35.2	not assigned.unknown	PGSC0003DMB000000511	Pot_ch12	94.22	320700	320993	6.09897	6.48046	6.66962	6.47878	6.46227	7.02807	6.18099	5.69728	6.31943	6.58823	5.94112	6.33614	6.26177	6.32282	6.64143	6.05464	6.48868	6.1862	6.42568	5.91827	6.08904	6.18855	6.20974	6.18522	6.22701	6.47397	6.15557	6.20588	6.36995	6.75231	5.89746	6.77661	6.24924	5.70277	6.7412	6.28897	6.48445	5.69038	6.6652	6.19324
18960	STMCM67TV	putative auxin-amidohydrolase precursor [Populus alba x Populus tremula]	17.2.1	hormone metabolism.auxin.synthesis-degradation	PGSC0003DMB000000040	Pot_ch03	99.01	1619113	1618612	12.6532	12.6774	12.9707	12.8194	12.5334	12.6062	12.4081	13.189	12.681	12.2719	12.5846	13.1322	12.9398	12.6316	13.2718	12.2895	13.0644	12.4888	12.6695	11.9231	12.7696	12.762	13.1241	12.1727	12.6382	12.5014	12.889	12.4759	12.2094	12.376	12.5321	11.8518	12.7017	12.6221	12.3046	12.4684	12.2611	12.214	12.3058	12.563
18964	POCA901TP	Zinc finger, Dof-type [Medicago truncatula]	27.3.08	RNA.regulation of transcription.C2C2(Zn) DOF zinc finger family	PGSC0003DMB101000192	Pot_ch05	99.85	143280	143936	7.88733	7.95137	7.87043	7.68504	7.5847	7.73024	8.27167	7.62737	7.83539	7.26734	7.71924	6.89446	8.14741	7.43752	7.61642	7.7901	7.14137	8.5188	7.71299	8.43951	7.67826	8.1092	8.25339	8.17695	7.92584	8.38913	7.77044	7.62144	8.76758	8.57719	8.36031	8.06723	7.7711	7.586	8.0341	7.74969	7.50681	7.274	7.57098	7.35894
18967	MICRO.373.C1	F-box family protein-like [Oryza sativa (japonica cultivar-group)]	29.5.11.04.03.02	protein.degradation.ubiquitin.E3.SCF.FBOX	PGSC0003DMB000000303	Pot_ch08	99.53	595833	595621	11.4856	12.6195	12.5439	12.2828	11.7706	12.015	10.5214	11.4639	12.3058	11.9029	11.7631	10.5577	11.5847	12.1221	11.8652	12.1802	12.5427	11.8758	10.2703	11.8956	11.3881	11.8735	11.7549	11.2975	10.9825	12.0362	11.9866	12.0042	11.142	11.9445	11.7579	11.6759	12.5518	11.907	12.1115	11.9884	10.4676	11.5775	12.53	11.4149
18970	BF_TUBSXXXX_0021G11_T3M.SCF	ATP binding / kinase/ protein serine/threonine kinase [Arabidopsis thaliana]	30.2.5	signalling.receptor kinases.leucine rich repeat V	PGSC0003DMB000000116	Pot_ch12	96.51	680584	680185	8.32761	7.8322	8.5335	8.00256	7.22901	8.58899	7.97319	8.4548	7.46421	8.26405	7.35786	7.78916	8.14228	8.43681	7.69394	7.91348	7.74413	7.34025	8.47342	7.11585	7.83973	7.83927	7.73044	7.91111	7.48975	8.38311	7.9196	7.87088	7.4911	8.13417	8.23833	8.56018	8.18809	7.83073	8.09926	7.77808	7.60241	7.69525	8.51968	7.32887
18973	MICRO.5442.C1	glucosyltransferase NTGT3 [Nicotiana tabacum]	16.8.3	secondary metabolism.flavonoids.dihydroflavonols	PGSC0003DMB000000157	Pot_ch07	99.55	222505	224293	10.6826	11.7446	10.7628	11.0482	10.8604	11.6679	11.2537	11.8084	11.5276	10.6125	11.0487	11.5896	11.9486	10.9819	11.4376	11.436	11.3974	11.8013	11.4842	12.4173	11.9412	10.9479	11.8456	11.8075	10.7019	10.9136	11.1665	10.701	12.0282	10.4814	11.4585	10.4138	10.4755	10.7702	10.9253	11.6413	11.2225	11.1227	11.4447	10.3806
18975	bf_lbchxxxx_0062b08.t3m.scf	unknown [Arabidopsis thaliana]	35.1	not assigned.no ontology	PGSC0003DMB000000033	Pot_ch05	99.63	1035675	1035408	7.36268	7.55235	7.63659	7.64221	7.66012	7.33176	7.61176	7.81578	7.63051	7.35166	7.41023	7.54292	7.36181	7.4239	7.53346	7.42979	7.78739	7.41534	7.6968	7.50198	7.34157	7.32945	7.50756	7.44921	7.2483	7.15276	7.35258	7.18438	7.19753	7.20239	6.99194	7.12969	7.15231	7.8685	7.50233	7.45586	7.63065	7.46421	7.49704	7.84596
18977	MICRO.5573.C2	Alpha/beta hydrolase [Medicago truncatula]	11.9.2	lipid metabolism.lipid degradation.lipases	PGSC0003DMB000000026	Pot_ch03	100	2747359	2746658	9.81433	8.39896	8.45663	9.56036	10.12	9.26398	9.41476	9.78472	9.87371	8.98543	11.4081	9.99024	10.0863	9.02715	10.0741	8.27721	9.52388	11.3974	8.60486	10.7467	10.4414	11.2133	11.193	11.5896	11.3061	10.6954	11.6643	10.4598	10.1745	10.2894	11.642	8.88675	8.52568	9.0998	8.85399	8.83092	8.99745	11.2072	8.2252	10.9706
18981	MICRO.7717.C1	unknown [Arabidopsis thaliana]	35.2	not assigned.unknown	PGSC0003DMB000000008	Pot_ch10	99.52	2781372	2780124	6.20006	6.12079	5.96235	6.23224	7.17971	6.34135	6.01344	6.03233	6.0332	6.16476	6.38002	5.93144	6.43776	5.90832	6.25243	6.21196	5.92428	6.09584	5.87268	6.56458	6.21523	6.35598	6.31889	6.57023	6.73048	6.50575	6.99978	6.28751	6.2208	6.54085	7.0337	5.76989	6.19996	6.37332	6.09166	6.29871	6.09751	6.09657	6.1304	6.71852
18984	STMHA30TV	NA	35.2	not assigned.unknown	PGSC0003DMB101000381	Pot_ch04	98.53	106210	106822	6.35039	5.71465	5.93972	6.7107	6.26363	5.82321	6.2821	6.24294	6.09626	7.13305	5.95085	6.57503	6.7628	6.81822	5.71152	6.27741	6.15055	6.19588	6.34038	6.85675	6.65141	6.8055	5.69576	5.81079	6.84045	5.73169	5.66202	6.90624	6.1022	5.77759	6.32825	6.62625	6.23186	5.7333	5.65524	5.76648	6.16486	5.81118	5.75885	5.66766
18988	MICRO.8764.C2	hypothetical protein MtrDRAFT_AC152347g10v2 [Medicago truncatula]	35.1	not assigned.no ontology	PGSC0003DMB000000158	Pot_ch06	98.61	980760	981911	10.7165	11.1785	11.5477	10.8357	10.7862	11.6015	11.2794	11.0785	11.1358	11.3875	12.0168	10.483	11.2347	12.6076	10.4191	11.8863	11.197	12.4694	11.4979	13.2681	11.9037	12.8384	12.732	12.4407	11.9445	11.7824	12.6245	12.1363	12.9991	12.0566	11.7131	11.4526	11.7281	10.539	11.9387	10.9021	11.6746	11.7209	11.5936	11.3583
18989	MICRO.5932.C1	AML1 [Medicago truncatula]	31.2	cell.division	PGSC0003DMB000000312	Pot_ch10	98.66	74915	75512	11.153	11.4376	11.5567	10.9344	10.6398	11.3106	11.1311	11.0741	11.0558	11.3646	11.0725	10.8735	10.9659	11.0845	10.9344	10.8682	11.1447	10.4035	11.3422	10.5807	10.3674	10.3139	10.0903	10.0777	10.3975	10.466	10.2469	10.3366	10.4341	10.6384	10.3678	11.0915	11.0503	11.0444	11.2826	10.9257	11.0101	11.2898	11.2043	10.7191
18993	MICRO.8778.C1	B12D-like protein [Beta vulgaris]	33.99	development.unspecified	PGSC0003DMB000000241	Pot_ch02	99.32	375936	376230	6.70606	8.01521	8.33994	8.2214	7.01945	7.4911	7.00033	7.02264	7.85579	8.51989	8.37084	6.729	6.70736	8.3543	8.23779	7.53018	7.65155	8.3301	7.82463	7.82463	7.82482	8.38535	8.60256	7.82252	8.21917	7.63267	8.55485	7.84862	8.12525	7.49712	8.40973	7.80032	8.68209	6.66047	6.81353	6.45512	8.07252	7.151	7.69376	8.93502
18994	MICRO.3406.C1	Os02g0132200 [Oryza sativa (japonica cultivar-group)]	35.2	not assigned.unknown	PGSC0003DMB000000279	Pot_ch06	99.66	237410	236817	8.71535	8.86771	9.25084	8.78459	8.33914	8.67927	8.59005	8.23994	8.42768	8.49108	8.25147	8.34144	8.4422	8.93357	8.31472	8.5201	8.58362	8.21446	8.64945	7.67899	7.81184	7.84596	7.9343	8.04038	7.71669	7.81977	7.92616	8.05633	8.09978	8.21509	8.39559	8.57567	8.78795	8.8792	8.68588	8.43595	9.26472	8.48016	8.72659	8.04982
18995	MICRO.1308.C1	unknown protein [Arabidopsis thaliana]	35.2	not assigned.unknown	PGSC0003DMB000000275	Pot_ch05	98.35	699017	699375	14.0009	13.9794	14.1699	13.9252	13.7172	14.5446	13.5133	12.8359	14.0331	14.5895	13.6922	13.6488	13.7527	13.6533	13.7074	14.1262	13.9085	14.6564	13.7988	14.1511	13.854	14.6158	14.5951	14.5795	14.2843	14.2985	13.8064	14.4102	14.4711	14.4149	13.851	14.1548	14.0548	12.9312	13.9176	13.6054	14.6446	13.1013	14.0035	13.8707
18997	MICRO.4900.C1	nam-like protein 1 [Petunia x hybrida]	27.3.27	RNA.regulation of transcription.NAC domain transcription factor family	PGSC0003DMB000000087	Pot_ch06	98.23	468675	468393	7.3719	7.46906	7.45419	6.91319	7.8311	7.06144	6.96932	6.98045	7.19729	7.21263	6.76208	7.20292	7.10136	7.4779	6.97302	7.39652	7.06315	7.72735	6.91319	7.45284	7.22443	7.66896	7.24496	7.37495	8.16229	7.48354	7.42348	7.17636	7.59954	7.31858	7.66579	7.202	7.4903	7.14536	7.38849	6.98333	7.37796	7.9783	7.41814	7.05006
18998	MICRO.12940.C1	conserved hypothetical protein [Medicago truncatula]	35.2	not assigned.unknown	PGSC0003DMB000000048	Pot_ch08	97.97	130168	129828	6.17586	6.11812	6.16207	6.57233	6.36589	6.48661	6.22729	6.72238	6.43537	6.75575	6.49542	5.90522	6.30757	6.50324	6.9152	6.3055	6.63296	6.46761	6.25729	6.09542	6.12417	6.68955	6.36952	6.5577	6.65091	6.12673	6.32905	6.58927	5.98361	6.97898	5.99743	6.1299	6.54085	6.11101	6.28997	6.53954	5.74333	6.26975	6.07523	6.47702
19000	STMEY23TV	NA	35.2	not assigned.unknown	PGSC0003DMB000000098	Pot_ch01	96.39	1291288	1291534	8.64991	8.6577	9.9393	8.55668	9.47849	9.45519	9.33666	8.04845	8.07843	9.64092	9.8271	8.75202	9.40152	10.2486	8.46763	7.88672	8.32505	6.99793	8.94902	7.75217	7.57952	8.16045	8.44663	7.51124	6.95684	8.30279	7.49165	8.4279	7.86691	7.39588	8.628	9.81635	8.64678	9.43528	8.4764	9.14611	9.89578	9.63185	9.53123	8.37949
19001	MICRO.13196.C1	alpha-galactosidase [Lycopersicon esculentum]	3.8.2	minor CHO metabolism.galactose.alpha-galactosidases	PGSC0003DMB000000127	Pot_ch03	97.01	1278455	1278161	6.44614	6.24256	6.21119	5.89097	6.7653	6.07533	6.00268	6.08904	6.09595	6.20123	7.34517	6.06918	5.81079	5.95085	6.22768	6.14703	6.00234	6.62212	6.34733	7.34517	6.91182	6.35668	6.49376	6.7531	7.21821	6.57773	6.25337	6.31351	6.75608	6.09595	6.00056	6.17833	5.66372	6.33782	5.9925	6.13671	5.74839	6.66597	6.07872	6.16903
19003	MICRO.16342.C1	unknown protein [Arabidopsis thaliana]	35.2	not assigned.unknown	different hits	#N/A	99.6	153065	152814	7.09516	7.55634	7.36995	7.45651	6.74187	6.59016	6.83421	7.68352	7.49649	7.20084	6.85737	7.25384	6.33694	7.29043	7.08157	6.42626	7.6138	7.07793	7.19285	6.39622	6.39902	6.55861	6.64814	6.53593	6.77329	6.84082	6.78648	6.70585	6.74773	7.09537	6.43686	7.64328	7.26437	6.89853	7.27123	6.34566	7.09098	7.83593	7.6816	7.48653
19005	MICRO.1984.C1	elicitor inducible beta-1,3-glucanase NtEIG-E76 [Nicotiana tabacum]	35.1	not assigned.no ontology	PGSC0003DMB000000056	Pot_ch12	95.7	109349	110840	8.28922	6.07956	6.11524	7.58957	5.90045	6.07258	6.05839	8.27721	7.92102	6.10935	5.89865	5.95753	8.38588	7.93734	6.16137	8.47864	8.05254	7.50944	7.67046	8.00798	5.83964	7.44183	6.1299	7.57068	7.82068	7.56522	7.65098	7.84151	6.08925	8.18254	7.47569	8.28458	9.35273	9.0056	8.67307	6.12264	6.25393	9.07672	8.5188	6.56209
19009	MICRO.6799.C1	unknown protein [Arabidopsis thaliana]	35.2	not assigned.unknown	PGSC0003DMB000000415	Pot_ch02	99.7	262760	263093	8.81315	9.31386	9.08011	9.2142	8.35059	8.697	9.00969	8.27566	8.20506	9.08327	8.03789	8.3043	8.36963	9.52261	8.52912	8.62116	8.13071	8.8855	8.60059	8.82234	9.40299	9.39183	9.50794	9.24027	9.45265	8.88045	9.01499	9.26159	8.4241	8.67095	9.06568	8.8314	9.56036	8.23032	8.6878	8.47099	8.37639	8.18468	9.26398	8.86835
19011	MICRO.331.C92	NA	35.2	not assigned.unknown	No Significant Hit	#N/A	NA	NA	NA	7.41718	7.12969	7.02763	6.47469	7.13056	6.74427	6.79429	6.88282	6.85502	6.79171	6.37676	7.52728	7.16531	6.54804	6.96344	6.4486	6.389	6.17399	6.61186	6.99037	7.00351	6.90576	6.01664	5.96166	6.45724	7.07337	6.07777	6.2435	6.37908	6.92693	6.27243	7.13448	7.66382	7.11796	7.26961	7.53497	7.35955	6.65283	7.54575	7.22558
19015	MICRO.7864.C1	NA	35.2	not assigned.unknown	PGSC0003DMB000000034	Pot_ch12	98.3	1760393	1760798	6.22958	6.69507	7.36926	7.24091	7.30061	6.33508	7.06203	6.45276	6.65828	6.65864	6.28815	6.65013	7.14329	7.13361	6.85823	7.09202	6.36537	6.46259	7.42281	7.26014	7.48178	6.2614	7.4104	6.91922	6.19481	6.53146	6.54407	6.47035	7.5708	6.21773	6.78693	6.38131	6.6769	6.51539	7.21538	7.17907	7.02517	6.46946	7.22596	6.31486
19016	MICRO.1891.C1	BAC19.3 [Lycopersicon esculentum]	27.2	RNA.transcription	PGSC0003DMB101000020	Pot_ch02	99.56	26627	27757	11.859	12.095	11.9643	11.5107	11.8028	11.5444	11.7776	11.5496	11.0774	11.2579	11.2183	11.7185	11.8075	11.7754	11.5735	11.61	11.1941	10.9835	11.8321	11.2183	10.9083	10.6968	11.0619	11.4442	10.5265	11.3323	11.1075	11.0117	11.2988	11.1919	11.61	11.5615	11.0369	11.833	12.0709	11.6178	11.5594	11.6311	12.0419	11.0663
19019	cSTD13M23TH	transferase, transferring glycosyl groups [Arabidopsis thaliana]	26.02	misc.UDP glucosyl and glucoronyl transferases	PGSC0003DMB000001032	SL2.10ch02	97.1	29636	28886	8.1671	8.49354	8.08505	8.20858	8.15359	8.32734	7.78654	8.22006	7.88452	8.22563	7.59954	7.92414	7.98899	8.32373	8.15178	7.92414	7.87411	7.82252	8.22338	8.06984	8.19812	7.98201	8.017	7.75131	7.73662	8.15557	7.92625	7.67861	7.93217	7.87801	8.01896	7.92493	8.24917	8.1099	8.19154	8.00651	7.99054	8.00587	8.58494	7.49269
19022	MICRO.1335.C4	hypothetical protein OsI_012145 [Oryza sativa (indica cultivar-group)]	35.2	not assigned.unknown	PGSC0003DMB000000154	Pot_ch03	97.12	468453	469693	10.2375	10.4981	10.3066	9.86914	10.4324	9.98148	10.1164	9.92088	9.86501	10.5454	10.1505	10.1705	9.93181	10.103	10.2792	10.3758	9.77407	10.0349	10.214	10.8911	10.365	10.2696	10.1447	10.6389	10.4208	10.3446	10.0071	10.4984	10.3227	10.2231	10.0315	9.8271	9.87042	10.4273	10.0009	10.3483	10.2719	10.2568	9.97923	9.8284
19023	POCBI39TP	ATCDPK1; calcium- and calmodulin-dependent protein kinase/ kinase/ protein kinase [Arabidopsis thaliana]	30.3	signalling.calcium	PGSC0003DMB000000893	SL2.10ch03	98.54	13080	12330	10.4361	10.8253	10.3017	10.541	10.443	10.331	9.98977	10.5377	9.8347	10.2167	9.68458	9.86	9.97622	10.5403	10.0301	9.73215	10.0139	10.0026	9.78327	9.44853	9.12089	9.42005	9.22441	9.73342	8.80766	9.72841	9.69034	9.38877	9.23663	9.3442	10.3487	10.8191	10.1571	9.94748	10.2826	9.91906	9.85507	10.3596	10.3897	9.29398
19026	MICRO.10457.C3	unknown protein [Arabidopsis thaliana]	35.2	not assigned.unknown	PGSC0003DMB000000018	Pot_ch04	96.21	1398625	1399490	9.50673	8.65224	8.90701	9.56286	9.21145	9.59779	9.13307	9.23352	9.26557	9.69518	9.59658	9.02119	9.38152	9.53181	9.26086	9.3786	9.06568	8.35286	9.70859	8.22338	8.21367	8.10155	8.39497	8.1116	8.21641	8.78795	9.06333	9.01229	9.02715	9.31364	8.31012	9.41106	9.02691	9.02845	9.28099	9.51052	9.28555	9.24651	9.48498	9.31589
19028	MICRO.15526.C1	Tetratricopeptide-like helical [Medicago truncatula]	35.1.5	not assigned.no ontology.pentatricopeptide (PPR) repeat-containing protein	PGSC0003DMB000000293	Pot_ch09	97.92	477911	476860	7.14279	7.19266	7.04038	7.27778	7.26395	7.12882	7.00033	7.06144	7.09433	7.22486	6.96978	7.16082	7.37646	7.10557	7.23684	7.41078	7.07337	7.14829	7.49348	7.32808	7.23105	7.07645	7.3559	7.30147	6.98395	7.37568	6.99374	6.97734	7.27174	7.08657	7.22443	7.03124	7.21917	7.04845	7.27557	6.94182	7.19188	6.79248	7.42904	6.81283
19030	MICRO.2949.C3	calcium ion binding [Arabidopsis thaliana]	30.3	signalling.calcium	PGSC0003DMB000000129	Pot_ch10	94.96	724801	724447	12.2104	11.9445	10.2727	11.8337	12.3621	12.2313	10.6384	10.9378	11.0802	11.99	11.2556	11.1278	12.1802	10.7523	12.015	10.3955	10.5515	11.2347	10.7391	11.2474	11.65	11.0341	11.3398	11.2451	11.1473	11.3477	12.9199	11.3974	11.3738	12.7307	12.4738	10.4297	10.9303	11.99	10.7813	12.1258	11.8581	10.9552	10.3168	10.7641
19034	MICRO.14152.C1	ATSEB1 [Arabidopsis thaliana]	15	metal handling	PGSC0003DMB000000444	Pot_ch01	99.05	163117	161328	11.1629	8.59272	8.95029	8.12612	9.60994	9.12624	9.99024	10.4403	10.4802	6.60337	9.37516	9.45265	10.6812	7.22123	8.10004	12.601	8.60938	6.75958	6.95713	9.78224	6.93407	8.65834	8.78253	10.6363	10.2167	9.06676	8.98617	9.93722	8.24981	10.7165	10.9697	7.67379	9.88929	10.6461	10.1239	9.56764	9.30216	10.7543	9.68008	10.0646
19037	MICRO.491.C5	Orn/DAP/Arg decarboxylase 2; Protease-associated PA; Proteinase inhibitor I9, subtilisin propeptide [Medicago truncatula]	29.5.01	protein.degradation.subtilases	PGSC0003DMB102000042	Pot_ch03	98.78	793875	794608	10.441	10.9131	10.8046	10.4715	9.55451	10.2163	10.1936	9.71117	10.466	9.93425	10.3642	10.7001	10.1037	10.1741	11.1232	9.87543	10.1886	9.71283	10.1509	9.29314	10.4055	9.75903	10.002	9.91038	9.9594	9.96925	10.134	10.0836	10.0142	10.7317	9.81952	10.1586	10.4353	10.0515	10.2386	10.7655	10.6692	9.70421	10.5236	9.72445
19038	SSBN003H24u.scf	ATHMT-2/HMT-2; homocysteine S-methyltransferase [Arabidopsis thaliana]	13.1.3.4	amino acid metabolism.synthesis.aspartate family.methionine	PGSC0003DMB000000414	Pot_ch03	93.07	486533	485971	7.91055	7.24821	6.09542	6.33658	6.59482	7.18982	7.25771	7.33269	6.93705	7.1806	7.74673	6.44352	7.72401	7.45227	7.99824	6.40392	7.03598	7.73286	7.05839	7.88397	7.84307	8.36747	7.53127	7.45829	7.03124	7.19841	7.08178	6.43521	6.85348	8.29016	7.89653	6.9339	7.39783	8.10053	7.29398	7.23424	7.56084	8.08717	7.1125	6.81041
19039	MICRO.639.C2	NA	13.2.3.2	amino acid metabolism.degradation.aspartate family.threonine	PGSC0003DMB000000155	Pot_ch12	97.81	468107	467743	8.03772	6.92216	6.5171	7.81159	7.58649	6.84201	6.71513	7.92787	6.91034	6.34161	7.05006	6.9527	7.8988	7.43322	7.37349	7.74833	6.69017	7.50138	8.02892	7.86569	8.26361	8.63265	7.91626	8.91685	8.20914	8.22125	8.48802	8.23616	8.02826	8.39431	8.31432	8.01606	7.3759	7.94205	7.84279	6.85878	7.03919	8.29073	7.75987	7.90057
19040	MICRO.11661.C1	Armadillo [Medicago truncatula]	35.1.3	not assigned.no ontology.armadillo/beta-catenin repeat family protein	PGSC0003DMB102000083	Pot_ch02	98.29	1316875	1317460	6.8847	6.62256	7.15055	7.08568	6.76995	6.90564	7.06016	6.88808	7.12202	6.96212	6.78285	6.70914	6.80531	7.11606	6.73169	7.05146	7.0506	7.9716	6.88113	7.54575	7.58507	7.42548	7.94704	7.83796	7.35406	7.42365	7.5512	7.45976	7.91866	7.28196	8.06508	7.10235	7.03473	6.78116	6.94762	6.58927	7.18733	7.32443	7.07268	7.24515
19042	MICRO.17090.C1	unknown [Glycine max]	35.2	not assigned.unknown	PGSC0003DMB000000339	Pot_ch09	98.79	606038	605133	7.92514	8.19634	8.31392	7.78295	7.88476	7.27257	7.46385	7.38989	7.35677	7.23286	7.11704	7.73417	7.94295	7.76904	7.66368	7.61176	7.55789	7.19524	7.59186	7.23367	7.23973	7.06609	7.08641	7.14466	6.88361	7.50477	6.80684	7.36364	7.06331	7.4239	7.2252	8.36645	7.80978	7.83539	7.91422	7.81816	7.40746	7.21273	7.82166	6.99155
19045	MICRO.10166.C1	ubiquitin-conjugating enzyme UBC2 [Mesembryanthemum crystallinum]	29.5.11.03	protein.degradation.ubiquitin.E2	PGSC0003DMB000000267	Pot_ch10	100	121280	120843	7.14985	6.42044	7.0851	7.22022	7.06193	7.08051	6.60616	6.91413	6.58116	6.56081	6.6326	6.45113	7.08536	6.56526	6.96304	6.54957	6.56496	6.38036	6.99121	6.67452	6.29316	6.28072	6.6214	6.83621	6.84803	6.68497	6.44335	7.05044	6.81251	6.97439	6.98079	6.40096	6.41618	6.81733	6.99994	6.91236	6.7742	6.5096	7.29162	6.61186
19047	MICRO.11590.C1	NA	35.2	not assigned.unknown	PGSC0003DMB000000129	Pot_ch10	100	1381405	1381580	6.36537	5.54641	6.13854	6.35842	5.93506	6.2252	6.44614	6.62111	6.30613	5.57181	6.48398	5.87085	6.37727	5.78162	6.42286	6.06374	6.45984	6.12264	6.09657	5.83151	5.97331	5.76949	6.04612	6.0973	6.06225	6.18875	5.65183	6.30667	6.01664	5.78395	5.99127	5.9237	6.03124	5.50779	6.10935	5.69507	5.54689	6.0261	6.63835	6.28769
19048	MICRO.632.C2	AT5g51550/K17N15_10 [Arabidopsis thaliana]	35.1	not assigned.no ontology	PGSC0003DMB000000255	Pot_ch06	98.98	319194	320368	7.16466	6.40746	6.843	6.33588	6.33764	6.82346	6.9442	7.54819	6.62423	7.1907	7.71418	6.75429	7.19841	7.55235	6.31531	6.96864	6.76805	6.70044	6.50622	6.10126	6.36771	6.81194	6.46728	6.42311	6.62734	6.04558	6.42602	6.49185	6.06854	7.01659	6.25046	6.35109	6.72947	6.68934	6.98795	6.40189	6.45594	6.81162	6.83833	6.74393
19052	cSTA3J19TH	unknown protein [Arabidopsis thaliana]	35.1.19	not assigned.no ontology.C2 domain-containing protein	PGSC0003DMB000000119	Pot_ch11	97.01	131635	132101	6.59349	6.66365	6.51336	6.76208	6.99721	6.78246	6.64042	6.67438	6.85379	6.51461	6.66372	6.80301	6.45146	6.8256	6.7742	6.4989	6.84151	6.51124	6.55177	6.47878	7.26014	6.53939	6.69852	6.78246	6.34003	6.49684	6.42144	6.2948	6.60858	7.18237	6.94762	7.07178	6.67306	6.52813	6.71268	6.8876	7.10997	6.84952	6.48246	6.88295
19054	MICRO.11203.C1	NA	35.2	not assigned.unknown	PGSC0003DMB000000073	Pot_ch01	99	1027752	1028350	8.08465	7.75895	8.36277	8.07782	8.16878	7.43463	7.92001	7.81292	8.22543	7.96301	8.73394	8.07872	7.78654	7.93626	7.86189	7.44105	8.38765	8.63992	7.85227	8.32734	9.1776	8.70847	8.75302	8.31871	8.68228	8.49914	8.5347	8.48959	8.811	8.24225	8.66335	8.39762	7.60986	8.14723	8.0343	7.82223	8.40128	8.91353	7.69669	8.4172
19056	MICRO.13499.C1	unknown protein [Arabidopsis thaliana]	9.1.2	mitochondrial electron transport / ATP synthesis.NADH-DH.localisation not clear	PGSC0003DMB000000131	Pot_ch11	91.43	594548	594963	6.41224	6.2865	5.58183	6.34179	6.58258	6.58258	5.55302	6.24058	6.36216	5.51839	6.46583	5.54689	5.50779	6.43661	5.63512	5.66667	6.23632	6.68664	5.56285	7.4266	7.03919	6.82043	6.82233	7.1213	5.55302	5.56285	6.72846	6.84586	5.69038	6.60843	5.59991	6.12796	6.2821	5.51839	5.59312	6.69452	6.21003	6.49977	6.34557	5.55691
19059	STMIF03TV	Homeodomain-like [Medicago truncatula]	35.2	not assigned.unknown	different hits	#N/A	96.45	1105367	1105845	9.15318	9.8065	10.6527	9.77407	8.82445	10.1644	9.91744	10.2327	9.79002	9.23694	9.47671	9.09332	9.85348	9.099	9.12755	10.212	10.0166	9.22003	9.55218	8.07008	8.16851	9.30268	8.63503	9.32028	8.36359	9.76943	8.7834	8.90043	8.85121	10.0569	9.34524	9.56504	10.4111	9.0409	9.71774	9.94547	9.20114	9.39308	9.75566	8.58641
19060	MICRO.165.C14	SRE1a [Solanum tuberosum]	20.1.99	stress.biotic.misc	PGSC0003DMB000000034	Pot_ch12	99.79	1834415	1832517	9.12284	9.43302	9.64312	8.2838	9.72812	9.94779	9.43728	9.91967	9.09123	9.5432	11.1195	9.46566	9.68424	8.70053	9.73412	8.04542	9.29879	10.1361	8.63334	10.1597	10.4252	10.1	10.0907	9.97102	10.2627	10.372	9.85589	9.78171	10.9613	9.38094	9.67872	9.51522	8.98904	9.69627	8.38588	8.13511	9.31663	9.99432	8.32859	9.64126
19061	MICRO.4966.C1	Zinc finger, BED-type predicted; Zinc finger, C2H2-type [Medicago truncatula]	35.2	not assigned.unknown	PGSC0003DMB000000415	Pot_ch02	97.48	304373	303280	10.5851	11.0374	10.5812	10.1634	10.5211	10.7725	10.1557	10.5306	10.1852	10.0321	10.6104	10.9325	10.6037	10.5944	10.2773	10.3152	10.4353	10.7412	11.0873	10.8414	10.9943	10.5718	10.7294	10.4718	10.4395	10.9315	10.4138	10.2938	10.6112	10.6087	10.7155	10.7674	10.5093	10.5996	10.5236	10.6764	10.194	10.5374	10.7826	10.0899
19062	MICRO.9451.C2	RelA-SpoT like protein RSH1 [Nicotiana tabacum]	35.1	not assigned.no ontology	PGSC0003DMB000000864	#N/A	100	54023	53745	11.0429	10.5577	10.8191	9.73215	10.7804	9.83949	9.6024	10.143	9.75233	9.99844	9.94607	10.4088	10.6027	9.5866	10.6554	9.31663	9.69755	9.1773	10.0109	10.1983	10.1076	10.372	9.59686	9.34305	9.18595	10.1048	9.44566	9.41588	9.40453	9.58453	9.24359	10.4696	10.3987	10.2887	10.766	10.5394	9.68518	10.0689	11.0423	9.65586
19067	MICRO.8287.C2	Os09g0541500 [Oryza sativa (japonica cultivar-group)]	35.2	not assigned.unknown	PGSC0003DMB000000290	Pot_ch01	99.12	818600	819054	8.32353	9.11542	8.48477	8.35968	8.42056	8.74995	8.95303	8.6839	8.48517	8.92093	8.737	8.90427	8.93382	9.05094	8.68362	9.04427	8.46417	9.0938	8.75247	9.17879	8.88927	8.89019	9.01103	9.07525	9.10667	9.25084	9.1986	9.30371	9.08631	8.76359	9.02251	8.70698	9.02351	9.00948	8.72355	8.69642	8.61546	9.05094	8.75017	8.90332
19072	MICRO.1368.C8	Ted2 [Vigna unguiculata]	26.07	misc.oxidases - copper, flavone etc.	PGSC0003DMB000000255	Pot_ch06	98.89	733251	732802	9.47468	9.57433	9.14526	9.08244	9.11992	9.61394	9.23614	9.40251	9.57518	9.53613	9.83334	9.82151	9.52829	9.44827	9.10166	9.33584	9.50091	9.14115	9.32727	9.59812	9.75751	9.13455	9.15296	9.38441	9.23923	9.20834	8.99384	9.17825	9.6567	9.52645	9.05786	8.98773	9.38069	9.79295	9.55533	9.57374	9.71707	9.26918	9.10032	9.3891
19074	ACDA04130A02.T3m.scf	NA	35.2	not assigned.unknown	PGSC0003DMB000000116	Pot_ch12	93.14	834178	833986	7.50091	7.40666	7.7434	7.15907	7.37021	7.70486	7.45752	NA	7.59899	8.10461	7.79525	7.91244	7.70202	7.53462	7.71404	7.19227	7.55709	7.25009	7.96006	7.24496	7.11219	6.89811	6.93436	7.05044	7.2579	7.33658	6.81035	7.28865	7.6111	7.36576	6.68664	7.4314	7.46211	7.0381	7.44577	7.67575	7.64999	6.88264	6.84524	7.43405
19075	BPLI8M18TH	Ribulose bisphosphate carboxylase small chain 2A, chloroplast precursor (RuBisCO small subunit 2A)	1.03.02	PS.calvin cyle.rubisco small subunit	PGSC0003DMB102000423	Pot_ch02	97.49	9480	8926	6.71316	5.67201	6.34917	6.2252	7.98037	7.68192	5.97966	7.10599	7.74786	6.01874	10.1994	6.99508	8.48196	6.11585	6.47075	6.11338	6.79834	5.79442	7.5558	5.80045	5.85663	5.95235	5.82636	6.18178	5.97035	5.68011	5.74373	5.7899	5.77198	6.09824	5.79789	5.74013	5.84213	5.84263	6.44925	6.14036	7.08657	5.76412	5.94379	6.60623
19078	MICRO.16564.C1	putative glycosyltransferase [Eustoma grandiflorum]	26.02	misc.UDP glucosyl and glucoronyl transferases	PGSC0003DMB000000073	Pot_ch01	97.73	848330	847713	9.34026	7.21442	9.03876	7.9464	8.65511	6.37237	6.57503	7.51077	8.73285	6.86774	6.23072	9.02582	6.23765	7.65931	7.31625	6.76155	8.34144	9.73146	8.23904	9.62278	9.83862	9.56001	10.0318	8.47523	7.72073	8.58204	10.4483	7.18139	10.1365	8.2767	8.86365	7.54861	7.64268	6.64478	8.9683	6.08389	6.36008	8.03228	7.1213	7.3719
19079	MICRO.16772.C1	inorganic phosphate transporter 1 [Solanum tuberosum]	34.7	transport.phosphate	PGSC0003DMB000000174	Pot_ch09	99.76	637317	636046	6.69707	6.78907	6.47565	6.68435	6.04147	6.48907	6.93436	6.59645	6.75746	6.99609	6.32443	6.10448	6.33482	6.75819	6.19295	7.19972	6.69707	6.709	6.91549	6.77165	6.79987	6.67053	7.16142	7.09328	7.16918	7.22443	6.66653	6.40636	7.10136	6.22958	6.45113	6.73135	6.96847	6.9497	6.84828	6.30992	6.56639	7.61154	7.05168	6.89566
19081	MICRO.5565.C1	Os02g0709600 [Oryza sativa (japonica cultivar-group)]	35.2	not assigned.unknown	PGSC0003DMB000000103	Pot_ch05	97.67	6160	5433	8.08744	5.98564	6.40687	5.97251	5.94912	6.76056	7.77413	7.67183	5.97285	7.95469	8.78433	7.32081	7.46393	6.09751	8.21593	7.2928	5.94251	6.12182	8.0634	7.78645	6.99194	6.97211	6.98497	6.30134	8.03623	5.98801	7.84878	8.69437	7.62024	8.07239	6.20733	6.26102	7.34539	6.21648	7.80672	8.29757	7.14758	6.26056	7.81067	7.3616
19082	MICRO.7252.C2	NA	35.2	not assigned.unknown	PGSC0003DMB000000184	Pot_ch04	99.69	749786	750430	6.52682	6.78512	6.88856	6.49494	6.38883	6.53107	5.87573	6.54751	6.17102	6.44557	6.01056	6.85502	6.12867	6.66723	6.27566	5.9032	6.49391	6.00056	6.74746	5.77837	6.04038	5.89097	5.84238	5.73772	5.81257	5.95189	5.87913	5.83464	6.01819	5.97887	5.84462	6.55702	6.37908	6.20249	6.08935	6.46332	6.34161	5.95235	6.78907	6.11781
19089	MICRO.432.C15	hypothetical protein MtrDRAFT_AC127429g35v2 [Medicago truncatula]	20.2.3	stress.abiotic.drought/salt	PGSC0003DMB000000225	Pot_ch08	94.24	851254	850771	10.8004	10.0994	10.9262	11.7784	10.6045	11.0187	13.3239	12.2304	11.7784	10.8009	13.773	13.1084	12.2245	12.2304	13.8268	9.28824	12.2556	11.1518	11.967	10.3471	13.0693	11.0319	10.526	12.1558	11.3428	8.94052	11.4519	11.9096	9.59229	9.31918	8.94363	13.0644	11.7024	15.0473	12.7685	13.6287	12.7646	13.1155	10.1247	13.6509
19091	MICRO.14857.C1	DNA binding / transcription factor [Arabidopsis thaliana]	27.3.03	RNA.regulation of transcription.AP2/EREBP, APETALA2/Ethylene-responsive element binding protein family	PGSC0003DMB000000235	Pot_ch02	98.8	959100	958769	11.0385	11.2281	11.4087	11.0558	11.4376	11.0047	10.6907	11.0423	11.0296	11.6827	11.4822	10.915	11.0466	10.9525	10.8471	10.7839	10.7551	10.3571	10.9969	9.87371	10.1589	10.0036	10.0748	10.1265	9.92088	10.2744	10.1099	10.36	10.2182	9.8134	10.0145	10.6314	10.7945	10.5847	11.1057	10.6187	10.8513	10.8057	11.1647	10.9191
19092	bf_arrayxxx_0065d12.t3m.scf	NA	35.1	not assigned.no ontology	PGSC0003DMB000000098	Pot_ch01	96.39	323397	323476	7.2691	6.72637	6.06854	7.0748	7.64846	6.26567	6.29143	6.767	7.01659	6.40998	7.02077	7.06657	6.55982	6.58258	7.09066	6.71316	6.75323	10.1701	6.77466	8.20614	10.6803	8.49914	8.42056	7.72917	10.789	7.55349	10.3127	8.22305	9.79161	9.3395	8.12064	6.09521	7.08067	5.91105	7.40666	6.6367	6.35781	7.15	6.26298	8.2852
19094	bf_slmwxxxx_0015g10.t3m.scf	NA	29.2.2	protein.synthesis.misc ribosomal protein	PGSC0003DMB000000202	Pot_ch05	93.99	1038768	1039046	13.6583	13.0932	13.9976	13.1155	12.561	13.877	12.9504	13.1155	13.9252	13.4061	13.7805	13.8617	14.112	13.1959	13.3648	14.1768	13.6659	14.2024	13.9819	14.4666	13.1067	13.4363	13.2886	14.5495	13.6488	13.2066	13.3724	13.6971	13.9878	13.8967	13.8242	13.6079	13.2221	13.9549	13.1923	13.6922	13.9549	13.7933	12.8798	13.0528
19097	STMGU78TV	hypothetical protein OsI_010422 [Oryza sativa (indica cultivar-group)]	35.2	not assigned.unknown	PGSC0003DMB000000469	Pot_ch01	97.4	314849	315233	7.80672	8.00178	7.96504	7.95276	7.7296	8.20745	8.13707	7.93751	7.68334	8.23994	8.07313	8.04066	7.81578	8.16851	7.65382	7.80493	7.6396	7.41576	8.06152	7.53705	7.43364	7.24091	7.49886	7.68723	7.32705	7.66839	7.45521	7.61307	7.81936	7.57312	7.51429	8.53418	7.86911	8.20365	7.8311	8.31497	8.39353	8.02905	8.24336	7.7744
19098	MICRO.16829.C1	Rac-like GTP-binding protein [Solanum chacoense]	30.5	signalling.G-proteins	PGSC0003DMB000000673	Pot_ch10	99.44	184419	184598	8.04125	8.27801	8.06644	7.99738	8.0638	7.98164	8.28714	7.75803	8.26149	8.28229	8.00337	8.19029	7.85484	8.08505	8.19422	8.25545	8.28357	8.72093	8.15499	8.73419	8.90848	8.91807	8.18198	8.74771	8.43778	8.62741	8.37084	8.51079	8.6445	7.99489	8.16794	8.12033	7.93027	8.17156	8.3455	8.04304	8.68497	8.22865	8.00081	7.71516
19099	MICRO.9243.C2	NA	35.2	not assigned.unknown	PGSC0003DMB000000136	Pot_ch01	98.38	508416	509215	6.001	5.99609	7.11832	5.89121	6.00668	5.98158	6.18992	6.01841	6.13397	6.38242	8.40525	6.83902	7.00234	6.20559	6.07162	5.86327	5.8784	6.25748	6.32532	6.11781	5.9897	5.89121	6.30838	6.94182	5.93144	5.80544	6.53123	6.31369	6.07247	6.01664	6.44524	5.9844	6.59068	6.61828	6.38002	5.85317	6.42161	6.40392	5.75779	6.5784
19101	MICRO.11376.C1	WD-40 repeat protein [Lycopersicon esculentum]	33.99	development.unspecified	PGSC0003DMB000000222	Pot_ch06	99.42	459523	459865	9.6521	9.22524	9.06846	9.28684	9.53286	9.25917	9.55092	9.26947	9.23561	9.32603	9.53337	9.37083	9.64715	9.17266	9.5301	9.90948	9.15131	10.0958	9.80459	10.6678	10.7408	10.1317	10.3098	10.5864	10.3434	10.1298	9.4489	10.0414	9.99772	9.71898	9.88585	9.22978	9.26262	9.39395	9.52388	9.58601	9.61257	9.02157	9.05519	9.10118
19102	MICRO.1098.C1	peptidase/ serine-type peptidase [Arabidopsis thaliana]	29.3.3	protein.targeting.chloroplast	PGSC0003DMB000000184	Pot_ch04	99.41	1134115	1133095	9.23561	8.74005	8.81346	6.6123	8.76835	8.68917	9.08631	8.7038	9.33466	6.51913	8.53801	7.7974	7.40177	6.59763	8.95618	9.40544	9.0621	9.63943	7.6653	7.76746	7.66442	7.50642	9.87275	8.68917	7.44905	8.34528	10.0654	7.37495	8.65807	9.64685	9.7348	6.5196	7.25224	8.89435	8.98572	8.65936	8.64094	8.39934	8.15022	9.40602
19103	MICRO.10574.C1	Nucleic acid binding NABP [Medicago truncatula]	35.1.12	not assigned.no ontology.pumilio/Puf RNA-binding domain-containing protein	PGSC0003DMB101000128	Pot_ch06	99.23	532374	532765	8.36963	8.70661	8.46532	8.28684	8.4048	8.6083	8.41664	8.39709	8.30974	8.70724	7.71696	7.92936	8.18708	8.42913	8.4152	8.3621	8.44567	7.80375	8.5056	7.61675	7.88149	7.49395	7.86798	7.58403	7.33658	7.7432	7.30974	7.50091	7.71988	7.86189	7.54207	8.44835	8.13681	8.07239	8.61513	8.2195	8.63361	8.05456	8.47702	7.63015
19105	bf_mxlfxxxx_0067e04.t3m.scf	FASS (FASS 1) [Arabidopsis thaliana]	35.2	not assigned.unknown	PGSC0003DMB000000035	Pot_ch01	91.72	636022	635876	9.94993	10.1762	10.2442	9.74906	9.28885	9.86846	9.98051	10.1186	9.62278	9.80101	9.51765	9.79836	9.7348	9.97439	9.63524	10.1399	9.64126	9.20756	9.96449	9.13542	9.09733	9.18678	9.67605	9.18348	9.33183	9.26003	9.68978	9.2668	9.40359	9.52476	9.38721	9.94887	9.59812	9.62566	10.1081	9.39648	9.94515	9.583	10.1276	9.4128
19108	STMCH87TV	NA	35.2	not assigned.unknown	PGSC0003DMB000000663	Pot_ch09	93.53	210751	210026	6.78583	6.04504	5.98902	5.81448	6.10282	6.00457	6.75482	6.52945	6.32121	6.24943	6.53115	5.86069	6.34566	6.37151	6.2928	7.21475	6.33782	5.94449	6.15707	6.71907	5.88868	5.86547	6.21273	6.27741	6.22872	6.10448	5.76438	5.70961	5.86719	6.57698	5.94019	6.30288	6.27206	6.22137	6.93617	6.20123	6.45878	5.78162	5.843	6.1174
19111	MICRO.342.C3	CMV 1a interacting protein 1 [Nicotiana tabacum]	20.1.99	stress.biotic.misc	PGSC0003DMB000000472	Pot_ch10	97.44	337829	338217	7.81184	6.7408	7.52713	7.3342	7.91886	7.94921	6.71322	7.89677	7.36472	6.90647	8.15642	6.98525	7.91774	6.48006	7.81099	6.87073	7.10625	7.15141	8.02873	7.55944	6.96578	7.05006	7.57361	7.9043	7.49126	7.20796	6.80295	7.12668	7.74413	7.43169	6.94129	6.78441	6.95114	7.60308	7.814	7.55193	7.05259	6.67355	7.39737	7.38989
19115	MICRO.1225.C2	Armadillo-like helical [Medicago truncatula]	29.5.11.20	protein.degradation.ubiquitin.proteasom	PGSC0003DMB000000512	Pot_ch05	98.46	271591	271074	10.5885	10.3442	10.0092	10.0208	9.95378	10.8004	10.1954	9.90696	10.0339	10.5394	10.7114	10.8874	10.6917	10.9726	10.7289	10.765	10.1104	10.3596	10.8348	11.0905	10.4852	11.1369	10.331	10.3492	10.6785	10.9448	10.1454	10.8448	11.1146	10.5278	10.4183	11.0926	10.7664	10.1351	10.9369	10.6632	10.8372	10.212	10.8121	9.96889
19116	bf_ivrootxx_0011a07.t3m.scf	NA	29.5.03	protein.degradation.cysteine protease	PGSC0003DMB000000406	Pot_ch02	95.48	365120	364800	12.0628	11.625	11.5168	11.4467	12.0204	11.9336	12.076	11.9968	11.5069	11.2982	11.8121	12.0655	12.0524	11.6141	11.4966	11.8621	11.4909	12.015	11.7258	13.0092	12.6834	12.5655	12.6616	12.4305	12.4061	12.7206	12.1298	12.2837	12.8345	11.9551	12.1492	11.5727	11.7372	12.2198	12.2537	12.0671	11.8313	12.1124	11.5567	11.6007
19120	MICRO.107.C1	ATP binding / kinase/ protein kinase/ protein serine/threonine kinase/ protein-tyrosine kinase [Arabidopsis thaliana]	29.4	protein.postranslational modification	PGSC0003DMB000000494	Pot_ch08	98.36	248223	248650	11.2298	11.5936	11.5021	11.7808	10.7196	10.6461	10.3272	11.0352	10.8486	10.3616	10.5089	10.5572	9.84789	10.1085	10.6134	10.8692	10.9604	10.3243	10.7637	10.1381	10.0375	10.1983	10.8041	9.84762	10.1088	10.456	10.1791	10.3999	NA	10.7412	10.4584	10.814	11.0589	10.3678	11.2377	10.4143	10.6812	10.4288	11.6658	10.6944
19124	MICRO.4175.C3	FAD binding / oxidoreductase, acting on paired donors, with incorporation or reduction of molecular oxygen [Arabidopsis thaliana]	16.1.4	secondary metabolism.isoprenoids.carotenoids	PGSC0003DMB101000020	Pot_ch02	98.84	205175	205432	7.23319	7.62874	7.90725	7.07956	7.43512	7.35004	7.45996	6.89788	6.67494	6.5015	7.12299	7.34157	7.53103	7.50885	7.08131	7.08162	6.31162	6.13793	7.13463	6.44212	6.91963	6.45464	6.66892	6.54918	6.47509	7.03566	6.49034	6.41199	7.10417	6.34917	6.86124	7.25463	6.99194	7.10873	7.18904	7.29989	6.52364	6.79923	7.47244	7.0451
19127	MICRO.12138.C1	DNA-directed RNA polymerase subunit, putative; 8546-1198 [Arabidopsis thaliana]	27.2	RNA.transcription	PGSC0003DMB000000608	Pot_ch01	99.33	107134	107874	11.6835	8.63693	11.3329	8.56188	8.35164	10.8984	8.13737	11.6516	8.12033	8.27965	7.50799	10.7245	8.19836	8.59005	7.96341	7.90323	8.36374	8.34884	11.3697	7.75803	7.75766	8.38657	11.3169	7.93932	8.45425	8.12525	11.4932	8.09668	8.21766	8.18973	8.74887	8.77427	8.69271	8.37489	10.8466	7.84596	8.581	7.90015	11.4773	8.41019
19131	bf_arrayxxx_0075c09.t3m.scf	fructokinase	35.2	not assigned.unknown	PGSC0003DMB000000414	Pot_ch03	92.34	353353	353565	6.83145	6.66983	7.74283	7.67673	8.24291	7.2492	7.67533	7.28086	7.82721	6.76838	6.51336	7.88234	7.18271	7.86216	6.84661	7.2672	7.97032	7.65315	7.34236	6.71465	6.88651	6.6847	6.9014	7.31414	6.93763	7.14163	7.42904	6.98874	8.13874	6.59726	7.94747	8.11008	6.70736	6.56526	7.37379	6.61595	8.29107	6.8148	7.27953	7.55075
19134	MICRO.4229.C2	nucleotide binding [Arabidopsis thaliana]	35.1	not assigned.no ontology	PGSC0003DMB000000258	SL2.10ch08	99.67	471502	471803	7.43512	7.58165	7.70961	7.36554	7.46158	7.59186	7.43066	7.54207	7.4763	7.56016	7.17512	7.47529	7.25678	7.44499	7.17097	7.21413	7.51429	7.38989	7.32505	7.26591	7.6023	7.20312	7.30206	7.33839	7.13879	7.30604	6.9032	7.04585	7.31293	7.03729	7.40367	7.55193	7.43426	7.40088	7.47469	7.36416	7.53885	7.09699	7.63827	6.60168
19136	MICRO.3746.C11	aldehyde oxidase [Lycopersicon esculentum]	26.01	misc.misc2	PGSC0003DMB000000017	Pot_ch11	98.62	2133818	2134688	7.55349	7.32661	7.0563	8.44114	8.51107	7.10889	7.52111	7.51539	7.59068	7.14778	7.90945	8.10191	7.09793	7.32714	9.16005	6.16376	7.14934	6.10448	7.27659	6.01023	7.15276	6.47421	6.6502	6.18473	6.86627	6.47365	6.36589	6.1727	6.16595	6.7742	6.15847	8.18222	7.43912	8.87242	8.20837	7.49475	8.75373	9.40032	7.64511	7.92962
19137	MICRO.17817.C1	SDA1 [Medicago truncatula]	35.1	not assigned.no ontology	PGSC0003DMB000000114	Pot_ch12	99.12	143626	143965	9.96615	10.5824	11.4874	10.35	10.5772	10.9948	10.8253	10.871	9.97507	10.9819	10.3047	10.1557	10.9267	11.3258	9.90844	10.7628	10.1437	10.4676	10.9303	10.5907	11.0947	10.597	10.4944	10.3574	10.7995	10.5446	10.5572	10.6191	11.1068	9.98533	10.5101	10.1255	10.4387	10.0298	9.87987	10.5481	10.8081	10.1088	10.4515	9.8977
19139	cSTE22M5TH	NA	35.2	not assigned.unknown	PGSC0003DMB000000039	Pot_ch03	96.2	331058	331373	10.5792	10.683	10.7476	10.5415	9.88903	10.4292	10.4647	10.6155	10.1987	10.5582	9.86605	10.2803	10.0393	10.6416	10.5782	9.93247	10.3116	9.84222	10.4856	9.49252	9.72812	10.1943	9.90948	9.768	9.63673	10.0526	9.9721	10.0725	9.38955	10.7509	9.94235	10.475	10.7773	10.3531	10.7758	10.8191	10.841	10.3152	10.7041	10.0484
19149	bf_arrayxxx_0073g10.t7m.scf	putative protein [Arabidopsis thaliana]	35.1	not assigned.no ontology	PGSC0003DMB000000454	Pot_ch02	97.62	230114	230279	9.07699	9.60523	9.42236	9.67434	9.19883	9.51885	9.13089	9.24303	9.14501	9.07831	8.55455	9.29233	9.0161	9.36331	8.98949	9.04452	9.20861	9.2022	9.04773	8.95418	9.0772	9.20388	9.15318	8.95029	8.93233	9.26727	9.20415	9.37017	9.11771	9.28155	9.08577	9.21338	9.76121	9.00764	9.09261	8.99416	9.17548	8.78771	9.30988	9.0456
19150	MICRO.16873.C2	Tropinone reductase homolog (P29X)	26.08	misc.nitrilases, *nitrile lyases, berberine bridge enzymes, reticuline oxidases, troponine reductases	PGSC0003DMB000000185	Pot_ch04	99.53	879453	879665	5.8246	7.36749	8.47306	6.16993	9.69406	9.4688	6.74427	6.90677	6.59711	7.73458	9.38684	6.72556	6.2613	8.1278	7.22041	7.32005	6.43817	6.01244	6.56526	6.82245	6.04353	7.52937	6.2968	6.80295	6.86419	6.31315	6.97325	7.0506	7.21003	5.89001	6.27879	5.8876	9.11854	6.30667	8.24734	8.15359	8.92603	6.62625	6.64628	8.26526
19153	cSTC8I24TV	NA	35.2	not assigned.unknown	PGSC0003DMB000000069	Pot_ch05	95.92	411686	411222	6.59349	6.98136	6.78583	6.76221	6.70948	7.27875	6.49803	5.67088	6.87567	7.12166	6.71825	6.89458	5.66047	5.66948	7.09433	6.37056	6.9497	6.39834	7.08131	6.18099	6.46857	6.61376	6.16306	6.19422	6.45545	6.97575	5.60535	6.15206	6.2161	7.38054	5.68442	7.65987	6.75045	5.60887	7.50138	6.50505	6.64107	5.68011	6.91034	7.02286
19160	MICRO.779.C8	putative RRM RNA binding protein NSAP1 [Oryza sativa (japonica cultivar-group)]	35.1	not assigned.no ontology	different hits	#N/A	93.79	2549111	2549448	6.74666	6.0927	6.84157	6.45805	6.69114	6.21379	6.67355	6.49058	6.52674	6.33366	7.03484	6.54016	7.18664	6.57481	6.11678	6.42377	6.20878	6.62415	6.41057	6.79705	6.84537	7.60157	6.33543	6.83552	7.39593	6.89566	6.38985	6.91236	6.77002	7.01333	6.844	6.79564	6.92358	6.03767	6.3318	6.34135	7.10376	6.32443	6.48294	6.58466
19162	MICRO.4254.C1	unknown [Arabidopsis thaliana]	34.21	transport.calcium	PGSC0003DMB000000341	Pot_ch08	99.71	427567	426873	10.249	9.57704	9.30514	8.06035	9.85623	9.24251	9.49219	9.70947	9.48623	9.58429	10.4676	9.4232	9.88453	10.3402	9.53038	9.96479	9.22275	9.6831	9.67778	10.0169	9.96285	10.2347	8.93333	10.1609	10.091	9.67501	9.9682	9.66899	10.0397	9.35803	9.77905	9.84827	9.68281	9.20254	10.0255	9.6822	10.3889	8.83817	8.96661	10.0534
19164	MICRO.6668.C2	putative protein [Arabidopsis thaliana]	29.4	protein.postranslational modification	PGSC0003DMB000000558	Pot_ch06	98.09	126237	125976	7.27912	6.38002	6.49399	6.23651	6.25421	6.68851	7.0344	6.89428	6.75072	6.28128	6.60337	6.14632	7.20863	6.23034	6.23253	7.87512	6.29079	6.32932	6.18276	7.09386	6.26019	6.7135	6.42394	6.74553	6.79319	6.4385	6.58823	6.6107	6.18129	7.51203	6.91585	6.41442	6.92128	7.11724	6.8974	6.7993	6.94802	6.71316	6.37556	6.72144
19165	bf_cswbxxxx_0013d02.t3m.scf	NA	27.3.67	RNA.regulation of transcription.putative DNA-binding protein	PGSC0003DMB000000376	Pot_ch12	94.3	100753	100418	6.51554	5.89434	5.93879	6.6044	5.68844	5.95638	6.19061	6.74919	6.94275	6.21869	5.76149	5.95235	6.97552	7.06005	6.04439	6.72704	6.58912	6.59696	6.67718	6.64593	6.0927	6.49574	5.746	6.63519	6.54896	6.61318	6.54896	6.68324	6.06225	6.44508	6.52006	6.4799	6.69404	6.5041	6.72529	6.67669	6.18787	6.31737	6.59216	5.80659
19167	MICRO.6616.C3	unknown protein [Arabidopsis thaliana]	35.2	not assigned.unknown	PGSC0003DMB000000144	Pot_ch08	94.19	552669	553302	15.0635	14.2245	14.8692	14.4906	10.949	12.356	11.9205	14.5951	11.8099	12.4857	11.3928	11.6427	12.1718	12.0717	11.8059	14.3427	11.8895	9.9758	12.352	14.1548	13.2344	13.7601	13.1662	9.72606	14.2368	10.1369	12.8233	13.559	13.4346	14.036	13.6971	11.8496	14.93	11.6694	14.9543	11.924	12.6983	14.351	15.4551	13.5887
19169	MICRO.9182.C1	unknown protein [Arabidopsis thaliana]	27.3.67	RNA.regulation of transcription.putative DNA-binding protein	PGSC0003DMB102000115	Pot_ch09	92.29	1090697	1091059	13.2239	13.9819	14.2059	13.7391	13.5652	13.3648	13.1923	13.0708	12.9723	13.3487	12.9769	13.5652	13.4708	13.3877	13.048	13.6412	12.8919	13.0561	13.3295	12.9927	13.4628	13.229	13.1403	13.0354	12.9256	13.3877	12.81	13.5464	13.946	12.8678	13.1337	13.1403	13.1994	13.4224	13.2793	12.7179	13.4127	12.964	13.6922	13.1354
19171	bf_swstxxxx_0038b11.t3m.scf	NA	35.1	not assigned.no ontology	PGSC0003DMB000000149	Pot_ch10	98.61	588761	589047	11.9917	12.2649	11.5676	12.192	12.7103	11.5567	13.1994	11.8166	11.8705	12.2791	11.7713	12.0033	11.9821	13.0078	12.3087	12.2566	11.7372	11.8965	11.2164	10.7495	12.8073	11.6398	12.0868	10.8735	11.401	10.9516	12.3312	10.9242	13.4876	11.2995	12.6821	13.5907	12.0698	11.3251	11.9749	11.8321	12.4694	12.8289	11.1901	13.2082
19172	MICRO.15611.C1	unknown protein [Arabidopsis thaliana]	33.99	development.unspecified	PGSC0003DMB000000987	#N/A	98.82	40521	40097	10.3841	10.2145	9.92283	10.3963	11.1501	9.80292	10.0194	10.1381	11.1015	11.4925	10.5473	10.5751	10.3173	10.0179	10.6187	9.93278	10.8287	11.3405	10.4479	10.491	9.93455	10.936	10.2564	11.4613	11.0658	10.2509	10.8004	10.8692	9.99985	9.74868	9.86466	9.70978	9.84363	9.35658	10.0664	10.1283	10.1247	10.4441	10.1549	10.8838
19173	MICRO.17401.C1	Mg protoporphyrin IX chelatase [Nicotiana tabacum]	19.1	tetrapyrrole synthesis.magnesium chelatase	PGSC0003DMB000000118	Pot_ch04	92.86	631708	631847	5.92499	6.19198	7.3087	6.18276	8.14534	6.70551	6.515	7.77625	7.89166	5.88228	7.85147	7.38293	6.49629	5.68927	7.26702	5.729	6.65219	6.48398	6.60403	6.98874	6.66962	6.0332	7.16122	7.06294	5.77342	6.08231	5.82913	5.87463	6.24943	6.05076	6.11018	5.79519	6.77159	6.66294	7.39559	6.19373	6.79326	5.74267	6.21071	7.52771
19174	MICRO.17079.C1	Non-symbiotic hemoglobin 2 (Hb2) (SOLly GLB2)	21.03	redox.heme	PGSC0003DMB000000491	Pot_ch03	100	112504	112768	8.80984	7.78463	6.23973	6.43314	6.37452	6.82485	7.85169	6.87226	7.31387	8.76577	9.46329	6.33482	7.5873	7.7901	8.65719	7.98545	7.03506	6.71384	7.55634	9.37824	10.2292	8.72928	6.38439	6.69955	7.06726	6.03069	6.55679	7.04038	6.77159	9.54232	6.45431	6.66484	6.88228	8.23779	6.65623	8.82927	7.03462	6.78175	6.34135	7.64621
19175	MICRO.3464.C1	EMB1417 [Arabidopsis thaliana]	35.1.5	not assigned.no ontology.pentatricopeptide (PPR) repeat-containing protein	PGSC0003DMB000000400	Pot_ch03	98.24	243078	242682	7.31252	7.80554	8.54859	7.94819	7.90835	7.75941	8.04	8.07449	8.19468	7.7191	7.32273	8.11853	7.66681	8.18222	7.24821	7.61121	7.95097	8.46611	7.81543	7.41023	7.7089	7.30016	8.41354	8.238	7.99284	8.10542	8.06779	8.08204	8.89455	7.0996	8.20273	7.91256	8.08935	7.12433	8.14791	6.94275	8.21641	7.31652	7.96867	8.2719
19181	MICRO.1464.C1	protein binding / ubiquitin-protein ligase/ zinc ion binding [Arabidopsis thaliana]	29.5.11.04.02	protein.degradation.ubiquitin.E3.RING	PGSC0003DMB000000760	Pot_ch07	99.64	36308	36586	7.89788	7.30365	7.98528	7.27787	7.19627	7.70095	6.96023	7.15867	7.14228	7.93167	7.51901	7.71499	6.80563	7.76851	7.11446	6.85847	7.17315	7.50198	7.77182	7.27031	7.57372	7.77433	8.00671	7.26493	7.71404	7.61882	6.91402	7.45419	7.79165	7.53053	7.09845	7.14985	7.50477	7.56564	7.59748	6.96304	7.27787	7.20026	7.35197	6.89386
19183	MICRO.14941.C1	NA	35.2	not assigned.unknown	PGSC0003DMB000000406	Pot_ch02	100	223946	223487	10.0375	10.1437	10.1701	10.2844	9.49544	9.77611	9.68067	9.79872	9.50411	10.1175	9.54705	9.91744	9.29914	9.61289	9.78415	9.52829	9.55394	9.8389	10.027	9.57126	9.85474	9.77637	9.98813	9.77611	9.62901	9.97651	9.39563	10.0009	9.77611	10.0369	9.72841	9.81047	10.1897	9.57075	9.77745	9.88082	10.0346	9.52565	10.3736	9.43222
19185	MICRO.9104.C1	unknown protein [Arabidopsis thaliana]	35.2	not assigned.unknown	PGSC0003DMB000000386	Pot_ch02	100	152340	152639	10.9577	10.5902	10.7416	10.0112	10.5627	10.3897	11.217	10.8527	9.34547	10.4814	10.0903	9.53159	10.1048	10.1929	10.7768	10.4106	9.35901	9.4888	9.41704	8.99802	9.30323	8.6428	9.13158	8.96474	9.3223	9.3894	11.1173	10.1203	10.6333	10.0294	10.2323	11.5741	9.26289	10.0156	11.073	9.98474	9.74627	10.6116	10.0679	10.345
19186	MICRO.6944.C2	histidyl-tRNA synthetase [Triticum aestivum]	29.1	protein.aa activation	PGSC0003DMB000000277	Pot_ch01	99.41	79612	79103	12.1765	11.7816	12.0428	11.3161	11.912	11.9609	11.51	11.7351	11.6679	11.7245	11.8918	11.7832	11.8606	11.6478	11.4087	11.4681	11.7016	12.3908	11.8924	12.5074	12.4038	12.2046	12.51	12.5062	12.6606	12.1607	11.995	12.0548	11.9112	11.7579	11.8918	11.8863	11.6191	11.4626	11.7185	11.8518	11.7336	12.0195	11.8231	11.6651
19188	MICRO.12567.C2	NA	35.2	not assigned.unknown	PGSC0003DMB000000430	Pot_ch09	95.65	163913	164303	6.20916	7.12299	8.20786	7.16112	6.67438	7.82223	6.52006	8.20208	7.35166	6.71227	6.91549	7.13275	7.64067	6.17507	7.31961	6.37426	7.79136	6.52868	7.18237	6.07236	6.07491	6.41317	5.91461	6.07321	6.23944	6.71757	6.97336	6.87067	6.62191	6.1141	6.92281	6.09542	6.71465	7.60289	6.33393	7.12571	6.64593	7.86056	8.4528	6.40426
19189	MICRO.6802.C1	hypothetical protein MtrDRAFT_AC148995g28v2 [Medicago truncatula]	35.2	not assigned.unknown	PGSC0003DMB000000017	Pot_ch11	98.15	313654	312307	12.4091	11.9248	12.5403	12.3642	12.6582	12.2518	12.268	12.2469	13.0182	12.2498	13.3487	12.6845	12.8948	11.9013	13.0389	11.9087	12.9991	12.4572	13.1294	11.5195	11.0958	10.4369	10.7019	11.9976	11.6851	12.1165	12.4346	12.1438	12.1249	10.9587	11.6694	11.7754	11.5889	12.4771	11.8321	12.1971	12.5666	12.139	12.201	13.1173
19190	MICRO.1288.C1	AIG1 [Medicago truncatula]	29.3.3	protein.targeting.chloroplast	PGSC0003DMB000000290	Pot_ch01	99.39	417330	415857	10.3383	10.426	10.449	10.9166	10.2594	10.3798	10.233	10.3082	10.1037	10.1773	9.85507	10.0867	9.85753	9.77637	10.5121	9.74868	10.2564	9.52645	10.7006	9.40544	9.70714	9.81819	9.68281	9.21649	9.35126	9.66696	9.36002	9.42236	9.38312	9.98148	9.55092	10.6001	10.6541	10.2204	10.4472	10.2601	10.0547	10.0148	10.3586	9.67038
19191	MICRO.484.C4	NA	10.2	cell wall.cellulose synthesis	PGSC0003DMB000000216	Pot_ch05	98.16	168159	168757	7.16112	7.26947	7.03685	7.47842	8.17594	6.76936	7.40156	7.39783	7.37899	7.31064	7.95345	7.35406	7.07555	6.93319	7.63004	7.11307	7.16142	7.65517	7.34917	7.93395	8.26351	7.54177	7.55789	7.5141	7.73333	8.13397	8.06177	7.5708	8.18784	7.43306	7.91244	8.17225	6.69155	7.22987	7.12882	6.93978	6.50213	7.92766	6.81162	8.46978
19194	MICRO.68.C2	Phospho-2-dehydro-3-deoxyheptonate aldolase 1, chloroplast precursor (Phospho-2-keto-3-deoxyheptonate aldolase 1) (DAHP synthetase 1) (3-deoxy-D-arabino-heptulosonate 7-phosphate synthase 1)	13.1.6.1.1	amino acid metabolism.synthesis.aromatic aa.chorismate.3-deoxy-D-arabino-heptulosonate 7-phosphate synthase	PGSC0003DMB000000404	Pot_ch04	96.84	237696	238359	12.7685	11.4493	11.5155	12.9457	12.5049	11.4687	12.6482	12.1909	12.1674	12.7206	13.0741	12.8345	12.4363	13.0136	12.3539	11.3138	11.9592	13.3334	12.0575	14.1444	14.2245	13.5216	12.9991	13.0755	13.0528	14.3268	12.7487	13.2552	13.1644	12.6907	13.7196	12.8142	11.8013	12.569	11.5463	11.8782	11.9814	12.7896	11.1589	12.3939
19196	bf_cswcxxxx_0011b06.t3m.scf	Nucleic acid binding NABP [Medicago truncatula]	35.2	not assigned.unknown	PGSC0003DMB000000086	Pot_ch04	99.08	64033	63277	7.20283	7.41656	7.53346	7.45931	7.1125	7.32028	7.37749	7.25893	7.30708	7.18635	6.81879	7.14748	7.13361	7.21653	7.42081	7.19729	7.24934	6.77726	7.24346	6.88264	7.40573	6.95097	6.89644	6.85231	6.64799	6.89949	6.6295	6.71302	6.69031	6.84549	6.84045	7.23798	7.23286	7.10183	7.38114	7.19432	7.60535	7.19865	7.30365	7.04855
19199	MICRO.6126.C2	Initiation factor eIF-4 gamma, middle; Initiation factor eIF-4 gamma, MA3 [Medicago truncatula]	29.2.3	protein.synthesis.initiation	PGSC0003DMB000000047	Pot_ch07	99.93	1320179	1321591	11.3508	11.3373	11.1947	11.114	11.1278	11.3218	10.9926	11.24	11.327	10.963	11.3024	11.0612	11.0482	11.1306	11.1238	10.8926	11.3264	11.5202	11.6522	11.3113	11.0883	11.5168	11.6759	11.3771	11.5188	11.5546	11.4239	11.0845	11.072	11.2195	11.2195	11.1255	11.5783	11.1612	11.4909	11.2967	11.0291	11.3835	11.4336	10.9541
19200	MICRO.13743.C1	unknown protein [Arabidopsis thaliana]	35.2	not assigned.unknown	PGSC0003DMB000000497	Pot_ch03	97.33	273515	272696	9.44208	9.32683	8.19195	9.57017	8.51946	9.39648	9.3493	9.21737	9.30642	8.32976	9.56612	8.63774	9.39075	9.1603	9.54205	8.16675	9.20622	9.85663	8.55267	8.81559	9.00098	10.1276	10.1983	8.82389	10.0643	8.76285	9.89285	8.8744	8.96904	9.3415	9.57343	8.41417	8.5335	8.64094	9.47174	8.48774	8.26748	9.54118	8.52214	9.27904
19201	STMEH52TV	NA	31.4	cell. vesicle transport	PGSC0003DMB000000039	Pot_ch03	99.02	2468789	2469093	8.62138	8.97177	7.6919	7.90364	7.9957	7.91886	8.82609	8.96199	8.88927	8.14287	8.50294	8.74452	8.06763	8.18728	8.13417	8.92371	8.7448	8.08864	8.21624	8.71133	7.93716	8.42446	8.29794	7.63842	7.56707	7.77599	8.81173	7.58507	7.38439	8.099	8.24962	8.93587	7.88917	9.25623	9.05942	8.36764	8.10656	8.62241	8.79459	8.27822
19202	MICRO.14937.C1	putative protein [Arabidopsis thaliana]	35.1	not assigned.no ontology	PGSC0003DMB000000810	Pot_ch07	99.29	32194	31493	8.79713	8.92038	8.53383	9.25573	8.56135	9.02736	9.19967	9.00665	9.04404	8.64261	8.53499	9.0316	9.14878	8.58697	9.02636	9.35744	8.89231	9.27875	9.26211	9.49136	9.41668	9.01309	9.36444	9.48474	8.66734	8.76676	8.75571	8.69774	8.90193	8.50412	9.37398	8.55647	8.59977	8.56117	8.63107	9.03288	9.21472	9.25738	9.22197	8.48453
19203	MICRO.5680.C1	unknown protein [Arabidopsis thaliana]	35.2	not assigned.unknown	PGSC0003DMB000000240	Pot_ch08	100	957877	958074	11.8092	11.3187	8.17396	9.51306	11.6072	11.0193	8.37452	11.1988	8.58338	8.34144	11.4149	8.579	8.67721	11.7231	12.0469	11.2108	8.4871	8.04166	11.6051	8.17225	11.3458	10.5025	9.67317	11.3514	11.058	8.29959	8.70548	8.51107	8.72928	11.9151	8.2223	12.4489	10.695	9.70013	11.3024	11.1862	11.549	9.85448	8.09829	12.1481
19205	MICRO.3525.C1	AGO1-1 [Nicotiana benthamiana]	27.3.36	RNA.regulation of transcription.Argonaute	PGSC0003DMB000000087	Pot_ch06	98.35	1048290	1048946	8.68756	9.27739	9.19169	9.15533	8.57999	8.93303	8.59501	8.46063	8.07962	8.73419	7.7171	8.4241	8.30769	8.51673	8.92342	8.57679	8.42196	7.68996	8.96428	7.36273	8.1099	7.42106	7.82128	7.37142	7.29767	8.13288	7.47417	7.71197	7.77211	8.15022	8.08954	9.21705	8.99802	8.65087	8.90452	8.48378	8.63134	8.4364	8.96701	7.60267
19206	MICRO.10593.C2	arm repeat-containing protein [Nicotiana tabacum]	29.5.11.04.02	protein.degradation.ubiquitin.E3.RING	different hits	#N/A	99.82	587673	587107	9.8588	9.68835	9.96615	9.97039	9.67985	9.97987	9.73596	9.89389	9.63001	9.62394	9.68494	9.6998	9.76431	9.75039	9.79328	9.90221	9.76733	8.93046	9.77473	9.06333	9.38094	9.31997	9.54405	9.30758	9.15131	9.4173	9.66859	9.46716	9.13651	9.58484	9.22498	9.82751	9.94547	9.80847	9.98256	10.0201	9.84222	9.64348	10.2646	9.86241
19214	MICRO.3286.C2	beta-cyanoalanine synthase like protein [Solanum tuberosum]	13.1.5.3.01	amino acid metabolism.synthesis.serine-glycine-cysteine group.cysteine.OASTL	PGSC0003DMB102000010	Pot_ch01	100	1633598	1633865	11.8676	12.8638	12.0195	12.8128	12.7458	11.0407	11.6759	10.7028	11.3758	11.6267	11.6086	11.6602	11.4822	11.6086	12.4324	11.8013	11.8956	11.6065	11.7997	11.912	11.7535	11.4694	11.6586	11.6872	11.063	11.2411	11.7304	12.6136	11.2411	10.677	11.5292	10.7641	12.3098	12.6543	11.3138	10.0903	11.462	11.7077	11.1623	12.6062
19219	bf_ivrootxx_0013c12.t3m.scf	Os06g0258900 [Oryza sativa (japonica cultivar-group)]	35.1	not assigned.no ontology	PGSC0003DMB000000026	Pot_ch03	99.12	1562680	1563132	9.35692	9.46416	9.25192	9.44533	9.15506	9.72969	9.19039	9.18199	9.17082	8.73449	9.21944	8.73677	9.38177	8.80656	9.04318	8.4528	9.28247	9.34958	9.04793	8.82091	9.4232	9.24328	9.40251	9.35602	8.96217	9.13507	9.26859	8.92797	8.83248	9.60464	9.65181	9.09123	9.01229	8.91998	9.1054	9.22681	8.51269	9.38069	8.92704	9.15768
19220	MICRO.655.C1	SCPL45; catalytic/ serine carboxypeptidase [Arabidopsis thaliana]	29.5.05	protein.degradation.serine protease	PGSC0003DMB000000467	Pot_ch01	99.74	120392	120782	5.96235	5.80237	5.9627	5.9417	6.61849	5.92828	6.42352	5.94472	6.11121	6.26892	7.15231	5.92252	6.22768	6.30757	6.25281	5.76412	6.20491	6.46857	5.84958	7.2843	7.57642	7.10557	5.92933	6.81067	5.99127	5.9934	6.18649	6.46397	6.13864	6.04038	6.97535	5.93202	5.8784	6.38293	5.93273	6.49304	6.26651	7.07051	5.92781	6.91496
19222	STMGP62TV	NA	35.2	not assigned.unknown	PGSC0003DMB000000263	Pot_ch09	98.22	801646	801982	8.04542	8.31922	7.75571	8.39633	8.70956	6.58116	6.95362	6.23831	6.86908	7.83389	7.01383	8.46506	7.75015	7.7909	6.9866	7.93454	6.48764	7.37237	7.83721	8.67108	8.86515	8.59519	8.73496	7.79454	7.1722	8.67337	7.57001	7.73024	9.5866	6.75072	8.60436	6.71302	8.16742	7.64578	6.69693	6.15537	6.71642	6.81505	7.38887	7.32679
19227	cSTE27O23TH	kinase [Arabidopsis thaliana]	29.4	protein.postranslational modification	PGSC0003DMB000000076	Pot_ch07	98.91	1005445	1006087	7.86966	7.96624	7.93521	7.93594	8.07229	7.78739	7.80493	8.2167	7.52352	8.08954	7.73024	7.94952	7.77384	7.66906	7.68445	7.72451	7.69659	7.20559	8.24494	7.6313	7.25944	7.15126	7.68282	7.61617	7.06193	7.21336	7.21917	7.5744	7.17937	7.77211	7.32099	7.6592	7.55925	7.97134	8.1042	7.63924	7.93783	7.28796	7.76707	7.46385
19231	MICRO.644.C1	unknown protein [Arabidopsis thaliana]	35.2	not assigned.unknown	PGSC0003DMB000000342	Pot_ch08	98.79	473963	475451	7.83593	7.71595	7.38426	7.64311	8.5056	8.09874	8.1753	8.38795	7.88476	7.63924	8.99883	8.60709	8.54173	8.17673	8.49981	7.65478	7.67861	9.1945	8.00081	8.3645	9.14046	8.46393	8.46441	9.25381	8.88397	8.00028	8.85809	8.48684	8.85037	8.28095	8.38727	8.32872	7.6497	8.33304	8.14514	8.17695	8.05751	8.39431	7.35393	8.84977
19233	MICRO.2879.C1	Wiscott-Aldrich syndrome, C-terminal [Medicago truncatula]	35.1	not assigned.no ontology	PGSC0003DMB000000496	Pot_ch09	99.54	173654	173438	5.89901	6.41124	5.8935	6.74473	6.70797	6.36589	6.66667	6.16007	6.04969	6.00779	6.40619	6.69155	6.03821	6.38293	6.25832	6.49574	6.15266	6.00835	6.46292	5.89314	5.99082	6.01432	5.99071	6.40426	6.09688	5.8971	5.82774	5.95166	5.9431	5.99732	6.15246	6.21658	5.92933	7.42081	6.7835	6.27336	6.98795	7.45586	6.22022	7.17956
19238	MICRO.6209.C1	unknown protein [Arabidopsis thaliana]	35.2	not assigned.unknown	PGSC0003DMB000000387	Pot_ch11	99.17	40320	39962	6.29262	6.7525	7.06054	6.66104	6.66414	6.5423	6.88947	6.44811	6.62914	7.14688	6.52868	6.62249	6.83264	6.72008	6.84375	6.82485	6.58325	7.34768	6.66139	7.10235	6.46978	7.31293	7.23086	7.27031	7.84151	7.67575	7.49475	7.55463	7.79319	6.11658	6.94042	6.02171	6.50056	6.83852	6.9588	6.08231	6.69955	6.63734	6.92693	7.0631
19240	MICRO.15100.C1	Cyclin-like F-box [Medicago truncatula]	17.2.2	hormone metabolism.auxin.signal transduction	PGSC0003DMB102000083	Pot_ch02	99.61	1306305	1307081	9.98107	10.6173	10.3279	10.2493	9.70065	9.59918	10.2973	10.1257	9.61624	10.0843	9.85287	9.47074	9.76096	9.89494	9.81075	9.98951	9.75534	9.44853	9.88524	9.13693	9.01246	9.28473	8.92171	8.98068	9.22303	9.13011	9.33268	9.31861	9.36331	8.69376	9.83664	10.2179	9.79392	9.73763	9.66225	9.50389	9.63524	9.27505	9.90221	9.14115
19242	MICRO.6507.C1	Helicase-like protein [Oryza sativa (japonica cultivar-group)]	35.2	not assigned.unknown	PGSC0003DMB000000215	Pot_ch06	96.6	508340	508633	7.37809	7.74673	7.72886	6.70414	7.25538	7.02143	7.15231	7.40539	7.0267	7.33065	7.13392	7.01642	7.22915	7.90346	6.70065	7.10427	7.21018	6.87798	7.14163	6.72374	6.84568	6.99922	6.22729	7.0747	6.79061	6.63691	6.86627	6.75885	6.96166	6.84375	6.80665	7.34086	7.51855	7.01078	7.77967	7.43211	8.0538	6.09438	7.4882	7.0079
19244	bf_cswbxxxx_0057f12.t3m.scf	NA	35.2	not assigned.unknown	PGSC0003DMB000000098	Pot_ch01	96.09	271630	272242	8.68813	8.51597	7.27985	8.55772	8.79113	7.01078	7.90078	7.57342	8.78903	7.22558	8.3711	9.02957	7.18542	8.35321	8.90169	8.47421	8.80555	8.12445	8.47278	7.48473	7.77648	7.40299	7.78162	8.46393	8.70698	7.46603	7.96547	6.949	8.73721	8.60729	7.59405	7.80923	8.24779	7.17577	8.56092	6.92452	6.84655	7.21278	6.78447	8.17463
19245	MICRO.9378.C1	protein binding [Arabidopsis thaliana]	27.3.99	RNA.regulation of transcription.unclassified	PGSC0003DMB000000098	Pot_ch01	95.59	1621317	1621723	10.0888	10.2148	9.26834	10.3809	9.20699	9.27036	9.3666	10.2631	10.2683	9.38594	9.28315	10.3021	9.21367	9.54705	9.97102	10.1668	10.0759	10.6112	10.1568	9.60728	10.6001	9.64658	9.83139	9.59092	10.5433	9.67109	10.5315	9.51596	10.8086	10.2179	9.4804	9.59357	10.4936	9.73887	10.3995	9.09656	9.37051	9.31881	8.94902	10.3711
19247	MICRO.7430.C1	putative starch branching enzyme [Populus trichocarpa]	2.1.2.03	major CHO metabolism.synthesis.starch.starch branching	PGSC0003DMB000000076	Pot_ch07	100	1725026	1724916	6.43892	6.63906	6.71227	6.53084	6.42144	6.62038	6.43694	6.44352	6.64293	6.46518	6.48875	6.41493	6.54949	6.59068	6.47437	6.25084	6.76438	7.00701	6.63533	6.79949	6.9104	7.04774	7.18889	6.94327	6.97325	6.78136	6.86038	6.80544	7.05076	6.72597	6.48692	6.59401	6.56239	6.22977	6.52247	6.57743	6.8273	6.53447	6.69411	6.53416
19248	154H04AF.esd	KH, type 1 [Medicago truncatula]	27.4	RNA.RNA binding	PGSC0003DMB000000152	Pot_ch11	98.38	115151	114905	8.49678	8.47306	9.13999	8.53564	8.33742	8.55914	8.67363	8.42056	8.33625	8.75373	7.99489	8.16089	8.21015	9.00988	8.39523	8.45961	8.33809	7.73484	8.52548	7.67208	7.89653	7.63555	7.57739	7.691	7.68445	7.60289	7.44696	7.72745	7.42323	8.21533	7.68525	8.37271	8.5066	8.07037	8.51946	8.5861	8.964	7.83157	8.60594	7.82049
19249	bf_arrayxxx_0085g04.t3m.scf	unknown protein [Arabidopsis thaliana]	35.1	not assigned.no ontology	PGSC0003DMB000000232	Pot_ch01	97.67	79522	79779	8.55941	8.72355	8.94851	8.42004	8.63973	8.79306	8.59519	8.58426	8.64471	9.09045	8.46371	8.73251	8.68473	9.12044	8.13435	8.85175	8.55597	9.38684	8.42471	9.36125	9.21792	9.39955	8.8593	9.23215	9.44324	9.20114	8.94417	9.32904	9.06911	8.40079	8.77242	8.33448	9.14246	8.66116	8.86393	8.65178	8.83399	8.25797	8.64048	8.28947
19256	bf_ivrootxx_0010d04.t3m.scf	NA	35.2	not assigned.unknown	PGSC0003DMB101000029	Pot_ch04	NA	NA	NA	6.95908	7.94057	9.01526	8.55529	8.60096	6.68059	7.43883	7.05023	6.92205	7.25893	7.57545	6.80192	7.06593	7.05754	7.4035	6.42942	6.647	8.43595	6.92034	10.0646	8.55831	8.97295	7.81831	9.08011	8.99416	8.88201	7.89728	8.50893	8.98655	8.70437	8.40079	9.49454	8.02927	8.35358	7.58678	8.39497	7.7837	9.28012	6.67711	8.72377
19257	MICRO.6759.C1	unknown protein [Arabidopsis thaliana]	29.5.11.03	protein.degradation.ubiquitin.E2	PGSC0003DMB000000008	Pot_ch10	100	3358353	3358048	8.08864	8.44962	8.472	7.94237	7.97393	8.04448	7.92261	7.89569	7.81041	8.21148	7.66512	8.19195	7.78684	8.33304	7.92458	7.75766	7.789	8.85843	7.77586	8.56135	9.18097	8.78326	8.89064	8.61466	8.29328	8.37084	8.32841	7.99203	8.68108	8.75646	8.88422	8.20326	8.30888	8.30403	8.11987	8.40257	8.67744	8.26179	7.87719	7.47822
19258	MICRO.3163.C1	FtsH-like protein precursor [Solanum lycopersicum]	29.5.07	protein.degradation.metalloprotease	PGSC0003DMB000000032	Pot_ch04	99.65	1988778	1990215	11.0969	10.7245	10.7977	10.459	11.7372	10.6816	10.4631	10.8466	10.7218	10.511	11.181	10.7218	10.7763	10.3897	10.5692	10.0309	10.3669	13.773	10.8352	13.9431	13.4856	13.0804	13.7855	13.2774	13.1644	13.0741	11.9355	11.5518	13.6971	13.1589	13.1173	10.4515	11.3538	10.7809	11.0042	11.0401	10.7904	10.8646	10.7577	11.2531
19259	SDBN002N19u.scf	Homeodomain-related [Medicago truncatula]	27.3.20	RNA.regulation of transcription.G2-like transcription factor family, GARP	PGSC0003DMB000000008	Pot_ch10	97.73	3958403	3957789	7.86988	8.50018	7.57312	8.36277	8.08059	7.95302	8.23616	7.85909	8.03593	8.72928	8.06984	7.45712	8.68497	8.04734	8.05729	7.74896	7.77586	7.63476	8.11802	8.31457	7.49491	7.65063	7.95362	7.61234	8.08059	7.86189	8.39999	8.00215	8.59827	8.60115	8.67758	8.36786	8.45961	8.06763	8.43025	7.81143	8.743	8.23466	8.17826	8.27393
19260	MICRO.9953.C1	hypothetical protein OsJ_027948 [Oryza sativa (japonica cultivar-group)]	27.3.99	RNA.regulation of transcription.unclassified	PGSC0003DMB000000155	Pot_ch12	97.09	1093680	1093096	9.5507	9.4808	9.46265	9.8603	9.07101	9.14413	9.0909	9.44507	9.02845	9.3102	8.83327	9.36493	9.37538	9.69373	9.03657	9.34825	9.11213	9.13127	9.54933	8.77581	8.87784	9.33321	8.97437	9.254	8.99782	9.21249	8.96345	9.31527	8.98826	9.03814	9.1341	9.44618	9.64899	9.48708	9.58913	9.10691	9.42533	9.099	9.81665	8.85017
19261	bf_cswbxxxx_0033g05.t3m.scf	sterol glucosyltransferase [Withania somnifera]	11.8	lipid metabolism.'exotics' (steroids, squalene etc)	PGSC0003DMB000000294	Pot_ch04	99.53	30332	30119	7.93734	8.2843	8.39612	7.6363	8.37715	8.01029	7.78684	7.98736	8.4121	7.93027	8.80656	8.65586	7.55075	7.92962	8.27527	7.58931	8.42732	8.22481	8.43564	7.90763	8.24962	8.04877	8.45392	8.11555	8.14228	7.90117	8.2472	7.94466	8.76056	7.7919	8.34051	7.72181	8.61018	7.98243	8.61546	8.39193	8.8451	9.09593	8.16149	8.99508
19262	MICRO.13111.C1	patatin-like protein 3 [Nicotiana tabacum]	33.1	development.storage proteins	PGSC0003DMB000000004	Pot_ch02	100	140192	140581	7.51019	7.44745	7.21413	6.61245	8.74533	7.13585	6.97325	7.13768	7.46696	7.08231	8.33424	7.8811	7.3762	6.40981	6.5423	8.24544	6.74273	8.99051	6.52216	10.0459	8.31887	9.18545	8.2767	9.48206	10.3258	9.33106	11.1232	9.94957	8.737	8.25972	9.57676	6.6524	7.05539	7.47569	7.48413	7.25538	7.19095	8.42446	6.828	7.9659
19263	MICRO.2206.C1	ACS12; 1-aminocyclopropane-1-carboxylate synthase [Arabidopsis thaliana]	17.5.1	hormone metabolism.ethylene.synthesis-degradation	PGSC0003DMB101000099	Pot_ch03	99.37	123938	124566	7.82368	8.18134	7.98576	7.8707	7.63004	7.39287	7.39766	7.34592	7.41718	7.84443	7.54081	7.52209	7.38131	7.47854	7.81184	7.43752	7.47986	7.13666	7.49126	6.96229	7.24459	6.81562	7.00123	6.97728	6.85582	6.97115	6.77909	6.89175	7.06342	6.97115	6.87463	7.29339	7.32402	7.61987	7.56451	7.56718	7.55193	7.15151	7.40177	7.3493
19264	MICRO.17757.C1	NA	35.2	not assigned.unknown	PGSC0003DMB000000243	Pot_ch05	98	301100	301497	9.53892	10.203	9.91401	9.73543	9.75829	9.79161	10.0636	9.68397	9.83139	9.69845	9.44293	9.20834	9.3666	10.2899	9.73282	9.97831	9.76096	10.284	9.52261	9.81176	10.1776	9.67809	10.4216	10.4479	9.72939	10.2382	9.77578	10.2735	10.1015	10.0899	10.0349	9.94203	9.57343	9.8486	9.59856	9.28824	9.89422	9.69913	9.37634	10.0276
19266	STMIA57TV	Proteasome component region PCI [Medicago truncatula]	29.5.11.20	protein.degradation.ubiquitin.proteasom	PGSC0003DMB000000234	Pot_ch04	98.05	809408	808845	8.54205	8.66511	8.53801	9.19216	8.62298	8.37781	8.60619	8.49314	8.70464	8.94336	8.68209	8.34952	8.04496	8.34331	8.45156	8.37194	8.74701	9.50001	8.97143	9.45265	9.76659	9.32927	9.7475	9.3011	9.01069	8.85564	9.12555	9.19697	9.81755	8.69676	9.37692	8.5056	8.25972	8.44905	8.61564	8.45525	8.56287	8.95444	8.67046	8.90848
19273	bf_arrayxxx_0062d01.t7m.scf	NA	35.1	not assigned.no ontology	PGSC0003DMB000000496	Pot_ch09	97.66	205250	205847	9.18516	9.14906	9.26003	9.44324	9.04851	9.18595	9.10872	9.11271	9.04927	9.22877	9.13329	9.07777	8.96053	9.06154	9.31549	9.30514	9.16961	9.1603	9.41428	9.10481	9.158	9.19697	9.30701	9.21944	8.89874	9.11674	9.10221	9.03814	9.2488	9.34633	9.21448	9.05383	9.33781	9.09289	9.31716	9.16985	9.48159	9.03499	9.41403	8.88311
19274	STMIL45TV	hypothetical protein OsJ_008987 [Oryza sativa (japonica cultivar-group)]	29.4	protein.postranslational modification	different hits	#N/A	96.53	50112	50313	8.28904	5.71995	5.67871	5.68636	5.62603	8.27965	5.66667	5.68816	5.70497	8.77294	8.7642	7.63924	6.72893	5.71954	8.60256	6.7105	5.59873	5.68844	8.52366	7.58277	5.69755	6.90504	5.68011	5.64643	7.62361	6.72238	5.63195	5.57586	7.70961	8.16351	5.642	9.07672	8.43681	5.59873	7.68574	8.25384	7.1035	5.65948	7.37211	5.77837
19275	MICRO.5619.C2	DNA-binding SAP; Zinc finger, MIZ-type; Zinc finger, FYVE/PHD-type [Medicago truncatula]	27.3.67	RNA.regulation of transcription.putative DNA-binding protein	PGSC0003DMB000000017	Pot_ch11	99.42	153308	154510	10.5627	10.9681	10.9181	10.7353	10.3337	10.871	10.5944	10.6279	10.4692	10.4399	10.2851	10.5007	10.4822	10.6304	10.3581	10.1376	10.5713	9.60353	10.4624	9.60611	9.87446	9.55558	9.58913	9.36515	9.43653	10.0016	9.41476	9.72081	9.65027	9.91342	9.94576	10.7853	10.5744	10.4361	10.5653	10.3581	10.6389	10.3487	10.7426	9.78881
19277	MICRO.1078.C1	cytochrome c oxidase family protein-like [Solanum tuberosum]	9.7	mitochondrial electron transport / ATP synthesis.cytochrome c oxidase	PGSC0003DMB000000078	Pot_ch12	99.34	564070	564371	11.5229	11.1665	11.1737	11.6361	11.1779	11.2512	11.1015	11.5806	11.761	11.4992	11.4155	11.3018	11.7631	11.4946	10.9835	11.572	11.6228	11.8084	11.7816	12.192	11.2274	12.0238	11.5761	11.7931	11.9968	11.9994	12.152	12.0298	11.6602	11.5806	11.6304	11.2043	11.9479	11.7386	11.5271	11.4056	10.9443	11.6865	11.5355	11.4231
19279	MICRO.6514.C3	Peptidase S1 and S6, chymotrypsin/Hap; Immunoglobulin/major histocompatibility complex; AAA ATPase, central region; SMAD/FHA [Medicago truncatula]	29.5.09	protein.degradation.AAA type	PGSC0003DMB000000298	Pot_ch09	98.85	185635	185204	12.105	12.3995	12.2895	12.4572	12.1853	12.0334	12.0273	11.9696	12.0097	12.0868	11.7808	12.1058	11.8823	12.084	11.9387	11.7776	12.0983	11.9821	12.2791	11.9968	12.0575	11.3277	11.9994	11.8013	11.3998	11.8581	11.5707	11.7372	11.6782	11.7077	11.7541	12.1363	12.1133	12.1307	12.0895	11.918	12.0141	12.0895	12.3721	12.0186
19288	bf_mxlfxxxx_0043b03.t3m.scf	NA	35.2	not assigned.unknown	No Significant Hit	#N/A	NA	NA	NA	5.9943	6.17646	7.473	7.73551	6.19675	6.09584	7.28764	6.00346	7.18438	7.73417	5.84238	7.34978	5.99127	5.90236	6.28678	6.12305	7.04217	6.57773	6.42269	6.44557	5.89374	6.15667	6.75885	5.98531	6.00234	6.82378	6.97097	7.01178	6.62618	6.26372	7.08657	6.04504	6.14319	7.43364	6.20336	5.96166	6.03408	7.49886	7.88573	6.48581
19289	MICRO.5816.C1	putative mitogen-activated protein kinase 1 [Medicago sativa]	30.6	signalling.MAP kinases	PGSC0003DMB000000313	Pot_ch07	97.95	144098	144487	11.6759	12.6294	11.5992	12.6456	12.4142	12.6746	12.2934	12.5334	12.2313	11.4999	11.2962	11.6029	12.5759	11.6611	12.4717	12.2245	12.3261	12.5439	11.7092	12.3131	12.4453	11.6658	12.5882	12.5142	11.7393	11.6752	12.7797	11.6602	12.3801	11.69	12.6933	12.562	11.7289	11.6611	11.5438	12.5256	12.5026	12.5164	12.8771	12.3401
19292	MICRO.17110.C1	catalytic/ lactoylglutathione lyase [Arabidopsis thaliana]	13.2.3.2	amino acid metabolism.degradation.aspartate family.threonine	PGSC0003DMB000000037	Pot_ch07	98.47	174862	174538	9.24303	9.6998	9.21649	9.8486	9.43762	9.9611	9.59423	9.83538	10.0166	9.25666	9.5645	9.8603	9.75471	9.31106	9.60812	9.55792	9.8517	9.42187	9.70044	8.99669	9.34739	9.20012	9.56676	9.42932	9.08366	9.15318	9.29019	8.93382	9.64158	9.44259	9.24911	9.13113	9.37017	9.48159	9.54288	9.64715	9.81047	10.0481	9.67317	9.97068
19293	MICRO.4685.C1	unknown protein [Arabidopsis thaliana]	35.1	not assigned.no ontology	PGSC0003DMB000000198	Pot_ch08	100	1147383	1147484	6.8681	7.01615	6.58585	6.88434	7.81616	6.73142	6.79074	6.81041	6.80276	6.75806	7.04823	6.96006	6.84822	6.816	7.11023	6.71913	6.70312	8.26203	6.84822	8.24072	8.10669	8.3338	8.4035	8.62858	9.54459	8.27965	8.82294	8.51724	8.62596	7.94507	8.34381	6.9911	7.32887	7.01101	7.15055	6.90641	7.0738	7.75528	7.02407	7.33397
19294	MICRO.5794.C1	putative RNA processing factor 1-like [Solanum tuberosum]	29.2.2.50	protein.synthesis.misc ribosomal protein.BRIX	PGSC0003DMB000000101	Pot_ch11	99.69	531820	532141	9.33812	9.82545	9.58338	8.73677	9.15748	8.75845	9.46596	9.51904	9.10032	9.47432	8.28963	9.06624	9.31527	9.39614	9.05577	8.96265	9.08344	8.77294	8.7426	8.94385	8.74949	8.6513	8.62858	8.72928	8.4797	8.75391	8.12944	8.0748	8.45911	8.45011	8.59005	9.16911	8.91773	9.5065	9.10221	8.97973	9.02957	8.76104	8.99669	8.05896
19295	bf_suspxxxx_0041g03.t3m.scf	NA	35.2	not assigned.unknown	No Significant Hit	#N/A	NA	NA	NA	7.4002	8.97485	8.73744	7.73565	8.23281	7.67533	5.86437	7.4781	7.32661	8.29548	7.97875	6.01697	5.7404	7.90296	7.43322	5.88506	7.5415	7.10017	5.81118	5.64343	5.78823	7.50799	6.49011	5.68039	7.8274	8.02905	7.28883	7.70486	6.81879	7.21514	6.77178	7.88258	8.50938	7.31826	5.82598	7.6322	6.0029	8.22405	8.18828	7.87785
19296	cSTB34A21TH	Protein of unknown function DUF6, transmembrane [Medicago truncatula]	33.99	development.unspecified	PGSC0003DMB000000004	Pot_ch02	99.54	2751622	2751407	6.61922	6.76333	6.64643	6.70284	6.97717	6.60762	6.7107	6.69155	6.88319	7.16844	6.82781	6.68754	6.55489	6.52868	6.86075	6.67123	7.06593	6.97734	6.94339	7.24793	7.05984	6.69507	6.66167	6.67878	6.97586	7.05356	6.87919	7.13188	7.14758	6.73578	6.87743	7.0506	6.55626	6.90552	6.76995	7.10889	6.75535	6.7672	6.67899	6.70825
19297	MICRO.11283.C1	Os05g0145000 [Oryza sativa (japonica cultivar-group)]	29.5.11.04.02	protein.degradation.ubiquitin.E3.RING	PGSC0003DMB000000087	Pot_ch06	99.7	1828012	1827341	8.06214	7.81831	6.63454	7.80032	7.12719	7.95048	8.64048	6.98056	7.00351	7.74393	8.23592	8.28217	8.03116	7.85973	7.89193	8.38883	7.20084	6.70284	7.18943	8.2561	8.17799	6.92599	9.22094	8.08901	6.69549	7.11796	6.97988	7.66153	8.94981	8.55208	6.98621	8.18828	7.84101	8.15088	8.68014	6.9023	8.77371	8.16997	7.10889	8.26961
19298	cPRO3N8TH	Peptidase S1 and S6, chymotrypsin/Hap; Immunoglobulin/major histocompatibility complex; AAA ATPase, central region; SMAD/FHA [Medicago truncatula]	29.5.09	protein.degradation.AAA type	PGSC0003DMB000000298	Pot_ch09	99.11	193161	192937	7.44122	7.77808	8.14468	7.86605	7.58857	7.54835	7.52189	7.58198	7.38989	7.45447	6.98429	7.28645	7.5352	7.49665	7.69776	7.28645	7.6919	7.18762	7.54548	7.16844	7.57098	6.96384	7.2948	7.21687	7.11513	7.26892	7.00934	7.21653	7.09265	7.2572	7.17537	7.65027	7.61325	7.6968	7.57664	7.43739	7.69162	7.58452	7.87033	7.21129
19300	STMCY51TV	NA	35.2	not assigned.unknown	PGSC0003DMB000000211	Pot_ch11	98.24	860187	859791	6.78907	6.57263	6.47533	6.26818	6.70497	6.26168	6.75806	6.42693	6.4839	6.53015	6.70497	6.69003	6.6066	6.70092	6.39164	6.31378	6.46728	6.5775	6.40981	6.86308	6.98429	6.77413	6.60616	6.75733	6.69707	6.49566	6.67236	6.37375	6.53593	6.79564	6.59283	6.97439	6.3991	6.79628	6.64085	6.60528	6.68372	6.93553	6.41927	6.77733
19301	MICRO.11830.C1	hypothetical protein OsI_023664 [Oryza sativa (indica cultivar-group)]	30.3	signalling.calcium	PGSC0003DMB101000020	Pot_ch02	99.6	2310989	2311982	12.1058	12.7103	12.5655	12.5998	11.7808	11.983	11.3967	12.3551	11.6258	12.3479	11.4986	11.9087	11.7646	12.1802	11.8222	11.7116	11.9814	10.7697	11.9445	10.2711	10.3527	10.5678	10.9059	10.3874	10.2469	10.6996	11.3496	11.1543	10.6531	12.077	10.936	12.2611	12.0655	11.9789	12.0532	11.9453	11.6463	11.3583	12.5288	11.3
19302	MICRO.3971.C3	FIP2; protein binding / voltage-gated potassium channel [Arabidopsis thaliana]	34.15	transport.potassium	PGSC0003DMB000000506	Pot_ch10	100	61649	61927	10.233	10.677	10.6912	10.7692	10.2543	10.4872	10.3168	10.413	10.2525	10.4953	10.2215	10.6219	10.3901	10.4022	10.3383	10.4458	10.5241	10.2789	10.597	10.5135	10.3254	10.2601	10.464	10.4269	10.5236	10.2398	10.2262	10.508	10.2354	10.148	9.99051	10.4438	10.5362	10.6177	10.4705	10.4726	10.4277	10.3199	10.7404	10.0125
19303	MICRO.13087.C1	GTP binding / translation elongation factor [Arabidopsis thaliana]	30.5	signalling.G-proteins	PGSC0003DMB000000118	Pot_ch04	98.63	1035581	1035726	7.69242	7.24976	7.60212	7.52736	7.8191	7.57312	7.63788	7.95773	7.61617	7.15231	7.63379	7.21003	7.99489	7.31652	7.5622	7.27156	7.39707	7.31064	7.8739	8.06601	7.94683	7.75105	7.40653	7.9844	7.85909	7.53589	7.07353	7.3524	7.68261	7.59519	6.94588	7.151	7.36905	7.73796	7.78136	7.67589	7.27197	6.70551	7.32099	7.442
19306	MICRO.5530.C1	Os11g0634500 [Oryza sativa (japonica cultivar-group)]	29.2.2	protein.synthesis.misc ribosomal protein	PGSC0003DMB000000119	Pot_ch11	95.39	465587	465436	10.5462	10.6064	11.0042	11.0374	10.7931	10.7683	10.8	10.3925	10.6146	11.3231	10.701	10.6683	10.8802	11.0487	10.43	10.8572	10.2292	11.1068	10.8482	11.2975	10.7289	11.3835	11.1244	11.3075	11.9319	11.3745	11.46	11.844	11.5908	10.5881	10.5473	9.43988	10.6982	10.6959	10.7633	10.7294	10.4361	10.0821	10.8145	10.7571
19308	MICRO.13161.C1	AT4g17080/dl4570w [Arabidopsis thaliana]	30.4	signalling.phosphinositides	PGSC0003DMB000000274	Pot_ch08	98.57	753306	752539	6.57263	6.67116	6.78272	6.32032	6.22491	6.81803	6.72218	6.7107	6.43686	6.57383	6.33588	6.32246	6.47581	6.53877	6.60271	7.30518	6.60469	6.24058	6.70373	6.6052	6.38062	6.58057	6.37805	6.45464	6.32594	6.28879	6.33331	6.36129	6.41961	6.33313	6.34943	6.39538	6.5685	6.52511	6.72563	6.49684	6.68052	6.54115	6.95776	6.26994
19311	STMDH39TV	NA	35.2	not assigned.unknown	PGSC0003DMB000000093	Pot_ch03	98.11	535182	535445	10.3173	10.304	10.5731	10.9791	10.9289	9.75072	10.139	9.84295	10.5898	10.2785	10.7485	10.7633	10.1419	9.9685	10.4551	10.525	10.5403	10.863	10.2859	11.0873	11.0225	10.7795	10.2601	10.7857	10.7453	10.7358	9.80292	10.6852	10.7083	9.96578	9.93722	9.50907	9.94272	11.5334	9.97311	10.844	9.94607	10.3821	9.98018	9.6822
19313	MICRO.16315.C1	UOS1 [Pisum sativum]	20.2.99	stress.abiotic.unspecified	PGSC0003DMB000000265	Pot_ch02	98.49	578459	578855	6.14542	6.038	6.40088	6.51359	6.58712	6.84356	6.77178	6.77518	7.22204	6.14904	6.80103	6.59231	6.86376	6.29708	6.56624	5.91591	6.76398	6.86253	6.41493	7.12847	6.34161	6.7785	6.03615	6.43339	6.83145	6.03015	6.31378	6.4468	6.8	6.79435	6.05839	6.41199	6.09782	6.11812	5.96441	6.52682	6.17833	6.31943	5.97069	6.21917
19314	MICRO.614.C4	aldo/keto reductase AKR [Manihot esculenta]	17.2.3	hormone metabolism.auxin.induced-regulated-responsive-activated	PGSC0003DMB000000280	Pot_ch09	95.03	622461	622921	9.69946	8.35648	8.55579	7.02412	9.09229	6.97012	7.96713	8.49183	7.92161	9.56504	10.3474	9.40004	9.11063	8.77427	9.57676	7.06907	7.52438	7.43058	9.11213	8.6887	8.32859	8.28501	5.97012	6.5377	6.97097	8.11057	7.44356	8.15306	6.56194	7.74113	7.45829	9.75072	8.04057	9.34361	8.03538	9.89874	6.36025	6.84549	8.84042	8.3211
19315	MICRO.1586.C2	cholinephosphate cytidylyltransferase [Pisum sativum]	11.3	lipid metabolism.Phospholipid synthesis	PGSC0003DMB000000528	Pot_ch02	99.72	67256	67960	8.83535	9.25776	9.06126	8.57818	8.21302	9.11292	8.9983	9.43393	9.11271	8.61918	9.17701	8.82795	9.09472	8.67108	8.57008	9.21227	8.8571	8.31084	9.28125	8.84271	7.87268	8.56818	8.2719	8.75247	9.10166	8.91872	8.60755	9.0338	8.16463	9.7045	8.83817	8.71698	9.22498	8.61564	8.72519	9.27271	8.99767	9.43653	9.22615	8.95699
19316	MICRO.12248.C1	a membrane-associated salt-inducible protein	35.1.5	not assigned.no ontology.pentatricopeptide (PPR) repeat-containing protein	PGSC0003DMB000000745	SL2.10ch11	99.19	65516	64649	9.89704	9.79668	9.87005	9.6695	9.32927	9.52914	9.47293	9.85287	9.67233	9.63644	9.49025	9.63823	9.68518	9.70354	9.583	9.12062	9.6156	9.25227	10.094	9.27611	9.3746	8.69411	9.40544	9.37876	9.32711	9.45022	9.26653	9.23138	9.31195	8.82234	8.82795	9.69755	9.5885	9.51052	9.69467	9.38379	9.6084	9.31195	9.76274	9.23861
19317	MICRO.4755.C1	Omega-3 fatty acid desaturase, chloroplast precursor, putative, expressed [Oryza sativa (japonica cultivar-group)]	11.2.03	lipid metabolism.FA desaturation.omega 3 desaturase	PGSC0003DMB000000005	Pot_ch06	99.52	1838936	1839347	11.565	11.4277	10.9875	11.2405	12.464	10.983	10.8262	11.3849	11.5861	11.1654	11.9096	12.151	11.693	11.4952	11.7878	10.4539	11.4558	13.2718	11.1122	13.2255	13.1923	13.2552	13.3449	13.3277	12.2884	13.4042	13.2098	11.9303	13.194	12.4738	12.9488	11.3895	10.9257	11.693	11.5256	11.2857	11.4909	12.0505	11.3264	12.2179
19318	MICRO.9685.C1	putative metallophosphatase [Lupinus luteus]	26.13	misc.acid and other phosphatases	PGSC0003DMB000000103	Pot_ch05	96.88	1203838	1203231	11.1635	8.27262	8.29835	8.16351	8.19612	8.20421	9.75903	10.3446	10.4607	10.6599	11.4754	11.0444	10.169	8.24374	10.1601	10.1251	10.3082	10.789	11.2988	11.3068	11.1623	10.8307	12.198	9.02439	11.7496	8.59519	10.7412	11.2377	10.5528	11.3	8.30811	8.39202	10.9037	8.53269	10.4277	10.0386	10.1883	8.67643	10.9354	10.36
19321	MICRO.4670.C1	unknown protein [Arabidopsis thaliana]	17.1.3	hormone metabolism.abscisic acid.induced-regulated-responsive-activated	PGSC0003DMB000000086	Pot_ch04	99.45	959149	959692	11.8863	12.0352	11.6508	11.7297	11.7953	11.7579	11.8391	11.9288	11.8028	11.9732	11.9387	11.8418	11.8013	11.7675	11.7193	11.6471	11.7289	11.7137	11.8581	11.802	11.6107	11.7273	11.6602	11.5928	11.3597	11.4867	11.746	11.1665	11.4108	11.5587	11.462	11.6865	11.7953	11.9551	11.8099	11.6051	11.7527	11.7351	11.6354	11.4526
19323	MICRO.3925.C1	protein binding [Arabidopsis thaliana]	35.1	not assigned.no ontology	different hits	#N/A	99.59	3591	3349	7.93626	7.36541	8.24181	8.12877	8.37949	7.50453	8.07843	7.86624	7.65765	7.88871	7.83955	7.7465	7.46077	7.5558	8.23438	7.39906	7.79968	7.2367	7.76599	7.0049	7.00234	7.15867	7.10925	7.09202	7.09433	6.99435	7.04293	6.99435	7.5255	7.12182	7.17562	8.08204	8.0646	7.98469	8.32039	7.68352	7.99354	7.89961	8.17109	7.43512
19324	bf_arrayxxx_0047c05.t7m.scf	hypothetical protein MtrDRAFT_AC131248g32v2 [Medicago truncatula]	35.2	not assigned.unknown	PGSC0003DMB000000072	Pot_ch05	98.95	125349	125160	7.54793	8.02952	7.92078	7.87168	7.63386	7.96955	7.86798	8.06984	7.99603	7.73695	7.68699	8.05649	7.98604	7.57372	7.77922	7.95362	7.64657	7.82595	7.7724	7.5902	8.00726	7.60953	8.03228	8.10762	7.68032	7.94077	7.61216	7.87015	7.76109	7.22558	7.49819	7.36576	7.77674	7.6621	8.12959	7.74297	7.65765	7.31037	8.07885	7.58979
19329	MICRO.10893.C1	lecithine cholesterol acyltransferase-like protein [Lycopersicon esculentum]	11.8	lipid metabolism.'exotics' (steroids, squalene etc)	PGSC0003DMB000000406	Pot_ch02	99.02	121509	120899	11.5384	11.4972	11.4861	11.4101	11.716	11.7393	11.7131	11.7167	11.6361	11.773	11.8013	11.4474	11.7799	11.7564	11.431	11.2739	11.5298	11.182	11.4481	11.2195	11.383	10.8812	10.9546	11.1845	10.9267	10.989	10.9516	10.8066	11.7223	11.305	11.0477	11.4708	11.4645	11.4094	11.6635	11.6701	11.5861	11.5483	11.5748	11.9363
19331	MICRO.14536.C1	NA	35.2	not assigned.unknown	PGSC0003DMB000000481	#N/A	93.5	272190	271483	5.72428	6.99093	6.51132	6.50111	6.77139	6.50732	6.7755	6.60938	6.48294	5.93144	5.75078	7.36576	6.38738	5.77407	5.91827	7.1663	6.47469	6.29962	7.01984	6.34425	6.41467	6.41894	6.21917	5.74133	5.81955	6.50889	6.24011	6.38516	6.64486	5.74999	6.74985	6.64321	5.75383	6.46316	6.8191	6.12079	6.90957	5.92957	7.23571	5.73772
19334	MICRO.3122.C1	S locus F-box-S2C protein [Antirrhinum hispanicum]	29.5.11.04.03.02	protein.degradation.ubiquitin.E3.SCF.FBOX	PGSC0003DMB000000599	Pot_ch10	98.49	58470	57014	9.29879	9.60994	9.48419	9.36884	9.36791	9.13113	9.49481	9.01209	9.6024	10.2155	8.8559	9.42155	9.19883	9.81075	9.14669	9.41502	9.41451	9.68637	9.40708	8.92691	8.964	8.77008	8.73883	9.16846	8.98572	8.91221	9.14221	9.1874	9.5692	8.7638	9.5065	9.45601	8.9656	9.16729	9.33997	9.14147	9.88311	9.12479	9.06233	9.51306
19335	bf_suspxxxx_0030b01.t3m.scf	NA	35.2	not assigned.unknown	No Significant Hit	#N/A	NA	NA	NA	9.79364	10.4949	10.7674	10.4345	9.14126	10.4849	10.5568	9.8389	10.0255	10.2777	9.76762	10.4969	10.4138	10.7169	10.3523	9.08887	9.46979	8.79734	9.20522	8.4764	10.1066	10.028	9.91774	9.84114	10.2334	9.31634	10.8821	9.42556	9.18468	9.51563	10.1936	9.32603	10.6843	8.98655	9.37744	9.77377	9.70684	10.3716	10.615	10.7367
19338	MICRO.4117.C1	conserved hypothetical protein [Medicago truncatula]	29.5.11.04.02	protein.degradation.ubiquitin.E3.RING	PGSC0003DMB000000693	SL2.10ch11	99.12	54772	54999	8.87594	8.86977	9.14754	8.95114	8.64094	8.80581	9.07175	8.79411	8.68941	8.87975	8.27543	8.75017	8.66477	8.95146	8.94699	8.81014	8.8343	7.92287	8.93254	7.37211	7.35733	7.71656	7.68931	7.71486	7.77488	7.70486	7.35293	7.87734	7.67802	8.3019	8.11655	8.63533	9.23293	9.08732	9.24303	8.91668	9.66526	8.53418	8.90013	8.42639
19339	MICRO.10925.C1	branched-chain amino acid aminotransferase [Capsicum annuum]	13.1.4.1	amino acid metabolism.synthesis.branched chain group.common	PGSC0003DMB000000067	Pot_ch07	100	1143144	1142963	5.94379	6.73411	6.52139	6.06684	6.14572	6.77002	6.22672	5.9925	6.04666	6.32612	5.87439	6.29916	6.1722	5.94704	6.21648	6.17656	6.06225	6.49423	6.06822	6.04147	6.46712	6.48294	7.28302	6.24247	5.96441	6.00612	6.12949	6.3101	6.61762	5.73625	6.16923	5.95569	6.37839	6.40746	6.15246	6.13193	6.39682	6.47982	6.19675	6.19792
19340	MICRO.3468.C1	ATP binding [Arabidopsis thaliana]	35.2	not assigned.unknown	PGSC0003DMB101000020	Pot_ch02	100	742396	742777	10.8854	11.4888	11.6907	11.1832	11.0385	11.266	10.8297	11.3914	11.1518	11.1068	10.9115	11.371	10.8827	11.1993	10.7739	10.7532	11.2752	11.1826	11.3258	10.6751	10.533	10.4872	10.5687	10.4544	10.7739	11.0828	10.8225	10.8817	11.2826	11.2018	10.6902	11.3477	11.1537	11.0209	11.305	10.9262	11.5094	11.1594	11.3433	11.0253
19342	MICRO.13157.C1	unknown protein [Arabidopsis thaliana]	35.2	not assigned.unknown	PGSC0003DMB000000302	Pot_ch07	98.63	77346	76547	8.05181	7.05335	8.33475	7.11709	5.6541	7.7336	6.87152	7.08731	7.09202	7.9324	5.63339	7.00768	7.24237	7.16466	7.16516	6.84456	6.96166	7.88917	7.29467	5.55302	8.80039	8.68209	9.61496	5.62979	7.50387	8.17225	7.0319	7.43669	9.11095	7.66467	7.69659	6.96344	7.91493	7.24736	5.67088	5.64386	5.78162	7.12499	7.44183	5.65311
19345	MICRO.1151.C3	CBL-interacting protein kinase 3 [Populus trichocarpa]	29.4	protein.postranslational modification	PGSC0003DMB000000412	Pot_ch01	97.87	405452	405265	9.65698	10.1302	10.4369	10.0405	9.84188	9.43956	9.74147	9.48991	9.80688	9.75829	9.39104	9.56731	9.50932	9.69688	9.69548	9.09311	9.70644	10.5982	9.28885	10.2568	10.3265	9.91505	10.0643	9.87635	9.82421	9.80616	9.54377	9.95594	10.43	9.5359	10.0129	9.3558	10.0921	10.128	9.37538	9.35867	9.67317	10.6108	9.5645	9.1103
19348	cSTE26F5TH	knotted 2 protein [Lycopersicon esculentum]	27.3.22	RNA.regulation of transcription.HB,Homeobox transcription factor family	PGSC0003DMB102000099	Pot_ch02	98.12	962499	962867	8.47061	8.32039	8.76482	8.43609	7.35275	8.77793	8.71311	8.55529	7.95647	8.65834	8.51588	7.20166	8.62565	9.15657	8.43762	8.22722	8.4797	8.53499	8.15712	7.7531	8.00315	7.92514	7.96149	8.29548	8.63589	8.10845	8.00426	8.66164	8.19381	8.8068	8.1835	8.32373	8.34069	7.65084	8.38616	7.96106	8.2623	8.48802	7.6968	8.13046
19349	MICRO.5126.C1	Serine hydroxymethyltransferase, mitochondrial precursor (Serine methylase) (Glycine hydroxymethyltransferase) (SHMT)	1.02.05	PS.photorespiration.serine hydroxymethyltransferase	PGSC0003DMB000000244	Pot_ch02	100	291937	291735	10.2623	8.26982	10.4936	8.74283	11.0106	11.2488	9.77444	10.0562	10.7523	6.91656	12.8904	10.6541	11.3724	10.1257	10.1117	8.01521	9.5885	8.69162	11.9346	10.5428	9.77106	9.97622	10.203	10.2543	9.87306	8.67721	7.77306	7.87922	10.2517	8.77451	8.77477	7.72745	8.83248	8.32661	9.94547	10.0179	8.98466	8.04712	8.68712	10.3818
19350	MICRO.2367.C1	hypothetical protein MtrDRAFT_AC140022g23v2 [Medicago truncatula]	35.2	not assigned.unknown	PGSC0003DMB000000152	Pot_ch11	97.29	693288	693877	8.66116	8.61207	9.06875	8.57849	9.04452	8.81584	9.07831	8.45641	8.33994	9.21497	8.78326	9.11292	8.68835	8.6227	9.06493	8.79113	8.22672	8.59412	9.2452	8.98466	8.43229	8.60276	9.08853	8.90848	9.38768	9.48558	9.18348	9.05499	9.83173	8.27317	9.01103	8.97356	9.05336	8.94115	9.15156	9.05885	8.98749	8.75545	8.60632	9.59357
19354	STMCK72TH	NA	35.2	not assigned.unknown	No Significant Hit	#N/A	NA	NA	NA	6.23878	6.50442	6.36511	6.22958	6.15507	6.51226	6.18434	5.56062	6.21811	6.74567	6.61194	6.71077	6.36502	5.58183	6.70264	6.43099	6.31835	6.16207	6.53831	6.3145	6.11121	6.46227	5.98305	5.97422	6.22901	6.46348	5.56468	5.97331	6.52589	6.9787	5.68983	7.24703	6.34645	5.77759	6.68206	6.45553	7.41576	5.66766	6.50772	6.11771
19358	MICRO.5702.C2	histone deacetylase [Arabidopsis thaliana]	27.3.55	RNA.regulation of transcription.HDA	PGSC0003DMB000000499	Pot_ch01	97.29	222362	222804	8.81559	8.72257	8.95927	8.76262	8.88721	9.13963	8.80488	8.75571	8.79835	9.10587	9.01757	8.67564	8.9608	8.76612	8.98543	8.49284	8.72118	8.06534	9.1307	8.17695	8.08136	8.11377	7.9497	8.0186	7.80653	8.35834	8.21533	8.01788	8.41331	8.70423	8.32841	8.79618	8.97272	8.74162	8.75793	8.93705	8.80103	8.479	9.1526	8.54069
19360	MICRO.7298.C1	Amino acid/polyamine transporter I [Medicago truncatula]	34.3	transport.amino acids	PGSC0003DMB000000008	Pot_ch10	97.43	3500026	3500297	11.1804	11.327	10.3346	10.2744	10.6639	10.7674	10.445	9.14878	9.09846	11.8166	9.36382	10.7813	10.6996	10.5696	10.4898	10.6652	8.73328	9.52418	9.12479	10.7821	10.4098	10.6146	9.61161	9.30589	8.9656	9.47257	11.2832	9.25738	9.48914	11.9112	10.5542	11.1891	9.0909	11.2898	9.61161	11.9037	11.2597	10.5653	9.20599	8.54098
19366	MICRO.1402.C2	proline rich protein 3 [Cicer arietinum]	27.4	RNA.RNA binding	PGSC0003DMB000000040	Pot_ch03	99.09	346442	346004	13.048	12.5153	12.6021	12.7534	13.2344	12.9769	13.1369	13.1538	12.9156	12.7103	12.8345	12.4335	12.9019	12.6668	12.7473	12.6654	12.9535	12.6883	12.3929	11.9311	12.357	12.3621	12.3098	12.8874	12.1178	12.0058	12.5062	11.9127	12.6394	12.7722	12.6569	12.9942	12.2944	12.8276	12.8233	12.8276	13.0182	12.569	12.8013	12.8638
19367	MICRO.11784.C1	putative protein [Arabidopsis thaliana]	29.5.11.05	protein.degradation.ubiquitin.ubiquitin protease	PGSC0003DMB000000144	Pot_ch08	97.85	316252	316668	10.3778	10.2478	10.1276	10.1247	9.89285	9.54034	9.702	10.2163	9.49774	9.75292	9.58068	9.99118	9.53946	9.70388	9.90593	10.4519	9.5542	10.2047	9.64527	10.9053	10.9393	10.9403	10.8998	10.8338	10.7119	10.095	10.7866	10.6389	10.6912	10.4179	10.8965	9.89285	10.1929	9.66158	10.1862	9.74117	9.84894	10.6977	10.2663	10.6389
19368	bf_mxlfxxxx_0035c04.t3m.scf	unknown protein [Arabidopsis thaliana]	35.2	not assigned.unknown	PGSC0003DMB000000759	SL2.10ch03	97.79	21285	21015	6.12366	6.49613	5.73397	5.87487	5.7137	5.69852	6.80665	6.92875	6.29498	6.70674	6.97609	6.51046	5.77446	5.68775	6.20878	6.86063	6.17744	6.65354	6.68747	8.12681	6.78363	8.00995	6.65694	6.02478	6.19178	5.85527	6.31441	5.65977	6.11101	6.9527	7.42689	6.23699	6.13813	6.41493	6.0356	6.07258	5.80506	7.64468	6.46841	6.78337
19371	MICRO.13484.C2	super cysteine rich protein; SCRP [Homo sapiens]	17.6.1	hormone metabolism.gibberelin.synthesis-degradation	PGSC0003DMB000000008	Pot_ch10	96.24	2139248	2139619	10.5996	9.71682	9.87543	9.92986	9.76029	10.0463	8.91023	10.7249	8.80534	9.15235	10.7101	9.10373	9.8146	8.75279	9.67721	8.81611	9.16425	9.50907	9.92183	9.85348	9.892	9.83949	11.1079	10.217	11.2868	10.3636	11.0813	11.0062	11.3194	8.67484	10.6146	9.19271	9.70911	9.07344	9.48206	9.0043	8.21446	9.96516	9.96035	10.2727
19373	MICRO.4921.C2	acyltransferase homolog [Petunia x hybrida]	35.1	not assigned.no ontology	PGSC0003DMB000000159	Pot_ch03	98.04	275355	276373	10.6812	10.9761	9.8121	9.57756	9.58971	10.4503	10.7331	10.4924	9.4701	11.1537	10.8204	9.5003	10.5003	10.711	9.89554	9.91545	9.34026	8.51412	10.0562	10.4357	9.88585	10.2699	9.04927	8.69091	9.48991	9.02825	10.6412	9.27818	10.0129	10.3387	9.95656	10.7119	9.87953	10.313	10.5016	10.1807	9.85234	11.1543	10.5319	9.85388
19374	MICRO.1545.C1	wax synthase isoform 3 [Vitis vinifera]	16.7	secondary metabolism.wax	PGSC0003DMB000000076	Pot_ch07	99.68	1557864	1558797	7.26595	6.41283	6.62885	6.60836	6.62191	6.58897	6.90355	7.02692	6.85465	6.46712	7.14259	7.05437	7.16898	7.10012	6.43603	6.4241	6.64543	7.83827	6.47035	6.84151	9.1687	8.29694	6.99374	6.94437	8.01416	7.90251	7.04585	7.30604	8.20421	6.60403	7.4668	6.53123	7.12079	6.93366	6.17744	6.97245	6.19588	7.36094	6.51609	6.98186
19376	MICRO.16055.C1	ATP binding / protein binding [Arabidopsis thaliana]	29.3.99	protein.targeting.unknown	PGSC0003DMB101000099	Pot_ch03	99.67	243693	243395	8.17887	7.70095	7.47986	7.47609	7.65637	8.07422	7.88696	7.81717	7.97063	8.15306	8.00774	7.74833	8.07008	8.05423	7.88712	7.53477	7.93506	9.08853	8.04	8.82117	9.29719	9.03401	9.39771	9.00166	8.91023	8.4152	8.86743	8.42527	8.99933	8.99051	8.74927	7.62375	7.82982	7.95004	7.91244	7.94984	8.18586	8.12128	7.85101	7.81242
19377	ACDA01006D10.T3m.scf	NA	35.2	not assigned.unknown	PGSC0003DMB000000402	Pot_ch08	93.04	487665	487554	11.129	9.97068	11.2085	9.03579	11.7601	11.2677	11.9504	9.90771	11.7175	10.7971	12.084	12.3098	11.0873	11.3817	10.2985	11.149	11.6029	10.3337	9.94887	9.74183	11.3935	10.4631	7.22834	10.2066	10.4106	11.4849	12.4651	10.4071	11.5168	10.9166	11.8782	12.8476	11.1965	9.03624	11.8418	12.5507	11.9739	9.96188	10.4059	10.5764
19378	MICRO.4045.C1	HSP68=68 kda heat-stress DnaK homolog [Lycopersicon peruvianum=tomatoes, Peptide Mitochondrial Partial, 580 aa]	20.2.1	stress.abiotic.heat	PGSC0003DMB000000136	Pot_ch01	99.86	20129	19411	11.1283	10.9895	11.3428	11.5903	11.0986	10.6049	10.7349	11.1901	11.0674	10.9017	10.2501	11.1826	10.6428	11.2049	10.3629	11.129	10.8174	12.3024	11.4895	12.464	12.9082	12.3087	12.8155	11.8807	11.8113	11.6992	11.6369	11.4428	11.1704	11.5553	11.9532	10.8466	11.2671	10.4788	11.3665	10.711	10.7826	11.0006	11.0455	10.23
19379	MICRO.1751.C18	ribosomal protein S27-like protein [Solanum tuberosum]	29.2.2	protein.synthesis.misc ribosomal protein	PGSC0003DMB000000098	Pot_ch01	98	1402761	1402362	9.69344	9.59278	10.5223	10.0315	10.0062	10.207	10.2382	9.66421	9.8209	10.148	10.1852	10.1018	10.4991	10.4191	9.73887	10.2442	9.64194	10.4526	10.189	11.2322	10.3303	10.8854	11.0429	11.3373	10.9772	10.8788	10.2863	11.1555	10.1044	10.3889	10.4709	9.69248	10.0593	10.0358	10.1739	10.3434	10.517	10.3426	10.3446	9.9758
19380	MICRO.270.C3	Os03g0105600 [Oryza sativa (japonica cultivar-group)]	31.1	cell.organisation	PGSC0003DMB102000106	Pot_ch10	99.2	784096	784969	12.628	12.681	11.9749	12.6654	12.7435	12.4911	11.9643	11.4694	11.7209	12.5198	12.0983	12.0058	12.7294	11.7511	11.9821	11.8956	11.42	12.9942	11.7769	13.0788	13.0244	12.9991	13.002	13.1322	13.8092	12.5713	13.1959	13.6439	12.569	13.0677	12.6894	12.2508	11.7989	12.424	12.4911	12.587	12.5953	12.1327	11.7738	12.215
19382	MICRO.3069.C1	PHD1 [Glycine max]	27.3.02	RNA.regulation of transcription.Alfin-like	PGSC0003DMB000000246	Pot_ch06	97.88	405431	404869	8.64593	8.81116	8.83161	8.74851	8.56818	9.08091	8.73838	8.74562	8.811	9.03068	8.45894	8.13221	9.00922	9.0409	8.49034	8.97993	8.8174	8.70698	8.74127	8.68532	8.36645	8.54644	8.86061	8.79086	8.69126	8.89193	8.72164	9.01246	8.65224	8.61731	8.55783	8.57162	8.70336	8.63643	8.72853	8.7161	8.53146	8.1362	8.66204	8.44567
19384	cSTE26M15TH	Os01g0680200 [Oryza sativa (japonica cultivar-group)]	35.2	not assigned.unknown	PGSC0003DMB000000443	Pot_ch02	95.01	158546	157834	6.10883	6.25907	6.57338	7.13305	6.58414	6.15687	6.49146	6.0973	6.52991	6.55504	5.97331	6.16595	6.0927	6.90552	6.70373	6.36199	6.67718	6.40105	6.74773	6.31817	6.24096	5.98677	6.23452	6.41141	6.2729	6.30712	6.45789	6.52279	6.45031	6.44483	6.24067	7.34412	6.11678	6.16127	6.51687	6.17577	6.86161	6.11585	6.21706	6.25196
19387	MICRO.17193.C1	NA	35.2	not assigned.unknown	PGSC0003DMB101000192	Pot_ch05	98.72	51010	51558	12.2583	11.8036	11.9144	11.6666	11.1369	11.4903	11.7746	12.1178	11.1447	12.1456	11.6339	12.152	11.6398	11.7623	11.3119	11.1654	11.478	10.7209	12.2188	10.724	10.3574	11.3409	10.8377	10.75	11.3018	11.2617	11.5908	11.7967	10.9344	11.9355	11.2405	11.6573	12.2469	11.3856	12.1085	11.8238	11.4239	11.4585	12.3908	11.4271
19392	MICRO.2981.C1	aspartic-type endopeptidase/ pepsin A [Arabidopsis thaliana]	35.2	not assigned.unknown	PGSC0003DMB000000410	Pot_ch05	98.27	354922	356713	7.44745	8.30177	8.66734	8.71018	8.44206	7.4955	8.08083	7.54468	8.16749	7.54131	7.58571	7.85761	7.95206	8.55783	8.33928	7.85101	8.13397	8.98045	7.79644	8.17109	9.05636	8.27504	8.33672	9.47293	8.18863	9.39104	8.23672	8.07313	8.2393	7.69507	9.02277	8.33475	7.78955	8.92019	7.81184	7.81159	7.92078	8.30958	7.60403	8.33859
19393	MICRO.11291.C1	transcription factor [Arabidopsis thaliana]	27.3.22	RNA.regulation of transcription.HB,Homeobox transcription factor family	PGSC0003DMB000000476	Pot_ch02	99.16	208147	208861	11.2365	10.3098	11.4214	10.4472	10.8832	10.5902	10.9932	10.5855	11.1982	11.532	10.3918	10.5653	10.0201	11.3738	12.0992	11.7623	11.1352	11.7289	10.9309	11.2055	10.1236	11.0709	10.6082	11.2862	10.8869	10.9786	12.41	11.9797	13.0306	10.8926	12.5153	11.9436	9.86406	9.79421	10.5592	9.41854	11.6228	10.0748	10.5377	10.9761
19395	STDB004C08u.scf	putative rubisco subunit binding-protein alpha subunit [Trifolium pratense]	1.03.13	PS.calvin cyle.rubisco interacting	No Significant Hit	#N/A	NA	NA	NA	11.7946	12.2019	12.3771	12.4261	11.9976	11.9917	11.9022	12.2266	12.2	12.2104	11.9774	12.2583	12.4806	12.569	11.7864	11.6007	11.9396	12.1142	11.9061	12.0247	12.4694	12.085	12.316	11.9319	11.9805	12.3004	12.358	12.2671	12.4465	12.383	12.17	11.4585	12.4651	11.4801	12.1832	11.791	12.2556	11.5457	12.3087	11.8006
19399	MICRO.17238.C1	Os08g0266200 [Oryza sativa (japonica cultivar-group)]	35.2	not assigned.unknown	PGSC0003DMB000000078	Pot_ch12	100	939774	940337	6.54092	5.59312	6.60996	6.81505	5.64643	6.5552	6.62191	6.55337	6.58727	6.70825	5.65126	6.62075	7.26363	7.27626	6.57795	7.09876	6.62502	6.87354	7.28687	7.56273	6.82087	7.36892	5.75383	7.41727	6.52317	6.73551	6.73639	6.73189	6.66139	6.89428	7.12913	6.46906	7.0069	6.68712	7.0851	7.44142	6.54376	7.70825	7.06406	5.50376
19400	MICRO.4659.C1	Shikimate kinase, chloroplast precursor	13.1.6.1.5	amino acid metabolism.synthesis.aromatic aa.chorismate.shikimate kinase	PGSC0003DMB000000419	Pot_ch04	97.41	106974	107281	7.67327	7.69242	7.80087	8.10222	7.85567	7.79705	7.55139	7.52937	8.14642	8.04712	8.26416	8.01416	7.65279	8.04125	7.78858	8.14846	8.37803	9.48419	8.32734	8.2472	8.41302	9.00665	9.08533	8.68617	8.67285	8.20986	8.11825	8.54859	8.7642	8.21559	9.09197	8.01981	7.77133	7.7421	7.79663	7.57312	8.14791	8.55941	8.34476	7.77456
19401	BF_TUBSXXXX_0032B02_T3M.SCF	NA	35.2	not assigned.unknown	PGSC0003DMB000000687	#N/A	97.78	47831	47296	6.95166	7.10251	7.52686	7.18237	7.167	7.97702	6.94895	6.88246	7.00206	7.44815	7.31943	6.57803	6.58786	6.91656	7.25482	6.52317	7.19787	6.42394	7.47163	5.93576	6.57121	6.22022	6.35345	6.42602	6.45691	6.41409	6.38182	6.65729	6.63461	6.98604	6.25645	7.65126	5.93506	6.75826	6.35074	7.1022	7.41614	6.52868	6.50434	7.073
19402	MICRO.10437.C1	NA	35.2	not assigned.unknown	PGSC0003DMB000000026	Pot_ch03	99.63	2677352	2677620	9.8146	9.79773	9.56532	9.53526	9.46645	9.85144	9.85663	9.69188	9.66454	9.70684	9.77377	9.64992	9.84089	9.5346	9.65647	9.4203	9.75445	9.44101	9.68067	9.42409	8.99133	9.32952	9.29182	9.42293	9.30617	9.07121	9.45637	9.36791	9.13329	9.57254	9.27739	9.35397	9.39478	9.45705	9.36021	9.62762	9.52535	9.70065	9.62144	9.73945
19403	POABR67TV	hypothetical protein OsI_007766 [Oryza sativa (indica cultivar-group)]	31.1	cell.organisation	PGSC0003DMB102000027	Pot_ch05	96.23	1768926	1769551	8.93046	8.51547	8.31138	8.33822	8.5544	8.19195	8.33448	9.16548	8.47994	8.81435	9.34573	9.00124	8.51494	8.60812	8.57601	8.06801	8.43136	9.21013	9.08244	9.33042	9.43393	9.01757	9.60758	9.35721	9.39681	8.85666	9.35508	9.01882	9.1499	8.62165	8.92911	8.51062	8.54037	8.68567	8.73471	8.59755	8.20636	9.2234	8.69676	8.64991
19406	MICRO.6744.C1	hypothetical protein [Arabidopsis thaliana]	35.2	not assigned.unknown	PGSC0003DMB000000292	Pot_ch08	99.71	555881	556572	10.2739	10.2792	10.5568	10.245	10.3438	10.2151	10.0229	10.3577	9.96145	10.061	10.1933	9.94235	10.4143	10.2386	10.0225	10.3708	10.129	9.58007	10.6869	10.1612	9.93148	9.98533	9.83603	9.98474	9.54495	9.92718	9.62669	9.7156	9.6328	10.1999	9.55394	10.1597	10.0982	10.3603	10.5622	10.1675	10.0936	10.3496	10.4814	9.93114
19411	MICRO.2921.C1	EMB1507; ATP binding / ATP-dependent helicase/ helicase/ nucleic acid binding / nucleoside-triphosphatase/ nucleotide binding [Arabidopsis thaliana]	27.1	RNA.processing	PGSC0003DMB101000128	Pot_ch06	99.62	1088004	1088533	9.73543	11.1743	10.3411	10.625	9.73858	10.1549	9.80128	9.9954	9.45072	10.1247	9.39881	9.63698	9.36823	9.59278	9.833	9.60172	9.5346	9.11271	10.3366	8.68567	9.83109	9.25809	9.09776	8.69271	9.16103	9.54355	8.86771	9.12412	8.90354	9.50214	9.0909	10.316	10.7064	9.87703	10.1724	9.97889	9.17976	9.63583	10.2231	9.18045
19413	bf_mxflxxxx_0013f05.t3m.scf	NA	35.2	not assigned.unknown	PGSC0003DMB000000382	SL2.10ch10	96.47	286369	286117	6.17626	6.73034	6.57188	6.7408	6.42991	6.3395	6.54537	6.24124	6.49185	6.74587	6.0343	6.62683	6.3969	6.75601	6.22548	6.65835	6.28613	6.4587	6.33879	6.04612	6.51617	6.16993	6.26864	6.14824	6.10552	6.10012	5.98	6.16027	6.19324	6.14147	6.07449	6.54092	6.66716	6.35433	6.62423	6.41283	6.67871	6.3599	6.46397	6.06139
19414	MICRO.1005.C1	putative protein (fragment) [Arabidopsis thaliana]	35.1	not assigned.no ontology	PGSC0003DMB000000032	Pot_ch04	99.4	154242	153576	9.17266	9.59658	9.20947	9.40152	8.40989	8.66542	9.16489	9.1687	9.11854	9.76523	10.0356	8.58784	9.52199	9.94074	9.81433	8.75428	9.21649	9.57316	9.59074	9.84188	10.5286	10.333	10.0247	10.5093	9.68281	9.88839	9.27309	9.73825	10.4792	10.3112	9.72016	9.22698	9.80292	8.44005	9.2879	9.17604	8.42221	9.72147	8.72008	9.32086
19415	MICRO.9423.C1	unknown protein [Arabidopsis thaliana]	35.1	not assigned.no ontology	PGSC0003DMB102000208	Pot_ch06	96.98	364195	362737	5.68386	6.20006	5.6616	5.64414	6.1725	5.72549	5.79994	6.26994	6.13336	6.4256	5.71778	6.12581	6.39376	6.32344	6.16983	5.89542	6.23101	6.80812	5.6808	6.5636	7.14536	6.40324	6.58912	6.31791	5.54689	6.18885	6.3263	5.586	6.01056	6.08231	5.68816	5.62459	5.68983	6.71166	6.31144	5.70414	6.20016	5.77681	6.49074	6.71703
19416	MICRO.8798.C2	Helix-loop-helix DNA-binding [Medicago truncatula]	27.3.06	RNA.regulation of transcription.bHLH,Basic Helix-Loop-Helix family	PGSC0003DMB000000085	Pot_ch02	97.52	1566071	1566473	7.77211	7.99905	7.59301	7.15	7.14056	7.46312	7.3123	8.25685	7.84484	8.24244	8.71912	6.94588	8.17594	7.67899	7.63788	8.50571	7.90251	7.06214	8.99106	7.60715	6.89115	7.05206	7.28215	7.3616	7.22596	7.22958	7.234	7.41873	7.31275	6.97001	7.12688	7.79364	7.40244	7.87831	8.33809	8.63503	7.89632	7.43545	7.81803	7.7063
19421	MICRO.4908.C1	Os06g0300300 [Oryza sativa (japonica cultivar-group)]	35.2	not assigned.unknown	PGSC0003DMB000000140	Pot_ch12	98.88	1002634	1002901	9.75233	9.12555	9.55267	9.56322	9.09045	9.32624	9.10118	9.63053	9.00764	9.51983	9.27366	9.24171	9.79709	9.95515	9.10728	9.57398	9.08366	9.57254	9.89494	10.2938	9.31773	10.1477	9.65458	10.316	10.0744	9.96758	9.87774	9.92521	9.40992	9.81726	9.75691	9.64561	10.0702	9.91372	10.1419	9.34123	9.55479	10.1459	9.85144	9.21227
19422	MICRO.12539.C1	unknown protein [Arabidopsis thaliana]	35.2	not assigned.unknown	PGSC0003DMB000000032	Pot_ch04	99.57	857951	856778	7.9783	7.00857	7.65382	8.12859	7.74912	7.0512	7.89193	7.70503	6.94182	8.743	7.27437	7.96421	8.04823	8.41105	6.83264	7.80694	6.97609	7.1862	7.67113	7.68115	8.30511	8.37985	7.3114	7.80151	8.18316	7.71455	7.10012	8.39533	7.60535	6.87798	8.0094	8.31739	7.61234	6.83596	7.05356	6.96275	8.36374	7.4246	8.16381	7.08231
19423	MICRO.13298.C1	Cation transporting ATPase, C-terminal [Medicago truncatula]	34.21	transport.calcium	PGSC0003DMB000000669	Pot_ch07	94.73	137967	138440	10.6328	10.2446	11.5972	10.3374	10.7275	10.2659	11.1832	10.3934	10.094	11.4087	10.9943	11.0487	11.203	11.9884	10.2155	11.1261	10.1615	10.12	11.532	11.1862	10.914	11.1397	10.222	11.1057	11.9866	11.2055	10.2586	11.0331	10.0102	12.3087	10.128	11.7549	11.3646	11.4283	11.5936	10.3458	11.6738	10.9697	10.4924	10.5121
19424	bf_mxlfxxxx_0068d04.t3m.scf	arginase 2 [Lycopersicon esculentum]	13.2.2.3	amino acid metabolism.degradation.glutamate family.arginine	PGSC0003DMB000000095	Pot_ch01	99.5	74784	74385	9.30701	10.3845	10.6469	11.2857	11.6086	8.12918	9.93247	9.16769	9.63309	7.5006	9.89554	10.3287	9.51414	11.0482	12.0789	7.323	8.04469	7.5815	7.73444	6.37607	6.42127	7.14602	8.01843	9.50324	7.59149	8.86624	10.7551	8.08646	10.1686	6.49376	10.0096	10.7881	10.4076	11.8238	12.9338	9.37428	13.3919	10.1675	10.6371	11.7713
19425	BPLI3N3TH	Glycosyl transferase, family 8 [Medicago truncatula]	35.1	not assigned.no ontology	PGSC0003DMB000000201	Pot_ch08	97.92	513191	512616	8.70147	9.13113	8.95773	8.43277	8.30511	9.40421	8.91353	9.12555	8.44495	9.47609	8.64066	8.1193	9.29768	9.55591	8.85056	9.50243	8.51562	8.32859	8.85311	9.0909	8.2544	8.87975	8.44452	8.76463	8.57567	8.09433	8.82376	8.99603	7.86115	9.06425	7.76412	8.96345	8.94336	8.32527	9.25596	8.79995	9.15636	8.41775	8.50038	8.33656
19426	MICRO.129.C1	leaf protein [Ipomoea nil]	29.4	protein.postranslational modification	PGSC0003DMB000000139	Pot_ch07	98.75	522622	522142	6.34267	5.97103	6.48533	5.93144	6.63835	6.01962	5.98305	6.21475	6.17991	6.22548	6.46542	6.00457	6.17685	6.10386	5.93728	5.79763	5.89374	6.49011	6.1174	6.65396	6.56828	6.59349	6.24209	6.39775	6.39096	6.47686	6.08799	6.14904	6.24011	6.53354	6.11863	6.18992	6.18885	6.04223	6.15797	6.16346	6.04785	6.03015	5.98305	5.96201
19427	MICRO.746.C4	calmodulin binding [Arabidopsis thaliana]	30.3	signalling.calcium	PGSC0003DMB000000125	Pot_ch06	99.32	1205600	1205163	12.7385	12.236	12.4173	11.769	10.7655	11.967	12.4374	11.9884	11.8084	11.8051	11.8274	11.4694	11.6789	12.9369	12.244	12.7294	11.9838	11.1798	11.8518	10.0554	10.8998	11.8282	12.2266	10.6609	11.3433	11.1358	11.0429	11.9197	11.6274	13.2118	12.3338	11.6141	12.9683	12.1456	12.1802	11.7031	13.0561	11.3422	12.5267	11.1099
19428	MICRO.3282.C2	thylakoid-bound ascorbate peroxidase 6 [Lycopersicon esculentum]	21.02.1	redox.ascorbate and glutathione.ascorbate	PGSC0003DMB000000461	Pot_ch06	96.94	92472	92830	10.4365	10.3519	11.8924	11.7975	11.3738	11.2898	11.0828	11.0746	11.0123	11.1879	11.1027	10.3063	11.2752	11.4681	10.4571	10.7097	11.1283	12.7168	11.6406	12.383	12.545	12.3489	11.796	12.594	12.1095	12.0961	11.6937	12.2421	12.424	10.4902	12.0273	11.3622	11.1804	10.8552	11.4681	10.9218	10.7571	11.9976	10.0814	11.537
19432	MICRO.2230.C1	putative CRK1 protein(cdc2-related kinase 1) [Oryza sativa (japonica cultivar-group)]	29.4	protein.postranslational modification	PGSC0003DMB000000062	Pot_ch03	99.69	2101930	2102253	7.62024	7.575	7.30473	7.66885	7.09861	7.45968	7.56888	7.32643	7.24496	7.472	7.45521	6.95362	7.32825	7.85246	7.59186	6.85428	7.49874	7.17111	7.20583	6.96258	7.19675	7.34575	7.0343	6.73993	7.34412	7.1435	7.44516	7.04596	7.13432	7.57106	7.42006	7.4882	7.44892	7.36637	7.50862	7.40451	7.22834	7.65719	7.66671	7.34943
19437	MICRO.2118.C1	unknown protein [Arabidopsis thaliana]	35.2	not assigned.unknown	PGSC0003DMB000000634	Pot_ch03	99.67	212096	212396	7.92375	7.59656	7.49491	7.4399	7.94295	7.40476	7.51019	7.31858	7.50115	7.70054	8.11508	7.62806	8.11106	7.5815	7.71036	8.15557	7.42904	8.62565	7.95232	8.60958	8.66225	8.31497	8.36697	9.20599	8.49554	8.9452	7.76234	8.40693	8.90655	7.90528	8.57849	7.4526	7.14985	7.75032	8.1995	7.47722	7.96881	7.44958	7.24322	7.49308
19440	MICRO.1457.C3	unknown protein [Arabidopsis thaliana]	35.1	not assigned.no ontology	PGSC0003DMB000000541	Pot_ch01	98.85	258462	258982	10.0294	10.1419	10.0737	10.5847	10.4657	10.1147	10.2611	9.92521	10.293	10.4726	10.2631	10.1107	10.1637	10.0817	10.3173	9.90519	10.2973	11.2769	10.1845	10.9875	11.3161	10.9093	10.8194	10.936	10.6797	10.9557	9.75106	10.749	10.4777	10.5718	10.5764	10.2914	10.6747	10.2675	10.0646	10.3782	10.1732	10.5037	10.0979	10.1257
19453	MICRO.3531.C2	IQ calmodulin-binding region [Medicago truncatula]	35.2	not assigned.unknown	PGSC0003DMB000000154	Pot_ch03	100	842987	842587	7.598	8.25797	8.37908	8.18082	8.34331	7.78217	7.7075	7.70325	7.75068	7.74283	7.8328	8.21328	7.68806	8.10739	8.46079	8.01981	7.82087	8.10959	7.98469	7.97768	8.12525	8.34719	8.12944	8.44815	7.9653	8.29991	8.12112	8.25316	8.32616	7.84655	8.17275	7.79821	7.9844	7.69876	8.06747	8.0914	8.38492	7.31858	7.89064	7.79364
19454	MICRO.8442.C1	unnamed protein product [Arabidopsis thaliana]	35.2	not assigned.unknown	PGSC0003DMB101000128	Pot_ch06	99.21	157087	157464	8.6751	9.62901	6.37452	6.39783	8.81876	9.49884	6.79866	8.69454	8.86365	9.69008	6.76995	6.72698	9.68835	9.79512	6.48246	9.26806	8.69566	9.23399	8.4612	6.69741	9.31061	6.56012	9.12146	10.2616	8.72676	9.26289	8.69642	10.1239	9.17355	6.59696	9.12914	6.50276	6.36502	6.45243	8.92408	8.55151	9.0861	6.53647	8.7126	9.87877
19455	MICRO.6961.C2	S-adenosylmethionine-dependent methyltransferase [Arabidopsis thaliana]	17.8.1	hormone metabolism.salicylic acid.synthesis-degradation	PGSC0003DMB000000469	Pot_ch01	96.8	40289	40944	9.36939	8.81936	9.76121	7.37142	9.97469	8.495	6.66343	7.82368	9.38379	8.02629	6.52573	8.56745	9.11441	6.77178	7.37663	8.96025	11.0958	7.86179	9.56478	11.5094	6.92746	9.54642	6.42967	5.84126	8.11863	7.71727	9.72379	7.77165	6.39834	8.92704	7.28196	6.89853	9.03316	6.10168	11.746	6.71669	6.26177	6.96201	9.3937	6.87773
19459	STMHC86TV	Putative F-box protein, identical [Solanum demissum]	29.5.11.04.03.02	protein.degradation.ubiquitin.E3.SCF.FBOX	PGSC0003DMB000000216	Pot_ch05	99.41	399804	399297	6.50442	6.76208	6.73068	6.70147	6.24152	6.28806	6.93506	6.69031	6.54008	6.53308	6.62582	6.68636	6.53454	7.06684	6.28796	6.5015	6.39995	6.80269	6.48206	7.2672	7.01598	6.89175	6.39961	6.63044	6.5423	6.31162	6.95546	6.74945	6.3645	6.43488	6.85379	6.95085	6.59711	7.19344	6.35921	6.77974	6.27843	7.08473	6.62864	6.51171
19464	MICRO.13305.C1	hypothetical protein MtrDRAFT_AC140916g20v2 [Medicago truncatula]	35.2	not assigned.unknown	PGSC0003DMB000000004	Pot_ch02	99.19	2961372	2961126	7.99315	7.69793	7.66713	7.85644	8.08864	7.91541	7.52259	7.94799	8.09853	8.29909	8.21641	7.76444	8.09991	7.85101	7.62806	8.04	8.05512	8.17609	8.1413	8.13768	8.18134	8.31189	8.20931	8.08744	8.37715	8.27123	8.12371	8.29127	8.37927	7.97943	7.60091	7.96493	7.83702	8.09354	7.93783	8.18468	8.04	7.86813	7.98164	8.0224
19466	170A04AF.esd	photoperiod responsive protein [Solanum tuberosum subsp. andigena]	27.3.64	RNA.regulation of transcription.PHOR1	PGSC0003DMB000000420	Pot_ch04	95.27	138896	138231	5.50376	5.59932	5.68636	6.06598	5.68039	5.61849	5.67997	5.66372	6.74945	5.81181	6.38345	5.67704	5.70318	5.89973	5.85169	5.66498	6.14663	5.746	5.68442	6.6115	5.66372	6.12305	5.76648	5.68816	6.03713	5.65055	5.586	6.17399	5.81993	6.81664	5.56697	5.83602	5.693	5.61471	5.68317	5.61602	5.6487	7.05507	6.34504	5.66329
19469	STMDA26TV	hypothetical protein [Arabidopsis thaliana]	27.3.30	RNA.regulation of transcription.Trihelix, Triple-Helix transcription factor family	PGSC0003DMB000000078	Pot_ch12	99.68	70609	69986	11.5628	11.6304	11.51	11.5215	11.1913	11.4952	11.3138	11.4317	11.182	11.2567	11.1523	11.4194	11.4162	11.4115	11.1167	11.2377	11.5573	10.8037	11.5861	10.7786	10.7956	10.7114	10.9262	10.9103	10.9289	11.2921	10.8783	11.2622	10.8325	11.383	11.1572	11.5391	11.3628	11.4336	11.4414	11.4585	11.3684	11.3543	11.6937	11.0942
19471	MICRO.2180.C2	Os04g0166600 [Oryza sativa (japonica cultivar-group)]	35.2	not assigned.unknown	PGSC0003DMB000000048	Pot_ch08	99.45	1860871	1861420	6.34548	6.55679	6.57098	6.53385	6.52216	6.35842	6.36094	6.23528	6.32104	6.35746	6.29508	6.31378	6.19996	6.30369	6.64543	6.23878	6.42302	6.11132	6.389	6.02829	6.09103	5.91922	6.14632	6.18669	6.06449	6.02094	5.99071	5.99497	6.30974	6.35433	6.16744	6.80684	6.45911	6.35302	6.40947	6.64828	6.791	6.17478	6.43083	6.05796
19474	MICRO.18283.C1	calmodulin binding [Arabidopsis thaliana]	35.2	not assigned.unknown	PGSC0003DMB000000114	Pot_ch12	94.57	295316	294946	9.91004	10.0997	10.0538	9.78881	9.95656	10.2699	9.83109	10.3152	10.1837	10.2627	9.9926	10.2344	10.0205	10.1004	9.89285	9.64	10.0544	10.8998	10.0459	10.4297	11.4277	10.7064	10.539	10.5799	10.5889	10.2354	10.166	10.2818	10.4084	9.54459	10.0769	9.72052	10.2604	10.2051	9.70684	9.78006	9.78612	10.2646	9.95247	9.75566
19476	BF_LBCHXXXX_0035A11_T3M.SCF	NA	35.2	not assigned.unknown	PGSC0003DMB000000074	Pot_ch12	98.69	69501	69729	7.21946	6.7331	7.56065	7.1666	6.52558	7.77967	7.52135	7.05372	7.04656	7.86247	6.41359	7.77413	7.99693	7.99905	7.6252	7.74803	7.15015	7.14728	8.11714	8.15246	8.02873	8.0107	6.62546	8.00178	6.93821	6.90957	7.35659	7.11194	7.88712	6.85465	7.88889	6.84325	7.7401	7.15291	7.67784	7.84921	7.73578	8.00995	8.00178	6.49201
19478	POAC331TV	putative receptor kinase [Malus x domestica]	30.2.3	signalling.receptor kinases.leucine rich repeat III	PGSC0003DMB000001550	#N/A	98.12	3099	3844	7.30333	7.1662	7.3114	7.81717	7.51148	6.99491	7.09024	7.14163	7.45133	7.57877	7.5818	7.52841	7.18394	7.25074	7.22443	7.22022	7.35446	6.72347	7.53219	6.87073	6.88246	6.96195	7.15065	6.96384	7.59932	7.00268	7.37164	7.55569	7.52414	7.68463	7.39593	7.64193	7.57038	7.20225	7.20733	7.36974	7.59246	7.35773	7.2384	7.48772
19479	BPLI5M19TH	NA	30.3	signalling.calcium	PGSC0003DMB000000008	Pot_ch10	96.67	3764711	3764858	9.58511	9.97469	9.37341	9.76733	10.1568	10.2113	9.54205	9.94607	10.1686	10.0884	9.91467	10.12	10.0846	9.54732	9.36967	9.47151	9.77246	10.7358	9.25544	11.6759	10.2277	10.9797	10.1239	10.4238	10.8848	10.2623	11.4481	11.0926	10.8307	10.6274	10.3366	9.79263	10.3921	10.0502	9.63309	9.93527	9.58031	12.0428	10.0888	10.6155
19481	MICRO.17711.C1	unknown [Arabidopsis thaliana]	35.1	not assigned.no ontology	PGSC0003DMB000000159	Pot_ch03	98.67	1149481	1149257	7.5922	7.89632	7.83088	7.58236	7.62285	7.44413	7.85502	7.16187	7.73494	7.70068	7.78645	7.69055	7.43463	7.71669	7.7078	7.88058	7.63199	9.14246	7.70866	9.58484	9.57973	9.40278	9.12044	9.37371	9.53123	9.22061	7.94819	8.80766	9.31589	8.29673	7.91422	7.08441	7.58027	7.85798	7.68334	8.01876	7.47589	7.80007	7.42265	7.10152
19482	MICRO.354.C2	amino acid permease [Arabidopsis thaliana]	34.3	transport.amino acids	PGSC0003DMB000000004	Pot_ch02	100	1061252	1061756	11.114	11.1629	11.1901	10.8641	11.264	11.0686	10.5661	10.8191	10.6702	10.6696	10.8414	11.1156	10.6447	10.9156	10.8458	10.5572	10.6337	9.76189	11.0807	10.466	9.84491	9.69755	10.2258	9.97923	10.235	10.3743	10.2044	10.3685	10.7936	10.4038	10.1411	10.9772	10.7472	10.8377	10.7235	10.7688	10.6838	10.9438	10.7918	10.6293
19484	POCAX49TV	unknown protein [Arabidopsis thaliana]	35.2	not assigned.unknown	PGSC0003DMB000000341	Pot_ch08	96.95	403864	403376	8.46922	8.49382	8.34144	7.89383	8.03884	8.16997	7.89025	8.20125	7.64835	8.13737	8.03816	7.75862	8.28043	8.697	8.32859	8.49314	7.84157	7.75888	8.58814	7.95097	7.77902	8.02802	7.97467	8.24362	8.12287	8.18254	7.99539	7.99211	7.70951	8.12005	8.14673	8.4764	8.15022	7.60894	8.20697	8.01896	7.9085	7.4497	8.22027	8.01211
19486	MICRO.16969.C1	NA	35.2	not assigned.unknown	PGSC0003DMB000000118	Pot_ch04	98.55	655067	655758	9.93387	9.78193	6.31144	8.72333	6.2968	8.66204	8.71929	9.20722	6.08494	9.73731	8.42317	6.12305	9.6831	10.0418	6.08536	9.25227	6.13955	6.75746	8.85424	8.36624	8.42146	8.60993	6.86284	8.78771	9.31861	9.96449	7.95166	8.60914	9.09846	10.1121	6.67899	10.2528	6.27797	8.90726	6.073	9.88206	6.17586	8.16953	9.10509	6.24812
19487	MICRO.2608.C1	NA	35.2	not assigned.unknown	PGSC0003DMB000000078	Pot_ch12	97.36	1052707	1053047	7.23086	8.24779	8.15022	7.86299	7.54682	8.31759	7.4732	8.15797	7.91191	6.97302	7.87961	8.33597	7.99791	7.42281	7.83886	6.93658	7.86056	7.26056	8.03116	6.77726	6.84325	6.86253	6.9675	6.76674	6.75409	7.02143	6.92904	6.84915	7.80554	7.42348	7.67575	7.17146	8.04125	7.7607	7.7984	8.52343	7.82982	8.04661	8.63309	7.67344
19489	MICRO.2903.C1	oxoglutarate:malate antiporter [Arabidopsis thaliana]	34.9	transport.metabolite transporters at the mitochondrial membrane	PGSC0003DMB000000367	Pot_ch11	99.09	348077	349170	7.97541	8.14441	7.70544	7.78955	8.30888	7.71299	7.64995	7.64486	7.94077	7.7394	8.12005	7.92599	7.76366	7.8739	7.67683	7.60212	7.69793	9.23614	7.96184	9.4701	9.71141	9.05383	9.2975	9.3487	8.70162	8.53269	8.54447	8.31714	9.18199	8.50442	8.86449	7.97651	8.11124	7.83908	7.77759	8.0578	7.58979	8.50893	7.68049	7.94785
19490	cSTA1C23TH	Glycosyl transferase, family 8 [Medicago truncatula]	35.1	not assigned.no ontology	PGSC0003DMB000000772	SL2.10ch06	95.19	71286	71969	9.14754	9.15318	8.33227	7.91402	7.59086	8.25004	8.81803	7.57106	7.36576	7.89767	8.4778	8.6751	7.71486	7.57642	8.99203	9.58429	7.50744	7.59049	7.46805	7.56209	8.15585	7.64553	8.63071	7.50233	7.5558	7.33065	7.37004	7.74503	8.34271	8.70884	9.03964	7.23243	9.20522	8.77715	7.55634	7.48963	9.05288	8.44023	9.28859	7.24237
19491	MICRO.8611.C1	Protein of unknown function DUF6, transmembrane [Medicago truncatula]	26.01	misc.misc2	PGSC0003DMB000000303	Pot_ch08	94.78	732934	733335	8.55721	8.36114	8.37545	8.07803	7.71237	7.46575	8.12525	8.40103	7.97228	7.7465	7.70705	8.34982	7.40914	7.6256	7.68463	7.79029	8.0175	8.64678	8.0094	8.51269	8.48495	8.37803	8.21263	8.02952	8.31392	8.55647	7.79	8.14051	9.05208	8.18992	8.46128	7.87411	8.08733	7.46251	8.06763	7.55925	8.34051	8.11508	8.16675	7.84195
19493	MICRO.814.C1	putative fasciclin-like arabinogalactan protein FLA2 [Trifolium pratense]	10.5.1	cell wall.cell wall proteins.AGPs	PGSC0003DMB101000251	Pot_ch07	99.17	372855	374176	9.61928	8.91685	8.45693	9.31168	10.7472	8.26203	8.50186	10.2211	9.60204	9.08156	11.6007	9.62217	9.5003	9.88152	9.84328	7.64268	8.98466	11.8075	9.26702	11.5992	12.5164	12.6883	12.1971	12.0013	13.6699	11.4747	13.2681	12.0399	12.2421	11.4882	11.9723	10.6755	9.49604	9.87843	10.4426	9.1341	9.90734	11.2955	9.27875	12.36
19494	MICRO.606.C1	NA	35.2	not assigned.unknown	PGSC0003DMB000000032	Pot_ch04	98.49	1581273	1580211	10.9186	10.3802	10.2938	9.07121	8.80555	10.6977	10.5476	10.5437	10.6647	8.46948	10.7926	8.20249	10.478	9.47751	10.2012	11.2043	10.4718	9.98781	9.69373	10.5618	8.84437	9.584	10.4458	10.9702	10.0452	10.9732	9.95903	9.89254	10.0372	11.9523	10.4914	9.00042	10.9974	10.5664	10.9943	10.81	9.59993	9.23083	9.57801	9.93867
19498	bf_arrayxxx_0052c01.t3m.scf	patatin precursor [Solanum tuberosum]	33.1	development.storage proteins	PGSC0003DMB000000402	Pot_ch08	93.28	490270	490154	9.09145	7.36485	9.79482	7.87088	9.99472	9.58453	10.6284	8.25797	10.1085	8.91353	10.2751	10.6182	9.4888	8.76463	8.37405	9.11271	10.0033	9.16073	8.04166	8.33214	9.26086	8.35942	6.46397	8.61751	8.27333	9.52618	10.2386	9.03919	10.5872	7.88672	9.9926	10.7322	9.67317	7.7326	9.84601	10.5428	10.7518	8.42056	8.93933	8.15797
19500	MICRO.1368.C12	isopentenyl diphosphate isomerase 2 [Nicotiana tabacum]	16.1.2.7	secondary metabolism.isoprenoids.mevalonate pathway.isopentenyl pyrophosphate:dimethyllallyl pyrophosphate isomerase	PGSC0003DMB000000072	Pot_ch05	96.87	691662	692135	10.8229	10.597	10.8062	10.9248	10.9582	10.4055	10.8266	10.9059	10.8387	11.1508	11.5188	11.6235	11.1901	11.5676	10.8419	10.9068	10.7431	11.4972	10.5696	11.6007	11.5496	11.8051	11.3031	11.3862	12.1654	11.3914	11.6857	11.5504	11.6228	10.6838	11.0073	10.9103	10.8095	10.8672	11.2274	10.7821	11.2341	11.1895	10.7308	11.4283
19501	MICRO.2435.C3	oxidoreductase [Arabidopsis thaliana]	29.2.3	protein.synthesis.initiation	PGSC0003DMB000000150	Pot_ch06	99.2	387732	387232	10.0169	10.9948	8.64564	10.1818	6.012	10.9879	10.9093	10.0679	6.34724	10.1849	11.3948	10.2953	10.4814	11.0785	10.7587	10.4265	6.09866	5.86253	6.03462	10.6496	5.78861	10.2302	10.1883	9.68281	6.3837	6.0472	6.25027	10.7881	9.70388	9.58601	6.42144	9.91372	10.0298	10.6912	11.8051	6.2208	11.547	8.21076	6.51905	8.9656
19502	MICRO.15546.C1	unknown protein [Arabidopsis thaliana]	35.1	not assigned.no ontology	PGSC0003DMB000000034	Pot_ch12	98.95	660746	659988	7.634	8.12094	8.68588	8.68228	8.17826	7.442	8.38819	7.45834	8.02588	7.8494	7.88696	8.03078	8.09208	8.82376	8.12959	8.04019	7.84484	8.47882	8.29073	8.53269	8.68652	8.04469	8.65586	8.23412	8.26632	8.2735	7.84484	8.1042	8.32841	7.64039	8.45294	7.85147	7.93506	7.69024	8.313	8.29073	8.49271	7.95546	8.32872	7.67714
19503	MICRO.13910.C1	NA	35.2	not assigned.unknown	PGSC0003DMB000000131	Pot_ch11	94.69	543376	542793	9.91615	9.94333	10.5241	9.92521	9.88183	9.26557	9.27739	9.20814	9.77969	9.63887	9.63494	9.38506	9.88488	10.3168	9.47125	9.87478	10.0179	10.1683	9.93084	9.39881	9.40328	10.0382	10.5807	10.2235	9.87987	10.6328	9.59856	10.4365	10.0914	9.91372	10.494	9.81569	9.47517	9.69871	9.78908	9.37233	9.48184	9.888	10.3975	9.68575
19505	bf_arrayxxx_0098f04.t7m.scf	NA	35.2	not assigned.unknown	PGSC0003DMB101000192	Pot_ch05	90.13	395161	395453	9.99699	10.0089	10.0839	10.0449	9.68397	10.1983	10.0151	9.78255	9.85917	10.0156	10.2382	9.89231	9.83693	9.97311	10.2382	9.96889	10.0825	10.3434	10.2327	10.4726	10.0896	10.6816	10.4098	10.164	10.9197	10.283	10.4758	10.5394	10.3775	10.3893	10.3639	9.98665	10.4256	9.91505	9.92058	10.2719	10.4594	10.1776	9.99814	10.3616
19507	MICRO.4854.C2	peroxidase [Solanum lycopersicum]	26.12	misc.peroxidases	PGSC0003DMB000000172	Pot_ch01	99.5	778760	778158	5.94912	5.69038	5.73209	6.08083	6.03342	5.93202	5.8507	6.25084	5.71179	5.83214	8.94363	5.73585	6.07565	6.38182	5.71357	6.07777	5.54988	5.82119	5.68983	6.31468	5.85033	7.43124	6.61864	7.78936	6.99771	6.45137	7.89653	6.61922	7.0049	5.65566	7.09568	9.10872	5.80237	9.35901	6.19705	5.71927	5.66047	7.51539	6.03582	6.38447
19511	bf_stolxxxx_0054f02.t3m.scf	NA	35.2	not assigned.unknown	PGSC0003DMB000000336	Pot_ch10	90.43	641367	641032	13.3334	14.8692	13.2568	14.1083	13.9642	14.3964	13.9393	13.3983	14.555	14.8842	13.2516	13.8217	14.2169	14.6213	12.376	14.8769	14.4756	14.3781	13.928	13.575	13.6124	14.6384	13.1322	14.276	12.7659	12.9006	14.3964	14.401	13.1013	14.4804	12.7017	13.854	13.7527	13.9144	14.6213	13.928	14.9746	14.1083	13.0182	14.1548
19513	SDBN006H18u.scf	NA	35.2	not assigned.unknown	PGSC0003DMB000000152	Pot_ch11	99.05	930972	930553	6.6597	6.78441	6.91348	6.45651	6.5114	6.61165	7.10469	6.85854	6.0368	6.67857	6.71703	7.06545	6.66308	5.89518	6.7408	6.57263	5.86253	5.93273	6.92505	6.26808	6.19753	5.90546	6.35162	6.29898	6.76247	6.95684	6.24407	6.19324	6.67285	5.8784	6.45821	7.29916	6.92216	7.00562	7.14602	7.10183	6.98874	6.41885	6.59438	6.94077
19516	MICRO.5719.C3	SUMO E2 conjugating enzyme SCE1 [Nicotiana benthamiana]	29.5.11.03	protein.degradation.ubiquitin.E2	PGSC0003DMB000001550	#N/A	100	4992	4704	11.7131	11.5483	11.2072	11.3875	11.9891	11.3659	11.6724	11.433	11.3569	11.7336	11.773	11.6724	11.2468	11.5348	12.1149	10.8838	11.2697	11.0725	11.4681	11.3024	10.8703	11.3921	10.7813	10.6893	11.7062	11.118	11.5411	11.0139	12.4017	11.4566	11.6311	12.6834	11.4155	11.8782	11.6666	11.8877	12.1502	12.6049	11.4533	12.8345
19518	SDBN003I17u.scf	unknown protein [Arabidopsis thaliana]	35.2	not assigned.unknown	PGSC0003DMB000000098	Pot_ch01	98.64	1357789	1358303	6.30242	6.30667	6.26372	6.32532	6.33038	6.36008	6.54537	6.42269	6.53323	6.49209	6.43488	6.50732	6.3263	6.49827	6.38345	6.13996	6.35555	6.47581	6.35074	6.64486	6.40198	6.48334	6.45268	5.68816	6.54812	6.393	6.61806	6.48014	6.73088	6.36624	6.3246	5.63008	6.56549	5.60652	6.38541	6.46348	6.65595	6.77583	6.34618	6.93582
19521	MICRO.6950.C1	unknown protein [Arabidopsis thaliana]	35.1	not assigned.no ontology	PGSC0003DMB000000032	Pot_ch04	97.85	126543	125801	8.85867	9.28909	9.23061	8.29414	8.47457	9.18045	8.31649	8.46611	9.44392	8.64471	9.77708	8.41124	8.72377	8.77294	8.85809	9.01659	9.43364	9.64932	9.83334	9.3595	9.29561	9.32989	9.61345	9.72783	8.96053	10.2833	9.26505	8.68273	9.54459	9.62537	8.71808	8.72008	9.47174	9.33615	9.55267	9.36547	8.46978	9.66498	8.1094	9.32404
19522	MICRO.14840.C1	sugar transporter [Citrus unshiu]	34.2	transporter.sugars	PGSC0003DMB000000022	Pot_ch07	99.63	2912390	2912659	9.44827	8.51921	8.98967	8.0165	9.49774	8.49241	8.49746	8.59048	8.60412	9.10617	10.1066	8.85843	8.56392	9.69442	8.25711	7.9085	8.43448	8.21699	8.75646	8.09208	8.30593	8.79813	8.34528	8.07904	9.08853	8.94086	8.79485	8.64564	8.86248	10.0006	8.73113	9.95796	9.40392	9.55617	9.6024	8.29571	9.0621	9.50001	8.43136	10.1004
19526	MICRO.339.C7	NA	35.2	not assigned.unknown	PGSC0003DMB000000664	SL2.10ch10	91.51	122163	122432	7.2066	7.26149	6.2252	7.36974	6.74447	6.38345	5.6354	5.76109	5.74839	7.33822	6.16306	7.45955	5.92593	6.75733	6.92687	6.00768	5.746	5.93027	7.1077	7.05818	7.13249	5.9032	7.06593	5.93972	6.67187	6.23651	5.60168	6.86774	6.16207	5.99877	5.80007	7.53616	5.84648	7.00106	7.24157	6.25907	7.37271	5.72117	7.41635	6.7539
19527	MICRO.4054.C11	Cyclin-like F-box [Medicago truncatula]	29.5.11.04.03.02	protein.degradation.ubiquitin.E3.SCF.FBOX	PGSC0003DMB000000129	Pot_ch10	99.48	1318413	1319761	14.3386	5.8784	5.70852	12.8345	12.7935	14.4528	6.10282	14.2843	13.6509	6.6541	13.5774	5.81841	14.2135	5.70414	13.755	5.69079	14.1302	13.6388	13.8998	5.7899	5.72198	7.04904	13.6103	13.5239	13.2272	13.4939	6.5085	13.6745	13.6583	5.55537	13.7266	6.40172	13.6145	5.74213	14.5292	5.87402	5.96578	6.76602	14.8233	12.3908
19528	MICRO.539.C2	ZCW7 [Arabidopsis thaliana]	35.1	not assigned.no ontology	PGSC0003DMB000000226	Pot_ch04	96.99	1024948	1024384	7.5103	8.34693	9.18793	7.69221	7.25154	8.44606	7.26102	7.08536	7.59124	6.84952	7.44454	7.36974	6.69072	6.80442	7.85992	7.48748	7.78593	7.1276	7.78612	6.38541	6.31916	6.52899	7.33756	7.36138	6.46251	7.68868	7.788	7.32887	6.97211	7.68574	7.06433	7.11513	8.53096	8.28922	8.09613	8.06035	7.31992	7.21129	8.478	8.09829
19533	MICRO.6682.C1	catalytic/ iron ion binding / lipoate synthase/ lipoic acid synthase [Arabidopsis thaliana]	18	Co-factor and vitamine metabolism	PGSC0003DMB000000114	Pot_ch12	100	277694	277072	9.02326	9.11472	8.90726	9.23663	8.84082	8.82471	8.71652	8.7178	9.0001	8.91685	8.9195	9.19785	8.61442	8.87544	8.9746	8.87062	8.97485	9.59918	9.00922	9.54543	9.45188	9.62115	9.7778	9.52535	9.27309	9.58007	9.39183	9.52804	9.20114	8.96199	9.59126	8.78984	9.24755	9.02251	9.24998	8.68976	8.68522	9.04927	9.36002	9.02715
19535	MICRO.12389.C1	unknown [Arabidopsis thaliana]	35.2	not assigned.unknown	PGSC0003DMB000000004	Pot_ch02	99.58	2934640	2933697	9.49219	8.51562	8.26114	8.9475	8.7037	9.01779	8.98419	9.79328	9.60994	9.47887	9.37876	8.67337	9.3223	8.64851	8.6227	10.6826	9.61988	10.7986	8.70642	10.5722	10.0358	10.183	10.2675	10.7308	10.3849	9.75976	9.67872	10.6803	10.4914	10.6478	10.5841	9.10146	9.83235	10.1164	9.33812	9.78255	9.67753	10.0382	8.89798	9.65624
19539	bf_arrayxxx_0014a07.t7m.scf	NA	35.1	not assigned.no ontology	PGSC0003DMB000000166	Pot_ch12	98.92	798333	798148	8.73622	8.78384	8.98169	8.96474	8.18168	9.09709	8.54069	8.73068	8.51845	9.0074	8.06214	9.33812	8.40828	8.91007	8.51038	8.73838	8.59519	8.77309	9.59092	8.65151	8.95146	8.85263	8.96621	8.73883	8.75139	8.81315	8.5124	8.87062	8.61207	8.74788	8.56794	8.66969	9.26322	8.27493	8.61048	9.23534	8.80656	8.53038	9.49604	8.09414
19540	MICRO.4814.C2	Guanine nucleotide-binding protein alpha-1 subunit (GP-alpha-1)	27.3.99	RNA.regulation of transcription.unclassified	PGSC0003DMB000000162	Pot_ch08	99.08	279582	280017	9.02351	8.93833	9.29508	9.61161	8.80959	8.74062	8.8227	8.62826	9.20886	9.04986	9.15205	8.79034	8.80608	8.70236	9.25596	8.9683	9.0022	9.80101	8.79734	9.66093	9.64868	9.25638	9.68728	9.5162	9.12886	9.57433	9.88722	9.70885	9.5301	9.2049	9.75723	8.56447	9.09574	8.80793	8.49162	8.33045	8.41302	10.0803	9.1056	9.91072
19541	MICRO.6053.C2	NA	35.2	not assigned.unknown	PGSC0003DMB000000048	Pot_ch08	99.25	2223858	2224657	7.0721	7.24736	6.76661	6.66442	6.53223	7.05662	6.50087	6.79248	6.57496	6.79184	6.66414	6.73551	6.81429	6.81022	6.81721	6.74587	6.64035	6.41961	7.11853	6.5041	6.45675	6.55671	6.44999	6.38036	6.56669	6.771	6.58094	6.68872	6.46978	6.63906	6.45219	6.64785	6.81923	6.67809	6.61391	6.89013	6.57076	6.61813	7.18345	6.70647
19542	bf_cswbxxxx_0053d02.t3m.scf	NA	35.2	not assigned.unknown	PGSC0003DMB000000363	Pot_ch01	100	404808	404683	12.6368	12.0515	12.8784	11.5847	12.7923	12.6569	11.24	11.4291	11.5418	11.1099	13.1207	12.562	12.7858	10.7763	11.7706	10.5138	10.6755	12.4385	10.6309	11.9112	13.8359	12.4794	12.5713	13.0561	12.41	12.2206	12.5811	13.4042	12.791	12.4431	12.5811	10.5028	11.9542	11.9875	11.1845	12.6062	11.5896	10.9203	11.6205	11.9609
19546	MICRO.1624.C1	unknown protein [Arabidopsis thaliana]	35.1	not assigned.no ontology	PGSC0003DMB000000578	Pot_ch06	98.59	156446	156164	8.69882	8.82903	9.16282	9.06298	8.93382	8.65308	7.83721	8.85867	8.95756	8.9552	8.65667	8.63134	8.79131	7.97541	8.73068	7.8901	8.90542	8.48378	8.82671	8.61695	8.85241	8.65846	8.44473	8.26179	8.56321	8.41933	8.64024	8.13572	8.44167	8.41806	8.30593	8.50571	8.06083	8.49445	8.32943	8.9342	7.81032	8.33185	9.31496	8.35821
19548	MICRO.300.C1	H0613H07.1 [Oryza sativa (indica cultivar-group)]	35.1	not assigned.no ontology	PGSC0003DMB000000290	Pot_ch01	95.72	58052	58375	8.32527	8.60486	8.56287	8.46128	8.54098	8.08531	8.39762	7.84279	8.03026	8.37381	7.48473	7.97032	8.03753	8.76646	8.57051	8.17799	8.03364	8.50571	8.29891	8.11781	8.38381	8.1141	7.9677	8.16032	8.0165	8.24204	8.0046	8.06971	8.67927	8.0219	8.603	9.04878	8.38381	8.49943	8.30563	8.1397	8.44939	8.45525	8.39533	7.93842
19551	SSBT004M02x.scf	NA	28.1.3	DNA.synthesis/chromatin structure.histone	PGSC0003DMB000000324	Pot_ch11	97.16	653373	653233	6.97603	6.84493	6.23746	7.03609	7.0851	6.68261	6.26251	6.91786	7.32028	6.20588	7.17176	6.26753	7.05109	7.49209	6.08199	7.00123	7.33123	7.76559	6.17794	7.87088	7.1508	7.59423	7.47357	7.44958	6.3279	5.90117	7.90364	7.45683	6.00846	6.95437	6.18875	6.07067	7.19661	6.36329	6.58801	6.00346	7.53431	7.42081	6.99642	6.07565
19553	MICRO.2988.C3	calcineurin B [Pisum sativum]	30.3	signalling.calcium	PGSC0003DMB000000056	Pot_ch12	98.21	928347	928682	9.83862	9.83334	9.73446	9.75783	10.1798	9.75534	9.6822	9.87136	9.74652	9.60388	10.0636	10.2639	9.8812	9.2351	9.57544	9.96545	9.80101	9.75976	9.91271	10.3251	10.0969	9.63698	9.93722	9.85817	9.83991	10.0054	9.53561	9.59003	9.79836	9.70493	9.82288	9.26023	9.31414	10.0506	10.0321	9.98917	10.0459	9.30514	9.74053	9.75383
19554	MICRO.3832.C1	Haloacid dehalogenase/epoxide hydrolase; HAD-superfamily subfamily IA hydrolase, REG-2-like [Medicago truncatula]	35.1	not assigned.no ontology	PGSC0003DMB000000129	Pot_ch10	97.27	500016	500339	9.7045	9.38566	8.60059	9.83921	10.0689	10.7763	8.8314	8.39745	9.12412	9.7045	8.32716	8.0748	10.6314	8.70265	9.87168	9.01229	9.51932	9.54754	8.73913	9.12385	9.59812	8.79171	9.31061	9.19429	8.93254	9.07956	9.10248	9.11361	9.6084	10.3236	10.095	8.74743	9.00075	10.6223	9.34026	10.7386	9.70714	8.95858	9.16442	10.1347
19559	MICRO.8192.C1	unknown protein [Arabidopsis thaliana]	35.2	not assigned.unknown	PGSC0003DMB000000095	Pot_ch01	99.84	377977	376697	7.55831	7.55944	7.4499	7.51971	7.68525	7.5787	7.68775	7.44393	7.13224	7.57739	7.60872	7.61438	7.55865	7.54292	7.64846	7.52376	7.12299	7.1806	7.66153	7.72822	8.19246	7.58198	7.36606	7.86397	7.74803	7.75194	7.84521	7.60667	8.18082	7.54758	7.93506	7.48178	7.59456	7.4878	7.4239	7.47252	7.44019	7.73752	7.4837	7.72211
19560	MICRO.11323.C2	sphingosine kinase [Lotus japonicus]	11.8.1	lipid metabolism.'exotics' (steroids, squalene etc).sphingolipids	PGSC0003DMB000000092	Pot_ch01	100	74725	74324	11.2531	11.1111	11.2769	11.4674	11.3634	10.9797	11.4829	11.4829	11.3609	11.1485	10.9298	11.2665	10.9781	10.9974	11.0531	10.9495	11.3061	11.1057	11.2268	10.9801	11.0952	10.8761	11.4842	11.0031	10.8959	11.1317	11.0515	10.8155	11.1093	11.1184	11.0691	11.3941	10.8672	11.164	11.629	10.8076	10.8879	11.4632	11.0085	10.8245
19561	153A03AF.esd	NA	20.1.07.06	stress.biotic.PR-proteins.proteinase inhibitors	PGSC0003DMB000000400	Pot_ch03	90.42	417469	417214	12.7711	12.5713	12.3908	13.6819	14.134	11.8728	13.8064	13.203	13.7294	12.4374	14.6446	13.6997	12.8638	12.9707	15.133	10.8577	13.0834	11.545	12.6569	12.0662	11.4188	12.6207	12.0168	11.7125	12.8771	13.2364	12.796	11.4606	13.4834	13.0804	13.1908	13.9914	12.7722	14.6564	12.6558	14.1444	13.8739	15.6136	12.8276	15.0473
19565	MICRO.14886.C1	Cytochrome P450 78A3	26.1	misc.cytochrome P450	PGSC0003DMB000000328	Pot_ch05	99.07	153785	152821	6.28384	5.84101	5.80109	5.72428	5.99732	6.21926	6.20887	6.40847	5.80429	7.44717	6.31091	5.84126	6.18158	6.97274	6.20326	6.38687	6.0663	6.15847	6.45031	6.6344	6.31835	6.44286	6.11678	6.36935	6.65658	6.21926	6.26354	6.31225	6.30052	6.12448	5.91508	6.27197	6.1987	6.13793	6.51656	6.54674	6.02204	7.45195	6.06694	5.93144
19573	MICRO.17980.C1	Os03g0776900 [Oryza sativa (japonica cultivar-group)]	20.2.1	stress.abiotic.heat	PGSC0003DMB000000087	Pot_ch06	99.74	1015324	1014941	7.22041	8.42081	7.76694	7.07311	7.75492	8.50491	8.19154	7.5512	7.60241	8.42732	7.18463	7.17665	8.2472	8.43859	7.06144	8.04448	7.5194	8.21059	7.98305	7.52507	7.59098	7.76145	8.76835	8.94443	8.23779	8.38124	8.28501	9.08327	8.44835	7.41547	8.58677	7.24025	7.02484	6.95908	7.94278	7.75297	7.95658	7.09202	7.94466	8.07827
19574	bf_mxlfxxxx_0010g07.t3m.scf	NA	35.2	not assigned.unknown	PGSC0003DMB000000384	Pot_ch09	98.61	100757	100972	9.12624	9.18061	9.12062	9.28194	9.23976	9.25227	9.41525	9.26352	9.35007	9.3415	9.30296	9.10587	9.30933	9.49219	9.01984	9.45211	9.34603	9.90452	9.42474	9.24144	8.83991	9.49356	9.5783	9.99024	9.75976	9.16519	9.61656	9.86667	9.50541	9.42932	9.73945	9.34026	9.47555	9.1071	9.38955	9.32314	9.57398	9.35867	9.22833	9.70044
19575	MICRO.17089.C2	Os01g0862600 [Oryza sativa (japonica cultivar-group)]	35.2	not assigned.unknown	PGSC0003DMB000000021	Pot_ch09	98.88	1296751	1295862	10.6228	10.7289	11.0319	9.57282	10.7809	11.1452	10.9175	10.9969	10.9227	10.9203	11.2288	10.1784	10.6873	11.2433	10.4468	10.5587	11.1212	10.1283	10.3567	10.2583	9.79735	10.207	9.77407	9.7954	9.37083	10.0425	11.2868	9.79639	10.5394	10.1754	10.0353	10.5265	10.7006	10.5787	11.1311	10.2159	10.547	10.9879	11.1173	10.5799
19576	MICRO.17271.C1	hypothetical protein OsI_017077 [Oryza sativa (indica cultivar-group)]	35.2	not assigned.unknown	PGSC0003DMB000000190	Pot_ch12	98.96	320077	319500	12.8611	12.3929	12.5131	12.3741	12.3682	12.6256	12.4017	12.7244	12.8678	12.4476	12.4248	12.5578	12.8732	12.7244	12.329	12.4826	12.7733	11.8313	12.7984	11.5908	10.8692	11.7638	11.4639	11.6602	11.2807	11.9022	12.1928	11.8214	11.5833	11.907	12.041	12.2479	12.6786	12.5882	12.9256	12.4816	12.9444	12.563	12.7282	12.188
19578	MICRO.6473.C3	chloroplast small heat shock protein class I [Capsicum frutescens]	20.2.1	stress.abiotic.heat	PGSC0003DMB101000063	Pot_ch12	95.91	538058	537387	11.4194	11.7107	10.7543	11.2183	11.7683	10.7795	11.2868	11.532	12.2498	11.9479	12.4684	11.1508	11.6774	12.0058	11.1057	11.0905	11.5713	16.691	10.7641	15.1255	15.3526	15.4419	15.8867	15.3526	12.9519	14.915	15.0786	14.5446	16.395	14.6446	15.8072	12.2027	12.1802	11.7107	11.6376	11.3991	11.2061	12.123	11.4474	12.5587
19580	MICRO.11786.C2	hypothetical protein [Cleome spinosa]	35.2	not assigned.unknown	PGSC0003DMB000000004	Pot_ch02	100	1068911	1067889	11.5692	12.0905	11.7946	11.436	11.1467	11.5518	11.5915	11.6354	11.3156	11.5088	11.2851	11.383	11.4414	11.5532	11.2988	11.4539	11.436	11.2055	11.8274	11.4061	11.3569	11.3013	11.2665	11.1913	11.4986	11.5411	10.8125	11.3264	11.0752	11.5155	11.2886	11.6916	11.8574	11.4022	11.732	11.3405	11.3126	11.4959	11.9404	11.1919
19581	MICRO.323.C1	Ran GTPase binding [Arabidopsis thaliana]	31.2	cell.division	PGSC0003DMB102000027	Pot_ch05	99.53	1622314	1622952	10.773	11.0021	10.765	10.1561	10.5165	10.5957	10.7353	10.9781	10.6897	10.4547	10.7817	10.531	10.4018	10.8965	10.2639	9.80717	10.8879	10.0002	10.6604	9.93722	10.4227	9.74342	10.1114	9.78387	9.9413	9.92088	10.513	10.0089	10.7326	10.2318	10.3778	10.7059	10.4395	10.7015	10.6599	10.5507	10.1965	11.0444	10.4802	10.7711
19582	MICRO.8590.C1	unknown protein [Arabidopsis thaliana]	26.02	misc.UDP glucosyl and glucoronyl transferases	PGSC0003DMB000000062	Pot_ch03	98.14	1372575	1371823	6.4823	6.6282	6.64321	6.45756	6.58823	6.63921	6.59468	6.46712	6.4689	6.70825	6.61769	6.46712	6.40847	6.51093	6.5946	6.5485	6.51609	6.76418	6.61864	7.02818	7.06406	6.73531	6.75872	6.94431	6.80589	6.73531	6.69017	6.68782	6.75773	6.34328	6.72123	6.72279	6.67396	6.48334	6.54781	6.58042	6.68643	6.8191	6.61893	6.61033
19585	MICRO.5422.C1	ATCES1 (Acyl-CoA independent ceramide synthase); catalytic/ hydrolase, acting on carbon-nitrogen (but not peptide) bonds, in linear amides [Arabidopsis thaliana]	11.8.1	lipid metabolism.'exotics' (steroids, squalene etc).sphingolipids	PGSC0003DMB000000339	Pot_ch09	100	551248	551506	11.8067	11.4231	11.7297	11.1244	11.6093	11.2982	11.0391	11.2018	10.9906	11.595	11.2405	11.3006	11.2405	11.5628	11.7579	10.983	11.1397	11.5438	11.5587	11.6686	11.3998	11.7231	11.4087	11.1572	11.2775	11.7304	11.4175	11.4938	11.1754	11.3895	11.5587	11.595	11.6508	11.2365	11.6213	11.5915	11.1238	11.5298	11.6701	10.9021
19587	bf_stolxxxx_0015c02.t7m.scf	histone H3 [Fucus serratus]	28.1.3	DNA.synthesis/chromatin structure.histone	PGSC0003DMB000000152	Pot_ch11	92.36	662947	663097	13.1337	13.1696	10.5348	13.0932	12.8476	13.066	11.0774	13.4346	14.1302	13.6872	13.4083	10.9166	13.5239	14.3145	10.4265	13.5288	14.0163	14.1407	10.5982	13.1818	12.6945	13.9642	13.2661	13.3818	10.2731	10.7472	12.7835	13.4004	10.6797	14.0163	13.1624	10.4762	13.6439	10.2389	10.6954	10.502	13.6027	13.0982	13.2156	10.0062
19593	MICRO.14262.C2	NA	35.2	not assigned.unknown	different hits	#N/A	95.62	1237626	1238125	6.72313	7.30206	8.67538	7.95748	7.8128	8.11879	7.50552	8.14554	7.77306	8.17297	5.78642	9.16359	7.25309	7.10873	6.21475	8.14251	7.85329	7.77044	8.6085	6.68976	7.11925	7.55139	7.78955	7.4903	7.83446	7.59068	8.27045	7.41752	7.829	6.93833	6.57196	6.96596	7.93655	6.59726	7.91886	6.15577	7.53574	7.24572	8.0717	8.35321
19594	MICRO.9661.C1	NA	35.2	not assigned.unknown	PGSC0003DMB000000496	Pot_ch09	99.8	62804	62300	7.48601	7.27156	7.29234	6.8847	7.88497	6.90397	7.14557	6.86572	7.08051	7.10863	7.53312	7.65126	7.5103	7.05973	7.49237	7.1768	6.99922	8.1302	7.12995	8.65667	9.34178	8.34069	8.24569	8.10739	8.18153	8.2488	7.87734	7.6372	8.03151	7.08982	7.85147	7.59656	7.18551	7.48549	7.37719	7.13377	7.40771	7.9811	7.01466	7.54468
19596	MICRO.1314.C1	adenylosuccinate synthase [Nicotiana tabacum]	23.1.2.20	nucleotide metabolism.synthesis.purine.adenyosuccinate synthase	PGSC0003DMB000000129	Pot_ch10	99.57	1049953	1049251	14.0483	13.3165	14.2451	13.7754	13.3564	13.6265	13.3277	13.4544	13.3586	13.4777	13.4649	13.4777	13.8117	14.0708	13.3259	13.6462	13.4586	14.0389	13.9612	14.3602	14.2135	13.5907	13.8419	14.3104	14.042	14.1262	12.7092	13.7882	13.7294	13.4544	13.6287	13.5194	13.7443	13.1173	14.1731	13.2984	13.773	13.3018	13.928	12.7835
19598	MICRO.13947.C1	NA	35.2	not assigned.unknown	PGSC0003DMB000000265	Pot_ch02	98.13	231120	231547	6.44982	7.33588	6.68421	6.32282	6.60726	6.1022	5.92828	6.18787	6.10614	6.22577	6.62379	6.62415	6.36398	6.54987	6.09438	6.23594	6.16197	6.10531	6.55922	6.04504	6.21254	6.04223	6.04666	5.97012	6.15977	6.50087	5.89542	5.94112	6.22395	6.23253	6.21244	6.38388	6.15667	6.5485	6.42435	6.45529	6.26298	6.21926	6.83264	6.24999
19601	MICRO.5244.C1	SPOC [Medicago truncatula]	35.1	not assigned.no ontology	PGSC0003DMB000000116	Pot_ch12	98.98	350192	349021	9.90563	10.8921	10.5911	10.1943	10.7209	9.54933	10.1634	9.45664	10.0781	10.313	9.80459	10.8615	9.98665	10.4026	10.7132	9.33781	9.95347	8.82073	9.97245	8.93233	9.80426	8.14632	8.5747	8.23001	9.00098	8.80766	9.11706	9.31881	9.03876	10.1833	8.81157	10.2466	9.66667	10.1085	9.91581	9.98743	10.3086	10.1922	10.4664	10.5734
19602	TBSK01291FD07.t3m.scf	NA	35.2	not assigned.unknown	PGSC0003DMB000000118	Pot_ch04	98.03	1316561	1316313	6.77909	6.52821	7.09626	6.68872	6.47099	6.54169	7.45976	6.81549	6.86762	7.29639	6.89193	6.51375	6.98694	6.98874	6.44311	6.48661	6.58146	6.76556	6.64386	7.48848	7.52352	6.66442	6.52139	7.0563	7.12995	7.33482	7.22424	7.00273	7.74353	6.83677	6.43628	7.07401	6.36303	6.62415	6.23158	7.3493	6.83983	7.1022	6.42227	6.45911
19603	MICRO.9284.C1	antiporter/ drug transporter/ transporter [Arabidopsis thaliana]	34.99	transport misc	PGSC0003DMB000000133	Pot_ch11	95.35	1343813	1343091	10.217	11.612	10.9841	10.8879	10.464	11.4389	10.2493	10.5911	10.678	10.6531	10.1361	10.5148	9.63766	11.6369	10.4944	10.7254	10.9257	10.0969	10.9227	9.89132	9.31811	9.87417	10.2723	9.8517	9.18348	9.16323	9.71989	10.1798	9.52148	10.4135	9.79454	10.6214	10.9191	9.59812	10.2985	10.6793	11.4856	8.89846	10.8209	8.47324
19604	MICRO.4966.C2	Zinc finger, BED-type predicted; Zinc finger, C2H2-type [Medicago truncatula]	27.3.11	RNA.regulation of transcription.C2H2 zinc finger family	PGSC0003DMB000000415	Pot_ch02	99.48	304373	303794	7.88074	8.13795	8.29853	7.93126	7.96393	8.15499	7.57248	8.17109	7.72499	7.86813	7.814	8.14003	7.8128	8.07742	7.66026	7.92875	8.0972	8.55002	8.24941	8.13308	8.37133	7.8655	8.05987	7.84831	7.78408	8.24569	7.9484	8.00726	8.55267	8.26007	7.94984	7.80231	7.8895	7.92514	8.04448	8.16695	8.13221	8.25939	8.0332	7.38178
19605	MICRO.1679.C1	sugar binding [Arabidopsis thaliana]	3.5	minor CHO metabolism.others	PGSC0003DMB000000489	Pot_ch03	99	84419	83621	9.87703	9.81665	10.4123	10.1762	10.5751	9.79709	9.76762	9.39244	9.7312	9.9181	10.1373	9.95448	9.4831	9.90618	10.2616	10.2412	9.93053	11.3665	9.47347	10.594	10.7485	10.6513	10.3886	10.9525	10.8004	10.6652	10.9423	10.9064	10.7335	9.89285	10.3555	9.85753	9.89637	9.9685	9.73763	10.0051	9.59043	10.5657	9.70354	10.1117
19606	MICRO.10116.C1	NA	35.2	not assigned.unknown	PGSC0003DMB000000017	Pot_ch11	99.7	71942	71613	8.43951	9.3121	8.92797	8.93627	8.94336	9.10066	8.97356	9.12284	8.90406	9.34445	8.82609	9.12783	8.96587	9.1341	8.88005	8.74771	8.92224	8.84862	8.70724	8.81584	7.97373	8.89168	8.78604	8.62652	9.14147	9.04893	9.08131	9.00988	9.09261	8.84898	8.84771	8.40805	9.22754	8.08717	9.05336	8.60632	8.98015	9.33214	9.10198	8.99964
19607	071C12AF.esd	Leucine-rich repeat [Medicago truncatula]	30.2.8.2	signalling.receptor kinases.leucine rich repeat VIII.2	PGSC0003DMB000000283	Pot_ch12	97.83	181254	181526	7.00668	7.37495	7.47357	7.45109	7.10251	6.64321	6.74766	6.35013	6.47083	6.98034	6.70879	6.9501	6.62835	6.78881	6.95166	7.0319	6.70209	6.80391	7.55709	7.23153	6.99239	6.73973	6.81511	6.65432	7.04396	7.10251	6.72448	6.81207	6.87268	6.27824	6.79223	7.35773	6.97274	7.20539	6.86075	6.69114	6.71533	6.84363	6.93401	6.46195
19609	MICRO.11643.C1	NA	35.2	not assigned.unknown	PGSC0003DMB000000162	Pot_ch08	98.26	103482	103653	9.82353	10.9711	10.0541	8.92847	10.1769	11.1255	10.8965	10.6567	9.65804	10.3247	10.7862	10.6702	11.2794	10.6893	9.67753	9.73731	9.94105	8.74562	10.2623	9.1693	10.4735	9.35146	7.5717	9.56119	9.28496	8.66368	9.13044	9.09289	9.80101	7.77218	8.35197	10.194	10.4468	11.091	11.0073	10.6897	10.4735	9.39104	9.82879	9.20622
19610	MICRO.1387.C1	cytochrome P450 [Pyrus communis]	26.1	misc.cytochrome P450	PGSC0003DMB000000604	Pot_ch12	96.75	147160	146608	6.0997	6.36216	6.39291	5.97864	6.27474	6.31665	6.44188	6.09626	5.84958	6.8821	7.71988	6.56111	6.14067	6.03658	6.26994	6.40838	5.68733	6.08914	6.26947	6.32932	6.8847	5.96384	6.07258	5.99497	5.96017	5.88555	6.06086	5.8581	6.191	6.02423	5.95903	6.22605	6.22108	6.49154	5.98249	6.16376	6.48461	5.84238	6.39512	6.64664
19611	MICRO.6407.C1	mitochondrial pyruvate dehydrogenase kinase isoform 2 [Glycine max]	30.1	signalling.in sugar and nutrient physiology	PGSC0003DMB000000001	Pot_ch01	99.2	714701	714451	7.63433	7.58355	7.82501	7.60777	8.29127	7.67183	7.4653	7.6621	7.68372	7.47477	7.71036	7.72181	7.41814	7.35323	7.66762	7.25603	7.86216	8.7553	7.83458	8.26361	8.11008	8.45805	8.63872	8.34082	8.34315	8.37822	8.0938	7.98559	9.0866	7.90555	7.99936	7.70678	7.61347	7.51901	7.4882	7.79968	7.81041	7.75915	7.7783	7.91493
19612	MICRO.2293.C1	binding [Arabidopsis thaliana]	18	Co-factor and vitamine metabolism	PGSC0003DMB101000233	Pot_ch07	98.54	310170	309143	8.21819	9.01801	8.68617	8.5293	8.56379	8.72333	8.68046	8.60096	8.83535	8.88947	8.58784	8.88906	8.8151	8.57307	8.35079	8.11555	8.59536	8.53038	8.15153	8.66284	8.83769	8.59449	8.64965	8.74788	8.45455	8.44081	8.56343	8.37153	8.55853	8.41837	8.29673	8.16516	8.76889	8.67285	8.70133	8.3514	8.83749	8.45815	8.36079	8.55349
19613	bf_stolxxxx_0009f03.t3m.scf	PREDICTED: similar to ADP-ribosylation factor 1 isoform 1 [Macaca mulatta]	29.4	protein.postranslational modification	PGSC0003DMB000000098	Pot_ch01	93.1	1347238	1347407	14.7153	14.2135	14.4481	14.2799	14.457	14.6113	14.3427	14.8169	14.4334	14.7847	14.5895	14.2557	14.6667	14.2676	13.8998	14.4334	14.2328	13.9612	14.6826	14.0548	14.1622	14.0483	14.0009	13.9668	13.8359	13.9144	14.2451	14.3964	14.2945	13.9085	13.819	14.0453	14.4906	14.1801	14.351	14.1049	14.3781	14.3145	14.0644	14.0848
19616	MICRO.9710.C3	F4N2.17 [Arabidopsis thaliana]	29.4	protein.postranslational modification	PGSC0003DMB000000103	Pot_ch05	98.33	1087156	1086797	8.02451	9.48741	9.47257	9.06154	9.26859	9.33348	8.79385	8.77917	9.22906	8.09548	7.61216	8.00798	8.63693	9.3257	8.70775	8.4241	9.30216	7.92555	7.94544	7.58612	7.99315	7.60535	7.14849	7.78829	7.0069	8.15226	8.1157	7.12463	7.80279	7.39593	8.25402	9.41476	7.95515	9.14572	8.74985	8.56237	8.80984	8.98881	8.00587	8.57344
19617	MICRO.7436.C3	unknown protein [Arabidopsis thaliana]	11.8.1	lipid metabolism.'exotics' (steroids, squalene etc).sphingolipids	PGSC0003DMB000000103	Pot_ch05	98.98	320172	320761	7.26832	7.36268	7.14914	6.61973	6.57481	6.58764	6.35389	6.54483	6.51336	7.01929	6.94251	7.66153	6.12305	7.06545	7.38439	6.12079	6.92616	6.35127	7.67899	6.02478	6.90784	6.61274	6.03767	6.00501	6.50355	6.34223	6.82264	6.55861	6.81238	6.30297	6.16247	6.56164	6.98874	6.30297	6.21071	7.19695	6.22472	5.99082	7.48665	6.45464
19621	MICRO.17404.C1	calmodulin binding / protein binding / zinc ion binding [Arabidopsis thaliana]	35.2	not assigned.unknown	PGSC0003DMB000000229	Pot_ch09	99.66	1030793	1031383	8.39917	7.50681	7.77697	7.37796	8.22543	8.24428	8.02146	8.59755	8.29296	8.70336	9.28033	8.01438	7.79625	8.50491	8.44292	7.35258	8.2695	8.93254	8.35406	8.87656	8.62697	8.85485	8.72472	8.81	8.62073	7.78829	9.23267	9.04535	8.83669	9.10444	8.90354	8.755	8.85564	7.93477	8.47864	8.82376	8.39372	9.31527	8.31019	9.34791
19622	bf_ivrootxx_0002e09.t3m.scf	NA	35.2	not assigned.unknown	PGSC0003DMB000000339	Pot_ch09	90.72	114740	114464	8.95654	9.22252	9.6137	10.1157	9.71308	10.3101	9.73887	9.67038	9.67721	9.68067	10.525	10.2403	9.98366	10.1578	9.6567	9.64219	9.47807	9.95087	10.24	9.50714	9.89521	9.51563	10.2403	10.0854	10.0219	9.87608	10.8396	10.1051	10.6027	10.1634	10.2918	8.74771	9.4203	9.43879	9.55764	9.53123	9.86215	9.94235	9.08713	10.191
19625	MICRO.7470.C1	unknown protein [Arabidopsis thaliana]	35.2	not assigned.unknown	PGSC0003DMB000000136	Pot_ch01	98.32	239236	239533	9.16583	9.23637	9.31684	9.13609	9.27675	9.83173	8.85056	8.76963	9.35347	9.22177	9.38566	9.07852	9.38463	9.27939	9.36599	9.14685	9.35297	9.56796	8.86196	9.36909	9.64932	9.91178	9.80847	9.74183	9.97753	9.81694	9.44918	9.98085	9.70234	9.72323	9.63823	8.97742	9.67109	9.18793	8.89874	9.60994	9.28365	9.48129	9.47555	9.36199
19627	SDBN001D20u.scf	NA	35.2	not assigned.unknown	PGSC0003DMB000000062	Pot_ch03	93.18	890058	889725	7.27875	7.08231	6.19753	7.02987	5.9675	6.38319	6.09584	6.85521	7.41371	5.94193	5.98305	7.34956	6.23253	6.06918	7.45284	6.81664	6.95753	6.97302	7.17354	5.97387	6.61573	5.95523	5.82913	5.94727	7.39525	5.94657	8.13737	5.843	7.47163	6.72414	6.0332	6.18099	7.0851	6.18777	6.56504	6.21215	6.16854	5.91815	6.16047	7.19183
19628	MICRO.16726.C1	hypothetical protein OsI_007525 [Oryza sativa (indica cultivar-group)]	26.22	misc.short chain dehydrogenase/reductase (SDR)	PGSC0003DMB000000105	Pot_ch01	98.74	279720	280115	7.02818	6.49732	6.75687	6.51983	6.79686	6.78726	6.10707	6.18532	6.2082	6.20559	6.65658	6.78829	6.99093	6.39402	6.4539	6.4468	6.25074	7.02116	6.54092	7.41107	7.74393	7.1356	7.1035	7.38118	6.93436	7.1011	6.70414	7.59456	7.16316	6.51124	7.07236	6.31225	6.41442	6.40535	6.44163	6.77726	6.3924	6.20994	6.5041	6.31144
19629	MICRO.13193.C1	unknown protein [Arabidopsis thaliana]	35.1	not assigned.no ontology	PGSC0003DMB000000040	Pot_ch03	99.26	222394	223072	10.1852	10.5245	10.8121	10.6661	10.147	10.7279	10.212	10.391	10.3877	10.4969	9.87136	10.5708	10.3624	10.4898	10.5815	10.4507	10.5301	9.41167	10.5744	9.48474	10.0554	9.87953	9.72172	9.64561	9.6137	10.2113	9.06154	10.0463	9.37341	9.98844	9.48971	10.1037	10.6019	10.2977	10.4834	10.408	10.7178	9.90143	10.7097	9.36515
19631	bf_mxflxxxx_0041b06.t3m.scf	NA	21.02.1	redox.ascorbate and glutathione.ascorbate	No Significant Hit	#N/A	NA	NA	NA	11.6961	10.172	11.9601	10.8703	11.7887	11.6457	10.6072	10.7087	12.4195	10.183	12.5026	12.9627	12.2215	10.8229	12.0343	11.3907	11.844	11.0889	11.4959	10.6917	9.7348	9.65733	9.75072	11.3907	10.5795	10.3279	10.6567	11.6976	11.8705	11.6508	11.4674	12.1355	10.4602	12.2215	10.5214	11.9848	12.5882	12.4091	9.74562	11.058
19633	MICRO.16909.C1	unknown protein [Arabidopsis thaliana]	35.2	not assigned.unknown	PGSC0003DMB000000153	Pot_ch11	99.75	1050095	1049694	9.58068	9.86914	10.0309	9.8284	10.1381	9.98018	9.5574	9.85753	10.0541	9.62874	10.2163	10.0803	10.0616	9.76943	9.67778	9.67261	9.98564	9.49049	10.2454	10.1026	9.66526	9.67233	9.71403	9.80688	9.64312	9.90252	9.52418	9.41832	9.74026	9.14906	9.60464	9.57254	9.88871	9.76733	10.0187	9.5757	9.67403	10.0151	9.91615	9.43956
19634	POADH79TP	3'-5' exonuclease domain-containing protein-like [Solanum tuberosum]	28.99	DNA.unspecified	PGSC0003DMB000000040	Pot_ch03	100	1646305	1646523	6.33588	7.14117	7.19466	6.51609	6.64457	6.69404	6.40198	6.2821	6.22634	6.71179	6.30775	7.04364	6.37676	6.99609	6.57967	6.40198	6.31135	6.69982	7.22949	7.29916	7.2752	6.81099	6.73612	6.85823	7.19559	7.7078	7.24793	7.33822	7.51726	6.81904	6.89728	7.30816	7.19729	6.98424	7.11002	7.03277	7.03342	7.18291	7.36974	6.58949
19636	MICRO.9821.C2	Zinc finger, C2H2-type [Medicago truncatula]	27.3.11	RNA.regulation of transcription.C2H2 zinc finger family	PGSC0003DMB000000008	Pot_ch10	99.75	1894901	1895303	8.95444	8.67597	9.15942	9.2295	9.44802	9.06995	8.66936	8.57217	9.24725	9.341	8.86267	9.28909	8.86118	9.07019	9.15942	8.65807	9.29037	8.83749	9.39921	8.84297	7.99444	8.52288	8.54205	8.56287	9.02467	8.94773	8.46827	8.97973	8.80534	8.78514	8.67777	9.44023	9.21448	9.09166	9.11933	9.30138	9.73183	8.77106	9.41197	8.67095
19637	SSBN003G08u.scf	Zinc finger, RING-type; RINGv [Medicago truncatula]	35.2	not assigned.unknown	different hits	#N/A	98.46	383919	384243	9.98213	8.581	9.97542	9.23976	8.77769	9.51678	9.29091	9.76305	9.21338	9.20415	10.2127	9.27208	10.7674	9.39801	9.60079	10.0569	9.14542	8.40291	9.80491	8.4818	8.51617	9.91545	9.25296	8.84173	9.05834	9.53526	9.38289	8.52288	9.25358	10.0702	9.24087	9.01757	11.3745	9.58068	9.78171	10.6487	9.42556	8.76129	9.3711	9.76305
19638	MICRO.750.C1	eIF4-gamma/eIF5/eIF2-epsilon [Medicago truncatula]	29.2.3	protein.synthesis.initiation	PGSC0003DMB000000072	Pot_ch05	100	681900	681405	12.531	12.2027	12.7534	12.5724	12.7179	12.7722	12.1133	12.2731	12.4091	12.6994	12.5713	12.4958	12.5267	12.356	12.5026	12.2255	12.6456	12.7733	12.6062	12.5904	12.8371	12.8462	12.8596	12.6348	12.8371	12.8414	12.7206	12.6707	12.8745	12.423	12.4729	12.5187	12.497	12.3842	12.3653	12.6433	12.4673	12.5221	12.4081	12.3413
19639	bf_acdaxxxx_0055g02.t3m.scf	V-type ATPase 116kDa subunit family protein [Solanum demissum]	34.1	transport.p- and v-ATPases	PGSC0003DMB000000575	SL2.10ch06	99.13	239893	240123	7.67267	8.08452	7.79753	7.67466	7.54731	8.14766	7.43178	7.48354	7.48334	8.02856	7.20472	7.52949	7.99844	7.9647	7.49835	7.62611	7.61617	7.30319	7.70763	7.68667	7.51894	7.42875	7.86911	7.69876	7.26377	7.52841	7.26702	7.46563	7.48413	7.30365	7.32972	7.80592	7.68549	7.49395	7.86691	7.5208	7.7984	7.67753	7.84934	7.54548
19640	MICRO.8448.C1	Myb-like DNA-binding protein, putative [Solanum demissum]	35.2	not assigned.unknown	PGSC0003DMB000000424	Pot_ch05	98.04	474709	475164	8.29871	8.70315	8.42348	8.55941	8.04448	7.97813	9.10691	9.05942	8.82903	8.4912	8.68976	8.09414	8.47728	8.93382	9.07292	8.76992	9.31083	7.92936	8.42196	7.8582	7.91422	8.18845	7.69907	7.88497	8.13666	8.3586	8.87544	8.00737	8.00142	8.53383	8.63309	9.40299	8.13707	8.76359	8.01719	8.54018	8.04019	8.42888	8.42666	8.43564
19643	bf_arrayxxx_0022b08.t3m.scf	NA	35.2	not assigned.unknown	PGSC0003DMB000000021	Pot_ch09	90.43	821249	820816	6.3188	6.52868	6.85952	6.51695	6.56504	7.05946	7.39402	7.15547	6.85595	7.04315	6.88391	6.46494	6.90576	6.79705	7.01333	6.70236	6.8198	6.76622	6.73142	6.57795	6.55193	6.75409	6.97603	6.82144	6.17656	7.32362	7.79403	6.14824	7.74373	7.33711	6.85564	7.21336	7.39737	6.27474	6.85977	7.31126	6.93617	8.0094	6.46178	7.79776
19644	bf_ivrootxx_0031d02.t3m.scf	NA	35.2	not assigned.unknown	PGSC0003DMB000000248	Pot_ch05	94.57	389698	389387	7.93395	6.75733	7.31037	6.91099	6.92939	7.87591	6.50387	7.38917	6.67271	7.80208	7.21273	6.85076	7.80908	7.50944	7.67288	8.27822	6.80908	6.38584	7.21196	7.18865	6.39961	7.12135	7.03069	6.71622	7.13605	7.26595	6.81759	6.93757	6.44335	7.57851	6.79319	7.22443	7.09014	6.59711	7.99922	7.07666	7.91594	6.49391	7.58957	6.54292
19646	MICRO.15522.C1	unknown protein [Arabidopsis thaliana]	35.2	not assigned.unknown	PGSC0003DMB000000072	Pot_ch05	96.33	1339224	1339821	7.79593	8.20273	7.04066	7.97194	7.07956	6.97097	7.05711	7.63454	6.74693	8.08754	7.30288	7.14208	7.25519	7.33601	7.15907	7.32331	6.83521	8.47061	7.21442	7.87785	8.20537	8.20962	7.88751	8.29853	7.98528	8.29835	7.86813	7.8637	6.7527	7.56031	8.9378	6.65283	7.58957	8.16588	7.16729	7.22214	6.84624	6.88282	8.13681	7.37882
19647	BF_LBCHXXXX_0040D05_T3M.SCF	NA	35.2	not assigned.unknown	PGSC0003DMB102000010	Pot_ch01	97.82	205998	205545	9.50714	9.73653	9.88871	10.1088	9.702	9.82288	9.84154	9.61711	9.21448	9.73446	9.24807	9.44566	9.52858	9.92283	9.39216	9.57433	9.14221	9.24382	9.67872	9.21684	9.54642	9.26189	9.20522	9.55617	9.43686	9.52015	9.37488	9.93455	9.53422	9.90656	9.54812	9.9625	9.39308	9.246	9.56764	9.6242	9.63053	9.36125	9.75471	9.77578
19649	MICRO.10592.C1	Midasin , related [Medicago truncatula]	35.1	not assigned.no ontology	PGSC0003DMB000000069	Pot_ch05	99.5	1780665	1779859	7.04904	7.67683	7.40156	7.28618	6.73142	7.31261	7.36719	6.99211	6.85261	6.87852	6.59534	7.00201	6.87445	7.08898	6.73223	7.26172	6.74373	6.80786	7.43178	7.08247	7.16057	7.36416	7.3645	7.10904	7.46765	7.23029	6.79197	7.21514	7.00089	7.60403	7.43949	7.30405	7.89193	7.41052	7.69624	7.71669	7.96252	6.91402	7.57515	6.97115
19650	bf_mxlfxxxx_0003f06.t3m.scf	hypothetical protein OsJ_014986 [Oryza sativa (japonica cultivar-group)]	35.2	not assigned.unknown	PGSC0003DMB000000274	Pot_ch08	100	592675	592863	5.72495	6.74487	7.03222	5.65793	5.69079	5.66118	5.73665	6.98232	5.80837	5.71316	5.73397	5.79763	5.70866	5.95431	5.75078	7.09699	5.7708	5.84213	6.80933	7.22123	6.54812	7.18703	6.76956	6.98079	6.82718	5.68386	7.07914	6.9501	6.57967	6.68851	6.70394	5.77759	7.07914	5.73665	6.93681	5.72022	5.86216	7.70455	6.98328	7.49985
19651	bf_arrayxxx_0038c01.t7m.scf	IMP dehydrogenase/GMP reductase [Medicago truncatula]	35.1.3	not assigned.no ontology.armadillo/beta-catenin repeat family protein	PGSC0003DMB000000039	Pot_ch03	98.35	1825449	1824907	6.59364	6.58897	6.09166	6.16923	6.34864	6.50095	6.27086	7.10666	6.96029	6.53138	8.18276	7.52659	6.55876	6.60858	6.91751	6.22271	6.63842	8.07292	6.43372	7.34144	8.11106	7.2349	8.16438	7.18645	8.29073	6.66343	7.00089	7.53655	6.867	7.18252	7.00729	6.36502	6.42792	6.78751	6.50284	6.60726	6.38131	7.16844	6.22319	6.88331
19656	MICRO.6298.C2	expansin precursor [Lycopersicon esculentum]	10.7	cell wall.modification	PGSC0003DMB000000021	Pot_ch09	98.93	590156	590809	6.67158	7.21369	6.389	6.91851	8.24623	7.01758	7.24091	6.67095	6.72603	6.90606	7.28247	6.6115	6.12038	7.5902	6.76923	6.87018	6.6597	9.56204	6.23708	9.10763	9.07438	8.0175	7.20103	7.97702	10.6864	6.71825	7.42186	9.46941	9.02068	6.82132	8.87656	6.36831	6.18158	6.90009	6.90957	6.22051	6.86462	7.06753	6.9486	7.01841
19657	MICRO.17769.C1	HEMA1; glutamyl-tRNA reductase [Arabidopsis thaliana]	19.2	tetrapyrrole synthesis.glu-tRNA reductase	PGSC0003DMB101000377	Pot_ch01	97.66	43651	44034	10.4576	10.3361	9.88691	10.2089	10.3787	10.1411	10.0702	10.4977	10.3442	10.1125	10.4534	9.80717	9.90355	9.91967	10.0607	9.96285	10.3458	10.2362	10.0766	10.2663	10.1976	10.0657	10.8028	10.3861	10.4111	10.1568	10.4611	10.2826	9.98366	10.4534	9.99772	10.5152	9.93455	10.3906	10.1463	10.203	10.0828	9.88839	10.0287	10.2851
19659	cSTB28L1TH	Zinc finger, Sec23/Sec24-type; Sec23/Sec24 trunk region; Sec23/Sec24 helical region; Gelsolin region; Sec23/Sec24 beta-sandwich [Medicago truncatula]	29.3.4.2	protein.targeting.secretory pathway.golgi	PGSC0003DMB000000280	Pot_ch09	98.86	269196	268934	9.38506	9.88453	9.58176	9.97507	9.61624	10.3247	9.99814	10.1906	10.1306	10.0691	10.0173	9.70714	9.59686	10.0702	9.63156	9.81726	10.1708	10.8984	10.0198	10.4026	10.8832	10.3483	10.9186	10.9413	10.4382	10.1976	10.2879	10.289	10.4743	10.4555	10.3642	9.63461	9.95171	9.74117	9.74241	9.81694	10.1716	10.3654	9.8517	10.0627
19660	MICRO.12024.C1	NA	35.2	not assigned.unknown	PGSC0003DMB000000239	Pot_ch01	96.1	953875	953279	6.56164	6.85379	6.69838	6.80729	6.53701	6.49661	6.54804	6.51765	6.51124	6.69052	6.35389	6.53123	6.36094	6.63691	6.44999	6.18542	6.65041	6.34838	6.58979	6.17764	6.42377	6.10105	6.18777	6.28164	5.99732	6.29717	5.98249	6.31486	6.27317	6.15306	6.3496	6.73122	6.24661	6.39359	6.36701	6.46672	6.63684	6.44385	6.62357	6.27132
19661	MICRO.1686.C1	Os07g0655300 [Oryza sativa (japonica cultivar-group)]	29.5.11.04.05.2	protein.degradation.ubiquitin.E3.BTB/POZ Cullin3.BTB/POZ	PGSC0003DMB000000263	Pot_ch09	99.4	481038	480375	13.1207	12.7155	13.0723	12.7634	12.5267	12.4806	12.7673	12.7017	12.4694	12.3459	12.1105	12.1188	12.142	12.6798	13.0788	12.1502	12.5904	12.787	12.704	11.6865	12.329	11.5657	12.3272	12.4017	11.3961	12.3682	12.2168	12.41	12.2601	12.8596	13.0049	12.9696	11.7946	12.0399	12.5267	12.4958	12.7473	12.3446	12.6532	12.3131
19663	MICRO.10881.C1	NA	35.2	not assigned.unknown	PGSC0003DMB000000243	Pot_ch05	98.03	953301	953099	7.4878	6.34293	7.69841	6.63454	7.6063	7.2359	7.07051	7.46603	7.58329	6.31674	8.19351	6.935	7.60308	6.47782	7.58957	6.13122	7.30667	6.83201	7.65623	7.05023	6.63576	6.31791	6.42626	7.0872	6.4186	6.07872	6.52783	6.17102	7.08473	6.58942	6.23452	6.43504	6.14542	6.87804	7.2384	7.03222	7.03228	6.2799	6.7333	7.56718
19666	bf_cswbxxxx_0043e02.t3m.scf	NA	35.2	not assigned.unknown	PGSC0003DMB101000192	Pot_ch05	98.55	19536	19811	8.24593	8.11688	8.14887	7.65244	7.45121	8.53514	7.43277	8.36359	7.74437	8.10256	8.00798	8.36764	8.36348	8.12445	7.56084	7.82595	7.88802	7.64257	8.42498	7.8435	7.69024	7.99986	7.59098	7.55671	7.75469	7.81996	7.33296	7.8739	7.62466	8.51547	7.76014	8.14741	8.3338	7.6919	8.33672	8.2398	8.34069	7.807	8.39559	7.68944
19669	bf_lbchxxxx_0060a06.t3m.scf	Thioredoxin domain 2; Thioredoxin fold [Medicago truncatula]	21.01	redox.thioredoxin	PGSC0003DMB000000040	Pot_ch03	100	1425374	1425557	9.46446	10.2635	10.3287	9.59309	9.86179	9.43046	9.52388	9.49025	9.72445	10.6001	9.87543	10.1683	9.45705	10.2015	9.66255	9.37538	9.74117	10.2357	10.4564	10.6803	10.5692	10.0958	10.1926	10.1443	10.1866	10.4551	9.95479	10.4602	10.8817	9.47125	9.78764	10.0672	10.2594	10.2818	10.5097	10.0631	10.2815	10.4534	10.3791	10.0725
19671	MICRO.17682.C1	At4g27040 [Arabidopsis thaliana]	17.5.3	hormone metabolism.ethylene.induced-regulated-responsive-activated	PGSC0003DMB000000149	Pot_ch10	95.91	183327	183742	6.40215	7.48772	7.17937	6.96693	6.4371	6.27132	6.50166	6.52356	6.96166	7.61755	6.29307	6.50324	6.29517	6.42709	6.45708	6.64749	6.97132	6.90337	7.19212	6.67557	6.74613	7.04585	6.84841	6.60403	6.3205	6.58362	6.6678	6.84735	6.54613	6.59246	6.18247	6.4186	7.13849	7.0399	6.37642	6.42311	6.87226	6.43074	7.04066	6.4587
19672	MICRO.17361.C1	NA	35.2	not assigned.unknown	PGSC0003DMB101000059	Pot_ch03	100	104598	104283	7.45027	7.9685	5.90117	5.87036	5.76871	5.82913	7.28215	7.31365	7.67927	8.14741	7.76208	5.72198	7.64082	5.75502	7.63709	7.47609	7.64411	7.72708	7.85329	7.88871	7.2066	8.61722	7.61234	5.92134	5.76989	5.74147	7.73494	5.74587	5.88555	7.6816	6.97717	6.98981	7.7434	7.50756	7.60715	7.8831	7.64328	8.59473	7.58901	5.91105
19674	POCBY45TV	protein binding / ubiquitin-protein ligase/ zinc ion binding [Arabidopsis thaliana]	29.5.11.04.02	protein.degradation.ubiquitin.E3.RING	PGSC0003DMB000000693	SL2.10ch11	98.65	65882	66323	8.54069	10.0668	9.10066	9.98813	9.63673	10.0044	8.9572	10.0386	9.97245	8.80133	9.5542	10.0843	8.87168	10.0311	8.70661	8.99106	10.0799	9.28125	9.07075	8.70661	8.97191	8.91552	9.13761	9.23352	7.95345	8.17463	7.92663	9.34763	8.37084	9.28859	9.05636	9.67072	9.89976	8.82117	9.17673	9.86241	10.4483	9.83442	8.81283	8.83945
19681	bf_mxflxxxx_0016g09.t3m.scf	NA	35.2	not assigned.unknown	PGSC0003DMB000000755	SL2.10ch10	96.28	19836	19514	9.01137	8.36429	8.89521	8.25939	7.94952	8.50938	8.46631	8.4035	7.57098	8.50721	7.51019	8.66491	8.26869	8.44344	7.89473	8.37949	7.62375	7.88397	8.54544	8.19029	8.43479	8.22321	8.51783	8.2302	8.64885	8.02146	9.04389	8.2747	7.81391	8.10739	8.00162	7.14557	8.07872	7.55349	8.71584	8.01626	8.51968	7.5717	8.15642	7.97097
19683	MICRO.10292.C4	NA	35.2	not assigned.unknown	PGSC0003DMB000000077	Pot_ch01	99.25	1099024	1099290	7.09913	6.31225	6.25673	6.09521	6.47051	5.99676	6.02292	6.83789	6.05378	7.27672	7.01178	7.18139	7.20079	7.39266	6.10935	6.04872	5.99609	6.22949	7.23982	7.70678	6.36355	7.76497	6.12458	6.23186	7.81242	6.10168	7.77182	6.19422	6.18992	6.00501	6.13387	6.36589	7.36273	6.46712	7.48134	7.01006	6.19549	7.488	7.2752	6.59859
19684	cSTE8E5TH	hypothetical protein MtrDRAFT_AC135801g19v1 [Medicago truncatula]	35.2	not assigned.unknown	PGSC0003DMB000000348	Pot_ch07	98.96	533429	533334	8.30136	7.83618	8.28538	7.70301	7.96696	7.96696	8.13168	7.68032	7.79795	8.51386	8.61239	7.48354	7.77413	8.80039	7.86216	8.21396	7.61715	8.56605	7.6235	8.48322	8.64544	9.00693	8.76285	8.99264	8.9712	8.71185	8.67643	8.80635	8.76789	8.79277	9.11005	8.2287	8.74185	8.06139	8.38644	7.7783	8.21819	7.89767	7.57806	8.9572
19685	MICRO.1076.C1	glucose-6-phosphate/phosphate translocator 2 [Solanum tuberosum]	2.1.2.05	major CHO metabolism.synthesis.starch.transporter	PGSC0003DMB000000236	Pot_ch05	100	596709	597313	11.6789	12.2556	12.1288	13.0949	12.7268	11.4632	13.085	11.0905	12.6062	11.9445	12.8934	12.3388	11.1999	13.1308	13.5003	11.9688	13.2793	13.3505	13.8419	12.9942	13.6724	13.3051	12.722	13.8881	14.1511	12.6883	12.791	13.1696	12.7858	11.9363	13.0153	12.4616	12.1718	13.5264	12.317	13.0677	12.9285	14.4804	11.5014	13.8822
19687	MICRO.5429.C1	unknown protein [Arabidopsis thaliana]	35.2	not assigned.unknown	PGSC0003DMB000000150	Pot_ch06	91.67	1087271	1086547	7.87852	7.88974	7.84766	7.63364	7.86942	7.69473	7.50186	7.31472	8.05203	8.15464	7.20796	7.49692	7.68115	7.70404	7.36719	7.42236	7.81032	7.85437	7.9783	7.39593	7.58072	7.53789	7.13361	7.48038	7.45996	7.43178	8.20326	7.81359	7.70838	7.02347	7.26437	6.96738	7.45968	6.84655	6.84617	6.85823	7.09845	6.88064	7.01256	6.66913
19691	008E09AF.esd	NA	29.2.1.1	protein.synthesis.chloroplast/mito - plastid ribosomal protein.plastid	PGSC0003DMB000000021	Pot_ch09	90.75	1393413	1393678	8.4933	8.85081	8.80766	8.93668	8.8962	9.08272	9.09311	8.54276	9.13609	8.5497	8.57145	8.59501	8.48268	8.7396	8.43312	8.88233	9.11063	8.64348	8.24522	7.65166	7.70404	8.2302	7.86109	8.40054	7.7063	8.55668	8.89573	7.74533	9.19967	8.89455	8.89413	8.91715	8.76104	8.6023	8.26679	9.05922	9.00373	9.2317	8.97376	8.92396
19693	MICRO.4600.C1	PAP fibrillin [Medicago truncatula]	31.1	cell.organisation	PGSC0003DMB101000137	Pot_ch11	97.93	759970	759633	6.91022	6.83639	6.53354	6.89566	7.00923	7.16729	6.50355	6.93885	7.0173	6.8891	7.72127	6.98553	6.83446	6.72184	6.76936	6.74766	6.94129	8.13168	7.07268	8.25578	9.02439	8.32244	8.03645	8.16149	8.03674	7.63619	7.75746	7.61671	8.11948	7.94452	7.59246	6.68073	7.23039	6.64386	6.95218	6.94599	6.99531	6.7835	7.11219	7.01857
19695	MICRO.5616.C1	Os12g0428600 [Oryza sativa (japonica cultivar-group)]	29.5.11.04.01	protein.degradation.ubiquitin.E3.HECT	PGSC0003DMB101000002	Pot_ch04	99.91	160101	161223	12.453	12.7711	12.3887	12.1899	12.0637	12.4857	11.5457	12.4353	12.2611	11.9891	12.3326	12.0751	12.188	11.9959	12.1298	11.9942	12.453	12.029	12.7447	12.4038	12.4271	12.3233	12.2168	11.9652	12.587	12.5987	11.6586	12.0905	12.1095	12.497	12.1124	12.5267	12.3732	12.0733	12.3489	12.1335	11.947	12.2974	12.6616	11.7482
19696	MICRO.695.C7	NA	30.6	signalling.MAP kinases	PGSC0003DMB000000322	Pot_ch04	92.51	43164	43347	7.89193	7.71091	6.96201	7.073	7.17907	6.87621	7.2384	6.68226	6.9104	7.40539	7.90746	6.98795	7.51894	7.36207	7.52224	8.06534	6.98621	8.69469	7.71108	10.1251	9.2234	8.47033	8.6839	9.30341	9.82582	8.91934	8.22321	8.37639	8.56419	8.48036	8.69235	8.21244	7.00006	7.59519	7.15336	7.59663	6.96138	7.22443	7.435	6.75766
19700	bf_arrayxxx_0073e12.t7m.scf	ASC1-like protein (Alternaria stem canker resistance-like protein)	11.8.1	lipid metabolism.'exotics' (steroids, squalene etc).sphingolipids	PGSC0003DMB000000103	Pot_ch05	98.38	320711	321079	8.90655	9.77407	9.57518	9.32138	9.47151	9.11308	8.78625	9.2698	9.21051	8.67597	8.90406	8.94363	9.03444	9.43528	9.07875	8.92935	9.44656	10.1601	9.05233	10.0002	9.4264	9.5346	10.2347	9.72293	9.07777	9.6206	9.24911	8.964	9.42877	8.6751	9.61928	9.42982	8.83718	9.32872	9.21737	8.98949	9.00146	9.56322	9.03897	8.79793
19703	bf_mxflxxxx_0022c05.t3m.scf	unknown protein [Arabidopsis thaliana]	29.4	protein.postranslational modification	PGSC0003DMB000000191	Pot_ch08	97.84	725998	725721	6.65552	6.20074	6.05313	6.04255	5.89037	6.10303	6.42709	6.45447	5.83677	5.98418	5.87329	6.16376	5.76648	6.13081	6.09584	6.06598	6.08494	6.12765	6.85206	6.09302	6.43099	5.9934	6.26642	6.32246	6.91922	6.1441	6.04288	6.07449	6.20887	6.08536	5.99306	6.22872	5.99855	6.02522	5.92428	5.93658	6.48549	6.49945	6.04969	6.47397
19705	bf_ivrootxx_0049b04.t3m.scf	putative protein [Arabidopsis thaliana]	35.2	not assigned.unknown	PGSC0003DMB000000306	Pot_ch08	94.14	169393	169151	6.29644	6.66414	6.61033	6.24247	6.52457	6.77368	6.20006	6.46081	6.46041	6.81759	6.34003	6.58682	6.53354	6.74693	5.987	6.64371	6.38062	7.81492	6.2499	7.69934	8.13783	7.92128	7.06939	7.78955	7.7711	7.40299	7.24675	7.73863	7.57664	6.34504	7.07268	6.38062	6.75111	6.66365	6.26	6.70873	6.19481	5.99306	6.61194	6.25589
19709	MICRO.1403.C4	NA	35.2	not assigned.unknown	PGSC0003DMB000000072	Pot_ch05	99.85	279196	279852	12.7949	12.5578	12.3865	12.3377	12.5187	12.8843	12.7372	12.6834	12.5735	12.3087	12.9852	12.5049	12.8651	12.531	12.4385	12.4958	12.5403	11.4632	12.7835	11.9504	11.6304	11.9248	11.6044	11.4626	11.761	12.2791	12.2837	12.1473	11.9696	12.6786	12.0972	12.5554	12.6933	12.2925	12.757	12.9338	12.6894	12.0602	12.6021	12.4305
19711	BF_LBCHXXXX_0027C09_T3M.SCF	Pyruvate kinase [Medicago truncatula]	11.1.30	lipid metabolism.FA synthesis and FA elongation.pyruvate kinase	PGSC0003DMB000000657	Pot_ch03	97.63	41055	41519	11.7209	11.7721	12.587	12.8371	12.239	13.09	11.5035	12.6707	12.2479	11.7857	11.6243	12.6834	12.5403	12.5833	11.673	12.687	12.2518	11.8344	13.085	11.3569	11.6354	11.5062	12.5587	12.1456	12.2649	12.2459	12.239	12.4946	11.802	11.9161	12.0042	12.32	13.09	11.4786	12.955	12.1076	12.8061	11.3811	12.9927	12.0133
19716	MICRO.6879.C5	cysteine protease [Anthurium andraeanum]	29.5.03	protein.degradation.cysteine protease	PGSC0003DMB000000072	Pot_ch05	100	70927	70592	7.16993	7.87195	8.0506	7.34236	8.05729	7.39206	8.22321	7.89728	7.92169	7.47143	7.22706	7.89254	7.44122	7.26859	7.29785	7.32358	7.92001	8.55831	7.09568	7.90015	8.68712	7.66421	8.63192	8.76612	7.6256	7.44671	7.51077	7.48354	7.29266	7.11832	8.11449	7.1191	7.00017	8.00532	7.24901	7.35437	7.33623	8.22563	7.82869	7.91919
19717	bf_arrayxxx_0040d11.t7m.scf	F22O13.10 [Arabidopsis thaliana]	35.2	not assigned.unknown	PGSC0003DMB000000584	Pot_ch06	93.69	192166	192973	9.89945	11.3616	10.0958	9.8694	11.3309	9.87703	9.77837	11.359	11.0905	11.2336	9.58781	11.5438	11.3303	11.3398	11.315	9.64251	10.9756	10.116	10.2151	9.78415	10.12	10.0356	10.2005	10.0631	8.69919	10.4382	10.4111	8.9452	8.78285	10.8827	8.96199	10.147	9.54232	11.1647	11.4022	9.73596	11.3842	9.36144	11.5698	10.7783
19720	bf_lbchxxxx_0063h12.t3m.scf	NA	35.2	not assigned.unknown	PGSC0003DMB000000104	Pot_ch01	94.97	765747	765411	10.3696	10.1965	10.4657	10.5587	10.458	10.3411	10.4369	10.4135	10.4594	10.6039	10.3809	10.2334	10.5889	10.5864	10.2509	10.0173	10.362	10.8901	10.3743	11.073	11.4639	11.022	11.1087	10.8387	11.0883	10.9098	11.185	10.7191	10.8944	10.6632	10.5734	10.5419	10.4957	10.3849	10.3287	10.606	10.1273	10.3841	10.3725	10.214
19721	MICRO.8181.C1	Cycloartenol Synthase [Panax ginseng]	11.8	lipid metabolism.'exotics' (steroids, squalene etc)	PGSC0003DMB000000420	Pot_ch04	100	90831	91054	6.90844	6.31396	6.33791	6.73792	6.83339	6.5946	6.69231	7.7901	8.13417	7.05657	7.52659	8.60914	6.9779	6.65828	7.16451	6.16077	8.16174	8.49271	6.31647	7.3303	8.58176	7.56733	7.72434	7.23039	7.99765	7.13015	7.53739	7.60832	6.8127	7.10599	7.08773	6.50158	6.65439	7.84568	6.48883	6.6621	6.99121	7.57545	6.44508	8.628
19722	MICRO.5393.C1	unknown [Arabidopsis thaliana]	35.1	not assigned.no ontology	PGSC0003DMB000000177	Pot_ch09	98.64	505752	505384	9.34908	9.19406	9.02736	8.91839	9.65241	9.12806	8.71678	8.07682	9.16005	8.51412	9.39563	9.42701	9.19537	8.67006	9.21145	8.73861	8.96992	9.50592	8.49892	9.0074	9.71583	8.79888	8.98436	8.34117	9.60048	9.03722	9.5162	9.48107	10.4571	8.63265	9.1103	8.84952	7.72536	9.32511	8.36697	8.15697	9.36382	8.62697	8.61239	9.78103
19724	MICRO.8428.C1	Os03g0334700 [Oryza sativa (japonica cultivar-group)]	35.1	not assigned.no ontology	PGSC0003DMB000000385	Pot_ch10	98.91	414496	414955	9.95048	10.8821	10.5841	10.059	10.1317	10.1168	10.6972	10.4316	10.6447	10.4382	10.365	10.7615	10.0893	10.6573	10.0346	9.88958	10.676	10.2296	10.1897	10.1871	10.6375	10.362	10.0151	9.57676	9.95594	10.2127	10.1081	9.78541	10.0859	10.0418	10.2182	10.8735	10.534	10.3751	10.0436	10.0233	10.2231	10.3069	10.5812	10.0854
19725	MICRO.17084.C1	calcium-dependent protein kinase 3 [Nicotiana tabacum]	30.3	signalling.calcium	PGSC0003DMB000000131	Pot_ch11	98.97	56869	56480	9.74461	9.98603	10.1044	9.98148	9.93657	10.1626	9.79482	9.88344	9.83235	10.2066	9.77106	9.93564	9.7697	9.60492	9.95689	9.6224	10.0411	9.9572	9.94779	10.1437	10.0309	9.74026	10.0173	9.93084	9.89945	9.92746	9.79002	10.024	9.61161	9.56173	9.22118	9.5866	10.0062	9.98051	9.94887	10.1525	10.0089	10.0921	10.1322	9.75414
19727	MICRO.14006.C2	B2 protein	35.1	not assigned.no ontology	PGSC0003DMB000000147	Pot_ch08	98.86	802031	803081	10.7439	9.50999	9.50243	9.18793	11.073	9.67374	9.33694	9.82617	10.4051	9.34475	9.26727	10.1954	10.1855	9.28176	8.72453	11.4122	9.38069	9.72081	8.41149	11.0703	9.56643	10.8604	10.4906	10.8821	12.2027	10.9453	10.8513	11.2617	10.9413	10.8282	11.1906	8.83399	10.6652	10.6793	9.804	9.75166	9.57222	10.9191	10.1459	10.5282
19728	MICRO.17195.C2	NA	35.2	not assigned.unknown	PGSC0003DMB000000142	Pot_ch03	100	553296	553020	7.07072	7.07967	6.60894	6.65694	6.47509	6.50787	6.26019	6.05378	6.19139	7.53801	6.94182	6.38045	6.2799	6.44163	7.23878	6.3684	6.35109	6.56715	6.45146	7.80908	7.61511	7.91304	6.82409	7.05437	7.39588	7.16863	6.77048	7.41656	7.03919	7.42697	6.52457	6.21869	6.29444	6.77296	6.13417	7.00907	6.32612	6.47509	6.33313	6.45431
19730	ACDA00891C03.T3m.scf	putative Kunitz-type tuber invertase inhibitor precursor [Solanum tuberosum]	35.2	not assigned.unknown	No Significant Hit	#N/A	NA	NA	NA	5.7993	5.84909	9.83235	9.158	9.1773	5.9101	6.55276	5.80237	11.1184	5.88555	11.0601	11.0324	6.02927	6.07152	9.75594	8.90726	9.99085	7.25519	5.64343	7.56764	8.68046	6.99642	5.68039	7.12233	7.15797	9.96285	5.89169	8.1597	10.3044	5.70579	6.29407	5.69425	6.10614	10.3666	5.75911	10.5568	6.07067	6.73397	6.01786	6.41107
19732	bf_mxflxxxx_0025e05.t3m.scf	ATPUP2 [Arabidopsis thaliana]	34.1	transport.nucleotides	PGSC0003DMB000000314	Pot_ch12	98.12	279817	279605	7.51874	7.21926	6.99133	6.63885	6.91413	7.7835	7.59423	7.65517	7.05936	7.70992	7.53497	6.62357	7.05973	6.89991	7.04823	7.42261	7.25009	6.87961	6.8891	6.72428	6.56549	6.78441	7.4955	6.61106	7.31342	6.98604	6.9929	7.24793	6.71642	7.60175	6.71486	7.40666	7.21744	6.81041	7.12269	6.87889	6.52713	6.58466	7.12335	6.5946
19733	MICRO.5765.C1	Os09g0451500 [Oryza sativa (japonica cultivar-group)]	21.01	redox.thioredoxin	PGSC0003DMB000000262	Pot_ch07	100	471300	471121	10.2104	10.3261	10.4611	10.6023	10.5273	10.533	10.3462	10.0997	10.2883	10.062	10.1954	10.4238	10.1521	10.4426	10.2525	10.5319	10.397	10.9088	10.4011	11.0796	11.7416	11.1467	11.2119	11.1273	11.1935	10.7183	10.4345	10.5138	10.5382	10.5058	10.5807	10.2307	10.6341	10.5053	10.4547	10.415	10.727	10.6206	10.4765	10.094
19736	MICRO.5169.C1	ATALN; allantoinase/ hydrolase [Arabidopsis thaliana]	23.2	nucleotide metabolism.degradation	PGSC0003DMB102000083	Pot_ch02	99.21	461487	461234	9.04286	8.94851	7.13717	7.81067	8.35321	6.85737	7.74985	7.40139	7.9529	8.23672	8.46472	9.2452	7.7835	8.32016	9.37924	8.35805	7.5876	8.39762	9.10351	9.59779	9.50411	9.6784	9.39921	9.89612	9.1212	10.2023	8.68086	8.70995	7.96083	8.45033	9.55123	7.94036	7.79	7.89788	8.19468	8.12463	8.0671	8.83222	8.54571	8.4778
19738	094F12AF.esd	NA	35.1	not assigned.no ontology	PGSC0003DMB000000234	Pot_ch04	91.92	957969	958154	6.78201	7.16978	7.13305	7.19938	7.32028	7.0721	6.95385	6.61639	7.08199	7.16037	6.62249	6.95954	6.98062	7.13015	7.28224	6.84915	7.07178	6.93202	7.19403	7.11832	6.90009	7.01178	6.90868	6.95552	7.01615	7.10811	7.18119	6.86486	7.20157	6.74033	7.25538	7.19938	7.01427	6.88724	6.83295	7.11219	7.05437	6.9911	6.935	6.49162
19739	SSBN002J02u.scf	Glutamate-1-semialdehyde 2,1-aminomutase, chloroplast precursor (GSA) (Glutamate-1-semialdehyde aminotransferase) (GSA-AT)	29.5.11.04.02	protein.degradation.ubiquitin.E3.RING	PGSC0003DMB000000893	SL2.10ch03	99.48	47093	46708	10.0773	9.25427	10.6072	10.1929	10.5481	10.7155	9.81176	10.672	10.5419	9.88903	10.7918	10.133	10.3834	9.50766	10.1104	9.09801	10.2262	9.99222	10.5528	9.92786	10.0943	9.97068	10.178	10.0946	9.78472	9.73031	10.2113	9.87953	10.4345	9.61394	9.42877	9.15318	10.1947	9.84429	10.3889	9.88871	10.143	9.83235	10.2235	10.6536
19743	STMGI74TV	NA	35.2	not assigned.unknown	PGSC0003DMB000000727	Pot_ch09	99.68	73660	74279	10.0342	10.6039	11.2108	10.5772	10.7791	9.72117	10.5916	10.0156	10.1929	10.3685	9.9954	10.5214	10.7804	9.84391	10.0066	10.4256	10.2833	9.82979	9.95214	10.6808	10.6888	10.8081	9.66255	10.2078	9.60079	10.6087	10.3942	10.1394	10.7155	9.30407	10.0198	10.1239	10.2807	10.7717	9.76403	10.3069	10.2486	10.3346	10.6447	10.1351
19745	MICRO.9343.C2	unknown protein [Arabidopsis thaliana]	35.2	not assigned.unknown	PGSC0003DMB000000657	Pot_ch03	94.75	22219	22538	6.26019	6.18571	6.264	6.3545	6.24999	6.10448	6.18571	6.1911	6.46251	6.28668	6.6377	6.64486	6.2968	6.22453	6.42502	6.03255	6.24877	6.31091	6.12182	6.36398	6.62842	6.49542	6.46857	6.39538	6.58727	6.31889	6.88651	6.52139	6.52635	6.24247	6.16983	6.23072	6.25281	6.47565	6.13864	6.28384	6.51124	6.62379	6.0513	6.99782
19746	SSBN003D16u.scf	RecA bacterial DNA recombination protein [Medicago truncatula]	28.2	DNA.repair	PGSC0003DMB000000069	Pot_ch05	97.58	200679	200351	5.81625	6.24793	6.03233	5.98418	6.10334	5.92558	6.01023	5.81841	6.16526	6.0069	5.96715	5.89434	5.8784	6.01962	6.06939	5.95235	6.06396	7.57068	5.8174	6.76995	8.33515	7.45007	7.72977	7.03435	6.81759	7.43029	7.55671	6.68226	8.41566	6.88651	7.00167	6.57383	6.11585	5.79994	5.81397	5.84872	5.84872	6.00901	5.84462	6.50095
19749	MICRO.1769.C1	3-desoxy-D-manno octulosonic acid-8-phosphate synthase [Solanum lycopersicum]	3.5	minor CHO metabolism.others	PGSC0003DMB000000529	SL2.10ch11	98	88172	88371	6.37013	6.38959	6.01056	6.19383	6.10821	6.41526	6.2435	6.19178	5.94472	6.20074	6.13519	6.32887	6.26651	6.28632	6.15397	6.26177	5.9897	6.64171	6.40535	7.04893	7.95773	6.53485	7.33482	6.97858	6.90504	7.0064	6.46849	6.699	7.34064	6.81708	6.53939	6.64057	6.12949	6.33632	6.38721	6.43768	5.98643	6.57496	5.96521	6.2679
19750	MICRO.1403.C3	NA	35.2	not assigned.unknown	PGSC0003DMB000000072	Pot_ch05	99.85	276804	277488	6.95322	7.03179	7.03413	6.64828	6.89482	6.99054	7.03685	6.85582	6.76398	6.82024	6.67095	6.77178	6.78583	6.80378	6.86063	6.69162	6.90457	6.48844	6.94292	6.40628	6.2716	6.31862	6.40096	6.23357	6.3652	6.47155	6.42676	6.34733	6.4468	6.48046	6.56722	6.80499	6.97097	6.6732	7.04656	6.91496	6.91549	6.67151	6.97898	6.51453
19752	MICRO.6956.C1	unknown protein [Arabidopsis thaliana]	35.1	not assigned.no ontology	PGSC0003DMB000000589	Pot_ch12	98.86	206346	204596	12.2342	12.6695	12.5735	12.4922	12.4899	11.9968	12.3388	12.0444	11.9679	12.1165	12.1862	12.2046	11.7416	12.1205	11.9959	11.3609	11.947	11.5936	11.5908	10.5075	11.5035	10.7174	11.1232	11.1261	11.0395	11.5826	11.9523	11.5438	11.3849	11.8814	11.6522	12.4826	11.6746	12.061	12.0437	11.826	12.3326	11.9378	12.3539	12.3251
19754	MICRO.2566.C1	NRC1 [Solanum lycopersicum]	35.2	not assigned.unknown	PGSC0003DMB000000710	Pot_ch04	94.98	12303	12780	6.42568	6.30025	7.91256	7.21442	7.20166	7.09406	7.56666	6.87852	7.26591	6.87268	6.5929	6.84344	6.56012	6.40813	6.4819	6.40746	7.2476	6.9305	6.83633	7.53381	6.52139	6.98621	6.78363	7.08862	6.7653	6.87384	6.90915	7.00446	7.234	6.01056	6.70873	6.82598	6.90457	6.67355	6.97461	6.66308	7.46696	7.27534	6.42842	7.04488
19755	MICRO.11856.C1	hypothetical protein OsI_029096 [Oryza sativa (indica cultivar-group)]	35.2	not assigned.unknown	PGSC0003DMB000000981	SL2.10ch03	98.99	19295	20084	7.38263	7.81872	7.28764	7.30387	7.69304	7.35197	7.34315	7.47119	7.59593	7.65027	7.78217	7.29648	7.21037	7.31589	8.19092	6.91549	7.46696	6.73135	7.00329	7.0998	6.94802	7.197	6.92546	6.8332	7.06966	7.00579	7.23897	6.73879	7.07072	7.1276	7.32661	7.38725	7.35026	8.10347	7.53312	7.42531	8.08014	8.66602	7.40109	8.56637
19756	POAB139TF	unknown protein [Arabidopsis thaliana]	35.2	not assigned.unknown	PGSC0003DMB000000241	Pot_ch02	91.71	882415	883037	9.92718	10.0211	10.5063	10.0251	9.91581	10.061	10.0896	9.70978	9.77473	10.2551	10.0119	9.79328	9.80128	10.6527	10.0315	9.82288	9.94235	10.1652	9.98474	10.1407	9.744	10.1656	10.362	10.0119	9.75267	10.0166	9.57316	9.67233	10.0551	9.64404	9.95754	10.3886	9.94678	9.93867	10.3337	10.0219	10.6049	10.3951	10.3212	10.1062
19757	MICRO.8077.C1	pseudo-response regulator protein [Oryza sativa (indica cultivar-group)]	27.3.66	RNA.regulation of transcription.Psudo ARR transcription factor family	PGSC0003DMB103000019	Pot_ch04	98.97	698105	698491	10.0607	10.3196	10.3853	10.1787	10.0183	10.0459	10.0523	9.84026	9.5783	10.0994	9.56204	9.6206	9.89612	10.2762	9.87543	10.0899	9.68518	9.43332	9.9937	9.64158	9.08565	9.27766	9.6328	9.16729	8.99933	9.43046	9.34657	9.33129	8.79793	9.84222	9.49978	10.22	10.443	9.80363	10.2517	10.0836	10.3934	10.5315	10.2442	10.3291
19759	MICRO.6859.C1	hypothetical protein [Trifolium pratense]	35.1	not assigned.no ontology	PGSC0003DMB000000114	Pot_ch12	95.36	1079660	1079367	10.683	10.7664	10.8419	10.1376	10.5864	11.052	10.3821	10.9207	10.3762	11.203	10.6057	10.5982	10.5207	10.8004	10.5682	10.4523	10.4231	11.0947	10.8204	10.7561	11.6318	11.0236	10.6589	10.9932	11.09	10.5041	9.98781	10.7577	10.9895	10.2642	10.432	10.5889	11.0187	10.4458	10.2844	10.2727	10.724	10.473	10.3051	10.1376
19760	BF_CSCHXXXX_0015C06.T3M.SCF	NA	35.2	not assigned.unknown	PGSC0003DMB000000073	Pot_ch01	98.26	415601	416175	9.57159	8.30563	9.10092	8.39559	7.70838	9.08853	9.55123	9.74204	9.54543	7.08373	8.98385	8.2398	9.92649	8.1141	7.77528	9.98256	8.75247	7.05464	6.97988	8.96743	7.33482	8.18134	8.11134	9.17673	7.78428	8.52966	7.29767	8.1585	7.13549	10.212	8.8343	7.17334	9.42267	10.1668	9.82392	9.49854	9.72606	8.21747	8.94602	8.48477
19761	MICRO.8557.C1	WD-40 repeat [Medicago truncatula]	33.99	development.unspecified	PGSC0003DMB000000496	Pot_ch09	95.93	256496	257183	9.39881	9.44048	9.58031	10.0219	9.5346	10.2251	10.1048	10.2231	10.1745	10.0623	10.3766	9.65333	9.46504	10.1015	9.28449	9.59658	10.1365	10.1467	10.3283	10.377	10.749	9.66093	9.88183	9.94853	9.73254	9.34524	9.77745	9.59151	10.345	9.96418	9.59779	9.22409	9.44208	9.08754	9.34908	9.40853	10.178	10.0033	9.18637	9.97715
19762	TBSK01332FG12.t3m.scf	NA	20.1.07.06	stress.biotic.PR-proteins.proteinase inhibitors	No Significant Hit	#N/A	NA	NA	NA	7.14758	6.58734	8.21979	10.4953	10.5692	7.56084	7.81556	9.37538	9.86638	7.19466	9.42097	9.86807	8.91385	9.6279	8.80635	7.03566	9.15702	8.24362	8.64175	6.40746	6.84803	6.71098	6.57218	8.11343	6.93949	9.7767	9.04823	8.59755	7.88279	6.9981	9.86846	9.91038	9.07811	8.85311	9.9685	8.6726	11.2382	9.36283	8.90169	12.0524
19763	MICRO.16080.C1	SAM (and some other nucleotide) binding motif [Medicago truncatula]	35.2	not assigned.unknown	PGSC0003DMB000000135	Pot_ch08	98.68	575357	574305	10.9776	10.3886	11.7	11.6436	9.48768	10.335	9.72147	9.78698	10.5473	11.2049	9.71182	10.0449	9.73379	10.1859	10.2642	10.9115	10.6241	10.3152	10.672	9.83949	9.4137	10.0375	10.0477	9.59126	9.584	10.0807	9.89578	10.4203	9.56264	10.9952	9.98743	10.1849	11.1901	9.60048	9.91467	9.94748	10.2109	10.6265	11.2304	10.7674
19767	MICRO.1746.C2	Protein of unknown function XH; Protein of unknown function XS; Protein of unknown function, XS and zinc finger; Prefoldin [Medicago truncatula]	27.3.67	RNA.regulation of transcription.putative DNA-binding protein	PGSC0003DMB000000026	Pot_ch03	98.94	200248	199965	5.70277	10.2683	10.7045	10.7298	6.05184	10.4399	6.12581	10.6138	5.78045	6.71139	5.69797	10.4155	10.2925	10.3358	10.1179	10.475	5.78097	6.12038	10.5851	6.53831	10.259	6.34161	5.78331	10.0156	5.82724	10.0713	9.86154	10.1211	6.73504	5.71179	9.6683	6.48661	10.4247	6.59416	10.5921	6.58385	10.5178	6.21869	10.3358	5.99172
19772	MICRO.3296.C2	nucleic acid binding [Arabidopsis thaliana]	27.3.99	RNA.regulation of transcription.unclassified	PGSC0003DMB101000063	Pot_ch12	98.4	411927	412114	9.04823	9.99024	11.0193	9.31716	10.0179	10.0633	10.1477	10.0781	10.4138	9.37285	9.85817	9.74147	9.87741	10.3703	9.94957	10.0639	10.5669	9.95214	9.29343	9.79066	8.80296	9.47585	9.6091	9.45759	9.20834	8.94553	8.73029	8.95399	9.67501	9.3493	8.69831	9.09472	10.1644	9.24625	10.3586	10.3358	10.9895	9.92886	9.38485	9.50285
19776	MICRO.10348.C1	NA	35.2	not assigned.unknown	No Significant Hit	#N/A	NA	NA	NA	7.04082	7.50744	5.66948	5.50376	5.60535	5.62372	6.63835	7.09652	5.56285	6.9082	5.59932	5.55923	6.8251	7.00923	5.68386	6.33791	5.64414	5.62979	5.60256	6.49288	6.47485	6.29462	5.62603	6.44614	6.74467	6.53593	5.50779	5.56468	5.94251	6.85927	5.55923	7.1662	5.75237	6.89422	5.63008	7.05006	5.62979	5.70277	5.6344	5.68844
19777	MICRO.9564.C1	50S ribosomal protein L5, chloroplast	29.2.2	protein.synthesis.misc ribosomal protein	PGSC0003DMB000000371	Pot_ch09	99.43	393611	394310	9.67721	9.42982	9.30076	9.6279	9.87576	9.26086	9.24807	9.30323	9.55451	9.38768	9.76305	10.0596	9.54355	9.48446	8.83561	9.32683	9.1358	9.46535	9.78171	9.23193	10.0075	8.97816	9.3011	9.48383	9.02487	9.40062	9.18377	9.23694	10.7209	9.11095	9.45854	9.97753	8.71018	9.42267	9.60728	8.93439	9.03579	8.74743	8.85175	9.88629
19778	MICRO.7553.C2	RNase H family protein [Solanum demissum]	35.2	not assigned.unknown	PGSC0003DMB000000008	Pot_ch10	96.67	1988341	1987205	7.53681	7.92414	7.80375	7.85462	7.36416	7.53835	7.45834	7.45683	7.41107	7.67913	7.21643	7.53431	7.39206	7.5141	7.49364	7.16167	7.50355	7.07581	7.63202	6.66012	6.92187	6.80148	6.90242	6.91827	6.89901	7.20283	6.90355	7.20941	7.05662	7.37108	7.16645	7.8328	7.69907	7.44499	7.54253	7.34064	7.63842	7.39737	7.8048	7.32255
19782	MICRO.16151.C1	protein binding [Arabidopsis thaliana]	35.1	not assigned.no ontology	PGSC0003DMB000000072	Pot_ch05	98.19	1519615	1519118	9.93181	9.43562	9.64	9.35721	10.2189	9.64899	9.82253	9.47151	9.88344	9.57856	9.70328	9.62669	9.67038	9.28909	9.91615	9.45235	9.86363	9.96725	9.86466	10.1859	10.0079	10.0386	9.76305	9.69845	10.3074	9.99154	9.75201	9.44707	10.3603	9.64715	10.3538	10.0247	9.69008	9.91208	9.64992	9.70859	9.98917	10.397	9.24223	9.05288
19783	bf_ivrootxx_0018e03.t3m.scf	beta-1,3-glucanase 1 [Ziziphus jujuba]	35.1	not assigned.no ontology	PGSC0003DMB000000272	Pot_ch07	99.2	229672	230047	8.57924	9.04427	8.77309	8.49445	8.99486	8.58426	8.22696	8.62185	8.65688	9.16911	8.78126	7.79384	7.90725	8.41302	8.61048	7.9548	8.73744	8.78181	7.86416	7.95773	7.721	8.94494	8.71311	7.80311	8.83275	8.81346	8.69048	8.755	8.62455	8.5433	8.82822	8.52265	9.01466	8.40274	8.03039	8.67564	7.90036	9.05364	8.48398	8.41042
19784	MICRO.4934.C1	Periodic tryptophan protein-associated region [Medicago truncatula]	35.1	not assigned.no ontology	PGSC0003DMB000000026	Pot_ch03	99.05	2838079	2838394	7.69549	8.43229	8.391	8.38381	7.65098	7.93626	7.7974	7.82642	7.68393	7.98201	7.06166	7.76832	7.61715	7.9811	7.51371	7.91369	7.80554	8.06569	7.91111	7.84862	7.82034	8.15178	8.31497	7.94205	7.95946	7.89901	7.76766	8.16202	7.51402	7.67092	7.8128	7.7709	8.4021	7.47393	7.84568	7.57312	7.67979	7.52259	8.2488	7.46886
19785	MICRO.6514.C4	Peptidase S1 and S6, chymotrypsin/Hap; Immunoglobulin/major histocompatibility complex; AAA ATPase, central region; SMAD/FHA [Medicago truncatula]	29.5.09	protein.degradation.AAA type	PGSC0003DMB000000150	Pot_ch06	96.51	1315768	1316131	10.5053	11.6985	11.2133	11.2108	10.7577	10.9418	11.3323	10.6293	10.4336	10.8896	10.259	11.0296	10.3196	10.5991	11.0307	10.3407	10.5025	10.5524	11.2451	9.74204	10.2564	10.0211	10.212	9.95018	9.67663	10.72	10.5072	10.1879	10.2751	11.2739	10.513	11.7304	11.1518	10.7509	11.2562	11.1323	10.6138	10.7504	11.3182	10.809
19789	MICRO.7700.C1	unknown protein [Arabidopsis thaliana]	35.2	not assigned.unknown	PGSC0003DMB102000010	Pot_ch01	98.33	2823023	2823621	7.03903	6.79294	6.87384	6.9737	7.38439	6.72846	6.52061	6.79987	7.13392	6.72313	7.07581	7.02889	6.91768	6.6652	7.04353	6.61194	6.91851	8.04469	7.19295	7.93027	7.81099	7.88518	8.53647	8.29089	7.72762	7.69394	7.28224	7.38955	8.31544	7.18733	7.78916	6.86988	7.01073	7.05657	7.20389	6.85379	6.84176	6.99922	6.86504	7.18237
19790	MICRO.2034.C1	nucleoporin [Lotus japonicus]	35.2	not assigned.unknown	PGSC0003DMB000000413	Pot_ch07	95.6	206061	205570	8.70162	8.90542	9.04129	8.96217	8.91147	8.88173	8.61546	8.60958	8.60083	8.92898	8.85666	8.71912	8.56673	8.82858	8.55668	8.80635	8.65959	8.97053	9.00693	9.19359	9.6084	9.7707	9.46349	9.2295	9.3854	9.39955	9.17378	9.45681	8.83161	9.20814	8.97535	8.82887	9.17673	8.84408	9.02277	8.66132	8.68532	8.58338	8.8744	9.28555
19791	STMGR23TV	glycolate oxidase/ oxidoreductase [Arabidopsis thaliana]	1.02.02	PS.photorespiration.glycolate oxydase	PGSC0003DMB000000040	Pot_ch03	100	877681	877416	10.7556	11.6545	11.9127	10.7674	11.355	11.5748	10.9525	11.2427	10.9156	11.4408	11.532	11.6065	10.8666	11.3875	9.46768	9.04793	11.5539	12.0298	12.1355	12.8861	12.6856	12.0168	11.0401	10.9665	11.4049	12.2639	11.5636	12.0325	12.5724	10.8052	11.5081	11.4226	11.71	11.848	11.7336	11.7601	11.7372	12.1473	11.7661	11.5341
19794	MICRO.10060.C1	NA	35.2	not assigned.unknown	PGSC0003DMB000000172	Pot_ch01	98.63	711175	711833	8.79888	8.66248	8.28904	8.80191	8.51845	9.62933	9.72081	9.15318	8.7134	10.0262	8.43254	9.02186	9.70799	9.85264	8.57419	6.34706	8.59057	8.03116	8.93502	8.8579	8.22789	7.65517	8.18431	8.06254	7.87879	9.16703	7.904	8.89573	6.53416	8.25093	8.93382	8.4634	8.8885	8.67169	8.75997	9.5524	9.42763	9.39046	9.44656	8.56605
19795	MICRO.5288.C1	calcium ion binding [Arabidopsis thaliana]	30.3	signalling.calcium	different hits	#N/A	99.69	1004621	1005257	9.52126	9.74938	10.0079	9.90618	9.5692	9.93986	9.83693	9.84089	9.72293	9.43046	9.53367	9.81789	9.71989	10.0187	9.78973	9.50518	9.67933	10.4395	9.77578	10.259	10.2945	10.6355	10.2151	10.1739	9.9721	10.1926	10.1553	10.3523	10.2859	9.77929	9.75414	9.82026	9.97311	9.5565	9.64715	9.59092	9.75233	9.75201	9.6084	9.64561
19796	ACDA04010G02.T3m.scf	NA	31.1	cell.organisation	PGSC0003DMB000000577	Pot_ch04	93.33	67736	67638	6.93126	7.48306	7.7535	8.24421	8.32841	7.68761	8.09829	8.23412	8.22975	6.82611	7.18551	8.15615	7.10313	7.0064	7.86988	6.97858	7.89175	8.47123	7.66639	8.0219	7.41614	8.44637	8.70185	8.02451	7.20181	7.30319	7.99284	7.46162	7.97592	7.5006	8.74185	7.04391	8.29107	7.79438	7.99203	7.11771	7.97731	7.90621	7.45817	8.69566
19799	BF_TUBSXXXX_0032C09_T3M.SCF	unknown protein [Arabidopsis thaliana]	35.1	not assigned.no ontology	PGSC0003DMB101000381	Pot_ch04	98.71	401118	400576	11.24	10.8874	11.0969	10.9964	10.7453	10.8046	10.7546	11.0515	10.6346	10.9996	10.2074	10.6389	10.6531	10.871	10.9926	10.7941	10.8338	10.8965	10.9453	10.5301	10.3466	10.8624	10.8939	10.7961	10.701	10.6715	10.3775	10.7725	10.3196	10.7371	10.9398	11.0509	10.8863	10.8015	10.8334	10.8382	11.1317	10.2675	11.359	10.343
19800	bf_arrayxxx_0044h05.t7m.scf	NA	35.2	not assigned.unknown	PGSC0003DMB000000358	Pot_ch07	95.02	166445	166660	6.77211	8.78181	7.27123	8.50689	7.10713	8.32841	8.99704	8.75428	8.65614	7.32429	6.88651	9.35867	8.98826	8.54069	8.62544	9.10092	8.62625	8.47994	9.16789	8.77038	9.04452	7.25893	8.69193	8.905	7.02022	7.54506	7.50115	7.39389	8.88502	8.11688	8.71929	8.05297	7.23822	8.1753	8.35406	8.51386	9.10789	6.99301	8.74283	6.79506
19801	MICRO.8553.C1	NA	35.2	not assigned.unknown	PGSC0003DMB000000599	Pot_ch10	99.76	48812	48404	5.99082	6.52139	6.08589	6.0368	5.87609	6.41777	7.18943	6.0261	7.06907	6.77368	6.08315	6.58452	6.07491	6.74393	6.19227	7.32972	6.98897	7.06726	5.94704	5.9431	6.97898	6.48581	6.63174	6.06822	6.04288	5.936	7.09323	6.00334	5.94159	6.74553	6.30901	6.82087	6.85465	6.13965	6.29444	6.46583	6.92886	6.55482	6.13193	6.71954
19802	MICRO.3944.C1	unknown [Solanum tuberosum]	27.3.44	RNA.regulation of transcription.Chromatin Remodeling Factors	PGSC0003DMB000000033	Pot_ch05	100	1129325	1128979	11.2518	10.4657	10.6274	10.6972	10.6803	10.8542	10.6541	10.6738	11.0259	10.9692	10.9453	11.1295	10.7582	10.6095	10.9593	10.8698	10.7561	10.2085	11.0203	9.84089	9.63411	10.2941	9.98407	9.80818	10.2427	10.541	10.7467	10.198	10.8503	10.9298	10.9732	11.3182	10.8266	10.3567	10.7551	10.7092	11.0455	10.7019	11.0127	11.1364
19803	MICRO.4058.C2	histone-lysine N-methyltransferase/ zinc ion binding [Arabidopsis thaliana]	27.3.69	RNA.regulation of transcription.SET-domain transcriptional regulator family	PGSC0003DMB000000068	Pot_ch01	100	84297	84562	8.00671	7.86743	8.31403	8.97694	8.38657	8.03009	8.479	7.77577	8.404	8.84437	8.02305	7.84101	8.50834	9.01499	8.85485	7.79753	8.49271	7.61234	8.01211	6.8048	7.49209	7.55273	6.8	7.56681	6.65048	8.07827	7.71499	7.88545	7.11771	8.57363	7.75727	8.73838	9.22303	8.61389	8.1597	8.9722	9.10829	8.05133	8.20164	7.83073
19805	STMDM16TV	NA	35.2	not assigned.unknown	PGSC0003DMB000000118	Pot_ch04	95.35	1451058	1450758	8.45011	7.86228	9.10395	9.26289	8.68976	9.42155	8.0216	8.32193	8.99531	8.7901	9.36412	9.03022	8.79171	8.74235	8.56794	8.32772	8.81194	8.36786	9.16911	7.76366	8.56701	7.58221	8.53745	7.38456	7.90873	8.11312	8.77309	8.92813	7.93413	8.75164	8.63503	8.17371	8.68995	7.58355	8.55322	8.66783	8.47002	8.96314	9.27565	8.87315
19807	MICRO.5971.C2	putative splicing factor Prp8 [Oryza sativa (japonica cultivar-group)]	27.1.1	RNA.processing.splicing	PGSC0003DMB000000358	Pot_ch07	98.39	350277	349909	11.7424	12.2528	12.4038	12.0602	11.8238	12.0229	11.7468	11.7713	11.5311	11.8557	11.8206	11.7793	11.5256	11.9378	11.401	11.5908	11.8637	11.1195	12.0125	11.3689	11.5188	11.7793	11.4349	11.3013	11.9222	11.8973	11.6968	11.6893	11.3309	12.1344	11.3583	12.2206	12.3349	12.1938	12.1871	11.9609	11.625	11.7107	12.0575	12.0698
19809	MICRO.2286.C53	NA	35.2	not assigned.unknown	No Significant Hit	#N/A	NA	NA	NA	7.4499	8.05316	7.56564	5.57061	7.40067	7.55284	8.23075	7.49574	5.62154	5.74799	5.63152	7.5831	7.71595	5.68011	7.31907	7.67327	5.66118	5.58183	5.53764	5.66766	7.10863	5.60535	6.97012	7.1141	5.54405	7.40994	7.42131	5.58183	5.55691	5.66498	7.40619	5.65254	7.93611	7.61671	7.80375	7.84082	7.75528	5.60887	7.75888	7.63202
19811	MICRO.2277.C2	UMP synthase [Nicotiana plumbaginifolia]	23.1.1.5	nucleotide metabolism.synthesis.pyrimidine.UMP Synthase	PGSC0003DMB000000392	Pot_ch11	98.27	165419	165073	12.3791	11.9723	12.6616	12.1115	12.123	12.1363	11.9311	12.039	12.2094	11.8512	12.3939	12.0159	12.7358	12.192	12.2731	12.8037	12.4782	13.6335	12.4184	13.7908	13.0372	13.1173	13.0932	13.6629	13.7366	13.2497	13.3449	13.7099	13.1538	11.9387	11.9739	11.7938	11.859	12.6668	11.9766	11.7698	12.4749	12.5277	12.4142	12.2274
19813	MICRO.17250.C1	NA	35.2	not assigned.unknown	PGSC0003DMB000000096	Pot_ch07	98.32	1151332	1151450	8.21396	7.57791	7.67081	8.84271	8.87475	7.48306	8.47668	8.74995	8.57217	7.30712	9.61711	8.90221	8.25631	8.421	8.7924	8.18104	8.22125	8.37568	8.57419	8.78155	8.22851	8.39404	8.71535	8.9746	9.37285	8.35006	9.26211	9.04318	10.0283	8.37964	8.60729	8.87195	7.58042	8.79131	8.68127	8.47123	9.00405	8.50913	7.80311	9.19124
19815	MICRO.3133.C1	ATP binding / protein serine/threonine kinase [Arabidopsis thaliana]	30.2.11	signalling.receptor kinases.leucine rich repeat XI	PGSC0003DMB000000226	Pot_ch04	99.56	47297	47755	8.74887	9.26557	9.27766	9.01137	9.19406	8.54892	8.78126	8.32068	8.45996	8.60755	7.84667	8.75793	7.99866	8.51845	8.95469	8.27005	8.47278	7.65719	8.16794	7.9168	8.18877	7.77488	7.64578	7.5415	7.62625	7.78493	7.6295	7.57391	7.64536	7.47252	7.74912	8.55579	8.49554	9.02665	8.60028	8.16174	9.19725	7.96504	8.53612	7.57664
19816	MICRO.7465.C1	orcinol O-methyltransferase [Rosa hybrid cultivar]	16.2	secondary metabolism.phenylpropanoids	different hits	#N/A	99.4	407141	407978	9.98051	9.58601	9.54431	9.33615	9.08577	11.2061	10.0075	10.3239	10.3496	10.5819	10.2318	10.7504	10.5025	10.8204	9.5542	10.466	11.773	10.6996	9.87774	12.0885	11.3006	11.9151	10.9248	9.62933	12.8962	9.5692	11.3514	11.9814	9.49832	9.7778	9.51498	9.99575	10.331	10.3204	10.4841	9.98951	10.4495	10.6371	9.96787	9.73988
19817	MICRO.11547.C1	putative disease resistance protein [Arabidopsis thaliana]	35.2	not assigned.unknown	PGSC0003DMB000000243	Pot_ch05	96.61	360388	361178	10.8343	10.8641	11.2336	11.1122	10.8517	10.5148	11.0647	10.5089	10.2323	10.7692	10.3794	10.7495	10.2635	10.3809	10.8879	10.686	10.5223	9.38018	10.594	9.60994	9.4499	9.49544	9.66158	9.70947	9.62508	9.93346	9.71182	9.85663	9.5574	9.89323	9.9758	11.1693	10.4607	10.5494	10.72	10.3326	10.9715	10.5041	10.6696	10.4515
19818	MICRO.12018.C1	Os03g0772800 [Oryza sativa (japonica cultivar-group)]	9.7	mitochondrial electron transport / ATP synthesis.cytochrome c oxidase	PGSC0003DMB000000244	Pot_ch02	99.63	20321	20055	11.7721	11.6325	11.7055	11.9197	11.7946	11.9328	11.6178	11.8252	11.8973	12.318	11.9575	11.9412	11.9387	11.8222	11.3138	11.5162	11.995	12.6062	11.907	12.7358	12.4981	12.5496	12.4499	12.4867	12.8233	12.3058	12.8026	12.6125	12.4771	12.078	12.0453	11.6198	11.819	11.9618	11.5761	11.8566	11.8352	11.9279	11.7832	11.9279
19819	MICRO.12260.C1	F-box [Prunus mume]	35.2	not assigned.unknown	PGSC0003DMB000000213	Pot_ch04	97.47	794408	795868	9.29269	8.32794	8.24962	8.59554	8.76936	8.33994	8.87475	9.12591	7.2229	8.75885	7.9659	8.47882	9.21013	8.43393	8.64498	8.88261	7.13275	8.13112	6.91052	9.49025	10.1741	9.09261	9.08272	10.242	8.57877	9.23267	8.15697	8.70755	7.99603	8.5563	8.94699	7.98663	8.42869	9.20756	8.48477	8.08646	8.30482	7.35568	7.09814	8.76758
19824	MICRO.13761.C1	IMP dehydrogenase/GMP reductase [Medicago truncatula]	35.2	not assigned.unknown	PGSC0003DMB000000146	Pot_ch05	96.69	160366	159522	6.70879	7.39389	6.71608	7.05936	6.9981	7.58957	7.66442	5.95281	7.14491	9.00042	9.09656	8.14965	6.37556	5.86069	8.89365	7.33047	7.60135	6.85206	7.98243	8.73004	6.74587	8.40754	6.58042	6.82106	9.45911	7.36541	5.97546	6.88506	9.0938	7.4515	5.98361	8.72453	7.04093	5.87706	6.83201	7.26595	7.72394	6.18934	6.28769	7.23319
19825	MICRO.14937.C2	putative protein [Arabidopsis thaliana]	35.1	not assigned.no ontology	PGSC0003DMB000000810	Pot_ch07	99.5	39198	38598	7.95687	8.18586	8.00832	8.03176	7.90778	8.24442	8.08696	8.18992	8.22321	8.2852	8.11688	8.22722	8.25173	8.06233	8.06723	8.21559	8.07782	8.84223	8.21641	8.94818	9.11334	8.62325	9.01441	8.88695	8.59554	8.40613	8.4797	8.57601	8.53329	8.09182	8.61018	7.86988	8.18011	7.99228	7.93812	8.12486	7.99074	8.28538	8.06984	8.07037
19829	MICRO.33.C2	cyc07-like [Solanum tuberosum]	29.2.2	protein.synthesis.misc ribosomal protein	PGSC0003DMB000000087	Pot_ch06	98.51	835724	835457	14.3918	13.9944	14.3068	14.2024	13.9819	14.2875	13.868	14.2169	14.4239	14.2024	14.2908	14.1876	14.525	14.2059	14.0389	14.2059	14.3696	14.6384	14.7463	14.6992	14.4906	14.7153	14.2636	14.4956	15.0553	14.4666	14.3743	14.7402	13.8967	14.1476	14.1876	13.6945	14.555	14.1664	13.8707	14.4102	13.9199	14.0261	14.2451	13.7391
19832	MICRO.7898.C1	protein F1K23.6 - , putative [Medicago truncatula]	35.2	not assigned.unknown	PGSC0003DMB000000001	Pot_ch01	98.74	415540	414907	11.9994	11.8863	11.6746	11.3806	11.1785	11.7754	11.4162	11.7125	11.4291	11.579	11.2108	11.545	11.4639	11.6922	11.3225	11.4727	11.5643	10.9715	11.6907	10.6328	10.1203	10.4988	10.8125	10.7362	10.7339	11.022	11.1606	10.8843	10.5829	11.74	11.1051	11.5601	11.6184	11.3119	11.6916	11.5861	11.6716	11.1704	12.0141	11.1798
19833	MICRO.10418.C1	hypothetical protein OsI_031138 [Oryza sativa (indica cultivar-group)]	35.1.19	not assigned.no ontology.C2 domain-containing protein	PGSC0003DMB000000290	Pot_ch01	100	620251	619898	11.8214	12.1165	12.0399	12.0751	12.2528	12.5369	12.3413	12.1085	12.0671	12.4673	12.2459	12.1275	12.2537	12.2131	12.3272	12.1205	12.0816	12.642	12.0733	12.6348	13.0092	12.6327	12.5496	12.531	12.8206	12.5833	12.5655	12.6358	12.8705	12.5792	12.5953	12.2179	12.5987	12.4899	12.0628	12.4453	12.2575	12.7487	12.3068	12.7487
19835	MICRO.9032.C1	unknown protein [Arabidopsis thaliana]	35.2	not assigned.unknown	PGSC0003DMB000000072	Pot_ch05	100	835724	835921	8.83027	8.21076	8.85867	7.95595	8.34353	8.71863	8.49761	8.4508	8.61791	8.64885	8.86928	8.43859	8.93395	8.35092	8.51062	8.67484	8.3827	9.19697	8.72142	9.61195	9.26588	8.97406	8.76308	9.37233	9.19809	9.06233	8.81194	9.26505	9.36791	9.26211	8.91644	8.03843	8.29296	8.41746	8.51132	8.53009	8.8994	8.58362	8.48036	8.32329
19838	bf_ivrootxx_0011b03.t3m.scf	NA	35.2	not assigned.unknown	PGSC0003DMB000000086	Pot_ch04	93.85	1303566	1303375	6.60792	6.77159	6.62546	6.26808	6.66075	6.26084	6.74033	6.47236	6.38062	6.59298	6.27243	6.49945	6.38883	6.55588	6.45154	6.41961	6.33304	7.18345	6.44516	7.25869	7.41094	7.28504	7.05813	7.15457	6.96138	6.83758	6.3997	6.32674	6.90027	6.40324	6.85101	6.52232	6.57076	6.63691	6.60762	6.33782	6.4246	6.56111	6.22137	6.35258
19840	174D01AF.esd	proteinase inhibitor II precursor [Solanum tuberosum]	35.2	not assigned.unknown	No Significant Hit	#N/A	NA	NA	NA	13.1354	13.5288	14.1918	14.078	13.6462	11.9096	14.2843	11.8767	14.401	12.1371	14.3829	13.9393	13.2587	13.3367	14.7215	10.4164	13.9765	11.5663	11.9857	11.3075	13.2661	12.1429	12.5221	11.848	12.9006	12.5074	12.1718	12.687	13.5887	13.5194	13.2755	13.1013	12.9896	13.2118	12.1249	14.1581	14.6054	13.7705	11.2845	13.6745
19841	bf_ivrootxx_0042e06.t3m.scf	DNA binding [Arabidopsis thaliana]	35.1	not assigned.no ontology	PGSC0003DMB000000018	Pot_ch04	99.2	2039801	2039551	7.63454	7.68699	8.37568	7.83389	7.64239	7.97572	7.27953	7.91748	8.07037	7.77577	7.95725	7.77625	7.77697	7.7535	7.36029	7.41333	7.81359	8.47278	8.53063	8.30349	8.59827	8.23032	8.53146	8.20837	8.3066	8.2312	8.12397	8.1835	8.71506	7.792	7.97032	7.43752	8.00178	7.2871	8.15557	7.57342	7.66579	6.97461	7.80336	7.82068
19843	MICRO.2286.C46	NA	35.2	not assigned.unknown	PGSC0003DMB000000241	Pot_ch02	95.86	505343	505510	5.5775	7.96301	7.66132	7.20399	7.21456	7.26702	5.51839	5.63512	5.59844	5.56697	5.64814	7.43941	7.48178	5.66667	5.79416	7.13509	5.6487	5.60094	5.64128	5.60872	6.93477	7.10599	5.67704	5.71927	5.60432	7.07236	5.69755	7.17354	7.10334	5.87706	7.05839	5.59386	5.68706	7.15055	5.6321	5.63195	5.63885	5.59932	7.18301	5.6321
19844	MICRO.6417.C1	unknown protein [Arabidopsis thaliana]	35.2	not assigned.unknown	PGSC0003DMB000000150	Pot_ch06	98.6	269476	269689	7.51894	7.48533	8.15404	7.82922	8.17201	7.33985	7.99315	7.16764	8.02352	7.56341	6.76221	7.70808	7.14829	7.89788	7.11333	7.12514	8.26049	8.07374	8.24291	7.37332	7.68525	7.64082	7.03685	7.1276	8.15178	7.92034	7.6349	7.4779	7.2207	7.51781	7.95469	8.33083	7.60289	7.45955	6.77661	8.20614	6.86038	7.81803	7.94077	7.64785
19846	MICRO.11702.C1	Protein kinase [Medicago truncatula]	30.2.6	signalling.receptor kinases.leucine rich repeat VI	different hits	#N/A	97.77	18028	18656	8.59005	8.81687	8.05941	7.61486	7.71876	7.73669	7.69669	7.48386	7.44815	8.09738	8.13453	7.68115	7.55895	7.97558	8.1582	7.6023	7.59689	7.97787	7.78829	8.29628	8.44518	8.33625	8.14514	7.69728	8.20164	7.92287	7.76046	7.87411	8.29184	8.35406	7.97063	8.0146	7.63454	8.18222	7.86056	8.12509	7.74753	8.84927	7.88545	7.22929
19847	MICRO.4812.C1	DEAD-box ATP-dependent RNA helicase 22	28.1	DNA.synthesis/chromatin structure	PGSC0003DMB000000210	Pot_ch05	99.69	282985	282661	10.459	10.4022	10.6614	10.2811	9.61054	10.7412	10.194	10.1716	9.94993	10.8233	10.0986	10.2551	10.3571	10.4035	10.3458	10.775	9.97102	10.7936	10.8698	10.9825	10.7641	11.3131	11.0862	10.7754	11.2201	11.0596	10.0002	10.4171	10.526	10.7344	10.3492	9.75414	10.987	9.72629	10.8546	10.3337	10.833	9.57544	10.8974	9.72323
19850	MICRO.4157.C1	unknown protein [Arabidopsis thaliana]	35.2	not assigned.unknown	PGSC0003DMB000000201	Pot_ch08	98.79	1040936	1040607	8.29548	8.97973	9.21918	7.88234	7.99905	8.16351	8.22722	9.48129	8.29939	8.16906	9.41253	7.92962	9.5467	8.25027	7.97731	9.09332	8.02423	8.55297	9.06546	10.163	9.34633	8.63872	9.67038	9.84999	9.69442	8.08754	8.70956	9.37311	9.81989	9.45519	8.77842	6.99782	9.02609	8.28879	9.16961	8.37405	8.01211	7.60832	8.91668	8.95927
19851	MICRO.18305.C1	von Willebrand factor, type C; Zinc finger, RING-type; Zinc finger, C6HC-type; Zinc finger, C2H2-type; ATP-dependent helicase HrpA [Medicago truncatula]	28.1	DNA.synthesis/chromatin structure	PGSC0003DMB000000152	Pot_ch11	96.76	560129	559513	7.16267	7.8135	6.15687	7.39402	7.2948	7.14183	6.35598	7.61259	8.01029	7.27086	7.50012	6.25309	7.45121	8.08043	5.98733	7.21586	7.9133	7.06481	6.00056	6.50889	6.97779	6.99654	6.56496	6.6769	5.80199	5.94077	6.9866	6.99665	6.02423	7.27833	6.3439	6.09417	7.35703	5.92828	6.07003	6.01841	7.92375	7.19612	7.28796	5.90713
19853	MICRO.10833.C1	hypothetical protein [Arabidopsis thaliana]	35.1.5	not assigned.no ontology.pentatricopeptide (PPR) repeat-containing protein	PGSC0003DMB000000400	Pot_ch03	98.98	247783	247979	8.99802	8.71808	9.4499	8.78	9.00293	8.94196	8.74077	8.86475	9.06099	9.05636	8.92265	8.89738	8.78253	8.86425	9.14685	8.60896	9.03124	9.24408	9.10198	8.96992	8.93668	8.94006	9.04511	9.18409	9.18377	9.00665	8.30301	8.88173	9.30465	8.76081	8.55814	8.62415	9.15725	8.62116	9.08218	8.82638	9.32462	8.54276	8.93204	8.67618
19858	MICRO.331.C71	hypothetical protein [Solanum tuberosum]	35.2	not assigned.unknown	different hits	#N/A	93.42	128442	128049	6.48262	6.57773	7.64118	6.65297	6.6123	6.97245	6.977	6.83758	7.08405	6.60967	6.49011	6.68602	6.55193	6.38584	7.86345	6.44802	7.19753	7.08773	6.75217	6.13793	6.29307	6.70531	6.36546	6.21244	6.62437	6.58682	6.33879	6.55071	6.41459	6.69411	6.22768	6.51632	7.20815	7.56944	6.97188	6.72313	7.62089	6.30369	6.56775	7.06118
19860	MICRO.10517.C1	unknown [Arabidopsis thaliana]	35.2	not assigned.unknown	PGSC0003DMB000000240	Pot_ch08	97.65	734917	734237	8.57387	9.33348	8.70818	8.9929	9.44293	8.76889	9.23761	9.01009	9.3487	9.23352	9.51111	9.22118	9.14572	9.37744	9.59598	8.05687	8.87949	9.49356	8.63071	8.5894	9.18468	8.55529	9.52914	9.1687	9.34657	8.42703	10.0787	9.59192	9.88958	10.1521	9.54605	9.12184	9.472	9.18295	9.13357	9.33666	9.30245	9.49219	8.81488	9.90593
19864	ACDA04201G01.T3m.scf	unknown [Solanum tuberosum]	29.2.2	protein.synthesis.misc ribosomal protein	PGSC0003DMB000000371	Pot_ch09	95.42	118810	118659	13.0448	13.2476	13.3334	13.1226	13.0195	13.4203	13.2812	13.1322	13.3941	13.1662	13.1908	13.2587	13.3225	13.3334	12.6994	13.3706	13.229	13.9431	13.2138	13.848	13.7855	13.848	13.4918	13.9252	14.1581	13.6945	13.7172	13.8617	13.6287	13.1473	13.4146	13.2066	13.6169	13.2925	13.3239	12.9977	13.1173	13.4777	13.4284	13.4127
19865	MICRO.45.C1	AG-motif binding protein-3 [Nicotiana tabacum]	27.3.09	RNA.regulation of transcription.C2C2(Zn) GATA transcription factor family	PGSC0003DMB000000095	Pot_ch01	99.09	558955	558294	7.12182	6.38345	6.96544	7.13656	6.82975	7.00017	6.93804	7.11178	7.35437	6.89428	7.25538	6.86988	7.00762	7.62842	6.59984	7.08247	7.50091	6.71995	6.73572	6.33809	6.52837	6.71533	6.59711	6.4647	6.89458	6.15797	6.57795	6.56239	6.33809	6.70373	7.33632	6.91987	6.86529	6.59645	7.08773	6.42527	7.12479	7.30374	6.72123	7.28334
19867	MICRO.3565.C1	unknown protein [Arabidopsis thaliana]	30.5	signalling.G-proteins	PGSC0003DMB000000268	Pot_ch03	99.84	275005	275649	10.9512	10.4826	10.9434	10.4688	10.5841	10.683	10.5974	10.701	10.3711	10.3934	10.5936	10.7087	10.537	10.7688	10.8348	10.6177	10.5944	10.6922	11.0176	10.63	10.4664	10.8266	10.9398	10.8245	10.5673	10.8979	10.5319	10.3877	10.6584	10.7209	10.8191	10.7408	10.5829	10.4114	10.7141	10.7303	10.915	10.3074	10.861	10.316
19868	cSTA30E1TH	putative disease resistance protein [Solanum demissum]	35.2	not assigned.unknown	PGSC0003DMB000000216	Pot_ch05	95.59	428510	427990	8.14741	6.8148	6.86345	6.86933	6.7848	7.33848	6.6647	8.10191	6.70373	8.29835	8.42768	8.03364	8.20438	7.54506	7.4668	7.08657	6.81067	6.86865	8.20786	7.66762	6.88234	7.96801	6.85231	6.52356	7.73384	7.15	7.55959	6.5485	6.85459	7.34086	6.85847	7.62737	8.43205	7.32331	8.28922	8.62241	7.33375	7.7835	8.01195	6.64486
19869	MICRO.388.C1	putative WD-repeat protein [Arabidopsis thaliana]	33.99	development.unspecified	PGSC0003DMB000000482	Pot_ch03	98.27	352066	351548	13.1226	13.4244	13.175	12.9353	12.8087	13.2221	12.8874	13.3185	12.8745	13.0195	12.9696	12.9896	13.1207	12.9597	13.1385	12.8317	12.9142	12.6681	13.3762	12.8651	12.927	12.751	12.7984	12.6695	12.7593	13.0078	13.1275	12.9082	12.5823	12.8948	12.9823	12.9111	13.0434	12.7534	13.1121	12.7546	12.7809	13.0167	13.3035	12.5088
19871	MICRO.4095.C1	ATP binding / ATP-dependent helicase/ helicase/ nucleic acid binding [Arabidopsis thaliana]	27.1.2	RNA.processing.RNA helicase	PGSC0003DMB102000141	Pot_ch02	98.2	486217	486051	8.98572	8.98466	9.33268	9.67906	8.88045	8.79835	9.18295	8.99203	9.25809	9.16596	8.27596	8.47994	8.27875	9.33394	9.91774	8.77008	9.39284	9.48206	9.09709	8.62928	8.85142	9.06798	9.13181	8.79113	8.70336	8.93705	8.96858	9.20359	9.56352	8.51562	9.27419	9.68458	9.46596	8.43762	8.69951	8.34693	9.64	9.14526	8.93554	9.21249
19872	bf_arrayxxx_0018e10.t7m.scf	NA	35.2	not assigned.unknown	PGSC0003DMB000000040	Pot_ch03	97.77	944061	943347	10.8783	11.1105	11.2024	10.5996	10.3593	10.8293	10.7335	10.9303	10.7543	11.2113	10.6963	11.1134	10.7395	11.3348	10.7809	10.7435	10.7986	10.369	11.431	11.1156	10.8424	10.4709	10.5855	10.3009	10.3955	10.9171	10.2799	11.1352	10.4438	10.4988	10.3173	11.1727	11.1306	11.0823	11.4882	10.9911	11.4258	11.1134	11.4767	10.4378
19873	MICRO.5065.C1	unknown protein [Arabidopsis thaliana]	35.2	not assigned.unknown	PGSC0003DMB101000128	Pot_ch06	98.27	1302522	1302694	10.671	10.6834	10.861	11.0037	10.613	10.5687	10.5596	10.3739	10.7431	10.6407	10.0255	10.593	10.3446	10.517	10.413	10.617	10.7591	10.667	10.8145	10.2074	10.7591	10.087	10.1762	10.265	9.96035	10.6384	10.5045	10.6318	10.1553	10.3897	10.8297	10.7556	10.5394	10.4297	10.2731	10.6728	10.415	10.3947	10.767	9.9413
19876	STMCK56TV	catalytic [Arabidopsis thaliana]	26.02	misc.UDP glucosyl and glucoronyl transferases	PGSC0003DMB000000201	Pot_ch08	100	871817	871635	5.74972	6.63835	6.49217	6.13234	6.28128	6.31459	5.72428	6.17764	6.29444	6.36727	6.54957	5.78045	6.59216	6.38285	6.44188	6.50819	6.20762	7.08109	6.40838	7.55804	7.71628	7.13509	7.4239	7.64621	6.65814	5.99933	7.44815	7.10074	6.76438	6.88149	6.6198	6.39682	6.61602	6.46276	6.70914	6.39402	5.85983	6.56043	6.23765	6.50654
19877	cSTB46J22TH	NA	35.2	not assigned.unknown	PGSC0003DMB000000319	Pot_ch09	99.74	250238	249853	7.08935	7.28504	7.37108	7.19154	7.25482	6.94501	7.08051	6.83564	7.04585	7.05818	6.73659	7.10246	7.08773	7.14708	7.30829	7.06684	7.01659	6.99211	7.01294	6.64371	6.76346	6.71567	6.72509	6.65828	6.59726	6.67438	6.37151	6.54751	6.78363	6.87152	6.85644	7.14441	7.10666	7.14087	7.00379	7.09328	7.09417	7.12969	7.26577	6.38096
19878	bf_stolxxxx_0032C03.t3m.scf	NA	35.2	not assigned.unknown	PGSC0003DMB000000488	Pot_ch01	100	51143	50994	6.41652	6.98045	6.62256	6.26298	6.57967	7.12959	6.25533	6.42394	6.22108	6.5555	6.58801	6.95552	6.60498	6.74347	6.42826	6.3357	6.23831	5.91141	6.60087	6.03233	6.33782	5.9237	5.98621	5.9339	6.13915	6.17912	5.90832	6.35921	6.13935	6.5793	6.16137	6.79003	6.66808	6.55482	6.0927	7.04969	6.6282	6.46049	6.87384	6.50292
19879	BF_TUBSXXXX_0057G01_T3M.SCF	NA	35.2	not assigned.unknown	PGSC0003DMB000000240	Pot_ch08	97.36	109340	109794	6.94182	6.7785	7.3709	7.51077	6.70585	6.71316	7.63555	6.57098	7.79	7.37332	6.87919	7.67955	6.82327	6.87122	6.41652	6.73913	7.67784	8.00754	6.50772	7.89677	6.99267	6.93658	8.17074	7.11544	7.06753	7.87813	8.00612	7.74726	8.1585	6.77329	8.0086	6.60028	6.73223	7.53739	6.65729	6.74819	6.6706	7.64578	7.65098	6.72913
19880	MICRO.14430.C1	translocon-associated protein beta family protein-like [Solanum tuberosum]	35.1	not assigned.no ontology	PGSC0003DMB000000473	Pot_ch03	97.07	154677	154980	6.70531	6.9032	6.40981	6.90439	6.93021	6.97501	6.91496	6.72218	6.7294	6.60286	6.90552	7.00973	7.01101	7.0563	6.9224	6.52937	6.53962	7.28559	7.00245	7.02198	7.21158	7.37796	7.9893	7.63476	7.3762	7.30206	7.73772	7.22242	7.28302	7.19295	7.40223	7.20916	7.10873	7.07274	7.12939	6.64164	7.24623	7.46348	6.92128	7.53103
19881	MICRO.10813.C2	unknown protein [Arabidopsis thaliana]	35.2	not assigned.unknown	PGSC0003DMB000000330	Pot_ch04	95.37	477450	477193	6.62473	6.57218	5.6487	5.72994	5.66906	5.52878	6.60168	5.76149	5.72198	6.35013	6.72603	5.7708	6.93775	6.90647	6.39113	7.32696	5.77198	5.78395	5.60286	7.23029	7.07692	5.77902	5.77472	7.12182	7.0267	6.59364	5.58779	5.75964	5.70003	6.79506	6.5433	6.23717	5.53308	6.80282	5.72495	6.7296	5.66527	5.74213	6.66955	5.60094
19882	MICRO.16715.C1	tubulin binding [Arabidopsis thaliana]	31.1	cell.organisation	PGSC0003DMB000000309	Pot_ch09	99.62	32948	32685	6.35633	6.87603	6.81448	6.65835	6.70236	6.58912	6.48533	6.4617	6.47581	6.3722	6.66983	6.69017	6.68581	6.3222	6.80684	6.47509	6.41952	6.92904	6.3446	6.90427	7.46211	7.41589	7.17047	6.92875	7.20815	7.17794	7.03053	6.94182	7.37108	6.8337	6.93751	6.54789	6.96909	6.86859	6.52813	6.42227	6.56971	6.69975	6.97177	7.08862
19883	MICRO.1453.C2	sulfur [Nicotiana tabacum]	19.1	tetrapyrrole synthesis.magnesium chelatase	PGSC0003DMB000000338	Pot_ch10	98.95	519993	518751	10.9726	9.18853	10.5476	9.90313	11.1771	10.9473	9.98665	11.0001	10.8965	9.8347	11.7841	10.6963	11.214	9.31132	11.1793	9.02304	10.3426	10.2482	11.0963	10.7097	11.315	10.7097	11.3671	11.1754	10.775	10.3168	10.1044	10.0219	11.4815	10.4483	10.4091	9.44457	10.3254	10.7615	10.7349	10.6241	10.6187	9.31364	10.2123	11.2293
19884	MICRO.4152.C2	xyloglucan endotransglycosylase LeXET2 [Lycopersicon esculentum]	10.7	cell wall.modification	PGSC0003DMB101000282	Pot_ch07	98.61	183887	184529	6.50677	9.92381	6.40847	6.55717	6.77863	11.3849	9.49074	10.0613	9.95972	7.76497	6.32674	9.19674	11.7588	8.14723	9.38205	10.4373	9.57457	8.6726	10.4984	9.18765	8.2843	5.85354	7.82501	9.23726	5.65524	5.664	6.17399	6.32255	9.07409	8.67216	7.55895	7.7394	5.85441	8.84696	10.5731	12.6368	8.63711	6.13915	10.7064	5.8251
19886	MICRO.2094.C3	TPR repeat [Medicago truncatula]	35.1.5	not assigned.no ontology.pentatricopeptide (PPR) repeat-containing protein	PGSC0003DMB000000215	Pot_ch06	98.53	824423	825917	10.204	8.99883	9.35146	9.43938	9.55158	9.28216	9.87914	9.21497	9.64499	9.33156	10.9639	10.3629	9.51644	9.02186	10.5403	10.0679	9.55158	8.51154	9.90116	8.89979	9.66724	9.24807	9.45072	9.01499	9.51962	9.46481	9.429	9.26779	10.0411	10.3337	9.77313	10.4418	10.432	10.6279	10.3204	9.68195	10.6057	9.99507	9.45483	9.87843
19894	027D03AF.esd	sucrose synthase 4 [Solanum tuberosum]	2.2.1.05	major CHO metabolism.degradation.sucrose.Susy	PGSC0003DMB101000063	Pot_ch12	98.12	487377	487588	8.478	7.92102	9.17082	9.95214	7.59822	9.34682	9.62566	8.50542	8.59755	8.97694	8.07827	7.71846	9.50619	9.57398	7.78463	8.85017	9.22142	8.48016	9.14022	7.7569	8.91668	8.2843	8.02207	8.73251	7.44516	9.06078	8.59778	8.69214	8.46024	7.20273	9.39158	8.28922	9.63093	8.99603	8.66674	8.19836	8.30301	10.0759	8.96992	7.54575
19896	054D06AF.esd	hypothetical protein [Solanum tuberosum]	35.2	not assigned.unknown	PGSC0003DMB000000172	Pot_ch01	94.79	28808	28997	8.70185	8.39523	9.03022	8.76992	8.56392	8.59851	8.33185	8.59778	8.59272	8.53304	8.56562	8.56069	8.62047	8.56562	8.85175	8.52697	8.56794	7.73494	8.94818	7.54712	7.24623	8.03391	7.88258	7.99603	8.59577	8.3211	8.57344	8.29853	8.20186	7.72059	8.40232	8.8343	8.56718	8.43182	9.00472	8.37429	9.0043	8.50469	8.55151	8.11773
19897	MICRO.4251.C2	thioredoxin reductase like protein [Arabidopsis thaliana]	21.01	redox.thioredoxin	PGSC0003DMB000000129	Pot_ch10	99.05	904562	903723	8.53853	9.45235	9.77106	8.88233	8.7145	8.55297	9.00988	8.30335	8.47324	9.39284	8.37239	9.07223	8.57719	9.46847	8.46904	8.44606	8.51588	8.05181	8.45961	8.88927	8.38569	8.51783	8.09077	8.10845	8.01662	8.0005	8.68108	7.78408	8.44751	8.92224	7.97072	9.1222	8.29757	9.32086	8.25051	9.03939	9.38768	8.96136	9.32818	8.16906
19898	POABQ61TP	unknown protein [Arabidopsis thaliana]	29.3.4.2	protein.targeting.secretory pathway.golgi	PGSC0003DMB000000068	Pot_ch01	99.08	1258262	1258045	8.30636	8.70336	8.73496	8.83327	8.60328	8.20762	8.40973	7.9813	8.12064	8.38742	7.45007	8.19417	7.9324	8.39523	8.80885	7.90873	8.08376	8.26007	8.18276	8.11758	8.4149	7.86569	7.97319	8.40542	7.61933	8.28256	7.97262	7.85909	8.05799	8.30708	8.17396	8.77743	8.63192	8.55151	8.49943	8.50689	8.63379	8.14322	8.19029	8.11312
19899	MICRO.17217.C1	NA	35.1	not assigned.no ontology	PGSC0003DMB000000333	Pot_ch09	100	89909	90284	13.9847	13.7498	13.773	13.5358	13.5907	13.8822	14.2483	14.4149	14.2135	13.946	14.2875	13.773	13.7366	14.2135	14.0483	13.5331	14.4334	13.3983	14.7153	13.5398	13.3185	13.1573	13.8064	13.7021	13.7577	13.5441	13.1818	13.2326	12.9839	13.9878	12.9707	13.8596	14.4239	13.5907	14.7343	14.2517	14.1374	14.0548	13.8617	13.8617
19901	BF_TUBSXXXX_0025G04_T3M.SCF	NA	35.2	not assigned.unknown	No Significant Hit	#N/A	NA	NA	NA	7.86569	7.05775	8.81173	7.50198	6.89127	9.53675	9.70978	8.20421	8.20858	9.40708	7.45716	8.98617	9.59709	9.10872	8.59501	9.85144	7.31293	7.56839	9.0043	8.31831	7.7909	9.15108	7.14117	9.26262	8.07496	7.54625	7.54468	7.39478	7.84465	8.8227	9.05208	8.01322	9.84391	8.27504	9.493	9.56555	9.70521	9.29597	8.93233	7.63867
19903	cSTB33G17TH	transcription factor [Arabidopsis thaliana]	27.3.65	RNA.regulation of transcription.Polycomb Group (PcG)	PGSC0003DMB000000442	Pot_ch02	99.4	18796	18629	9.04649	9.72235	9.73693	9.80688	9.34711	9.53795	9.49699	9.32683	9.33666	9.247	9.01779	9.29314	9.23323	9.44656	9.42474	9.20332	9.36283	8.91296	9.43762	8.9983	9.25107	9.16583	9.30514	9.21976	9.07075	9.09943	8.99964	9.21684	9.20571	9.26227	9.05437	9.56947	9.59309	9.68008	9.56796	9.52937	9.5574	9.35508	9.55451	9.6236
19905	bf_cswbxxxx_0063f06.t3m.scf	NA	35.1	not assigned.no ontology	PGSC0003DMB000000198	Pot_ch08	92.62	904971	904823	10.7918	11.8159	11.4909	13.1084	10.9068	11.0259	12.1002	10.8969	10.9007	11.5363	11.1965	11.3	10.9004	11.4264	11.9495	11.0828	10.8115	9.75534	12.5393	9.93084	10.4155	9.91208	11.9436	10.2894	9.62307	10.3586	10.0099	10.4534	10.2398	12.3068	10.2113	11.5735	11.2633	11.193	11.5847	11.5928	12.2649	12.4442	11.1676	12.1456
19908	059F09AF.esd	NA	20.2.1	stress.abiotic.heat	PGSC0003DMB000000076	Pot_ch07	95.38	947424	947550	8.23201	9.25455	8.61048	8.68652	8.34884	8.29739	9.09709	7.97612	8.41042	8.44255	7.53835	8.40737	7.88397	8.86957	8.92691	8.18586	8.76262	8.60594	8.37133	7.27165	7.46982	8.52484	7.95166	7.62089	7.52755	8.36697	8.49678	7.20945	9.42507	8.29694	9.11063	9.14115	9.05364	8.35028	7.75469	8.52568	8.63416	8.91934	8.92866	8.0227
19909	bf_arrayxxx_0067f01.t7m.scf	NA	8.1.04	TCA / org. transformation.TCA.IDH	PGSC0003DMB000000172	Pot_ch01	94.54	136695	136875	8.81803	8.11449	8.39745	8.04909	7.99203	9.92449	10.0324	10.0821	7.91422	10.231	10.9443	8.13249	10.1426	10.3143	7.6679	9.44101	8.12859	9.95247	8.5181	12.3377	9.53038	10.2207	11.6658	12.2639	9.41253	11.4506	9.18216	11.6072	9.63644	8.60619	8.92578	10.1969	8.1234	10.0986	8.30958	10.0559	9.74204	10.2894	9.97622	7.90472
19911	MICRO.607.C3	S-adenosylmethionine decarboxylase; SAMDC [Solanum tuberosum]	22.1.2	polyamine metabolism.synthesis.SAM decarboxylase	PGSC0003DMB000000103	Pot_ch05	99.31	449277	448112	14.6001	14.8769	14.4666	15.3621	15.9083	14.9228	14.8041	15.6609	16.2351	14.8359	16.0358	15.7858	15.8622	15.3739	14.6667	13.8064	15.7858	16	14.3386	16	15.4551	15.5994	15.7858	16	16.1526	15.6817	15.4989	15.6464	15.7626	15.1851	15.1952	15.1851	14.7847	15.4551	14.535	14.7282	14.5155	15.8622	13.1421	15.2519
19912	MICRO.9279.C1	putative DnaJ protein [Camellia sinensis]	20.2.1	stress.abiotic.heat	PGSC0003DMB000000215	Pot_ch06	96.23	1084588	1084010	8.84596	8.29739	8.84223	8.4422	8.40876	8.94789	8.84082	9.11419	8.90848	8.91385	9.11292	8.65688	8.78748	8.65807	9.01558	8.70847	9.04699	8.70336	9.03345	8.95444	8.60914	8.83817	8.92847	8.73419	8.1805	8.59536	8.8669	8.41913	9.38979	8.7091	8.57877	8.7553	8.64348	8.67664	9.03444	8.88136	8.91644	9.1999	8.5852	8.76789
19913	MICRO.2413.C4	NA	35.2	not assigned.unknown	PGSC0003DMB000000071	Pot_ch09	99.33	657936	657487	8.18973	8.58697	8.50138	8.29442	8.43465	7.98172	8.24072	8.15359	8.30708	8.07406	8.2838	8.11632	7.88409	8.11688	8.15499	8.31522	8.3751	9.34547	8.15178	9.50471	9.1499	9.4203	9.62144	9.5542	9.11879	9.50879	8.46847	9.4192	8.95251	9.03839	9.07613	8.05649	7.89653	8.06582	8.14534	7.99693	8.12982	8.60256	8.15226	7.84219
19916	MICRO.8829.C1	cinnamoyl-CoA reductase [Lycopersicon esculentum]	16.2.1.07	secondary metabolism.phenylpropanoids.lignin biosynthesis.CCR1	PGSC0003DMB000000215	Pot_ch06	95.11	1022541	1023010	11.3616	10.8086	10.2543	10.678	10.3508	10.7141	11.4342	10.3703	10.5199	11.1919	11.6812	11.0894	10.6785	11.167	11.3724	11.2066	10.7087	12.2611	10.2389	11.791	13.0512	12.0524	12.4717	12.6183	12.2179	11.7047	11.6843	12.2255	11.9917	11.4428	12.3424	10.8812	10.8401	10.6897	10.5596	10.8253	10.5799	11.3	10.0893	10.4138
19917	STMIQ67TV	NA	35.2	not assigned.unknown	PGSC0003DMB000000834	Pot_ch05	94.62	859	1637	5.91212	6.14884	5.95235	5.99944	6.6074	6.03037	5.7396	5.77368	6.02248	6.13813	5.93027	5.87402	6.21244	6.90522	5.82182	6.01664	6.16207	6.30947	6.33632	5.97683	6.96344	6.84983	5.89374	6.01023	5.88687	6.62885	6.58228	6.43562	6.03342	5.78823	5.71574	6.09751	5.78564	6.19841	6.51429	6.19139	5.8285	6.39995	6.09866	5.87779
19921	MICRO.554.C1	unknown protein [Arabidopsis thaliana]	35.2	not assigned.unknown	PGSC0003DMB000000072	Pot_ch05	100	469387	468625	6.54674	7.28467	7.29316	6.81518	7.13788	6.70948	7.45931	6.80442	7.01642	6.72184	6.24718	6.98446	6.57046	6.84201	6.71077	6.73551	7.2184	7.12012	6.73973	6.62582	6.75561	6.56277	7.03566	7.03598	6.78848	6.42626	6.45455	6.45984	6.59608	6.5574	6.86908	6.78207	6.97023	7.21485	6.80589	6.79442	6.99093	7.23897	7.38815	7.14728
19926	MICRO.16088.C1	unknown [Arabidopsis thaliana]	35.2	not assigned.unknown	PGSC0003DMB000000126	Pot_ch03	99.18	1129077	1129683	9.75267	9.76602	8.88422	8.21509	8.16588	8.85037	10.2627	9.24495	8.52343	9.77578	8.77205	8.39251	9.25864	9.84999	8.85644	8.76704	8.5347	9.03776	9.28524	9.17905	8.83649	9.30559	9.46795	9.03005	8.80793	8.81773	9.63053	8.95976	9.49854	9.35838	10.2243	9.98951	9.10829	8.99486	9.48383	8.71622	10.0759	9.9682	9.10948	10.3925
19927	POCDN28TP	flag-tagged protein kinase domain of putative mitogen-activated protein kinase kinase kinase [synthetic construct]	29.4	protein.postranslational modification	PGSC0003DMB000000076	Pot_ch07	95.78	114809	115245	6.24793	6.25243	7.05818	6.50158	6.46744	6.81473	5.9934	6.23006	6.09866	6.16983	6.4815	6.13081	6.29916	6.83889	5.79287	5.9675	6.20781	7.48939	6.75012	7.35258	8.03623	7.06843	7.9457	8.04109	7.67081	7.7328	6.82245	7.73843	7.37861	6.42718	7.21797	6.3357	6.44147	6.16506	6.29708	6.14814	6.06694	6.2865	6.13397	6.3372
19928	MICRO.331.C36	unknown protein [Arabidopsis thaliana]	35.2	not assigned.unknown	PGSC0003DMB000000032	Pot_ch04	98.78	12794	11493	11.3169	11.1295	11.2572	11.4368	11.6148	11.193	11.1409	11.2214	10.8727	11.4122	11.2935	11.1543	11.2506	11.5249	11.2456	11.1134	11.1409	11.5826	11.4512	11.9884	11.8982	11.8965	11.5713	11.6992	11.5964	11.5271	11.3689	11.2524	11.6443	10.9309	11.3283	11.4551	11.6127	11.1369	11.28	11.2018	11.5676	11.6752	11.3464	11.2274
19931	bf_suspxxxx_0010b05.t3m.scf	NA	35.2	not assigned.unknown	PGSC0003DMB000000087	Pot_ch06	98.52	1775742	1775001	6.45211	6.87323	6.26447	6.03626	6.55717	6.43587	6.44311	6.37633	6.01056	6.57188	6.48549	6.89644	6.54414	6.33632	6.42535	6.27253	6.10707	5.81841	6.18728	6.12663	6.35807	5.74547	6.26883	6.20762	5.65948	6.13671	5.74133	5.65254	6.16824	6.41467	5.99777	6.44483	6.16247	6.60315	6.80148	6.31835	6.745	6.00912	6.52139	6.44712
19936	MICRO.13897.C2	Os03g0767900 [Oryza sativa (japonica cultivar-group)]	35.1	not assigned.no ontology	PGSC0003DMB000000004	Pot_ch02	97.61	579930	580305	7.25384	7.55318	7.91016	7.99413	7.34741	7.49574	7.27659	7.11163	7.84101	8.25063	7.1768	7.35258	7.50387	7.46696	7.36081	7.25627	7.62419	8.08465	7.26961	7.63156	7.40037	7.58571	7.56175	7.64096	7.47393	7.57833	8.10303	8.17426	8.04791	7.99517	7.38972	7.27691	7.34315	7.02572	7.37925	8.03334	8.27028	7.19012	7.32211	7.24675
19937	bf_swstxxxx_0021b09.t3m.scf	ethylene receptor homolog [Lycopersicon esculentum]	17.5.2	hormone metabolism.ethylene.signal transduction	PGSC0003DMB000000116	Pot_ch12	99.53	206815	206603	9.16769	8.33045	9.33522	8.93382	8.16749	9.40328	8.8577	9.38441	8.88233	9.19328	8.3751	7.86345	8.77265	9.26418	8.18627	9.09145	8.87088	8.78879	9.19621	8.57924	8.14594	8.87242	8.72573	8.98169	8.25419	8.91807	7.76497	8.26405	8.56718	7.41576	8.63992	8.9422	9.31773	8.80517	9.55504	8.32527	9.02186	8.97485	9.03258	6.85441
19939	POADD82TP	unknown protein [Arabidopsis thaliana]	34.16	transport.ABC transporters and multidrug resistance systems	PGSC0003DMB000000098	Pot_ch01	98.73	225645	225410	6.8148	6.40947	8.48144	6.8273	6.19792	8.96099	9.1054	8.64767	6.55679	7.87694	7.59235	6.19481	9.13218	8.0793	6.80192	6.98152	7.03582	7.06054	6.25046	7.15752	7.0319	7.71771	7.23139	7.95748	6.66456	7.11709	5.95443	8.42265	6.65651	7.04812	8.2925	8.06534	6.98497	9.01466	6.7993	9.1687	8.21509	7.82611	8.21208	6.31898
19947	STMGT61TV	NA	35.2	not assigned.unknown	PGSC0003DMB000000054	Pot_ch08	98.89	1748942	1749121	5.87779	8.33625	6.32674	6.29143	7.19403	6.9446	7.75895	7.4821	6.00134	6.82087	6.89788	7.71418	6.96516	7.87043	7.71197	5.97751	6.15607	6.77583	6.88542	6.48533	7.4668	7.44766	6.58176	7.55831	7.55831	6.94373	6.9367	7.05168	8.27317	6.06438	7.789	8.34623	6.29916	7.81359	7.39639	7.12688	8.02207	6.76773	6.26372	5.95304
19953	MICRO.7894.C1	catalytic/ fumarylacetoacetase [Arabidopsis thaliana]	13.2.6.2	amino acid metabolism.degradation.aromatic aa.tyrosine	PGSC0003DMB000000086	Pot_ch04	98.53	1521339	1521542	5.8507	6.87152	8.49425	8.17905	8.7277	7.77182	7.06358	6.95552	8.79793	5.91046	8.18755	9.27397	5.7603	6.21475	8.85689	5.83889	8.77715	8.96701	8.1585	7.70054	5.93914	7.7432	8.94818	7.40308	6.46032	5.87828	8.41664	8.35648	5.9943	5.83402	8.44395	6.04764	8.72191	7.95319	8.50375	5.73772	8.86425	9.03657	7.75105	9.10763
19958	MICRO.1653.C2	Phospho-2-dehydro-3-deoxyheptonate aldolase 1, chloroplast precursor (Phospho-2-keto-3-deoxyheptonate aldolase 1) (DAHP synthetase 1) (3-deoxy-D-arabino-heptulosonate 7-phosphate synthase 1)	13.1.6.1.1	amino acid metabolism.synthesis.aromatic aa.chorismate.3-deoxy-D-arabino-heptulosonate 7-phosphate synthase	PGSC0003DMB000000152	Pot_ch11	98.08	771878	771316	9.39284	9.56376	9.56764	9.46265	9.61928	9.5259	9.28155	9.15657	9.3666	9.43192	9.20332	9.57544	9.35273	9.27366	9.51731	9.07476	9.0001	9.57856	9.38122	9.14819	9.51467	9.04793	9.10146	9.15318	7.79936	9.28555	8.80885	8.40079	8.94196	9.3194	9.65241	9.33633	9.27791	9.21051	9.32927	9.24223	9.69188	9.34393	9.22219	8.69745
19960	MICRO.1497.C1	glucose-6-phosphate isomerase [Lycopersicon esculentum]	4.03	glycolysis.G6PIsomerase	PGSC0003DMB101000002	Pot_ch04	98.4	684918	684293	8.70676	9.0161	8.95303	8.80296	9.0409	8.96474	8.72377	8.48114	8.68813	8.52156	9.1544	8.97609	8.62073	8.49669	8.94468	8.75997	8.69065	9.98631	8.87027	9.98289	11.3921	9.96545	10.36	10.4135	9.79232	9.78908	9.66285	9.59658	10.0066	9.14931	10.1196	8.59198	8.90382	8.80381	8.88995	8.67597	8.81912	9.26505	8.70315	9.29508
19962	MICRO.1637.C1	guanylate kinase [Nicotiana tabacum]	23.4.2	nucleotide metabolism.phosphotransfer and pyrophosphatases.guanylate kinase	PGSC0003DMB000000450	Pot_ch03	100	10450	10035	8.91773	9.22537	8.10191	8.24569	9.23215	8.40373	8.17826	8.17126	8.24544	8.77205	8.78048	8.98068	8.42388	8.33331	8.62455	8.78625	8.16089	9.25255	8.56718	10.0691	9.33106	9.72893	9.2708	9.35424	9.96889	9.75594	10.0016	9.36823	9.49752	9.659	9.40278	8.06425	8.46472	8.57522	8.06779	8.76262	8.23438	8.80517	8.32016	7.79384
19963	MICRO.17400.C1	NA	35.2	not assigned.unknown	PGSC0003DMB000000092	Pot_ch01	92.08	830605	830185	8.30177	9.52476	9.28216	8.68567	8.11632	9.05264	8.13511	8.9656	8.35992	8.62625	7.9971	9.07344	8.1234	8.62625	8.50491	7.74553	8.5052	7.56861	8.42962	6.87183	6.9501	7.16262	7.17739	7.19563	7.3468	7.63433	8.50394	8.25939	7.31064	8.85368	7.50944	8.78181	9.02381	8.33045	8.82927	8.71963	8.32295	8.92287	9.02022	8.37405
19965	MICRO.11218.C1	unknown protein [Arabidopsis thaliana]	35.1.5	not assigned.no ontology.pentatricopeptide (PPR) repeat-containing protein	PGSC0003DMB000000069	Pot_ch05	97.26	819716	818915	6.89506	6.94767	6.64735	6.95362	6.98429	7.01659	6.87201	6.71852	7.09223	6.80614	7.33442	6.89901	6.92387	6.54468	7.19305	6.57848	6.94031	7.26915	7.5708	7.09527	7.40729	7.32211	6.8048	7.30016	6.8648	7.04066	6.62705	6.65105	6.94292	7.07602	6.90457	7.5753	6.6382	6.34601	7.0861	6.80716	7.16729	6.39775	6.73639	7.25009
19970	MICRO.3502.C4	CYP72A58 [Nicotiana tabacum]	26.1	misc.cytochrome P450	PGSC0003DMB000000096	Pot_ch07	97.24	908195	907688	8.96345	9.61588	7.20312	8.48398	8.56543	7.08731	9.51856	8.23172	8.38616	8.77917	9.14739	8.85564	8.27028	9.46186	8.56355	9.08836	8.20808	8.31564	8.58176	9.11245	8.78535	6.75832	7.07856	8.78384	8.42558	7.15141	8.30136	8.98691	7.59999	9.0183	8.13046	9.95378	7.27086	8.71841	8.81194	9.32603	9.2395	7.91016	8.56287	9.07075
19971	MICRO.14252.C1	gag-pol polyprotein [Phaseolus vulgaris]	35.2	not assigned.unknown	PGSC0003DMB000000293	Pot_ch09	95.78	111822	112319	7.25519	7.58571	6.43817	7.20418	7.08073	7.07956	6.56715	5.8971	6.03615	7.28618	6.93775	7.12376	6.46041	7.32402	6.2331	7.3719	6.24294	5.73397	7.63386	6.43504	6.07417	5.7798	6.08083	5.81397	6.25729	6.32282	6.11997	6.46857	6.1434	7.13219	6.13091	6.50489	6.69728	6.82812	7.07236	6.07321	5.95638	5.79442	5.82119	6.62176
19974	MICRO.3284.C5	monooxygenase [Solanum tuberosum]	26.07	misc.oxidases - copper, flavone etc.	PGSC0003DMB000000283	Pot_ch12	98.55	658267	658679	8.13768	9.95796	8.31358	7.66167	8.07008	8.89393	7.42875	8.88471	9.10066	8.26595	10.5877	8.25039	8.28703	7.81041	8.8343	9.16425	8.81	8.08252	7.55447	9.09332	7.80074	8.25909	7.77697	8.0343	8.59305	6.3734	6.4909	6.61813	9.03814	7.29539	6.29698	8.46871	8.99133	8.04909	8.64733	9.19094	8.57877	8.08228	7.87268	8.89335
19975	bf_arrayxxx_0045a11.t3m.scf	putative allantoinase [Solanum tuberosum]	23.2	nucleotide metabolism.degradation	PGSC0003DMB102000083	Pot_ch02	100	462468	462354	6.58533	6.52604	6.40493	6.62596	6.32121	6.12458	6.23897	6.44508	6.91111	7.01078	6.50505	7.10863	6.06854	6.36753	6.96229	6.264	6.59401	7.0563	6.54177	6.91727	6.94912	6.97149	6.60792	7.07835	7.84465	7.34157	7.45076	7.32696	6.95362	7.23637	6.93705	6.83777	6.70044	6.16824	6.32291	6.22768	6.98288	7.49906	6.44475	7.62708
19977	MICRO.11594.C1	putative short-chain acyl-CoA oxidase [Tropaeolum majus]	11.9.4.02	lipid metabolism.lipid degradation.beta-oxidation.acyl CoA DH	PGSC0003DMB000000008	Pot_ch10	98.3	843899	843606	8.64851	8.10656	8.22276	8.42888	8.5467	9.10872	7.72434	8.69882	7.92713	8.28256	8.69853	7.40177	9.13651	7.73317	8.5293	7.73494	7.73709	7.23878	8.54831	8.17594	7.54731	7.24124	8.2472	8.12847	7.67379	7.92308	8.17905	7.7607	8.51921	8.76104	8.25909	7.23248	8.19736	8.02011	8.13783	8.69654	8.26776	7.65955	8.01148	7.74453
19978	MICRO.3943.C1	structural molecule [Arabidopsis thaliana]	35.1	not assigned.no ontology	PGSC0003DMB000000095	Pot_ch01	100	292828	293221	9.16596	9.38177	9.472	9.36331	9.5065	9.27939	9.43762	9.36412	9.39728	9.39921	9.53713	9.56036	9.64251	9.4489	9.27397	9.28524	9.43795	10.6982	9.42701	10.7909	10.9552	10.5653	11.0601	11.1045	10.3265	10.4288	9.73315	10.3279	10.3188	9.88239	10.8646	9.23006	9.50285	9.50001	9.49631	9.42877	9.5933	9.37953	9.5699	9.62217
19981	MICRO.10056.C1	Os04g0432600 [Oryza sativa (japonica cultivar-group)]	35.2	not assigned.unknown	PGSC0003DMB000000158	Pot_ch06	99.15	112849	113320	12.0273	12.1684	12.0832	12.2215	12.3591	12.3897	12.139	12.0832	12.1636	12.5882	12.3251	12.275	12.3741	12.4363	12.1165	12.2639	12.269	13.0834	12.3004	13.3113	13.3564	13.1711	12.996	13.0306	13.3129	12.9444	13.1173	13.0595	12.9565	12.5403	12.563	12.155	12.5953	12.41	12.1636	12.2778	11.9279	12.4305	12.214	12.4707
19985	ACDA03844A04.T3m.scf	NA	35.2	not assigned.unknown	PGSC0003DMB000000892	Pot_ch04	93.55	59471	59318	11.5081	11.0915	10.8466	12.1058	11.61	11.5928	12.3682	13.448	12.5929	12.751	12.5735	12.3024	12.0141	11.9583	11.5622	11.4324	12.1473	10.9473	11.0171	10.9879	12.0003	11.2975	10.6996	11.1583	11.4842	11.625	11.6311	12.1149	11.8375	11.8924	10.8732	11.3907	11.0942	12.5109	11.5162	12.0689	11.0894	13.1275	11.2427	13.2587
19988	MICRO.2153.C1	unknown protein [Arabidopsis thaliana]	35.2	not assigned.unknown	PGSC0003DMB000000095	Pot_ch01	99.76	550523	550933	12.328	12.6834	12.8757	12.6798	12.328	12.6507	12.4583	12.562	12.1205	12.5975	12.1871	12.7155	12.6394	12.6021	11.9363	12.5427	12.319	11.2995	12.4616	11.45	11.5041	11.6463	11.9013	11.9328	11.7437	11.833	12.1058	12.215	11.6058	11.9248	11.6724	12.2382	12.5369	12.7244	12.6774	12.3672	12.9324	12.1793	12.7257	12.1492
19993	MICRO.13358.C1	SRG1 (SENESCENCE-RELATED GENE 1); oxidoreductase, acting on paired donors, with incorporation or reduction of molecular oxygen, 2-oxoglutarate as one donor, and incorporation of one atom each of oxygen into both donors [Arabidopsis thaliana]	16.8.4	secondary metabolism.flavonoids.flavonols	PGSC0003DMB102000204	Pot_ch02	91.09	318324	319008	5.83677	5.59873	5.66315	5.79287	6.74293	7.10453	6.93138	6.25692	5.67788	5.57586	5.83889	5.69631	7.84596	5.63612	6.24812	5.62777	5.60872	5.85144	5.78538	5.93879	5.7448	5.69121	5.71683	6.01874	5.91792	5.7468	5.59696	5.65183	5.60256	5.79171	5.87402	5.70497	5.61879	7.45683	6.1362	6.05689	5.7396	5.93483	5.62864	5.6541
19995	cSTB16M7TH	EMB2730; RNA binding / ribonuclease [Arabidopsis thaliana]	27.1.19	RNA.processing.ribonucleases	PGSC0003DMB000000021	Pot_ch09	98.24	574687	574913	6.72218	6.69707	7.09171	6.86749	6.79769	7.1077	6.82667	7.04391	6.91212	6.79499	7.04737	6.75588	7.24251	6.8307	6.72893	6.74746	6.9675	7.09171	6.98947	6.96058	7.24091	7.37663	7.56541	7.59593	6.74992	7.23703	6.94947	6.78058	7.32211	7.23968	7.10287	6.69549	7.08956	6.40189	6.75158	7.3439	6.74153	6.60286	6.64785	6.68685
19997	MICRO.3132.C1	NA	35.2	not assigned.unknown	PGSC0003DMB000000599	Pot_ch10	92.87	107116	106683	8.3785	8.75373	5.62459	8.1582	5.61602	5.53932	7.71696	8.56419	8.29373	8.57522	5.60652	5.66498	5.66372	8.32454	5.65183	7.42826	8.53223	7.13097	8.97898	6.85854	6.93483	5.65623	6.88331	6.60938	5.63985	7.48939	5.63612	5.70044	7.28449	5.76622	5.64814	8.43182	8.50394	6.38036	7.80653	5.68927	8.14251	7.9426	8.56818	8.01521
19998	MICRO.1297.C1	unknown protein [Arabidopsis thaliana]	35.2	not assigned.unknown	PGSC0003DMB000000317	Pot_ch05	99.82	135459	134898	11.7832	10.9238	11.1022	11.5839	12.3751	10.365	11.7675	11.7924	12.4283	10.4341	11.4283	10.5269	11.4022	12.9611	6.05721	11.0412	12.376	12.9696	12.0532	12.2131	11.6724	12.2027	12.0709	12.2266	10.4369	5.66766	12.4981	11.8566	5.86069	11.6937	12.9312	5.72549	11.5875	11.2781	10.3032	10.3775	10.7467	12.3702	11.5334	10.3149
19999	MICRO.8795.C2	Zinc finger, RING-type; RINGv [Medicago truncatula]	29.5.11.04.02	protein.degradation.ubiquitin.E3.RING	PGSC0003DMB000000104	Pot_ch01	98.6	908266	908124	7.72836	8.05456	8.01256	7.64239	7.00551	7.90346	8.14582	7.71839	7.68588	7.81292	7.16749	7.32661	8.01416	8.01775	7.96576	8.61942	7.76234	7.74553	7.56741	8.42471	7.26149	7.40337	8.03241	8.06904	7.17774	7.61969	7.25426	8.13768	8.70724	7.90272	7.96301	7.76339	7.32014	7.78061	8.01548	7.58612	8.23151	8.70464	8.15115	7.13686
20002	PPCBZ15TH	Photosystem II 22 kDa protein, chloroplast precursor (CP22)	1.01.01.02	PS.lightreaction.photosystem II.PSII polypeptide subunits	PGSC0003DMB000000461	Pot_ch06	99.39	194481	194810	9.55906	9.47725	9.47401	9.70885	9.40152	9.69871	9.63246	9.43423	9.57544	9.78449	9.43393	9.5452	9.66498	9.60322	9.44023	9.64278	9.88344	9.31881	9.74298	9.48159	9.43653	9.84429	9.2351	9.53561	9.42671	9.61456	9.87332	9.57398	9.55906	9.0998	9.45292	9.62451	10.0463	10.0488	9.79454	9.57885	9.7122	10.47	9.71283	9.55158
20003	MICRO.5135.C2	RHL2 (ROOT HAIRLESS 2); ATP binding / DNA binding / DNA topoisomerase (ATP-hydrolyzing) [Arabidopsis thaliana]	17.3.03	hormone metabolism.brassinosteroid.induced-regulated-responsive-activated	PGSC0003DMB000000742	Pot_ch09	98.74	65206	65762	11.4056	12.383	11.6274	11.6274	11.622	11.2684	11.0259	11.0606	11.2684	11.6413	11.1127	11.5594	11.2183	12.1335	10.6527	11.4395	11.1146	10.9078	11.1654	10.683	11.1122	10.2906	10.9801	10.6333	10.1311	11.3697	10.7532	10.7872	11.3169	10.537	11.4822	11.3961	11.1075	11.6865	11.4861	10.7849	11.1925	10.9819	11.5783	11.098
20004	MICRO.1802.C1	nucleic acid binding / transcription factor/ zinc ion binding [Arabidopsis thaliana]	27.3.11	RNA.regulation of transcription.C2H2 zinc finger family	PGSC0003DMB000000133	Pot_ch11	98.87	1088650	1090325	11.6376	11.0541	11.3875	10.8046	11.1561	10.7571	11.6198	10.8863	10.8366	11.6127	10.9568	10.7308	11.1273	10.9203	11.7721	11.1543	10.8783	11.1698	11.3037	11.0324	11.1358	10.8387	10.6738	10.8807	11.073	11.3665	11.7328	10.7298	12.405	10.5978	11.5181	11.1561	10.7577	11.3875	11.3161	10.8656	10.8788	11.5055	10.8135	11.8456
20005	STMCC32TV	blight resistance protein RGA3 [Solanum bulbocastanum]	35.2	not assigned.unknown	PGSC0003DMB000000144	Pot_ch08	90.21	1403323	1403934	7.29316	6.2252	6.45447	6.36138	6.16346	5.89314	6.32905	7.14259	6.20636	5.79467	6.2716	5.76412	5.84872	5.68706	5.60652	7.79454	5.8179	5.78331	5.57825	7.2367	6.49977	6.58176	6.18787	6.47421	6.87487	6.52356	6.41902	6.98203	6.33358	7.25837	7.37271	5.80544	6.4539	6.06396	6.4385	5.99743	5.59932	7.6822	6.2666	7.28091
20007	MICRO.331.C158	NA	35.2	not assigned.unknown	PGSC0003DMB000000303	Pot_ch08	91.24	359685	359412	5.97966	6.62307	6.46712	6.12038	6.55626	5.80939	5.77159	5.86951	5.73317	6.52496	6.39961	6.16227	5.79544	6.08231	5.70044	5.84797	5.7921	5.72198	6.20074	5.93658	5.88506	6.22949	6.1911	5.77472	6.19753	5.96487	6.0393	6.04548	6.29098	6.07893	6.01697	6.53939	6.37375	6.38738	6.0419	5.79763	5.88917	6.14036	6.37702	6.25907
20010	MICRO.7032.C1	unknown protein [Arabidopsis thaliana]	35.2	not assigned.unknown	PGSC0003DMB000000710	Pot_ch04	99.18	93523	94132	12.2547	10.8783	11.1561	11.2752	11.8214	12.1031	11.401	12.6271	12.7557	10.7936	11.9436	11.288	12.2995	11.1364	10.7408	13.0136	11.6	10.9525	10.1251	12.6845	11.2433	11.9789	11.6384	12.4541	11.5908	12.3401	12.037	12.1327	11.3654	12.5987	12.464	11.2011	12.6147	12.5198	12.5801	11.9558	12.3251	13.1369	11.431	13.1784
20014	MICRO.4769.C4	NA	35.2	not assigned.unknown	PGSC0003DMB000000009	Pot_ch11	99.39	1554488	1554000	7.81803	8.73677	8.59101	8.85843	8.93395	9.18765	8.84297	9.02119	8.93204	9.13089	9.49664	9.04773	8.72853	9.05922	8.69805	8.9125	8.79888	9.38791	8.84952	9.63673	8.99573	9.4137	9.70234	9.47074	9.31302	8.74587	8.80381	8.96003	9.00818	8.41865	9.08041	7.93349	9.1113	8.53304	8.77604	8.90848	9.31684	9.2237	8.57267	8.94166
20019	bf_mxflxxxx_0050f10.t3m.scf	NA	35.2	not assigned.unknown	No Significant Hit	#N/A	NA	NA	NA	5.50495	7.24623	6.8944	7.08689	7.15151	6.91969	6.3318	6.30369	6.8944	5.55691	5.50779	5.66343	6.49732	7.26577	6.55679	6.25309	6.96676	7.24294	5.74547	6.65658	6.77002	6.83758	5.72428	7.22987	5.70277	7.11925	6.79769	5.63152	6.96464	5.60989	7.05893	7.16645	5.65183	7.15837	6.83833	6.70709	7.14602	7.33561	5.63985	6.84288
20021	MICRO.13126.C1	unknown protein [Arabidopsis thaliana]	29.3.4.99	protein.targeting.secretory pathway.unspecified	PGSC0003DMB000000085	Pot_ch02	99.74	1292415	1292032	10.7259	10.413	10.8896	10.6433	10.809	10.8503	11.015	10.4885	10.6211	10.5877	10.5503	10.9761	10.6838	10.7804	10.7754	10.3967	10.5734	11.1015	10.5499	11.2572	11.5114	11.0997	11.0346	11.1617	11.3724	11.058	11.1117	11.134	11.5208	10.7725	10.6541	10.4676	10.9531	11.0203	10.9546	10.3685	10.8889	11.1335	10.8546	10.9083
20024	MICRO.10993.C1	tRNA pseudouridine synthase [Medicago truncatula]	23.5	nucleotide metabolism.deoxynucleotide metabolism	PGSC0003DMB000000058	Pot_ch07	96.99	1965321	1965785	10.7697	10.9697	10.9026	11.0541	10.6015	10.5058	11.0385	10.7069	10.5273	10.5536	10.5386	10.9262	10.8325	11.0828	11.0052	10.844	10.6442	11.2061	10.9098	11.1906	11.193	10.9369	10.9737	11.2982	10.8262	11.171	10.8325	10.7886	11.5174	10.7019	11.2494	10.7945	10.5269	10.5191	10.705	10.893	11.3514	10.8513	10.8174	10.491
[truncated: 7,154 more rows]
[truncated: 148 more columns]
