# Supplementary material for: Organ specificity and transcriptional control of metabolic routes revealed by expression QTL profiling of source--sink tissues in a segregating potato population
Source: BMC Plant Biol. 2012 Feb 7;12:17. doi: 10.1186/1471-2229-12-17 (PMC3546430; doi:10.1186/1471-2229-12-17)
Supplement: Additional file 10 — Tuber Cy3 and Cy5 qnormalized data + genome info partIII. [file 1471-2229-12-17-S10.XLSX]

## Sheet: Sheet1
Hybridization REF	Gene_ID	Description blastX	BINCODE	GO CLASS	PGSC Scaffold hit	Expected Chrom nr	%identity (unigene against genome)	Start (scaffold pos)	Stop (scaffold pos)	T_Cy3_CE017	T_Cy3_CE069	T_Cy3_CE072	T_Cy3_CE084	T_Cy3_CE110	T_Cy3_CE141	T_Cy3_CE145	T_Cy3_CE155	T_Cy3_CE164	T_Cy3_CE165	T_Cy3_CE171	T_Cy3_CE195	T_Cy3_CE196	T_Cy3_CE202	T_Cy3_CE218	T_Cy3_CE222	T_Cy3_CE232	T_Cy3_CE233	T_Cy3_CE276	T_Cy3_CE277	T_Cy3_CE350	T_Cy3_CE447	T_Cy3_CE602	T_Cy3_CE603	T_Cy3_CE604	T_Cy3_CE605	T_Cy3_CE607	T_Cy3_CE608	T_Cy3_CE609	T_Cy3_CE615	T_Cy3_CE624	T_Cy3_CE628	T_Cy3_CE630	T_Cy3_CE631	T_Cy3_CE632	T_Cy3_CE633	T_Cy3_CE635	T_Cy3_CE636	T_Cy3_CE639	T_Cy3_CE642
Reporter REF	Gene_ID	Description blastX	BINCODE	GO CLASS	PGSC Scaffold hit	Expected Chrom nr	%identity (unigene against genome)	Start (scaffold pos)	Stop (scaffold pos)	Normalized Log2 Ratio	Normalized Log2 Ratio	Normalized Log2 Ratio	Normalized Log2 Ratio	Normalized Log2 Ratio	Normalized Log2 Ratio	Normalized Log2 Ratio	Normalized Log2 Ratio	Normalized Log2 Ratio	Normalized Log2 Ratio	Normalized Log2 Ratio	Normalized Log2 Ratio	Normalized Log2 Ratio	Normalized Log2 Ratio	Normalized Log2 Ratio	Normalized Log2 Ratio	Normalized Log2 Ratio	Normalized Log2 Ratio	Normalized Log2 Ratio	Normalized Log2 Ratio	Normalized Log2 Ratio	Normalized Log2 Ratio	Normalized Log2 Ratio	Normalized Log2 Ratio	Normalized Log2 Ratio	Normalized Log2 Ratio	Normalized Log2 Ratio	Normalized Log2 Ratio	Normalized Log2 Ratio	Normalized Log2 Ratio	Normalized Log2 Ratio	Normalized Log2 Ratio	Normalized Log2 Ratio	Normalized Log2 Ratio	Normalized Log2 Ratio	Normalized Log2 Ratio	Normalized Log2 Ratio	Normalized Log2 Ratio	Normalized Log2 Ratio	Normalized Log2 Ratio
35762	MICRO.5719.C2	SUMO E2 conjugating enzyme SCE1 [Nicotiana benthamiana]	29.5.11.03	protein.degradation.ubiquitin.E2	PGSC0003DMB000002161	#N/A	97.47	368	211	7.0205	7.39453	7.13844	7.38661	7.00073	6.64386	7.46765	6.75694	6.72644	6.95362	7.00873	7.49665	7.10946	7.09161	7.32763	7.44364	7.00518	6.74053	6.56669	7.35323	7.38263	7.41785	6.81619	6.9457	7.32981	6.70181	7.54069	7.435	7.29839	6.81137	7.46805	6.95926	7.53346	7.08689	6.844	6.69211	6.71608	7.06054	7.24882	7.59785
35765	MICRO.10083.C1	hypothetical protein SDM1_28t00022 [Solanum demissum]	35.2	not assigned.unknown	PGSC0003DMB102000010	Pot_ch01	97.79	1295258	1295754	7.51203	7.563	7.52263	7.43322	7.53681	7.07602	7.40897	7.37495	7.84238	7.44385	7.17665	7.40981	7.38263	7.17349	7.77967	7.38199	8.15677	8.18153	7.69376	7.65368	7.84512	7.30165	7.92731	7.62611	7.29376	7.67379	7.23015	7.40206	7.1949	7.28485	7.66762	7.50012	7.2752	7.42851	7.19627	7.31472	7.33795	7.84596	7.56718	7.10433
35766	MICRO.5268.C1	2-isopropylmalate synthase A (Alpha-isopropylmalate synthase A) (Alpha-IPM synthetase A)	13.1.4.4	amino acid metabolism.synthesis.branched chain group.leucine specific	PGSC0003DMB101000208	Pot_ch08	99.42	420751	421439	5.98677	6.31943	5.8251	5.81473	6.28568	6.59608	6.44286	6.43966	5.91461	5.85033	6.13315	6.3279	6.56134	6.75601	6.44015	5.95189	5.94819	6.39995	6.5096	6.27566	6.70428	6.59112	6.19481	6.64514	6.6372	6.16993	6.20878	5.97478	6.34328	5.85761	6.49756	6.46259	5.72117	6.51952	6.76149	6.53939	6.8127	5.82031	6.09511	5.66343
35769	MICRO.5988.C1	NA	35.2	not assigned.unknown	No Significant Hit	#N/A	NA	NA	NA	7.22204	7.59954	7.43426	7.56839	5.60872	7.58901	7.13509	5.62372	7.37366	7.52527	5.60286	5.70318	7.33685	7.48975	8.05036	7.64468	7.51597	7.63688	5.56879	5.59046	6.93681	7.05909	7.5831	5.70811	6.67306	6.90552	6.97069	5.69576	6.7333	5.59046	6.78382	7.55596	7.48386	5.56285	5.60168	5.52241	5.54405	7.25126	6.88892	5.6344
35770	MICRO.6451.C1	prolyl 4-hydroxylase [Nicotiana tabacum]	13.2.2.2	amino acid metabolism.degradation.glutamate family.proline	PGSC0003DMB000000490	Pot_ch02	98.96	330745	330937	10.8998	11.138	11.642	11.4613	11.1555	11.1414	11.0835	12.1644	11.9805	11.4028	11.4056	10.7966	10.724	11.8266	11.8391	11.0691	12.2274	10.6155	11.2562	10.2012	9.91342	10.5596	10.4826	10.2393	10.1754	10.4928	11.4061	10.4856	10.4026	NA	10.6324	11.8735	11.3361	11.0698	10.8405	11.5683	12.1401	11.0095	11.0725	12.3014
35772	cSTA10C20TH	unknown [Arabidopsis thaliana]	16.1.4	secondary metabolism.isoprenoids.carotenoids	PGSC0003DMB000000777	Pot_ch04	97.15	94832	94552	6.12458	7.02006	6.96464	7.76871	6.86927	6.90891	6.2161	6.14632	7.89704	7.61606	7.48748	6.93097	6.34196	7.41931	7.26753	7.55895	7.84552	7.22796	7.66421	6.28164	6.79029	6.62154	6.63576	6.20433	6.43752	6.21581	6.52813	7.04764	7.34086	6.98638	6.76923	7.22362	6.70209	6.23281	6.97274	6.82409	6.7406	7.33216	7.91626	6.45789
35773	cPRO13B1TH	Os02g0824700 [Oryza sativa (japonica cultivar-group)]	34.1	transport.p- and v-ATPases	PGSC0003DMB000000528	Pot_ch02	93.19	45915	45467	8.97326	9.04193	9.09166	9.36791	9.08914	9.29454	9.2452	9.21792	9.24911	9.57126	9.3081	9.43247	9.58938	9.09545	9.30988	9.5467	9.27208	9.75166	9.28933	10.1211	9.97831	10.0488	9.84827	9.99085	10.0943	9.89285	10.1269	10.1773	9.81882	9.701	9.57126	8.77974	9.43279	9.42533	8.95444	9.28962	8.82609	9.12886	9.01466	9.35508
35775	MICRO.71.C7	S-adenosyl-L-homocysteine hydrolase-like [Solanum tuberosum]	13.2.3.4	amino acid metabolism.degradation.aspartate family.methionine	PGSC0003DMB000000339	Pot_ch09	98.87	115137	114168	13.5672	13.1121	14.091	11.0905	13.9199	10.9315	11.008	10.8885	11.058	11.028	13.5464	14.5395	14.5895	13.3003	14.1876	10.6346	10.6927	11.0127	13.5264	14.8769	14.4286	14.4906	11.1173	10.935	10.8676	14.7047	11.5006	13.4284	11.3277	12.9156	13.3035	12.5381	13.1403	13.7933	13.4363	13.8242	10.8687	10.4792	13.217	10.7312
35776	MICRO.6227.C1	RNA helicase SDE3 [Arabidopsis thaliana]	27.1.2	RNA.processing.RNA helicase	PGSC0003DMB000000125	Pot_ch06	99.5	142370	141372	7.67899	7.82274	9.4114	9.44153	8.95273	9.24267	9.38043	8.65199	8.5987	8.53445	8.98617	7.85644	8.57494	7.95946	8.25339	8.84068	8.97942	8.68712	9.26322	8.81717	8.8926	8.45911	8.80221	8.91197	9.46941	8.8182	9.2128	9.18199	8.96743	7.65658	8.68712	8.76917	8.87105	8.15022	8.58249	8.62006	7.66681	9.61456	7.78324	9.12353
35780	MICRO.6779.C1	NA	35.1	not assigned.no ontology	PGSC0003DMB000000105	Pot_ch01	97.57	512565	512042	7.06406	7.54081	6.86865	7.64096	7.1439	6.78201	7.62466	7.10251	7.22877	7.45195	6.77205	7.06454	7.18532	7.48728	7.68969	7.80876	7.23205	7.38972	7.65382	7.4357	7.21263	7.0267	7.28591	7.4807	6.95552	7.32887	7.29512	7.07146	6.94779	7.24779	7.51901	7.59593	7.14829	7.55944	7.78612	7.04396	8.08022	7.18836	7.27728	7.30279
35782	MICRO.7989.C1	unknown protein [Arabidopsis thaliana]	2.1.2.02	major CHO metabolism.synthesis.starch.starch synthase	PGSC0003DMB000000244	Pot_ch02	100	159690	159482	6.27935	6.2331	6.18522	6.2776	6.47782	6.47188	6.00735	6.27132	6.56088	6.01156	6.25337	6.34038	5.98305	6.08357	6.44483	6.58764	6.473	6.41317	6.57196	6.18522	6.48374	5.97069	6.0663	6.03462	6.13336	6.34548	5.98767	5.94193	6.32825	6.23594	6.16007	6.49423	5.98767	6.60263	6.33658	6.31701	6.36727	6.47934	6.16854	5.96578
35784	MICRO.10891.C2	NA	35.2	not assigned.unknown	PGSC0003DMB000000426	Pot_ch05	98.2	367455	367897	7.28796	7.33322	7.53084	8.0588	7.9677	7.633	7.68868	7.10334	7.5873	7.49126	7.38746	7.27031	7.40994	7.36381	8.11773	7.70003	7.598	8.02423	7.11544	7.79625	8.23904	8.21699	8.09634	8.06763	7.49007	7.61642	7.73407	8.24044	7.62932	7.56741	7.71455	7.7259	7.28993	7.91594	7.4027	7.39453	7.70951	7.85592	7.12545	8.12445
35785	MICRO.8741.C2	NA	35.2	not assigned.unknown	PGSC0003DMB000000338	Pot_ch10	94.66	295115	294769	10.4932	10.2403	10.8807	11.0264	10.5045	10.0979	9.95171	10.4902	10.116	9.7767	10.3458	9.33694	10.4007	10.5596	10.4735	10.0744	10.2427	10.2192	10.0643	10.1759	9.67109	9.92626	10.0408	10.5033	9.83735	10.8486	10.6982	10.6182	10.7191	10.6452	11.3765	10.8821	9.70714	10.4203	10.4864	10.1495	9.43302	10.2818	10.5174	10.3082
35788	MICRO.6843.C1	unknown protein [Arabidopsis thaliana]	29.5.11.04.03.02	protein.degradation.ubiquitin.E3.SCF.FBOX	PGSC0003DMB000000125	Pot_ch06	99.72	1358780	1358054	10.6155	10.6996	10.8921	11.0647	11.2451	10.3291	10.862	10.9841	10.56	11.5601	9.83267	10.5028	10.7331	10.8453	10.7045	10.1902	10.4814	10.2458	10.724	10.0058	9.84789	9.75937	9.25544	10.1622	9.59397	10.403	10.2627	10.0976	10.0358	10.0523	10.0244	10.935	9.73731	10.4102	10.9389	10.9453	10.7055	10.1833	10.473	10.0079
35789	MICRO.5275.C2	Proteasome subunit beta type 5 precursor (20S proteasome subunit E) (Proteasome epsilon chain)	29.5.11.20	protein.degradation.ubiquitin.proteasom	PGSC0003DMB000000072	Pot_ch05	100	383112	383450	8.70616	8.63334	8.58814	8.53937	9.22524	9.15156	8.90848	8.97609	9.08344	8.80464	9.36091	9.25544	9.20886	8.75017	8.74743	8.99486	8.96265	9.66526	8.98295	9.77544	9.8058	9.70169	9.6511	9.59192	9.91545	9.31684	9.49802	9.37164	9.31043	9.33615	9.15611	8.28764	8.31046	9.02791	8.70548	8.97326	8.58723	8.99486	8.68362	9.13113
35790	MICRO.6663.C9	5-lipoxygenase [Solanum tuberosum]	17.7.1.2	hormone metabolism.jasmonate.synthesis-degradation.lipoxygenase	PGSC0003DMB000000147	Pot_ch08	99.78	6186	7113	13.0708	14.4616	14.1956	14.8233	15.3739	13.1049	14.7657	14.8769	14.6054	12.9185	14.8769	14.6158	14.3648	14.9684	15.2423	14.3696	14.276	14.8103	13.2699	16.4628	12.6734	15.5227	13.6724	15.1585	16.395	15.7237	16.9004	15.6609	16.691	13.4042	15.0862	14.5395	14.5495	15.5373	13.851	13.8617	14.9946	14.8233	14.9456	14.6446
35792	MICRO.189.C20	DNA binding [Arabidopsis thaliana]	28.1.3	DNA.synthesis/chromatin structure.histone	PGSC0003DMB000000404	Pot_ch04	98.44	311874	311298	15.224	14.3028	14.2368	14.3743	13.9486	15.1412	14.8359	15.2143	14.0548	15.0172	14.4853	14.5598	15.2519	14.5111	14.9811	15.2337	14.1833	14.3696	14.2875	15.2905	14.9543	14.8233	14.5008	14.9609	15.2143	15.0172	14.2245	15.0327	13.6945	14.5446	14.457	14.4102	14.7977	15.1255	15.025	14.841	14.535	14.1991	14.2135	14.3964
35795	MICRO.13218.C1	NA	35.2	not assigned.unknown	PGSC0003DMB000000172	Pot_ch01	99.66	557653	558541	7.49165	7.83129	7.85462	7.79165	7.56254	8.20057	8.00162	7.92936	7.66512	8.03138	7.71605	7.74037	7.9435	7.90528	7.69793	7.67697	7.73622	7.8311	7.69242	7.79705	7.95687	7.42896	7.9911	7.98243	7.67316	7.98528	7.4461	7.96504	7.51597	7.48549	7.50217	7.98826	7.69325	7.78136	7.52957	8.00028	7.83157	7.7434	8.0856	7.36792
35798	MICRO.8413.C1	NA	35.2	not assigned.unknown	PGSC0003DMB101000020	Pot_ch02	97.53	2176592	2176753	8.00551	8.28684	8.24148	8.12287	5.67424	8.17594	7.83182	5.68816	8.06102	8.12463	5.76622	5.62864	7.9426	8.32434	8.54943	8.29853	8.16695	8.47441	5.72509	5.71601	7.31786	7.82223	8.30915	5.85761	7.44631	7.58716	7.65987	5.78395	7.55033	5.75964	7.43752	8.12427	8.19351	5.71357	5.75872	5.59844	5.99944	7.94984	7.60535	5.67788
35801	MICRO.8589.C1	short chain alcohol dehydrogenase [Nicotiana tabacum]	26.22	misc.short chain dehydrogenase/reductase (SDR)	PGSC0003DMB000000172	Pot_ch01	96.85	72070	71341	6.47597	6.7446	6.36632	6.54926	6.46518	5.55537	5.78395	5.77759	7.10625	5.91567	5.73853	6.41359	5.70702	5.77198	6.75601	6.30874	7.09793	6.9017	6.57481	5.78097	6.40687	6.17399	5.80109	5.60286	6.87414	5.66906	7.4399	5.75872	6.7785	6.29389	6.65694	5.66118	6.81353	5.586	6.43694	5.66906	5.65977	5.56263	5.72495	7.15702
35803	POABP62TP	Hypothetical protein [Arabidopsis thaliana]	35.1.42	not assigned.no ontology.proline rich family	No Significant Hit	#N/A	NA	NA	NA	7.53916	8.28947	8.42811	8.41806	7.35807	7.90167	7.82021	7.95831	7.86774	7.85008	7.63101	7.73622	7.61617	8.07843	7.69989	8.30861	8.00737	7.61911	8.09208	6.96298	7.15952	7.53574	7.67267	7.08373	7.06214	7.44249	7.40809	7.33198	7.3114	8.05855	7.63903	8.3759	8.01388	7.77736	7.9043	8.17846	8.1072	7.25074	8.00671	7.92555
35807	MICRO.15589.C1	unknown protein, 5' partial [Arabidopsis thaliana]	35.1	not assigned.no ontology	PGSC0003DMB000000032	Pot_ch04	99.78	2157450	2157002	8.23635	9.02877	7.62806	7.38366	7.89473	8.48862	7.95595	8.20762	8.01164	7.30631	7.19485	8.06763	7.39944	7.60667	8.23833	8.42433	8.51318	7.78916	7.52817	7.55139	7.59873	7.68681	7.46825	7.35026	7.47822	7.41576	8.11227	7.33123	7.30206	7.96106	7.45109	8.24181	7.40683	7.88889	8.74851	7.71012	7.69827	7.48653	8.97143	7.03489
35813	MICRO.9254.C2	non-photosynthetic ferredoxin [Citrus sinensis]	7.3	OPP.electron transfer	PGSC0003DMB000000072	Pot_ch05	97.19	1113129	1113804	8.04228	7.50453	7.79949	7.63688	8.39251	8.35992	7.904	7.72181	8.49809	8.11863	8.61513	8.36982	8.37405	7.85709	8.13046	8.15007	8.28027	9.04261	8.33742	9.16282	8.66116	8.68108	8.65359	8.7834	8.78253	8.55853	8.83189	8.73883	8.85843	8.19351	8.74452	7.95986	7.67624	8.18973	7.5208	8.13603	7.99961	8.45933	7.54253	8.20677
35814	MICRO.1277.C2	EMB1353 (exp=-1; w, related [Medicago truncatula]	31.1	cell.organisation	PGSC0003DMB000000191	Pot_ch08	95.68	679589	679957	10.3434	10.1056	10.1933	10.56	10.1538	9.81433	10.0287	10.459	10.4551	10.3947	10.3423	10.3199	10.3415	10.4644	10.4171	10.5881	10.4722	11.0477	10.1837	11.4639	10.9037	11.3689	11.1127	10.963	11.0331	11.2474	10.8916	11.0601	10.7601	10.7991	11.0636	10.1343	10.2185	10.3838	10.6808	10.304	9.99575	10.387	10.5231	10.265
35815	MICRO.12072.C1	Os02g0708200 [Oryza sativa (japonica cultivar-group)]	23.3.2.2	nucleotide metabolism.salvage.nucleoside kinases.uridine kinase	PGSC0003DMB000000062	Pot_ch03	98.09	1132642	1132381	9.33694	9.1919	9.52499	9.41894	9.30268	9.32533	9.27818	9.1626	9.42959	9.2488	8.78682	9.28713	9.16299	9.15506	9.40278	9.03722	9.55504	9.2879	9.15373	9.31061	9.53392	9.29291	9.56947	9.05687	8.60993	9.40962	9.3146	9.22698	9.37894	9.68458	9.54355	9.31061	8.964	9.07268	8.89121	9.16299	9.39183	8.85424	9.24911	8.70336
35816	STMGA14TV	NA	26.22	misc.short chain dehydrogenase/reductase (SDR)	PGSC0003DMB000000048	Pot_ch08	91.86	423640	423139	7.18252	7.61194	8.5347	8.09056	8.00551	7.9324	7.3314	9.32487	8.58126	8.63693	8.47278	6.53939	8.6428	8.54544	8.19634	8.83856	8.46555	8.17156	8.94851	7.98953	8.28588	7.20283	8.33271	8.96003	8.04982	6.515	8.49284	8.89874	7.9677	7.7653	7.89001	8.45131	8.04082	8.44311	8.94494	7.75194	8.72747	6.60638	7.46635	9.00146
35817	MICRO.573.C3	putative serine carboxypeptidase precursor [Gossypium hirsutum]	29.5.05	protein.degradation.serine protease	PGSC0003DMB101000128	Pot_ch06	99.85	979468	980136	7.788	7.62694	7.15176	7.76851	7.9911	7.89193	7.53939	7.73494	7.5619	7.48891	7.88034	6.78421	7.82538	7.69827	7.51781	7.9234	7.58072	8.04996	7.42502	8.74207	8.59048	8.61086	8.74949	8.45614	8.19307	8.08673	8.12836	8.15422	8.10523	7.81667	7.58649	7.6063	7.70452	7.09673	7.14147	7.58716	7.3087	7.9685	7.71486	6.93541
35819	bf_mxlfxxxx_0053b06.t3m.scf	NA	35.2	not assigned.unknown	PGSC0003DMB000000168	Pot_ch11	96.48	762803	763058	6.05689	7.0996	6.75297	6.61595	6.59615	6.98807	6.16376	6.78751	6.47397	6.18375	6.27548	6.88983	6.3658	6.43083	6.29916	6.12796	6.6198	6.01587	6.78829	6.00011	6.30342	5.91425	6.14703	5.93121	6.01554	6.00979	5.96017	5.89386	5.91756	6.31468	5.91141	6.19227	6.46122	6.29544	6.4109	6.22491	6.37039	6.12499	6.80045	6.29671
35820	MICRO.6949.C1	peptide methionine sulfoxide reductase; cPMSR [Gossypium barbadense]	29.4	protein.postranslational modification	PGSC0003DMB000000255	Pot_ch06	99.52	874161	874581	12.6734	12.6734	10.9766	11.2807	11.4917	10.7382	11.0531	11.0401	12.6482	11.0213	12.086	12.6969	10.6888	12.5565	11.433	10.9037	12.6368	12.4346	10.9841	10.116	12.2019	12.1307	12.1793	12.4072	9.91038	11.0584	10.7481	11.0101	12.4509	13.2309	13.1258	11.9144	12.2131	12.2123	10.7991	11.1311	12.8719	10.4834	12.4888	10.9473
35821	bf_arrayxxx_0046a11.t7m.scf	NA	35.1	not assigned.no ontology	PGSC0003DMB000000360	Pot_ch05	93.98	419050	419417	7.87785	8.55941	8.61546	8.64767	8.54069	8.43093	8.48453	8.23075	8.46978	7.84058	7.70726	8.17934	7.83226	7.98854	8.25972	8.32919	8.565	7.87478	8.23281	7.54758	8.12287	8.08376	8.06801	7.99203	7.52817	8.16963	7.90817	8.00315	7.91084	8.04496	8.14814	8.65667	7.93544	7.98736	7.99656	7.99844	8.22789	7.86495	8.15404	8.25316
35824	MICRO.9903.C1	Lysine decarboxylase [Medicago truncatula]	35.2	not assigned.unknown	PGSC0003DMB000000304	Pot_ch07	99.5	130018	130813	6.74153	7.43875	6.93308	7.44872	6.76418	7.63318	7.41547	7.44671	7.721	6.89907	6.7939	7.46393	7.35786	6.78162	7.4653	7.10126	7.62625	7.05163	7.55618	6.82252	6.95966	6.60072	7.13889	6.74866	6.40687	6.51351	6.64471	6.439	7.06166	6.311	7.2871	6.7993	6.73068	6.69052	6.55717	7.15547	7.45899	6.45496	7.49388	6.61507
35825	MICRO.185.C1	UDP-glucose 4-epimerase [Solanum tuberosum]	10.1.02	cell wall.precursor synthesis.UGE	PGSC0003DMB000000331	Pot_ch12	98.6	457465	457963	6.22605	6.50889	5.86865	6.34917	6.60996	5.98564	5.9716	6.45186	6.52418	5.85983	6.09302	6.41501	6.51515	6.47509	6.03233	6.62002	6.33313	7.35951	6.53524	7.15015	6.91212	7.10625	6.84238	7.16351	7.56145	7.14642	7.78493	7.56809	6.79364	6.69031	7.54659	6.34645	6.26344	6.47276	6.20016	6.52937	6.11658	6.81879	6.33304	6.13965
35827	MICRO.3796.C2	hypothetical protein OsI_003692 [Oryza sativa (indica cultivar-group)]	35.2	not assigned.unknown	PGSC0003DMB000000746	Pot_ch02	99.7	106162	105835	12.139	12.0444	12.3242	12.5823	11.7273	12.5735	12.4836	12.796	12.8798	12.0399	11.8006	12.3434	12.497	12.6883	12.4431	12.4981	12.7607	12.3131	12.3961	11.7667	11.7031	11.6865	11.4741	11.9029	12.1949	11.9558	12.6234	12.647	12.358	12.1165	11.866	12.8691	12.4346	11.6545	12.0868	11.7661	12.9142	12.2421	12.0646	12.5346
35832	MICRO.3134.C3	Os05g0417300 [Oryza sativa (japonica cultivar-group)]	35.2	not assigned.unknown	Not Unique	#N/A	99.1	NA	NA	10.6747	11.2146	11.4004	11.6471	11.118	11.7857	11.6658	11.866	11.7424	11.4155	11.4016	12.0362	11.3738	11.5814	11.305	10.6214	11.3921	10.2755	10.6968	9.38412	9.83828	10.4055	9.75751	9.19505	9.79097	10.5227	11.3979	11.0312	10.7655	11.2775	10.4438	11.3806	11.0324	10.8651	10.7778	11.3697	11.46	10.2255	10.7872	11.8512
35834	MICRO.14650.C1	Os02g0120300 [Oryza sativa (japonica cultivar-group)]	35.2	not assigned.unknown	PGSC0003DMB000000378	Pot_ch02	98.7	433239	433855	7.35611	7.28591	7.25126	7.22003	7.09386	7.38238	7.11755	6.99301	6.91016	6.80128	6.84661	7.21639	7.25426	6.94501	7.23029	7.03598	7.19646	6.75925	7.43124	6.81999	6.79429	6.91194	6.87548	6.78751	6.63318	7.07729	7.01156	7.3417	6.88555	7.25589	6.9054	7.09066	7.02412	7.11132	7.02198	7.14889	7.44905	6.99194	7.43801	6.85181
35837	MICRO.13782.C1	Zinc finger, RanBP2-type [Medicago truncatula]	30.5	signalling.G-proteins	PGSC0003DMB101000060	Pot_ch01	98.28	185889	186645	8.77371	9.66072	8.78984	8.67955	8.35358	8.82524	8.74701	9.02736	8.95542	8.78918	8.71506	9.21705	8.743	8.87009	8.48268	9.0456	8.94363	8.47593	9.246	8.39147	8.1362	8.77152	8.39586	8.32716	8.43984	8.964	8.65013	8.76208	8.05405	9.09229	8.41162	9.15408	8.95006	8.35992	8.6083	8.91059	8.95756	8.35028	9.00988	8.42703
35838	MICRO.10446.C2	NA	29.3.3	protein.targeting.chloroplast	PGSC0003DMB000000159	Pot_ch03	100	280508	280301	8.64066	8.58548	8.76818	9.06425	8.93281	9.02636	8.93869	8.79686	8.91606	8.60958	8.80581	9.03345	9.0772	8.75621	8.87858	8.69376	8.8808	9.20415	9.03657	9.25971	9.50619	9.39446	9.6279	9.41051	9.08732	9.30216	9.25455	9.49519	9.14361	9.26727	9.04986	8.7277	8.97663	8.565	8.64024	8.7058	8.52383	8.34623	8.8574	8.86248
35839	bf_mxflxxxx_0073g01.t3m.scf	NA	9.5	mitochondrial electron transport / ATP synthesis.cytochrome c reductase	PGSC0003DMB101000128	Pot_ch06	99.33	1481894	1481747	5.69121	5.62979	6.45186	6.37599	5.59932	5.65835	6.98694	5.77485	5.65835	5.6354	7.09699	7.15	5.67997	5.66329	6.53169	5.54405	5.60256	5.55923	5.65892	6.77015	5.66498	6.65729	6.57046	5.59991	5.63339	5.65524	5.65948	5.71316	7.12913	6.64628	5.60168	6.40838	6.56715	6.47782	6.54092	5.62241	6.34601	6.54008	5.49506	5.74626
35840	MICRO.336.C1	putative DNA ligase [Trifolium pratense]	28.1	DNA.synthesis/chromatin structure	PGSC0003DMB000000101	Pot_ch11	99.25	663340	662545	7.13295	7.44499	7.53655	7.36181	7.32215	7.45064	7.86569	7.66132	7.586	7.48178	7.61227	7.21158	7.61675	7.15637	7.53835	7.43949	7.54399	7.73132	7.18816	7.72012	7.46101	8.1234	8.26618	7.81936	7.78295	8.10303	8.21348	7.8974	7.81292	7.48919	8.08452	7.41094	7.63867	7.14743	7.35249	6.85995	7.21129	7.60704	7.40299	8.06944
35842	MICRO.12321.C2	MAP1C (METHIONINE AMINOPEPTIDASE 1B); metalloexopeptidase [Arabidopsis thaliana]	29.5.07	protein.degradation.metalloprotease	PGSC0003DMB000000410	Pot_ch05	99.35	257585	257892	8.34331	9.23083	8.77396	9.19674	9.12624	8.82795	8.59083	8.71929	9.08156	8.53801	8.32121	8.6382	8.72487	8.69162	9.16616	8.56419	9.32746	9.34763	8.53728	9.29019	9.30642	9.18128	9.59741	9.5065	8.75826	8.98169	8.67868	8.62047	9.19015	8.48903	9.1119	8.44395	8.36764	8.81073	8.36874	8.30888	8.64348	8.43859	8.31564	8.46156
35845	bf_ivrootxx_0018g03.t3m.scf	NA	35.2	not assigned.unknown	PGSC0003DMB000000177	Pot_ch09	99.77	419660	420088	7.31414	6.55588	6.94501	6.28751	7.36576	6.79364	7.10811	7.5922	7.26395	8.01548	7.82856	6.76241	7.38849	6.88295	7.26363	7.52527	6.86412	6.30468	7.575	7.7134	6.21926	6.54223	6.67788	6.77165	6.28311	6.50355	7.23333	6.81035	7.4027	6.66294	6.64436	7.575	6.15467	7.37271	7.86247	6.85261	6.77811	6.49241	7.21514	6.74527
35846	MICRO.12352.C1	insulin degrading enzyme [Solanum lycopersicum]	29.5.07	protein.degradation.metalloprotease	PGSC0003DMB000000118	Pot_ch04	97.03	661634	661099	6.35659	5.94819	7.98412	7.82337	8.1094	8.04019	6.17399	6.19646	8.41405	6.40493	8.69162	8.53146	6.70948	6.86762	8.13308	6.34196	8.4778	8.15143	8.61367	5.95362	5.91283	6.1356	8.21802	5.92499	6.43694	6.92693	8.69882	8.22751	6.67934	6.34566	8.51038	6.58057	7.8798	5.91046	7.92161	6.40847	7.83683	8.54814	8.5293	8.15677
35849	bf_mxlfxxxx_0029c05.t3m.scf	hypothetical protein [Arabidopsis thaliana]	29.5.11	protein.degradation.ubiquitin	PGSC0003DMB000000300	Pot_ch07	99.13	367677	367564	9.50766	9.59709	9.86264	9.63156	9.54975	9.768	9.30534	9.59812	9.56612	9.68694	9.57126	9.26834	9.24807	9.42588	9.50563	9.42443	9.87005	9.04535	9.39478	9.03423	8.89846	9.14685	9.00244	8.92847	9.24807	9.32683	9.40251	9.46596	8.98904	9.40853	9.05712	9.47555	9.7408	9.31342	9.18002	9.59686	9.23784	9.43013	9.63053	9.53561
35854	MICRO.1009.C1	putative UDP-glucose dehydrogenase 1 [Nicotiana tabacum]	10.1.04	cell wall.precursor synthesis.UGD	PGSC0003DMB000000004	Pot_ch02	99.48	1578230	1579973	10.3398	8.91452	8.96345	8.9779	10.7543	9.16323	9.37017	9.77167	10.4584	8.59248	9.86241	10.2759	10.5618	9.12146	9.24223	11.6626	9.42267	12.6668	9.02791	12.7745	11.9387	12.3995	12.0159	12.5964	13.0182	11.5496	12.6707	12.1188	11.1206	11.2915	11.8831	8.90246	9.73315	10.3574	9.73146	9.39801	9.57947	11.5249	9.74241	10.4434
35857	MICRO.6552.C1	N-acetylglucosaminyltransferase I [Solanum tuberosum]	29.7	protein.glycosylation	PGSC0003DMB000000488	Pot_ch01	99.49	299543	300127	6.15687	7.22901	6.55899	6.45276	6.38925	7.02845	6.36831	6.35964	6.20336	6.42942	6.15877	6.6367	6.48549	6.50434	6.8332	6.14319	6.44639	6.1304	6.58831	6.09605	6.11359	5.91567	6.11627	6.04591	6.29362	6.17744	5.85193	6.28668	5.84872	6.7107	6.28678	6.94819	6.46259	6.63418	6.32959	6.66955	6.56164	6.28458	7.04255	6.3326
35860	bf_cswbxxxx_0037f05.t3m.scf	NA	35.2	not assigned.unknown	PGSC0003DMB000000105	Pot_ch01	98.86	488576	488751	6.48046	6.55906	6.54391	6.40763	6.57338	6.50772	6.41743	6.5347	6.54407	6.45691	6.57758	6.77791	6.56526	6.49265	6.57631	6.39376	6.60623	6.3924	6.46308	6.35903	6.47525	6.40847	6.25589	6.28439	6.43422	6.57967	6.43957	6.46825	6.13081	6.42676	6.38917	6.36329	6.44105	6.3222	6.33163	6.36995	6.27382	6.80812	6.54712	6.45219
35863	MICRO.14363.C1	MYB2 [Malus x domestica]	27.3.25	RNA.regulation of transcription.MYB domain transcription factor family	PGSC0003DMB000000202	Pot_ch05	99.65	490813	489671	9.67174	9.66859	9.52046	9.59893	9.74461	9.71898	9.50144	9.39336	9.57398	10.0375	9.79931	9.73693	9.75859	9.85419	9.94484	9.97311	9.66724	9.15373	9.6982	9.36061	8.26251	9.21524	8.99851	8.98114	9.23478	9.3442	8.98093	9.47432	9.1626	9.6113	9.19124	9.75135	9.66799	9.56764	9.83173	9.56796	9.91004	9.47671	9.95796	9.49774
35866	MICRO.6554.C2	TNY; DNA binding / transcription factor [Arabidopsis thaliana]	27.3.03	RNA.regulation of transcription.AP2/EREBP, APETALA2/Ethylene-responsive element binding protein family	PGSC0003DMB000000306	Pot_ch08	93.9	485563	484659	5.9934	6.0419	6.11183	6.5793	6.28311	6.23822	6.29517	6.55269	6.80499	6.65254	6.47397	6.28623	6.40687	5.98181	6.51656	6.22357	6.97988	7.70849	6.4104	7.42261	6.74053	7.35026	7.90364	6.97063	6.59298	7.38238	6.93477	7.03391	6.95356	7.68011	7.60953	6.68955	6.72489	6.75766	6.72893	6.63087	6.79474	7.95814	6.68664	7.9464
35867	ACDA00031C07.T3m.scf	NA	29.5.11.04.02	protein.degradation.ubiquitin.E3.RING	PGSC0003DMB000000140	Pot_ch12	93.66	970206	969733	8.56419	8.54691	8.35805	8.50893	8.09777	8.64094	8.83027	8.88779	8.1327	9.28859	8.62361	8.00426	8.59449	8.70995	8.64593	8.86001	8.4118	8.45058	8.76869	8.07613	7.90897	8.74185	7.76802	7.96867	8.42446	8.19468	8.04677	8.49215	7.60817	8.2695	7.82856	8.90106	8.59048	8.33351	8.7316	8.78682	8.495	8.89521	8.66335	8.9637
35869	MICRO.4130.C1	hexokinase-related protein 1 [Solanum tuberosum]	2.2.1.04	major CHO metabolism.degradation.sucrose.hexokinase	PGSC0003DMB000000032	Pot_ch04	100	1289741	1290423	10.0201	10.0062	9.94043	9.91875	11.0117	9.60146	10.1893	10.2773	10.1525	10.019	10.3739	10.4523	10.3666	10.1107	10.3766	10.1218	10.103	10.9756	10.1589	10.8552	11.0641	10.5641	10.5833	10.7462	10.625	10.4515	10.5507	10.4183	10.6363	9.69008	10.5587	10.5297	9.87608	10.2415	10.0821	10.0211	10.222	10.7358	10.0225	10.6191
35870	bf_cswbxxxx_0060b09.t3m.scf	NA	35.2	not assigned.unknown	Not Unique	#N/A	99.72	NA	NA	6.91922	7.74137	7.51894	7.03228	7.37925	7.62582	6.68108	6.54269	7.93217	7.47938	8.09991	7.57739	6.90838	7.84443	7.64685	6.76707	8.09236	7.413	8.08452	7.11853	6.29444	7.11044	6.97052	6.96298	7.2109	6.7137	6.95154	7.11178	7.50217	7.83939	7.24393	7.78185	7.57515	6.99738	7.6502	7.92078	7.87801	7.90472	7.5956	7.76033
35871	MICRO.13768.C1	Protein kinase [Medicago truncatula]	29.4	protein.postranslational modification	PGSC0003DMB000000076	Pot_ch07	98.02	1446043	1446546	8.01876	8.00596	8.43229	8.12836	6.73122	8.04639	8.3464	6.93617	8.02039	6.72637	6.73343	6.40569	8.18082	8.16625	8.2544	8.46799	7.99905	8.21032	6.47188	6.73531	7.71214	8.22672	6.87445	7.15982	8.34051	8.01626	7.92458	7.03108	7.83539	7.45659	7.89728	8.12241	7.96547	6.59726	6.75601	8.20858	6.19996	8.0029	8.00504	6.66927
35874	MICRO.13856.C1	LysM-domain containing receptor-like kinase [Sesbania rostrata]	30.2.21	signalling.receptor kinases.lysine motif	PGSC0003DMB000000004	Pot_ch02	99.89	678612	677690	8.30861	9.36226	8.02736	8.44344	10.3527	8.65834	8.92306	8.19012	9.14147	7.24736	8.65786	9.13044	9.57756	7.31207	8.22388	9.05786	7.64053	9.12312	6.76792	10.3303	9.22118	10.4399	9.86667	10.3658	11.3361	10.0946	10.7155	9.91208	9.83235	9.59856	10.6293	8.14965	9.17927	9.76344	8.59272	8.8016	8.0588	10.6724	9.01009	10.3341
35876	BF_TUBSXXXX_0027F02_T3M.SCF	NA	35.1	not assigned.no ontology	PGSC0003DMB000000708	Pot_ch03	99.06	102861	103179	7.30712	6.07703	7.63156	6.98152	6.90891	7.15752	7.90725	6.80761	7.03865	8.03721	7.56707	6.39376	7.22443	8.13308	7.5619	8.13707	7.75941	7.57391	7.21263	7.91827	6.89013	8.34033	7.22003	7.30061	7.31261	7.09568	8.29442	8.07716	7.51816	7.49427	7.17047	7.04082	6.977	6.06246	7.28645	7.00017	6.65048	7.17971	6.42394	6.8268
35880	MICRO.5604.C3	unknown protein [Arabidopsis thaliana]	35.2	not assigned.unknown	PGSC0003DMB000000104	Pot_ch01	100	1249580	1249401	9.48655	9.50259	9.701	9.75723	9.70493	9.50619	9.6549	9.17133	9.56001	9.85507	9.05687	9.30465	9.71005	10.1969	9.63185	9.6248	9.54896	9.63432	9.68151	9.14685	8.90305	9.26947	9.35977	9.26727	8.98015	9.65553	9.10982	9.52858	9.08293	9.51254	9.45799	9.75292	9.94607	9.42187	9.35347	9.66322	9.80877	9.34076	9.46302	9.48623
35881	MICRO.4877.C2	AT5g53140/MFH8_8 [Arabidopsis thaliana]	29.4	protein.postranslational modification	PGSC0003DMB000000126	Pot_ch03	100	943382	943684	9.41428	9.64658	9.33068	9.46596	9.67906	9.39535	9.39835	9.60812	9.5259	9.3894	9.47973	9.4808	9.23267	9.42155	9.91178	9.11933	9.66696	10.0336	9.67809	9.39244	9.61588	9.51414	10.0421	9.67434	9.67038	9.77837	9.71372	9.57343	10.103	9.29795	10.1728	9.67721	9.51024	9.52681	9.44153	9.25738	9.70947	10.0773	9.41016	9.86363
35882	MICRO.17925.C1	unknown protein [Arabidopsis thaliana]	35.2	not assigned.unknown	PGSC0003DMB000000004	Pot_ch02	99.23	452341	453119	8.26486	8.58756	8.4422	8.47172	8.15088	8.48774	8.56972	8.63452	8.63774	8.97898	8.46038	8.29909	8.55831	8.46393	8.53063	8.57387	8.68532	8.17463	8.52647	7.93126	8.2003	8.04928	8.22563	7.97515	8.18082	8.32295	8.67758	8.62565	8.07742	8.58176	8.25271	8.41566	8.36374	8.18992	8.28833	8.75571	8.4508	8.06358	8.4933	8.35028
35884	MICRO.2617.C3	14-3-3 protein [Solanum tuberosum]	30.7	signalling.14-3-3 proteins	PGSC0003DMB000000404	Pot_ch04	99.5	267832	268428	8.52835	8.16269	7.62285	8.19919	8.51494	7.72485	8.65786	8.00354	7.78936	8.60594	8.3653	7.85169	8.41019	9.24911	8.57307	8.7709	7.93544	9.88206	8.17594	10.4183	10.2844	10.1373	9.7452	9.61257	10.0623	9.34445	10.0119	9.29561	9.62021	8.68419	9.13963	9.2317	7.74283	8.69676	7.87879	8.13351	8.48096	9.19837	7.634	9.1526
35886	POCC766TP	Os09g0240500 [Oryza sativa (japonica cultivar-group)]	34.6	transport.sulphate	PGSC0003DMB000000072	Pot_ch05	98.55	1577609	1577264	6.56262	7.10188	6.34249	7.14395	6.30739	6.6198	6.69852	6.74746	6.24999	6.70092	6.06353	6.24011	6.21648	6.67081	6.47397	6.63906	6.42377	6.33791	6.93331	6.35127	6.41065	6.29571	6.44048	6.28412	6.22491	6.66822	6.54338	6.54207	6.2484	6.42577	6.08389	6.45129	6.74773	5.94854	6.8198	6.30838	6.37882	6.02763	6.74553	6.17586
35894	bf_ivrootxx_0005b08.t3m.scf	inner membrane transport protein YdhC [Vibrio cholerae V52]	26.22	misc.short chain dehydrogenase/reductase (SDR)	PGSC0003DMB000000017	Pot_ch11	93.99	1812560	1812145	7.80183	7.37448	7.64096	7.17151	7.59954	7.87998	7.58329	7.65155	7.83649	7.68115	7.37332	7.65987	7.74786	7.60241	7.4399	7.63033	7.96696	7.88019	8.21699	7.61325	7.59235	7.4404	7.32273	7.42734	7.10573	7.62194	7.20084	7.34605	7.32099	7.63555	7.3417	7.99693	7.45305	8.02905	7.45716	7.9683	7.64128	7.20283	7.59479	7.29225
35895	bf_arrayxxx_0039d04.t7m.scf	D-erythro-sphingosine kinase/ diacylglycerol kinase [Arabidopsis thaliana]	35.2	not assigned.unknown	PGSC0003DMB102000010	Pot_ch01	96.4	1887853	1887604	8.41354	8.25384	8.44255	8.19417	8.10796	8.64991	8.28588	8.46128	8.14342	8.31248	8.13537	8.59536	8.6023	8.27992	8.38381	8.19417	8.21819	8.42238	8.33331	8.5056	8.66335	8.48114	8.6297	8.34982	8.17225	8.44751	8.72747	8.45502	8.46213	8.31012	8.31315	8.25594	8.33822	8.11987	7.99693	8.60689	8.0938	8.29442	8.17964	8.28256
35897	bf_mxlfxxxx_0012c10.t3m.scf	Conserved hypothetical protein 730 [Medicago truncatula]	35.2	not assigned.unknown	PGSC0003DMB000000135	Pot_ch08	99.69	311115	311436	6.15115	6.06609	6.16197	6.72076	5.98531	6.12898	5.95903	5.92299	6.04591	6.34267	6.23139	5.80939	5.98497	6.26344	6.52937	6.4539	6.26975	6.20675	6.74646	6.04591	6.07162	6.19158	7.27156	6.10573	6.13387	6.0356	6.11441	6.20714	6.05636	6.88627	6.02171	6.08315	6.11266	5.86609	5.92499	5.92299	5.72806	6.66372	6.19646	6.49977
35898	MICRO.494.C1	actin depolymerizing factor 3 [Gossypium hirsutum]	31.1	cell.organisation	PGSC0003DMB000000890	SL2.10ch06	99.41	48493	48999	11.3277	11.0931	11.027	11.2237	11.6478	11.3433	11.1771	11.0385	11.4687	11.28	11.45	11.2468	11.2195	11.0503	11.4959	11.2652	11.4252	11.7393	11.2439	12.0177	11.5622	11.7016	11.7989	11.9045	11.5741	11.5518	11.5014	11.4512	11.6566	11.2807	11.4767	11.231	11.0905	11.3806	10.9175	11.5088	11.288	11.266	11.0619	11.4258
35899	MICRO.12185.C1	hypothetical protein FG09815.1 [Gibberella zeae PH-1]	29.4	protein.postranslational modification	PGSC0003DMB000000284	Pot_ch01	98.37	300700	300333	8.74771	9.34445	8.88113	9.14173	9.24171	8.80702	9.45601	8.74207	9.33129	9.35508	9.08091	8.92768	9.31243	9.27989	9.45799	9.18637	9.33615	10.249	8.99179	10.0843	9.82879	9.68039	9.72209	9.80976	9.57433	9.79709	9.35658	9.59562	9.86968	9.09261	10.0438	9.36767	8.90896	9.15506	9.01684	9.09545	9.19271	9.43795	8.76992	8.88201
35906	MICRO.4666.C1	unknown protein [Arabidopsis thaliana]	35.1.19	not assigned.no ontology.C2 domain-containing protein	PGSC0003DMB000000114	Pot_ch12	93.35	1139601	1140307	7.60289	7.586	6.46041	7.47224	6.18375	6.71207	6.73088	7.01841	7.60058	6.73786	6.61077	7.37951	6.57263	6.74992	7.37556	6.6718	7.69989	6.96898	6.65084	6.86865	6.67355	7.07252	7.16267	6.99609	7.15967	7.29626	7.05984	7.22987	6.67669	7.13666	7.38306	7.74726	7.37461	7.31858	7.01078	7.34956	6.47621	7.09469	7.35977	6.92611
35907	MICRO.2766.C1	beta-mannosidase enzyme [Lycopersicon esculentum]	26.03	misc.gluco-, galacto- and mannosidases	PGSC0003DMB000000026	Pot_ch03	100	1912187	1911666	9.49732	9.43706	8.61367	9.90563	9.77611	9.84089	9.43279	9.72606	9.92952	8.84696	9.48129	9.34791	9.583	8.95444	9.43247	8.78384	9.82392	9.84533	9.0938	10.0283	9.73945	10.3987	10.2372	9.76523	10.2155	9.44421	10.0698	8.96537	9.33975	10.3078	10.3094	9.12257	8.84223	9.12442	8.69487	9.34985	8.86365	9.62598	8.78771	9.14221
35908	MICRO.5674.C1	unknown protein [Arabidopsis thaliana]	35.2	not assigned.unknown	PGSC0003DMB101000012	Pot_ch02	99.55	1051007	1050566	9.97889	10.4769	10.362	10.6257	10.3319	10.5454	10.3254	10.5555	10.4418	10.4288	9.939	10.3361	10.2707	10.4746	10.2598	10.2269	10.4216	9.92921	10.2683	9.7778	9.67143	9.87741	10.0311	9.99889	9.61903	10.1582	9.77444	10.2354	9.64365	9.96035	9.90252	10.4171	10.5815	10.183	10.2739	10.3736	10.5003	10.2707	10.245	9.91581
35911	MICRO.2286.C81	NA	35.2	not assigned.unknown	Not Unique	#N/A	99.43	NA	NA	6.57773	8.38152	7.78104	7.81143	6.15326	6.26419	6.46373	7.89605	7.72735	7.55895	7.39737	6.55717	6.51632	7.99228	6.23594	7.55497	7.93217	7.38118	7.78136	6.18247	6.12673	7.45076	6.97422	6.15847	6.40619	6.37039	6.49992	6.43174	6.25121	7.38092	6.35433	8.1397	6.7912	6.52937	6.61274	7.95871	7.83649	6.83483	6.8148	7.7171
35912	MICRO.6728.C1	unknown protein [Arabidopsis thaliana]	35.2	not assigned.unknown	PGSC0003DMB000000087	Pot_ch06	97.69	1399402	1399703	8.38949	9.45832	8.90823	9.11992	8.70491	9.39728	9.03288	8.65359	8.75042	8.64945	8.3827	9.00818	9.10248	8.86173	8.76818	9.04129	8.80221	8.23656	8.99883	8.25117	8.72676	8.4364	8.53764	8.45131	8.26361	8.71929	8.44856	8.77477	8.45866	8.2747	8.67307	9.0758	8.8792	8.82144	8.91197	8.72035	8.90305	8.36134	8.94679	8.77743
35916	MICRO.18165.C1	NA	35.2	not assigned.unknown	PGSC0003DMB101000002	Pot_ch04	100	913613	914010	11.462	11.5861	11.2697	11.1749	11.2633	11.6953	11.2567	11.4376	11.5304	11.4042	11.3405	11.3543	11.6007	11.1414	11.6427	11.5775	11.5271	11.1317	11.6471	11.3348	11.1392	11.0889	11.2262	11.2556	10.56	11.4094	11.4264	11.1895	11.0379	11.2336	11.5431	11.4558	10.8507	11.0969	11.0106	11.2219	10.863	10.8435	11.1629	10.6359
35918	MICRO.11906.C1	Os01g0617500 [Oryza sativa (japonica cultivar-group)]	26.05	misc.acyl transferases	PGSC0003DMB000000215	Pot_ch06	99.59	425445	426184	10.9121	11.2133	11.3138	11.4903	11.045	11.2851	11.1722	11.2393	11.0275	11.1217	10.6702	11.091	11.1364	11.3458	11.1173	11.3895	11.1623	10.9879	11.5483	10.9131	10.8843	11.1901	11.142	10.81	10.5481	11.4794	11.0026	11.4639	10.7763	10.8186	11.3409	11.1879	11.181	10.9885	11.1589	11.0193	11.0106	10.5049	11.3801	10.245
35920	MICRO.5567.C1	unknown protein [Arabidopsis thaliana]	35.2	not assigned.unknown	PGSC0003DMB000000164	Pot_ch04	98.32	426623	426148	5.68816	6.42676	6.0803	5.88506	6.10707	6.18158	5.77472	5.70044	6.47381	6.3439	6.79686	6.54207	5.76109	5.94727	6.3205	5.69673	6.55542	6.78848	6.65198	5.98	5.7921	6.01156	6.45309	6.4109	5.93027	5.72752	6.63174	5.97535	6.62986	6.91348	6.46292	5.98068	5.95523	5.68039	5.95753	6.17072	6.16027	6.77596	6.21523	5.97422
35924	MICRO.2385.C6	CID11; RNA binding / protein binding [Arabidopsis thaliana]	27.4	RNA.RNA binding	PGSC0003DMB000000125	Pot_ch06	100	1425473	1425991	10.2151	9.82288	9.9685	10.3426	10.7371	10.5944	10.4981	10.4894	10.5868	10.3633	10.0233	10.6116	10.5286	10.0657	10.8424	9.78387	10.6959	10.5089	10.3983	10.8046	10.8735	10.6656	10.4273	10.6257	10.4571	10.7028	10.5322	10.4403	9.97102	10.0729	10.2973	10.4726	9.74836	9.99507	10.3091	10.6138	10.3762	10.7444	9.97469	10.8676
35926	MICRO.295.C2	oxidoreductase, acting on paired donors, with incorporation or reduction of molecular oxygen, 2-oxoglutarate as one donor, and incorporation of one atom each of oxygen into both donors [Arabidopsis thaliana]	35.1	not assigned.no ontology	PGSC0003DMB000000098	Pot_ch01	99.28	60475	60059	7.202	6.05946	5.97966	6.68955	7.15336	7.67589	6.48661	8.79909	9.85623	8.3395	8.05512	10.3918	7.55516	7.87801	7.35293	5.88687	9.7701	11.1993	6.4246	9.90912	9.28449	9.94576	9.9482	7.98694	11.0873	7.41237	10.0332	10.9911	6.47236	9.12624	7.33641	5.71995	7.03222	8.5122	6.53123	7.80608	7.3439	9.40786	6.84064	10.6478
35930	MICRO.6770.C1	Sucrose-phosphate synthase (UDP-glucose-fructose-phosphate glucosyltransferase)	2.1.1.01	major CHO metabolism.synthesis.sucrose.SPS	PGSC0003DMB000000272	Pot_ch07	99.79	757987	757046	11.5936	11.9231	11.3106	11.2721	12.24	11.0026	10.6241	11.565	11.912	11.9713	12.6136	10.5911	10.1211	11.0401	10.9242	10.0075	12.2266	12.9369	10.999	11.6134	12.7435	13.2221	12.9006	12.3446	12.5655	12.7358	12.8625	12.6734	12.782	11.7008	12.452	11.1261	11.5202	10.9711	9.54784	10.8282	10.1672	12.9369	10.4834	12.0453
35932	MICRO.11819.C1	KH, type 1 [Medicago truncatula]	35.1	not assigned.no ontology	PGSC0003DMB000000226	Pot_ch04	99.7	159084	158747	12.0733	12.4353	12.5049	12.1821	11.6738	12.3401	12.0602	12.239	12.0992	12.2985	12.0273	12.2094	11.9789	12.1793	12.1409	11.8807	12.0437	11.3477	12.2518	11.1105	11.1727	11.6907	11.7776	11.4767	11.3849	11.995	11.937	11.8949	11.0171	12.0325	11.547	11.7446	12.5164	11.9311	12.084	11.9732	11.7616	11.6065	12.4219	11.88
35934	bf_mxflxxxx_0037f03.t3m.scf	NA	35.2	not assigned.unknown	PGSC0003DMB101000036	Pot_ch03	100	1308282	1307980	7.01101	7.13717	7.00056	7.19368	7.55994	7.2948	6.96006	7.0451	7.30079	7.03037	7.55155	7.40337	7.12079	7.0162	7.47509	7.19753	7.38306	8.15915	7.68723	8.75793	8.49746	7.72485	8.16476	8.5692	7.81359	8.27239	7.4383	7.8671	7.75667	7.55944	7.67435	7.06502	6.95897	7.19787	7.59726	7.27985	7.42236	6.95799	7.13448	6.79429
35935	MICRO.2286.C110	NA	35.2	not assigned.unknown	PGSC0003DMB000000454	Pot_ch02	95.81	211237	211451	6.40063	6.97399	6.9683	6.39487	7.19295	7.43752	6.22108	6.41459	6.83639	5.90546	6.72644	7.69649	6.34161	6.41359	7.46385	5.97046	6.97012	6.89091	7.01642	6.11359	6.21167	6.06598	6.73411	6.66442	6.52247	6.09511	7.07983	6.26975	7.30604	7.49165	6.95299	6.59615	8.09777	6.14602	7.4813	7.00446	6.98919	7.25627	7.47906	7.94921
35936	MICRO.5925.C4	protein carrier [Arabidopsis thaliana]	35.1	not assigned.no ontology	PGSC0003DMB000000214	Pot_ch03	97.05	336591	336186	9.12335	9.1874	8.59473	8.91023	8.88233	10.0362	9.11095	8.77205	10.0473	10.1728	10.1914	8.99264	10.1051	10.2066	10.2454	8.58126	10.099	10.1947	9.90844	9.42507	10.6452	9.43168	8.54905	10.1947	10.1269	10.3762	9.16186	10.1947	8.54276	9.05465	8.91452	8.9535	9.96925	9.39012	8.66449	10.2357	9.84328	10.3415	8.67927	9.82949
35937	MICRO.7944.C2	NA	35.2	not assigned.unknown	PGSC0003DMB000000072	Pot_ch05	99.85	177096	177759	10.4503	11.1352	10.8334	10.6045	11.0362	10.5265	10.8471	10.8944	11.248	10.7174	10.4758	10.9969	10.4936	10.7872	10.6049	10.3091	11.2091	10.5961	10.635	9.91967	10.4324	9.97692	10.3268	10.3845	9.75006	10.3402	10.413	10.391	10.0729	10.0332	10.6469	10.7037	10.4739	10.8262	10.2894	10.2639	10.4038	10.915	10.9262	11.1567
35940	BF_CSCHXXXX_0008G01.T3M.SCF	NA	35.2	not assigned.unknown	No Significant Hit	#N/A	NA	NA	NA	12.5745	12.9927	13.9176	14.1476	14.8966	14.1302	13.9365	14.4853	14.8692	13.2156	14.6771	14.6322	13.8142	13.7099	14.9885	13.3859	14.8623	12.9488	13.5866	12.1727	12.1765	12.8813	12.2719	13.2831	13.2497	14.4906	13.928	13.2516	13.4263	13.9765	14.3472	14.5795	13.5672	14.1374	13.6606	14.2024	14.2945	15.1179	14.0584	15.3242
35941	MICRO.12137.C1	Chalcone synthase 2 (Naringenin-chalcone synthase 2)	16.8.2	secondary metabolism.flavonoids.chalcones	PGSC0003DMB101000106	Pot_ch05	92.87	40494	41336	7.83226	6.37056	6.07449	9.76629	12.6221	7.7262	7.51621	8.01095	11.2572	8.73523	12.9504	10.9233	9.76189	9.65774	10.2532	5.8876	9.07699	16.9004	7.14602	16.5573	17.1089	17.1089	16.0666	16.4628	13.712	15.2143	13.6335	15.3841	14.4149	13.7527	16	5.85441	8.57451	6.36537	6.15015	9.50243	7.31158	8.77686	7.20607	9.78612
35943	MICRO.6481.C1	NA	35.2	not assigned.unknown	PGSC0003DMB000000579	Pot_ch06	98.15	202718	203584	8.56701	8.74995	8.69518	8.5711	8.1753	8.70113	8.51749	8.69411	8.43778	8.39838	8.6487	8.47728	8.48096	8.71652	8.39372	8.472	8.66396	8.0442	8.74533	8.46284	8.21919	8.16381	8.48096	8.17334	8.3464	8.59695	8.21641	8.5122	8.20302	8.53499	8.46595	8.74871	8.63334	8.23098	8.42081	8.42666	8.23592	8.40432	8.905	8.09613
35947	MICRO.13943.C1	cytoplasmic ribosomal protein L18	29.2.2	protein.synthesis.misc ribosomal protein	PGSC0003DMB000000158	Pot_ch06	96.57	544428	544089	12.0177	12.8732	11.9378	12.3771	12.569	12.0717	12.1335	12.3098	12.2528	12.3272	11.6976	12.5462	12.4922	12.3974	12.1899	12.3358	12.4551	13.3545	12.1909	13.755	13.6194	13.2925	12.8962	13.559	13.4103	13.217	12.7733	12.8384	12.2974	12.7973	12.8026	12.4072	12.0106	12.7066	12.4419	12.3887	12.2671	12.4122	12.2206	12.0168
35948	MICRO.14119.C1	unknown protein [Arabidopsis thaliana]	17.2.3	hormone metabolism.auxin.induced-regulated-responsive-activated	PGSC0003DMB000000095	Pot_ch01	96.2	219843	219044	8.42146	7.76033	7.48178	7.44786	7.34324	7.79795	8.01388	8.23098	7.9902	8.70087	8.4162	7.28036	8.05181	7.95647	8.00901	8.48802	8.21165	7.89383	8.28904	8.49981	7.26665	8.34798	8.32616	7.70961	9.10032	7.59785	8.13168	7.84655	7.52736	8.33548	7.59785	7.7078	7.68011	6.97926	7.89494	7.86035	7.38383	7.50398	7.97228	7.50799
35949	MICRO.5791.C2	ATTPS1 (TREHALOSE-6-PHOSPHATE SYNTHASE); transferase, transferring glycosyl groups [Arabidopsis thaliana]	3.2.1	minor CHO metabolism.trehalose.TPS	PGSC0003DMB000000096	Pot_ch07	98.9	1216655	1217289	8.70755	8.56794	7.99054	8.41566	8.43564	9.01333	7.73333	8.64628	8.04734	8.22161	8.12153	8.67006	8.70212	8.20962	8.55349	8.28304	8.43254	8.28764	8.59057	7.99315	8.58784	8.5826	8.84321	8.26526	8.84468	8.89455	7.71656	7.9925	8.15642	8.88471	8.25051	7.52635	8.271	8.4364	8.12112	8.25972	7.8063	8.21567	8.737	7.82252
35958	MICRO.8990.C1	ABC transporter-like protein [Arabidopsis thaliana]	34.16	transport.ABC transporters and multidrug resistance systems	PGSC0003DMB000000021	Pot_ch09	94.88	1480389	1480824	6.10261	6.41459	6.81162	6.20994	6.01609	6.72035	6.29853	6.63691	6.52899	5.99026	6.44573	6.22271	6.57661	6.30215	6.03713	6.34785	6.58727	6.34504	6.30919	5.99026	6.11018	6.038	6.04093	6.32237	5.85995	6.34557	6.12673	5.82119	6.15427	6.49542	6.14259	6.26864	6.37556	5.91591	6.16027	6.72576	6.15707	6.35703	6.26883	6.0069
35962	MICRO.15236.C1	hin1 like protein [Capsicum chinense]	35.1	not assigned.no ontology	PGSC0003DMB000000098	Pot_ch01	99.02	899366	898655	6.26827	6.47324	6.52813	6.28568	6.49542	6.36831	6.59497	6.3545	6.58042	6.73578	6.62546	6.46292	6.7396	6.79319	6.30874	6.47365	6.33358	7.32808	6.43388	7.18845	7.00056	7.26614	7.54835	7.38131	6.67403	7.07268	6.94762	7.33773	6.84903	6.30586	7.08678	6.5377	6.3997	6.52868	6.29871	6.47541	6.64178	6.867	6.59645	6.48613
35964	MICRO.4871.C1	unknown protein [Arabidopsis thaliana]	34.16	transport.ABC transporters and multidrug resistance systems	PGSC0003DMB000000032	Pot_ch04	100	2651922	2651497	7.92936	7.79593	8.34818	8.70236	8.20986	7.96547	7.96272	7.57406	7.79107	8.26632	7.79679	8.1302	8.21367	8.29571	7.76832	7.81032	7.73635	7.46393	7.97651	7.93217	8.29719	7.72691	7.45044	7.75888	7.29398	7.79795	7.13788	7.67714	8.30593	7.22672	7.57971	8.34271	8.09043	7.7105	7.6816	8.00532	8.10053	8.32416	8.01912	7.12207
35966	MICRO.12576.C1	ATPase, E1-E2 type; Peptidase M, neutral zinc metallopeptidases, zinc-binding site [Medicago truncatula]	35.1	not assigned.no ontology	PGSC0003DMB000000004	Pot_ch02	99.2	2937908	2937157	7.28824	8.27223	8.26827	7.88844	7.45602	8.28192	7.99765	7.73578	7.48533	7.42718	7.46607	8.12808	7.92713	7.98863	8.26486	7.62024	7.67025	7.62144	7.78084	7.63267	8.14766	7.6012	7.89001	7.86035	7.77025	7.72499	7.60458	7.28334	7.79644	7.61307	7.91555	7.88751	8.03816	7.70068	7.70544	7.34702	7.68143	7.90096	8.33185	8.02588
35967	MICRO.7964.C1	auxin response factor 3 [Lycopersicon esculentum]	17.2.2	hormone metabolism.auxin.signal transduction	PGSC0003DMB000000476	Pot_ch02	99.41	243271	242933	7.96069	8.36595	8.00106	8.43	8.17406	7.91919	8.22813	7.55349	7.87268	7.85502	7.52376	7.94669	7.97515	7.95137	8.58677	7.94112	7.95946	8.08901	8.08836	7.53858	8.07904	7.77697	7.80726	7.82128	7.45305	7.96358	7.11606	7.6033	7.78493	7.63569	8.17887	8.365	7.66762	8.04526	7.72886	7.98736	8.10435	8.04996	8.08744	7.15602
35972	MICRO.273.C2	Cyclin-like F-box [Medicago truncatula]	29.5.11.04.03.02	protein.degradation.ubiquitin.E3.SCF.FBOX	PGSC0003DMB102000010	Pot_ch01	100	489551	490066	9.54059	9.66498	9.55591	9.14501	9.26322	9.45483	8.93725	9.57645	9.33832	9.06546	9.64348	9.46265	9.51522	9.63698	9.26211	8.66045	9.26371	8.90927	9.70766	8.88975	8.71754	8.54361	8.98923	8.75441	8.98484	9.31243	9.39771	8.8068	9.31273	9.66724	9.22252	9.88386	9.13507	8.99155	9.27739	9.25776	8.9725	8.72433	9.67778	8.92662
35973	bf_arrayxxx_0039h01.t7m.scf	S-adenosylmethionine-dependent methyltransferase/ catalytic [Arabidopsis thaliana]	27.1	RNA.processing	Not Unique	#N/A	100	NA	NA	9.78826	10.0713	10.2334	9.94043	9.8694	10.145	10.0914	9.88839	10.0194	10.1	9.55679	9.85264	10.0484	10.0166	10.139	9.94547	10.0893	10.7055	10.0733	10.3346	10.1022	10.5286	10.3393	10.4051	10.1917	9.99507	10.0954	10.377	9.83267	9.83267	9.93181	9.64658	9.82779	9.64404	9.56227	9.94043	9.86876	9.66356	10.1355	9.44936
35978	bf_arrayxxx_0016h10.t7m.scf	unknown protein [Arabidopsis thaliana]	35.2	not assigned.unknown	PGSC0003DMB000000281	Pot_ch08	100	194450	194607	9.89254	9.98366	10.1769	10.2699	10.0418	10.3123	9.86067	9.83037	10.2766	10.1034	10.0051	9.78674	10.1044	10.1273	10.2875	10.0918	10.313	10.293	10.2403	9.98366	10.3374	10.145	10.2427	10.0843	9.702	10.0139	10.0854	10.2101	9.68008	10.0627	9.90116	10.0664	9.94993	9.90618	9.78826	10.0465	9.64499	9.5692	9.73628	9.68666
35983	MICRO.4291.C1	histone H2B-like protein [Solanum tuberosum]	28.1.3	DNA.synthesis/chromatin structure.histone	PGSC0003DMB101000128	Pot_ch06	98.93	160751	161216	10.2683	11.4283	7.05711	7.06342	10.2855	10.9334	7.14627	10.2341	10.5037	11.6228	7.26734	7.27833	11.022	11.3144	7.40683	11.3081	10.304	11.5496	10.377	8.07972	10.863	7.87088	11.6976	12.704	11.7047	11.2451	11.4626	12.1539	10.6491	7.66885	11.3238	7.10433	7.20607	7.10417	10.3624	10.3951	10.1022	7.61394	10.0102	11.5088
35987	MICRO.1082.C4	Glycoside hydrolase, family 19 [Medicago truncatula]	20.1.07	stress.biotic.PR-proteins	PGSC0003DMB000000496	Pot_ch09	98.42	53777	54465	9.96418	10.1852	9.94779	9.40032	10.4454	8.85142	9.37051	9.41502	9.72266	9.22615	9.70831	10.6296	10.3874	9.48623	10.4988	8.78879	9.33268	10.1157	8.87168	10.8635	11.7024	10.9222	9.95972	10.1347	9.99889	11.1184	10.809	10.1357	10.8486	9.61875	10.6341	10.5936	9.85474	10.5524	10.0954	10.2532	9.31811	10.8229	9.87242	10.4022
35996	ACDA01769D05.T3m.scf	ADP,ATP carrier protein precursor - potato	2.1.2.05	major CHO metabolism.synthesis.starch.transporter	PGSC0003DMB000000168	Pot_ch11	97.85	369212	368797	11.4168	12.2944	11.826	12.2179	12.4283	12.2566	12.28	12.0352	12.1481	12.0089	11.5546	12.2036	12.1371	12.1178	12.2036	11.6516	12.1783	12.0671	12.237	11.9486	11.8337	12.0247	11.7408	11.6457	11.5814	11.7872	12.4072	11.5525	12.4561	11.0741	12.3251	12.358	12.0168	12.1188	11.7424	11.8245	11.9532	12.3672	12.1031	12.2198
35997	bf_mxlfxxxx_0068c11.t3m.scf	NA	35.2	not assigned.unknown	PGSC0003DMB000000148	Pot_ch11	99.63	1269001	1268733	7.57248	9.00042	8.88779	7.50862	5.57061	7.47822	7.63569	7.88343	5.76412	7.81816	7.04839	8.93809	7.90212	5.81079	8.52317	7.85761	5.53764	5.57825	7.97282	7.19432	6.91342	5.78564	7.23205	7.00145	8.24362	8.72333	7.57851	7.78739	8.18495	5.55691	7.51788	8.8182	7.78408	8.18453	8.31046	8.01117	7.28449	7.31414	7.98065	8.11057
35998	MICRO.4930.C1	TBZ17 [Nicotiana tabacum]	27.3.35	RNA.regulation of transcription.bZIP transcription factor family	PGSC0003DMB102000208	Pot_ch06	98.84	492757	491809	8.86449	8.79936	8.7104	8.70775	9.35977	8.49981	8.78048	9.09166	9.26051	8.88659	8.7107	9.21555	9.21555	8.76735	8.98655	9.61345	9.12833	9.03579	8.5188	9.33348	8.61466	9.29314	9.31432	9.06624	9.43134	9.38506	9.91838	9.34305	9.28176	9.49049	9.45188	8.50331	8.52682	9.04452	8.53745	8.88298	8.79113	8.65013	8.63693	8.92093
36000	BF_LBCHXXXX_0026H04_T3M.SCF	NA	35.2	not assigned.unknown	PGSC0003DMB101000130	Pot_ch09	100	879863	879620	6.7107	7.27534	6.99994	7.06545	7.30852	6.95742	6.80461	6.91182	6.95725	7.01576	6.8307	7.35951	7.23973	6.71166	7.14642	7.18889	7.03903	7.24943	7.24369	7.4732	7.68775	7.59519	7.5662	7.20941	7.08051	7.49538	7.36637	7.67979	7.45858	6.67018	7.1064	6.61966	6.80563	7.0696	6.87943	6.9683	6.73712	6.72306	7.01686	6.6685
36005	bf_mxflxxxx_0025a02.t3m.scf	NA	35.2	not assigned.unknown	PGSC0003DMB000000441	Pot_ch02	98.27	300867	301328	6.38925	6.46567	6.1434	6.06353	6.68685	6.54735	6.29871	5.90045	5.99071	6.13864	6.00334	6.02061	5.98361	6.08389	6.24661	7.15015	6.10043	5.94251	6.62712	6.24501	5.81181	6.11987	5.97966	5.88555	5.91733	6.17507	6.56579	5.83964	6.79171	6.03037	6.71608	8.13942	5.93972	6.49217	6.53877	6.04666	6.05076	6.47942	6.42967	6.62647
36006	SSBN002P03u.scf	unknown protein [Arabidopsis thaliana]	35.2	not assigned.unknown	PGSC0003DMB000000173	Pot_ch01	98.99	1008123	1008618	6.58042	6.93751	6.35345	7.27585	6.95954	6.77791	7.49269	6.50803	6.935	6.94042	7.49491	6.51414	6.94042	6.86376	7.413	7.02922	6.87018	6.6502	6.90606	6.59755	6.91928	6.89386	7.10433	7.11023	6.89422	7.07427	6.69211	7.20273	7.11385	6.80391	6.9911	7.3123	6.88131	6.76838	6.76936	6.78136	7.08982	7.18301	6.52496	8.07613
36008	MICRO.4110.C3	callus-expressing factor [Nicotiana tabacum]	27.3.03	RNA.regulation of transcription.AP2/EREBP, APETALA2/Ethylene-responsive element binding protein family	PGSC0003DMB000000040	Pot_ch03	99.82	607359	606807	10.9974	11.1793	10.494	10.9126	10.7132	10.3559	10.844	10.534	11.0247	10.7453	10.9852	10.0194	10.313	10.133	10.5744	11.0145	11.0997	12.2854	11.1217	13.877	12.4431	12.6368	12.3087	12.3058	12.3877	12.0024	13.0306	12.3068	11.549	11.3258	12.1327	10.1026	10.3725	10.1791	9.91906	9.72293	10.0102	11.4566	10.4669	10.169
36011	SDBN004C19u.scf	NA	35.2	not assigned.unknown	PGSC0003DMB000000506	Pot_ch10	98.93	309850	309477	12.0619	12.0824	11.9551	12.1149	11.8433	12.1616	12.1165	11.8159	11.5755	11.9453	11.5418	11.5657	11.9994	11.4613	12.0078	11.7894	11.8924	11.5235	11.7062	12.2084	11.9968	12.0575	11.7706	11.8344	11.4794	11.8321	12.102	11.6985	11.4585	12.0816	12.005	11.8503	11.4694	12.038	11.5775	12.2351	12.0399	11.7848	12.0089	11.5021
36013	bf_arrayxxx_0048f09.t7m.scf	hypothetical protein MtrDRAFT_AC146331g18v2 [Medicago truncatula]	35.2	not assigned.unknown	No Significant Hit	#N/A	NA	NA	NA	9.18618	10.1384	9.11334	9.79039	9.94748	10.456	9.68151	10.6487	10.6398	9.67109	9.93956	10.6652	9.6156	9.49171	9.42344	10.1652	10.4168	10.1502	10.4195	9.61744	9.83139	9.34657	10.1192	9.29091	10.0741	9.72117	11.0541	9.64126	10.7615	10.5138	9.38379	9.46535	10.365	9.89976	10.3865	9.84089	9.12624	9.55451	10.1626	9.73254
36014	MICRO.3154.C1	Universal stress protein (Usp) [Medicago truncatula]	17.5.3	hormone metabolism.ethylene.induced-regulated-responsive-activated	PGSC0003DMB101000060	Pot_ch01	99.48	1218544	1218735	9.22877	9.68362	9.39104	9.53392	9.12987	9.4588	9.03776	8.98419	9.24171	9.51024	8.82696	9.09013	9.16641	9.18595	9.02825	9.78038	9.54288	8.17865	9.33781	8.83769	8.2287	8.64411	8.84347	8.72406	8.39686	8.64327	8.98114	9.04676	8.38041	8.4307	8.31084	9.05118	9.74241	9.4308	9.67072	9.23248	9.54288	9.07344	9.70065	8.88233
36015	bf_cswbxxxx_0012g03.t3m.scf	NA	35.2	not assigned.unknown	PGSC0003DMB000000144	Pot_ch08	99.29	321704	322264	6.93021	6.80391	7.04439	7.06566	7.37495	7.69325	7.71788	7.10126	7.65595	7.29934	7.55944	7.42531	7.64239	7.78858	7.28975	6.87591	7.7901	7.98037	7.47958	7.44925	7.67498	7.39266	7.31826	7.19324	7.18689	8.31106	7.67137	7.42826	7.21153	7.41078	7.29989	7.66111	6.63325	7.57342	6.59564	7.55273	7.10666	7.04834	6.72279	6.96738
36016	bf_arrayxxx_0055d11.t7m.scf	NA	35.2	not assigned.unknown	PGSC0003DMB000000058	Pot_ch07	94.29	1803482	1803793	8.45323	6.25729	7.39766	8.7507	7.15417	7.99553	9.08327	7.92196	5.7092	7.51077	7.75614	8.18033	8.38287	8.09991	8.40079	8.51673	5.74267	5.7396	7.74856	5.64386	7.59822	8.09991	8.0607	8.18082	6.26084	8.34016	8.93467	8.14846	7.48772	7.88074	9.09656	7.4769	8.55647	8.8669	8.0793	7.15637	7.67246	7.26873	8.71912	7.04683
36017	MICRO.117.C1	unknown protein [Arabidopsis thaliana]	35.2	not assigned.unknown	PGSC0003DMB000000127	Pot_ch03	97.78	268894	268534	7.06593	7.95986	7.85992	7.94889	7.8435	7.42365	7.7191	7.57578	8.09263	7.38263	7.16779	7.96493	7.68699	7.73132	7.73695	7.5873	8.26776	7.23822	7.7171	7.22672	7.52263	7.35664	7.37461	7.32402	6.83902	7.47224	7.28618	7.34452	7.07252	6.97274	7.30107	7.55242	7.56651	7.86124	7.49985	7.61194	7.7569	7.24067	7.53211	7.35166
36018	STMGP17TV	NA	35.2	not assigned.unknown	PGSC0003DMB000000085	Pot_ch02	98.89	1542247	1542606	7.09845	6.34126	6.20491	5.91733	6.96864	7.27852	6.60234	6.39902	6.05076	5.93202	6.04147	7.35515	6.92616	5.91425	7.34895	6.11863	5.95431	5.81334	6.26168	6.44499	6.45602	5.73612	5.91093	6.42069	6.70284	6.85995	6.76326	6.93582	6.76444	6.15847	5.664	6.04288	5.63195	6.98186	6.95437	6.30892	6.4256	6.74779	7.63433	6.03015
36019	POAD618TP	unknown protein [Arabidopsis thaliana]	35.2	not assigned.unknown	PGSC0003DMB000000131	Pot_ch11	97.21	408023	407203	6.54644	6.45805	6.47581	6.28458	6.74613	6.53755	6.42477	6.58146	6.71098	6.53123	6.30423	6.36814	6.57548	6.44794	6.55702	6.42202	6.75012	7.62708	6.5772	7.74786	8.28192	7.49886	8.12701	8.07027	7.18291	7.44385	6.94709	6.96966	7.88343	7.17794	7.61969	6.53084	6.35781	6.5423	6.72846	6.50434	6.57989	6.46728	6.59497	6.37375
36020	MICRO.6581.C1	NA	35.2	not assigned.unknown	PGSC0003DMB000000168	Pot_ch11	99	560291	559592	11.8758	13.3449	12.4922	12.8625	12.4782	13.1589	12.5277	13.114	12.8919	12.0885	12.8116	12.81	12.2854	12.4867	12.4091	12.1539	13.1573	12.1095	13.1696	12.3631	12.4922	12.7458	12.33	12.275	11.9757	12.2274	11.7784	12.2611	11.3671	12.6558	12.2556	12.822	13.0578	12.1928	12.2094	12.6994	12.4663	12.2778	12.4651	11.866
36022	bf_ivrootxx_0056g01.t3m.scf	unknown protein [Arabidopsis thaliana]	35.2	not assigned.unknown	PGSC0003DMB000000004	Pot_ch02	100	2057233	2057363	8.38974	9.04219	8.99086	8.93077	8.43595	8.75164	8.65807	8.37568	8.44995	8.43093	7.73772	8.75477	8.3852	8.63165	8.72832	8.24308	8.66424	7.89416	8.4035	7.64764	7.56364	7.85973	7.85761	7.80429	7.66853	7.88497	8.16122	7.96676	7.47589	8.26961	8.03465	8.47457	8.55411	8.42832	8.35805	8.47914	8.4392	8.24148	8.8669	8.07239
36023	MICRO.11470.C1	putative RNA-dependent RNA polymerase RdRP2 [Nicotiana benthamiana]	27.2	RNA.transcription	PGSC0003DMB000000062	Pot_ch03	99.15	588508	587920	6.67934	6.75575	7.14016	6.76155	7.03222	6.72374	6.88361	6.48971	6.94373	6.8689	6.26512	6.65814	6.40687	6.39376	6.92693	6.68678	7.08641	6.37959	6.75111	6.39359	6.59231	6.33879	6.4241	6.41325	6.25748	6.49661	6.19422	6.19364	6.51578	6.30324	6.31889	6.89422	6.47163	6.88149	6.54674	6.47397	6.80876	6.75733	6.69982	6.55838
36028	STMHE85TV	NA	35.2	not assigned.unknown	PGSC0003DMB101000020	Pot_ch02	90.59	1741722	1742536	8.36359	7.72745	8.23701	8.23822	8.44292	8.51009	8.31739	8.42115	8.36719	8.11879	8.98093	8.52835	8.80221	8.21509	8.77887	8.42666	8.36134	9.09472	8.34414	8.94238	9.28933	8.81611	9.12755	8.96904	8.51617	8.85037	8.53583	8.84068	8.49354	8.47421	8.92797	8.18784	7.85311	8.52529	8.41746	8.45777	8.37153	9.64092	8.34082	8.88397
36032	bf_ivrootxx_0029b01.t3m.scf	transcription factor [Arabidopsis thaliana]	27.3.38	RNA.regulation of transcription.AT-rich interaction domain containing transcription factor family	PGSC0003DMB000000034	Pot_ch12	99.21	1101135	1101260	7.71214	7.22949	5.81334	7.29916	5.86216	5.97069	5.99665	5.79339	6.66927	5.88687	5.81625	7.202	5.844	8.62674	6.05163	6.00979	6.98694	6.60241	7.35664	7.42281	5.75449	7.6182	6.52038	6.82403	7.5141	7.52337	6.21917	7.07401	5.74919	7.23613	6.85261	7.93544	8.56764	8.1397	7.44745	7.99203	6.07152	6.9367	7.76802	6.88409
36037	STMEW08TV	Os08g0288500 [Oryza sativa (japonica cultivar-group)]	35.1	not assigned.no ontology	PGSC0003DMB000000300	Pot_ch07	99.24	769367	769889	11.7145	11.4687	11.7595	11.88	11.0709	11.8151	12.2459	11.7872	11.7416	11.2665	11.149	12.0496	12.1085	11.9231	12.263	12.2055	11.9387	11.0068	11.983	11.143	11.2043	10.809	10.9531	11.4231	10.694	10.7909	10.8377	10.9423	10.5253	11.6318	11.3921	11.8129	11.5511	11.7372	11.7917	11.693	12.2778	11.1156	11.9934	11.47
36039	bf_arrayxxx_0076g11.t3m.scf	NA	35.1	not assigned.no ontology	No Significant Hit	#N/A	NA	NA	NA	6.79602	7.01101	6.79139	7.39499	7.1435	6.7294	6.98079	7.06966	7.15502	7.37861	6.23509	6.73088	6.77687	7.21557	7.01405	6.93097	7.24849	7.02215	6.98446	6.84474	6.48971	6.87943	6.65297	6.60572	6.59711	7.01034	6.27566	6.69155	6.84226	6.90242	6.95725	6.90552	7.24887	7.40729	7.20472	6.82906	7.31126	7.22166	7.18551	7.02719
36041	bf_ivrootxx_0045b06.t3m.scf	unknown [Arabidopsis thaliana]	35.2	not assigned.unknown	PGSC0003DMB000000244	Pot_ch02	99.48	847956	848148	6.53862	7.10235	6.99346	6.59932	6.60967	6.81879	6.75793	6.16027	6.3439	6.59298	6.45594	6.72299	6.92634	7.03462	6.85607	6.81022	6.41769	6.18875	6.68782	6.43949	6.63835	6.48868	6.38062	6.57338	6.48549	6.25692	6.50756	6.34205	6.28522	6.07438	6.33313	6.59438	6.83746	6.52759	6.54514	6.73048	6.45064	6.42626	7.10126	6.75409
36042	MICRO.4275.C2	mRNA binding protein precursor [Lycopersicon esculentum]	27.3.99	RNA.regulation of transcription.unclassified	PGSC0003DMB000000110	Pot_ch09	99.64	262329	262606	8.29891	7.6349	7.85623	7.90986	8.22813	8.04526	7.61416	7.90117	8.14723	7.7711	9.07646	7.91476	8.44395	7.88476	7.97592	7.83248	7.85709	9.21497	8.565	9.18168	8.69017	8.82762	9.49854	9.54459	9.18853	8.07716	8.94699	8.12553	8.50412	9.14274	8.53801	7.59049	7.77276	7.88074	8.16935	7.98753	7.74393	7.24124	7.77873	8.5347
36047	MICRO.11616.C1	Beta transducin-like protein, putative [Solanum bulbocastanum]	33.99	development.unspecified	PGSC0003DMB000000144	Pot_ch08	98.99	1280237	1280629	8.91872	9.1212	8.96954	9.03657	8.30933	8.34671	8.24225	9.29654	8.43331	8.10959	8.3777	8.45663	8.36874	8.37306	8.36359	8.66074	8.5189	9.02219	8.42371	9.20947	9.63553	9.05942	9.51111	8.80517	9.29768	9.40278	8.98691	9.18314	8.99531	9.18793	9.34051	8.64261	8.99933	8.30482	8.78918	8.35406	8.01981	9.1603	8.9707	9.19328
36048	MICRO.15160.C1	NA	35.2	not assigned.unknown	PGSC0003DMB000000152	Pot_ch11	95.12	928809	927992	8.23616	8.62298	7.46211	8.28588	8.4307	8.51689	7.30924	8.51946	7.9168	8.50331	8.69919	7.85008	7.89928	7.66382	7.84772	7.86798	7.98172	7.50756	8.4667	7.48533	7.84151	7.23205	7.4497	7.26577	7.29689	7.94704	7.99211	7.80675	7.49649	8.06177	6.66723	8.57771	8.60663	7.20979	7.40088	7.82982	8.15022	8.37353	8.29107	7.69556
36049	SDBN003I09u.scf	NA	35.2	not assigned.unknown	PGSC0003DMB000000504	Pot_ch06	94.03	266963	267296	6.53608	6.54804	6.71098	6.77002	6.20955	6.67095	6.68643	6.29462	6.19022	6.2349	6.38738	6.22806	6.27049	6.40189	6.19237	6.59231	6.2251	6.46	6.82245	6.26512	6.40299	6.25748	6.19996	6.28219	6.5552	6.29016	6.33402	6.64321	6.4815	6.15407	6.42817	6.54361	6.46744	5.99071	6.16953	6.70428	6.24595	6.50292	6.43372	6.30468
36052	MICRO.16911.C1	Nuclear transcription factor Y subunit B-10 (AtNF-YB-10)	27.3.15	RNA.regulation of transcription.CCAAT box binding factor family, HAP3	PGSC0003DMB000000371	Pot_ch09	100	41928	42171	12.2905	12.561	12.6786	12.545	12.7858	12.8013	12.4877	13.0228	12.7179	12.7458	12.6668	12.6256	12.5415	12.7673	12.7006	12.8462	12.7244	12.5543	12.6582	12.0742	12.2601	12.1596	12.3326	12.4826	12.2944	12.2293	12.5543	12.5679	12.0399	12.6444	12.1616	12.3741	12.6125	12.3621	12.732	12.4374	12.704	12.5187	12.7347	12.6234
36054	bf_mxlfxxxx_0031e06.t3m.scf	putative TRAPP subunit [Brassica rapa]	35.1	not assigned.no ontology	PGSC0003DMB000000215	Pot_ch06	100	693805	693559	6.85595	7.07512	6.8055	7.02237	7.29839	6.71322	6.98897	6.85299	6.95581	7.15907	6.78149	6.89536	6.85854	6.98333	7.08278	7.0738	7.07072	7.17354	6.75575	6.95322	6.82598	6.86161	6.78583	6.87816	6.93693	6.92957	7.30061	6.87226	7.26363	6.67857	7.15912	7.15897	6.63166	7.02703	6.75323	6.78648	6.87682	7.02643	6.8578	7.44659
36056	bf_cswbxxxx_0065a12.t3m.scf	rhodopsin-like receptor [Arabidopsis thaliana]	30.3	signalling.calcium	PGSC0003DMB000000073	Pot_ch01	96.88	769527	769240	8.64348	7.66132	8.10523	8.29628	8.73861	8.01117	7.82223	8.46156	8.57704	7.62299	7.47393	8.37271	8.06021	7.43966	7.473	9.07223	8.13707	7.83198	7.8974	7.94411	7.54131	8.11948	7.99284	7.7328	8.01775	7.44266	8.25797	8.23227	7.99791	7.89853	8.07422	7.18483	8.28609	8.09482	8.23755	7.88149	7.74413	8.68014	8.16749	8.44114
36058	MICRO.318.C3	chloroplast phosphate transporter precursor [Solanum tuberosum]	34.7	transport.phosphate	PGSC0003DMB000000248	Pot_ch05	98.5	477531	478600	8.80133	9.95416	10.1302	9.65647	10.1454	9.27186	9.70388	9.92986	10.256	8.63533	9.71774	8.88233	9.28125	9.65959	9.35173	8.75571	10.0287	10.74	9.38205	9.12886	9.84706	8.69235	10.4378	10.304	8.93502	9.32711	10.0843	9.99924	10.3508	9.79607	9.89494	9.36791	8.38152	9.61875	8.96241	9.13999	9.29418	9.05834	8.55297	10.1007
36063	MICRO.2875.C1	putative mitogen-activated protein kinase MAPK [Prunus armeniaca]	30.6	signalling.MAP kinases	PGSC0003DMB101000020	Pot_ch02	99.77	581455	581881	7.82176	8.10134	8.0276	8.27875	7.97629	8.27239	8.17334	8.10762	8.55783	8.31949	8.03593	8.09482	7.98717	7.87478	8.17799	8.0861	8.48242	8.3621	8.16749	8.06021	8.1029	7.91827	8.14914	7.89901	7.53835	7.99791	8.41124	8.03941	8.30811	7.72164	7.77254	7.77165	7.8494	8.06779	7.92078	7.95725	8.03285	8.07943	7.80413	7.64039
36065	MICRO.5255.C1	Tm-2 ToMV resistance protein [Lycopersicon esculentum]	20.1.02	stress.biotic.receptors	PGSC0003DMB000000339	Pot_ch09	94.78	218506	219175	7.31925	7.13188	7.71299	8.15404	7.87033	7.92102	8.32016	8.14163	8.39762	8.13249	7.94952	7.20539	7.37327	7.96118	7.68372	7.9168	8.29218	7.9813	8.21766	8.29373	7.29571	7.59286	7.72822	7.8685	7.71595	7.53789	7.81831	7.9435	7.9783	7.57271	7.99444	7.47998	6.89235	7.15702	7.03952	7.52146	8.02856	7.92161	7.01466	7.22443
36071	MICRO.9281.C1	hypothetical protein [Arabidopsis thaliana]	35.1	not assigned.no ontology	PGSC0003DMB000000149	Pot_ch10	98.08	887323	887634	9.66799	10.0459	10.0512	9.85061	9.24442	9.6379	9.42409	9.81244	9.35102	9.03876	9.58747	9.64527	9.63344	9.50001	9.67809	9.39478	9.53713	9.12987	10.1081	9.53795	9.3081	9.20114	9.27846	9.30245	9.47432	9.71253	9.22565	9.43302	9.23267	9.3891	9.44376	10.12	9.52499	9.78472	9.72893	9.48355	9.34711	9.61711	9.93053	9.23006
36074	MICRO.7018.C1	transcription factor CaWRKY1 [Capsicum annuum]	27.3.32	RNA.regulation of transcription.WRKY domain transcription factor family	PGSC0003DMB000000104	Pot_ch01	96.63	589568	590219	8.5626	7.34144	7.35293	7.63924	8.36732	7.74626	7.9435	7.98201	8.28304	7.71299	8.64544	8.14791	8.47081	7.98899	7.89094	7.95986	8.0578	8.61057	7.88645	9.39012	8.23348	9.03752	8.16414	8.74533	8.65867	8.52463	9.03214	8.84372	8.45525	8.64707	9.00265	7.75009	7.83955	7.99334	7.52135	8.23635	8.30122	8.85175	7.50811	8.26361
36078	BF_CSCHXXXX_0016B09.T3M.SCF	NA	35.1	not assigned.no ontology	PGSC0003DMB000000132	Pot_ch08	92.57	203822	204584	6.6919	6.89416	6.82207	7.64785	7.38921	7.29316	7.59785	7.57023	7.0183	7.00329	7.38968	7.34196	7.33101	7.36792	7.68602	6.5552	7.08794	6.50087	7.9484	6.51695	7.05673	6.85595	7.07146	6.68976	7.11755	6.44409	6.64628	6.45594	7.05399	6.99374	6.6096	7.29016	6.48014	6.91413	6.87798	7.47986	7.15316	7.17956	6.60381	6.78026
36079	MICRO.9520.C1	myosin XI [Nicotiana tabacum]	31.1	cell.organisation	PGSC0003DMB102000115	Pot_ch09	99.48	140902	141095	6.20588	6.72238	6.48302	6.50819	6.65091	6.59947	6.28613	6.32905	6.4109	6.22137	6.28403	6.59711	6.42477	6.20916	6.40863	6.44483	6.42377	6.97643	6.40863	6.92693	7.07337	7.26172	6.88222	6.73357	6.84549	7.01449	7.02807	6.95322	6.99782	6.54758	6.68886	6.52868	6.48278	6.61449	6.06534	6.46986	6.29717	6.54361	6.66913	6.33676
36081	MICRO.293.C3	CBL1 (CALCINEURIN B-LIKE PROTEIN 1); calcium ion binding [Arabidopsis thaliana]	30.3	signalling.calcium	PGSC0003DMB000000274	Pot_ch08	95.44	844152	843849	6.87043	8.50186	8.52061	7.33047	7.29448	7.47393	7.40088	8.52265	7.46284	7.43863	7.16863	7.25154	7.4813	7.39159	7.40771	8.61018	7.49185	7.1722	7.37603	7.84961	7.87305	7.96972	7.92854	7.8333	7.81977	6.98288	8.3653	8.19712	7.58072	8.08022	7.98612	7.22324	8.19979	7.42248	8.32454	7.42423	7.23139	7.91224	8.45213	8.1092
36083	MICRO.3974.C4	glutamate decarboxylase isozyme 3 [Nicotiana tabacum]	13.1.1.1.1	amino acid metabolism.synthesis.central amino acid metabolism.GABA.Glutamate decarboxylase	PGSC0003DMB000000469	Pot_ch01	97.43	428169	427671	6.48358	6.69569	6.25729	6.41149	6.92751	6.80665	6.72704	7.05249	6.28439	6.49953	6.59246	6.56722	6.92216	7.44151	6.18777	6.16047	6.45447	7.68299	6.81549	7.09433	6.34618	7.75915	7.01758	7.4668	7.77967	6.36129	6.8002	6.79294	6.23376	6.35981	6.08799	6.22022	6.26892	5.97683	6.80563	6.55899	6.30423	6.96676	6.2081	6.18375
36087	MICRO.8623.C1	Os01g0687800 [Oryza sativa (japonica cultivar-group)]	35.1	not assigned.no ontology	PGSC0003DMB000000514	Pot_ch08	98.37	267718	268331	7.27123	8.16075	8.25659	8.55745	7.97943	7.94984	8.69745	7.27299	7.52189	7.90364	7.95972	7.40695	7.33216	7.80192	7.97901	7.91244	7.47722	7.12166	7.98984	7.08073	7.10666	7.4813	7.3855	6.87152	7.47589	6.62582	8.20986	7.84813	7.55959	6.64171	7.12089	6.66646	6.73504	7.46433	6.90134	6.28219	6.88113	7.58612	6.48661	7.59837
36088	MICRO.1655.C2	hypothetical protein [Solanum tuberosum]	35.2	not assigned.unknown	PGSC0003DMB000000048	Pot_ch08	100	1124035	1123253	12.5233	13.1908	12.8904	12.8289	13.3334	14.7907	13.4459	14.8899	13.8092	14.9609	14.2483	12.4857	13.7196	14.8169	13.3525	13.2867	13.517	12.5462	13.1473	13.1975	11.6635	14.5204	13.4164	12.9611	14.6947	12.2944	14.4528	14.7047	13.5264	13.0078	12.7546	13.7782	13.2812	14.0009	13.7149	13.7498	12.1773	14.5062	12.4283	14.2284
36089	MICRO.5073.C1	Os03g0300300 [Oryza sativa (japonica cultivar-group)]	35.1	not assigned.no ontology	PGSC0003DMB000000482	Pot_ch03	98.73	145602	145838	7.63199	7.90167	8.43984	8.29991	8.20057	7.68699	7.65254	7.40037	7.72377	7.94007	6.83677	7.64984	7.36498	7.78887	7.812	8.313	7.67137	7.73605	8.4528	7.99986	8.03593	7.47357	7.72745	7.85798	7.15065	8.25797	7.36848	8.24336	7.43029	7.46158	8.03772	8.32641	8.42034	7.90796	7.541	8.04109	8.09566	7.12243	8.29401	6.7993
36092	STMEM38TV	NA	35.2	not assigned.unknown	PGSC0003DMB000000026	Pot_ch03	94.36	2506413	2506078	6.34601	6.46712	6.23101	6.16207	6.2776	6.0842	6.27659	6.13813	6.3082	6.2666	6.18992	6.20074	6.264	6.22395	6.46728	6.30496	6.33791	6.62133	6.37916	6.79615	6.65864	6.60799	6.67109	6.74373	6.29262	6.7192	6.5828	6.37151	6.44827	6.3145	6.36606	6.33959	6.12714	6.14904	6.24067	6.25692	6.23831	6.38156	6.10105	6.32086
36094	MICRO.440.C1	protein binding [Arabidopsis thaliana]	27.3.99	RNA.regulation of transcription.unclassified	PGSC0003DMB000000104	Pot_ch01	99.54	696087	696732	12.2528	12.1124	11.8549	12.0717	12.015	12.1335	12.086	11.9679	12.0524	12.2566	11.9311	12.105	12.3338	12.1188	12.1949	11.5438	12.2188	10.9506	12.1853	10.6177	10.8593	11.1063	10.6751	11.0324	10.3951	11.5405	11.2427	11.5908	10.9283	11.5748	11.4952	11.8895	12.275	12.2837	11.8823	12.2459	12.0282	11.8973	12.0437	12.0089
36095	bf_mxflxxxx_0049d04.t3m.scf	NA	35.2	not assigned.unknown	PGSC0003DMB000000421	Pot_ch10	96.5	73549	73804	7.90251	9.16186	8.77944	8.71185	8.40567	7.99463	8.43762	7.8333	9.05013	8.97642	7.76497	8.68127	7.94036	8.58338	7.7531	8.18134	9.18348	8.40805	8.74887	8.0506	7.97032	8.30254	7.80007	7.96881	7.32763	8.19498	9.0504	8.21184	7.56809	8.64733	7.6363	8.47242	8.69091	8.62185	7.55709	7.80183	8.90671	8.06747	8.84952	8.13417
36097	MICRO.13966.C1	unknown protein [Arabidopsis thaliana]	34.99	transport misc	PGSC0003DMB000000103	Pot_ch05	99.37	1661917	1661600	9.12353	9.45728	9.55883	9.25192	9.15343	9.79002	9.29597	9.19785	9.16729	8.55914	8.52156	8.3917	9.38312	9.51498	8.37781	9.38205	9.1964	9.52914	8.48216	9.82324	9.58719	10.0562	8.92408	10.4199	8.80534	10.2807	10.0744	8.93077	9.35061	8.51673	10.0058	9.55002	8.42221	9.50062	9.28315	9.0056	8.83945	9.66982	8.21867	9.30268
36099	MICRO.4741.C1	Amidase [Medicago truncatula]	26.08	misc.nitrilases, *nitrile lyases, berberine bridge enzymes, reticuline oxidases, troponine reductases	PGSC0003DMB000000436	Pot_ch10	100	8539	9124	7.35249	7.31826	7.56254	7.27063	7.9343	7.49237	7.60601	7.59086	8.00726	7.2928	7.70544	7.67327	7.9234	7.35192	7.64096	7.19812	7.61234	7.82128	7.32549	7.9909	7.81955	7.58901	7.8787	7.99284	7.29234	7.70377	7.19646	7.4499	7.84307	7.15045	7.28485	7.42065	7.22056	7.93056	7.68032	7.60385	7.52507	7.57971	7.25407	7.43446
36101	BF_LBCHXXXX_0043F05_T3M.SCF	Cyclin-like F-box [Medicago truncatula]	35.2	not assigned.unknown	PGSC0003DMB000000035	Pot_ch01	97.01	952944	953412	9.79097	9.52618	8.98749	9.71283	9.63123	9.91208	9.81433	9.53245	9.71141	9.833	9.58538	9.39418	9.75656	9.59686	9.76659	9.66636	9.91774	9.03814	9.37516	9.42267	9.05233	9.32107	9.20359	9.21013	8.93382	9.12353	9.15921	9.52891	9.10644	8.98923	9.24651	9.45154	9.2698	9.59074	9.39284	9.7697	9.49544	9.73945	9.65624	9.74428
36104	MICRO.7273.C2	unknown protein [Arabidopsis thaliana]	35.2	not assigned.unknown	PGSC0003DMB000000386	Pot_ch02	97.96	177571	178158	12.7168	12.7193	12.5823	12.7347	12.7696	12.2188	12.6195	12.4946	12.642	12.6114	12.3887	12.2313	11.9723	12.8116	12.9006	12.5062	12.6894	12.8568	12.9583	12.9111	12.5288	12.8359	12.8182	13.0982	13.2439	13.0595	13.1662	13.2272	12.4806	12.6883	13.1191	12.8155	12.4072	12.1783	12.1793	12.2508	12.4314	12.1821	12.452	12.5801
36106	MICRO.4959.C1	unknown protein [Arabidopsis thaliana]	35.2	not assigned.unknown	PGSC0003DMB000000039	Pot_ch03	99.08	2511446	2511230	9.51166	9.55558	8.84173	8.76676	8.78625	8.69905	8.82718	8.6505	8.67169	9.20931	9.07672	8.70548	8.59347	8.65867	9.61161	8.94238	8.99179	8.12982	8.79888	8.83222	8.50121	8.95378	8.32244	8.22722	8.35679	8.33535	8.37002	8.33698	7.8821	8.86624	8.66753	8.9014	8.86563	9.67809	8.82718	9.09943	8.81803	9.02845	8.9087	8.60896
36108	MICRO.773.C9	ethylene response factor 5 [Lycopersicon esculentum]	17.5.2	hormone metabolism.ethylene.signal transduction	PGSC0003DMB000000271	Pot_ch03	93.45	153651	154322	10.4598	9.62817	9.73628	9.70044	10.4906	10.8692	10.9222	10.5049	10.3387	9.02091	10.9103	9.92214	11.1261	9.72353	9.45125	12.2114	9.60868	7.05491	7.55535	10.9577	8.77974	9.27904	8.99508	10.3086	10.9516	10.7344	8.90896	10.6015	9.72081	12.0496	9.92058	9.1464	10.6812	11.9558	10.8556	11.3823	9.52261	9.2079	10.3303	10.4281
36109	MICRO.13881.C2	nucleic acid binding [Arabidopsis thaliana]	27.1.1	RNA.processing.splicing	PGSC0003DMB000000271	Pot_ch03	98.76	439924	442259	9.44507	9.92449	10.2863	10.549	9.99814	10.235	9.83506	9.98951	9.70013	9.47257	9.70521	10.0921	9.96188	9.74026	9.83442	10.1073	9.8977	9.17701	9.89521	8.84771	9.05598	8.7924	9.37017	9.07811	8.93121	9.49136	9.1773	9.57727	9.23694	9.39336	9.35034	9.80363	9.68547	9.88839	9.65865	9.86569	9.84789	9.39336	10.1697	9.56227
36111	MICRO.611.C2	nucleic acid binding [Arabidopsis thaliana]	35.1	not assigned.no ontology	PGSC0003DMB000000034	Pot_ch12	98.56	893431	894748	14.1991	14.6446	13.7782	14.5598	13.7933	13.4565	13.5631	13.5571	14.1991	13.2066	13.5374	14.3068	13.3185	13.9847	13.6681	13.45	14.134	12.7809	14.1664	12.7772	12.5369	12.5415	13.5264	12.8976	12.4541	13.2831	13.0723	13.0064	12.5427	13.5216	13.2886	13.9393	13.9365	14.5155	14.6273	13.8967	13.0244	13.8567	14.3028	14.0331
36112	MICRO.738.C1	heat shock protein 70-3 [Nicotiana tabacum]	20.2.1	stress.abiotic.heat	PGSC0003DMB000000101	Pot_ch11	99.9	213642	215568	12.6945	12.7282	12.6245	12.5782	12.6519	12.4261	12.9067	12.5221	12.4132	12.5679	12.3791	12.4499	12.7607	12.6594	12.3413	12.9707	12.5131	14.5688	12.5782	15.2423	15.0635	15.2046	14.8479	15.0553	15.1585	14.1731	14.2517	14.5111	14.1581	13.4671	14.1222	12.5998	12.9312	12.9444	12.8962	12.424	12.3897	13.6971	12.81	13.0064
36118	cPRO4C17TH	30S ribosomal protein S5, chloroplast precursor	29.2.1.99	protein.synthesis.chloroplast/mito - plastid ribosomal protein.unknown	PGSC0003DMB102000083	Pot_ch02	94.02	126050	125453	7.95319	6.87244	7.25911	7.02889	7.91016	7.97262	7.50642	8.16516	8.23227	7.4148	8.94026	7.60135	8.16438	7.18982	7.7296	6.85261	7.83446	8.28176	7.89416	8.55349	9.44076	8.64851	9.13357	8.88927	8.75976	7.85311	8.54691	8.0332	8.72008	8.17905	8.34414	7.02171	7.18291	7.5847	7.63659	7.27017	7.19022	7.2827	7.39355	8.62047
36120	MICRO.11423.C1	unknown protein [Arabidopsis thaliana]	35.1	not assigned.no ontology	PGSC0003DMB000000032	Pot_ch04	100	500638	500854	8.14051	5.56468	5.59135	9.24755	8.09548	5.60432	8.35679	8.4307	5.62372	9.17133	7.97731	8.26679	9.12833	8.98773	5.76412	8.47882	5.67871	5.61062	8.33493	7.53366	8.32919	8.48802	5.68386	7.4027	7.80413	7.85064	5.55923	8.7396	7.41128	5.67788	7.65368	9.22061	8.39917	5.69797	5.60726	5.60887	7.96232	7.89569	8.41746	5.65126
36121	MICRO.15043.C1	O-methyltransferase, family 2; Dimerisation [Medicago truncatula]	16.2	secondary metabolism.phenylpropanoids	PGSC0003DMB000000155	Pot_ch12	96.9	1408817	1408269	6.17418	5.61849	5.84574	6.17675	5.83939	6.31297	6.08736	6.25729	5.9237	5.92169	5.82636	5.757	6.0713	7.69525	5.67032	6.30423	5.87512	5.76438	5.96784	5.97864	5.71248	7.73333	5.90236	7.22834	9.65333	7.04028	8.1042	8.25659	6.0973	5.91756	7.04439	5.7993	6.03615	5.96086	6.02171	5.87779	5.8971	6.35877	5.96304	5.69797
36126	MICRO.6135.C2	NA	35.2	not assigned.unknown	PGSC0003DMB101000051	Pot_ch05	94.68	195507	196051	6.09448	9.81726	9.72939	9.61624	9.43562	9.17046	8.86316	9.00124	9.65458	6.05023	5.98045	6.05033	8.89521	9.335	8.47914	9.29584	9.44023	8.80635	6.05238	8.34952	7.15712	5.91176	7.91555	8.86288	6.07956	9.22698	7.57709	5.93273	8.70862	6.11678	9.10481	9.00265	6.24256	9.57947	8.42115	6.21965	8.3424	8.05855	6.24793	8.22338
36128	TBSK03186FB06.t3m.scf	hypothetical protein OsI_004288 [Oryza sativa (indica cultivar-group)]	20.2.1	stress.abiotic.heat	PGSC0003DMB000000021	Pot_ch09	98.23	824254	824029	12.3087	13.1711	12.8261	12.6136	13.029	12.5359	12.964	12.1002	12.3413	12.5233	11.9013	12.4081	12.1381	12.6616	12.955	12.2916	12.4836	13.0864	12.4738	12.3621	12.3591	12.6519	12.4836	12.4081	12.0469	12.6569	12.732	11.6851	13.3317	12.5277	13.0916	13.5887	12.9185	12.628	12.4142	12.5187	12.6036	13.6219	12.8476	12.3539
36129	POAE949TP	unknown protein [Arabidopsis thaliana]	35.2	not assigned.unknown	PGSC0003DMB000000324	Pot_ch11	97.67	516208	515780	6.91768	7.60021	6.91922	7.99489	7.31414	7.27971	6.4013	7.21104	7.67899	6.43784	6.37702	6.25393	7.02818	7.34632	6.36138	7.36848	7.83827	7.61715	6.53608	6.6659	7.05662	7.14056	6.95201	6.67718	6.30025	6.32905	6.39002	6.76346	6.12581	7.40539	6.88222	6.35074	7.47272	6.28879	6.48732	6.53308	7.00934	6.61828	7.62625	5.86142
36130	MICRO.6695.C1	unknown protein [Arabidopsis thaliana]	35.1.5	not assigned.no ontology.pentatricopeptide (PPR) repeat-containing protein	PGSC0003DMB000000355	Pot_ch04	98.57	437994	436874	7.73044	8.10383	7.50138	7.45211	7.11925	6.94709	7.57952	6.64386	6.73813	7.68903	7.35908	7.20438	7.86109	8.16174	7.39232	8.09001	7.06342	8.57601	7.14934	8.2252	8.09482	8.22722	8.42604	8.59682	8.43681	8.56745	7.4813	8.20658	7.87694	7.7075	7.89788	7.80048	7.11178	7.64835	6.81372	7.87149	6.98045	7.01615	7.21946	6.56722
36131	MICRO.2391.C3	putative protein (fragment) [Arabidopsis thaliana]	33.99	development.unspecified	PGSC0003DMB000000241	Pot_ch02	100	468907	467838	7.63878	6.49992	8.30958	7.85866	7.61642	7.35807	8.01521	7.65478	7.14183	7.28173	7.99844	6.69783	7.98282	7.84484	7.42106	6.94054	7.0183	7.53497	6.76707	9.06425	8.08628	8.67955	7.77674	8.75885	9.23726	8.6445	8.74618	8.54205	7.85329	7.8519	8.7126	7.68574	7.16107	6.64935	6.6222	7.05936	6.89829	8.34607	6.81683	7.06566
36132	PPCBV49TH	NA	35.2	not assigned.unknown	PGSC0003DMB000000151	Pot_ch12	99.21	1368306	1368053	10.3794	11.6516	11.3543	11.058	10.8081	11.5622	11.0715	10.6104	10.2163	11.197	10.9131	11.1004	10.5211	10.6068	11.0963	10.7826	10.3849	10.1525	10.9093	9.8446	10.7127	10.3857	10.8135	9.92058	10.1138	10.3574	10.2727	10.3616	10.1582	10.833	10.0166	10.6715	11.0285	10.7155	10.5889	10.8131	10.7697	10.3258	11.1771	11.1856
36133	MICRO.5739.C2	ALY protein [Nicotiana benthamiana]	27.4	RNA.RNA binding	PGSC0003DMB102000106	Pot_ch10	98.87	1513194	1512930	14.5737	15.1952	14.457	14.6273	14.1991	14.2557	14.9746	14.4056	14.9379	15.0553	14.0261	14.7789	14.6446	15.4551	13.854	15.0786	14.7343	15.0094	14.5495	14.1664	15.0862	14.8479	14.3068	14.2328	14.112	14.401	15.1682	14.3104	14.3964	14.4616	14.3964	15.6609	14.2799	14.841	14.3268	14.7598	15.025	15.0094	14.5641	14.7657
36135	MICRO.16005.C1	NA	35.2	not assigned.unknown	No Significant Hit	#N/A	NA	NA	NA	5.65183	8.56873	5.68122	8.72605	5.56285	8.53269	8.66204	8.40973	8.70847	8.73913	5.6808	5.58347	5.63684	5.78926	5.61879	8.51562	8.72676	9.59357	8.66511	5.61849	9.63644	5.63885	9.29269	9.25896	9.14542	9.08489	8.94722	5.72198	8.8577	5.6321	5.59312	8.38107	8.66936	8.85263	8.42869	5.7329	8.65586	9.04773	8.32329	9.07019
36136	MICRO.360.C1	NA	35.2	not assigned.unknown	PGSC0003DMB000000158	Pot_ch06	99.38	1160063	1159744	7.09433	7.70951	8.53952	8.75164	7.58042	8.49761	8.30593	7.38661	7.42435	7.51901	8.27921	7.50138	7.78162	8.66424	7.12847	8.84082	7.39885	8.62988	8.66734	8.84794	8.6085	8.57363	9.12312	8.72164	8.55772	8.63192	8.24941	9.40392	8.89672	8.0588	7.88476	7.30676	8.41275	7.37021	8.53764	7.9685	8.32148	8.33846	7.51644	8.16122
36137	bf_arrayxxx_0058e02.t7m.scf	NA	35.2	not assigned.unknown	PGSC0003DMB000000073	Pot_ch01	92.31	275850	276332	6.83939	7.86465	6.77811	8.05547	6.89811	6.63174	7.89232	7.91981	7.24251	7.18291	7.26577	8.1597	6.96132	8.21819	8.03623	8.09954	6.77178	7.47469	8.21165	8.91324	7.9051	8.49314	8.74062	8.50689	8.49108	8.65087	8.4882	7.20539	7.33442	8.2218	8.21819	8.17744	7.79805	8.09163	8.13603	7.09892	7.02198	8.24336	7.88058	7.88889
36138	bf_mxlfxxxx_0017a09.t3m.scf	unknown protein [Arabidopsis thaliana]	35.2	not assigned.unknown	Not Unique	#N/A	99.33	NA	NA	6.82207	7.05813	5.60652	7.12499	6.99654	5.64085	5.58779	6.20714	6.57293	5.59696	6.58786	5.50495	5.59873	5.66343	5.60286	5.55302	6.57496	6.96344	5.63598	5.57274	5.55537	5.61719	6.6847	5.63598	5.92063	6.95587	7.41107	5.64343	5.60535	7.12376	5.55691	5.65977	5.66329	5.57181	5.56062	5.66625	5.65793	5.55923	5.65977	5.50779
36140	MICRO.7212.C2	NA	35.2	not assigned.unknown	PGSC0003DMB000000148	Pot_ch11	97.89	1430220	1430550	7.33866	7.11333	6.92187	7.76412	7.52049	7.58012	7.42792	7.94144	6.58407	7.25837	7.85246	7.48094	7.41421	7.74453	7.24346	6.7603	6.67151	6.43562	7.0872	6.60938	7.36632	6.76969	6.264	6.93366	6.54537	6.68754	7.36541	7.25893	6.39817	7.00518	6.5121	7.00167	7.4886	6.74945	6.44516	6.99738	7.12484	7.63282	7.3559	7.34517
36144	bf_arrayxxx_0085h03.t3m.scf	NA	35.2	not assigned.unknown	No Significant Hit	#N/A	NA	NA	NA	9.40278	7.74427	8.49354	8.53952	7.75337	8.29127	8.86807	8.13417	7.87539	7.76109	8.6297	7.12135	8.76022	8.25939	8.50689	10.0105	7.53858	8.08115	7.35393	8.15557	7.57877	9.44967	8.74283	8.36697	8.76818	9.07315	7.74187	9.07898	8.20808	11.1267	9.47917	8.75139	10.3462	9.86968	8.53785	9.53561	8.86807	7.9497	7.79663	8.68917
36145	cPRO10P19TH	NA	34.1	transport.p- and v-ATPases	PGSC0003DMB000000553	SL2.10ch10	100	271022	270576	8.54582	8.7136	8.40737	8.68497	9.23452	8.89765	9.00637	8.74062	9.21391	9.14685	9.3666	9.20169	9.06261	9.16073	8.814	9.06333	8.88045	10.0438	8.95273	9.92183	9.95378	9.97284	9.31838	9.66158	9.50766	9.5699	10.0828	9.49074	9.67174	9.16384	9.37488	8.95562	9.01801	9.04244	8.79618	9.11497	8.92371	9.30245	8.62721	9.18249
36149	bf_suspxxxx_0029g12.t3m.scf	NA	35.2	not assigned.unknown	PGSC0003DMB000000409	Pot_ch09	93.35	348096	347663	6.55702	6.68372	6.4839	6.4104	7.00579	6.6563	6.88434	7.03566	7.06096	6.74945	7.17863	6.52325	6.87828	6.70257	6.94095	7.0064	7.20462	6.60263	7.05259	6.60762	6.22834	6.43099	6.15115	6.51913	6.25907	6.29353	6.59068	6.36589	6.47541	6.05796	6.22605	6.73873	6.23897	6.67011	6.63087	6.68303	6.65347	6.63296	6.53223	6.81473
36151	bf_stolxxxx_0069g10.t3mb.scf	RL15B_PICMA 60S ribosomal protein L15-2 (ISS) [Ostreococcus tauri]	35.2	not assigned.unknown	PGSC0003DMB000000222	Pot_ch06	92.89	772558	772753	13.7601	13.6363	14.4616	14.9543	14.3068	14.3427	14.276	14.4334	14.5292	14.134	13.5724	14.4481	14.0674	13.877	14.2328	14.1476	14.5111	14.6158	14.318	14.6322	13.9199	14.5847	14.5155	14.1876	15.0029	13.9199	13.9668	14.1262	13.9118	13.5239	13.5724	13.5398	15.1412	14.7101	14.555	13.9944	14.4334	14.276	14.8769	14.042
36153	bf_arrayxxx_0001f01.t7m.scf	NA	35.2	not assigned.unknown	PGSC0003DMB000000277	Pot_ch01	93.98	562518	562600	8.10435	7.74437	7.79968	7.95885	8.45131	8.11057	7.95831	8.08349	7.98065	8.32859	8.35574	8.43465	8.26454	7.84831	7.90212	8.4764	7.64067	7.92399	7.75803	7.95469	8.62773	7.84831	8.16329	7.793	8.09853	8.18956	8.91934	9.07672	9.00922	8.55814	7.97194	7.89416	8.12182	8.50259	8.06904	8.18686	7.59124	9.05437	7.8463	8.19768
36154	MICRO.6470.C2	NA	35.2	not assigned.unknown	PGSC0003DMB000000619	Pot_ch05	97.63	168489	168910	11.8667	12.1133	12.3388	12.4091	11.6361	11.8375	11.9303	12.1298	11.6804	11.7092	11.0209	11.6413	12.1011	12.2808	11.5546	12.0515	11.6679	11.7131	12.329	11.6774	11.4194	11.918	11.7631	11.7527	11.8606	11.7953	11.9171	12.2114	11.3379	11.7281	12.0637	11.9231	12.3539	12.0798	11.875	11.7982	11.9626	11.5707	12.3741	11.4402
36155	BF_LBCHXXXX_0016D09_T3M.SCF	super cysteine rich protein; SCRP [Homo sapiens]	20.1.99	stress.biotic.misc	PGSC0003DMB000000384	Pot_ch09	94.55	233724	234034	6.03037	6.07745	6.34522	6.01244	6.35433	6.49241	6.29717	6.21926	6.3064	6.42161	6.53015	6.40628	6.21926	6.37702	6.5694	6.32861	6.52038	6.21926	6.33614	5.93308	5.9716	6.16376	6.34249	6.33358	6.26808	5.9675	6.61274	6.83182	6.41149	6.32104	6.49653	6.40569	5.91176	5.91461	6.23746	6.67396	6.23528	6.7296	5.90713	6.78149
36156	bf_slmwxxxx_0001b09.t3m.scf	NA	35.2	not assigned.unknown	PGSC0003DMB000000213	Pot_ch04	92.66	976679	976573	12.1899	11.844	12.1381	12.2537	11.8106	12.3077	12.4453	12.3663	12.6358	12.5221	12.4583	11.9052	12.3141	12.6114	11.7841	12.1811	12.5975	11.848	12.2322	11.4808	10.965	11.8183	11.5181	11.3477	11.1004	11.2365	11.6413	11.6907	11.4808	12.3995	11.5768	12.4981	11.7386	12.0437	12.0229	12.188	12.6582	11.9601	12.4398	11.9626
36157	bf_cswbxxxx_0065c07.t3m.scf	AML1 [Citrus unshiu]	35.1	not assigned.no ontology	PGSC0003DMB000000102	Pot_ch07	98.9	1503597	1503776	7.77941	7.4886	7.14743	7.49185	7.24067	7.11786	7.9324	7.41153	7.53739	7.18311	7.43347	7.28865	7.62737	7.66368	7.43698	7.91615	7.60832	6.84983	7.80343	7.24821	7.01344	6.8873	6.82132	6.90713	7.10376	7.10469	7.51991	7.09433	7.22596	7.27086	6.98694	8.2312	7.21984	7.32532	7.89928	7.7024	7.69741	7.1077	7.68588	7.47449
36160	bf_mxflxxxx_0003f03.t3m.scf	NA	35.2	not assigned.unknown	PGSC0003DMB000000133	Pot_ch11	97.8	304993	305219	6.11121	6.93436	6.24407	7.07777	6.75733	6.83107	6.11956	6.8689	6.97858	6.02006	6.54207	7.1141	6.01609	6.68525	6.01664	5.87036	6.875	6.3837	6.21965	6.20916	6.58228	6.33588	6.39597	6.34249	5.89686	6.04082	6.6044	6.48533	6.12182	6.92187	6.38584	6.94871	6.51695	6.2484	6.06449	6.62582	6.86247	6.53439	6.95799	6.2741
36161	STMJG79TV	NA	35.2	not assigned.unknown	PGSC0003DMB000000421	Pot_ch10	98.48	453773	453247	7.30604	7.52061	5.65623	5.60535	7.81774	5.67704	8.10347	7.31943	7.70927	7.54292	7.19695	8.24779	7.17027	8.04469	7.17956	8.38868	7.69055	7.44958	5.57061	5.62241	7.62267	7.3439	8.05593	5.6541	6.83652	5.61602	7.68334	5.52878	7.21797	5.62546	6.94871	8.17201	7.98172	5.7468	7.1011	6.95684	7.54964	8.2603	7.21586	7.94683
36162	MICRO.127.C2	EBP1 [Solanum tuberosum]	27.3.67	RNA.regulation of transcription.putative DNA-binding protein	PGSC0003DMB101000128	Pot_ch06	98.35	1080193	1080617	12.0352	12.5014	12.7066	12.7722	12.5321	12.3149	12.7447	12.3732	12.4992	12.2862	12.3551	12.8194	12.3459	12.383	12.6668	12.2215	12.4499	13.4459	12.3682	13.3964	13.3666	13.4856	13.5957	13.0864	13.5003	13.0804	13.2187	12.9991	13.3003	12.5415	13.1662	12.9199	12.6845	12.4717	12.4091	12.3469	12.577	12.741	12.2699	12.6492
36167	MICRO.11633.C1	Os05g0147400 [Oryza sativa (japonica cultivar-group)]	29.4	protein.postranslational modification	PGSC0003DMB102000423	Pot_ch02	94.17	201101	200667	13.8142	14.0483	14.3472	13.9612	13.7341	14.535	14.1407	13.7414	13.6363	13.6819	13.8163	14.1302	14.7402	14.1156	13.9085	14.0982	13.2907	12.6089	14.1768	13.7074	14.1918	14.3648	14.2368	13.9393	14.2169	13.7805	13.8329	14.1049	13.1818	12.7745	14.0517	13.631	14.3345	13.6899	13.9765	13.868	13.1369	13.2203	14.4428	13.5866
36170	POAD034TV	Contains similarity to transportin-SR from Homo sapiens gb|AF145029. ESTs gb|T46556, gb|AI993189, gb|T45501, gb|AA394463 come from this gene, putative [Medicago truncatula]	35.2	not assigned.unknown	PGSC0003DMB000000004	Pot_ch02	96.21	4331866	4331550	9.5889	10.3275	9.78327	9.96925	9.59092	9.96188	9.41106	9.75783	9.83109	9.3625	9.46941	10.0657	9.75723	9.56352	9.6593	9.06099	9.94362	9.43013	9.80128	9.40962	9.40251	9.33106	9.30956	9.0998	8.90793	9.12672	9.47318	9.13277	8.77219	9.6224	9.44733	9.71283	9.41832	9.36767	9.41704	9.5374	9.46265	9.51498	10.0769	9.61875
36171	MICRO.2156.C1	glycerol-3-phosphate acyltransferase [Lycopersicon esculentum]	11.3	lipid metabolism.Phospholipid synthesis	PGSC0003DMB000000144	Pot_ch08	98.54	793007	792734	7.91827	7.57833	7.69304	7.57023	7.88733	8.13147	7.3242	7.85064	7.76851	7.31495	7.69507	7.54192	7.67955	7.45752	7.95388	7.58012	7.71091	7.6445	8.04404	8.17406	8.16603	7.9051	8.18845	7.70377	7.65895	7.8498	7.58857	7.70377	7.73494	7.86465	7.71486	7.56681	7.59689	7.30992	7.59149	7.721	7.16316	7.34368	7.69741	7.15632
36173	MICRO.17320.C1	NA	35.2	not assigned.unknown	PGSC0003DMB000000183	Pot_ch02	98.85	779457	779026	9.04927	9.87136	11.1057	10.74	9.02957	9.939	10.3149	9.80877	9.60146	8.7448	8.1698	9.90734	8.52156	9.7312	10.2635	8.73981	9.87275	8.97326	8.74562	7.70486	7.05249	9.26322	8.23483	7.47119	9.07503	8.84746	9.6831	10.0654	8.95303	9.55358	8.27393	10.7664	10.3078	8.67363	9.0032	8.67744	9.50829	8.13681	9.61054	9.79735
36174	MICRO.11177.C2	GRAS9 [Solanum lycopersicum]	27.3.21	RNA.regulation of transcription.GRAS transcription factor family	PGSC0003DMB000000432	Pot_ch06	97.65	438163	439045	9.62762	8.59896	9.22929	9.07315	9.58216	9.5524	10.0512	9.57919	9.69627	9.3937	9.20038	8.77743	10.3135	8.93151	9.29981	10.594	9.46847	8.09702	9.03068	9.59309	8.18686	8.82117	8.56237	9.30834	8.91606	9.18045	8.82903	9.46768	8.18667	9.76659	9.51522	9.71077	8.9683	9.67475	9.8271	9.6982	9.41106	10.5053	8.81961	9.95311
36175	MICRO.2557.C1	prolyl 4-hydroxylase [Nicotiana tabacum]	13.2.2.2	amino acid metabolism.degradation.glutamate family.proline	PGSC0003DMB101000012	Pot_ch02	100	205742	205901	7.78016	7.16645	6.82024	7.11307	7.55337	7.21902	7.26363	7.69697	7.6569	6.89175	7.65499	7.09171	7.25701	7.11786	7.45858	7.01775	7.81831	7.54238	7.50296	7.70202	7.1907	7.30992	7.20728	7.1175	7.28224	7.78045	7.46162	7.58198	7.9902	7.53084	7.46049	7.73796	6.78829	7.18845	7.15502	7.42065	7.53916	8.33597	6.86988	7.35013
36176	SDBT001O23x.scf	NA	35.2	not assigned.unknown	PGSC0003DMB000000068	Pot_ch01	98.69	1781421	1781573	7.32139	6.27612	8.47994	6.62292	6.02336	8.60115	6.79596	8.03228	6.41493	6.29853	6.51093	7.43169	6.10126	6.05539	6.82781	6.06139	6.59564	7.64411	7.55596	6.7396	6.36138	6.70715	7.66111	6.45553	7.0432	6.45789	8.08318	8.53304	6.39402	6.89889	6.57548	6.50166	6.36398	7.38118	8.09433	6.40215	6.46227	10.5759	6.94634	8.65586
36177	BF_CSCHXXXX_0011E12.T3M.SCF	multi antimicrobial extrusion family protein [Nicotiana tabacum]	34.99	transport misc	PGSC0003DMB102000099	Pot_ch02	98.85	430605	430257	10.1637	10.2688	10.0102	10.0283	11.1111	10.7245	10.7322	10.4628	11.0429	9.61345	10.3295	11.7137	10.9175	9.98502	11.0101	9.77905	11.2704	10.7439	10.3929	10.0877	10.9408	10.1883	9.89976	10.6412	10.1943	10.8037	9.53864	10.5058	10.6099	10.9181	10.3853	10.0342	9.31589	11.4036	10.4624	11.0963	10.6473	11.0145	9.64194	10.2543
36179	MICRO.6705.C1	4,5-DOPA dioxygenase extradiol-like protein, putative [Solanum demissum]	35.1	not assigned.no ontology	PGSC0003DMB000000095	Pot_ch01	98.71	1375064	1376067	7.32197	6.49201	6.56526	6.97012	7.67697	7.04737	6.66365	7.33822	7.16376	6.46906	8.17781	8.93522	7.52135	7.29148	7.08331	6.19792	6.93401	8.87218	6.20936	8.86891	9.41796	8.87835	8.51107	9.21769	7.99203	8.80931	8.98319	8.81983	8.06827	7.53835	9.14173	6.43784	6.36494	6.95218	6.53739	6.67306	7.01615	7.34575	6.24426	7.86798
36180	MICRO.8781.C1	unknown protein [Arabidopsis thaliana]	35.1	not assigned.no ontology	PGSC0003DMB000000032	Pot_ch04	100	1355964	1355714	9.88053	9.98445	9.88022	10.0679	9.97001	10.0616	10.2442	10.0685	10.0579	9.92154	9.89521	10.148	10.0401	9.92718	10.1011	9.9966	10.267	9.4232	10.0062	9.60696	9.52858	9.49854	9.45154	9.60812	9.24087	9.72016	9.54232	9.69627	9.37567	9.74592	9.6224	9.97987	9.78449	10.0169	9.93594	10.0362	10.0534	9.90421	10.0047	9.83173
36182	MICRO.729.C1	unknown protein [Arabidopsis thaliana]	35.2	not assigned.unknown	PGSC0003DMB000000489	Pot_ch03	99.1	79569	78788	9.68942	9.63887	8.95957	9.09261	9.48383	9.86179	9.5346	9.90844	9.39977	9.45854	6.73424	9.34603	9.95311	10.3629	6.93978	9.37051	9.5783	9.18885	10.4718	6.75832	6.68712	6.71166	8.97642	9.39681	6.60241	9.20388	10.0477	8.86957	6.8648	9.40962	10.4965	10.6604	9.47948	6.6799	10.0463	6.92387	10.3243	9.1626	10.1107	10.7444
36187	MICRO.8097.C1	putative protein kinase [Arabidopsis thaliana]	29.4	protein.postranslational modification	PGSC0003DMB000000004	Pot_ch02	99.28	2960091	2960368	11.5615	11.5609	11.1647	11.2886	11.3875	11.0493	11.5298	11.2868	11.3531	11.355	11.0541	11.0653	10.9624	11.063	11.5384	10.9969	11.6235	11.0285	11.3361	11.0741	11.3941	10.8974	11.1105	11.0296	10.6473	11.3289	11.4467	11.2055	11.3405	11.1862	11.4258	11.9805	11.0016	11.3303	11.0867	11.3113	11.0531	11.537	11.3385	11.3634
36188	MICRO.13587.C1	CRT/DRE binding factor 1 [Hevea brasiliensis]	20.2.3	stress.abiotic.drought/salt	PGSC0003DMB000000273	Pot_ch08	95.37	787275	786662	7.97787	6.10053	5.88034	5.99172	6.60028	6.70811	6.40619	7.87591	6.99267	5.6647	6.55413	5.70606	7.06166	6.12079	6.18473	8.34353	5.93483	5.7603	5.5257	7.5831	5.81993	6.1807	6.35964	8.14723	7.43545	6.23897	7.27672	6.98446	5.68039	8.55967	7.01956	5.9943	7.04656	6.90915	6.97177	6.75733	7.21797	8.54037	6.27797	8.48072
36189	MICRO.6405.C6	perakine reductase [Rauvolfia serpentina]	17.2.3	hormone metabolism.auxin.induced-regulated-responsive-activated	PGSC0003DMB000000439	Pot_ch09	99.61	300481	300992	10.3152	9.8603	9.55123	9.76372	10.4203	9.37606	9.51467	9.65624	9.35867	9.47318	10.0366	10.3006	10.4845	9.30867	10.1849	9.39881	9.51765	10.3834	9.55309	11.5229	11.537	11.203	10.1845	10.5454	11.0259	10.7605	10.6747	10.3802	10.2759	10.0586	10.0247	9.41937	9.90948	10.4628	9.43423	9.42344	8.94981	10.019	9.76096	9.75751
36191	bf_arrayxxx_0039e10.t7m.scf	unknown protein [Arabidopsis thaliana]	35.1	not assigned.no ontology	PGSC0003DMB102000059	Pot_ch01	99.75	1570962	1571752	7.26753	7.17833	6.95229	6.82598	7.14208	7.00073	7.58957	7.68574	7.04179	7.0747	7.80429	7.11385	6.92081	7.09537	7.37366	7.23205	7.15472	6.73202	7.16685	6.75885	6.48358	6.95356	7.12581	7.03004	7.35664	6.91111	7.22915	6.96693	6.82233	7.58388	7.36325	7.09725	7.33592	7.14914	7.31526	7.33866	7.37985	7.4486	7.08773	7.70726
36197	MICRO.16322.C2	protein binding / ubiquitin-protein ligase/ zinc ion binding [Arabidopsis thaliana]	29.5.11.04.02	protein.degradation.ubiquitin.E3.RING	PGSC0003DMB000000222	Pot_ch06	96.88	941350	941990	8.04877	7.89362	7.64728	7.96653	7.86345	8.06433	8.34069	7.97651	7.78301	7.71595	8.25238	8.02415	8.21766	8.04909	8.48296	8.03296	7.75862	8.29939	7.93395	8.34271	8.61791	8.44962	8.90354	8.58297	8.39006	8.45033	8.9014	8.55984	8.33822	8.3827	8.60096	8.34952	7.84961	8.29337	8.1049	7.92584	8.28963	8.52127	8.16772	8.51132
36198	BF_LBCHXXXX_0025H03_T3M.SCF	NA	35.2	not assigned.unknown	No Significant Hit	#N/A	NA	NA	NA	8.01951	7.78201	6.23822	6.96676	8.20858	7.13163	6.35807	7.53327	9.79931	6.7444	8.09926	5.9627	8.46871	7.78217	6.13965	9.36909	8.48268	8.19663	6.1304	8.22586	7.44499	8.78099	8.04996	7.97097	6.23746	6.29444	7.39232	8.01951	5.92851	9.84154	9.68245	6.07268	8.05716	6.30658	6.20588	6.00901	7.13056	7.75456	7.36325	6.31593
36199	MICRO.17142.C1	unknown protein [Arabidopsis thaliana]	35.2	not assigned.unknown	PGSC0003DMB000000322	Pot_ch04	98.67	78342	78566	8.06763	8.35006	7.93678	7.68996	7.82538	7.34474	8.51386	7.90137	7.89025	8.46176	8.52504	7.92514	8.4241	8.4793	8.1599	8.29089	7.84512	7.84614	7.84831	8.80272	8.0914	8.25339	8.01117	8.22058	8.8571	8.12553	8.495	8.34166	8.06508	8.02423	8.21979	8.04255	7.96043	8.38492	7.90454	8.16851	7.35568	8.08836	8.38974	8.11853
36200	MICRO.2286.C59	NA	35.2	not assigned.unknown	PGSC0003DMB000000474	SL2.10ch12	93.9	342621	342083	8.69831	9.57919	8.80191	8.66542	8.55383	8.44023	8.5085	8.99767	9.06493	8.50617	8.36569	8.9779	7.93395	8.90043	8.59083	8.07655	9.04986	8.31403	8.58742	7.29839	7.32554	8.2488	7.35807	7.78748	8.45131	8.51079	8.76185	8.66702	7.43306	8.61491	7.63641	9.03005	8.3259	8.52966	8.44751	8.81852	8.45836	8.87638	9.01246	8.70527
36207	bf_ivrootxx_0009f02.t3m.scf	urease [Solanum tuberosum]	13.2.2.3	amino acid metabolism.degradation.glutamate family.arginine	PGSC0003DMB102000027	Pot_ch05	93.56	218491	219133	7.63033	6.88083	7.60894	7.64806	6.71179	7.86247	7.46223	7.03124	7.22653	7.7262	7.43269	7.86911	7.9051	7.17512	7.76366	7.87341	7.14395	6.90677	7.99444	7.60267	6.70298	7.55155	6.83889	7.38934	7.65478	7.81645	6.52356	7.60923	7.38131	7.37663	6.51351	7.8311	8.02892	7.38989	8.02802	7.92663	8.18384	6.69452	8.18198	6.95529
36209	cSTB36O23TH	NADK2; NAD+ kinase [Arabidopsis thaliana]	35.1	not assigned.no ontology	PGSC0003DMB000000558	Pot_ch06	100	284112	283968	7.62314	7.5812	7.23518	7.39355	7.75888	7.08689	7.0851	7.35894	7.54031	7.06059	7.74753	7.67714	7.71696	7.12688	7.7328	7.05491	7.51066	8.09777	7.63051	8.13641	8.27896	8.17934	8.15153	7.94921	7.99905	7.96069	7.69525	7.37021	8.24181	8.16963	8.00081	7.41923	7.76766	7.63379	7.65063	7.84188	7.48772	6.96258	7.59582	7.58871
36213	MICRO.10842.C1	Os01g0954500 [Oryza sativa (japonica cultivar-group)]	27.3.11	RNA.regulation of transcription.C2H2 zinc finger family	PGSC0003DMB000000217	Pot_ch11	98.44	480097	480288	11.2091	11.4747	11.3751	11.2288	10.7904	10.9996	11.6843	10.9315	10.9686	11.0477	11.2133	11.0357	11.4667	11.3428	11.8144	11.2949	11.2281	10.6269	11.3555	10.2044	10.0825	10.1164	10.1708	10.3751	11.1606	10.4479	11.1323	10.7566	10.8513	10.1568	10.7312	10.6371	10.7849	11.0418	10.7218	10.4486	10.5199	10.7683	10.7721	11.0165
36214	MICRO.7252.C1	unknown protein [Arabidopsis thaliana]	35.2	not assigned.unknown	PGSC0003DMB000000184	Pot_ch04	99.07	748620	749157	9.69627	9.41588	9.47948	9.34123	9.2295	9.48768	9.11826	9.88553	9.11361	9.17323	9.17217	9.80877	9.42733	9.59043	9.06154	8.93933	9.33321	9.28412	9.56204	9.14395	9.37488	9.18991	9.05094	8.82977	9.20415	8.99704	9.22653	9.0636	8.75333	9.09864	9.26891	9.5409	9.22197	8.9678	8.97642	9.25832	9.24267	8.95163	9.84638	9.17355
36217	MICRO.7824.C1	Quinonprotein alcohol dehydrogenase-like [Medicago truncatula]	27.3.99	RNA.regulation of transcription.unclassified	PGSC0003DMB000000202	Pot_ch05	99.62	735457	736250	10.0633	10.4594	10.3703	10.1026	9.99844	10.0661	10.0294	10.1286	10.0914	9.98502	9.91744	10.1	10.091	10.2047	9.94235	10.0187	10.233	9.98289	10.2958	9.72117	9.67809	9.68151	9.66225	9.69034	9.55002	9.98213	9.88277	9.81789	9.69068	10.2196	10.0623	10.2675	9.94748	10.0148	9.80521	10.1582	9.86914	9.88629	10.265	9.68039
36218	MICRO.2060.C2	Phosphatidylinositol 3- and 4-kinase, catalytic [Medicago truncatula]	30.4	signalling.phosphinositides	PGSC0003DMB000000103	Pot_ch05	98.21	703712	702490	14.3696	13.6169	13.7933	13.4186	13.6842	14.2483	13.9794	14.4378	13.848	14.1407	14.1548	13.6412	14.0453	13.8822	13.7218	13.6997	14.036	13.4127	14.112	13.3838	13.5003	13.4244	13.5631	13.1711	13.3317	13.4306	13.3185	13.0272	13.1275	13.9731	13.0932	13.4383	13.5358	13.9486	14.1876	13.865	14.0875	13.2886	14.2409	13.343
36220	MICRO.11260.C1	catalytic/ hydrolase [Arabidopsis thaliana]	11.9.2	lipid metabolism.lipid degradation.lipases	PGSC0003DMB000000355	Pot_ch04	99.15	104569	104100	7.03653	6.21869	5.71954	5.64714	5.72495	6.12775	5.95857	5.66329	5.70989	7.00923	6.44933	5.6487	6.64735	6.82207	5.88917	7.04255	5.72198	5.74547	6.48469	6.49034	6.07935	5.68733	5.71547	5.89097	6.71316	6.82598	6.52937	6.02391	6.15467	6.13397	6.04839	6.86412	5.55691	5.72671	5.61471	6.19948	5.6919	5.58496	5.87463	5.68525
36221	MICRO.876.C2	storekeeper protein [Solanum tuberosum]	27.3.49	RNA.regulation of transcription.GeBP like	PGSC0003DMB000000313	Pot_ch07	99.57	455124	453961	10.3478	10.4441	10.3337	10.7601	11.0181	10.3426	10.6173	10.5428	10.9181	10.6614	10.6068	10.4806	10.6355	10.861	10.4584	10.7408	10.767	11.2377	10.5996	11.0101	10.862	10.6688	10.6257	11.0001	11.0362	10.7561	10.8131	10.8282	10.5907	10.5045	10.601	10.7773	10.3419	10.4841	10.5428	10.4365	10.678	10.6246	10.4231	10.4007
36222	MICRO.2093.C1	RNA binding protein-like protein [Solanum tuberosum]	35.1	not assigned.no ontology	PGSC0003DMB000000101	Pot_ch11	100	976766	976647	11.4408	11.5698	11.5311	12.1327	11.5735	11.5587	11.7601	11.466	11.2704	11.7008	11.5628	11.7631	11.3068	11.9917	11.6716	11.4888	11.2304	11.8848	11.4252	11.7503	11.4593	12.0058	11.8652	11.866	11.5992	11.5957	11.7793	11.69	11.8418	11.7931	11.7416	12.0532	11.8375	11.6797	11.3296	11.7328	11.9445	11.5553	11.3622	11.1134
36223	MICRO.13144.C1	acyl-CoA oxidase [Petroselinum crispum]	11.9.4.02	lipid metabolism.lipid degradation.beta-oxidation.acyl CoA DH	PGSC0003DMB000000185	Pot_ch04	99.49	1106972	1107364	9.71653	9.69688	9.5432	9.45451	10.0979	8.9608	9.94441	9.5271	9.41051	9.80326	9.38657	9.41085	9.49631	9.72016	9.6279	9.79232	9.5392	9.81852	9.39728	10.0705	9.95825	9.59309	9.79668	9.63673	8.99905	9.94014	9.71042	9.29182	10.443	9.58338	9.95048	10.6536	8.94026	9.94272	9.22252	9.4499	9.88759	9.64126	9.20038	9.29597
36230	MICRO.5934.C2	unknown protein [Arabidopsis thaliana]	16.1.1	secondary metabolism.isoprenoids.non-mevalonate pathway	PGSC0003DMB000000021	Pot_ch09	96.57	2894474	2895318	7.59855	7.45882	7.26172	7.44068	7.57271	7.64657	7.66976	7.65166	7.47051	7.42734	7.72499	7.59479	8.08452	7.56152	7.89632	7.90376	7.42979	7.89961	7.94205	8.34899	8.45933	7.83389	8.45425	8.38949	8.19498	7.6502	8.23172	7.92584	7.98065	7.7171	7.80266	7.10469	7.15015	7.54682	7.64607	7.47766	7.44122	7.73317	7.63065	7.62611
36231	MICRO.12016.C1	serine/threonine protein kinase-like [Solanum tuberosum]	29.4.1.57	protein.postranslational modification.kinase.receptor like cytoplasmatic kinase VII	PGSC0003DMB000000467	Pot_ch01	99.49	19273	20062	7.67913	7.57851	7.12668	7.44815	7.58388	7.5512	7.47958	7.61015	7.44872	7.54207	7.6313	7.43269	7.48959	7.52659	7.69176	7.73903	7.54609	7.56334	7.95773	7.76444	7.75217	7.42348	7.6919	7.64128	7.37164	7.28591	7.56564	7.34632	7.40746	7.95255	7.40476	7.49538	7.32429	7.36848	7.5315	7.73417	7.3091	7.4515	7.4619	7.39965
36236	MICRO.6857.C1	putative cAMP-dependent protein kinase [Arabidopsis thaliana]	29.4	protein.postranslational modification	PGSC0003DMB000000003	Pot_ch05	99.85	209939	209251	7.99203	7.78829	7.68574	7.82416	8.03582	7.17384	7.77713	8.1952	7.82166	7.28247	7.91706	7.68299	8.10331	8.15892	7.38114	7.57578	7.83311	8.2398	8.16506	8.67721	8.63931	7.89293	8.6726	8.73189	8.38208	7.76428	8.19792	8.11008	7.57904	7.43949	8.45156	7.25074	7.28687	8.2472	7.85666	7.78583	7.27833	8.08043	7.80694	7.6363
36238	MICRO.2606.C1	unknown protein [Arabidopsis thaliana]	35.1	not assigned.no ontology	PGSC0003DMB000000619	Pot_ch05	97.92	129843	130178	10.1474	10.4841	10.671	10.7367	10.103	10.1513	10.0994	10.4995	10.0173	10.0339	9.16673	9.83991	10.359	10.6241	10.0148	10.4818	10.0668	10.0414	10.7312	9.91271	9.62115	10.1561	10.0459	9.88996	10.0356	10.242	9.86264	10.2663	9.5863	9.87332	10.0787	10.1538	10.6228	10.3612	10.1897	10.1134	10.3196	9.92521	10.7853	9.2653
36241	MICRO.12481.C1	NA	35.2	not assigned.unknown	PGSC0003DMB000000136	Pot_ch01	97.26	1290422	1289952	7.83073	8.565	8.00995	8.06723	7.98576	8.58126	8.45911	8.02489	8.14741	8.28561	8.10105	8.05593	8.39497	8.38851	8.47609	8.64236	8.21184	8.0634	8.10959	8.05475	8.01211	7.95302	8.04404	8.26384	8.22672	8.23656	8.15867	8.4172	8.1072	8.08043	8.24105	8.39523	8.3621	8.32177	8.04615	8.40586	8.46213	8.02971	8.52784	8.4413
36244	MICRO.7823.C3	Zinc finger, RING-type [Medicago truncatula]	29.5.11.04.02	protein.degradation.ubiquitin.E3.RING	PGSC0003DMB000000410	Pot_ch05	95.47	144351	144800	8.83057	8.66396	8.9475	8.39404	8.33846	9.35297	8.41405	9.16583	8.80325	8.9572	8.37429	8.89819	9.0409	8.74098	8.29073	8.8068	8.81852	7.8498	8.94292	8.03816	7.586	7.79165	8.23056	7.89025	7.81143	8.34671	7.96232	8.2544	7.84521	8.34849	8.07449	8.80793	8.7448	8.29241	8.73189	8.92578	8.91685	7.72977	9.18148	7.73551
36247	bf_mxlfxxxx_0013h06.t3m.scf	Os03g0858200 [Oryza sativa (japonica cultivar-group)]	35.2	not assigned.unknown	PGSC0003DMB000000032	Pot_ch04	95.95	1319783	1319198	10.8076	9.67663	9.53072	10.5755	10.1326	10.3028	11.1425	11.1087	10.1317	10.9233	10.0907	10.679	10.8546	10.6996	10.4311	10.6001	9.50182	9.59628	9.38684	9.07744	10.8135	10.47	9.73183	10.053	11.7683	9.60388	9.06056	11.8541	9.66388	10.9218	10.8401	10.9166	9.83803	9.19271	9.29211	10.3995	9.82545	10.0867	10.0033	9.79569
36248	MICRO.16675.C1	NA	35.2	not assigned.unknown	PGSC0003DMB000000346	Pot_ch06	98.83	74321	74920	9.82026	9.49919	8.80844	8.81936	9.53496	9.29091	9.47917	10.1484	9.84026	9.59598	9.35721	10.0379	10.0414	9.03551	9.95279	9.25917	9.95479	9.27332	9.53763	9.43423	9.472	9.74147	9.33726	9.57973	9.74241	9.76497	9.48419	9.11992	9.04483	9.7156	9.79668	9.61711	9.10032	9.80521	9.72323	10.2148	9.30933	8.71622	10.1088	8.96877
36249	MICRO.454.C1	Prf interactor 30137 [Lycopersicon esculentum]	27.3.06	RNA.regulation of transcription.bHLH,Basic Helix-Loop-Helix family	PGSC0003DMB000000021	Pot_ch09	99.07	289140	289674	6.95085	6.7881	6.47276	6.84244	6.30694	6.6874	6.79184	6.60901	6.73873	6.43306	6.7525	6.47147	6.59969	6.39189	6.64935	6.46841	6.69549	6.46008	6.47397	6.41568	6.56639	6.35921	6.49977	6.37916	6.57233	6.49423	6.10053	6.57001	6.43644	6.31584	6.80103	6.42991	6.26	6.46227	6.20965	6.27197	6.16595	6.21658	6.43388	5.8971
36251	MICRO.6821.C2	Putative extensin , related [Medicago truncatula]	35.2	not assigned.unknown	PGSC0003DMB000000335	Pot_ch08	95.33	568174	566743	6.50434	6.34364	6.20016	6.23878	6.37332	6.77518	7.13656	6.92616	6.52713	6.88651	7.47754	6.58764	6.67011	6.86308	6.45553	6.50913	6.38096	6.89889	6.84493	7.15065	6.95943	7.21066	7.08051	6.97177	8.12612	7.10666	7.86605	7.1175	7.50799	7.21336	6.92146	6.73993	6.27714	5.82686	6.52837	6.39995	6.11018	6.63418	6.35345	6.53739
36252	BF_TUBSXXXX_0036C02_T3M.SCF	NA	35.2	not assigned.unknown	PGSC0003DMB000000227	Pot_ch06	96.92	764061	764286	7.20583	7.59822	7.8895	7.85484	7.27086	7.93349	8.2003	7.82128	7.93783	7.64357	7.95581	7.73044	7.33482	7.8988	7.64282	7.57709	7.73662	7.11064	7.89025	7.13605	7.41635	6.83132	7.15702	6.77974	6.96887	7.1276	7.563	7.67725	7.58552	7.37293	7.39864	7.54207	7.84219	7.19982	7.13137	7.43863	7.15912	7.7539	7.15867	7.28929
36253	bf_arrayxxx_0041a11.t7m.scf	NA	35.2	not assigned.unknown	PGSC0003DMB000000116	Pot_ch12	95.24	834036	833932	8.23329	8.18956	8.10542	7.98201	8.35092	8.45933	8.00612	8.39917	8.66734	8.2719	8.44606	8.69518	8.17463	7.90817	8.70053	7.83505	8.6751	7.886	8.61132	7.95206	7.59012	7.58612	7.52728	7.41421	7.98082	7.98282	7.34157	7.7535	8.17781	8.11359	7.56341	8.40989	7.97319	7.79663	7.98172	8.55668	8.41042	7.38934	7.57952	8.01402
36255	MICRO.1875.C1	polygalacturonase-like protein-like [Solanum tuberosum]	10.6.3	cell wall.degradation.pectate lyases and polygalacturonases	PGSC0003DMB000000309	Pot_ch09	99.41	239213	240395	7.10313	6.729	6.82233	6.69031	7.42734	6.99346	6.9152	7.3524	7.24736	6.82302	7.61951	6.71852	6.86063	7.0319	7.05952	6.9737	7.28224	7.39754	7.61969	7.38323	7.02451	7.02544	7.61062	7.2207	7.01719	6.83295	8.45131	7.44815	7.37327	7.16685	8.09548	7.40594	6.84586	6.54812	6.78149	7.60704	6.58377	7.20941	6.31907	6.98773
36259	MICRO.1131.C1	selenocysteine methyltransferase [Camellia sinensis]	13.1.3.4	amino acid metabolism.synthesis.aspartate family.methionine	PGSC0003DMB000000110	Pot_ch09	98.06	748889	748429	8.12215	9.39771	10.331	9.8271	9.802	9.43447	9.35273	9.10728	9.50001	8.50138	8.37927	9.72969	10.0544	8.22099	9.38379	9.74836	9.47555	10.0109	8.24148	9.203	9.78674	10.6834	9.11361	9.83735	9.18436	10.0259	9.56818	10.4784	9.31364	8.55831	8.90043	8.19227	9.39881	9.85287	8.21747	9.58686	9.5524	9.0938	9.47125	8.4048
36267	MICRO.4788.C1	Os06g0612800 [Oryza sativa (japonica cultivar-group)]	27.3.99	RNA.regulation of transcription.unclassified	PGSC0003DMB000000168	Pot_ch11	98.82	926742	927674	8.41067	6.70373	6.20006	6.59401	6.79184	6.79834	6.35659	6.70209	6.80544	6.45007	6.82207	6.76995	6.35511	6.60131	6.55952	6.3991	6.93138	7.12571	6.89506	7.32429	8.10635	7.0079	7.34517	7.22605	6.47982	6.58228	6.65828	6.50913	6.65588	8.50987	7.05936	8.39404	6.52628	6.23186	6.25299	8.41566	6.6425	7.00562	6.37013	6.78622
36268	MICRO.10406.C1	Os06g0671700 [Oryza sativa (japonica cultivar-group)]	35.2	not assigned.unknown	PGSC0003DMB000000320	Pot_ch02	98.94	591010	590444	9.66636	9.84051	9.45728	9.88553	9.55394	9.51731	9.47468	9.2907	9.17789	9.43104	8.76869	9.26398	9.39921	9.39012	9.37051	9.60523	9.352	10.2412	9.8977	10.4091	10.4123	10.3265	10.9516	10.7264	10.1355	10.4664	9.2748	10.2654	9.83538	9.80847	10.2564	9.51678	9.70603	9.26211	9.66322	9.44232	9.07672	9.13507	9.88344	8.52242
36276	MICRO.17157.C1	RIKEN cDNA 1500006O09, related [Solanum demissum]	35.2	not assigned.unknown	PGSC0003DMB000000412	Pot_ch01	98.99	146884	146588	10.0769	10.1107	9.80717	9.92921	9.84894	10.1056	10.0298	10.5799	10.3149	10.1597	9.85716	10.5362	10.0075	9.88629	10.0425	9.99118	10.4483	10.0259	10.3116	9.99222	9.78224	10.0309	10.1394	9.939	9.93148	9.93594	10.1125	10.1961	9.71493	9.69467	9.69491	9.85287	9.74868	9.92986	10.0411	9.61435	9.8222	9.76827	10.1862	9.95515
36277	STMII19TV	Peptidase, trypsin-like serine and cysteine proteases [Medicago truncatula]	35.2	not assigned.unknown	PGSC0003DMB000000406	Pot_ch02	95.64	118813	119593	9.63583	9.21448	9.16235	9.47609	9.35173	9.87478	9.74681	9.62333	9.79454	9.37164	9.72606	9.32028	9.6822	9.30701	9.60661	9.64586	9.89612	9.6113	10.1239	10.0821	9.88996	9.90771	9.88311	10.0339	9.92685	9.88183	9.74836	10.1026	9.40602	9.69491	9.54377	9.54118	9.66579	9.57041	9.74053	10.0893	9.73412	9.15581	9.66526	9.70421
36278	MICRO.11245.C1	Os07g0679700 [Oryza sativa (japonica cultivar-group)]	27.3.01	RNA.regulation of transcription.ABI3/VP1-related B3-domain-containing transcription factor family	PGSC0003DMB000000385	Pot_ch10	99.64	520226	521348	7.6252	7.55516	6.8337	6.98446	7.0738	6.84282	7.81292	7.08331	7.61347	7.79795	7.26753	7.71595	7.56145	7.88019	7.24901	8.42221	7.83022	6.96275	7.71561	7.24647	7.66896	7.41931	6.84157	6.8099	6.79891	7.08815	7.57215	6.77394	6.81111	7.22706	6.97427	8.4118	7.40695	7.88917	7.44364	7.15336	7.814	8.03843	6.99155	7.5196
36279	MICRO.10023.C2	Appr>p cyclic nucleotide phosphodiesterase [Medicago truncatula]	35.1	not assigned.no ontology	PGSC0003DMB000000214	Pot_ch03	94.85	916007	915548	10.1414	9.91467	9.29454	9.30933	9.42849	9.33424	9.86501	9.79454	9.43247	9.87543	9.9572	9.6982	9.39747	9.55092	10.0362	9.76063	9.68151	10.1728	9.47849	10.766	10.2532	10.832	10.4849	10.1302	10.1447	9.8517	10.642	10.0884	9.83693	10.3612	10.0442	9.47101	9.49049	10.1879	9.62566	9.9954	9.53795	9.93564	9.74652	9.81244
36281	SDBT002I04x.scf	NA	35.2	not assigned.unknown	PGSC0003DMB000000017	Pot_ch11	95.25	2796848	2796534	7.49395	7.66153	7.3762	7.62089	6.92299	7.61216	7.99791	7.82274	7.50198	7.92399	7.35955	7.5744	7.67802	7.78713	7.79232	7.58027	7.32144	7.0344	7.56084	6.97069	6.96178	7.05539	7.30473	7.02077	6.96932	7.37882	7.41785	7.5352	7.2948	7.67327	7.21485	7.67435	7.87852	7.3073	7.77528	7.82349	7.6816	7.35646	7.67477	7.67861
36282	TBSK03680FC08.t3m.scf	patatin protein 10 [Solanum tuberosum]	33.1	development.storage proteins	PGSC0003DMB000000779	SL2.10ch08	96.55	20806	20636	6.62683	5.77407	7.08431	6.22022	7.0151	6.71757	7.43669	6.17991	7.30256	6.54582	7.25093	7.78787	6.77002	5.78861	6.10707	6.54804	7.46805	6.33083	5.78019	6.11956	6.30919	6.00346	5.91105	5.91863	5.87402	7.197	7.39138	6.1141	6.71139	5.61602	7.2988	7.43801	6.72529	6.33083	7.13249	7.14137	7.45752	7.15356	6.53208	6.03408
36286	MICRO.5581.C1	hypothetical protein OsI_025676 [Oryza sativa (indica cultivar-group)]	35.1	not assigned.no ontology	PGSC0003DMB000000114	Pot_ch12	97.8	1090060	1089652	6.29589	6.51632	6.38464	5.97012	6.47509	6.69017	6.2613	6.90552	6.64386	6.70797	6.61631	6.84853	6.42709	6.47509	6.66188	6.08589	6.69086	7.93696	6.48661	6.9168	7.5662	7.69507	6.99346	7.72343	7.7326	6.70914	6.34618	7.13991	7.4767	6.63799	6.52558	6.48461	6.6066	6.36199	5.72752	6.07438	6.42693	6.56262	6.06854	7.23139
36287	POABR67TP	Os02g0596900 [Oryza sativa (japonica cultivar-group)]	31.1	cell.organisation	PGSC0003DMB102000027	Pot_ch05	99.35	1760165	1760628	7.06203	7.12089	6.96029	6.98232	7.11771	6.61296	7.01311	7.49799	7.09406	7.18222	7.1278	7.2476	6.76149	7.10412	7.14046	6.67536	7.15141	7.7153	7.16227	7.39588	7.88058	7.32714	7.90986	7.59456	7.57215	7.13234	7.83001	7.44356	7.36485	6.90766	7.50501	6.90134	6.91147	7.45882	6.98474	6.90134	6.78162	7.51901	6.92781	7.47224
36288	MICRO.5158.C3	Os08g0107100 [Oryza sativa (japonica cultivar-group)]	35.2	not assigned.unknown	PGSC0003DMB000000213	Pot_ch04	98.4	727961	729087	6.76569	6.83633	7.56016	6.50622	8.28458	6.50434	6.66238	6.33393	7.39783	6.94819	7.33658	7.09265	6.46542	6.8148	7.90555	7.20365	7.06059	6.72008	7.28485	8.85037	7.07093	7.82834	7.14577	7.06342	7.32144	7.59049	7.99765	6.96596	7.96393	7.04774	7.58403	7.45899	7.08157	7.05673	7.35951	7.23333	7.36029	7.49953	7.16037	6.54207
36290	bf_arrayxxx_0044f01.t7m.scf	TGF-beta receptor, type I/II extracellular region [Medicago truncatula]	34.13	transport.peptides and oligopeptides	PGSC0003DMB000000210	Pot_ch05	96.82	477270	477988	9.96188	9.8271	10.3387	10.1525	10.3361	10.1203	10.0541	10.3538	9.88053	10.1991	10.7055	11.084	10.4288	9.95171	10.6403	9.78224	10.0791	9.73914	9.95311	9.92886	9.21737	10.1311	9.77708	9.4489	10.6146	10.2631	10.0309	9.76121	10.0051	10.0884	10.0586	10.233	10.024	10.8041	10.1605	10.3586	10.3662	10.7169	10.249	10.3983
36292	STDB001K08u.scf	rudimentary enhancer [Glycine max]	35.2	not assigned.unknown	Not Unique	#N/A	90.47	NA	NA	10.3897	10.3021	11.4572	11.4239	10.318	10.3098	11.2769	10.3322	11.4467	11.4773	10.195	11.4585	11.6086	10.5028	10.47	10.4011	11.549	11.2146	10.3762	10.8672	9.83949	10.3515	11.217	10.4932	10.6112	11.572	11.5839	11.4882	10.8869	10.3164	10.9841	10.1664	10.391	11.7793	10.1745	10.2196	10.4106	11.3849	11.844	10.456
36293	POCAV43TP	putative heterogeneous nuclear ribonucleoprotein [Vitis vinifera]	35.1	not assigned.no ontology	PGSC0003DMB000000007	Pot_ch10	100	3636716	3637058	8.57419	8.76676	8.75545	8.84372	8.64733	8.69919	8.67194	8.57999	8.76185	8.67095	8.05278	8.45502	8.3917	8.57089	8.77131	8.50469	8.86173	8.70789	8.68732	8.29476	8.579	8.44206	8.56543	8.46948	8.51989	8.53914	7.78684	8.16794	8.07758	8.50617	8.56419	8.88752	8.59057	8.34291	8.46259	8.41382	8.70661	8.07962	8.76789	7.74773
36294	MICRO.4775.C2	NA	35.2	not assigned.unknown	PGSC0003DMB000000101	Pot_ch11	98.15	644779	645640	6.85348	7.37882	7.01686	7.59286	7.46101	7.52038	7.22443	7.74577	7.67784	7.81667	8.10692	8.00973	7.40223	7.59656	7.57215	7.57545	7.54031	8.41746	7.64657	8.0216	7.59353	8.46176	8.43564	8.51467	8.56379	8.12328	8.3372	8.42286	7.82957	7.90167	8.6227	7.01841	7.80923	7.22214	7.3145	7.32714	7.78006	7.85295	7.12463	7.67379
36295	MICRO.12764.C1	Os12g0233400 [Oryza sativa (japonica cultivar-group)]	27.3.99	RNA.regulation of transcription.unclassified	PGSC0003DMB000000127	Pot_ch03	97.73	593417	593724	9.36144	9.584	8.83535	8.82696	8.83991	8.18586	9.27611	8.16476	8.84862	9.46265	9.22441	8.76789	8.07523	8.21718	9.76403	8.8792	8.89738	9.22653	8.79835	10.3098	9.85105	9.84491	9.87877	8.9656	10.0151	9.1986	8.54831	8.91221	10.0356	9.54896	8.07462	8.04274	7.88712	9.96758	7.96713	9.91967	7.87478	9.11334	8.04823	7.91615
36296	MICRO.4002.C1	unknown protein [Arabidopsis thaliana]	35.2	not assigned.unknown	PGSC0003DMB000000047	Pot_ch07	99.64	1078574	1078849	7.84058	8.10886	8.10383	7.99936	7.73417	7.94205	8.49215	7.88645	8.15007	7.89853	7.49185	8.46441	8.50331	8.67407	8.36887	8.07682	8.01291	8.02451	8.45525	7.94437	8.1939	7.02867	7.48601	7.94683	7.87207	7.47272	7.16316	7.29376	7.31158	8.19792	7.35611	8.5181	7.8498	8.27612	7.77808	7.71108	8.3624	7.73001	7.95624	7.03609
36297	MICRO.6004.C1	SIGF (RNA POLYMERASE SIGMA-70 FACTOR); DNA binding / DNA-directed RNA polymerase/ transcription factor [Arabidopsis thaliana]	27.2	RNA.transcription	PGSC0003DMB000000177	Pot_ch09	99.27	366280	366552	6.59969	6.40392	6.47397	6.6052	6.72556	6.61864	6.39588	6.51905	6.60153	6.27197	6.53308	6.32291	6.71288	6.34733	6.56639	6.31109	6.48246	7.21158	6.77211	6.98254	7.17027	7.02193	7.54819	7.41718	7.11688	6.75217	6.7192	6.62582	6.79294	6.8273	6.76569	6.41208	6.51726	6.42826	6.62647	6.65297	6.51554	6.34223	6.62459	6.75356
36300	MICRO.1364.C3	ATP-dependent Clp protease ATP-binding subunit clpA homolog CD4A, chloroplast precursor	29.5.05	protein.degradation.serine protease	PGSC0003DMB000000026	Pot_ch03	98.14	1272974	1271632	7.3668	8.10155	9.95626	8.37472	7.7569	7.27497	7.4104	7.92102	7.6622	9.66072	7.64311	9.66579	7.87149	9.68875	7.94153	9.64899	7.48963	8.15867	9.8389	10.1454	10.57	8.37878	8.07758	7.89043	7.63763	10.2189	8.15226	9.92088	10.115	7.56764	8.73285	9.47125	9.95626	9.70134	7.86345	9.56947	9.54812	7.70363	9.88839	7.56541
36301	bf_mxlfxxxx_0043c03.t3m.scf	NA	35.1	not assigned.no ontology	PGSC0003DMB000000202	Pot_ch05	95.33	936468	936364	7.10152	6.44802	6.99793	6.36736	6.65481	7.21369	6.46032	6.82994	7.44249	7.12351	7.788	7.69162	7.68622	6.69287	7.45419	7.05936	7.01615	7.15462	7.24181	7.28645	6.58489	6.8034	6.61106	6.91496	7.14728	6.95897	7.24882	7.18664	7.57739	6.82214	6.88555	6.89829	6.69072	7.32825	6.91022	7.47417	7.14259	7.47874	6.75819	7.56978
36302	MICRO.3120.C2	unknown protein [Arabidopsis thaliana]	26.02	misc.UDP glucosyl and glucoronyl transferases	PGSC0003DMB000000040	Pot_ch03	98.02	450832	449928	6.4574	6.47099	6.36918	6.60601	6.86762	6.65318	6.52356	6.54407	6.62046	6.56715	6.4468	6.35659	6.29262	6.40392	6.57623	6.2843	6.59098	7.49985	6.41534	7.00907	7.48294	6.97023	7.20069	7.09323	6.88506	6.93541	6.87591	6.821	7.12033	6.25869	7.15572	6.52216	6.49296	6.5121	6.58466	6.2741	6.5929	6.99435	6.64164	6.92099
36303	STMGV01TV	NA	26.16	misc.myrosinases-lectin-jacalin	PGSC0003DMB000000093	Pot_ch03	95.58	515033	515729	9.82421	9.74298	10.0446	9.80717	10.0698	9.87005	9.66609	10.0914	9.99404	9.67906	9.6379	9.54896	10.3674	9.71372	9.41016	9.83775	9.82288	10.2751	9.87417	10.5563	10.3809	10.1131	10.0603	9.82815	10.4568	10.0446	10.5025	10.0495	10.4709	9.69518	9.99814	10.5744	10.453	10.2759	10.2762	9.91147	9.92817	10.3047	10.2362	10.8935
36307	MICRO.8452.C1	disease resistance gene homolog Mi-copy1 [Lycopersicon esculentum]	35.2	not assigned.unknown	PGSC0003DMB000000584	Pot_ch06	96.63	117167	116485	8.18298	8.23904	5.68011	8.38311	5.71683	5.66892	5.75885	7.70095	8.12612	8.0219	7.72073	7.86265	5.66202	5.75911	5.80109	5.68525	8.29939	8.04909	5.69755	5.75542	7.46672	7.81032	7.3961	7.38815	5.76622	5.7137	5.73437	5.66527	7.70972	7.9281	7.74607	5.69507	8.33448	7.90656	5.66118	8.35773	5.87354	5.54405	8.19261	6.98079
36311	MICRO.4105.C2	Dor1-like protein [Medicago truncatula]	29.3.4.2	protein.targeting.secretory pathway.golgi	PGSC0003DMB000000068	Pot_ch01	95.72	1254604	1254104	10.9761	10.989	11.3161	11.1045	10.7367	10.8604	10.625	10.7322	10.3458	10.6959	9.75656	10.9512	10.3967	10.5476	11.0155	10.8392	10.1387	10.7431	10.8253	10.6138	10.7191	10.2509	10.6057	10.8266	10.3882	10.6437	10.7913	10.3913	10.2113	10.817	10.4777	11.0062	10.775	10.8714	11.1403	10.866	10.8714	10.2423	10.7922	10.6576
36313	MICRO.6814.C1	unknown protein [Arabidopsis thaliana]	35.1	not assigned.no ontology	PGSC0003DMB000000071	Pot_ch09	99.19	240633	241001	10.0709	10.2196	10.4418	10.478	9.84789	10.5829	10.3893	10.7326	10.4119	10.5592	9.58569	10.0579	10.2875	10.5257	10.3112	10.2251	10.3603	9.78224	10.6087	9.1222	8.98339	9.84026	9.40421	9.56592	9.31811	9.58031	10.0033	10.3374	8.78433	10.4378	9.42701	9.90873	10.4022	9.75656	10.3086	10.5025	10.4619	9.72718	10.6764	9.76029
36316	MICRO.1794.C1	MYB-like transcription factor DIVARICATA [Antirrhinum majus]	27.3.26	RNA.regulation of transcription.MYB-related transcription factor family	PGSC0003DMB101000128	Pot_ch06	98.7	819386	820456	7.97097	8.35548	6.72035	6.84896	8.0107	8.15178	7.42925	7.68393	8.11601	9.01369	7.37177	6.9457	7.84465	8.33145	7.27239	8.94494	8.21446	7.68848	8.56343	6.42094	7.08167	6.7422	7.12571	8.05896	7.57312	7.60366	8.17426	8.86222	7.32732	6.81518	7.34978	7.20506	6.50347	7.09014	7.65895	7.77456	7.67466	7.48022	7.00318	9.8842
36317	MICRO.13008.C2	pepsin A [Arabidopsis thaliana]	27.3.99	RNA.regulation of transcription.unclassified	PGSC0003DMB000000148	Pot_ch11	99.63	1234423	1235231	11.9144	11.3439	11.5355	11.6937	11.8222	11.2262	11.9848	11.8045	12.2649	11.0466	11.8344	11.8541	11.74	11.4533	11.5311	11.4382	11.6827	12.0914	10.7918	11.4754	12.4442	11.6516	11.3602	12.1275	10.6968	11.5615	10.9984	11.6339	11.7661	11.8282	11.7223	10.6261	10.9587	11.4122	10.7382	10.9031	10.9841	11.5814	10.6087	11.0725
36320	MICRO.6963.C1	Os07g0506000 [Oryza sativa (japonica cultivar-group)]	35.2	not assigned.unknown	PGSC0003DMB000000302	Pot_ch07	98.23	671060	670608	9.88629	9.97379	10.198	10.4014	10.2796	10.3446	10.0717	10.3711	10.4472	10.3821	10.343	10.7655	10.47	9.94853	10.256	10.1257	10.2703	10.5645	10.0836	10.3624	10.6618	10.6738	10.1228	10.4252	10.3036	10.5587	10.6661	10.74	10.6987	10.3563	10.4191	9.78826	10.3051	10.716	9.81726	10.2769	10.0664	10.5366	10.2517	10.7127
36322	cSTB45I23TH	CYP71AT2v2 [Nicotiana tabacum]	26.1	misc.cytochrome P450	PGSC0003DMB000000280	Pot_ch09	95.45	251643	252104	5.99306	6.52457	6.29107	6.85478	5.99228	7.45447	6.74107	7.3762	6.96023	7.44631	6.52139	6.00768	6.33437	6.83552	5.95569	7.39032	7.0205	6.8256	7.23717	6.06939	5.9527	5.93121	7.07729	7.14804	6.72617	5.82119	6.49827	6.62748	6.58072	6.30288	7.10074	6.32861	6.47155	6.12264	6.7848	6.35188	6.91099	6.51679	6.57989	6.42718
36323	MICRO.2286.C36	NA	35.2	not assigned.unknown	No Significant Hit	#N/A	NA	NA	NA	8.654	9.13158	8.82927	8.44856	8.70724	7.26228	7.38383	7.66639	8.67643	7.47119	7.43949	8.90979	7.45927	7.26303	8.71232	8.42962	8.69017	8.33822	8.92768	6.64107	7.87207	8.29157	6.52232	6.90009	8.69654	7.15942	8.17651	6.79757	8.45156	8.50186	8.20556	7.29866	8.44725	7.25813	8.61367	7.68299	7.45439	7.20079	7.66167	8.38569
36324	MICRO.115.C1	chaperonin 21 precursor [Lycopersicon esculentum]	29.6	protein.folding	PGSC0003DMB101000063	Pot_ch12	98.79	540737	540408	9.42824	9.27186	9.76564	9.77313	9.57017	9.80751	9.59126	9.50766	9.76564	9.2713	9.37824	9.39478	9.65624	9.54174	9.67374	9.42474	9.84894	9.45125	9.54174	9.28585	9.45539	9.24408	9.38955	9.44707	9.42373	9.57947	9.42066	9.23452	10.1322	9.52769	9.73653	9.82815	9.65357	9.50091	9.56119	9.53763	10.0982	9.60079	9.49664	9.49481
36325	MICRO.9641.C1	HCF164; thiol-disulfide exchange intermediate [Arabidopsis thaliana]	29.8	protein assembly and cofactor ligation	PGSC0003DMB000000076	Pot_ch07	98.77	1652075	1652559	7.74167	7.54743	7.71903	7.58857	8.32434	7.98863	7.84878	8.25213	7.95388	8.4149	8.35286	8.46904	7.81391	7.84862	7.76234	7.90096	7.81492	7.74113	8.30091	8.16742	8.0356	7.96069	8.21165	8.32039	7.66864	7.82049	8.04166	8.4793	8.34849	8.29871	7.79525	7.72343	7.55978	8.15915	8.02423	7.74985	8.21919	7.58236	7.65063	8.40504
36326	STMCX45TV	NA	35.2	not assigned.unknown	PGSC0003DMB000000350	SL2.10ch05	98.1	420827	420303	9.56286	10.291	11.1323	10.773	10.2357	10.3716	9.2311	9.73653	10.5991	9.203	10.3857	10.8777	9.32062	9.8284	10.6337	8.85666	10.7092	10.8676	10.8954	9.34051	9.27053	9.61195	10.7032	9.28176	9.34496	10.0607	10.8186	10.593	10.7353	10.1203	11.3616	10.5319	10.8194	9.39955	10.2536	9.5699	10.491	10.4495	10.8901	9.99297
36330	MICRO.10172.C1	unknown [Schistosoma japonicum]	29.2.1.99	protein.synthesis.chloroplast/mito - plastid ribosomal protein.unknown	PGSC0003DMB000000202	Pot_ch05	100	340324	340687	8.24758	8.09208	7.99603	8.06275	8.60059	8.85285	8.38868	8.96241	8.92898	8.52288	9.04927	8.83991	9.05188	8.47503	8.3338	8.52835	8.67538	9.7308	8.96314	10.2922	10.3826	10.0477	10.4123	10.1791	10.2696	9.51932	10.0884	9.46795	9.37656	9.43222	9.16425	8.10863	8.32616	8.35616	8.80555	8.58426	8.29373	8.2312	8.31578	8.8744
36331	MICRO.18338.C1	F-box family protein-like [Solanum tuberosum]	29.5.11.04.03.02	protein.degradation.ubiquitin.E3.SCF.FBOX	PGSC0003DMB000000004	Pot_ch02	99.33	1544674	1545418	8.15153	8.1835	8.30136	8.33672	8.33331	8.52181	8.31019	8.33424	8.43737	8.41933	7.9647	8.4634	8.43778	8.0861	8.33123	8.39278	8.54205	7.74969	8.28538	7.7744	7.75608	7.70961	7.59855	7.67165	7.7531	7.77713	7.86179	7.80119	7.91111	7.74353	7.75158	8.28808	8.22813	8.25309	8.1585	8.42869	8.53801	8.15937	8.37964	8.10656
36332	MICRO.506.C1	TMV response-related gene product [Nicotiana tabacum]	35.2	not assigned.unknown	PGSC0003DMB000000004	Pot_ch02	98.95	2589964	2588533	6.51952	6.40535	6.37702	6.43215	6.56028	6.40324	6.49692	6.56504	6.46728	6.50536	6.59615	6.60901	6.55838	6.45708	6.67046	6.39597	6.43438	6.46583	6.64899	6.79345	6.68484	6.6115	6.68685	6.69576	6.73249	6.58057	6.65715	6.44933	6.67306	6.16137	6.7049	6.46744	6.33959	6.55838	6.54644	6.57848	6.49494	6.68345	6.47533	6.59755
36333	cSTA3M11TH	putative protein transport factor [Arabidopsis thaliana]	29.3.4.2	protein.targeting.secretory pathway.golgi	PGSC0003DMB000000104	Pot_ch01	93.29	98120	97704	8.10155	8.53612	8.38467	8.31457	8.21015	8.45502	8.38208	8.26961	8.29853	8.30636	7.55671	7.9911	7.93506	8.04567	8.44567	7.86911	8.45213	7.78233	8.10461	7.34452	7.51222	7.44577	7.75217	7.29816	7.37951	7.80074	7.69907	7.49269	7.4429	7.37306	7.68143	8.66795	7.93812	8.1094	8.21059	7.70486	8.0146	8.36405	8.45011	7.49074
36334	MICRO.6780.C1	17.6 kDa class I heat shock protein (Hsp20.0)	20.2.1	stress.abiotic.heat	PGSC0003DMB101000128	Pot_ch06	95.89	674669	675443	7.36892	7.08441	6.38883	6.17121	7.17354	7.3961	6.07703	7.38878	8.63038	7.92493	6.74473	6.81302	7.27299	7.58552	6.21926	7.10235	7.92663	8.53914	6.77622	6.68886	7.75105	6.45496	7.14536	7.78787	7.05673	7.66467	8.30091	7.60894	7.77736	6.96023	8.62674	6.72671	6.44958	6.19256	6.65665	7.23248	6.62502	5.86658	7.6919	7.29875
36335	MICRO.15728.C1	maturase K [Solanum tuberosum]	27.1.1	RNA.processing.splicing	PGSC0003DMB000000015	Pot_ch01	100	1962711	1963420	6.61762	6.34205	6.50324	6.56715	6.49479	7.21186	6.9346	6.65814	6.99793	6.54575	6.85465	6.55671	7.34943	6.3496	6.6621	6.71002	6.6981	6.59298	6.67369	6.28008	6.36025	6.38036	6.75462	6.61733	6.59298	6.38319	6.70428	6.56526	7.02818	6.58615	6.7848	6.62892	6.90039	6.72846	6.78512	6.63094	6.68615	6.59711	6.79377	7.36016
36338	MICRO.6072.C1	Ubiquitin activating enzyme E1 [Nicotiana tabacum]	29.5.11.02	protein.degradation.ubiquitin.E1	PGSC0003DMB000000293	Pot_ch09	99.54	265714	264842	12.0265	11.9635	12.41	11.9029	11.9288	12.1692	12.3842	12.5403	12.2575	11.9486	11.65	11.7946	12.1409	12.1197	12.317	11.8877	12.4616	12.4431	12.4081	12.4846	11.9626	11.947	12.1011	12.353	12.2036	12.0097	12.2639	12.0709	11.3385	11.9135	11.9037	12.4353	11.9022	11.7185	12.0824	12.5142	12.2955	12.078	12.5131	11.5713
36339	MICRO.6840.C1	OXA1; protein translocase [Arabidopsis thaliana]	35.1	not assigned.no ontology	PGSC0003DMB000000147	Pot_ch08	98.57	917874	918363	8.80555	9.05364	8.97295	8.28277	8.87062	9.12555	8.78771	9.07476	8.80984	8.74502	8.45455	8.8588	8.84824	9.00637	7.96149	9.09491	8.95146	9.472	8.47593	9.62847	9.40118	9.66696	8.96537	9.21083	9.54006	9.53306	9.87576	9.74265	9.0982	8.36913	9.53946	9.30245	9.37341	8.81488	8.97841	9.04032	8.61722	8.49914	9.21944	8.23959
36340	MICRO.6870.C1	EMB2221 [Arabidopsis thaliana]	35.1	not assigned.no ontology	PGSC0003DMB000000068	Pot_ch01	97.04	765813	765276	8.2603	7.67246	8.34452	7.58686	7.34425	8.34291	7.49854	8.48423	7.67624	7.66368	7.48094	8.42989	7.42489	7.44631	7.59327	8.32616	7.63051	7.75158	8.48684	7.82957	8.20125	8.00532	8.74382	7.59855	8.53745	8.21244	8.92287	8.01231	7.82463	7.32679	7.63842	7.27557	7.62115	7.41923	8.08022	7.40729	7.25837	7.65478	8.35258	7.80048
36342	MICRO.13646.C2	NA	35.2	not assigned.unknown	PGSC0003DMB000000026	Pot_ch03	98.13	875031	876098	9.22003	9.6695	8.94468	9.47293	9.56227	9.58068	9.87608	9.49699	9.63053	8.04758	9.07223	8.97816	9.38747	8.87656	9.47517	9.10032	9.75656	8.25659	8.81014	7.83198	8.25063	8.50138	8.14642	8.41084	7.96713	7.99298	8.90276	7.79107	7.76208	9.08272	8.87594	9.51414	8.57217	9.32653	9.4831	8.94957	9.43332	9.59423	8.69487	9.74938
36344	cSTA31P17TH	phosphoinositide 5-phosphatase [Arabidopsis thaliana]	30.4	signalling.phosphinositides	PGSC0003DMB000000376	Pot_ch12	100	67343	67136	6.439	7.16729	7.1768	7.33985	6.40687	6.58585	6.55071	6.57945	6.36259	6.62191	5.98361	6.53323	6.60638	6.90695	7.26303	6.54483	6.39622	6.26669	6.94048	6.28632	6.54896	6.21706	6.2938	6.12038	6.07523	6.35162	5.9417	6.20249	6.23063	6.46761	6.45007	6.78039	7.31104	6.41526	6.7105	6.64421	7.00123	6.47509	7.12969	5.77446
36345	032D06AF.esd	bZIP transcription factor [Capsicum annuum]	27.3.35	RNA.regulation of transcription.bZIP transcription factor family	PGSC0003DMB102000208	Pot_ch06	94.01	492287	491976	9.15852	8.85867	8.40464	8.75373	9.38485	8.26095	8.61639	9.16282	9.29144	9.01904	8.96314	9.1827	9.16384	8.6839	9.02467	9.56555	9.35397	9.16463	8.36786	9.19809	8.85175	9.4499	9.73543	9.40299	9.04389	9.31974	9.71898	9.15108	9.41428	9.84533	9.5645	8.39896	8.79213	9.27939	8.62596	9.04649	8.78682	8.64564	8.78514	9.10691
36347	bf_lbchxxxx_0059d10.t3m.scf	NA	35.1	not assigned.no ontology	PGSC0003DMB000000448	Pot_ch02	96.28	419656	419316	6.97728	6.90766	6.97422	7.0721	7.14708	7.29767	6.99827	6.95954	7.01945	6.97643	6.96847	7.04423	7.14748	6.96676	7.40337	6.89422	7.19627	7.42036	7.08815	7.71132	8.10383	7.70363	7.6807	7.67344	7.41873	7.39737	7.48959	7.54712	7.31688	7.09793	7.16142	7.20945	6.96384	7.23015	6.91319	6.94767	6.78175	6.98559	6.95322	6.91052
36351	MICRO.4011.C1	PFC1 (PALEFACE 1) [Arabidopsis thaliana]	27.1	RNA.processing	PGSC0003DMB102000010	Pot_ch01	100	548155	547918	7.53939	7.36697	7.63015	7.68643	7.49142	7.65782	7.64221	7.4815	7.73953	7.4668	7.45064	7.40223	7.45358	7.41187	7.5956	7.4148	7.82658	8.0005	7.73001	7.8322	8.15712	7.88871	8.41382	8.10669	7.65155	7.93678	7.85354	7.80151	7.92625	7.59186	7.83721	7.46603	7.45329	7.33101	7.48879	7.35977	7.6416	7.20292	7.67498	7.25911
36353	MICRO.9712.C1	NA	35.2	not assigned.unknown	PGSC0003DMB000000157	Pot_ch07	99.35	1336870	1337488	10.4281	9.00637	10.4576	8.66908	10.359	9.02983	9.23323	8.92847	9.21112	10.5473	10.3508	9.28642	8.86001	10.5394	8.65247	9.36382	9.31386	8.70818	9.52829	9.09685	8.69676	10.5669	9.09709	8.87218	10.291	10.1803	9.72606	10.144	8.29571	10.2482	8.38413	10.473	10.6288	10.1048	10.6968	8.79503	8.95006	8.97642	8.84009	10.091
36364	MICRO.4353.C4	F-actin capping protein, alpha subunit [Medicago truncatula]	31.1	cell.organisation	PGSC0003DMB101000060	Pot_ch01	96.33	580349	580566	8.17557	8.77581	5.65183	8.87293	7.68761	5.74626	5.70961	5.74333	5.83364	8.03884	7.50217	8.27045	5.72495	8.3464	5.75964	7.96006	5.93576	5.69038	8.31084	6.95943	7.25365	5.68886	7.31589	5.70866	5.70852	7.58165	5.83552	5.77198	7.08441	7.97319	7.5753	8.54728	8.15652	8.15615	8.04877	5.82598	5.81993	5.89937	8.59083	7.48577
36365	POCD454TP	unknown protein [Arabidopsis thaliana]	35.2	not assigned.unknown	PGSC0003DMB000000322	Pot_ch04	97.55	527437	528292	6.02566	6.16595	7.16341	6.93343	6.75826	7.58931	6.1722	7.48178	7.38054	6.58519	6.1441	7.23367	6.53208	6.54138	6.47589	6.77335	7.46502	6.54537	7.22391	6.05184	6.11997	6.69211	6.36511	6.11524	6.04731	6.56782	7.04461	7.12939	6.48469	5.87913	6.00457	6.14884	7.7958	6.20781	7.62455	6.42052	7.50744	7.33588	6.06865	7.10666
36369	MICRO.10031.C1	DnaJ-like protein isoform [Solanum phureja]	20.2.1	stress.abiotic.heat	PGSC0003DMB000000512	Pot_ch05	99.74	190572	190187	7.96083	8.21165	7.55596	8.13572	8.2223	7.92375	8.30617	8.07872	7.63318	8.20009	7.73199	7.55978	7.82834	7.94382	7.90472	8.22006	7.6569	7.19865	7.93413	7.70654	7.7391	7.65987	7.70849	7.61332	7.90346	7.97282	8.13537	7.60344	7.2752	7.73816	7.47393	7.43446	8.06177	7.2752	8.05278	7.57904	7.26005	7.13585	8.06126	8.28988
36373	MICRO.6147.C1	hypothetical protein OsI_022121 [Oryza sativa (indica cultivar-group)]	27.1.19	RNA.processing.ribonucleases	PGSC0003DMB000000262	Pot_ch07	97.5	101155	100876	9.28099	8.83669	8.71929	9.0456	9.19216	8.42056	8.7472	9.11879	9.03499	9.12184	9.04129	9.73412	8.86647	9.04244	9.12833	8.97508	9.15657	9.06126	8.49034	9.36091	8.95901	9.51024	9.38566	9.07672	10.0982	9.31838	9.44656	9.56676	8.81584	9.0116	8.90896	8.26251	8.57877	8.44081	8.271	8.41405	7.94007	9.42267	8.95654	8.98904
36375	MICRO.496.C2	Os03g0131300 [Oryza sativa (japonica cultivar-group)]	29.5.11	protein.degradation.ubiquitin	PGSC0003DMB101000020	Pot_ch02	99.07	2080967	2081503	10.9078	10.8732	10.6959	10.6333	10.9398	10.5751	10.8486	10.7641	10.5678	10.5257	11.0165	10.9181	10.9926	10.6977	10.7982	11.2237	10.7045	10.7551	10.8863	11.0606	11.4283	10.8777	11.0958	10.8817	11.084	10.9093	10.4788	10.816	10.413	10.3861	10.7986	10.811	10.3527	10.742	10.765	10.5819	10.4792	10.8191	10.9115	10.7605
36376	MICRO.15477.C1	hypothetical protein MtrDRAFT_AC137986g14v2 [Medicago truncatula]	20.2.1	stress.abiotic.heat	PGSC0003DMB000000008	Pot_ch10	100	3564790	3565144	7.10126	5.85478	7.07353	7.25944	7.13163	7.28141	7.07189	7.76694	7.81184	6.25972	7.85835	7.2948	7.42169	7.14642	7.33176	7.54269	7.89094	8.51079	8.01593	7.53985	7.59656	7.47224	8.48875	8.4933	8.25309	8.29157	6.29835	8.27596	8.14741	6.1174	7.25426	6.92781	7.65637	5.81079	7.73662	5.96784	5.7755	7.05973	7.76471	7.69117
36377	BF_TUBSXXXX_0047C04_T3M.SCF	NA	35.2	not assigned.unknown	PGSC0003DMB000000008	Pot_ch10	98.68	2298640	2298788	8.80272	8.90013	8.98826	8.77477	8.67468	8.69126	8.91492	8.89455	8.90221	8.43448	8.43205	8.90013	8.99051	8.92477	8.9929	8.89455	9.13651	8.36472	9.13507	8.34291	8.478	8.34315	8.67137	8.55967	8.77451	8.59164	8.23201	8.47278	7.91706	8.31019	8.37452	8.7841	9.17954	8.88298	8.98847	8.81238	8.95444	8.53914	9.30245	8.38974
36378	BF_TUBSXXXX_0045F10_T3M.SCF	NA	35.2	not assigned.unknown	PGSC0003DMB000000182	Pot_ch04	98.65	1007296	1006779	7.60777	8.0646	7.96341	7.65782	7.0399	7.52146	7.90167	7.97228	7.61773	8.17406	7.77674	7.79821	7.8821	8.19417	7.23822	7.62647	7.53103	7.09814	7.50324	6.85249	7.00829	7.4653	6.81809	7.01294	7.22228	7.59423	7.40666	7.51371	6.91295	7.37327	7.55569	7.99539	7.89347	7.32714	7.54311	7.90969	7.82538	7.21413	7.7401	7.55895
36380	bf_cswbxxxx_0053a06.t3m.scf	NA	35.2	not assigned.unknown	PGSC0003DMB000000116	Pot_ch12	98.61	1568900	1569331	6.55618	6.51117	6.31423	7.06454	6.63174	6.93343	6.62111	6.92927	6.74293	6.74886	6.45789	6.43809	6.62162	6.68782	6.83889	6.81099	7.08898	6.3395	6.9911	6.21003	6.24294	6.2799	6.3986	6.33056	6.2897	6.27391	6.57188	6.42967	6.3482	6.5121	6.56406	6.62914	6.80876	6.50505	6.71316	6.88173	6.9497	6.77296	7.24736	6.94112
36384	bf_mxlfxxxx_0019b09.t3m.scf	NA	29.1	protein.aa activation	PGSC0003DMB000000500	Pot_ch01	95.66	262237	262855	7.21869	5.85144	8.18298	7.86228	6.95581	5.67032	5.67088	7.51019	7.1949	5.77198	6.95143	7.38306	5.73826	5.83214	5.69038	5.9716	7.29839	6.96384	7.47143	6.99009	6.95102	7.40139	7.18065	6.82409	5.83314	6.78227	7.23637	5.66836	6.75812	5.88506	5.64514	5.84847	5.7137	5.7404	7.50343	5.88204	5.76845	5.74972	5.67032	5.78019
36385	MICRO.8752.C1	transcription factor [Solanum lycopersicum]	27.3.25	RNA.regulation of transcription.MYB domain transcription factor family	PGSC0003DMB000000673	Pot_ch10	99.71	48292	47602	8.21559	6.87043	7.51371	7.93039	7.95725	7.1397	8.14554	7.55155	8.26595	8.30617	8.54069	7.43607	8.00832	6.81759	7.28549	8.29241	8.08189	8.98655	7.62067	8.96934	9.08994	8.6554	7.63587	8.37039	7.2476	6.91129	7.02264	7.26437	6.62488	7.35446	7.57406	6.84456	7.88343	8.76262	7.59353	7.75337	7.2579	7.92078	7.21018	7.7191
36389	STMGV50TV	Os06g0229200 [Oryza sativa (japonica cultivar-group)]	10.3	cell wall.hemicellulose synthesis	PGSC0003DMB101000192	Pot_ch05	100	93352	93530	7.15867	7.35367	6.99172	7.33901	7.83777	7.08746	7.06923	7.11956	6.88246	6.87828	7.59656	7.08557	7.1356	7.23006	7.39783	7.16112	7.05335	8.57187	6.92099	9.00098	8.31949	8.47489	8.08452	8.46712	8.91492	8.52061	8.63711	8.30009	8.39857	8.17934	8.40103	7.55139	7.40367	7.46865	6.9152	6.96413	6.78272	8.23329	6.88282	7.65439
36395	MICRO.16125.C1	NA	35.2	not assigned.unknown	PGSC0003DMB000000085	Pot_ch02	100	131671	131532	6.48086	6.37237	6.32327	6.5085	7.032	6.36771	6.88331	6.5357	6.34487	6.38789	7.30034	6.55626	6.61405	6.47525	6.30757	6.36952	6.39775	6.99922	6.2627	7.96375	7.92019	6.52139	7.43801	7.28394	7.64728	6.60865	7.23248	7.06203	7.41023	6.48923	7.18973	6.31153	5.97478	5.89686	6.29816	6.12202	6.10821	6.92034	6.68615	6.55755
36396	bf_arrayxxx_0038a12.t7m.scf	Os02g0101000 [Oryza sativa (japonica cultivar-group)]	34.3	transport.amino acids	PGSC0003DMB000000008	Pot_ch10	100	1314446	1314606	7.27852	7.89653	8.01023	7.69556	7.52872	7.2229	8.07782	7.94952	8.43054	7.86911	7.76517	8.33846	7.2004	8.37489	7.48497	7.8328	8.25363	9.21051	7.78476	8.58075	9.32487	8.55721	8.58677	8.48684	7.76927	8.37239	7.68889	8.345	8.20962	7.79554	7.99517	7.9971	7.67652	7.51429	6.99475	7.575	7.54835	7.37796	7.33914	7.19119
36397	bf_cswcxxxx_0005b05.t3m.scf	ribosomal protein L3B [Nicotiana tabacum]	29.2.2	protein.synthesis.misc ribosomal protein	PGSC0003DMB000000105	Pot_ch01	97.99	613515	613222	6.72394	7.64667	7.53416	8.05577	7.6372	7.4486	7.77674	7.56651	7.70404	7.45211	7.04093	7.77713	7.16262	7.59663	7.59149	7.71656	7.83248	7.47509	7.61835	7.32825	7.07867	6.72637	6.58563	7.00234	6.78408	6.81207	7.0738	6.45675	6.77394	7.24793	7.47942	7.87627	7.47942	7.76559	7.45133	7.22987	8.00587	7.35807	7.56541	7.15827
36398	POCA983TO	unknown protein [Arabidopsis thaliana]	35.2	not assigned.unknown	PGSC0003DMB000000392	Pot_ch11	98.39	138978	139905	5.81003	5.98643	5.79339	5.83964	6.1727	5.96578	6.00668	5.81334	5.91046	6.07438	6.09542	5.82598	5.8285	6.05754	6.22204	5.99026	5.91792	6.6074	5.86609	6.95074	6.54223	6.83521	6.95085	6.78907	6.78596	6.54804	6.82604	6.47421	6.77726	5.78538	6.34064	5.76149	5.78395	5.67704	5.92169	5.844	6.08935	6.51414	6.07024	6.04299
36400	MICRO.3456.C1	unknown protein [Arabidopsis thaliana]	35.2	not assigned.unknown	PGSC0003DMB000000040	Pot_ch03	98.66	1795871	1795198	7.42423	7.04893	6.56609	7.11209	7.27031	7.69549	7.90528	7.16898	7.35646	7.51183	7.68226	7.09359	7.08331	6.98152	7.29816	7.88545	7.16898	7.26493	7.4805	7.54081	6.77329	6.99363	7.38661	7.19403	6.99508	6.82327	7.65368	7.13686	7.30852	7.49835	7.06566	7.11652	6.50889	7.17537	7.28952	7.0998	7.13717	7.3468	7.02643	7.70678
36401	STMHZ63TV	senescence-inducible chloroplast stay-green protein 1 [Lycopersicon esculentum]	35.2	not assigned.unknown	PGSC0003DMB000000281	Pot_ch08	97.76	142087	141510	7.0069	6.67899	6.53323	6.6415	7.33234	6.45309	6.90808	7.17537	6.90695	6.53477	6.62712	7.02412	7.15377	6.46316	6.31567	6.81334	6.61806	7.9909	6.96413	8.50442	7.75267	7.40695	8.27504	8.31046	7.63953	7.77967	6.93804	7.19305	9.1597	7.23006	8.56509	6.48844	7.23029	6.84512	6.69611	6.78512	6.45756	7.49977	6.87943	7.7909
36404	bf_cswbxxxx_0065f12.t3m.scf	unknown [Solanum tuberosum]	35.2	not assigned.unknown	PGSC0003DMB000000384	Pot_ch09	90.68	238484	238124	6.33614	6.3145	6.25785	6.17102	6.25692	7.7025	7.24393	7.35611	7.43756	8.16657	7.94237	6.13397	6.02171	7.661	6.16227	7.6497	7.09589	8.37489	7.61259	6.66716	6.57278	6.6948	7.99444	8.23656	8.9572	6.51289	8.01843	8.52682	8.17426	8.23616	7.67288	7.44553	5.89817	5.90236	7.13392	7.58042	6.71288	6.86798	6.06438	7.18134
36405	MICRO.3019.C2	Heat shock protein DnaJ, N-terminal [Medicago truncatula]	20.2.1	stress.abiotic.heat	PGSC0003DMB000000490	Pot_ch02	99.01	313283	313586	7.70808	7.79525	7.76497	7.43293	7.59748	7.76802	7.35406	7.54253	7.34474	7.29303	7.20945	8.01719	7.66012	7.47874	7.53219	6.99978	7.68445	7.49126	7.67435	7.27705	7.4499	7.25309	7.39091	7.45133	7.37861	7.829	7.40573	7.58221	7.62806	7.42402	7.43628	7.4602	7.17201	7.55994	7.5415	7.38972	7.42925	7.47143	7.85592	7.13549
36406	MICRO.14791.C1	FVE [Pisum sativum]	27.3.62	RNA.regulation of transcription.Nucleosome/chromatin assembly factor group	PGSC0003DMB000000040	Pot_ch03	96.22	1334938	1335537	10.1419	10.3283	10.3736	10.4885	9.888	10.1121	9.94711	9.71898	9.86605	10.1557	9.55967	9.50563	9.79196	10.3857	9.98324	10.3268	9.89254	10.5649	9.86363	10.3751	10.1826	10.3746	10.5851	10.5631	10.3979	10.7136	10.3826	10.475	10.203	10.2255	10.3265	10.43	10.194	9.66928	9.8016	9.87242	9.76029	9.67681	10.2744	9.61289
36408	MICRO.1638.C1	Putative leucine-rich repeat resistance protein, identical [Solanum demissum]	35.2	not assigned.unknown	Not Unique	#N/A	98.44	NA	NA	6.2918	7.34917	7.50811	6.84456	5.8678	6.95102	6.45878	7.03729	6.94536	7.17956	6.60572	7.43306	7.11333	7.47609	6.98361	7.10012	7.02445	6.6367	7.82595	6.55876	6.31028	7.05984	6.59601	6.50803	6.43784	6.24689	6.24877	6.03876	6.62683	6.88295	6.27317	7.48577	7.06726	6.62328	7.33632	7.49324	7.5818	6.76661	6.91727	6.70715
36412	MICRO.7288.C1	Heat shock protein Hsp70 [Medicago truncatula]	20.2.1	stress.abiotic.heat	PGSC0003DMB000000334	Pot_ch09	99.32	672961	672083	9.2128	8.79581	8.11359	9.03099	8.38535	8.6202	8.45345	8.69437	9.48655	9.12755	8.79459	8.7426	8.06425	9.12783	7.97612	9.00665	9.13963	11.1901	8.65308	10.1283	10.5542	9.33762	11.248	10.397	8.98045	9.9625	9.90482	9.56947	10.9996	10.6241	11.1278	9.54543	8.89958	8.26827	9.07811	8.62901	9.19293	8.09236	9.09197	8.60096
36414	MICRO.3367.C1	unknown protein [Arabidopsis thaliana]	35.2	not assigned.unknown	PGSC0003DMB000000184	Pot_ch04	100	403530	404049	10.9879	10.5713	10.9568	11.0471	11.2036	10.5067	11.1045	11.0477	10.5223	10.0405	8.32373	11.2898	10.6057	10.4361	10.5016	11.3161	10.6223	10.9007	9.1222	9.93564	9.95656	9.5301	10.9639	10.8901	9.14322	9.46349	10.3849	9.86968	9.05137	9.8694	11.5049	10.2871	8.81488	10.6733	10.9026	10.1914	11.4317	9.15748	11.6457	9.83638
36417	MICRO.2316.C1	unknown protein [Arabidopsis thaliana]	35.2	not assigned.unknown	PGSC0003DMB000000003	Pot_ch05	96.82	1776725	1777321	12.0204	12.2255	12.6234	12.3401	12.3812	12.4398	12.7521	11.5135	12.5811	12.6444	11.7654	12.1105	11.8652	11.71	12.9991	12.56	12.5109	12.3741	12.0524	12.0273	12.1165	12.6933	12.1718	12.3338	11.7535	12.5666	11.3849	12.4476	12.4992	12.3326	11.8767	13.0136	11.608	11.51	11.5889	11.9197	13.088	11.4952	11.8274	12.2342
36419	bf_mxflxxxx_0034c01.t3m.scf	NA	35.2	not assigned.unknown	PGSC0003DMB101000128	Pot_ch06	95.87	1431638	1431518	5.90069	7.34196	6.06438	5.99082	7.20796	6.53608	6.14824	6.25168	6.26883	6.58489	6.86412	5.89746	6.11627	6.52325	6.35013	6.64035	6.07236	6.0997	5.89973	8.90768	5.83364	7.83022	7.04585	7.40897	7.24223	6.82667	9.04793	7.02489	7.63842	5.87658	6.90737	5.90832	5.7759	5.94912	6.48246	5.95753	6.9884	6.94935	6.08578	7.59327
36425	MICRO.4270.C1	phosphatidic acid phosphatase alpha [Vigna unguiculata]	26.13	misc.acid and other phosphatases	PGSC0003DMB101000051	Pot_ch05	97.67	863904	864330	9.48129	7.93842	8.09853	7.37839	7.14849	9.14526	8.14228	9.67663	7.94544	9.46112	9.27818	8.93254	9.22409	8.18168	7.30437	9.63027	8.14183	7.46603	9.1544	9.25573	6.8648	8.99508	8.80581	7.32705	8.70548	7.3645	7.29866	9.21574	6.86529	8.66132	7.79753	8.03941	8.82117	7.68484	9.3146	8.81267	9.32683	7.38955	9.47917	7.45133
36426	MICRO.14072.C1	putative L19 ribosomal protein [Solanum lycopersicum]	29.2.1.99	protein.synthesis.chloroplast/mito - plastid ribosomal protein.unknown	PGSC0003DMB000000098	Pot_ch01	99.3	1717816	1718101	8.80296	9.1964	8.62625	9.39705	8.5066	8.74701	8.65982	8.88201	8.93233	8.59144	8.44023	9.09408	9.11674	8.93687	8.6411	9.36412	8.88233	9.66193	9.27675	9.2098	9.93387	9.06846	8.97485	8.83718	9.17428	9.38177	9.08968	9.21944	9.12335	8.90193	8.65308	9.39012	9.06099	9.51223	9.00922	8.84633	8.85241	7.92317	8.55322	8.51467
36427	bf_mxflxxxx_0067e11.t3m.scf	NA	35.2	not assigned.unknown	PGSC0003DMB000000039	Pot_ch03	97.32	1101307	1101717	7.4602	7.45305	6.77329	6.64799	6.52061	7.2653	6.37882	6.98604	7.02484	7.38815	7.4539	7.02341	7.06251	6.89536	7.79265	6.37392	7.02143	6.20016	7.08657	6.88627	6.767	6.73732	6.01786	6.00768	6.00423	6.42626	6.31889	6.49162	6.13254	7.23751	6.16376	6.58325	6.75323	7.05044	6.52991	7.67267	6.77726	7.14046	6.80837	6.61391
36430	MICRO.14011.C1	unknown protein [Arabidopsis thaliana]	35.2	not assigned.unknown	PGSC0003DMB000000098	Pot_ch01	100	1573066	1573799	6.44105	6.8273	6.87091	6.74567	6.56088	6.32905	6.88391	6.71404	6.73343	6.60153	7.77488	7.20181	6.56797	6.71608	6.49732	7.32705	6.72238	6.24416	6.8728	6.49423	6.47894	6.41961	6.398	6.47782	6.43562	6.46946	6.36068	6.61165	6.51601	7.07051	6.62191	7.00017	7.13656	6.86308	6.79686	6.63116	6.79499	6.763	7.03179	7.10697
36433	MICRO.12702.C1	NA	35.2	not assigned.unknown	PGSC0003DMB000000243	Pot_ch05	98.99	237221	237616	8.57999	7.55865	7.82147	7.80579	7.65549	8.3543	7.61194	8.35834	7.72664	8.82887	8.47342	8.896	8.64411	7.43607	8.4364	8.09613	8.0415	7.97651	9.01369	8.64139	8.32641	8.9087	8.38441	8.18622	8.24148	8.24072	8.18453	7.95785	8.09299	8.53096	7.91866	7.67246	8.62298	7.38815	8.76308	8.73208	8.33005	7.89139	9.02326	7.3287
36434	MICRO.3164.C8	Polyprotein, putative [Solanum demissum]	35.2	not assigned.unknown	Not Unique	#N/A	95.43	NA	NA	9.15725	7.06737	6.88808	6.7049	6.76247	7.35293	7.47393	9.34682	6.92968	6.86547	9.12062	9.10481	8.97973	8.83945	7.20084	7.7421	7.1659	6.39631	9.27989	8.16851	6.73712	7.08815	6.86547	6.66969	8.08402	7.04823	7.98953	6.77015	6.73826	8.08744	8.83275	7.86228	9.27639	9.09999	9.01069	9.32624	8.09991	8.04109	8.98773	6.83245
36435	MICRO.3444.C1	fatty acid hydroperoxide lyase [Solanum tuberosum]	20.1.08	stress.biotic.secondary metabolites	PGSC0003DMB000000468	Pot_ch07	98.31	400187	399004	7.07311	6.31486	7.01598	6.96864	9.15657	8.1749	6.38045	8.94981	8.67307	6.86063	9.27309	8.10105	8.67894	6.56239	8.79171	6.0927	7.42568	6.26372	7.58957	6.18777	6.04439	7.36995	6.72994	7.84921	7.48406	7.07491	8.64423	7.76517	6.58429	7.87098	6.45455	6.54987	7.10453	7.71159	7.60308	7.36576	7.6291	6.79126	7.18507	9.14447
36437	MICRO.5794.C2	ENTH/VHS [Medicago truncatula]	35.2	not assigned.unknown	PGSC0003DMB000000460	Pot_ch04	99.73	270567	271304	9.80785	10.2938	9.9181	9.60758	9.97831	9.58338	10.1535	10.1147	9.74783	9.83334	8.9452	9.68906	9.8153	9.69278	9.68602	9.49978	9.86406	9.23027	9.33584	9.47257	9.78255	9.247	9.18061	9.28194	8.77917	9.29654	9.00244	8.93097	8.78126	9.27939	9.26371	9.62817	9.35539	9.95796	9.4197	9.78764	9.33268	9.0715	9.27419	8.77769
36439	PPCBE53TH	Multicystatin (MC)	29.5.15	protein.degradation.inhibitors	PGSC0003DMB000000087	Pot_ch06	94.87	8217	8606	7.33914	6.40981	7.63386	8.75943	10.9512	6.37159	8.80793	8.46799	7.77276	6.19198	8.16476	7.58403	7.83446	11.422	6.11338	6.13193	6.72671	6.74859	6.58116	8.4364	6.30134	10.0976	6.97717	10.5353	11.1594	10.6599	11.8886	8.19261	7.413	6.11812	10.5003	8.60504	8.63931	10.24	9.74906	7.01576	7.92399	11.009	9.48419	8.61466
36440	MICRO.6396.C2	unknown protein [Arabidopsis thaliana]	35.2	not assigned.unknown	PGSC0003DMB000000277	Pot_ch01	96.18	738488	737226	9.14862	8.83511	9.21145	8.61773	9.14046	8.91839	9.0409	8.94938	8.92911	8.90332	8.95654	9.16789	9.19124	8.76185	8.6726	8.58742	8.85311	8.61086	8.53248	8.62941	9.33466	8.39762	8.51386	8.46532	8.1299	8.99802	9.33615	9.29914	9.50619	8.53514	8.95492	9.00861	8.31849	8.46506	8.35821	8.98275	8.73622	8.56543	8.37985	8.50591
36441	MICRO.8351.C1	Zinc finger, RING-type [Medicago truncatula]	29.5.11.04.02	protein.degradation.ubiquitin.E3.RING	PGSC0003DMB000000100	Pot_ch01	98.91	1382854	1383859	12.0646	12.0637	11.8384	12.1205	12.6654	11.9934	12.077	12.192	12.3233	11.844	12.0195	12.0532	12.0334	11.6198	12.2872	11.8512	12.3951	13.1275	11.7535	13.5216	12.9006	13.0578	13.1337	13.2458	12.7797	13.0528	12.9338	12.8206	12.8289	12.6394	13.063	12.424	11.9387	12.2332	11.8758	12.142	12.1793	13.0677	12.1429	12.4173
36443	MICRO.12005.C1	aldose 1-epimerase [Arabidopsis thaliana]	3.5	minor CHO metabolism.others	PGSC0003DMB000000055	Pot_ch03	98.81	104342	105099	7.36094	7.09793	7.75964	6.88034	7.58716	8.12445	7.67714	7.43058	7.37994	8.34381	7.73863	7.91576	7.83073	7.65439	7.7015	7.98576	7.70825	7.9911	7.83827	8.65642	8.53583	8.17349	7.83164	8.63013	8.59918	8.39327	8.86222	8.61018	8.79058	7.47938	7.83198	7.79776	7.11271	8.19124	7.92962	7.84219	7.42265	7.70027	7.50343	8.19012
36447	MICRO.5690.C3	unknown protein [Arabidopsis thaliana]	35.2	not assigned.unknown	PGSC0003DMB000000550	Pot_ch06	99.27	121539	120993	7.68032	7.60267	7.53574	7.62419	8.03296	7.58236	7.10012	7.88917	8.27698	7.78382	8.22865	7.8135	7.64389	7.20157	8.12094	7.20945	8.21263	7.96252	7.62676	8.15404	8.10053	7.96358	7.94819	7.85169	7.92128	7.9893	8.05965	7.61911	7.98612	7.70866	7.9683	7.46049	6.91402	8.0646	7.12514	7.7535	7.24322	7.56922	7.64785	7.47529
36448	MICRO.15819.C1	unknown protein [Arabidopsis thaliana]	35.1.5	not assigned.no ontology.pentatricopeptide (PPR) repeat-containing protein	PGSC0003DMB000000040	Pot_ch03	98.89	1744246	1745053	7.68115	8.01662	7.92875	8.18153	7.6807	7.77599	7.82856	8.07239	7.7724	7.83311	7.56424	7.77674	8.0341	7.9082	8.19588	8.02544	7.95443	7.4117	8.02	7.21369	7.1838	7.55709	7.46982	7.50296	7.34768	7.56364	8.02011	7.53289	7.08131	7.5679	7.7539	7.65098	7.65084	7.67477	7.56031	7.45931	8.10461	7.37796	8.20009	7.64053
36454	MICRO.212.C3	UDP-glucose:solanidine glucosyltransferase [Solanum tuberosum]	26.02	misc.UDP glucosyl and glucoronyl transferases	PGSC0003DMB000000144	Pot_ch08	94.7	87611	88892	8.38708	8.49162	8.5122	8.43681	7.67344	8.08059	7.36541	8.84927	8.42433	8.2561	8.4035	9.25832	7.91541	7.83446	7.92962	8.66511	8.69323	8.9712	7.44105	8.99305	8.89473	8.52548	8.55814	8.40784	9.2184	7.55299	8.90169	9.00075	8.08331	8.16259	8.17463	7.50138	8.74502	8.35118	8.82234	7.98778	7.91224	9.26806	8.66602	9.8127
36457	MICRO.5977.C1	unknown protein [Arabidopsis thaliana]	35.2	not assigned.unknown	PGSC0003DMB000000549	Pot_ch11	97.11	47033	48171	9.57222	9.29019	9.40152	9.39075	9.03401	9.8389	9.66636	9.75383	9.52199	9.64715	9.57193	9.42932	9.73693	9.47609	9.50001	9.9383	9.78103	9.09524	9.85448	9.61224	9.00293	9.43192	9.34496	9.21029	9.43988	9.08041	9.53946	9.45154	8.9087	9.18618	8.59449	9.60492	10.3838	9.67663	9.81367	10.2458	9.44485	9.5507	10.0194	10.0668
36460	MICRO.3437.C2	unknown protein [Arabidopsis thaliana]	35.1.41	not assigned.no ontology.hydroxyproline rich proteins	PGSC0003DMB000000076	Pot_ch07	99.67	1618149	1617229	9.64219	9.84491	9.7408	9.83205	9.48419	9.51333	9.93761	9.53647	9.72117	9.50259	9.54784	9.8121	9.87505	9.4688	9.94272	10.0576	9.93084	9.62817	9.59779	9.45211	9.57193	9.81882	9.81569	9.50673	9.94607	9.46904	9.67681	9.5108	9.13455	9.67261	9.87417	9.70302	9.85507	9.68575	9.61686	9.84706	9.79967	9.70603	9.97068	9.76403
36462	MICRO.5877.C2	hypothetical protein [Arabidopsis thaliana]	35.1	not assigned.no ontology	PGSC0003DMB000000584	Pot_ch06	98.38	31084	31701	11.9296	12.3539	11.8006	12.2459	10.8401	11.2219	11.3738	11.7313	11.3935	11.8541	11.197	12.0069	11.1352	11.3576	11.1959	11.4258	11.7273	10.6567	11.4208	9.341	10.0856	10.6917	10.8507	10.809	9.65698	10.6265	10.2307	10.3483	10.3156	11.6643	11.1578	11.6961	12.0593	12.0214	11.347	11.8699	11.1759	10.6793	12.4826	11.2304
36464	MICRO.14195.C3	NA	35.2	not assigned.unknown	PGSC0003DMB000000474	SL2.10ch12	93.24	343528	343013	7.58686	6.99267	7.9844	6.61435	7.49491	6.4909	5.95304	6.43174	6.0393	7.52841	7.43863	6.82567	6.52325	7.76648	6.39376	6.2331	6.17369	6.13549	6.82043	6.0713	6.41149	7.25426	6.16595	6.05946	7.26577	7.55978	6.92146	7.29448	6.37985	7.10469	5.92734	7.71876	7.473	7.37882	7.33592	6.18669	6.07321	6.39189	6.7077	7.17636
36465	MICRO.15267.C1	NA	35.2	not assigned.unknown	PGSC0003DMB000000116	Pot_ch12	97.51	59059	58779	5.84958	7.89853	5.7759	5.8246	7.88784	5.86216	6.02391	5.85995	8.02826	5.90749	8.08083	8.18784	5.91591	5.80659	7.93611	6.08998	7.85082	8.52682	5.92851	8.51494	8.66783	5.94159	8.46024	5.85933	8.45182	5.98158	5.97478	6.06598	8.32329	8.06035	5.83151	5.78538	5.7674	5.97535	5.85317	7.86813	7.92196	7.92414	5.92134	8.18929
36467	bf_ivrootxx_0027b01.t3m.scf	WD-40 repeat [Medicago truncatula]	35.1	not assigned.no ontology	PGSC0003DMB000000126	Pot_ch03	97.71	280920	281395	6.72184	6.93757	6.59726	6.8	6.51242	6.77811	6.84226	6.75482	6.62892	6.68261	6.76838	6.48326	6.6415	6.56579	7.13737	6.71384	6.67081	7.2281	6.68886	7.32443	7.05464	7.17774	6.88542	6.97336	7.06294	6.98992	7.03173	6.77993	7.05222	6.76956	6.79074	6.82573	6.44786	6.80684	6.5929	6.78201	6.52356	6.7674	6.63145	6.59984
36469	MICRO.1100.C1	Uroporphyrinogen decarboxylase, chloroplast precursor (URO-D) (UPD)	19.7	tetrapyrrole synthesis.uroporphyrinogen decarboxylase	PGSC0003DMB000000245	Pot_ch06	99.75	291021	291807	9.54812	8.48114	9.06676	9.04129	9.90421	9.33446	8.90896	9.7308	9.61224	9.29454	9.55558	9.22142	9.69406	8.98643	9.701	8.88422	9.32107	10.2285	9.56764	10.4159	10.4822	9.88386	10.5344	10.3527	10.004	9.78578	9.50714	9.50091	9.96145	9.74627	9.66724	8.92704	8.92549	9.26918	9.48741	9.54355	9.0504	9.1212	9.2022	9.69871
36471	MICRO.11741.C1	acyl-CoA thioesterase/ catalytic/ hydrolase, acting on ester bonds [Arabidopsis thaliana]	35.1	not assigned.no ontology	PGSC0003DMB102000083	Pot_ch02	100	477908	477381	9.14526	8.93959	8.4797	8.3785	9.10444	8.77974	9.0504	8.72928	8.89365	8.68249	9.38289	9.22409	9.52914	8.97326	9.28732	9.37805	8.66734	8.44198	9.1539	8.97609	8.78795	8.72573	8.50689	8.73523	8.30091	8.66132	8.7277	8.45525	8.60256	8.56794	8.80823	8.43465	8.59519	9.335	9.16052	9.39183	8.82234	8.73913	9.23478	9.13868
36472	BF_LBCHXXXX_0027B05_T3M.SCF	NA	35.2	not assigned.unknown	PGSC0003DMB000000526	Pot_ch01	99.59	2162	1678	8.40737	9.32028	9.20038	8.76359	8.46555	8.97437	8.35321	8.87399	8.68588	8.66845	8.77038	9.01369	8.57548	8.71133	8.82696	7.99489	9.05922	8.13046	8.97841	7.77557	6.55352	7.78887	7.81667	7.41271	7.68775	8.04066	8.00901	7.8644	7.80032	7.09323	8.04791	7.5525	8.50469	8.53038	8.42732	8.76359	8.59623	8.3421	8.94699	8.19261
36475	MICRO.1592.C1	hydrolase, hydrolyzing O-glycosyl compounds [Arabidopsis thaliana]	35.1	not assigned.no ontology	PGSC0003DMB000000262	Pot_ch07	99.61	377341	378102	7.40434	7.25771	6.4617	7.64913	7.41187	7.67379	7.67673	7.87168	7.30107	6.81505	7.85973	7.59068	7.81831	8.7107	8.38041	7.81733	7.2843	9.91208	7.10391	8.87682	10.0255	8.99549	8.78713	10.2323	9.48279	7.9462	9.26189	8.49868	8.65834	8.58297	8.80272	7.61715	7.09892	7.25827	7.47357	7.541	7.96547	9.46795	7.59086	8.47033
36476	MICRO.2954.C1	Os01g0629900 [Oryza sativa (japonica cultivar-group)]	30.6	signalling.MAP kinases	PGSC0003DMB000000102	Pot_ch07	99.15	1485717	1485246	9.01904	8.73142	9.02068	9.17266	8.87347	8.7396	8.83161	8.73449	8.72142	8.74533	8.79766	9.05013	8.57567	9.25062	8.92038	8.56343	8.97143	8.4906	8.99624	7.74393	7.95111	7.43739	7.57601	7.80672	7.68806	7.63364	8.02305	7.48919	7.43178	8.20098	7.8988	9.49664	8.31403	8.9162	8.98773	8.69214	9.20542	8.74098	8.94494	8.67431
36477	bf_mxlfxxxx_0052h10.t3m.scf	unknown protein [Arabidopsis thaliana]	35.2	not assigned.unknown	PGSC0003DMB102000029	Pot_ch04	NA	NA	NA	7.8821	7.75032	7.77025	8.05254	8.15437	7.85973	8.02971	8.05254	8.12509	7.81543	8.06747	8.06534	8.00479	8.02	8.33395	7.83311	7.96713	7.89434	7.96881	7.76622	7.66368	7.74866	7.84552	7.65187	7.77557	7.72293	8.06644	7.77941	8.26149	7.6621	7.90796	7.91111	7.93197	7.98096	7.96341	7.99149	7.99228	8.05614	7.83886	8.22305
36481	MICRO.11926.C1	catalytic [Arabidopsis thaliana]	35.2	not assigned.unknown	PGSC0003DMB000000244	Pot_ch02	96.41	814412	815190	9.91674	8.91147	9.28344	9.10728	9.64834	9.88277	9.21013	9.87073	9.90116	9.28613	9.74241	9.75445	9.41085	9.429	9.27694	9.92859	9.9611	9.58601	9.92921	9.48007	7.70544	8.25743	7.99298	8.2735	8.05896	9.45728	8.72355	8.72519	9.34305	9.76096	8.66396	9.91615	8.65642	9.86429	9.72081	9.99297	10.1407	9.54838	9.2912	8.85142
36484	POAC549TP	chloroplast HSP70 [Cucumis sativus]	20.2.1	stress.abiotic.heat	PGSC0003DMB000000353	SL2.10ch11	98.95	371179	371750	9.50062	8.91324	9.47807	8.96701	8.73142	8.82609	8.81267	8.78514	9.11472	9.2128	8.74995	8.811	9.02504	8.98068	9.51024	9.07898	9.17701	9.58686	9.14611	8.77219	9.44485	9.17133	10.1107	8.74673	8.39278	9.44566	9.27639	9.12783	10.1037	10.0484	10.0173	9.4203	9.39418	8.95303	9.41106	8.58814	9.54006	8.13836	9.55883	8.44876
36485	MICRO.1688.C2	GTP-binding protein [Capsicum annuum]	35.2	not assigned.unknown	PGSC0003DMB000000320	Pot_ch02	96.99	343911	343555	12.9019	12.1971	12.5142	12.5578	12.8874	13.4834	12.8771	12.3046	12.1267	12.4027	12.0637	12.9353	13.0372	12.17	13.0834	12.5153	12.2065	12.0097	12.357	12.7607	12.7294	12.2791	11.8683	12.7884	12.7711	12.7546	12.6394	13.3277	12.1142	11.9814	12.3693	11.8541	13.6681	13.0153	13.2255	12.2498	12.2469	12.5473	13.3018	11.8533
36487	MICRO.779.C11	NA	35.2	not assigned.unknown	Not Unique	#N/A	92.61	NA	NA	8.2838	7.73333	7.84101	7.51351	7.50024	7.88476	7.99413	8.66655	7.51796	7.48919	7.67327	8.71106	7.56152	7.61987	7.68393	7.19889	7.67652	6.84033	7.9051	6.72563	6.77804	6.85977	6.89853	6.68324	7.40573	7.87341	7.42689	7.19889	7.77599	7.46696	7.65549	7.87785	7.7465	7.58236	7.55421	7.64389	8.21699	8.32434	8.75571	8.74162
36488	BF_LBCHXXXX_0031C06_T3M.SCF	NA	35.2	not assigned.unknown	PGSC0003DMB000000180	Pot_ch06	96.7	977357	976936	10.1652	10.3818	10.2093	9.79569	9.70911	9.94235	10.0102	10.1553	9.81597	10.0554	9.96449	10.087	10.2469	10.2751	9.7697	9.88053	9.84789	9.71898	10.3101	9.98324	9.60994	9.58268	9.9638	10.0136	9.55394	10.0321	9.42733	9.94484	9.59628	9.74652	9.91906	10.3326	9.70521	9.89462	10.2044	9.87953	10.1403	9.69688	9.98631	9.71117
36489	MICRO.10999.C1	NA	35.2	not assigned.unknown	PGSC0003DMB000000492	Pot_ch10	98.73	188545	188389	8.51673	9.38747	9.22615	9.04752	8.85102	9.16359	9.09332	9.21145	9.13479	8.99767	8.43681	9.2975	9.09656	9.09408	8.82524	9.08994	9.10667	8.71106	8.90013	8.17826	8.24442	8.66368	7.96867	8.01164	8.57089	8.69919	9.16489	9.10617	8.70087	9.03532	8.60394	8.76936	9.26859	8.80464	9.05465	8.87568	8.90701	9.07613	8.72093	9.09776
36490	MICRO.14487.C2	mitogen-activated protein kinase kinase [Solanum tuberosum]	30.6	signalling.MAP kinases	PGSC0003DMB000000040	Pot_ch03	99.66	382140	383010	8.13476	7.721	7.34724	7.48728	8.24569	7.91706	8.09999	7.99936	8.37334	8.34271	8.25797	7.68504	8.07547	7.67725	7.6235	8.8016	7.90621	8.75118	7.85295	9.37769	8.23364	8.5524	8.6505	9.09229	8.93395	8.30091	8.75428	8.60874	8.743	8.25685	8.63416	8.14791	7.90969	8.49108	8.12681	8.28277	8.0717	8.6035	7.86664	8.59005
36493	bf_arrayxxx_0080h08.t7m.scf	Peptide chain release factor 2 [Medicago truncatula]	35.2	not assigned.unknown	PGSC0003DMB000000179	Pot_ch04	98.68	889695	890073	9.29914	9.3674	9.69161	9.87741	9.80847	9.50214	9.4623	9.58538	9.95247	9.28642	10.2255	9.78472	9.67753	9.493	9.8271	9.30195	9.86429	10.0773	9.93694	9.92214	10.0179	9.74652	10.0229	10.0089	9.75502	9.67038	9.78856	9.64	10.2867	9.91505	9.81244	9.73797	9.68808	9.67681	9.77313	9.60611	9.86968	9.70234	9.46207	9.77106
36497	MICRO.14346.C2	unknown protein [Arabidopsis thaliana]	35.2	not assigned.unknown	PGSC0003DMB101000051	Pot_ch05	98.18	374473	373600	7.77025	7.31925	7.05372	7.47766	7.25023	7.6313	7.82869	7.91224	7.78324	8.26727	8.25816	7.98096	7.98953	7.73458	7.90272	7.94871	7.68352	8.32761	8.13435	8.73913	7.661	9.00764	8.05181	8.44876	9.33887	8.10461	8.86957	9.02351	7.52061	8.16269	7.82166	7.35258	7.8787	7.48963	7.56666	7.73635	7.80231	8.12287	7.87901	7.82538
36498	bf_mxlfxxxx_0010g09.t3m.scf	NA	35.2	not assigned.unknown	PGSC0003DMB000000160	Pot_ch12	95.58	775849	776229	9.1544	9.19674	8.91385	9.36599	8.65846	8.95957	8.85944	9.4623	9.3891	9.08057	8.58877	8.88577	9.22565	9.45911	8.77555	9.24382	9.42293	8.28808	9.21574	8.18929	7.5939	8.07758	7.72127	8.06508	7.86988	8.18276	8.96934	8.32772	7.89991	8.73004	8.68588	9.30268	9.21594	9.25483	9.19472	9.18045	9.01526	9.09656	9.48355	8.89473
36500	cSTB41K22TH	actin-like protein [Arabidopsis thaliana]	31.1	cell.organisation	PGSC0003DMB000000050	Pot_ch06	99.37	1869882	1870198	9.52645	9.7312	9.96188	10.0713	9.39835	9.85061	9.72688	9.89055	9.45911	9.73379	9.20062	9.50592	9.89166	9.85448	9.60728	10.2159	9.64715	9.0456	10.0089	9.21976	8.79581	9.24442	9.23884	9.30035	9.45759	9.451	9.15581	9.80491	8.95927	9.29291	9.29418	9.94607	9.99297	9.52173	9.88871	9.4668	9.85287	9.34573	9.8674	9.18516
36501	MICRO.14205.C2	RAMOSUS4 [Pisum sativum]	29.5.11.04.03.02	protein.degradation.ubiquitin.E3.SCF.FBOX	PGSC0003DMB000000116	Pot_ch12	99.42	577244	576387	9.02411	9.05519	9.22003	8.85142	8.73113	9.17954	9.18765	9.29091	9.27791	8.81194	8.90848	9.30487	9.25623	8.814	9.32904	9.19785	9.33633	8.65867	8.93382	9.11854	8.98068	8.67237	8.59347	8.34414	8.31922	8.64628	8.82419	8.56164	9.17578	9.33129	8.63956	8.95378	8.36786	8.96621	8.89473	9.54265	9.37567	8.90952	9.19094	8.32081
36504	MICRO.7107.C7	oligopeptide transporter OPT-like [Oryza sativa (japonica cultivar-group)]	34.13	transport.peptides and oligopeptides	PGSC0003DMB000000039	Pot_ch03	99.32	1187520	1187228	8.56972	5.72752	5.73772	5.85663	5.7653	9.29182	5.80148	5.84387	8.48453	9.13158	8.40128	5.73826	8.76818	8.65901	8.64628	5.57975	8.75885	7.90036	9.11793	5.87889	7.92995	5.88204	5.72549	7.8239	8.57217	8.14003	5.63296	8.56237	8.41067	5.76149	5.67424	5.94159	8.71678	5.72157	5.72994	8.5124	8.78483	8.48585	5.82598	8.08977
36509	MICRO.6905.C1	unknown protein [Arabidopsis thaliana]	35.1	not assigned.no ontology	PGSC0003DMB000000415	Pot_ch02	96.12	343454	344294	11.9705	11.9461	11.5271	11.5806	11.6985	11.6716	12.1587	11.7784	11.6478	11.8375	11.5601	11.7386	12.1067	12.2236	12.1076	12.0832	11.6148	10.601	11.7313	11.3289	11.0547	11.6767	11.5088	11.4932	11.462	11.4141	11.8525	11.2995	10.8453	11.0352	11.9504	12.1076	11.2921	11.7824	11.5628	11.9575	11.5755	11.2935	11.8807	12.0352
36510	MICRO.2656.C1	ATP binding / DNA binding / DNA-dependent ATPase/ nucleoside-triphosphatase/ nucleotide binding [Arabidopsis thaliana]	28.2	DNA.repair	PGSC0003DMB000000076	Pot_ch07	98.8	390027	390359	6.52418	6.9329	6.88264	7.25869	7.4399	7.04521	6.62647	6.9866	6.84549	7.05206	6.57331	7.04801	6.87018	6.61252	6.90624	6.96909	6.91111	7.2691	7.10053	7.47842	7.34465	7.31652	7.59186	7.31293	7.0563	7.20733	6.62582	7.25813	6.85101	6.76884	7.21557	6.56526	6.55542	6.8186	7.11652	6.86253	7.44183	6.41333	6.91827	6.67306
36511	POABN38TP	hypothetical protein OsI_036808 [Oryza sativa (indica cultivar-group)]	28.1	DNA.synthesis/chromatin structure	PGSC0003DMB000000500	Pot_ch01	97.31	294338	293447	7.04461	6.90606	7.5054	7.64657	7.18134	6.92299	6.66878	7.27557	7.21619	6.75773	6.69707	7.30595	6.62647	6.6592	6.52076	6.4024	7.24779	7.47906	7.2634	7.12479	7.35345	7.04629	7.63101	7.13188	6.40687	7.53985	7.26172	7.06684	7.32532	6.39444	6.75561	6.51812	6.45602	6.26966	7.18943	6.67285	6.75661	6.26177	6.66047	6.12264
36513	MICRO.9676.C2	unknown [Arabidopsis thaliana]	35.2	not assigned.unknown	PGSC0003DMB101000012	Pot_ch02	100	957465	957907	9.17404	8.73981	8.44751	8.70053	9.05188	8.896	9.01757	8.68674	8.76835	8.75139	8.80739	8.97191	9.0541	8.76359	8.82144	9.02439	8.83561	8.6546	9.27309	8.9378	8.44786	8.59198	8.86858	8.89495	8.58641	8.89909	8.99531	8.56188	8.83945	8.52061	9.05499	9.05137	8.44637	8.77294	9.08836	8.7038	8.83964	9.09197	8.64628	8.95976
36515	MICRO.10732.C1	HUA enhancer 2 [Arabidopsis thaliana]	27.1	RNA.processing	PGSC0003DMB000000328	Pot_ch05	98.35	287562	287139	8.33304	9.12312	8.96217	9.12783	8.90082	8.63793	8.76676	8.90082	8.5052	7.93626	8.14287	8.55558	8.60619	8.71385	8.18426	8.51521	8.65151	8.09299	8.60632	8.21328	8.58448	7.66012	8.57849	8.73677	7.435	8.18082	7.77577	8.3372	7.68504	8.45323	8.33535	8.3211	8.12427	8.80488	8.70162	8.56043	8.32859	8.64628	8.55647	8.19444
36516	MICRO.7921.C1	Actin-depolymerizing factor 2 (ADF-2)	31.1	cell.organisation	PGSC0003DMB000000577	Pot_ch04	100	179068	178635	12.7607	12.782	11.7938	11.9532	12.0298	12.038	12.9583	11.9618	12.1438	12.9413	12.8	12.1928	12.7722	12.6327	12.8874	12.9597	12.1832	12.6492	11.9985	13.3983	12.8384	13.0136	12.8261	13.3352	13.0864	13.1173	12.7711	12.8719	13.0788	12.8476	12.5427	12.7786	11.9917	12.6894	11.7297	12.6114	11.9135	12.0885	11.6339	12.2157
36517	MICRO.2260.C4	cinnamic acid 4-hydroxylase [Solanum tuberosum]	16.2.1.02	secondary metabolism.phenylpropanoids.lignin biosynthesis.C4H	PGSC0003DMB101000128	Pot_ch06	99.14	1410741	1409932	12.9126	11.6443	12.8194	13.1488	13.559	11.4835	12.4541	12.0097	12.7546	11.6635	12.7809	13.2239	11.7894	11.3218	12.9784	11.2633	13.0804	14.1548	12.275	14.4197	15.025	13.8117	14.2843	14.1511	13.5934	13.7933	13.5504	13.1354	13.012	12.6543	14.2368	12.5484	12.7772	13.1191	11.3452	12.6049	11.7209	12.9669	12.1843	12.6183
36518	MICRO.10748.C1	unknown protein [Arabidopsis thaliana]	35.2	not assigned.unknown	PGSC0003DMB000000155	Pot_ch12	96.93	413366	413689	6.93949	7.28485	6.7462	6.95322	6.91957	6.73504	7.17512	6.97762	7.03124	7.13463	7.13305	7.03903	6.91727	6.49684	6.84356	6.78039	6.8932	6.90373	6.50677	7.06699	7.25589	7.01686	7.01344	6.94042	7.79644	6.42718	7.38426	7.52562	6.80614	6.95851	6.90439	6.36753	6.27787	6.74766	6.32612	6.63835	6.59969	6.47011	6.42826	6.84568
36520	MICRO.4488.C1	NA	35.2	not assigned.unknown	PGSC0003DMB000000415	Pot_ch02	97.54	112200	112767	5.90915	6.08767	7.07093	7.22672	5.98181	6.01156	5.88204	6.83633	6.84363	6.63605	5.85576	6.0883	5.92393	5.8784	6.01554	6.00501	6.91022	6.49613	6.09145	5.94576	5.97751	5.84661	5.90713	5.89434	5.72954	5.99732	6.29016	6.54069	6.54169	6.50379	5.74839	5.96201	5.82207	5.92393	6.12182	6.0713	7.31342	6.46316	5.94576	5.91733
36524	MICRO.347.C8	GTP1/OBG; NGP1, N-terminal [Medicago truncatula]	30.5	signalling.G-proteins	PGSC0003DMB000000096	Pot_ch07	97.38	178326	178821	13.0819	13.1322	13.3185	13.2886	12.7333	13.4688	13.029	12.8934	13.0078	13.3564	12.4771	12.8666	12.9444	13.1354	13.0804	12.6394	13.0723	12.782	13.2587	12.2255	12.853	12.8827	12.6336	12.1971	12.4738	13.0419	12.4888	12.7593	13.1473	12.8371	12.8976	12.6294	13.3964	12.7835	12.3539	12.7053	12.3771	12.6983	12.9488	11.859
36526	MICRO.3969.C1	Os12g0507000 [Oryza sativa (japonica cultivar-group)]	18	Co-factor and vitamine metabolism	PGSC0003DMB000000284	Pot_ch01	98.22	432257	431696	6.54046	6.41224	6.6282	7.0205	6.70092	6.46316	6.68934	6.52813	6.94472	6.74952	6.68872	6.99838	6.60072	6.44335	6.83939	6.31513	6.88995	7.1064	6.45984	6.88173	7.03037	7.05946	6.78207	6.91295	6.55914	7.24496	6.42311	6.97023	6.67369	6.98474	6.89584	6.57937	6.52356	6.71622	6.48461	6.55679	6.98947	6.66047	6.42676	6.55922
36532	SDBN005D22u.scf	unknown protein [Arabidopsis thaliana]	28.99	DNA.unspecified	PGSC0003DMB000000073	Pot_ch01	98.22	743067	743347	10.9557	9.98951	10.7059	10.5049	10.4928	10.5322	9.95903	10.615	10.8615	10.4216	10.5824	10.6977	10.6902	9.97863	10.313	9.78856	11.0768	11.2677	10.8424	10.7264	11.1442	10.9068	10.5609	10.4607	10.7371	10.4349	10.5864	11.0031	10.5218	10.6125	10.5755	9.90355	10.0366	10.2231	10.4026	10.7926	10.5007	10.5868	9.92283	10.0846
36533	MICRO.1169.C1	MYB-CC type transfactor [Solanum tuberosum]	27.3.20	RNA.regulation of transcription.G2-like transcription factor family, GARP	PGSC0003DMB000000119	Pot_ch11	99.87	39934	39183	9.76523	10.19	10.0194	10.2966	9.9973	10.0309	10.0725	10.0675	10.1965	9.82449	9.55092	10.1186	9.8209	9.95594	10.22	9.9193	10.3629	9.71963	9.89554	9.64745	8.89874	9.50324	9.66454	9.49919	9.17297	9.72661	9.5692	9.55883	9.18595	8.92502	9.78826	9.58429	10.0616	9.96082	9.71253	9.89055	10.203	10.1634	9.91875	9.31302
36538	MICRO.3564.C1	Os03g0182700 [Oryza sativa (japonica cultivar-group)]	29.2.3	protein.synthesis.initiation	PGSC0003DMB000000157	Pot_ch07	90.42	713853	713348	10.7178	7.88784	10.333	7.83839	11.0818	7.85147	8.26716	7.8135	7.95748	10.7966	10.7476	8.11987	8.23779	10.7853	8.27045	8.40567	7.8435	8.39278	8.19195	8.89546	8.70956	10.5499	8.67363	8.70491	10.6869	11.1079	10.6627	10.5101	8.52568	10.8076	8.15035	10.7931	10.6027	11.6051	11.214	7.96867	8.02667	8.28703	7.52612	10.9374
36541	MICRO.5661.C2	putative 5-oxoprolinase [Musa acuminata]	35.1	not assigned.no ontology	PGSC0003DMB000000021	Pot_ch09	97.87	863871	864810	8.83399	8.85424	9.52148	8.95654	9.06968	9.51467	9.32711	9.28412	9.49854	8.59733	9.42588	9.06935	9.45188	8.45294	8.82638	9.69946	9.73543	9.00042	9.06652	8.91296	8.55023	9.1196	9.11992	8.97295	9.0116	9.18436	9.05786	8.5826	8.94238	9.32462	9.26947	8.72164	9.40299	9.13609	9.00693	9.38205	8.90013	9.66158	9.28524	8.67337
36543	MICRO.15743.C1	Initiation factor eIF-4 gamma, middle [Medicago truncatula]	29.2.3	protein.synthesis.initiation	PGSC0003DMB000000149	Pot_ch10	99.15	828487	828837	11.8956	12.3897	12.095	12.1363	11.7588	11.9782	12.1492	12.0186	11.9311	12.3261	11.716	12.328	12.041	12.3077	11.8743	12.3098	12.0247	11.6827	12.095	10.7527	11.4533	11.7595	12.0058	10.8009	11.2336	11.185	11.3634	11.4421	11.2011	11.4461	11.2928	12.1124	12.1011	11.5041	12.0419	11.8902	12.1076	11.3745	11.9866	11.7832
36544	MICRO.1026.C4	histone H3 (H3-1.1)	28.1.3	DNA.synthesis/chromatin structure.histone	PGSC0003DMB000000608	Pot_ch01	93.78	158602	159162	8.00315	7.58871	7.82762	7.68761	7.89677	8.29871	7.85835	8.15557	7.50701	7.94683	8.6799	7.92078	8.12128	9.56149	7.4732	8.43182	7.55978	8.42446	8.00832	8.46712	9.01045	9.03099	9.19809	8.33515	11.0209	8.08977	11.1162	8.40567	8.60168	8.24593	8.02826	7.34368	7.67673	8.40693	8.40232	7.39461	7.06096	7.47722	7.86691	8.10004
36547	MICRO.1143.C4	putative mitochondrial NAD-dependent malate dehydrogenase [Solanum tuberosum]	8.1.09	TCA / org. transformation.TCA.malate DH	PGSC0003DMB000000096	Pot_ch07	97.28	704723	704326	9.76762	9.82353	10.1807	10.1164	10.2354	10.3454	9.77407	9.82026	10.0576	10.0569	9.75783	9.92018	9.9611	10.0795	10.0541	9.85474	10.2583	10.6692	9.97039	10.3787	10.6982	10.6182	10.4071	10.4407	10.4503	10.4434	10.1634	10.1218	10.5622	10.0211	10.0965	9.91674	10.3105	10.3287	9.75383	10.2204	10.1411	10.094	10.0562	10.0051
36548	SSBN003O11u.scf	hypothetical protein OsJ_029115 [Oryza sativa (japonica cultivar-group)]	35.2	not assigned.unknown	PGSC0003DMB000000070	Pot_ch08	98.28	1367202	1366912	7.26702	7.51019	7.35951	7.20892	7.15632	7.28504	7.24849	7.38178	7.34223	7.23153	7.33901	7.11292	7.3904	7.61285	6.84896	7.27787	7.37899	7.82087	6.92939	7.47589	8.20326	7.76109	7.48354	8.00551	7.85887	7.55447	7.45329	7.64282	7.68574	7.38972	7.66618	7.71968	7.20283	7.2444	7.1662	7.18689	6.9608	7.20084	7.3759	7.10391
36549	MICRO.11568.C1	NA	35.2	not assigned.unknown	PGSC0003DMB000000040	Pot_ch03	97.74	2560878	2559908	9.92381	9.65241	9.53181	10.3696	10.178	10.2327	10.2037	10.0691	9.99222	9.36547	9.77809	9.31302	10.163	9.6567	9.99507	9.71898	10.1902	9.567	9.36853	8.87422	8.77265	9.49171	9.15108	9.63553	9.56376	9.19039	9.49397	9.14147	8.67819	9.92381	9.38289	9.55906	9.33694	9.43762	9.4068	9.5271	9.27939	9.18945	9.64365	9.79133
36550	ACDA02983A07.T3m.scf	NA	35.2	not assigned.unknown	PGSC0003DMB103000019	Pot_ch04	99.45	758132	758494	8.26007	8.65308	8.39278	8.29127	8.27698	8.00479	8.47994	8.47172	8.14377	8.56873	7.90555	8.14947	8.6384	8.56092	8.08302	8.33107	8.2003	8.69376	7.86813	8.52317	8.29184	8.30563	8.38708	8.47441	8.41254	8.25522	8.45762	8.33742	8.03699	8.02892	8.42913	8.30177	8.18276	8.67388	8.15712	8.21593	8.15404	8.26546	8.28833	8.35723
36552	MICRO.773.C8	ethylene response factor 5 [Lycopersicon esculentum]	17.5.2	hormone metabolism.ethylene.signal transduction	PGSC0003DMB000000271	Pot_ch03	97.54	153621	154798	8.53745	6.81238	6.33879	6.18787	6.51257	6.54207	8.29127	7.70377	7.36697	6.58228	7.73286	6.31943	8.32148	6.38985	6.68164	7.78301	6.92781	5.81118	6.3055	7.91476	6.46567	7.39206	6.71207	6.48549	6.85008	6.90784	6.69321	6.72063	6.6799	8.53664	7.46696	6.7835	8.07141	8.18011	8.24779	8.10347	6.88627	7.37882	7.71275	6.6948
36553	MICRO.4123.C1	dehydration responsive element binding protein [Gossypium hirsutum]	27.3.03	RNA.regulation of transcription.AP2/EREBP, APETALA2/Ethylene-responsive element binding protein family	PGSC0003DMB101000012	Pot_ch02	99.32	542524	543551	11.8075	11.829	11.8084	12.0584	11.879	11.5882	11.8067	11.6619	11.7571	11.7654	11.6347	11.5587	11.6205	11.7085	11.8129	11.8198	11.7336	11.8206	11.8472	12.1626	11.5425	11.8982	11.8059	11.7328	12.4836	11.9171	12.1205	12.3539	11.682	11.5355	11.7808	11.3491	11.5075	11.5195	11.3415	11.4028	11.4512	11.2537	11.622	11.3156
36554	MICRO.7172.C1	inositol or phosphatidylinositol kinase/ phosphotransferase, alcohol group as acceptor [Arabidopsis thaliana]	35.1	not assigned.no ontology	PGSC0003DMB101000020	Pot_ch02	99.64	1311149	1311702	11.4094	11.7289	11.4626	11.5525	11.4694	11.8839	11.3583	12.0453	11.7746	11.2359	11.5741	11.476	11.5539	11.5882	11.2322	11.656	11.9805	11.5135	11.9264	11.6797	11.7675	11.4979	11.5014	11.3895	11.7252	11.6827	11.015	11.4258	11.1941	12.0159	11.3231	11.7289	11.4932	11.532	11.6258	11.582	11.6107	11.5162	11.5511	11.1306
36558	MICRO.5487.C1	Photosystem II reaction center PSB28 protein, chloroplast precursor (Photosystem II protein W-like)	1.01.01.02	PS.lightreaction.photosystem II.PSII polypeptide subunits	PGSC0003DMB000000207	Pot_ch09	99.69	860637	861273	6.16744	5.68122	5.88687	5.85958	6.74347	5.87573	5.9596	5.955	6.39087	5.78253	7.60194	6.23253	6.21292	5.99093	5.9749	5.75502	6.07777	6.37271	6.55952	7.13636	7.19889	6.16027	6.98288	6.68345	6.20675	5.92957	5.89614	5.89169	6.55337	6.36494	6.073	5.65566	5.69287	5.7759	6.08662	6.02478	6.01609	5.757	5.78331	6.57623
36562	bf_mxlfxxxx_0059g04.t3m.scf	NAC domain protein NAC2 [Solanum tuberosum]	27.3.27	RNA.regulation of transcription.NAC domain transcription factor family	PGSC0003DMB103000051	Pot_ch04	98.77	148206	148694	10.4407	9.65458	8.86316	7.90472	7.47272	9.3558	10.3861	8.51079	8.64945	9.51052	9.12624	7.83864	10.6683	9.50324	9.39614	10.4534	8.6202	9.43046	8.14342	10.552	10.4784	9.86299	9.1539	9.6177	9.28732	9.768	9.44936	9.58453	10.1225	11.4402	9.87207	9.62598	7.98014	9.60146	8.26869	9.4639	8.34192	8.83327	9.72052	7.38306
36565	MICRO.16101.C1	T7N9.27 [Arabidopsis thaliana]	35.2	not assigned.unknown	PGSC0003DMB000000243	Pot_ch05	99.1	272261	272702	7.81831	6.63094	6.69003	6.59564	6.3101	6.93652	6.84176	7.26702	6.5015	6.83833	7.12269	7.26005	7.53858	7.10084	7.16506	7.65782	6.62726	6.74646	7.10925	7.64239	7.04038	7.43347	6.66139	6.35004	7.38246	6.33809	6.87183	6.24558	6.3222	7.0343	6.93897	6.92599	6.84157	6.28988	7.57038	6.56103	6.95299	6.61973	7.87149	6.62357
36568	MICRO.15244.C1	NA	35.2	not assigned.unknown	PGSC0003DMB000000026	Pot_ch03	99.74	2376642	2377424	8.53383	8.43564	9.52535	8.52682	8.89909	8.22305	8.34982	9.02186	8.83789	9.36283	8.67337	9.87101	8.63956	9.51306	8.80434	9.83506	8.71018	8.50491	9.43247	8.73543	9.09574	8.67695	8.33145	8.27045	9.03597	8.83856	8.28332	9.44485	8.87835	8.76208	8.34192	9.21391	9.67565	9.87005	9.34682	9.55533	9.76403	9.0401	10.0972	8.92115
36570	MICRO.10351.C1	NA	35.2	not assigned.unknown	PGSC0003DMB000000410	Pot_ch05	97.12	472608	472159	8.60594	9.90221	10.1333	9.81789	8.72747	9.03005	8.48477	8.98206	9.06019	8.67894	8.79485	9.36021	8.57008	9.14841	8.94789	8.6227	9.1945	8.61281	9.24251	8.27992	7.86035	8.20098	7.91904	7.83939	8.1302	9.06333	8.23227	8.47942	8.14377	8.90848	8.51132	9.35838	9.11292	8.94468	8.97143	9.10092	9.1358	8.49399	9.56093	8.26405
36574	MICRO.4405.C1	FLU (FLUORESCENT IN BLUE LIGHT) [Arabidopsis thaliana]	19.4	tetrapyrrole synthesis.regulation	PGSC0003DMB000000263	Pot_ch09	98.94	308532	309001	9.44733	9.56478	9.4668	9.51139	9.65833	10.004	9.97889	9.93346	9.98665	9.78856	9.91581	9.58216	9.91581	9.92746	10.0012	9.6477	9.85388	10.3967	9.76344	10.3483	10.4127	9.99222	10.586	10.5446	9.92214	9.82913	10.0846	9.84222	10.0495	9.55927	9.8674	9.63246	9.5409	9.57645	9.888	9.79607	9.87543	9.79709	9.6137	9.70603
36575	MICRO.13344.C1	Zinc knuckle family protein, expressed [Oryza sativa (japonica cultivar-group)]	35.1	not assigned.no ontology	PGSC0003DMB000000345	Pot_ch06	99.59	428199	428922	11.0785	11.7769	11.5504	11.8051	11.2832	11.8856	11.8541	11.3671	11.3538	11.6093	11.214	11.6391	11.7556	11.743	11.4882	11.8051	11.4442	11.1693	11.1184	11.091	10.9059	11.1687	11.5546	11.3628	10.5744	10.9248	11.0862	11.422	11.5195	11.0171	11.2915	11.5839	11.5868	11.5438	11.8743	11.0606	11.9908	11.2011	11.3765	11.3303
36577	bf_arrayxxx_0013h09.t7m.scf	myb family transcription factor-related protein [Populus tomentosa]	35.2	not assigned.unknown	PGSC0003DMB000000056	Pot_ch12	99.42	1681660	1682006	9.69491	9.28933	9.56592	9.37538	9.09075	10.1426	9.84734	10.5473	9.55158	10.1675	10.0079	8.89455	9.8127	9.92487	9.37606	9.82617	9.52981	9.77809	9.56592	9.52445	9.06397	9.93148	9.52148	9.95656	10.4324	9.71865	9.44682	10.2415	9.46847	10.4285	9.44076	10.0324	9.56764	9.46795	10.0262	9.90519	9.28247	9.66667	9.65647	9.45569
36579	MICRO.4071.C1	amidase/ glutamyl-tRNA(Gln) amidotransferase [Arabidopsis thaliana]	19.1	tetrapyrrole synthesis.glu-tRNA synthetase	PGSC0003DMB000000312	Pot_ch10	98.51	10819	11221	6.64371	6.45708	6.77074	6.72279	6.75812	6.68872	6.56707	6.63418	6.61573	6.44811	6.71669	6.52216	6.72704	6.52325	6.79003	6.15577	6.46712	7.08362	6.69287	6.97478	7.36606	7.15952	7.40371	7.23774	6.8412	6.98807	6.67201	6.85206	6.88983	6.92299	7.10053	6.62111	6.69673	6.43008	6.85459	6.57773	6.69673	6.24294	6.71404	6.72184
36580	BF_TUBSXXXX_0058F07_T3M.SCF	Os04g0660200 [Oryza sativa (japonica cultivar-group)]	35.1.1	not assigned.no ontology.ABC1 family protein	PGSC0003DMB000000421	Pot_ch10	98.66	229164	229762	7.68944	8.47061	8.04691	8.18649	8.34258	7.80493	8.39202	7.65187	8.24129	8.40432	7.55516	8.43681	7.78748	8.41019	7.75667	8.74005	8.34798	8.58318	7.87317	8.02352	8.58249	8.59272	8.57567	7.99211	7.84568	7.85644	8.33395	8.05687	7.53366	7.5922	7.814	8.38819	8.47489	7.67889	7.96358	7.75614	8.36277	8.06763	7.70486	7.96149
36589	MICRO.6809.C6	Proteinase inhibitor type-2 precursor (Proteinase inhibitor type II)	20.1.07.06	stress.biotic.PR-proteins.proteinase inhibitors	PGSC0003DMB000000400	Pot_ch03	98.3	543346	543694	12.0671	12.6256	13.5331	14.1407	13.542	11.716	13.4979	11.1766	13.854	11.1414	13.2404	13.4443	12.7458	12.9185	14.042	9.93986	13.3018	11.0596	11.8557	10.4564	11.6051	11.0653	11.3616	11.1838	12.0069	12.8048	11.7864	11.9732	12.4027	12.587	13.7099	13.0167	12.3004	12.142	11.833	13.2736	14.6384	12.7333	11.3569	13.5525
36603	MICRO.7272.C2	epsilon-adaptin, putative [Arabidopsis thaliana]	31.4	cell. vesicle transport	PGSC0003DMB000000303	Pot_ch08	98.68	478748	480411	10.1807	9.39508	9.35838	9.47849	9.90143	9.71625	10.5536	10.3272	9.38152	9.56888	9.67906	10.6594	9.73254	9.46112	10.1239	9.09943	9.5301	9.8674	11.0423	9.96787	10.5864	9.80751	9.98018	10.3091	10.7449	9.83775	9.52891	9.90482	10.6742	9.24382	9.67403	9.68767	8.93233	9.60263	9.02411	9.62537	10.3454	10.1211	9.23694	9.94779
36605	MICRO.2199.C1	hypothetical protein [Prunus persica]	35.2	not assigned.unknown	PGSC0003DMB000000032	Pot_ch04	100	1091627	1092021	6.91052	6.66716	6.35659	7.39287	7.25505	6.64371	7.20791	6.89073	6.51617	6.86253	6.56963	7.30604	7.38533	7.14743	6.41702	7.37568	6.43966	7.36792	6.92751	7.9315	8.46038	8.32273	7.70431	7.812	8.16045	7.51796	7.14087	8.1602	7.15637	6.78693	7.62806	6.73397	6.39597	6.61252	6.63777	6.69155	6.91827	7.01984	7.04812	6.6166
36606	MICRO.331.C105	metallocarboxypeptidase inhibitor IIa precursor [Solanum tuberosum]	20.1.07.06	stress.biotic.PR-proteins.proteinase inhibitors	PGSC0003DMB000000300	Pot_ch07	90.41	502547	502331	9.34573	8.99704	9.48206	9.64312	9.95972	9.15748	8.1461	9.26834	10.2711	9.38955	11.1543	9.87576	8.81687	9.61903	9.56227	7.00056	10.0551	8.43165	8.13641	7.93506	7.87879	8.92813	8.18622	7.23509	8.66132	9.2653	9.3854	8.39612	8.50813	8.60559	8.10347	9.82582	10.3135	10.555	9.05264	9.89099	9.45832	11.0883	8.79995	10.2469
36609	cSTB23F20TH	NA	35.1	not assigned.no ontology	PGSC0003DMB000000073	Pot_ch01	98.86	891714	891976	7.13849	7.18311	6.24039	6.7912	6.93751	6.72947	7.5775	7.30518	6.80786	7.41271	7.80876	6.85008	6.90713	7.10188	7.92078	6.84661	6.84903	6.67053	6.96441	7.38887	7.61285	7.21186	7.10505	7.73565	7.71132	7.74353	7.00329	6.987	6.85249	7.57791	8.32068	7.42423	6.78227	7.05695	6.75297	7.08536	6.99413	6.93949	6.76936	7.54184
36614	MICRO.9415.C3	hypothetical protein OsJ_003187 [Oryza sativa (japonica cultivar-group)]	2.1.2.02	major CHO metabolism.synthesis.starch.starch synthase	PGSC0003DMB000000157	Pot_ch07	98.86	460507	460943	7.8932	7.9653	7.97345	8.42703	7.9529	8.07313	8.22543	7.91626	8.51989	7.91461	7.84017	8.61146	7.75888	7.85036	8.73789	7.99922	8.63747	7.36589	8.45641	7.45358	7.49237	6.97858	7.55216	7.37646	7.52263	7.49269	7.65499	7.53497	7.29376	7.22725	7.77188	8.03465	7.56666	7.51796	7.80978	7.78684	8.17744	8.10222	7.84961	7.68889
36615	MICRO.2735.C1	unknown protein [Arabidopsis thaliana]	35.1	not assigned.no ontology	PGSC0003DMB101000010	Pot_ch01	98.65	609248	609840	8.07843	7.88518	7.70003	7.83248	8.24471	7.79165	7.84101	7.72917	7.97282	8.15206	8.07962	7.84341	8.02802	7.99844	7.82434	8.21567	8.02544	8.81535	8.28764	9.44656	9.26289	8.68127	9.00098	8.87242	8.5085	8.68674	8.64139	8.53111	8.49382	8.5463	8.68617	8.22949	7.62375	8.08136	8.00426	8.07742	7.91244	8.46371	7.70654	8.00426
36619	SSBN001L24u.scf	NA	35.2	not assigned.unknown	PGSC0003DMB000000092	Pot_ch01	99.58	1737585	1737822	7.1803	7.65765	7.13295	7.56922	7.33901	7.18045	7.02692	7.48246	7.28645	7.58452	6.78227	6.9809	6.72489	6.898	7.40914	7.04082	7.35393	6.73424	7.59012	6.40687	6.84226	6.52852	6.62502	6.52317	6.53223	6.74992	6.44909	6.73659	6.47276	6.81207	6.69562	7.2281	7.10785	7.16506	7.17705	6.97858	7.06342	6.84493	7.4878	6.92892
36620	POABL64TV	ATP binding / kinase/ protein kinase/ protein serine/threonine kinase/ protein-tyrosine kinase [Arabidopsis thaliana]	29.4	protein.postranslational modification	PGSC0003DMB000000091	Pot_ch06	99.31	363986	364710	8.1234	8.99133	7.32825	7.65315	8.18686	8.53063	7.5525	7.83355	7.47067	8.37472	7.31558	7.80007	8.42146	8.98251	7.66885	8.72118	7.65719	7.67763	8.02927	7.56115	8.06534	7.51402	8.27239	8.64593	7.68969	7.97467	7.63101	8.22586	7.81556	8.28501	7.98643	7.8135	7.18904	7.52872	8.2843	8.16878	8.18033	7.48445	7.83157	8.29909
36622	bf_ivrootxx_0003h05.t3m.scf	FMN binding / oxidoreductase [Arabidopsis thaliana]	11.8	lipid metabolism.'exotics' (steroids, squalene etc)	PGSC0003DMB000000555	Pot_ch01	99.76	219451	219043	7.29303	8.51412	7.5717	7.80343	7.821	7.87341	7.92875	7.30079	7.29658	7.80672	7.22877	7.22424	7.96493	7.473	7.64511	8.16997	7.42186	7.88889	7.39783	8.04066	8.04304	7.66681	8.15404	7.71988	8.72093	8.50748	7.91461	8.43331	8.16045	7.53431	8.75302	7.4911	7.86966	7.58612	7.10873	8.30915	7.59149	7.45472	8.61442	7.49439
36623	MICRO.6636.C1	NA	35.2	not assigned.unknown	PGSC0003DMB000000478	Pot_ch12	96.5	316736	317303	10.3523	9.37924	9.72547	9.63027	10.1376	10.0508	11.1358	10.6505	10.3527	9.85973	11.1698	9.82353	10.5787	10.3326	10.3571	10.1225	10.3478	9.31432	9.66696	9.0319	9.16136	9.76904	9.57017	9.30642	9.61054	9.50062	10.6517	9.24971	9.89285	10.1739	10.3232	10.3995	10.1973	10.5829	10.1509	10.6635	10.4446	10.5568	9.23726	11.0963
36628	bf_lbchxxxx_0057e05.t3m.scf	DNA binding / transcription factor [Arabidopsis thaliana]	35.2	not assigned.unknown	PGSC0003DMB000000026	Pot_ch03	98.83	308244	307819	6.92693	8.03753	7.29376	6.9346	6.9123	6.95229	7.81492	7.68996	7.53885	7.57833	6.72063	8.81912	7.90817	8.32505	6.59969	8.6382	7.54922	6.82944	7.08678	7.87694	6.36199	7.10904	6.10614	6.28769	7.66058	6.21292	6.78726	7.31786	6.39461	6.39538	6.93226	7.28915	7.53312	7.21653	8.1141	7.21759	7.19466	6.32719	8.68228	6.31862
36630	MICRO.5578.C1	Os09g0536700 [Oryza sativa (japonica cultivar-group)]	33.99	development.unspecified	PGSC0003DMB000000290	Pot_ch01	98.03	484599	483991	9.38344	9.61257	9.32107	10.0244	9.64715	9.45154	9.33183	8.46176	9.22142	9.36091	7.442	8.68014	10.0442	8.92019	9.61345	10.1712	9.33068	9.92018	7.72499	9.71141	8.81687	9.57885	9.76461	9.65391	11.3538	10.3918	8.91575	10.8672	8.13854	11.248	10.7791	8.84271	9.54355	9.66696	8.26887	9.47671	10.6274	9.56504	9.28278	9.38768
36633	MICRO.1206.C2	N-acetyltransferase [Arabidopsis thaliana]	35.1	not assigned.no ontology	PGSC0003DMB103000013	Pot_ch04	98.76	2038544	2038062	10.4743	9.72893	9.90948	9.98213	9.89578	10.191	10.1381	10.3492	10.2635	10.3358	10.129	10.0414	10.4547	10.2735	10.2085	10.4486	10.2211	9.90052	10.316	9.95689	9.76693	9.90812	9.84051	10.0943	9.93314	9.93314	9.88929	9.82545	9.67778	10.1207	9.85973	10.0825	9.8446	10.1092	10.1575	10.284	10.2851	9.79421	10.1754	9.90734
36634	MICRO.15931.C1	MADS-box protein MADS1 [Nicotiana sylvestris]	27.3.24	RNA.regulation of transcription.MADS box transcription factor family	PGSC0003DMB000000062	Pot_ch03	100	1389636	1389490	8.63905	6.28522	6.77674	7.13768	8.41913	7.48939	8.74005	7.19324	8.13768	8.92578	8.30996	6.97734	7.81803	6.56315	7.73903	8.30457	8.31522	8.2925	7.37861	9.06397	6.99121	9.42443	7.97558	6.23878	9.30758	8.29184	6.8821	7.16814	7.8582	9.18885	6.80716	9.25714	6.63224	8.31392	6.8002	9.66158	7.16898	8.16963	7.40872	7.71839
36635	MICRO.3407.C2	t-complex polypeptide 1 [Bruguiera sexangula]	29.4	protein.postranslational modification	PGSC0003DMB000000095	Pot_ch01	99.71	567513	567167	11.6361	11.682	11.5348	11.8129	11.3458	11.4442	11.3088	11.4626	11.8533	11.6107	11.231	11.3373	11.6992	11.8059	11.5532	12.2236	11.9495	12.7358	12.2019	12.3489	12.2206	12.2528	12.201	12.3489	12.6183	12.2895	11.478	12.2862	11.6679	12.0265	11.5748	11.42	11.8059	11.6443	11.8106	11.6493	11.629	11.015	11.6361	11.1015
36636	MICRO.5154.C1	hypothetical protein MtrDRAFT_AC147010g14v1 [Medicago truncatula]	35.2	not assigned.unknown	PGSC0003DMB000000319	Pot_ch09	99.36	680432	680897	11.1919	11.0285	11.0385	10.8798	11.4421	11.0275	10.9659	11.0845	11.2591	11.2288	11.1329	11.46	11.4874	11.1845	11.5628	11.1167	11.1189	12.352	11.3244	12.732	12.405	12.5846	12.1205	12.1654	12.3631	12.2421	12.1076	11.7808	12.1959	11.5622	11.7848	11.2322	11.7519	11.3458	11.3433	11.5311	10.9847	11.0926	11.3283	11.3006
36637	cSTD9C19TH	U box; WD40-like [Medicago truncatula]	35.1	not assigned.no ontology	PGSC0003DMB000000174	Pot_ch09	92.25	48244	48104	10.3358	10.9369	10.6001	10.8542	10.3937	10.4391	10.5782	10.441	10.4894	10.6724	9.58237	10.147	10.1754	11.0336	10.4906	10.5428	10.4523	10.2966	10.6049	9.34328	9.98781	9.45451	9.77377	9.63698	9.50389	10.1773	9.79421	9.55617	10.0162	9.64527	9.71532	11.104	10.7758	10.3596	10.6847	9.95133	10.6407	10.2089	10.7209	9.98289
36639	STMHP81TV	NA	35.2	not assigned.unknown	PGSC0003DMB000000008	Pot_ch10	96.83	488920	489140	7.40653	7.53018	5.77276	7.78515	7.52038	7.29162	5.68122	5.80045	5.59991	7.41128	5.81537	5.56263	7.4461	5.62372	7.62874	5.72994	5.59505	5.63152	5.80901	5.77485	5.60256	5.63684	5.65453	5.7993	5.73209	5.7603	7.54922	5.74133	5.71995	7.25944	7.32362	5.54405	5.67341	7.05437	5.69314	7.69934	7.49308	5.60094	5.63885	5.5257
36641	bf_cswcxxxx_0007b05.t3m.scf	Wound-induced proteinase inhibitor 1 precursor (Wound-induced proteinase inhibitor I) (Chymotrypsin inhibitor I, D subunit)	20.1.07.06	stress.biotic.PR-proteins.proteinase inhibitors	PGSC0003DMB000000942	#N/A	96.99	53061	52930	12.2179	11.9319	12.9696	12.7835	13.1103	12.2451	14.112	12.7458	13.2344	12.2828	13.2309	13.4306	13.217	13.0434	14.2875	11.9279	13.3608	11.2622	12.905	11.673	12.1899	11.2219	10.6501	10.8041	10.7155	13.1337	12.6358	11.3428	12.4551	12.3388	13.4901	13.5288	12.955	13.3317	12.6368	12.7294	13.5701	15.0712	12.5811	14.841
36645	MICRO.9077.C2	HD-ZIP [Capsicum annuum]	27.3.22	RNA.regulation of transcription.HB,Homeobox transcription factor family	PGSC0003DMB000000126	Pot_ch03	98.85	9573	9921	12.5267	12.1465	12.6569	12.3732	11.872	12.3801	12.7333	12.5321	12.7129	12.3401	13.1337	12.7473	12.6594	12.0159	12.7499	12.9256	12.8048	13.0064	12.0637	12.8398	13.2497	12.9444	12.6089	12.6969	12.7935	12.4407	12.0637	13.0244	12.6582	12.2808	11.6812	11.6694	12.0204	12.8813	11.9271	12.5062	12.2	12.4374	11.9994	11.8337
36647	bf_mxlfxxxx_0017d09.t3m.scf	NA	16.2.1.06	secondary metabolism.phenylpropanoids.lignin biosynthesis.CCoAOMT	PGSC0003DMB000000439	Pot_ch09	98.56	354951	354813	6.15507	6.10448	5.72266	6.96258	7.94747	7.4515	6.42884	6.20588	5.94251	5.68039	6.54636	6.18845	7.75571	6.56782	6.05946	5.66906	5.75911	5.62154	6.28668	5.79789	5.80901	5.86951	5.89434	5.84872	5.84263	5.75078	5.78706	5.68414	6.29262	5.72117	6.53831	5.65835	5.51839	6.01907	5.78253	5.53932	5.7957	5.7603	5.81448	5.73088
36648	bf_mxlfxxxx_0019e05.t3m.scf	NA	35.2	not assigned.unknown	No Significant Hit	#N/A	NA	NA	NA	5.81079	6.3734	6.24558	6.24482	6.09176	6.66752	6.3652	6.28806	6.30107	6.16077	6.44909	6.39775	6.41702	6.54995	6.29644	6.32887	6.45553	6.70585	6.96029	6.41258	6.72994	6.54873	6.54376	6.89853	6.30874	6.5041	6.2821	6.37702	6.94837	6.59859	6.61077	5.97739	6.15797	6.13315	6.13193	6.74553	6.2865	6.29079	6.30694	6.09176
36651	MICRO.9865.C2	rapid alkalinization factor 2 precursor [Populus balsamifera subsp. trichocarpa x Populus deltoides]	35.1	not assigned.no ontology	PGSC0003DMB000000239	Pot_ch01	99.01	443356	443858	6.26836	6.38584	6.18247	6.57967	6.88482	6.26363	6.41961	6.40434	6.6892	6.43694	7.10126	6.46308	6.66962	6.71642	6.48581	6.26419	6.43644	7.8901	6.22137	7.36892	8.15867	7.32197	7.81006	7.68087	7.33985	7.05249	7.01405	7.32705	7.98795	6.98525	7.60175	6.41652	6.29671	6.32478	6.32327	6.53107	6.20452	6.63325	6.16376	6.99413
36654	bf_arrayxxx_0020c09.t7m.scf	ferrochelatase [Solanum tuberosum]	19.2	tetrapyrrole synthesis.ferrochelatase	PGSC0003DMB000000003	Pot_ch05	93.78	1278754	1278150	11.1051	10.7601	11.2886	10.8874	11.1167	11.2024	11.058	11.2975	11.2347	10.949	11.1804	10.7717	11.2444	11.0466	11.0357	10.7786	11.2018	10.9253	11.2256	10.5759	10.6142	10.7069	10.9294	10.6864	10.1807	10.534	10.9166	10.5191	10.5231	10.6206	10.4652	10.508	10.6465	10.6487	10.8435	10.7019	11.0225	10.3326	10.9531	10.817
36657	bf_arrayxxx_0021e07.t7m.scf	NA	35.2	not assigned.unknown	PGSC0003DMB000000078	Pot_ch12	99.63	68844	69379	7.42169	6.04288	7.66906	7.5208	5.88204	7.70972	7.46696	7.40502	7.45521	7.65517	5.86719	7.45834	8.32039	8.36786	7.56115	8.02097	7.51796	7.13219	8.3424	7.64785	6.86376	7.69587	5.78564	7.64728	6.82327	7.16575	6.92346	7.11925	6.97132	7.07793	7.98186	7.46696	8.09433	7.19524	8.07037	8.25419	7.5729	7.65658	8.47081	5.83402
36660	bf_mxflxxxx_0012d12.t3m.scf	putative 9-cis epoxycarotenoid dioxygenase [Daucus carota subsp. sativus]	17.1.1	hormone metabolism.abscisic acid.synthesis-degradation	PGSC0003DMB000000096	Pot_ch07	98.41	1720719	1721158	11.5972	9.82026	10.6483	10.0002	9.77544	11.0001	11.2388	12.1596	11.0407	10.4067	11.8895	9.77281	10.727	10.2466	10.6959	11.5384	10.4769	9.89554	10.7717	10.3874	10.7481	10.701	10.0089	11.0042	9.67072	11.3335	8.87621	10.8646	9.57919	12.0273	9.76878	10.6944	10.7839	12.4551	10.658	11.3998	10.2239	11.6282	10.103	11.5683
36666	MICRO.3851.C2	unknown [Arabidopsis thaliana]	35.2	not assigned.unknown	PGSC0003DMB101000020	Pot_ch02	99.65	2284258	2282830	8.70236	8.37489	8.50233	8.72573	8.53564	8.51062	8.59101	8.75621	8.7553	8.87242	8.50491	8.57419	8.57051	8.54905	8.90848	8.52862	8.76889	9.35901	8.7037	9.73945	9.15017	9.63583	9.49107	9.54118	9.57801	9.11854	9.42533	9.39728	9.16789	8.56818	9.14542	8.50375	8.43908	8.56321	8.27596	8.6202	8.78819	8.71385	8.64498	8.72071
36668	MICRO.15968.C1	IGN1 [Lotus japonicus]	31.1	cell.organisation	PGSC0003DMB000000072	Pot_ch05	95.23	1517113	1516011	11.5195	10.9847	11.4632	10.9267	11.9848	11.4606	11.4414	11.248	11.9592	11.2807	11.7683	11.6885	11.7931	11.0958	11.7364	11.3991	11.9061	11.9679	11.5928	12.2293	11.3264	11.7864	11.5532	11.8566	12.2964	11.7857	12.0972	11.8282	12.318	11.2393	12.0992	11.7793	10.8777	11.4579	10.8863	11.3862	11.5868	12.0273	10.9078	11.2133
36673	MICRO.2726.C1	unknown protein [Arabidopsis thaliana]	29.5.11.04.03.02	protein.degradation.ubiquitin.E3.SCF.FBOX	PGSC0003DMB000000008	Pot_ch10	98.95	2709733	2711254	9.72147	9.44259	9.82617	9.58237	9.73628	9.67872	9.78541	9.87774	9.95862	9.59357	9.76274	10.0096	9.61435	9.83538	9.7348	9.73887	9.98256	9.92521	10.0583	9.97889	9.6549	9.68602	9.3532	9.54896	9.51799	10.1705	9.88958	9.72939	10.0821	9.49171	9.95087	10.0997	9.66899	9.40251	9.85753	9.49732	9.34739	10.0986	9.96516	9.71933
36675	bf_mxlfxxxx_0003c07.t3m.scf	Hypothetical protein [Arabidopsis thaliana]	35.1	not assigned.no ontology	PGSC0003DMB000000183	Pot_ch02	99.43	261767	261942	6.95356	8.02423	8.11106	7.90117	6.74153	7.55318	6.40746	7.80074	7.2367	7.33703	7.4148	7.03277	6.77368	7.79795	7.25093	6.844	7.79805	6.84655	8.17762	6.18728	6.10593	7.08489	7.0904	6.21379	6.51414	6.55717	6.24924	6.59947	6.18532	7.55193	6.37607	7.94952	7.06843	6.77726	6.66238	7.89434	7.52038	6.58897	7.65825	6.86798
36678	MICRO.2856.C2	gibberellin 7-oxidase [Cucurbita maxima]	35.2	not assigned.unknown	PGSC0003DMB000000482	Pot_ch03	93.92	68681	69090	7.24251	7.46886	7.4767	7.15797	7.11023	7.39091	7.65595	7.49819	7.68723	7.94237	6.84655	7.02572	7.71656	7.62234	7.0337	7.60953	7.60267	7.38293	7.20365	7.11194	8.16414	6.82944	6.59947	7.18252	7.00368	6.71533	8.16963	7.55978	7.66442	7.02445	6.49296	7.74137	7.01686	8.28332	7.19865	8.10407	7.18914	6.6222	7.50233	6.75694
36681	MICRO.17045.C1	unknown protein [Arabidopsis thaliana]	35.2	not assigned.unknown	PGSC0003DMB000000566	Pot_ch12	98.4	181905	181095	9.87877	10.1754	9.71682	9.9001	9.62183	9.67542	9.41894	9.82121	9.99985	9.48655	9.49335	10.3995	9.68008	9.34547	9.80426	9.29561	9.92449	10.3519	9.68666	10.1081	9.63943	10.1652	10.2867	9.67072	10.0502	10.2101	10.2601	10.195	9.46795	10.1361	10.062	10.0769	10.1837	10.0646	10.3762	9.76274	9.54838	9.54859	10.1679	9.76431
36688	MICRO.8293.C1	hypothetical protein MtrDRAFT_AC148915g3v2 [Medicago truncatula]	29.2.2	protein.synthesis.misc ribosomal protein	PGSC0003DMB000000086	Pot_ch04	97.08	1501577	1501064	6.02127	7.08405	7.55994	7.15547	8.20186	7.15502	6.90713	7.37211	7.82034	5.93914	7.30852	7.70726	6.08273	6.00846	7.74726	5.92828	7.8239	7.92446	7.31625	7.30712	6.55542	7.2735	7.79319	7.41794	6.15707	6.11524	7.62708	6.90009	6.18571	6.31144	7.72313	5.99877	7.08898	7.03179	7.7089	6.01056	7.50552	6.99877	6.94802	7.98082
36689	MICRO.3171.C1	NA	35.2	not assigned.unknown	PGSC0003DMB000000392	Pot_ch11	98.85	344969	344275	8.32894	7.90096	8.61239	8.08204	8.47758	7.96212	8.16089	8.19919	8.30068	7.60076	8.22751	8.17964	8.15387	7.92399	8.4764	8.19546	8.70724	7.8322	8.33914	7.96972	7.84887	7.9837	7.96272	8.13351	7.72418	7.96272	7.8537	7.67046	7.85666	7.80048	8.09461	7.8048	8.0861	8.45777	8.0856	7.96881	8.43762	7.76946	8.21059	8.08901
36690	MICRO.349.C1	EIF3E [Arabidopsis thaliana]	29.2.3	protein.synthesis.initiation	PGSC0003DMB000000129	Pot_ch10	98.84	720780	720436	11.7878	13.2661	12.9811	11.9279	12.0419	11.5256	13.4958	12.0195	12.155	13.0434	11.833	13.1573	11.8274	13.3487	11.9848	12.9019	12.0832	11.9288	12.0177	12.8048	11.9643	12.5894	11.3138	11.5155	10.6614	12.0033	13.4127	11.2256	12.4933	12.642	11.9479	13.7243	11.3862	13.1875	11.6369	13.1	12.8874	13.4958	12.9256	12.2583
36692	MICRO.17044.C1	calmodulin binding [Arabidopsis thaliana]	30.3	signalling.calcium	PGSC0003DMB000000135	Pot_ch08	96.9	182859	182258	8.74788	9.72516	8.20057	8.21919	10.915	9.2488	9.25427	9.05013	8.82471	7.8988	9.20388	10.1066	9.77444	8.30301	8.49783	9.04957	8.29794	8.21208	8.34452	9.58971	9.04368	9.29597	8.86248	10.169	11.1687	9.96545	9.247	9.30534	10.1376	9.59043	10.0689	8.59272	8.77944	10.2586	9.08272	9.26859	8.94052	9.20359	8.3574	9.14707
36695	MICRO.4033.C1	Adaptin N terminal region, putative [Oryza sativa (japonica cultivar-group)]	31.4	cell. vesicle transport	PGSC0003DMB000000008	Pot_ch10	99.61	3100194	3100706	5.96132	6.08336	5.95281	6.08494	5.98022	6.02039	5.98733	6.06086	5.94193	5.85169	6.09866	6.12714	6.00835	6.06299	6.11524	5.80901	6.12775	7.63177	6.14077	6.85595	7.36576	7.10531	7.47352	7.43479	7.02572	7.23248	6.579	7.12545	7.19841	6.07162	6.8	6.06139	5.81993	5.88555	6.00901	6.02829	5.94727	6.16376	6.10199	6.01244
36696	MICRO.4332.C2	hypothetical protein [Arabidopsis thaliana]	35.2	not assigned.unknown	PGSC0003DMB000000277	Pot_ch01	98.7	509975	510666	6.97926	5.89746	6.07417	6.55246	7.12571	7.0563	6.37409	6.5041	6.13122	5.98643	7.67417	6.3055	6.98604	7.53312	5.79519	6.06011	5.9934	7.02599	6.21071	7.27985	8.95957	7.85623	7.27165	7.85036	8.8863	6.20965	7.88279	8.08628	7.52771	6.4693	6.29262	5.71357	5.86069	6.41543	6.3101	6.30947	6.38036	6.27787	5.72994	5.85169
36697	TBSK03030FE06.t3m.scf	NA	35.2	not assigned.unknown	No Significant Hit	#N/A	NA	NA	NA	8.88422	9.74342	8.48555	9.59957	9.46566	8.63361	10.5204	8.75333	9.57433	9.41106	8.86222	9.23215	8.8593	9.22094	10.9937	8.75596	9.26557	8.8343	9.38463	7.88074	6.97245	8.27852	7.8901	8.50964	7.54682	9.59993	10.8532	8.91773	10.4285	9.59074	10.8682	10.6688	8.99603	9.05786	8.71698	9.95416	9.45664	10.8165	9.49832	10.9608
36702	MICRO.6687.C1	ethylene overproducer-like 1 [Solanum lycopersicum]	35.1.5	not assigned.no ontology.pentatricopeptide (PPR) repeat-containing protein	PGSC0003DMB000000110	Pot_ch09	99.71	921867	922565	8.20931	8.21917	7.85227	7.74856	7.83864	8.05649	8.13641	8.27992	8.14914	8.06859	7.51336	7.46998	7.81977	7.94764	8.32685	7.5876	8.55002	8.22367	8.24362	8.19124	8.47882	7.5902	8.18468	7.75009	7.69776	8.09001	7.15417	7.36606	7.38323	7.58585	7.97515	8.26679	7.59899	7.8659	7.99791	7.71829	7.66277	8.09649	8.10669	6.34899
36703	MICRO.12208.C1	cyclic nucleotide-gated calmodulin-binding ion channel [Nicotiana tabacum]	34.22	transport.cyclic nucleotide or calcium regulated channels	PGSC0003DMB000000069	Pot_ch05	98.61	1019932	1019428	6.91786	7.00033	7.19442	6.35267	8.21867	6.27142	7.06294	6.46292	6.41434	6.41927	6.74227	7.30992	6.81518	6.29462	6.4574	7.60704	6.38199	7.05657	6.57892	9.19674	7.35807	8.37927	6.96201	8.58877	8.88311	8.66491	8.08302	7.84568	7.81616	6.47934	8.11825	6.6785	6.62618	6.8974	6.30215	6.84952	6.19734	7.43231	6.5171	6.44229
36711	MICRO.1116.C1	unknown protein [Arabidopsis thaliana]	29.3.1	protein.targeting.nucleus	PGSC0003DMB000000004	Pot_ch02	100	4406675	4406455	6.50434	7.30595	6.91851	6.83339	6.74693	7.13097	6.83983	7.27049	6.46986	6.65347	6.81575	7.17146	6.71622	6.7331	6.82573	6.98694	6.73792	6.36632	7.05297	6.70284	6.42061	6.54712	6.44352	6.47934	7.09876	6.67123	6.19627	6.90677	6.10707	6.49146	6.55482	6.69114	7.10235	6.74527	6.57151	6.71023	6.60667	6.18845	7.30147	6.5863
36712	MICRO.5568.C1	leucine-rich repeat receptor-like kinase [Ipomoea batatas]	30.2.2	signalling.receptor kinases.leucine rich repeat II	PGSC0003DMB000000694	SL2.10ch04	98.54	58482	59441	7.91866	7.9343	7.72576	7.86109	8.13221	8.08083	8.11431	8.11508	8.08115	7.80087	8.03623	8.06102	7.98736	7.73662	8.3751	7.8537	8.27527	7.40489	7.79994	7.53739	7.56175	7.42169	7.68944	7.61347	7.47417	7.43322	7.44766	7.31342	7.17007	7.69728	7.46324	7.87128	7.72977	8.18298	8.02451	7.90272	8.23635	7.93261	7.66579	8.3827
36713	ACDA03215D11.T3m.scf	polygalacturonase-like protein-like [Solanum tuberosum]	10.6.3	cell wall.degradation.pectate lyases and polygalacturonases	PGSC0003DMB000000309	Pot_ch09	97.22	237580	237720	9.78387	9.898	10.3546	10.4463	11.0052	9.59126	9.41335	9.9973	9.78006	9.33615	10.0488	9.63185	9.63583	9.45292	10.5751	8.72747	9.93387	9.29879	9.76189	8.25816	9.21976	8.88752	8.57877	8.37172	8.61751	9.23836	9.90656	8.8451	9.744	9.09435	10.0924	10.5041	9.50243	9.91342	9.20466	9.79836	9.00839	9.82478	9.54933	9.55358
36714	bf_stolxxxx_0020g11.t3m.scf	NA	35.2	not assigned.unknown	PGSC0003DMB000000482	Pot_ch03	91.92	301812	302128	8.9707	9.36767	9.2662	9.54495	9.05786	9.26653	9.25455	8.91773	8.75845	8.34952	7.95785	8.53914	8.66511	9.10118	9.62817	8.80464	9.0161	8.41865	8.58756	7.22056	7.35646	7.69907	8.06859	7.82349	7.8494	7.89946	8.18082	7.80183	7.45007	8.88028	9.17673	8.68995	8.81173	8.6083	9.43046	8.51783	9.34908	8.33331	8.89909	8.42732
36722	MICRO.9858.C1	ubiquitin carrier protein 4 [Glycine max]	29.5.11.03	protein.degradation.ubiquitin.E2	PGSC0003DMB000000048	Pot_ch08	99.72	1919032	1919386	8.05085	7.84082	7.92892	8.12765	8.39193	8.31497	8.35472	8.28155	8.3645	8.35942	8.51921	8.28155	8.5524	8.32859	8.40025	8.43205	8.48114	8.47609	8.24675	8.66074	8.3785	8.5027	8.44149	8.33656	8.76185	8.22305	8.60896	8.26384	8.54069	8.36933	8.24522	8.09519	7.90986	8.24471	8.15007	8.42056	8.45693	8.64799	7.99413	8.63872
36724	MICRO.11048.C1	unknown protein [Arabidopsis thaliana]	20.2.3	stress.abiotic.drought/salt	PGSC0003DMB000000145	Pot_ch05	97.58	1133807	1134468	8.27412	7.29266	7.43966	7.55139	8.15464	7.67222	7.86465	7.81831	8.41549	6.83633	8.15359	7.27049	8.68086	7.19095	6.94031	8.88947	7.35083	8.78819	6.71268	9.52914	8.34693	8.65199	8.89874	9.06846	8.47441	8.72519	8.31497	8.16829	9.24911	9.28984	8.97742	7.08178	8.31871	8.61942	8.16351	8.10053	7.53346	8.52647	7.8257	8.83511
36726	ACDA03954B06.T3m.scf	NA	35.2	not assigned.unknown	PGSC0003DMB000000622	SL2.10ch01	92.22	169239	168986	12.9444	12.687	12.5703	12.8037	12.2769	12.9991	12.3919	13.0772	12.6654	12.9019	12.3929	12.7973	12.4465	12.7935	12.6049	13.4628	12.8638	13.1385	13.2774	12.124	12.7129	13.1067	13.2476	12.5998	12.9199	12.5792	13.2046	12.6746	12.5403	13.1711	12.4992	13.4751	13.3185	12.6681	13.5264	12.9696	12.8568	12.1188	12.9156	12.1576
36728	MICRO.2897.C1	hypothetical protein OsI_008343 [Oryza sativa (indica cultivar-group)]	35.2	not assigned.unknown	PGSC0003DMB000000119	Pot_ch11	98.51	485348	485815	8.58662	8.59918	8.7709	8.92408	8.84223	8.64628	8.70698	8.41417	8.53269	9.01729	8.31627	8.46922	8.80702	8.72306	8.59101	9.17428	8.5692	10.2262	9.06774	10.3143	9.54265	10.1648	10.1276	9.79196	10.245	9.91991	9.61711	9.87005	10.0054	8.61773	9.35397	7.92599	8.64498	8.8151	8.6297	8.6428	8.32872	8.51562	8.75943	8.50469
36731	bf_mxflxxxx_0034e07.t3m.scf	DNA-directed RNA polymerase, subunit C11/M/9 [Medicago truncatula]	27.2	RNA.transcription	PGSC0003DMB000000072	Pot_ch05	100	605503	605155	10.2318	10.4519	10.6095	10.3893	10.4423	10.3995	10.7105	10.4168	10.6288	10.3446	10.2089	10.5799	10.3466	10.5764	10.3693	10.3586	10.7395	11.0117	10.422	10.4999	10.304	10.6522	10.6652	10.7317	10.5559	10.5604	10.8921	10.4972	11.0026	10.3512	10.8266	10.5515	10.289	10.4988	10.3025	10.1477	10.4914	10.6284	10.6134	10.8482
36732	MICRO.4156.C1	hypothetical protein MtrDRAFT_AC157349g29v2 [Medicago truncatula]	35.2	not assigned.unknown	PGSC0003DMB000000300	Pot_ch07	99.27	122123	122941	6.86762	6.59785	6.69162	6.62415	7.20907	6.7137	7.13239	6.91016	7.21687	6.64764	6.72123	6.92904	7.01333	6.59726	7.10997	7.68282	6.96761	6.67396	6.60901	6.59068	6.515	6.71023	6.47686	6.65503	6.95299	6.56103	7.39312	6.76773	6.92205	6.56315	6.82359	6.74819	6.30116	7.07919	7.10188	6.87621	7.09516	7.06059	6.7531	6.96384
36735	MICRO.17577.C1	NA	35.2	not assigned.unknown	PGSC0003DMB000000096	Pot_ch07	100	148752	149025	7.05582	6.97966	5.65254	6.70092	7.17245	5.63612	7.00701	7.14329	7.12376	5.693	7.36016	6.97575	7.23243	6.7603	6.60498	7.34412	7.24689	7.04364	6.26354	7.09417	5.56468	5.63942	5.70606	7.12243	6.763	5.57181	6.42394	6.14501	5.61922	6.21658	6.45186	7.26614	5.60286	6.75793	7.73953	7.10697	6.85336	6.54873	7.25711	7.21413
36737	MICRO.1159.C1	UBA-like [Medicago truncatula]	35.2	not assigned.unknown	PGSC0003DMB000000207	Pot_ch09	98.84	256521	257212	10.78	11.5957	11.1513	11.4842	11.2775	10.8238	10.7886	10.7995	10.4919	11.0774	10.0523	11.0768	10.6963	11.203	10.4568	11.264	10.5704	9.78674	10.4234	9.59003	10.1893	10.0737	10.104	9.55792	9.493	10.4555	10.0613	10.2899	10.7995	10.3669	10.5117	10.8969	11.2627	11.1727	10.8009	10.4758	10.6728	10.1189	11.4349	10.594
36738	STMDH46TV	NA	35.2	not assigned.unknown	PGSC0003DMB000000296	Pot_ch04	96.24	232440	232228	8.03296	8.66225	6.34328	6.11441	6.07024	7.94785	7.13788	6.30116	6.16376	8.15915	8.10669	6.36329	8.04125	8.08754	7.25557	7.96106	6.24689	6.05689	8.10134	6.73202	7.51679	5.91093	5.96784	6.45129	7.58979	7.55831	7.26873	7.56888	7.33344	8.04542	7.46393	8.36277	6.21926	7.39766	6.13458	8.44395	6.27981	6.09218	8.19283	6.0783
36739	MICRO.11651.C1	NA	35.2	not assigned.unknown	PGSC0003DMB000000472	Pot_ch10	99.09	206054	205724	9.81075	10.4965	9.76096	9.97469	9.75349	9.70885	10.5282	9.8977	10.7683	10.4252	9.92018	10.5531	9.95515	10.4547	9.94405	10.1056	10.6674	10.9847	10.0843	10.2277	11.0285	10.6095	10.9885	10.2185	10.2871	10.0382	10.4399	10.0795	10.2514	9.65521	10.0023	10.695	10.466	9.86807	9.62963	9.71989	10.4949	10.8503	9.86876	10.5731
36742	MICRO.10288.C3	ataxin-2 related protein [Ipomoea nil]	35.1	not assigned.no ontology	PGSC0003DMB000000246	Pot_ch06	99.43	414233	413883	10.7264	10.5476	10.7961	10.5829	10.7259	10.6359	10.7754	10.7264	10.5902	10.4183	10.4953	10.7289	10.4818	10.9059	11.0818	10.5885	10.8458	10.2023	10.72	9.98665	9.94642	9.97923	9.95247	10.0142	9.64194	10.1708	10.0123	9.94306	10.1283	10.4191	10.3975	11.2288	10.5121	10.6095	10.5011	10.7561	10.9222	10.693	10.773	10.483
36743	bf_cswbxxxx_0047b07.t3m.scf	NA	30.5	signalling.G-proteins	PGSC0003DMB101000042	Pot_ch05	96.39	1186105	1186295	14.0194	14.2636	13.6488	13.851	14.2245	13.6606	14.0848	13.7963	14.2059	14.2094	13.9914	14.2599	14.0848	14.1956	14.6771	14.0708	14.1262	14.7847	13.9668	14.6717	14.3028	14.525	14.4286	14.4239	14.2409	14.7402	14.4197	13.9765	15.2905	14.318	14.5008	15.1412	13.928	13.958	13.6027	14.0331	14.2024	14.6213	14.0389	14.4481
36745	MICRO.17478.C1	Putative disease resistance protein RGA3 (RGA1-blb) (Blight resistance protein B149)	20.1.02	stress.biotic.receptors	PGSC0003DMB000000144	Pot_ch08	93.67	1349357	1349846	7.66885	7.77456	7.60737	7.86651	8.30751	8.45693	8.84068	8.2393	8.83917	8.70162	9.3011	8.21184	8.59554	8.22851	8.783	8.27896	9.06449	8.11802	8.24204	7.64952	7.76802	7.59049	7.46841	7.79679	7.86056	7.77254	8.2657	8.01256	8.14791	7.30437	7.80978	8.56845	7.84751	8.81559	7.62314	8.7178	8.01499	8.3538	7.58716	8.57719
36746	MICRO.4909.C1	beta-fructofuranosidase [Arabidopsis thaliana]	2.2.1.03.01	major CHO metabolism.degradation.sucrose.invertases.neutral	PGSC0003DMB000000032	Pot_ch04	100	1308548	1307989	9.18377	8.67337	8.83894	9.00347	9.19621	8.72406	9.16103	8.83878	9.23083	9.17488	9.13894	9.36283	8.91644	9.06911	9.40299	8.67069	9.18168	8.95976	8.85175	9.13044	9.19216	9.08778	8.86267	8.57363	8.85972	8.8962	9.06078	8.91807	9.30195	8.51689	9.39614	9.34791	8.54814	8.99051	8.67777	8.85944	9.27186	9.38768	8.74428	9.26211
36747	MICRO.16883.C1	Os01g0899500 [Oryza sativa (japonica cultivar-group)]	35.2	not assigned.unknown	PGSC0003DMB000000087	Pot_ch06	100	91101	90867	7.42435	7.44815	7.54433	7.77133	7.43756	7.50343	7.4526	7.26757	7.3428	7.36814	7.2184	7.58507	7.40244	7.3314	7.46886	7.65084	7.58552	7.01078	7.32808	6.83758	6.7107	6.81562	7.01686	6.81879	6.77394	6.89115	6.87323	6.72448	6.78519	7.05598	7.01278	7.51874	7.25407	7.64128	7.47417	7.37254	7.70202	7.41614	7.53985	6.81334
36750	MICRO.14199.C1	calcium-dependent protein kinase [Solanum lycopersicum]	30.3	signalling.calcium	PGSC0003DMB000000039	Pot_ch03	100	839517	839020	10.387	10.3889	10.3247	10.5306	10.2113	10.2586	10.3559	10.4434	10.35	10.3853	10.0463	10.2235	10.4928	10.3732	9.97142	10.4868	10.3642	10.345	10.7259	10.5726	10.1983	10.2994	10.4568	10.4022	10.4345	10.4472	10.397	10.4434	10.1022	10.2751	10.249	10.1459	9.8781	10.1505	10.2659	10.291	10.4743	9.98289	10.337	9.60994
36753	bf_arrayxxx_0065h11.t7m.scf	hypothetical protein OsI_011272 [Oryza sativa (indica cultivar-group)]	33.99	development.unspecified	PGSC0003DMB102000141	Pot_ch02	98.55	790767	791109	8.02391	8.05716	8.77106	8.72453	7.721	8.13737	8.31392	8.30543	8.51079	8.43136	7.90272	7.63659	7.90167	8.51783	8.23172	8.33123	8.43859	8.98144	8.00426	8.44419	8.11904	9.04389	8.49354	8.74949	8.74743	8.33548	9.20886	9.29343	8.49678	8.66845	8.40754	8.34082	8.30177	7.49854	7.71561	7.75009	8.52697	8.25993	8.09263	8.479
36758	MICRO.9971.C1	Os04g0663300 [Oryza sativa (japonica cultivar-group)]	35.2	not assigned.unknown	PGSC0003DMB000000116	Pot_ch12	98.58	1102115	1101483	7.32063	7.51203	7.23717	7.69587	7.73796	7.7465	7.51991	7.57117	8.01388	7.61015	7.72536	7.89548	7.74912	7.62676	7.8685	7.9647	7.96915	8.02119	7.55337	8.32396	8.34607	7.90528	8.21624	7.77211	8.08778	7.5717	7.71669	7.63202	8.07782	7.83599	7.65637	7.5815	7.6679	7.55497	7.66442	7.99866	8.147	7.97083	7.45955	8.03296
36759	MICRO.17392.C1	wound-responsive AP2 like factor 2 [Nicotiana tabacum]	17.5.2	hormone metabolism.ethylene.signal transduction	PGSC0003DMB000000112	Pot_ch10	95.47	1198790	1199744	9.46941	6.92075	7.12847	7.39631	7.25557	7.71812	8.86957	9.10922	10.1973	5.94019	7.94799	6.59053	10.1776	6.63087	6.75297	11.261	7.99891	6.35485	5.73518	8.87835	6.3482	8.43277	6.92452	9.2748	7.33397	7.72313	7.09735	8.52366	6.29016	9.10872	9.24251	6.29717	8.90671	10.0233	8.85843	8.05987	8.4634	9.79232	8.49445	9.73825
36760	MICRO.10362.C1	NA	35.2	not assigned.unknown	PGSC0003DMB000000095	Pot_ch01	97.74	1313006	1313621	11.0307	11.6258	10.9895	11.6228	11.9336	11.2862	11.5936	11.3405	12.0352	11.7799	11.6354	11.3576	11.9558	11.791	11.3458	11.3654	11.7131	11.0374	11.6968	10.9248	10.3563	11.0296	10.9473	10.6869	10.8352	11.1425	10.935	11.0752	11.197	11.1311	11.3373	11.6471	11.5256	11.6992	11.5657	11.532	11.5168	11.6708	11.6953	12.0159
36763	bf_slmwxxxx_0005e11.t3m.scf	metallocarboxypeptidase inhibitor IIa precursor [Solanum tuberosum]	35.2	not assigned.unknown	No Significant Hit	#N/A	NA	NA	NA	11.3842	10.667	11.6413	11.7848	12.563	11.2322	10.2556	11.6427	12.8934	11.673	13.6606	13.5133	12.139	11.7351	12.0316	8.89473	12.5543	10.6211	10.4382	10.5105	11.0537	11.1045	9.7879	8.94773	10.5622	11.4653	11.6228	10.0846	10.833	10.4382	10.3188	11.8384	12.41	12.964	11.4303	12.3131	12.7521	13.3468	10.8906	12.6444
36764	MICRO.15277.C1	NA	35.2	not assigned.unknown	PGSC0003DMB000000253	SL2.10ch09	100	581388	581229	7.54069	6.56292	6.64828	6.38293	6.47236	6.89193	7.70181	7.58649	7.58838	7.11292	7.21201	6.88573	6.94182	7.60909	7.55789	6.55444	7.29866	6.51952	7.38661	6.6502	6.03408	6.38584	6.44565	6.37676	6.86584	6.48469	7.26947	6.56609	6.23661	6.99133	7.0747	7.2135	7.12571	6.79846	7.42298	7.21821	7.8582	7.08746	7.00551	7.49574
36767	POACS02TV	Os05g0272200 [Oryza sativa (japonica cultivar-group)]	35.2	not assigned.unknown	PGSC0003DMB000000265	Pot_ch02	96.48	423183	423694	6.03876	5.98022	6.27253	6.33145	6.21003	6.24558	6.43521	6.29544	6.29417	6.17744	5.89494	6.27879	6.11482	6.83827	6.20781	6.18728	6.54452	6.86271	6.31315	7.04038	6.53146	7.42365	6.21869	6.32656	7.42718	6.74473	7.38156	7.03636	7.1439	7.13056	6.68345	6.94484	6.49209	5.99127	6.04548	6.14441	6.60572	7.24199	5.90117	6.30775
36775	bf_arrayxxx_0029c03.t7m.scf	putative receptor-like serine-threonine protein kinase [Solanum tuberosum]	35.2	not assigned.unknown	PGSC0003DMB102000099	Pot_ch02	97.5	20826	20228	5.94159	6.06225	6.05378	6.10448	5.57274	5.58779	5.93483	5.66343	5.6541	5.70497	5.61719	5.67648	5.74547	5.63741	5.9934	5.69576	5.664	5.7404	5.68414	5.76674	5.68844	6.98288	7.2827	8.06801	6.84369	5.6497	6.12775	6.15015	5.81181	5.64128	7.40502	6.14612	5.7899	5.57274	5.59135	5.70606	5.693	5.62676	5.96166	5.99609
36777	MICRO.10606.C2	phosphoenolpyruvate carboxylase kinase 2 [Lycopersicon esculentum]	4.14	glycolysis.PEPCase	PGSC0003DMB000000125	Pot_ch06	98.62	832446	832881	8.76129	9.09943	7.65254	8.16588	8.3979	8.21641	8.57877	9.03258	9.17653	8.90246	9.14221	9.27053	7.95302	8.74127	8.90542	8.18667	9.41016	9.07198	7.83539	7.55421	9.18516	8.67721	8.95091	8.3645	8.18468	7.74503	8.32561	8.65511	8.9152	9.11308	8.69017	8.21567	8.43	8.15937	7.6222	9.02636	7.90167	8.13435	7.73098	10.148
36780	cSTC8I6TH	unknown protein [Arabidopsis thaliana]	35.1.5	not assigned.no ontology.pentatricopeptide (PPR) repeat-containing protein	PGSC0003DMB000000004	Pot_ch02	96.04	3489596	3489890	7.35955	6.66969	6.68296	6.8273	7.55925	6.69597	7.06502	7.07914	7.16351	6.95356	6.97211	6.67187	6.74467	6.51453	6.9082	6.89193	7.20945	7.51788	7.21619	7.15777	7.13463	7.0738	7.25748	7.1064	6.80908	7.64128	6.72563	7.04082	7.80429	7.13879	7.20728	7.29689	7.16953	7.30238	7.20506	7.41656	7.46974	6.72123	6.87961	7.14087
36781	MICRO.3797.C3	mitogen-activated protein kinase [Solanum tuberosum]	30.6	signalling.MAP kinases	PGSC0003DMB000000594	SL2.10ch12	99.27	132473	132880	11.1442	10.4403	10.2822	10.789	10.7019	10.5386	10.7809	11.0213	11.0725	10.6134	10.8311	10.6527	11.0835	10.7844	10.6643	10.9608	11.2845	11.2444	11.092	11.6093	10.6968	11.5155	11.4049	11.5384	11.7085	11.4395	11.1414	11.3317	10.8057	11.0768	10.9937	10.871	10.4872	11.0095	10.5961	10.9772	10.5113	10.6678	10.8186	10.5297
36783	MICRO.7060.C1	Os01g0178000 [Oryza sativa (japonica cultivar-group)]	13.1.6.2	amino acid metabolism.synthesis.aromatic aa.phenylalanine and tyrosine	Not Unique	#N/A	98.91	NA	NA	7.46696	7.8328	7.45007	7.52038	7.60942	7.50725	7.66132	7.4452	7.54376	7.8274	7.6063	7.73635	7.62375	7.70027	7.68525	7.67889	7.64082	9.0401	7.71846	9.27332	9.1119	9.00347	8.79618	8.89335	9.00839	8.60689	9.15235	9.16235	8.53196	8.46763	8.6465	7.45602	7.72664	7.60704	7.33176	7.78201	7.57904	7.90376	7.47067	7.60872
36785	MICRO.409.C13	ADP-ribosylation factor [Oryza sativa (japonica cultivar-group)]	29.3.4.99	protein.targeting.secretory pathway.unspecified	PGSC0003DMB000000366	Pot_ch04	100	168475	168243	13.4026	13.3147	13.0434	13.3706	13.1798	13.4586	13.3859	13.3035	13.1711	13.4522	13.1711	13.2364	13.4146	13.1818	13.4459	13.517	13.088	12.8904	13.5798	13.0804	13.2736	13.1975	12.7634	13.1121	13.1589	13.2963	12.7848	13.4751	12.587	13.3525	12.9627	13.2221	13.2497	13.1354	13.1679	13.5358	13.0211	12.8428	13.3165	12.9583
36786	MICRO.14769.C1	Amino acid/polyamine transporter II [Medicago truncatula]	34.3	transport.amino acids	PGSC0003DMB000000156	Pot_ch06	99.15	41309	40837	9.20388	9.75006	10.062	9.88654	8.87638	9.52858	9.81755	8.60142	9.03214	8.58662	8.65807	9.31243	9.68039	9.68097	9.41428	9.33129	9.3278	9.38289	8.3589	8.80296	9.68547	8.59223	9.37876	8.61112	7.35973	9.41106	9.31974	9.70603	9.71336	10.095	10.3512	10.2902	9.11361	9.06099	9.16911	9.46979	9.47671	9.55927	9.59229	8.15585
36788	MICRO.919.C2	putative GTP binding protein [Oryza sativa (japonica cultivar-group)]	30.5	signalling.G-proteins	PGSC0003DMB000000957	SL2.10ch07	100	24039	24924	12.2479	11.4108	11.7131	12.1288	11.2909	11.4888	11.9404	11.3446	11.3037	11.5979	11.3914	11.7145	11.3689	12.4782	11.3367	12.3312	11.532	10.4845	12.316	10.7408	10.4434	10.9207	10.5486	11.3491	10.6996	11.0471	10.6238	11.1079	9.63185	11.9078	10.1943	12.0186	11.5014	11.7223	12.2179	11.7416	12.1002	10.7768	11.7437	11.2347
36791	bf_mxflxxxx_0051f11.t3m.scf	NA	35.2	not assigned.unknown	PGSC0003DMB000000047	Pot_ch07	93.5	684400	684710	7.99738	8.03582	8.00123	8.24675	8.07568	7.72269	8.04166	8.03465	8.00504	8.04404	7.67165	7.83539	7.80074	7.84082	8.14814	7.71237	8.02667	7.44581	7.76871	7.11606	6.97427	7.40109	7.43578	7.19612	7.27197	7.60799	7.38887	7.38614	7.42585	7.61325	7.71499	7.92892	7.64039	7.65155	7.97875	7.73444	7.64193	7.64096	8.08083	7.69951
36795	ACDA03513E09.T3m.scf	unknown [Solanum tuberosum]	29.2.2	protein.synthesis.misc ribosomal protein	PGSC0003DMB000000552	Pot_ch02	95.65	32898	33236	10.4091	11.0391	11.0698	11.3323	10.8057	11.0181	11.5768	11.0357	11.3771	11.3355	10.597	10.8848	10.8307	11.5235	11.4714	11.0123	11.4155	11.547	10.5726	10.7734	10.7773	11.2113	10.4705	10.7431	11.5202	11.0461	11.7351	11.5692	11.5121	10.9536	10.9863	11.4342	11.327	10.9434	10.5457	10.7945	11.2967	11.4297	10.7655	11.891
36796	106H02AF.esd	Dilute [Medicago truncatula]	31.1	cell.organisation	PGSC0003DMB000000284	Pot_ch01	100	187077	186884	8.44606	8.9746	8.19444	8.79459	9.07045	8.33227	8.76704	8.69214	8.75279	8.91197	8.94553	8.51412	8.63452	8.74283	9.05288	8.58756	9.09261	8.72142	8.81044	8.72605	8.87242	9.08156	8.59977	8.40464	9.14361	8.74428	9.22595	9.02142	8.65334	8.68452	8.76512	8.78713	8.81194	8.98169	8.76818	8.87475	8.45716	8.8574	8.58697	8.81315
36798	ACDA02497A01.T3m.scf	NA	35.2	not assigned.unknown	PGSC0003DMB000000532	Pot_ch01	94.94	15329	15499	7.57023	6.99994	6.79294	7.56065	7.58094	7.18365	7.7326	7.23594	7.78858	7.98643	8.14534	7.33322	7.91886	7.73843	7.83073	7.2722	7.72664	8.14026	7.25407	8.16476	8.23483	8.40845	7.66976	8.11863	8.08954	8.16772	7.3171	8.42056	7.85404	7.39287	8.05423	7.19324	7.50701	7.95885	7.00873	7.73001	7.40834	7.78476	7.12484	8.20556
36800	MICRO.13066.C1	NA	35.2	not assigned.unknown	PGSC0003DMB000000026	Pot_ch03	98.73	955065	954909	10.9329	11.085	10.9303	10.8604	11.4579	11.6658	11.5075	10.9572	11.4168	11.0341	11.3264	11.5256	11.0412	10.9298	10.9398	11.1732	11.5168	10.6219	11.1754	10.6363	10.6536	10.2415	10.4602	10.2969	10.6253	10.5718	10.5687	10.4084	10.0593	10.7876	10.1221	11.3061	11.1473	11.5418	10.9702	11.4353	10.7218	11.1173	11.1345	11.6093
36801	MICRO.11221.C1	Contains two PF|01344 Kelch motif domains. [Arabidopsis thaliana]	29.5.11.04.03.02	protein.degradation.ubiquitin.E3.SCF.FBOX	PGSC0003DMB000000157	Pot_ch07	99.2	302785	303406	9.09289	8.90043	9.50144	9.03499	9.14685	8.85564	8.90193	8.99051	9.04452	9.16616	9.02566	8.92603	9.09999	9.07831	9.09593	9.10667	9.159	8.59005	8.9656	8.38657	8.84596	8.68995	8.65308	8.57601	8.62185	8.66815	8.61695	8.72142	8.50138	8.91575	8.75811	9.23534	9.23884	9.47074	9.29233	8.92603	9.04752	8.73935	9.14542	9.16136
36802	MICRO.7324.C1	Ras-related protein Rab11D	30.5	signalling.G-proteins	PGSC0003DMB000000086	Pot_ch04	98.18	838636	837983	11.5748	12.7092	12.9868	13.2364	12.9991	12.319	12.5256	12.6327	12.751	11.8252	12.33	12.8116	11.7185	11.6602	13.1519	11.9976	12.7745	12.7372	12.8678	12.2719	10.7817	12.5484	13.1798	12.5882	11.7661	11.5028	12.2566	12.9927	11.2288	11.2262	12.8798	11.6333	13.229	12.5267	13.3003	11.5615	12.8827	11.8222	12.8061	12.424
36803	MICRO.1091.C2	Os05g0114500 [Oryza sativa (japonica cultivar-group)]	35.1	not assigned.no ontology	PGSC0003DMB000000088	Pot_ch06	100	230005	229779	9.28524	10.0488	9.63698	9.61816	9.35744	9.13761	8.92965	9.45759	9.31568	9.52476	7.98342	9.0621	9.30642	9.7767	9.46741	9.58237	9.43686	10.1732	9.25156	9.64092	9.49854	9.87042	10.1189	10.0294	9.58747	9.9758	9.25062	9.8517	9.13609	9.47948	9.37083	9.07075	9.50411	9.22906	9.47973	9.52858	9.51962	8.55023	9.95311	8.58756
36810	MICRO.1193.C2	Os10g0204100 [Oryza sativa (japonica cultivar-group)]	29.5.11.04.02	protein.degradation.ubiquitin.E3.RING	PGSC0003DMB000000371	Pot_ch09	97.6	567522	567022	7.92731	7.09386	5.68345	6.97983	7.12079	5.67871	7.38054	7.32273	5.66667	8.02226	5.7025	6.8821	5.63942	7.89677	7.15015	7.2827	5.68011	5.71683	7.8988	8.19381	8.28458	7.50024	8.27642	7.36814	8.35321	7.18904	7.68931	5.67088	7.43669	7.50725	5.68011	7.71903	6.80192	6.92393	7.76766	7.29512	6.77876	7.41442	5.62241	8.09777
36811	MICRO.10158.C1	prolyl 4-hydroxylase [Dianthus caryophyllus]	13.2.2.2	amino acid metabolism.degradation.glutamate family.proline	PGSC0003DMB000000241	Pot_ch02	99.8	334234	334739	7.1077	7.29916	7.48848	7.76707	7.60601	7.48413	7.33508	7.38426	7.49601	7.60091	7.29934	7.42281	6.99978	7.65063	7.56477	7.2572	7.47352	8.98949	7.16516	8.69831	8.31019	9.11992	8.1939	8.15557	8.60504	8.20186	8.78	8.44786	8.41382	8.42703	8.37472	7.55497	8.07655	7.15777	7.33198	7.56304	7.75439	8.04448	7.53431	7.63033
36816	bf_cswbxxxx_0060h07.t3m.scf	NA	35.2	not assigned.unknown	PGSC0003DMB000000207	Pot_ch09	92.46	693035	692843	11.6093	11.8767	11.9766	12.452	12.2818	11.1485	11.8465	11.1255	11.9135	11.3392	12.0876	11.6493	11.6457	11.612	12.7797	11.125	11.6036	11.7496	12.0478	11.9551	11.6282	11.7754	11.4474	11.6767	11.8238	12.353	11.8266	11.7503	12.0548	11.6611	12.0282	11.9378	11.7864	11.545	11.7008	11.7938	12.0265	11.9037	11.3531	12.5393
36817	MICRO.638.C1	ubiquitin fusion protein [Arachis hypogaea]	29.5.11	protein.degradation.ubiquitin	PGSC0003DMB102000010	Pot_ch01	100	3192571	3192843	10.7561	10.9665	10.6856	11.3583	11.0997	11.203	10.9273	11.2293	11.2531	11.2967	10.9278	11.0774	11.2572	11.3689	10.5531	11.3446	11.0905	11.2011	11.1965	11.1771	10.8297	11.0969	10.9017	11.1156	11.2684	10.8135	11.1479	10.9577	10.8719	10.9429	10.3913	10.5187	10.9819	11.2579	10.8889	10.9958	10.9665	10.8271	10.9233	11.2152
36818	BF_TUBSXXXX_0014D12_T3M.SCF	NA	35.2	not assigned.unknown	No Significant Hit	#N/A	NA	NA	NA	8.34082	9.23561	7.77599	8.26405	8.41806	7.24199	9.51885	8.34452	9.35508	9.39395	8.07213	8.55783	7.88564	9.22808	8.33515	8.76758	9.17355	9.38043	7.59353	7.94179	8.37353	7.85101	7.87098	7.33158	6.88892	7.81831	9.30053	7.7025	9.20466	7.05946	9.0161	9.64745	7.99413	8.79909	8.29739	8.22481	8.83535	9.19039	8.13071	9.74906
36820	MICRO.7908.C3	5S rRNA binding / structural constituent of ribosome [Arabidopsis thaliana]	29.2.1.99	protein.synthesis.chloroplast/mito - plastid ribosomal protein.unknown	PGSC0003DMB000000134	Pot_ch11	98.98	1014695	1015183	8.313	8.90082	8.90542	8.896	8.58049	8.78879	8.54144	8.4818	8.62241	8.7894	8.13191	8.61112	8.62432	9.04986	8.50099	8.81803	8.68567	9.59658	8.63379	9.08156	8.95542	9.0338	9.45188	9.31043	9.10922	9.08433	8.8885	9.10032	8.77769	8.79485	9.05336	8.62479	8.81852	8.42471	8.62185	8.55692	8.61731	8.51588	8.896	8.33793
36821	bf_cswcxxxx_0003b01.t3m.scf	NA	35.2	not assigned.unknown	PGSC0003DMB000000034	Pot_ch12	91.36	390194	390433	11.0558	11.1561	11.6701	11.7878	11.875	11.1501	11.9427	11.2781	11.6586	11.5594	11.7975	11.5114	11.9739	12.4219	11.7137	11.8965	11.3464	11.7924	11.7496	11.8337	11.8099	11.3068	11.4487	11.359	11.4317	11.7762	11.9279	11.6463	12.0681	11.4639	11.7738	11.0709	11.4135	11.2551	11.6643	12.1616	11.7549	11.2579	11.6228	11.8566
36825	MICRO.2515.C1	Delta 1-pyrroline-5-carboxylate synthetase (P5CS) [Includes: Glutamate 5-kinase (Gamma-glutamyl kinase) (GK); Gamma-glutamyl phosphate reductase (GPR) (Glutamate-5-semialdehyde dehydrogenase) (Glutamyl-gamma-semialdehyde dehydrogenase)]	13.1.2.2	amino acid metabolism.synthesis.glutamate family.proline	PGSC0003DMB000000088	Pot_ch06	99.64	1828389	1828110	9.88929	10.4644	10.1343	10.3337	10.8052	9.99985	9.898	10.7655	10.4345	10.5815	9.11619	10.4902	10.3778	10.5636	10.5072	9.31549	10.5016	9.99955	9.32028	9.42005	9.88386	9.70744	9.63461	9.59357	8.36851	9.62085	10.2532	9.02467	9.29914	10.0547	8.88947	9.94306	9.76827	10.9952	10.4345	10.5833	10.3208	10.2478	10.4175	10.6309
36826	MICRO.16357.C1	unknown protein [Arabidopsis thaliana]	35.2	not assigned.unknown	PGSC0003DMB000000004	Pot_ch02	99.48	590950	591334	10.7045	9.89285	10.6049	10.0142	10.3017	10.3849	10.4769	10.1745	10.3662	9.59529	10.4327	10.3188	11.2231	9.83173	10.526	11.3182	9.67348	9.21524	9.03597	10.8471	9.17133	9.88553	10.1454	10.5841	9.78193	9.92584	10.672	9.76943	10.4555	11.1798	10.6661	10.7165	11.0691	11.0016	11.0763	10.4647	10.9598	10.147	10.5097	10.2744
36830	MICRO.732.C1	NA	35.2	not assigned.unknown	PGSC0003DMB000000854	Pot_ch08	99.42	38251	37736	9.4173	10.0717	10.6027	10.0763	9.69188	9.09776	10.3942	9.37233	10.1394	10.8338	8.94582	10.4208	9.03551	9.58484	8.8909	9.34496	10.3028	9.9594	8.65371	8.84824	7.97921	8.74207	9.42588	8.55984	8.46555	9.67072	9.43192	9.37538	9.43956	8.73029	10.1571	9.37984	8.72071	10.5645	9.39104	9.72547	9.97142	8.88233	10.642	8.08935
36833	MICRO.8311.C1	unknown protein [Arabidopsis thaliana]	35.2	not assigned.unknown	PGSC0003DMB000000246	Pot_ch06	98.55	508579	507888	8.74325	8.65688	9.00665	9.08156	9.11542	8.8962	9.15017	9.35034	9.65391	9.2184	9.29454	9.13357	8.96164	8.26454	9.34202	9.15408	9.45047	9.70885	9.5346	8.74995	8.45641	8.67046	8.98949	8.99964	9.45317	8.61146	8.53612	9.37051	8.2925	8.88975	8.11758	8.90573	8.579	9.29398	9.20062	9.18061	8.80793	9.01526	8.87315	9.7475
36836	MICRO.1044.C1	DNA binding [Arabidopsis thaliana]	27.3.52	RNA.regulation of transcription.Global transcription factor group	PGSC0003DMB000000244	Pot_ch02	99.35	246097	246554	7.63709	8.03296	7.36403	7.95166	7.43941	7.41421	7.18507	8.00081	7.31858	8.00832	7.8767	6.90475	7.26915	7.88518	7.6622	7.66906	7.33296	8.65901	7.69989	8.59412	8.86891	8.59248	9.4308	8.98949	9.31083	8.18468	8.73095	8.89455	8.75164	8.86647	8.63134	7.36325	7.40914	7.27852	7.69697	7.29839	7.1768	7.06625	6.89949	7.54835
36837	MICRO.11350.C1	ATP-dependent DNA ligase; BRCT [Medicago truncatula]	35.2	not assigned.unknown	PGSC0003DMB000000058	Pot_ch07	99.18	360345	359493	9.22219	9.68767	10.2469	9.53422	9.49948	9.24942	9.16888	9.3532	9.33762	9.3395	9.60298	9.59686	9.3674	9.96479	8.92287	9.53367	9.47585	8.24758	9.44682	8.26632	8.45455	8.63479	8.10155	8.37452	8.73419	9.2351	8.83991	9.11933	8.64885	9.29826	8.29203	10.1615	9.24776	9.74265	9.70603	9.29981	9.20441	9.22028	9.51356	9.39563
36840	MICRO.12292.C1	hypothetical protein MtrDRAFT_AC147482g2v2 [Medicago truncatula]	35.2	not assigned.unknown	PGSC0003DMB000000004	Pot_ch02	97.45	1790757	1791306	7.00201	6.21475	6.34838	5.70606	7.03124	6.36372	6.21061	6.88131	6.5347	5.75383	6.66723	6.39588	6.61806	6.22777	6.44958	6.58228	6.6344	6.99009	7.02938	7.488	7.06923	6.80269	7.26437	7.2838	6.65715	7.06118	5.79339	6.62459	7.47143	6.48748	6.55952	6.59275	6.05055	6.8273	6.68372	6.25832	6.39062	6.51554	6.3395	6.33482
36841	MICRO.10062.C2	phragmoplastin [Nicotiana tabacum]	26.17	misc.dynamin	PGSC0003DMB102000010	Pot_ch01	98.99	2812067	2811671	7.26757	7.5679	6.94153	7.13249	7.75746	7.35323	7.40206	6.96138	7.25384	7.30238	7.74137	7.07019	7.37142	7.40067	7.63282	7.28559	7.32402	9.37719	7.02654	9.74836	9.35479	9.4609	8.69162	9.20169	9.26702	8.95146	10.1022	8.87568	8.75737	8.14418	9.04957	7.8322	7.01984	7.31611	6.96693	7.43648	6.9234	9.56643	7.19865	7.76871
36847	MICRO.1296.C3	CTR1-like protein kinase [Lycopersicon esculentum]	29.4	protein.postranslational modification	PGSC0003DMB000000008	Pot_ch10	98.31	317750	317398	8.7161	8.8926	8.64327	8.72804	8.43	8.87168	8.28609	8.57089	8.67194	8.6202	8.05941	8.88752	8.85485	8.60938	8.70315	8.05111	8.53801	7.99553	8.57187	7.54464	7.8932	7.85385	7.6222	7.52376	7.6621	7.99315	8.42639	7.74673	7.62538	8.313	8.3066	8.80823	8.10383	8.45323	8.19546	8.68732	8.75164	8.25004	8.52504	8.3421
36848	MICRO.416.C17	unknown protein [Arabidopsis thaliana]	29.3.1	protein.targeting.nucleus	Not Unique	#N/A	99.65	NA	NA	8.55267	9.81852	8.90305	9.74562	8.61414	9.57919	9.15611	9.25325	8.97191	8.82609	7.90579	9.32462	9.26371	8.50813	9.49275	9.40514	8.97694	8.03451	9.64586	8.01912	8.32177	7.60858	8.01499	7.60553	7.29512	8.00812	7.96252	7.9457	8.24544	7.73843	8.31714	8.85527	8.81219	8.60276	8.61666	9.09963	8.93303	8.72118	9.68835	7.88391
36849	STMHL23TV	hypothetical protein OsI_011454 [Oryza sativa (indica cultivar-group)]	27.1	RNA.processing	PGSC0003DMB000000315	Pot_ch06	95.78	351718	351150	8.90193	9.55854	9.4888	9.66015	9.28075	9.54812	9.26227	9.30617	9.20756	9.17521	8.76789	9.37257	9.2879	9.21497	9.12442	9.03258	9.24678	9.81665	9.20273	9.50182	9.68767	9.67261	10.1683	9.63156	9.26289	9.69008	9.46416	9.7778	9.41854	9.45047	9.5259	9.17266	9.16985	8.94494	9.29719	9.31243	8.96621	9.11542	9.29367	9.03977
36851	bf_swstxxxx_0028c08.t3m.scf	small zinc finger-like protein [Lycopersicon esculentum]	29.3.2	protein.targeting.mitochondria	PGSC0003DMB000000409	Pot_ch09	96.85	477009	477230	7.49427	7.89232	7.95946	7.74969	7.57578	7.9542	7.83164	7.89416	7.89991	7.75492	7.7653	7.81774	7.89106	7.63379	7.54609	7.55318	7.87098	8.14211	7.65244	7.7711	8.68688	8.26595	8.33185	7.94704	7.76395	8.36764	8.23822	8.19736	8.29373	7.89518	8.05577	7.64835	7.73903	7.27534	7.30365	7.85724	7.3559	7.48473	7.666	7.64067
36858	MICRO.6129.C1	IDS4-like protein [Solanum lycopersicum]	35.1	not assigned.no ontology	PGSC0003DMB000000522	Pot_ch08	99.68	163498	164125	11.6573	10.488	10.8848	11.0291	10.6023	10.5627	11.4129	11.0181	11.6885	11.4115	11.3218	10.9059	10.4035	10.8471	11.5181	11.0117	11.8767	11.7364	10.7303	11.4467	11.8823	11.4674	11.8106	11.9105	11.5276	11.3881	11.5748	11.8449	11.4087	11.4986	11.7519	10.4856	11.0052	10.0492	9.92283	11.2915	10.8885	10.6522	10.8009	11.2456
36860	BF_LBCHXXXX_0025H12_T3M.SCF	NA	35.2	not assigned.unknown	PGSC0003DMB000000044	Pot_ch06	93.02	1748163	1748038	6.9737	6.82636	7.92531	8.3514	8.04066	7.83886	8.05896	7.45996	6.72725	7.6622	7.27497	6.90224	7.5812	6.84624	7.88497	7.95302	6.96516	7.85761	7.94086	8.55368	7.78162	7.94871	7.84766	8.08157	8.13288	8.26679	8.55783	8.25117	7.60267	6.8153	7.61216	7.95097	6.87366	7.01377	7.55242	6.79596	6.98045	7.90212	6.77165	7.34768
36861	cSTA22E3TH	ATUBC2; ubiquitin conjugating enzyme [Arabidopsis thaliana]	29.5.11.03	protein.degradation.ubiquitin.E2	PGSC0003DMB000000055	Pot_ch03	97.31	47934	48342	6.76221	7.39108	7.1862	6.94547	6.90242	7.03053	6.64164	7.05657	6.91496	6.72035	6.67046	7.10889	6.741	6.80295	6.85786	6.50921	7.13463	6.56315	7.31342	6.53755	6.57151	6.28128	6.48844	6.44089	6.41877	6.90308	6.38216	6.41065	6.70044	6.7137	6.56609	7.34575	6.81904	6.52123	6.67116	7.10235	6.74033	6.56526	6.99721	6.14481
36862	MICRO.9664.C2	Steroid nuclear receptor, ligand-binding [Medicago truncatula]	35.2	not assigned.unknown	PGSC0003DMB000000004	Pot_ch02	97.37	3498598	3499015	9.22653	10.0033	9.87136	9.78327	9.55707	10.1117	10.0651	9.43762	9.45154	9.36767	9.45601	10.1845	9.9625	9.69518	9.98445	9.16729	9.56173	9.60994	9.60024	10.4784	10.6816	10.4414	10.6696	10.6238	10.3279	9.68132	10.4792	9.76403	9.46535	9.29848	10.2059	9.49275	9.61875	9.39046	9.16729	9.493	9.03124	9.90452	9.69655	10.061
36863	MICRO.5590.C4	retrotransposon protein, putative, unclassified [Oryza sativa (japonica cultivar-group)]	21.02	redox.ascorbate and glutathione	PGSC0003DMB000000197	SL2.10ch08	97.85	1003334	1002683	9.58152	10.1365	9.00693	8.76789	8.82957	9.51052	9.04676	9.64527	9.63857	9.05013	9.97469	9.25084	9.0183	9.46302	8.58249	8.29107	9.68195	9.6822	9.73763	9.07777	9.57126	10.0791	9.86466	9.72445	9.12555	9.22877	9.05554	9.28033	9.12146	10.4688	9.52858	9.64463	9.32107	9.38043	9.15472	9.98366	9.45292	8.68835	9.66667	8.7396
36866	MICRO.15288.C1	DNA binding protein WRKY2 [Vitis vinifera]	27.3.32	RNA.regulation of transcription.WRKY domain transcription factor family	PGSC0003DMB000000109	Pot_ch03	100	1547784	1547280	9.19621	9.78504	9.59628	9.94235	9.66609	9.45911	9.61289	9.59043	9.68132	9.35102	9.53245	9.66859	9.33242	9.36091	10.1447	9.33394	9.88239	9.24111	9.56421	8.814	8.97535	9.13931	9.28732	9.1945	8.87712	9.16888	9.50966	9.6044	9.53647	9.48741	9.20012	9.74117	9.4668	9.49397	9.53181	9.76158	9.94887	9.3937	9.64219	9.60322
36868	bf_acdaxxxx_0065a07.t3m.scf	MATH [Medicago truncatula]	35.1	not assigned.no ontology	PGSC0003DMB000000214	Pot_ch03	97.95	502034	501889	9.49752	9.75267	9.88344	9.81597	9.29233	9.60523	10.1509	9.70134	9.50243	9.25971	8.9779	9.31744	9.35508	9.57017	9.85388	9.68132	9.90948	8.61491	9.83037	7.97424	8.21165	8.33698	8.67564	8.5894	8.21718	8.84408	8.69162	8.61307	8.31922	9.3146	9.41085	10.4304	10.0946	9.84051	10.2623	10.0346	10.2243	9.17082	9.93455	9.35539
36869	POADG34TV	Clostridium pasteurianum ferredoxin homolog [Solanum tuberosum]	2.2.1.99	major CHO metabolism.degradation.sucrose.misc	PGSC0003DMB000000004	Pot_ch02	99.36	3319674	3320294	13.8596	13.4424	13.559	13.7651	13.7021	13.5701	13.2831	12.7634	13.5288	13.7099	13.6745	13.4186	13.5108	13.6287	13.39	13.4403	13.5108	13.2497	13.8142	13.2793	12.9784	13.3295	13.473	13.4026	13.2516	13.559	13.5309	13.7754	12.8874	13.6509	12.9751	13.1457	13.3818	13.6629	13.2886	13.7099	13.3628	13.1784	13.4797	13.1337
36873	MICRO.16234.C1	NA	35.2	not assigned.unknown	PGSC0003DMB000000103	Pot_ch05	97.05	487338	488045	8.96661	8.27951	8.71385	8.46904	9.19061	8.51562	8.66014	8.68127	8.88005	8.61546	8.99305	8.90082	8.80248	8.10105	9.20648	8.7841	8.74162	8.09333	8.78099	8.17426	7.78955	8.29373	7.68969	8.22321	8.83894	7.80151	9.46163	9.17976	8.50038	8.01023	8.51562	8.20421	7.86988	8.53499	8.1397	8.22305	8.40324	8.73573	7.9497	9.00472
36874	MICRO.4318.C1	NA	35.2	not assigned.unknown	PGSC0003DMB000002822	#N/A	96.97	1290	172	7.4619	7.46825	6.72374	7.39686	7.77384	7.39011	6.66456	8.43093	7.35192	6.74033	7.95986	7.33795	6.64293	7.16993	7.87088	7.51855	7.69345	6.81302	8.23386	6.99194	6.07523	6.72563	6.59785	6.55208	6.64806	7.59264	7.2339	6.75561	7.58931	7.55804	7.03772	8.28904	7.36632	8.5124	8.01912	7.34452	8.24105	7.88343	7.56334	8.06801
36876	POAD356TV	putative protein [Arabidopsis thaliana]	35.2	not assigned.unknown	PGSC0003DMB000000097	Pot_ch12	99.36	1361895	1361584	9.86714	10.2051	10.783	10.5692	10.0044	10.4026	10.3243	9.8446	9.70169	9.9594	9.44802	9.91303	9.6982	9.71403	10.4327	9.69442	9.898	9.71735	9.77837	9.429	9.88277	9.52804	10.0488	9.50411	9.38979	9.92283	9.08218	9.83235	9.48768	9.91709	9.6024	9.89976	9.80818	9.83366	9.59192	9.79639	10.3423	9.22061	9.91674	9.46566
36877	MICRO.6282.C1	GPI-anchor transamidase/ cysteine-type endopeptidase/ legumain [Arabidopsis thaliana]	29.4	protein.postranslational modification	PGSC0003DMB000000138	Pot_ch07	95.72	814604	815350	6.67123	6.71622	6.76149	6.99782	7.05657	6.83633	6.64486	6.70934	6.57526	6.51742	6.70174	6.67151	6.68872	6.81334	7.20346	6.42626	6.83245	7.05662	6.73135	6.98424	7.23015	6.78829	7.29875	7.01178	6.89428	7.00973	6.75588	6.78026	7.31589	6.70044	7.1439	6.97683	6.83201	6.95102	6.88995	6.8273	6.93483	6.87603	6.98604	6.8681
36879	MICRO.15675.C1	amino acid permease [Arabidopsis thaliana]	34.3	transport.amino acids	PGSC0003DMB000000008	Pot_ch10	98.66	1313849	1314072	8.81462	8.42579	9.07898	9.23215	9.04117	8.83467	8.64544	8.93809	8.84082	8.32872	8.79503	8.8227	8.54493	8.66284	9.16136	8.36887	8.83789	9.61903	8.95444	9.16616	9.91674	9.19505	10.0194	9.65458	9.12987	9.48914	7.97875	9.53245	9.13218	9.4088	9.47948	8.49842	8.99022	8.06678	8.2692	8.33271	8.08673	8.05633	8.56873	8.48617
36880	MICRO.17149.C1	hypothetical protein MtrDRAFT_AC155880g29v2 [Medicago truncatula]	35.2	not assigned.unknown	PGSC0003DMB000000284	Pot_ch01	99.15	340654	341238	7.26005	6.94431	7.3287	7.19962	6.95385	6.81194	7.63282	7.44553	6.92845	7.20796	7.85644	6.81099	7.36814	7.09213	7.26998	6.60667	7.23447	7.52872	6.58198	7.72499	7.6416	8.14163	6.97063	7.81774	8.29646	7.6252	7.11168	8.03582	7.1666	7.21744	7.07008	6.51913	6.68615	7.10997	6.80045	7.3858	6.22901	8.56583	6.35633	7.76046
36883	cSTB42P5TH	Os02g0793300 [Oryza sativa (japonica cultivar-group)]	35.1	not assigned.no ontology	PGSC0003DMB000000303	Pot_ch08	95.06	608716	608474	9.00265	8.86118	9.10281	9.21627	9.03977	8.97406	8.97579	9.04621	8.9152	8.77808	8.26351	9.02533	8.7894	8.77338	9.29037	8.88975	9.31568	8.97898	9.37538	8.82822	9.07045	8.60008	8.80608	8.53111	8.75943	8.88876	8.11904	8.34192	8.44292	8.36963	8.52624	9.01278	8.92578	9.13637	8.87949	8.62697	8.92396	8.95193	9.09963	7.73565
36885	cPRO11O16TH	unnamed protein product [Arabidopsis thaliana]	29.5.09	protein.degradation.AAA type	PGSC0003DMB000000318	Pot_ch07	98.14	377943	377567	7.41635	8.28737	7.62115	7.93932	8.23701	7.41271	7.71924	7.50658	7.68848	7.32825	7.11044	7.87922	7.64835	7.38054	8.21348	7.50811	7.63827	8.97406	7.71988	8.65901	8.47523	8.26748	9.04957	8.74127	8.77008	8.26293	8.51439	8.37084	9.56421	8.25199	9.18002	7.59822	7.55284	7.45602	7.41442	7.904	7.90323	8.15867	8.0793	7.49771
36887	MICRO.6311.C2	NA	27.1.1	RNA.processing.splicing	PGSC0003DMB000000380	Pot_ch09	99.09	153795	153136	9.54118	6.49945	7.12796	6.52899	6.31091	6.48549	8.73981	9.91505	9.39446	9.43247	9.2184	6.65176	6.15326	9.20886	9.79773	6.0615	9.71372	8.67868	10.5841	8.26007	6.40552	7.16511	8.14228	8.42265	9.32062	7.39355	9.15343	7.30676	6.33773	9.16489	6.41702	9.41222	9.42344	6.10126	8.90655	9.21555	8.81488	8.46611	7.18542	8.80488
36889	MICRO.2093.C2	RNA binding protein-like protein [Solanum tuberosum]	27.4	RNA.RNA binding	PGSC0003DMB000000091	Pot_ch06	96.57	337021	336527	9.79421	9.53675	10.6599	11.1715	9.92649	9.44918	11.2645	9.75829	9.97311	9.93527	10.8424	11.1184	9.85817	10.313	11.1815	10.0654	9.69627	9.77929	9.85783	10.8009	9.50354	10.1791	9.97469	9.66609	9.3882	9.63766	9.48129	9.5432	10.8287	10.5582	9.49194	11.5957	10.6614	11.1804	10.8598	9.8146	11.6611	10.9012	9.22061	10.0766
36890	MICRO.17896.C1	cytochrome b6/f complex subunit V [Oryza sativa (indica cultivar-group)]	1.01.03	PS.lightreaction.cytochrome b6/f	PGSC0003DMB000000035	Pot_ch01	99.73	2122671	2123039	6.72698	6.51242	6.4989	6.39682	6.51226	7.408	6.94947	6.63051	6.46049	6.69673	6.68421	6.58897	7.25154	7.012	6.66308	7.18507	6.60131	6.63691	7.37254	6.93617	6.52131	6.87152	6.98559	6.91022	7.07819	6.91751	6.98874	6.70449	6.48708	6.73424	6.6785	6.61595	7.15702	6.67306	6.69259	7.38246	6.67711	6.49185	7.08167	7.43066
36891	MICRO.1588.C8	osmotin-like protein [Solanum phureja]	20.2	stress.abiotic	PGSC0003DMB000000281	Pot_ch08	99.19	676449	675705	6.17507	5.88119	6.45113	6.04504	5.94193	5.92499	6.46825	5.8174	5.85527	6.09782	7.68848	5.96715	6.08389	5.92828	5.96932	6.20955	6.01554	6.04612	5.81702	6.70934	5.79789	6.56564	6.39249	5.95201	5.89217	5.78861	6.1304	6.0765	5.96017	5.73893	5.96852	6.0615	6.19451	5.88687	5.8971	5.75885	5.90045	6.05689	5.93833	5.95523
36892	bf_mxlfxxxx_0066a02.t3m.scf	unknown protein [Arabidopsis thaliana]	35.2	not assigned.unknown	PGSC0003DMB000000008	Pot_ch10	98.06	1800658	1800349	6.06694	8.1995	6.18257	6.15266	6.02094	6.11627	8.26792	6.19588	8.2472	8.25631	6.06534	8.15261	6.0419	8.3852	6.16127	8.37568	8.31012	8.25837	6.16476	8.10542	7.97858	8.04255	6.16486	6.31513	6.15507	6.13955	7.98545	6.00901	5.99743	6.00457	5.89374	8.26351	6.01344	7.88712	6.20433	8.2692	8.2398	7.95074	6.27824	5.82182
36893	bf_arrayxxx_0077e11.t7m.scf	unnamed protein product [Arabidopsis thaliana]	35.2	not assigned.unknown	PGSC0003DMB000000150	Pot_ch06	97.55	47566	47247	7.67557	6.94182	7.50166	7.71696	7.52937	6.92693	7.54731	7.01256	7.62737	7.3342	6.99782	7.32945	7.04629	7.37882	7.01984	6.89584	7.64536	7.44815	7.47357	7.22467	7.28915	7.34465	6.87603	6.89566	7.24675	7.34803	7.4239	7.0205	6.91277	7.5085	7.22486	7.71988	7.26947	7.42169	6.89662	7.51019	6.82548	7.29448	7.61864	7.22022
36896	bf_mxlfxxxx_0025b07.t3m.scf	Os12g0582800 [Oryza sativa (japonica cultivar-group)]	20.2.3	stress.abiotic.drought/salt	PGSC0003DMB000000004	Pot_ch02	98.73	1822581	1822345	7.40067	7.03598	6.95776	6.28806	7.42896	6.98045	6.8268	7.57739	7.05259	6.27797	7.36125	7.17883	6.98773	6.97734	7.08199	7.36094	7.10889	7.00123	7.5372	7.34223	6.94599	6.8179	6.85521	6.87773	6.82302	7.59873	6.20452	6.87889	7.53431	6.96029	6.63382	7.5477	6.90564	7.29043	7.51449	6.89446	7.01311	7.45785	7.03413	6.94472
36897	POABQ38TV	NA	35.2	not assigned.unknown	PGSC0003DMB000000077	Pot_ch01	96.77	1609119	1608657	7.56031	7.91055	8.06102	7.93952	7.53885	7.88497	7.43479	NA	7.74393	7.54964	7.1949	7.70003	7.40771	7.59124	7.62144	8.13094	8.03296	8.06433	7.9653	7.54192	7.69951	7.70579	7.94889	7.81006	7.58198	7.68087	7.72377	7.67316	7.68889	7.75836	7.5315	7.50913	7.90635	7.55299	7.88358	7.42768	7.77599	7.40206	8.0343	7.35197
36898	MICRO.11970.C2	KH domain containing protein [Solanum demissum]	35.2	not assigned.unknown	PGSC0003DMB101000192	Pot_ch05	98.57	292479	292827	9.53245	9.71989	9.89841	9.86241	9.48107	9.77708	9.61686	9.55394	9.4499	9.41476	9.45022	9.81304	9.62508	9.77207	9.45832	10.0315	9.70885	10.4894	9.63123	9.92018	10.4042	10.2949	10.2132	10.2375	10.3069	10.0156	9.97923	10.1175	9.91303	9.53072	9.8127	9.18832	10.0954	9.39075	9.43447	9.72939	9.61844	9.30268	9.87275	8.98923
36900	MICRO.3237.C1	peptidase [Arabidopsis thaliana]	29.3.4.99	protein.targeting.secretory pathway.unspecified	PGSC0003DMB000000511	Pot_ch12	97.56	134482	134645	11.0503	11.3428	11.1999	11.0307	11.4135	11.4149	11.282	11.0698	11.4481	11.3718	11.4606	11.3289	11.1555	11.1659	11.7372	11.2941	11.5341	12.7696	11.0236	12.236	12.5074	12.405	12.7141	12.237	12.8026	12.0941	12.3222	12.1959	12.2905	11.4829	12.0789	11.1122	11.0686	11.2826	10.8372	11.2832	11.2512	11.5425	11.0062	11.7667
36901	STMJM56TV	CYP704A2; heme binding / iron ion binding / monooxygenase/ oxygen binding [Arabidopsis thaliana]	26.1	misc.cytochrome P450	PGSC0003DMB102000010	Pot_ch01	99.74	1018889	1018500	7.96741	8.52343	8.67664	8.00426	7.64667	8.40989	7.44631	7.94437	7.70678	7.70866	7.66639	7.97748	7.72917	8.28027	7.88149	7.41497	7.89383	7.2173	8.11227	7.04683	6.86056	7.38456	7.33269	7.08641	6.94298	7.28618	6.93308	7.54207	6.87621	7.86495	6.87518	8.50215	8.52728	8.1056	8.20208	8.11758	8.0356	7.4955	8.5181	7.39995
36904	POCC062TP	NA	35.2	not assigned.unknown	PGSC0003DMB000000120	Pot_ch02	98.38	11501	11131	6.37994	7.40088	7.26595	7.04926	6.62169	6.3924	6.31315	6.9486	6.96121	7.06406	6.77329	6.3586	6.37985	7.06609	6.33038	6.68837	6.99031	6.86486	7.27912	6.38319	6.50111	6.6142	6.59379	6.30098	6.28072	6.32344	6.46227	6.21965	6.37839	6.76412	6.35389	7.16341	6.1441	6.40535	6.39902	7.12376	6.81759	6.34601	6.70044	6.6222
36905	MICRO.15065.C1	Zinc finger, ZZ-type; Zinc finger, PHD-type; Protein kinase C, phorbol ester/diacylglycerol binding; C1-like [Medicago truncatula]	35.1	not assigned.no ontology	PGSC0003DMB000000032	Pot_ch04	98.37	2547993	2547320	6.88149	6.70044	6.54957	7.14673	6.45805	6.9683	7.35004	7.27599	6.71703	6.98056	7.25557	6.3357	6.8953	6.76438	6.69411	7.20389	6.61354	7.10074	6.50732	6.61828	6.90439	6.84157	7.29934	7.17409	7.22929	7.41856	7.413	7.24478	7.06177	7.20685	7.4763	6.81809	6.63145	6.64378	6.57443	6.42535	6.57548	7.19729	6.66181	6.87743
36907	MICRO.15875.C1	Protein of unknown function DUF581 [Medicago truncatula]	33.99	development.unspecified	PGSC0003DMB000000040	Pot_ch03	99.35	640557	640251	7.83827	7.8767	7.90212	7.19212	7.50642	7.60495	7.68944	7.71404	8.15585	7.55959	8.23348	8.69831	8.09738	8.54037	7.99844	7.06806	7.39074	6.72191	7.69907	7.61033	7.55139	6.95074	6.99642	6.93541	7.85623	8.0578	7.49491	8.48585	7.97282	6.85478	6.7939	8.75247	7.9971	9.03473	8.30335	8.9378	8.91492	8.65786	8.09579	8.8231
36908	MICRO.14016.C1	hypothetical protein OsJ_021156 [Oryza sativa (japonica cultivar-group)]	27.3.38	RNA.regulation of transcription.AT-rich interaction domain containing transcription factor family	PGSC0003DMB000000488	Pot_ch01	98.94	94741	94365	9.72969	9.87543	10.1664	10.2155	9.90618	9.86215	9.89704	9.95247	10.0481	9.75319	9.53422	9.85061	9.69096	9.89612	10.0283	10.0784	10.0881	10.3791	10.0099	10.1128	10.2285	10.0752	10.4838	10.0225	9.7408	10.0982	10.1128	9.9685	10.0544	10.0349	9.92626	10.1326	9.94642	9.62217	9.89231	9.70354	9.80066	9.58484	9.80066	9.79161
36909	MICRO.12220.C2	Lactoylglutathione lyase (Methylglyoxalase) (Aldoketomutase) (Glyoxalase I) (Glx I) (Ketone-aldehyde mutase) (S-D-lactoylglutathione methylglyoxal lyase)	13.2.3.2	amino acid metabolism.degradation.aspartate family.threonine	PGSC0003DMB000000017	Pot_ch11	96.48	25561	25308	6.4035	6.73249	6.87402	6.90915	7.0631	7.01686	6.73135	6.67899	6.97274	6.88064	6.78026	6.90784	6.96596	6.79769	6.87603	6.88947	7.05984	7.44745	6.65091	7.32478	6.62705	7.31302	7.16301	7.18119	7.32139	7.20757	7.2691	7.14602	7.2634	6.48294	6.8847	6.50677	6.78149	6.7628	6.8251	6.64035	6.89482	6.82762	6.87201	6.8968
36914	MICRO.3661.C1	hypothetical protein MtrDRAFT_AC135801g19v1 [Medicago truncatula]	35.2	not assigned.unknown	PGSC0003DMB000000348	Pot_ch07	100	536278	536162	7.0688	7.04293	7.28696	7.00485	7.30883	6.74919	6.73712	6.77159	7.00033	7.22443	7.01598	6.78363	6.84903	7.48605	7.15602	7.10573	7.02719	7.74263	6.8888	7.23272	7.50979	7.35323	7.25799	7.33685	7.05893	7.59286	7.47577	7.26149	7.34956	6.94007	7.28302	7.32554	7.13432	6.90308	6.82856	6.61602	6.92687	6.72313	6.85428	7.18483
36918	MICRO.13713.C2	ATP binding / ATP-dependent helicase/ helicase/ nucleic acid binding [Arabidopsis thaliana]	27.1.2	RNA.processing.RNA helicase	PGSC0003DMB102000141	Pot_ch02	100	481160	480739	11.0509	11.2494	11.9479	12.1249	11.371	11.282	11.642	11.4946	11.7527	11.5348	10.7303	10.9115	10.7872	11.7917	11.9222	10.8793	11.7437	11.9171	11.1479	10.8066	10.9593	11.3654	11.2758	11.0369	11.4428	11.1913	11.6036	11.6752	12.1447	10.9103	11.6086	12.0069	11.5839	10.5855	10.6501	10.5916	11.7982	11.466	11.3068	11.9214
36920	MICRO.16165.C2	blight resistance protein RGA3 [Solanum bulbocastanum]	35.2	not assigned.unknown	Not Unique	#N/A	91.16	NA	NA	5.84387	6.29344	6.26827	6.1077	6.50024	6.38156	6.03984	5.99743	6.771	6.63461	6.71533	5.95166	6.61296	6.28815	6.44811	6.56602	6.67739	6.36303	5.89542	6.42244	6.3652	6.40636	6.30874	6.59807	6.08357	6.36511	6.41769	6.35964	6.08231	6.20336	6.45756	6.34196	6.28796	6.35677	6.16595	6.36303	6.08199	6.08336	6.32861	6.11925
36924	MICRO.510.C1	conserved hypothetical protein [Medicago truncatula]	35.2	not assigned.unknown	PGSC0003DMB000000058	Pot_ch07	98.57	623799	624217	8.66204	8.24569	8.52078	8.66045	9.07672	8.271	8.14251	8.05668	8.41865	8.46197	8.86248	8.14814	8.33331	8.42527	8.60594	8.33535	7.93573	9.2969	8.32373	9.4804	9.31302	9.29019	9.52173	9.30053	9.08914	9.34633	9.50743	9.04596	9.87136	9.11334	9.31432	9.03022	9.0316	8.6577	8.68891	8.5181	8.4307	8.88261	8.27123	9.42236
36925	bf_suspxxxx_0028F03.t3m.scf	NA	35.2	not assigned.unknown	PGSC0003DMB000000053	Pot_ch09	99.71	949234	949575	6.71404	5.84462	5.7333	5.70866	5.7025	5.55923	6.70284	6.76346	6.49574	6.3496	6.22472	5.7025	5.65892	6.90624	6.73859	5.60652	6.80205	6.7531	6.7603	6.52899	5.69314	5.77759	6.36355	6.57278	6.38823	5.68247	6.57967	5.71384	5.77368	NA	5.62459	7.21557	6.72198	5.70989	6.90397	6.72913	6.8148	6.94588	5.72752	6.80295
36926	MICRO.8666.C1	Phytosulfokine receptor precursor (Phytosulfokine LRR receptor kinase)	30.2.10	signalling.receptor kinases.leucine rich repeat X	PGSC0003DMB000000098	Pot_ch01	99.59	1483118	1481885	9.68602	9.77207	9.85716	9.64499	9.58453	9.82515	10.0318	9.79263	9.68362	10.0748	9.92283	9.50285	9.93247	9.8781	9.60298	9.66255	9.67638	8.93439	9.69068	9.05137	8.9162	9.48498	9.2912	9.11334	9.1526	9.61496	9.21306	9.54896	9.28824	9.49664	9.71336	9.95311	9.54118	9.55927	9.45854	9.84026	9.74906	9.50563	9.83571	9.29622
36928	MICRO.8002.C1	Alcohol dehydrogenase superfamily, zinc-containing; D-isomer specific 2-hydroxyacid dehydrogenase, NAD-binding [Medicago truncatula]	16.2.1.10	secondary metabolism.phenylpropanoids.lignin biosynthesis.CAD	PGSC0003DMB000000331	Pot_ch12	98.27	663947	664235	9.5863	9.68151	10.2085	10.8199	9.31496	9.27739	9.99889	9.91004	10.2044	10.1037	8.92408	9.2295	10.3889	10.2009	10.2116	10.2836	10.1745	9.66724	10.2688	9.82253	9.46941	9.66356	8.8885	9.61988	8.68331	9.1776	9.1526	9.05577	9.73988	9.01801	10.5403	10.3374	10.0717	10.0791	10.318	10.3893	10.3291	10.5627	10.3192	8.44606
36929	MICRO.331.C100	NA	35.2	not assigned.unknown	PGSC0003DMB000000332	Pot_ch09	98.32	596993	596637	6.17744	6.28678	7.24779	6.85101	6.64628	6.59645	6.2082	6.81137	6.55808	5.844	6.15707	7.34122	5.9014	5.88917	6.58823	5.93273	6.73323	6.32514	7.02922	5.89901	5.94704	6.01244	6.21523	5.95281	6.31135	6.28613	6.15196	6.42202	6.2614	5.74133	5.9431	5.89542	6.34794	6.07258	6.41183	6.20694	6.72299	6.55436	6.59157	6.39325
36932	MICRO.16317.C1	sulfate transporter [Arabidopsis thaliana]	34.6	transport.sulphate	PGSC0003DMB000000334	Pot_ch09	100	8995	9286	6.63835	6.80205	6.64799	7.45076	7.02517	6.5041	6.6344	6.65651	6.59947	6.45431	6.49265	7.63386	6.62734	7.04656	7.40872	6.16247	6.54934	8.00737	6.29307	6.65835	8.22975	7.57616	7.72451	7.7531	7.13509	7.39588	6.99031	7.98096	8.57322	7.6822	8.18622	7.62035	6.58533	7.61062	6.79197	7.16301	7.85798	8.79437	6.35537	8.19836
36936	MICRO.204.C1	unknown protein [Arabidopsis thaliana]	35.2	not assigned.unknown	PGSC0003DMB000000095	Pot_ch01	99.36	135872	137436	12.085	12.2245	11.983	12.1318	11.9052	12.2421	12.2188	12.2421	12.1307	12.1783	11.872	12.0593	12.2661	11.9486	12.0681	12.4419	12.244	12.1298	12.2537	12.1188	12.1596	12.1783	12.5198	11.9542	12.0078	12.1959	12.0619	12.2895	11.8183	12.0923	12.2215	12.0159	11.8982	11.88	12.0325	12.1558	12.2104	11.7997	12.1928	11.5242
36937	MICRO.3845.C1	unknown protein [Arabidopsis thaliana]	29.5.11.01	protein.degradation.ubiquitin.ubiquitin	PGSC0003DMB000000068	Pot_ch01	97.74	1290976	1290711	8.68473	6.95102	7.21643	7.21759	7.22877	7.40695	8.07027	8.2589	7.92962	6.95154	7.7711	6.93477	8.17181	7.12882	6.96023	8.57072	7.26079	7.08657	7.01857	8.02226	7.00006	7.60601	7.18532	7.42065	7.40244	7.58901	7.99315	7.52964	7.05695	8.48096	7.7531	6.77276	7.03957	7.35955	7.34122	7.51429	7.27428	7.56341	7.07449	7.44905
36939	MICRO.9466.C1	MYB-CC type transfactor [Solanum tuberosum]	27.3.20	RNA.regulation of transcription.G2-like transcription factor family, GARP	PGSC0003DMB000000101	Pot_ch11	98.09	1689697	1688965	7.19563	7.52438	7.35166	7.33198	7.7015	7.36541	7.68602	7.54269	7.43966	7.27456	7.76671	7.7958	7.6349	7.65187	7.48022	7.72401	7.45602	7.93888	7.89518	8.3514	7.94237	8.06662	8.2925	8.04404	7.80923	8.20837	8.06534	8.02058	8.09236	7.42423	8.01719	7.14147	6.9809	7.01504	7.67025	7.25851	7.69776	7.75634	7.3709	7.75158
36940	MICRO.10263.C2	hypothetical protein OsJ_017177 [Oryza sativa (japonica cultivar-group)]	35.1	not assigned.no ontology	PGSC0003DMB102000027	Pot_ch05	99.22	895153	894381	8.9637	9.39535	9.43795	9.41767	9.6683	9.51356	9.56376	9.5692	9.85388	9.16103	9.27715	9.06126	8.93151	8.46712	9.35454	9.26051	9.79512	9.6379	9.13804	9.31342	9.71682	9.31744	9.7122	9.77745	9.21918	9.66579	9.3711	9.57885	9.76878	NA	9.4623	9.45539	8.61491	8.9263	8.92427	9.19785	9.46795	9.16616	8.96164	9.66225
36942	bf_stolxxxx_0056d04.t3m.scf	putative tonoplast intrinsic protein [Fragaria x ananassa]	34.19.2	transport.Major Intrinsic Proteins.TIP	PGSC0003DMB000000040	Pot_ch03	97.9	2298125	2298457	6.59068	6.42917	6.34864	6.46906	7.12882	5.90427	6.55952	5.94808	6.31817	6.52837	6.37056	6.23878	5.92299	6.20646	6.60982	6.04093	6.45691	6.74447	6.18207	7.01808	6.12458	6.55193	7.20292	6.57121	6.53724	6.16376	6.9453	6.0319	6.76838	6.29407	6.47782	6.60484	6.16635	6.29262	6.06214	6.10386	6.04353	6.1304	6.10614	6.36537
36947	MICRO.2140.C3	RCD1 (RADICAL-INDUCED CELL DEATH1) [Arabidopsis thaliana]	35.1	not assigned.no ontology	PGSC0003DMB000000144	Pot_ch08	95.63	836069	836572	10.4644	10.8033	10.4762	10.502	10.8859	10.403	10.765	10.3999	10.7945	10.4765	11.0883	10.932	10.3508	10.466	10.7259	10.1866	11.0813	10.7926	10.8672	10.8935	10.3426	10.7826	10.8387	10.9253	10.833	11.2531	10.6416	10.972	10.5257	10.5358	10.4898	11.0301	10.2167	10.6545	10.1414	10.5075	10.6665	10.5815	10.2598	10.5257
36948	STMEO88TV	Os03g0267700 [Oryza sativa (japonica cultivar-group)]	34.9	transport.metabolite transporters at the mitochondrial membrane	PGSC0003DMB000000088	Pot_ch06	99.57	541703	541237	9.29291	9.49752	9.8603	9.7312	9.01757	9.90355	9.60696	9.23534	9.28033	8.97191	9.68906	9.42123	9.12555	9.05437	9.11542	9.45022	9.53214	8.79618	10.2012	8.39193	8.41979	8.68588	8.73649	8.63655	8.89064	8.63213	8.73649	9.35867	9.30035	8.91606	9.41558	9.98018	9.79512	9.08631	9.04773	9.23923	9.11542	9.59151	9.31918	9.08091
36949	MICRO.4147.C1	FAD5 (FATTY ACID DESATURASE 5); oxidoreductase [Arabidopsis thaliana]	11.2.01	lipid metabolism.FA desaturation.desaturase	PGSC0003DMB000000482	Pot_ch03	99.48	338029	337449	5.78395	5.936	5.99071	6.21273	6.23613	5.97966	5.93728	6.30874	6.29107	5.87512	7.0747	6.36537	6.61682	6.13336	5.83001	5.843	6.06438	6.41459	6.41902	7.12279	7.07581	6.40502	6.66646	7.41497	6.3475	6.54896	6.2865	6.6367	6.7742	6.49827	6.34126	5.85761	5.87573	5.81232	5.8141	6.13387	5.97069	5.78499	5.91212	5.9139
36953	MICRO.17650.C1	conserved hypothetical protein [Medicago truncatula]	33.99	development.unspecified	PGSC0003DMB000000210	Pot_ch05	99.62	654905	654644	6.81251	7.06907	6.96966	7.08862	7.91304	6.33579	7.21926	7.14441	7.20181	6.45268	6.91579	6.40493	6.18885	7.08689	6.80045	6.25916	7.35951	7.27428	6.98333	6.9123	6.80103	6.34276	7.19661	7.08489	6.91774	6.20452	8.36079	7.20283	6.91455	6.43768	6.78958	7.41718	6.36355	6.64814	6.67306	6.21926	6.33127	7.05893	6.42792	7.3087
36957	MICRO.5095.C1	RD22BP1 [Arabidopsis thaliana]	27.3.06	RNA.regulation of transcription.bHLH,Basic Helix-Loop-Helix family	PGSC0003DMB000000382	SL2.10ch10	98.42	88149	86505	8.07943	10.4159	7.64428	10.8186	8.11106	10.6968	8.64236	8.37738	11.1659	10.7431	8.40973	10.815	10.844	8.47593	8.59347	10.456	10.8482	10.4247	10.6006	9.91838	8.04057	10.8954	7.82021	10.7114	10.5799	10.8266	11.1785	11.2195	7.9822	7.8743	7.99791	7.81977	7.0205	10.1447	10.1886	7.42169	7.57664	10.4715	6.99172	10.5515
36960	MICRO.13581.C1	O-methyltransferase/ S-adenosylmethionine-dependent methyltransferase [Arabidopsis thaliana]	16.2.1.06	secondary metabolism.phenylpropanoids.lignin biosynthesis.CCoAOMT	PGSC0003DMB000000240	Pot_ch08	98.47	979581	979255	7.2843	7.02193	7.33269	7.17833	6.8273	7.24039	7.18139	7.08231	7.38246	6.89506	6.98288	7.27668	7.41589	7.00907	7.12591	7.14395	7.59327	7.62314	7.18345	7.67725	7.25074	7.33234	7.80429	7.63569	7.28091	7.5255	7.17176	7.20583	7.3279	7.20907	7.37142	7.26284	6.84828	7.09045	7.11307	7.17146	7.25664	7.1065	7.33623	6.96898
36961	MICRO.140.C1	malate dehydrogenase-like protein [Solanum tuberosum]	8.2.09	TCA / org. transformation.other organic acid transformaitons.cyt MDH	PGSC0003DMB000000174	Pot_ch09	98.67	570634	571010	14.1262	13.9549	14.535	14.036	14.6213	14.1188	13.9085	14.0009	14.0584	14.0615	14.4149	14.7343	14.7847	13.8014	14.1302	14.0548	14.3345	13.9056	14.2245	14.6158	14.0294	14.1444	13.9794	13.9176	14.1833	13.9794	14.4334	14.1374	13.5701	13.7705	13.9252	13.7149	13.9976	14.3918	14.0035	14.2985	13.9176	13.854	14.2207	13.7963
36963	bf_cswbxxxx_0057b08.t3m.scf	Proteasome subunit alpha type 6 (20S proteasome alpha subunit A) (20S proteasome subunit alpha-1)	35.2	not assigned.unknown	PGSC0003DMB101000063	Pot_ch12	98.47	633368	633957	8.06779	8.30958	8.34899	8.16259	8.23151	8.47342	8.61666	8.33994	8.66888	8.36114	8.55668	8.49892	8.4764	8.5894	8.59248	8.44876	8.59827	9.34361	8.43665	9.33666	9.24651	9.22681	9.28909	9.04483	9.2142	8.90169	8.74871	8.8909	8.93281	8.49981	8.65334	8.11524	8.56562	8.20438	8.30996	8.4793	8.38676	8.6887	7.96624	7.94507
36965	MICRO.5245.C1	NA	35.2	not assigned.unknown	No Significant Hit	#N/A	NA	NA	NA	7.18865	6.41952	6.42792	7.44249	7.34452	6.94379	7.20472	5.96556	7.36632	7.42131	7.18973	7.15141	6.90308	6.73088	7.30536	6.31486	7.35192	7.07719	7.23186	6.46227	6.28623	6.20733	6.16476	6.23148	5.95834	6.74613	6.10614	6.34522	5.92616	6.01962	5.73893	6.24011	5.81118	6.8821	5.79467	6.63188	6.38182	5.81232	5.8581	5.77941
36966	bf_lbchxxxx_0055e04.t3m.scf	lipoxygenase	35.2	not assigned.unknown	PGSC0003DMB000000040	Pot_ch03	99.02	742548	741834	8.89819	9.40939	8.86665	9.16846	9.03099	9.75349	9.49802	9.63309	9.50118	8.24962	9.83775	7.79	9.51223	8.51154	9.04452	9.9413	9.28176	7.46607	7.14758	8.56209	8.19029	8.97721	8.24807	8.23056	8.91059	9.43247	8.0175	9.00166	8.01117	10.0023	8.88975	9.4308	10.5419	10.5982	9.89945	10.0109	9.42443	9.49074	9.60758	10.0432
36967	bf_cswbxxxx_0019g08.t3m.scf	proteinase inhibitor I precursor [Solanum tuberosum]	20.1.07.06	stress.biotic.PR-proteins.proteinase inhibitors	PGSC0003DMB000000942	#N/A	96.17	27673	27465	7.08247	7.25074	7.95972	8.19044	6.92575	9.05437	8.84408	7.76851	8.75545	8.0356	8.59536	7.45931	8.17744	8.66449	7.91774	8.05133	9.23836	7.09626	8.51597	6.85299	6.86939	6.87073	7.15827	6.741	6.87354	6.91182	7.38917	7.54326	7.33012	7.92261	7.38989	8.56562	7.81464	8.12005	8.22927	8.70995	8.9143	7.81733	7.14778	8.51749
36969	MICRO.5755.C1	ATP binding / casein kinase I/ kinase/ protein kinase/ protein serine/threonine kinase/ protein-tyrosine kinase [Arabidopsis thaliana]	29.4	protein.postranslational modification	PGSC0003DMB000000155	Pot_ch12	98.02	439271	439573	8.09354	7.93395	7.88149	8.00178	7.93167	7.8311	7.59519	8.02856	7.81936	7.61259	7.598	7.58612	7.88573	7.94785	7.99693	7.81872	8.00256	7.80608	8.23554	7.76257	7.47393	7.47874	7.37482	7.49348	7.4027	7.55216	7.271	7.4619	7.21369	7.7105	7.65566	7.69587	7.70054	7.90167	7.77218	7.8435	7.57698	7.72745	8.10692	6.89482
36971	MICRO.187.C1	clp protease [Arabidopsis thaliana]	29.5.05	protein.degradation.serine protease	PGSC0003DMB000000244	Pot_ch02	99.78	515057	515520	11.4512	11.5839	11.7342	11.9144	11.9652	11.749	11.5928	11.7016	11.8252	11.5546	11.7223	11.6573	11.7832	11.4042	11.8067	11.7145	11.9222	12.2518	11.6602	12.0824	12.1853	12.0306	12.382	12.0637	12.1566	11.8231	11.9797	11.7864	12.1558	11.7924	11.8359	11.5121	11.7145	12.0078	11.6945	11.7185	11.8214	11.866	11.6594	11.7595
36972	SDBN006M12u.scf	Os03g0594700 [Oryza sativa (japonica cultivar-group)]	35.2	not assigned.unknown	PGSC0003DMB000000032	Pot_ch04	98.68	104318	104621	6.16007	6.41065	6.31369	6.39189	6.41952	6.11018	6.09333	6.15797	5.98158	6.3395	5.8507	6.15306	5.9139	6.06822	6.41961	6.21379	6.04558	7.20941	6.19139	7.3524	7.27086	6.88929	7.15837	7.17883	7.36342	6.81518	6.90439	6.9104	6.61507	6.1254	6.53447	6.21379	5.99082	6.03233	6.03233	6.01609	6.15196	5.82598	6.21811	5.98158
36973	ACDA02864G08.T3m.scf	NA	35.2	not assigned.unknown	PGSC0003DMB000000092	Pot_ch01	100	1739992	1740174	8.85944	9.41502	8.94196	9.49025	9.2098	8.92813	8.84009	9.40184	9.15108	9.41558	8.66908	8.84596	8.40613	8.62377	9.03401	8.94266	9.22978	8.59164	9.36599	7.72691	8.2393	8.17609	8.28714	7.95137	8.28176	8.29401	8.01775	8.38949	8.06534	8.68473	8.17334	8.91197	9.06449	8.77205	8.80739	8.86977	8.87594	8.53937	9.3257	8.82638
36975	MICRO.1186.C1	Os01g0829100 [Oryza sativa (japonica cultivar-group)]	31.1	cell.organisation	PGSC0003DMB000000219	Pot_ch03	98.22	565291	566295	6.10987	6.23101	6.17369	6.39164	6.34487	6.15877	6.75138	6.5171	6.45064	6.45561	6.88083	6.50803	6.52813	6.5694	6.44909	6.27612	6.32104	6.37607	6.47798	6.38584	6.3446	6.65297	6.45512	6.32558	6.68052	6.01664	6.79564	6.31423	6.54046	5.92734	6.3279	6.34249	6.56775	6.31755	6.58228	6.0343	6.61398	7.44454	6.35842	7.45577
36976	MICRO.600.C2	transferase, transferring glycosyl groups / transferase, transferring hexosyl groups [Arabidopsis thaliana]	26.02	misc.UDP glucosyl and glucoronyl transferases	PGSC0003DMB000000309	Pot_ch09	99.71	326791	325395	6.77622	6.40619	6.6377	6.83245	7.23086	6.31486	6.68886	6.79801	6.94431	6.55982	6.72637	6.75231	6.84344	6.32175	6.82409	6.52139	7.19714	6.51742	6.5775	6.19549	6.61602	6.67934	6.20433	6.33083	6.25851	6.43966	6.70442	6.20326	6.9014	6.69356	6.62249	6.73826	6.64999	7.11755	7.25557	6.40763	6.81664	7.63202	6.51461	8.4548
36977	MICRO.5529.C1	Cyclin-like F-box; FBD [Medicago truncatula]	29.5.11.04.03.02	protein.degradation.ubiquitin.E3.SCF.FBOX	PGSC0003DMB000000633	Pot_ch04	99.12	123096	122530	7.36554	7.37556	7.44905	7.15827	7.50257	7.47942	7.33065	7.29648	7.3753	6.95483	6.76155	7.46474	6.9101	6.99391	7.59105	7.33539	7.65126	7.64553	6.88947	7.03113	7.09323	6.88161	7.30125	6.81809	7.01808	6.92116	7.12484	6.69741	6.80148	7.24539	7.42979	6.95684	6.60996	7.3238	7.16511	7.40206	7.53655	6.69017	7.68549	7.15231
36980	MICRO.5437.C1	RING E3 ligase protein [Arabidopsis thaliana]	35.1	not assigned.no ontology	PGSC0003DMB000000092	Pot_ch01	99.67	54447	52929	11.4073	11.707	11.5229	11.5964	11.3811	11.4874	11.2288	11.5601	10.8935	11.2268	11.0867	11.185	11.3697	11.4087	11.1965	11.3244	10.9825	11.022	11.549	10.8372	10.9278	10.9073	11.0537	10.7945	10.8495	11.114	10.8911	10.932	10.6728	11.4303	11.1537	11.5636	11.6093	11.4101	11.6985	11.4461	11.098	10.9267	11.9601	11.0362
36981	MICRO.17366.C1	putative alpha/beta hydrolase [Arabidopsis thaliana]	35.1	not assigned.no ontology	PGSC0003DMB000000268	Pot_ch03	98.47	217144	216686	8.07008	8.43	7.78463	7.75528	7.7709	7.90933	7.62625	7.82721	7.86345	8.11377	7.93454	7.89166	7.94057	7.93097	8.41806	7.77012	8.10692	7.71275	8.05896	7.67955	7.59593	7.07919	7.16764	7.17151	6.92845	7.0696	6.94472	6.96761	7.14329	7.59235	7.00145	7.92616	7.60021	8.10588	7.73518	8.2925	8.0972	8.09263	7.89106	7.60432
36983	MICRO.17427.C1	Os05g0333500 [Oryza sativa (japonica cultivar-group)]	20.2.1	stress.abiotic.heat	PGSC0003DMB000000136	Pot_ch01	99.55	858463	857363	13.5309	13.5652	13.5818	13.5934	13.6242	13.7196	13.3468	13.4146	13.6557	13.6124	13.5504	13.3352	13.5701	13.9199	13.7149	13.229	13.6287	13.6681	13.6699	12.9583	13.3724	13.0949	13.3545	13.0916	13.0323	13.1032	13.2118	13.1226	13.4443	13.7933	13.6583	13.4186	13.9056	13.5672	13.4856	13.854	13.6488	12.9199	13.7805	13.3762
36984	STMIG19TV	diacylglycerol kinase variant A [Lycopersicon esculentum]	11.3	lipid metabolism.Phospholipid synthesis	PGSC0003DMB101000233	Pot_ch07	97.95	941774	941238	6.88651	7.03277	6.74886	6.97188	7.17863	6.90641	7.07337	6.82327	6.84325	6.93757	6.76398	6.96355	7.09145	6.90475	6.95943	7.40308	6.99693	7.87015	6.97683	8.02566	7.8988	7.9082	7.53346	7.84058	8.13854	7.94007	8.12269	8.12877	7.77456	7.62491	7.82482	7.01775	6.95943	7.15462	6.63921	7.15065	7.00006	7.79795	7.03767	7.10074
36985	cSTD17P3TH	AT4g20170/F1C12_90 [Arabidopsis thaliana]	35.2	not assigned.unknown	PGSC0003DMB000000443	Pot_ch02	92.16	128863	129264	10.3303	10.6293	10.0651	10.3838	10.526	10.1467	9.96217	9.74461	9.84295	9.87042	10.2933	10.3066	9.83571	10.2818	11.0187	9.72052	9.93148	10.3009	10.7936	9.93387	10.517	10.5117	10.5649	10.5722	10.4806	10.5362	9.98018	9.78646	9.92411	9.833	10.6501	10.7495	10.8783	10.36	9.89673	10.5315	9.78327	10.4123	10.57	10.3458
36988	MICRO.14985.C1	RNA binding / nucleic acid binding / protein transporter [Arabidopsis thaliana]	29.3.1	protein.targeting.nucleus	PGSC0003DMB000000052	Pot_ch06	100	2281707	2281995	9.07019	9.53181	9.90355	9.75267	8.88876	9.25296	9.1196	8.84068	8.54779	8.83327	8.05111	8.83878	9.03814	9.45938	9.21367	9.55828	8.96661	8.92525	9.03444	8.47369	8.49271	8.65747	8.9722	8.80296	8.66655	8.75845	8.43531	9.01904	8.27852	8.76587	8.70818	9.22094	9.22681	8.87544	9.13507	8.87682	9.57518	8.40153	9.53526	8.13641
36989	MICRO.2713.C1	68 kDa protein [Cicer arietinum]	26.02	misc.UDP glucosyl and glucoronyl transferases	PGSC0003DMB101000027	Pot_ch10	99.62	326936	326153	6.45268	6.97069	6.48222	5.98531	6.80965	5.94251	6.75601	6.32255	6.40687	6.24416	6.31701	6.65658	5.81625	6.76884	6.60843	6.32291	6.5085	6.69562	5.91815	5.88119	7.03952	6.44229	6.40863	6.18099	5.9417	5.97285	6.45773	6.03015	6.49566	6.12417	6.30757	6.86038	6.54223	5.80045	5.82913	6.59696	6.85119	6.44089	6.44827	6.81822
36991	MICRO.12985.C1	NA	35.2	not assigned.unknown	PGSC0003DMB000000172	Pot_ch01	99.25	89978	89309	7.56054	7.73635	7.67533	7.81816	7.80675	7.5054	7.69507	7.45076	7.44671	7.65765	7.4027	7.55925	7.35446	7.71903	8.17126	7.35166	7.8191	7.71132	7.66671	7.39707	7.39232	7.5717	7.45976	7.30238	7.47352	7.51948	8.15022	7.47986	8.06944	7.37332	7.94205	7.55273	7.43669	7.53462	7.69221	7.47051	7.8498	8.04804	7.82252	7.6622
36993	POADV88TV	hydrolase, acting on carbon-nitrogen (but not peptide) bonds [Arabidopsis thaliana]	35.1	not assigned.no ontology	PGSC0003DMB000000135	Pot_ch08	99.44	1286477	1286830	7.38934	7.13336	7.48868	7.6033	6.65425	7.15392	6.85786	6.8974	7.30288	7.10183	6.52457	6.95799	7.02845	6.90337	6.89853	7.43231	7.43801	6.8186	6.98373	6.8055	6.22872	6.76838	7.19675	6.42311	6.26604	7.13509	6.69955	6.76444	6.44188	7.35951	6.79029	7.05044	7.15712	6.60982	6.71785	6.78162	6.84884	7.27833	7.69162	7.80815
37001	MICRO.13742.C1	heat shock protein binding / unfolded protein binding [Arabidopsis thaliana]	20.2.1	stress.abiotic.heat	PGSC0003DMB000000379	Pot_ch10	100	403649	404413	9.1919	9.67109	9.61496	9.46904	8.92813	9.35007	9.46265	9.57075	9.08183	9.59126	9.51139	8.99624	9.19429	9.18097	8.90573	9.45047	9.23861	8.69411	9.05712	9.02411	8.35212	8.96954	8.46259	8.47172	8.43595	8.57719	9.15084	8.51673	8.80766	8.98015	8.61546	9.66039	8.77131	9.45211	8.87544	9.53072	8.87027	9.23836	9.83442	8.78819
37007	MICRO.13606.C1	patatin-like protein 1 [Nicotiana tabacum]	33.1	development.storage proteins	PGSC0003DMB000000184	Pot_ch04	99.36	776720	776407	8.88823	8.09226	8.68181	9.71707	9.17355	8.0972	7.85268	8.10523	8.01438	9.0866	8.55745	9.07987	8.93869	9.45022	8.03884	8.25027	7.89704	7.39287	8.53785	8.37153	7.57038	8.404	7.18463	7.43863	9.29182	7.69649	7.58329	9.22978	7.80923	6.78052	7.31943	9.88082	9.0758	7.28421	8.41963	7.80815	9.21976	8.3979	9.71898	7.08473
37008	MICRO.15272.C1	NA	35.2	not assigned.unknown	PGSC0003DMB000000138	Pot_ch07	98.26	745137	745824	8.53196	7.63519	8.8669	7.9315	8.83619	7.64806	7.91283	8.08864	7.81996	8.47081	8.23729	7.92102	7.9683	8.38868	7.93594	8.28332	7.79525	7.48891	7.71876	7.89449	7.46348	8.69017	7.64257	7.68549	8.8174	8.75164	8.85399	8.87195	7.90015	8.85102	8.05316	8.57984	8.59536	8.5204	8.38765	8.0495	7.87758	7.91706	7.94521	8.72093
37009	bf_mxlfxxxx_0021e01.t3m.scf	NA	35.2	not assigned.unknown	PGSC0003DMB000000136	Pot_ch01	90.7	568989	568818	6.2666	7.00245	6.32282	6.52635	6.37125	6.78674	6.60315	6.33056	6.439	6.85644	6.56564	6.47541	6.72765	6.60058	6.94472	6.62031	6.65297	6.45129	6.36831	6.15407	6.29907	6.15507	6.54896	6.69569	6.33879	6.38293	6.07321	6.30324	6.816	6.56918	6.54391	6.79474	6.73779	6.85336	6.48294	6.86865	7.06609	6.18542	6.90063	6.65821
37010	cSTS12D23TH	Os01g0105900 [Oryza sativa (japonica cultivar-group)]	3.5	minor CHO metabolism.others	PGSC0003DMB000000032	Pot_ch04	100	473242	473505	7.67979	6.44811	6.46542	8.79936	8.04404	6.19481	8.06299	7.9659	6.53146	8.74618	8.03973	7.65623	8.50442	8.70642	6.56338	7.93197	6.42227	6.74187	8.03506	8.03138	8.10656	8.94644	6.4951	7.82223	7.98826	8.28405	6.99076	8.70789	8.69991	6.59608	7.91164	9.01499	7.91141	6.62625	6.44524	6.48174	7.84279	8.35834	7.7709	6.99508
37015	MICRO.2461.C5	Lactuca sativa short-chain dehydrogenase/reductase 2	26.22	misc.short chain dehydrogenase/reductase (SDR)	PGSC0003DMB000000008	Pot_ch10	96.83	2922326	2923329	11.5135	11.2955	9.20542	11.2875	10.6604	10.7745	9.4868	8.81315	9.61959	11.3765	10.3199	8.77242	11.0336	9.87005	11.3991	8.9929	9.45265	8.86743	9.74627	9.90276	9.03005	9.52291	8.77451	8.67894	9.53561	9.2969	12.188	9.50592	10.6053	10.8885	12.2198	9.75502	10.0488	10.1365	9.22003	10.8666	10.7382	8.75139	9.44618	9.20931
37018	MICRO.974.C1	Histidinol-phosphate aminotransferase, chloroplast precursor (Imidazole acetol-phosphate transaminase)	13.1.7	amino acid metabolism.synthesis.histidine	PGSC0003DMB000000296	Pot_ch04	98.08	466220	465702	11.1572	11.0828	10.915	10.8276	10.9283	11.072	10.6935	10.7966	10.9791	11.078	11.0947	10.8869	11.3875	11.3385	10.7961	11.0042	10.701	10.6584	11.1173	10.5953	10.8199	10.4336	10.3086	10.3586	10.7813	10.9334	11.2781	11.0073	11.2119	10.486	10.8245	11.2113	10.4361	10.8869	10.8307	11.0225	11.1869	10.4382	11.1606	10.3021
37019	MICRO.15492.C1	NA	35.2	not assigned.unknown	PGSC0003DMB000000270	Pot_ch12	97.78	496156	496561	8.74871	7.9683	5.6344	8.91385	7.87451	5.61471	5.67788	9.00839	8.82091	5.77446	7.69549	5.68844	6.67201	7.16863	5.7653	6.81207	8.743	9.00405	6.79435	7.03489	5.60872	7.50603	8.17781	6.73088	8.56701	9.01558	9.2234	9.23193	5.65524	8.6384	7.13097	8.71841	6.14814	8.75675	6.73424	6.11524	5.9667	6.16655	7.20506	7.68282
37021	MICRO.14539.C1	Blood group Rhesus C/E and D polypeptide; Rh-like protein/ammonium transporter [Medicago truncatula]	34.5	transport.ammonium	PGSC0003DMB000000446	Pot_ch10	99.41	377170	377843	6.59098	6.3026	6.54115	6.43949	6.857	6.6166	6.36995	6.15807	5.95753	6.8968	6.40485	6.3026	6.40198	5.93121	6.15607	6.44229	6.02039	6.03821	6.23281	7.00829	6.15687	6.80276	6.27197	6.2968	6.46348	6.72035	6.66625	6.81948	6.45113	6.18129	6.55982	5.9604	6.15196	6.22672	6.13387	6.86706	5.88228	6.72556	6.19158	6.17072
37022	bf_arrayxxx_0045g04.t7m.scf	AST91 (SULFATE TRANSPORTER 91); sulfate transporter [Arabidopsis thaliana]	34.6	transport.sulphate	PGSC0003DMB101000192	Pot_ch05	93.36	20583	20298	8.22586	7.32808	7.4383	7.22605	7.10453	7.80336	8.43984	8.26679	7.435	8.19351	7.39652	7.05775	7.73384	7.39138	7.78787	7.90746	7.58612	7.19627	7.8637	7.22204	7.57106	7.48939	7.2349	7.18438	7.27031	6.77622	7.39559	7.71404	7.10074	7.78813	7.26102	7.38263	7.23878	6.9168	8.05111	7.77599	7.10282	7.03435	7.68775	6.65297
37023	BF_LBCHXXXX_0006F04_T3M.SCF	NA	35.2	not assigned.unknown	PGSC0003DMB000000215	Pot_ch06	100	250856	251153	7.80815	7.89254	7.66864	9.35061	8.4778	8.0343	9.4192	7.99169	8.08228	7.43066	8.092	7.6322	8.10256	8.09226	8.96506	8.63614	7.68372	8.68732	9.33156	8.8016	7.92472	8.66396	9.73914	8.68688	9.05972	8.52804	8.74185	8.9722	8.12847	9.15768	8.01548	7.69273	7.89806	7.79679	8.15867	7.95748	9.099	9.10092	7.65084	9.44048
37025	SSBT003N12x.scf	NA	35.2	not assigned.unknown	PGSC0003DMB101000192	Pot_ch05	95.19	231154	231052	6.81149	6.14461	6.96909	7.39995	6.11482	7.94382	7.10666	6.85076	6.85521	6.6115	6.7422	7.30333	8.66734	7.39906	6.47974	7.11966	6.78026	6.0356	6.15136	6.0393	6.69114	6.11101	5.78395	5.96556	5.7092	5.98181	5.70551	6.76412	6.04612	6.59164	5.98418	6.02094	6.4186	7.05539	6.55071	7.24901	7.49324	6.56602	6.55094	6.31674
37029	MICRO.6733.C1	Os08g0191000 [Oryza sativa (japonica cultivar-group)]	17.2.2	hormone metabolism.auxin.signal transduction	PGSC0003DMB000000244	Pot_ch02	99.09	535565	536554	9.3227	9.11245	9.20254	9.57041	9.50182	9.40088	9.26003	9.62085	9.52618	9.45539	9.02351	9.33183	8.98295	8.83894	9.30727	9.0671	9.78764	9.27585	9.56322	8.67468	9.00693	9.19537	9.1582	9.01229	8.87746	9.12692	9.10373	9.18436	9.12479	8.92525	9.36493	9.35034	9.25917	9.34254	9.00637	9.30933	9.5003	9.33068	9.19759	9.40514
37031	MICRO.14101.C2	NAD-dependent isocitrate dehydrogenase [Nicotiana tabacum]	8.1.04	TCA / org. transformation.TCA.IDH	PGSC0003DMB101000020	Pot_ch02	97.93	2013013	2012391	7.18345	7.07914	7.07787	7.24647	7.21902	7.27755	7.2109	7.19627	7.26102	7.60923	6.8891	7.01101	7.06875	7.11771	7.35868	7.03767	7.5939	7.73816	7.22324	7.71516	7.7091	7.5847	7.51796	7.34605	7.13209	7.67913	7.58612	7.32099	7.82416	NA	7.34324	7.08067	6.82881	7.31961	6.949	7.41923	7.10188	7.41635	7.20229	7.51077
37032	bf_acdaxxxx_0057h04.t3m.scf	carbohydrate transporter/ sugar porter/ transporter [Arabidopsis thaliana]	35.1	not assigned.no ontology	PGSC0003DMB000000085	Pot_ch02	99.67	853378	852773	6.93208	6.94292	6.62892	6.55482	7.45829	6.85113	6.97728	6.58362	6.76241	6.92075	6.61893	7.22041	7.08526	6.47726	6.37599	6.2252	6.75138	6.48645	6.66962	7.10152	7.03506	6.46978	6.53531	6.71288	6.31835	6.91615	6.55383	6.59615	6.66188	6.51453	6.62328	6.6685	6.1862	7.23963	7.073	6.97274	6.38345	7.03489	7.08051	6.44163
37035	MICRO.8733.C3	major latex-like protein [Prunus persica]	20.2.99	stress.abiotic.unspecified	PGSC0003DMB000000557	Pot_ch09	94.01	261048	260265	7.4104	6.26883	6.78596	6.39961	5.97751	7.25557	6.56828	6.56602	6.9981	7.07236	6.2865	6.2928	6.60013	6.49494	6.24294	7.0984	7.14577	6.58228	6.503	7.71091	6.07703	7.19889	6.33402	6.97069	6.31755	6.29316	8.09634	6.81619	5.89973	7.10313	7.20389	6.0029	5.84909	6.60726	5.75674	7.36125	6.94935	6.54712	7.34306	5.90546
37038	MICRO.3714.C1	NA	35.2	not assigned.unknown	PGSC0003DMB000000104	Pot_ch01	98.35	1248185	1247459	8.72142	8.58494	8.64348	9.05465	9.07898	8.69065	8.76869	8.14342	8.83467	8.89281	8.07972	8.31457	8.80272	9.15131	8.81803	8.55485	8.96858	8.55772	8.71981	8.41894	8.16506	8.24105	8.20186	8.28277	7.81667	8.72546	8.03816	8.50721	7.92128	8.73068	8.61564	9.04793	9.04511	8.62504	8.37927	8.86365	8.92068	8.52682	8.51845	8.15615
37039	MICRO.14039.C1	putative protein [Arabidopsis thaliana]	27.3.03	RNA.regulation of transcription.AP2/EREBP, APETALA2/Ethylene-responsive element binding protein family	PGSC0003DMB000000126	Pot_ch03	99.94	1158550	1156818	7.80266	6.92968	8.40373	8.7709	8.71912	9.22781	7.48178	9.09261	8.98923	6.53485	5.95753	8.30958	9.22177	8.70491	6.06374	9.13089	8.75373	8.16997	8.31649	5.88506	5.70497	5.8876	8.10959	8.57387	8.6117	8.20808	9.2343	8.95492	7.94669	7.64282	8.77917	8.19444	9.03345	6.06225	8.9125	5.78926	8.68813	9.31568	8.61826	9.94887
37044	bf_arrayxxx_0105a03.t7m.scf	NA	35.2	not assigned.unknown	PGSC0003DMB000000076	Pot_ch07	95.22	1453584	1453316	8.55297	8.68813	8.64384	8.58983	8.91839	8.1582	9.11419	9.00347	8.77555	8.95146	9.08836	8.97295	8.78433	8.85102	8.86786	8.85485	8.75826	8.38883	8.92662	9.19383	8.32454	8.69592	8.82005	8.81238	8.80015	8.83248	9.14322	9.23399	8.80793	8.79503	8.61057	8.93178	8.17396	8.91023	8.48585	8.42238	8.73789	8.53499	8.34572	8.68046
37046	MICRO.9614.C1	catalytic/ oxidoreductase, acting on NADH or NADPH [Arabidopsis thaliana]	35.1	not assigned.no ontology	PGSC0003DMB000000717	Pot_ch12	96.59	102477	102945	9.6549	9.95133	9.01069	9.38205	7.6012	9.05636	8.11655	9.08533	9.89166	9.35658	7.60667	9.48971	7.80087	8.23883	9.55558	7.97217	9.97863	9.49854	8.12307	7.86216	7.24496	8.88173	8.22586	8.58318	8.39042	8.1049	8.61722	9.01333	7.45521	9.28365	8.46259	9.29091	9.38441	9.50243	8.65511	8.16906	9.05861	9.36599	8.81073	9.05735
37047	MICRO.5405.C1	NA	35.2	not assigned.unknown	PGSC0003DMB000000055	Pot_ch03	95.48	981081	980905	7.2827	7.37004	6.44188	6.59689	6.52123	7.24369	7.47224	7.46906	6.58823	7.13097	7.15502	6.5171	7.3849	7.82087	6.31144	6.62748	6.53939	7.31961	6.58042	6.89764	7.31871	7.696	8.737	7.4104	6.80837	7.15667	7.84751	7.24496	6.59785	7.42281	8.33227	7.72708	7.01256	6.15467	7.49427	6.04515	6.60161	7.54731	7.56209	7.39011
37048	MICRO.16756.C1	unknown protein [Arabidopsis thaliana]	20.1.02	stress.biotic.receptors	PGSC0003DMB102000059	Pot_ch01	98.74	1385539	1385064	6.14572	6.00123	6.57705	6.09438	6.29517	6.19139	7.32478	6.8127	6.55208	6.95713	7.05464	7.22467	6.89037	6.33225	6.21051	6.42244	6.34487	7.71839	7.05566	6.62502	7.04942	6.79319	6.45911	6.98136	7.04114	6.3531	7.65955	7.414	6.23177	6.16257	7.33601	6.20762	6.47188	6.54292	6.14814	6.27714	5.97251	6.40998	6.59534	6.58377
37050	MICRO.888.C1	hypothetical protein MtrDRAFT_AC144760g18v2 [Medicago truncatula]	35.2	not assigned.unknown	PGSC0003DMB000000123	Pot_ch04	100	809856	810271	7.53954	7.69934	7.51558	7.60135	7.63318	7.7153	7.61715	7.4878	7.61234	7.57406	7.56209	7.62842	7.44581	7.57515	7.95647	7.49692	7.97319	8.4508	7.73024	8.18956	8.32215	8.1397	8.58362	8.13094	8.17609	8.04691	7.97651	7.81733	7.88645	7.63587	8.08204	7.88784	7.70202	7.82482	7.60241	7.59327	7.76782	7.96576	7.7835	7.72485
37054	bf_arrayxxx_0016f08.t7m.scf	hypothetical protein SDM1_47t00004 [Solanum demissum]	35.2	not assigned.unknown	PGSC0003DMB000000008	Pot_ch10	93.22	2615110	2615624	7.08641	7.36974	6.92075	6.88246	6.73249	7.07729	6.92957	6.64178	6.81759	6.77974	6.32719	7.30586	7.00033	6.78175	6.59896	7.27585	6.99172	6.41149	6.57937	6.45496	6.56103	6.71513	6.49058	6.6367	6.56782	6.59711	6.44729	6.7653	6.25888	6.95943	6.71404	6.96367	7.22949	7.22467	7.54659	7.34978	7.05146	6.77368	6.82409	7.00446
37055	STMDF39TV	NA	35.2	not assigned.unknown	PGSC0003DMB000000023	Pot_ch09	97.16	2707050	2706522	6.54751	7.88095	7.79525	7.24346	7.56406	7.48577	6.99609	7.28952	7.06283	6.80837	6.86486	7.58801	7.52957	6.59711	7.03108	7.59593	6.95897	6.79429	6.69838	6.59053	6.56111	7.2943	6.26102	6.88319	7.29553	7.18982	6.7755	7.53835	6.56526	7.17956	7.21639	7.2184	7.14183	7.57952	7.19812	7.36697	7.49819	6.91016	7.99656	7.16685
37060	bf_arrayxxx_0069g11.t7m.scf	ATFYPP3 (SERINE/THREONINE PROTEIN PHOSPHATASE); protein serine/threonine phosphatase [Arabidopsis thaliana]	29.4	protein.postranslational modification	PGSC0003DMB000000087	Pot_ch06	96.85	1166327	1166108	9.97284	9.98631	9.94272	10.1128	10.1203	9.97507	9.91615	10.0512	10.0484	9.99472	9.77837	10.0473	9.99222	10.0356	10.1852	10.1488	9.88453	10.1626	9.98289	10.0672	9.92986	9.84706	9.81367	9.70831	9.91838	9.96188	9.81496	9.60696	9.66498	9.72893	9.99404	9.87042	9.8674	10.2093	9.66093	10.1164	9.87576	9.77508	10.1855	9.51701
37062	MICRO.9181.C1	unknown protein [Arabidopsis thaliana]	35.2	not assigned.unknown	PGSC0003DMB000000421	Pot_ch10	99.42	454576	453883	7.33322	7.812	7.35515	7.31625	7.82337	7.28591	7.7783	7.40088	7.85644	7.82793	7.22443	7.74706	7.46998	7.83571	7.39461	8.20556	7.95814	7.88074	7.31907	7.44019	7.68011	7.74533	7.68868	7.07337	7.02517	7.01377	7.54238	7.19904	7.27935	7.25276	7.0399	7.90873	7.72886	6.91987	7.23717	7.43875	7.94278	7.98545	7.3287	7.62267
37063	MICRO.2612.C3	putative PTS protein [Cicer arietinum]	26.13	misc.acid and other phosphatases	PGSC0003DMB000000101	Pot_ch11	98.17	548044	547280	7.197	10.9298	10.5687	11.2898	11.068	10.7587	10.4382	10.9706	10.2341	10.0495	11.1815	11.5127	10.0219	10.7857	10.6656	9.68835	10.0633	10.6594	10.8081	12.0619	11.1222	11.5622	11.5276	11.6985	10.0695	10.203	10.2423	10.1426	10.6219	10.359	11.5889	10.0201	11.2677	10.8692	10.2501	10.5889	10.8453	11.5069	10.1609	10.6678
37065	bf_suspxxxx_0008C01.t3m.scf	Ribosomal protein L19e [Medicago truncatula]	35.1	not assigned.no ontology	PGSC0003DMB102000208	Pot_ch06	98.43	284680	284805	6.31315	7.60458	6.51913	6.62118	6.65176	6.52139	6.74227	6.44573	7.19524	6.87018	6.39291	7.71404	6.42942	7.37482	6.35433	6.66892	7.41333	6.64486	6.63648	6.05313	6.37521	6.49732	6.06267	6.1358	6.34276	6.32514	6.81518	6.19481	6.21744	6.47621	6.22806	7.49637	6.6755	7.33176	6.45154	7.42435	7.00245	7.66467	6.62842	7.42904
37070	SSBN002O13u.scf	ATP binding / kinase/ protein serine/threonine kinase [Arabidopsis thaliana]	35.2	not assigned.unknown	PGSC0003DMB000000360	Pot_ch05	99.16	237050	237646	7.19661	7.22022	7.19675	7.27953	7.34223	7.47163	7.42248	7.66839	7.58871	7.84484	8.00268	7.34025	7.73407	7.38263	7.788	7.19368	7.52049	7.38383	7.42531	6.75012	7.26196	7.32981	7.19432	7.3171	7.48919	7.20583	7.25482	7.23822	7.25869	7.05952	7.13899	7.52476	7.45683	7.55318	7.25126	7.35755	7.33839	7.5208	7.74896	7.97612
37073	MICRO.10405.C1	transcription regulator [Arabidopsis thaliana]	35.1	not assigned.no ontology	PGSC0003DMB000000131	Pot_ch11	98.46	520615	520031	8.94644	8.98543	9.53763	8.79385	8.7297	8.75571	9.72893	8.90768	8.905	9.89055	8.92427	9.61089	9.81304	9.07121	9.90082	9.86569	9.01635	8.88659	9.86067	8.74771	8.48296	9.1539	8.66396	8.77842	9.57544	9.5162	8.71808	8.75845	9.34763	9.23061	9.89737	8.80191	8.83878	9.64438	9.55002	8.97356	8.88823	8.84297	8.94981	9.72893
37077	MICRO.8360.C1	unknown protein [Arabidopsis thaliana]	35.1.5	not assigned.no ontology.pentatricopeptide (PPR) repeat-containing protein	PGSC0003DMB000000191	Pot_ch08	98.94	275058	275339	6.2627	6.0368	6.26716	6.28997	6.80614	6.64593	6.06396	6.35214	6.65105	6.08115	6.82144	6.22634	6.64828	6.0663	6.40527	6.14612	6.52131	6.70674	6.36589	6.44794	6.77518	6.35659	6.63094	6.68372	6.27317	6.28751	6.20094	6.05679	6.64371	6.37194	6.28751	6.13234	5.94193	6.18257	6.22175	6.26947	6.17715	5.94019	6.15577	6.25243
37081	MICRO.331.C136	NA	33.99	development.unspecified	Not Unique	#N/A	93.45	NA	NA	8.45836	6.34223	6.49629	6.39512	6.39673	8.51365	6.41927	6.15015	6.44499	7.94205	8.39665	8.65087	8.05456	6.19237	8.34033	7.36792	6.50442	6.26177	8.67216	7.31907	6.13965	7.39402	6.24576	6.16257	7.33729	7.66896	6.12079	6.17042	6.25074	8.09702	6.0862	8.56343	8.38588	6.49074	7.92128	8.50138	8.26293	6.58786	8.66783	6.41124
37083	SDBN003I24u.scf	NA	35.2	not assigned.unknown	PGSC0003DMB101000063	Pot_ch12	92.29	25402	25761	5.77446	6.70264	6.32175	6.13122	6.75356	5.73853	6.39512	7.23319	6.98525	7.03484	6.20452	6.81549	7.26172	6.82359	6.85502	6.07872	6.76333	6.18855	5.89782	6.59275	6.21658	6.62459	6.31028	6.49146	6.16784	6.88409	6.81251	6.00423	5.98857	7.15897	6.03233	5.94773	6.09626	6.54	6.52061	5.85983	6.65821	6.08536	6.8879	6.67746
37087	bf_arrayxxx_0073d01.t7m.scf	NA	35.2	not assigned.unknown	PGSC0003DMB000000294	Pot_ch04	92.91	71096	71233	9.31302	9.25084	9.30245	9.27397	8.81462	9.06178	9.41616	9.26557	9.07045	9.1518	8.63291	9.1212	9.09289	9.5003	9.30245	9.52476	9.06624	8.4793	9.29719	7.98497	7.95595	7.96998	8.12765	8.28988	7.85552	8.57072	8.46978	8.65901	8.22672	8.52966	8.82091	9.43104	9.19725	9.15533	9.35454	9.08686	9.5162	8.69162	9.30268	8.59501
37089	bf_arrayxxx_0098h08.t7m.scf	NA	35.2	not assigned.unknown	PGSC0003DMB102000010	Pot_ch01	98.9	3083898	3083718	6.46178	6.54008	6.43966	6.38036	6.76372	6.31513	6.62357	6.61922	6.58072	6.5793	6.50622	6.50245	6.5694	6.39427	6.49929	6.58414	6.5171	6.7333	6.61165	6.84661	6.68525	6.90564	6.91549	6.85465	7.13392	7.0343	6.92075	6.79223	6.83939	6.40535	6.95362	6.46986	6.53701	6.36407	6.35013	6.47597	6.46138	6.65198	6.56843	6.52325
37091	MICRO.11611.C1	NA	35.2	not assigned.unknown	PGSC0003DMB000000338	Pot_ch10	99.75	55935	56329	6.74766	6.58429	6.6824	6.72509	7.11446	6.50834	6.67669	6.67627	7.08898	6.60996	6.96355	6.98395	6.89193	6.70312	6.53916	6.64478	6.62582	7.96118	6.87384	7.59124	7.92555	7.5194	7.6497	7.53254	6.72096	7.07311	6.7848	6.71913	7.13849	6.59016	7.36498	6.69128	7.1158	6.41802	6.7881	6.60967	6.66414	6.34706	6.61944	7.26595
37092	MICRO.10264.C1	hypothetical protein [Arabidopsis thaliana]	35.2	not assigned.unknown	PGSC0003DMB102000042	Pot_ch03	100	1031295	1031670	7.58612	7.73863	7.11446	7.33052	7.33592	7.49712	7.45651	7.42631	7.57117	7.82223	7.70404	7.58072	7.55978	7.4732	7.88173	7.58236	7.55994	7.47143	7.61194	7.79994	7.90296	7.72293	7.5372	7.44696	7.1662	7.46223	7.65084	7.39525	7.59785	7.77599	7.48294	7.42348	7.22672	7.60715	7.37985	7.76832	7.27557	7.4002	7.38746	7.35633
37093	MICRO.3997.C1	hypothetical protein OsJ_035000 [Oryza sativa (japonica cultivar-group)]	35.1	not assigned.no ontology	PGSC0003DMB000000686	Pot_ch06	100	76049	75850	9.77809	10.0002	9.49481	9.59043	9.68362	9.71372	9.50389	9.88183	9.73254	9.86778	9.20194	9.56888	9.51052	9.77544	9.70354	9.47609	9.86067	9.58484	9.86638	9.24359	9.47318	9.39284	9.34739	9.35034	9.45022	9.63857	9.88759	9.62394	9.12672	9.61988	9.6922	9.73825	9.71803	9.6784	9.42588	9.91433	9.33292	9.48279	9.76943	9.51024
37097	MICRO.12253.C1	NA	35.2	not assigned.unknown	No Significant Hit	#N/A	NA	NA	NA	6.54	7.84151	6.88161	6.59349	5.61062	5.70318	5.60887	6.83721	6.52635	7.35323	7.16112	5.664	6.33499	6.59275	5.68816	6.71023	6.75872	6.35153	7.60704	6.07523	6.36042	6.07872	6.50355	5.96132	5.60989	6.37702	5.54689	5.63195	5.61413	6.763	7.07252	7.28865	6.62038	6.07798	6.31028	7.10573	6.72846	6.34548	6.8891	6.42792
37099	MICRO.12062.C1	hypothetical protein [Arabidopsis thaliana]	34.99	transport misc	PGSC0003DMB000000096	Pot_ch07	99.6	213620	213373	7.21926	7.08073	7.32852	7.24393	7.23822	7.20157	6.98288	7.22796	7.09725	7.01449	6.49423	7.00033	7.08862	7.14758	7.23926	6.74067	7.13879	7.29448	7.13636	7.0337	7.43066	7.20733	7.38118	6.88361	7.11178	7.45712	6.55952	6.70709	6.96818	6.97643	7.00351	7.02867	6.90974	7.08294	7.15045	7.0162	7.01719	6.89566	7.37004	6.19256
37102	MICRO.668.C4	ATPase-like [Solanum tuberosum]	34.1	transport.p- and v-ATPases	PGSC0003DMB103000019	Pot_ch04	99.62	1605872	1605341	13.473	13.7243	13.3724	13.7933	14.2636	13.83	13.5571	14.2135	14.4102	13.9847	13.9668	13.848	13.8041	13.3983	13.5774	13.2947	13.9701	14.0584	13.517	14.042	13.83	13.6769	13.9199	13.6872	13.6872	13.6103	13.9701	13.7679	14.0009	13.5464	13.9642	13.5022	13.7099	14.0453	14.1015	13.6724	13.5957	13.6462	13.5866	13.9976
37107	MICRO.1007.C1	Phenol hydroxylase reductase [Medicago truncatula]	35.1	not assigned.no ontology	PGSC0003DMB101000051	Pot_ch05	98.78	1143960	1144452	7.09265	6.95085	6.76372	6.61529	7.58686	7.01294	6.86284	7.21485	7.28362	7.01758	7.56341	7.47224	7.31526	6.87567	7.12612	7.32273	6.84822	7.62932	7.43912	7.9813	8.11655	7.49257	7.68143	7.68299	7.52146	7.41421	8.03391	7.27659	7.80515	7.41271	7.75267	6.93109	6.82856	7.00351	6.96607	7.25627	7.32028	7.03222	6.85502	7.64846
37109	MICRO.13584.C1	putative chromodomain-helicase-DNA-binding protein [Arabidopsis thaliana]	28.1	DNA.synthesis/chromatin structure	PGSC0003DMB000000158	Pot_ch06	99.33	851281	851726	8.75766	9.32138	9.40251	9.60353	8.81238	9.16384	9.43562	9.07934	9.04511	8.72008	9.00969	9.18045	8.88422	9.20038	9.28075	9.32291	9.20522	8.66225	9.34328	8.84616	9.03444	8.85142	8.93467	8.55597	8.56188	9.15657	9.00265	8.40202	8.99851	8.81073	9.14147	9.17404	9.46023	8.97816	9.36967	8.92224	9.3674	8.77205	9.12479	9.24463
37111	MICRO.10008.C1	unknown [Arabidopsis thaliana]	35.2	not assigned.unknown	PGSC0003DMB000000021	Pot_ch09	98.66	1551458	1552428	9.95416	10.0259	6.97478	9.24328	8.89393	7.35825	7.69242	6.54644	7.48178	9.99814	7.94605	9.58237	6.61252	9.28984	9.88053	7.92616	7.41052	7.92019	9.74938	11.0471	10.2365	7.50968	9.61529	6.86099	9.78941	7.20026	7.43801	10.0432	7.53053	7.11436	7.86327	9.25084	6.58072	10.134	9.7697	6.61639	8.84824	6.74067	9.45728	9.99814
37113	MICRO.639.C1	lactoylglutathione lyase [Arabidopsis thaliana]	13.2.3.2	amino acid metabolism.degradation.aspartate family.threonine	PGSC0003DMB000000155	Pot_ch12	97.38	468258	467840	10.8377	11.2512	11.3684	10.841	11.4149	11.6384	11.5463	10.8316	11.7167	11.5155	11.6716	11.5683	11.1815	10.8458	11.5504	10.8552	11.8274	12.1596	11.3875	12.2872	12.6616	11.7535	12.3489	11.6114	11.6354	11.1301	11.2462	11.1375	12.512	10.7279	11.2745	11.0575	11.022	10.6469	10.7971	11.6243	11.3856	11.0624	10.8755	11.3501
37118	MICRO.1094.C3	4-coumarate-CoA ligase-like protein [Arabidopsis thaliana]	16.2	secondary metabolism.phenylpropanoids	PGSC0003DMB000000034	Pot_ch12	98.07	1315441	1315699	9.32624	9.08041	10.2521	10.3897	11.0736	9.84258	10.7006	10.0646	9.16103	10.3669	10.866	9.16463	10.7165	10.1128	11.4061	10.1578	9.44208	10.6775	10.5507	12.1909	11.6738	11.3415	11.0703	10.85	10.8859	10.9952	10.8566	10.6599	11.2382	9.69034	10.8522	9.10691	9.17578	9.82879	10.0305	10.0473	10.9364	10.203	9.72893	9.03579
37121	MICRO.6092.C1	SLT1 protein [Nicotiana tabacum]	20.2	stress.abiotic	PGSC0003DMB102000106	Pot_ch10	99.76	1492512	1493743	10.4191	10.7645	10.3462	10.4673	10.3929	10.4203	11.0127	10.5322	10.5374	10.7645	10.6614	10.5898	10.4256	10.37	10.397	10.7386	10.667	11.0241	10.6001	10.783	10.8863	11.0575	11.2838	10.9257	10.6425	11.084	10.8979	11.0558	10.7587	10.6416	10.9634	10.9294	10.2258	10.4746	10.3821	10.6968	10.4797	11.1323	10.3438	10.5772
37125	MICRO.6934.C1	Transposase, IS4 [Medicago truncatula]	35.2	not assigned.unknown	PGSC0003DMB102000099	Pot_ch02	99.07	165082	166047	10.9334	10.8186	10.4475	10.4127	10.8334	10.7174	10.7119	10.6834	10.6912	10.3711	10.7123	10.7778	11.0658	11.0319	10.6452	10.8812	10.8081	10.6053	11.0145	10.8698	10.2408	10.5093	10.3662	10.6883	10.4018	10.783	10.667	10.5187	10.2482	10.5524	10.8249	10.5631	10.1557	10.8863	10.7951	10.815	10.5974	10.6269	10.9644	10.2586
37127	BF_CSCHXXXX_0042A07.T3M.SCF	putative receptor-like protein kinase [Arabidopsis thaliana]	30.2.7	signalling.receptor kinases.leucine rich repeat VII	PGSC0003DMB000000047	Pot_ch07	98.81	1637382	1636624	8.70423	8.78203	8.70265	9.07198	7.31324	9.14611	7.95624	9.11992	9.08057	8.63747	8.99133	7.72475	7.81159	7.81308	8.08804	8.3711	9.29291	8.64094	8.2589	7.86691	7.85295	8.67095	8.7763	7.91476	7.86084	8.98773	8.64851	9.06233	7.89106	7.48585	8.52835	7.89569	8.88005	7.37004	8.56562	9.05465	7.39453	8.5027	8.9608	8.93959
37130	MICRO.9651.C1	NA	35.2	not assigned.unknown	PGSC0003DMB000000076	Pot_ch07	97.62	325463	326084	5.94819	5.87402	7.96624	6.21744	6.37727	6.29362	6.11781	5.85576	5.91792	6.99905	9.05233	6.83983	7.66382	6.22872	6.53447	6.05893	6.00346	6.2161	6.00779	5.81537	5.66836	5.6497	5.86951	6.86798	5.7899	5.73317	6.60366	6.72994	6.12038	6.15427	6.73685	5.99003	6.51632	7.17047	6.1436	6.30432	6.06396	6.80729	5.94599	7.37349
37131	MICRO.9618.C1	unknown protein [Arabidopsis thaliana]	27.3.44	RNA.regulation of transcription.Chromatin Remodeling Factors	PGSC0003DMB000000241	Pot_ch02	98.81	976364	978044	9.49978	9.42344	9.39921	9.50324	9.34958	9.63644	9.38312	9.37164	9.37805	9.43624	9.14931	9.40118	9.54896	9.47382	9.36002	9.75106	9.60146	9.01441	9.55967	9.14878	9.30053	8.9378	9.09656	9.15131	8.9162	9.21051	9.03236	9.02487	8.59057	9.13999	8.96661	9.34682	9.24251	9.44023	9.44682	9.58719	9.57973	9.06829	9.59126	9.10418
37132	MICRO.3514.C1	putative translation elongation factor P [Oryza sativa (japonica cultivar-group)]	29.2.4	protein.synthesis.elongation	PGSC0003DMB000000015	Pot_ch01	97.31	2395416	2395045	10.203	10.9634	10.8262	10.7605	10.5105	10.972	10.6223	10.6576	10.7817	10.5596	10.4458	11.0301	10.6702	10.6006	10.7971	11.0958	11.1127	12.3801	10.9506	12.3358	12.4363	12.351	12.139	12.3951	11.9583	11.9396	11.1976	11.8581	11.433	11.3161	11.4639	10.4208	11.0301	10.7344	10.7702	10.8901	10.5957	10.6389	11.0369	10.5374
37135	MICRO.1897.C1	ring zinc finger protein [Artemisia desertorum]	31.1	cell.organisation	PGSC0003DMB000000021	Pot_ch09	99.76	758846	758435	9.42507	10.2509	9.59192	10.0702	8.98114	9.29914	9.28075	7.74427	8.94644	8.6887	9.36791	9.92718	8.38381	8.95492	9.41335	8.55967	9.35773	8.58338	8.92371	8.18809	8.14251	7.83796	7.65931	7.88234	9.17159	7.99936	8.19261	9.07101	8.15464	7.9464	8.45182	8.78433	8.23312	8.83189	8.27292	7.98014	8.39612	8.22605	9.56796	8.70642
37136	MICRO.7077.C1	IAA type protein [Elaeis guineensis]	17.2.3	hormone metabolism.auxin.induced-regulated-responsive-activated	PGSC0003DMB000000040	Pot_ch03	100	2370916	2370637	9.06333	9.45317	9.41668	10.2159	9.19359	9.27766	9.52981	9.6549	9.42373	8.88338	8.97535	9.34224	9.53864	9.05188	10.2318	9.69871	9.67985	10.2469	9.15725	9.17109	9.59151	10.5473	9.86501	10.3442	10.0544	10.2211	10.1286	10.2543	8.53383	9.70766	10.422	8.63309	9.47347	9.05118	8.96265	8.97096	8.98169	8.61791	8.78048	10.0047
37139	MICRO.11090.C1	heat shock factor [Nicotiana tabacum]	35.2	not assigned.unknown	PGSC0003DMB000000265	Pot_ch02	100	404692	405029	8.69017	8.37002	7.77276	7.93167	8.79525	7.82922	7.67025	7.70763	7.89518	7.76145	8.46871	8.60729	8.65511	7.52438	7.96998	8.59473	7.87785	8.27801	8.97816	8.62185	8.64885	8.18973	8.73328	8.51345	8.06433	8.45693	7.92766	7.93521	8.06139	8.2852	8.47381	7.77182	7.9133	8.39006	8.60276	8.77451	7.76802	7.98854	8.81687	8.06644
37142	bf_suspxxxx_0055h05.t3m.scf	NA	35.2	not assigned.unknown	PGSC0003DMB000000246	Pot_ch06	98.27	371604	372354	6.91751	7.4429	7.16122	7.14137	6.71852	6.72428	6.26242	7.28449	6.89446	7.07645	6.70606	7.08067	6.8273	6.57383	7.00612	6.22395	7.35166	6.54108	6.87311	6.54253	6.60858	6.55504	6.33437	6.19481	6.66075	6.54016	6.65084	6.16983	6.02391	6.40493	6.42061	6.89428	6.18542	6.44712	6.14824	6.63166	6.3372	6.46728	6.87567	6.40088
37144	MICRO.8347.C1	Os03g0213900 [Oryza sativa (japonica cultivar-group)]	35.1.41	not assigned.no ontology.hydroxyproline rich proteins	PGSC0003DMB000000429	Pot_ch02	97.72	431157	431375	6.43719	6.67123	6.44483	6.36129	6.55869	6.49621	6.23253	6.17586	6.00768	5.99743	6.2613	6.61733	6.31153	6.22806	6.44122	6.30919	6.34064	6.73249	6.57496	7.03391	6.93652	6.58072	6.6563	7.00368	6.65793	7.2135	6.35485	6.96801	6.85878	6.60028	6.6123	6.37805	6.25953	6.72238	6.45878	6.52558	6.51429	6.77178	6.57803	5.93879
37148	MICRO.2792.C1	salt-induced AAA-Type ATPase [Mesembryanthemum crystallinum]	29.3.99	protein.targeting.unknown	PGSC0003DMB000000354	Pot_ch11	99.5	226254	226850	13.1573	12.7473	12.8678	12.7858	13.1696	13.0464	12.9457	13.4203	13.1555	13.2239	13.0092	12.9172	13.2755	13.1488	13.0195	12.7758	13.2255	12.3995	13.1	12.2188	12.037	11.7713	11.9797	11.9479	12.5256	12.642	12.9472	12.2925	12.5833	12.0709	12.1566	12.9035	12.7372	12.9338	13.088	13.1191	13.0106	12.9784	13.0916	12.8555
37149	MICRO.9216.C1	Remorin, C-terminal region [Medicago truncatula]	27.3.67	RNA.regulation of transcription.putative DNA-binding protein	PGSC0003DMB000000118	Pot_ch04	98.72	933955	933722	9.11992	9.79482	9.81433	8.84977	9.91875	8.5626	10.0586	10.3212	10.3002	9.3537	9.63618	10.0541	9.28278	9.01441	10.3633	9.32138	10.0469	10.8019	9.21029	10.723	9.24942	10.5016	10.3937	10.7881	9.81694	9.77313	9.32603	9.58268	10.0225	9.55504	10.5335	9.4489	10.3531	10.0672	9.93026	9.28642	10.004	9.60048	9.22906	10.9294
37152	MICRO.3188.C3	hypothetical protein [Thellungiella halophila]	34.8	transport.metabolite transporters at the envelope membrane	PGSC0003DMB000000004	Pot_ch02	97.21	1523471	1523823	9.0636	9.20861	9.35424	8.70087	8.77887	9.10146	8.75925	9.23561	8.96858	8.41124	8.81372	9.46023	9.10066	8.97356	8.99549	8.79686	9.03977	8.61112	9.44759	8.61791	8.39857	8.46063	8.43778	8.38974	8.68346	8.9462	8.38107	8.39896	8.28332	8.52835	8.52156	9.26472	8.97942	8.86365	8.88609	8.82903	8.73649	8.61367	9.48532	8.49354
37153	MICRO.16737.C2	UP-9A [Nicotiana tabacum]	35.2	not assigned.unknown	PGSC0003DMB000000093	Pot_ch03	98.48	644972	645367	6.3279	5.8728	6.43504	5.98733	5.9032	6.75489	6.39359	6.3365	6.71913	6.73189	6.00579	6.51983	6.31091	6.05238	6.32327	8.16075	6.98874	5.91283	6.4783	6.0029	5.73317	6.10012	5.84387	5.79171	6.01907	5.94599	5.9527	6.4647	5.91046	5.80697	5.66202	5.98767	5.74799	6.60454	6.47894	7.21413	5.92957	5.75383	6.59275	6.02292
37162	MICRO.2492.C1	putative beta-amylase PCT-BMYI [Oryza sativa (japonica cultivar-group)]	2.2.2.01	major CHO metabolism.degradation.starch.starch cleavage	PGSC0003DMB000000048	Pot_ch08	99.65	488935	489511	7.41944	7.62133	7.84788	7.89232	7.84878	7.73953	7.61216	7.49308	7.57406	7.48413	7.17097	7.53103	7.52728	7.86511	7.83157	7.69649	7.82305	7.27755	7.50343	7.23424	7.10261	7.10136	7.0996	7.04082	6.99239	7.24995	7.02654	6.89175	7.21413	6.97274	7.09913	7.72073	7.25645	7.71628	7.55447	7.43883	7.78748	7.49308	7.6497	7.05222
37163	MICRO.2070.C1	RNA-binding region RNP-1 (RNA recognition motif) [Medicago truncatula]	27.1.1	RNA.processing.splicing	PGSC0003DMB000000136	Pot_ch01	95.04	1007096	1008153	6.69673	6.85465	7.08331	6.71248	6.59947	7.11956	6.31109	6.13387	6.60872	6.38738	6.61595	6.25215	6.68261	6.62415	6.51578	6.36857	6.74959	6.85441	6.35677	6.09824	6.62618	6.13193	6.32104	6.50607	6.23481	6.58042	6.21706	6.77661	6.90099	6.34179	6.56247	6.78058	6.72374	6.36138	6.39648	6.844	6.54223	5.92051	6.70709	6.33835
37165	bf_ivrootxx_0024b05.t3m.scf	NA	35.2	not assigned.unknown	PGSC0003DMB000000302	Pot_ch07	97.8	329502	329093	6.52783	6.64828	7.08278	6.39181	6.31817	6.96195	6.16655	6.76287	6.45113	6.52131	6.1805	6.66878	6.58986	6.93126	6.5828	6.18414	6.66238	6.28458	6.71316	6.20839	6.42352	6.38447	6.41065	6.12949	6.27539	6.38721	6.2653	6.36008	6.31629	5.92957	6.02982	6.3777	6.5052	6.20433	6.16824	6.36398	6.29362	6.39631	6.7848	6.13387
37167	MICRO.3888.C1	RNA-binding protein-like [Arabidopsis thaliana]	35.1	not assigned.no ontology	PGSC0003DMB000000126	Pot_ch03	98.98	335525	336014	8.40103	8.36874	8.53831	8.41084	8.54814	8.60028	8.60504	8.53728	8.661	8.67407	8.26361	8.50375	8.4612	8.63533	8.61112	8.59501	8.97326	8.79034	8.66449	8.46417	8.38588	8.49108	8.52108	8.38492	8.24072	8.60709	8.38883	8.30996	8.2312	8.21919	8.54297	8.71106	8.65151	8.36472	8.50071	8.66532	8.72487	8.28123	8.58723	8.05316
37171	MICRO.12655.C1	Inositol monophosphatase 3 (IMPase 3) (IMP 3) (Inositol-1(or 4)-monophosphatase 3)	3.4.05	minor CHO metabolism.myo-inositol.inositol phosphatase	PGSC0003DMB000000148	Pot_ch11	NA	NA	NA	6.6074	6.0393	5.99497	6.64035	7.03179	6.56971	6.41743	6.42626	6.92075	6.55816	6.66822	6.0069	6.45976	7.07787	6.13417	6.44508	7.15827	8.28132	6.83245	7.67246	7.94057	7.78612	7.64728	7.82834	6.59068	6.42327	7.33411	7.15517	6.812	7.1022	7.23006	5.93728	6.35633	5.8784	6.03582	5.95523	6.9101	6.50489	6.43628	6.02763
37174	cSTA8H22TH	NA	35.2	not assigned.unknown	PGSC0003DMB000000751	SL2.10ch11	98.87	142444	142003	6.18099	6.71098	6.36736	6.85379	6.73169	6.72191	6.09511	6.63346	6.75012	6.20326	6.28164	6.59608	6.18473	6.65318	6.33694	5.89242	6.55922	6.89811	6.17626	6.59246	6.89764	6.56715	6.8186	6.78162	6.23376	6.39512	6.04839	6.29143	6.33313	6.82667	6.71852	7.02264	6.61507	6.16346	6.19646	6.64336	6.86185	6.51554	6.33083	6.20559
37178	MICRO.7873.C1	Belongs to the PF|00657 Lipase/Acylhydrolase with GDSL-motif family. EST gb|R29935 comes from this gene. [Arabidopsis thaliana]	26.28	misc.GDSL-motif lipase	PGSC0003DMB000000222	Pot_ch06	98.5	203991	203593	8.39455	8.87009	8.76577	8.33331	8.43813	8.77555	8.81116	8.69745	8.73883	9.09776	9.86264	8.57771	8.79888	8.70087	8.95029	8.89738	8.7134	9.42344	8.75477	10.0066	9.14819	9.50794	10.2735	9.48558	10.0222	9.24544	10.235	9.51498	10.767	8.51724	9.62085	8.92734	8.93908	9.17297	9.02351	8.28304	8.45736	9.49481	8.71232	9.20273
37179	MICRO.14436.C3	proline-rich protein [Capsicum annuum]	35.2	not assigned.unknown	PGSC0003DMB000000148	Pot_ch11	99.27	265116	265252	8.99531	9.36939	9.45483	8.77506	7.46223	8.43704	7.5315	8.9572	7.32443	9.2311	8.50099	9.25427	8.74005	7.69242	9.22252	9.04596	7.69697	7.18134	9.02351	8.42498	7.50756	7.6363	8.2218	7.79319	9.0319	8.6117	9.05577	8.31012	8.68567	7.65687	8.50375	9.72209	9.03814	9.27967	9.81176	9.335	7.54418	8.74887	8.90768	9.203
37180	MICRO.12910.C1	beta-N-acetylhexosaminidase [Arabidopsis thaliana]	35.1	not assigned.no ontology	PGSC0003DMB000000152	Pot_ch11	97.31	1017882	1017551	6.96258	7.39138	7.53312	7.18065	7.16531	6.91301	7.32923	7.01034	6.15015	6.92939	7.51855	7.56733	6.81923	6.27548	7.79493	6.34618	6.19178	6.98474	7.61307	7.69624	8.92408	6.43488	7.69055	7.66012	8.16742	7.66241	8.51562	7.42718	8.14514	6.35214	7.02412	8.0233	6.84493	7.06907	7.13549	7.36233	6.69982	7.42261	6.72191	7.67092
37182	MICRO.2481.C1	unknown protein [Arabidopsis thaliana]	35.1	not assigned.no ontology	PGSC0003DMB000000096	Pot_ch07	99.32	1032426	1033312	7.87961	7.66241	6.94912	7.88095	8.02802	7.3314	8.32943	7.87813	7.91224	7.03473	7.77025	7.74607	8.06139	8.03973	8.039	8.23172	8.04691	7.9893	7.79776	8.0495	8.05278	7.22725	6.98981	8.27543	7.80538	7.24934	7.59423	7.39312	7.23186	7.49953	7.74073	8.3538	7.00073	7.90817	8.07972	8.4241	8.40651	8.01775	7.92161	8.0914
37183	bf_mxlfxxxx_0032e06.t3m.scf	Avr9/Cf-9 rapidly elicited protein 65 [Nicotiana tabacum]	35.2	not assigned.unknown	PGSC0003DMB000000093	Pot_ch03	99.2	231468	232094	8.391	6.58526	6.79029	6.8002	6.59053	6.64806	8.19307	6.85132	7.7134	6.22491	8.1702	6.09166	7.04093	6.14218	6.95753	9.41301	6.92387	6.16983	5.61995	8.63379	6.88409	7.7783	6.58258	7.6138	7.19188	7.56031	6.12223	7.86084	7.19154	8.94196	7.28068	6.24426	6.90493	8.6887	6.95851	8.12005	6.69128	7.52736	6.49034	6.80837
37184	MICRO.5866.C1	Chaperone DnaK [Medicago truncatula]	20.2.1	stress.abiotic.heat	PGSC0003DMB000000105	Pot_ch01	98.64	572946	573751	12.3732	12.5427	12.5277	12.6786	12.3961	12.5131	12.5209	12.4572	12.5792	12.405	12.3961	12.4407	12.4324	12.5131	12.8555	12.2854	12.6668	12.9172	12.8116	12.9519	13.1121	13.002	12.9226	12.7294	12.8502	12.8247	13.0405	12.5833	13.0708	12.7435	12.9796	12.9723	12.6734	12.4749	12.6695	12.545	12.8489	12.5641	12.5846	12.8651
37186	bf_swstxxxx_0054e12.t3m.scf	putative glutamate decarboxylase [Glycine max]	35.2	not assigned.unknown	No Significant Hit	#N/A	NA	NA	NA	7.69841	6.37056	6.5685	7.39478	8.28277	6.7001	7.64268	7.76168	8.52214	7.8707	8.20125	7.64578	7.33711	8.10814	6.56277	7.55959	8.1939	9.40251	7.43731	9.27675	9.31386	9.63644	8.61751	8.44292	7.98412	8.12241	8.69271	8.65614	7.86216	8.38413	8.86099	6.40502	7.24849	6.40636	6.50787	6.56247	6.96578	8.2325	7.234	6.8251
37187	MICRO.10017.C2	At1g78070/F28K19_28 [Arabidopsis thaliana]	35.1	not assigned.no ontology	PGSC0003DMB000000164	Pot_ch04	99.09	422615	421962	8.46696	8.37172	8.10407	8.64799	7.9542	8.35343	8.06801	8.48603	8.84898	9.20332	9.1071	8.64945	8.38124	8.74533	8.23032	7.93103	8.78326	8.99106	9.11674	8.47994	8.80844	8.74235	8.20745	8.00028	8.28192	8.78253	8.56745	8.77506	8.68652	9.54143	8.93439	8.98045	8.10407	7.87088	7.68484	8.08376	8.06944	9.02068	8.38535	7.58072
37191	MICRO.17066.C2	NA	35.2	not assigned.unknown	PGSC0003DMB000000303	Pot_ch08	95.41	780879	780140	7.9822	8.73068	8.68108	8.59005	8.17426	8.28851	8.10004	8.18708	8.42962	8.47882	7.93573	8.11201	8.30211	8.25972	8.33846	8.32434	8.46472	7.96547	8.10542	7.82337	7.67208	7.93375	8.0175	7.41706	7.47958	8.26869	8.36569	8.09853	7.72451	8	8.32039	8.72035	8.34776	8.27123	8.44198	8.29275	8.09738	8.13453	8.59005	8.05346
37194	MICRO.13365.C1	nucleoside-triphosphatase/ nucleotide binding [Arabidopsis thaliana]	35.2	not assigned.unknown	PGSC0003DMB000000076	Pot_ch07	99.65	673474	672623	6.10386	6.86376	6.29907	6.26	5.80109	6.03342	6.08767	5.75237	6.24473	5.73518	5.72022	5.65722	5.81397	6.32478	6.48907	6.06694	6.37332	6.62111	5.8057	5.99082	6.60153	6.81619	5.79789	5.84213	5.81079	7.09145	6.85829	5.73317	6.59098	6.13813	6.69707	6.12765	5.7921	5.65566	5.77902	5.57825	5.69673	5.81955	5.99003	5.74587
37196	MICRO.16850.C1	unknown protein [Arabidopsis thaliana]	17.2.3	hormone metabolism.auxin.induced-regulated-responsive-activated	PGSC0003DMB000000093	Pot_ch03	91.1	33316	33922	7.05372	5.7396	5.60726	5.7603	5.76149	6.36199	6.75621	6.91638	5.94634	5.68414	5.67788	5.68011	7.15276	5.76949	5.66047	6.41493	5.73021	5.65566	5.68886	5.96166	5.61062	5.84238	6.2349	6.08589	5.7236	5.81702	6.45805	5.86951	5.79891	6.75561	6.87591	6.02654	6.46397	5.92134	6.49661	5.58496	6.24209	8.02588	6.27354	7.24393
37199	MICRO.3320.C1	elongator component [Arabidopsis thaliana]	35.1	not assigned.no ontology	PGSC0003DMB000000152	Pot_ch11	98.68	33823	33596	7.39826	7.70808	7.14804	7.96998	7.65566	7.53289	7.414	7.32705	7.31104	7.48939	6.93728	7.02116	7.28847	7.76746	7.35977	7.50834	7.63842	7.7434	7.54609	7.84219	7.75423	7.87098	7.75634	7.75423	7.47842	7.89767	7.44631	7.50999	7.44717	7.54253	7.49854	7.33216	7.7107	7.26753	7.24067	7.22505	7.4515	7.47252	7.67208	6.89506
37201	MICRO.16471.C1	unknown protein [Arabidopsis thaliana]	35.2	not assigned.unknown	PGSC0003DMB000000346	Pot_ch06	98.41	493017	493330	6.98587	7.8844	7.72944	7.87497	7.84188	7.74985	6.99994	7.79384	7.71357	7.81175	7.32661	7.64468	7.71404	7.3217	7.51558	6.89506	7.83458	7.24689	7.77165	7.57001	7.02341	7.21442	7.14728	7.54609	7.41931	7.71418	7.70431	7.78084	7.23982	7.34236	7.35951	7.64389	6.84779	7.03653	7.78061	8.02305	7.03892	6.898	7.10873	7.43322
37202	MICRO.3948.C1	Phospholipid/glycerol acyltransferase [Medicago truncatula]	35.1	not assigned.no ontology	PGSC0003DMB000000754	Pot_ch04	98.33	94794	95451	7.85385	8.85263	8.81961	8.19092	7.86774	9.1544	7.94952	7.80048	8.71018	7.61416	8.57322	8.19468	7.92731	7.67753	9.02877	7.92458	8.88609	8.40128	8.96701	7.54376	7.6063	7.58649	8.76482	8.62741	7.31625	8.87497	8.51921	7.4815	8.63693	8.7571	7.91706	8.25238	9.00472	9.16596	8.92371	9.20254	7.84195	8.72453	7.81955	8.62138
37203	MICRO.8907.C2	unknown protein [Arabidopsis thaliana]	35.2	not assigned.unknown	PGSC0003DMB000000040	Pot_ch03	100	2134611	2133960	7.59873	7.36926	7.46607	7.78061	7.85462	7.81977	7.59327	7.50862	7.5876	7.49977	7.79968	7.63364	7.55398	7.39843	7.60737	7.45651	7.7063	8.49761	7.6396	8.61132	8.97011	8.48144	8.65846	8.57636	8.31019	8.23672	8.32353	8.2325	8.10863	7.91304	8.19176	7.75015	7.4239	7.5217	7.47754	7.62806	7.32554	8.07422	7.50091	7.80397
37204	POADJ13TP	putative xyloglucan endotransglycosylase precursor [Solanum tuberosum]	10.7	cell wall.modification	PGSC0003DMB000000102	Pot_ch07	95.36	1461309	1462233	8.86099	6.67718	7.01101	7.17621	8.16742	7.50217	7.84341	8.20302	8.41067	5.98767	7.7569	8.49605	8.60812	6.46397	6.41743	9.62901	7.30883	6.19061	5.9565	8.51673	6.52216	7.61259	7.41497	9.30296	7.59873	7.55398	7.12412	8.09208	6.76681	9.24572	9.21472	6.87323	8.18426	8.94851	8.28095	8.32505	7.82869	8.75373	7.4955	8.52288
37207	MICRO.3968.C2	NA	26.09	misc.glutathione S transferases	PGSC0003DMB000000277	Pot_ch01	93.66	228942	228609	12.1149	10.8767	11.5657	11.0674	12.0895	11.924	11.4754	11.4208	11.7776	11.5875	12.3087	12.1363	12.2	10.9937	11.261	10.8656	11.5868	10.7214	11.0703	10.9423	11.0073	10.483	10.4746	10.9161	10.7951	10.789	11.7386	11.0499	11.8359	10.6288	10.9289	11.3013	10.5881	11.4727	11.2585	11.74	11.6493	11.4533	10.7001	11.4208
37211	MICRO.15965.C1	hydrolase/ protein serine/threonine phosphatase [Arabidopsis thaliana]	29.2.4	protein.synthesis.elongation	PGSC0003DMB000000017	Pot_ch11	98.91	2425698	2425880	8.41405	9.24911	8.56392	9.13307	8.29605	9.02157	9.05712	9.01278	8.37194	8.94115	7.69907	8.55208	8.69831	8.91773	8.75042	8.37381	8.72605	7.90897	8.46024	7.80429	8.22338	8.31739	8.64678	7.72012	7.71829	8.14514	7.54861	7.81759	7.94437	8.4149	8.01355	9.33549	8.99051	8.31759	9.25156	8.46595	8.48114	8.88471	8.57601	8.08136
37212	MICRO.12716.C1	permease [Arabidopsis thaliana]	34.99	transport misc	PGSC0003DMB000000101	Pot_ch11	100	1297778	1297141	7.20641	7.80815	7.73953	7.9822	7.57601	8.58154	8.12064	8.28176	8.04	7.82762	8.35616	8.17275	8.28988	8.21102	7.92001	8.00396	8.06177	7.42402	7.95785	8.06406	8.22646	8.15892	8.64498	8.13371	7.93655	7.323	7.49364	7.72836	7.92161	7.73863	7.92446	8.17426	8.12445	7.25557	7.90933	7.91886	8.03296	8.41302	7.69117	7.5922
37213	bf_cswbxxxx_0015e12.t3m.scf	NA	35.2	not assigned.unknown	PGSC0003DMB000000116	Pot_ch12	97.9	255835	255455	9.86466	11.0558	10.0222	9.93657	10.601	10.3471	10.1459	10.5025	10.9644	10.3341	10.711	10.9448	10.2958	10.2887	10.8276	10.5089	11.1479	10.8989	9.99889	10.8076	10.2611	10.2663	11.0564	10.2711	10.8276	10.1634	10.2123	10.4224	10.3633	10.8911	9.77041	9.6084	10.6284	9.85848	10.2941	11.0889	10.9156	9.53306	9.99924	10.3303
37214	MICRO.15707.C2	transcription factor/ zinc ion binding [Arabidopsis thaliana]	27.3.07	RNA.regulation of transcription.C2C2(Zn) CO-like, Constans-like zinc finger family	PGSC0003DMB000000421	Pot_ch10	94.92	187473	186808	8.53647	9.70302	8.67407	9.02022	9.71005	8.2472	9.84295	8.71963	10.0287	9.56322	8.50964	9.2234	8.51588	8.83917	8.74005	9.70169	9.86714	10.0777	8.79459	9.04893	9.02845	9.73183	9.51286	9.27165	9.53181	9.59628	11.1206	9.50436	9.59092	9.42005	9.98107	9.98474	9.19094	9.37371	8.85527	8.75164	9.67663	10.1269	8.72519	10.7045
37215	MICRO.8446.C2	NA	29.2.2	protein.synthesis.misc ribosomal protein	PGSC0003DMB000000324	Pot_ch11	96.76	330604	330204	7.58838	7.52111	7.73317	7.02352	7.29866	7.87627	6.64714	7.17705	7.43211	7.89982	6.52635	7.46263	7.9909	8.10191	7.39011	7.14804	7.39499	7.44183	7.77967	7.15126	7.46801	7.69659	6.78674	6.80563	7.49637	7.9281	7.84263	7.59855	7.63386	7.83955	7.79821	6.09626	6.68581	6.53169	6.96178	8.03078	7.64707	7.24539	8.11258	7.30079
37218	MICRO.4180.C4	LHCII type II chlorophyll a/b-binding protein [Vigna radiata]	1.01.01.01	PS.lightreaction.photosystem II.LHC-II	PGSC0003DMB000000413	Pot_ch07	92.79	203416	202464	12.3939	8.12877	12.2547	9.00529	13.6265	10.4071	8.5493	10.5236	10.4332	11.1087	14.0615	9.59598	10.975	9.1682	10.723	7.19373	9.20136	6.67201	11.9601	7.65084	7.11513	8.53445	7.36541	8.89846	9.1341	8.2218	8.99669	8.49108	7.55618	10.4341	7.67652	10.1859	10.5824	12.095	12.2925	9.63673	9.61456	7.69759	8.70147	12.8276
37224	MICRO.2988.C1	NA	35.2	not assigned.unknown	PGSC0003DMB000000149	Pot_ch10	98.59	541801	541233	6.24576	7.79936	7.22915	6.64436	6.3837	6.72279	6.37194	6.57848	6.65141	6.78421	6.06267	7.18134	6.44048	6.86222	6.67899	6.20191	7.17937	6.09751	6.8935	5.84126	6.13336	6.1303	6.06939	5.79287	5.91093	6.07523	6.13864	5.95085	6.01962	6.33658	5.97535	7.27971	7.06315	6.63648	6.46049	6.72218	6.86847	6.2081	7.23319	6.80301
37225	MICRO.9708.C1	protein binding / zinc ion binding [Arabidopsis thaliana]	27.3.99	RNA.regulation of transcription.unclassified	PGSC0003DMB000000093	Pot_ch03	96.05	1259595	1258584	9.48939	9.85061	9.93867	9.84601	9.60639	9.72209	9.62451	10.0425	9.81433	9.51701	9.57645	9.76629	9.6379	9.66225	9.62847	9.87774	10.1	9.48939	9.92321	9.45483	9.31083	9.33584	9.54896	9.31861	9.39881	9.79328	9.38312	9.68362	8.89064	9.34825	9.56119	9.92381	9.84114	9.68132	9.75976	9.51166	9.63309	9.50966	10.1182	9.75783
37226	bf_mxflxxxx_0065e10.t3m.scf	B0403H10-OSIGBa0105A11.3 [Oryza sativa (indica cultivar-group)]	35.2	not assigned.unknown	PGSC0003DMB000000087	Pot_ch06	99.52	543023	542611	9.11641	8.50331	8.47702	8.92866	8.96241	8.62047	9.23138	8.61731	8.96164	9.10032	9.35479	8.63379	8.74162	9.06935	9.27585	8.96587	9.02533	9.06875	9.22877	8.77371	8.7426	8.7134	8.579	8.82999	9.25809	8.80608	8.94494	8.628	9.00503	9.18811	9.3395	9.44507	8.37489	8.30511	8.40845	8.96715	8.21938	8.78253	8.13249	9.12806
37227	MICRO.13806.C1	Leucine Rich Repeat family protein, expressed [Oryza sativa (japonica cultivar-group)]	20.1.02	stress.biotic.receptors	PGSC0003DMB000000184	Pot_ch04	100	1045869	1046226	10.1056	10.104	10.2735	10.5105	10.9506	9.66356	9.95048	9.29454	9.46023	9.70354	9.42794	9.5692	9.5699	9.17355	9.63887	10.0251	9.76523	9.43466	9.30341	11.2537	10.4208	10.7527	8.81173	9.24223	10.508	8.99086	9.75319	10.2642	8.97642	8.48539	9.9383	8.89693	9.4068	9.83735	9.08293	8.97867	9.08994	10.1957	9.37876	9.49275
37228	MICRO.17065.C1	Phosphoglucomutase/phosphomannomutase C terminal; Thioesterase superfamily [Medicago truncatula]	35.1	not assigned.no ontology	PGSC0003DMB000000124	Pot_ch09	99.75	208066	208473	8.79411	8.81462	8.56419	8.93254	9.09864	8.65013	8.16122	8.48617	8.58641	8.65867	8.90082	8.86647	8.93097	8.53535	8.66734	8.98385	8.59248	9.50091	9.00472	9.78387	9.75233	9.22698	9.57885	9.48789	9.31106	9.341	9.01706	9.00789	9.19809	8.87399	9.09361	8.70884	8.56583	8.89019	8.74819	8.67777	8.16794	8.61546	8.73228	8.82234
37230	MICRO.10451.C1	ATPase, coupled to transmembrane movement of substances [Arabidopsis thaliana]	34.16	transport.ABC transporters and multidrug resistance systems	PGSC0003DMB000000180	Pot_ch06	97.3	200789	201566	7.34776	6.10625	6.76497	6.7105	7.04461	6.54934	6.88149	6.2272	6.20491	6.12202	5.95051	6.2764	6.71105	6.85008	6.20559	6.53123	6.09124	5.92828	6.27391	5.92428	6.8974	5.92593	5.98677	6.11018	6.0713	5.89494	7.43058	6.22491	6.19627	6.20433	6.26465	6.25496	6.28806	6.87743	6.20936	6.13813	6.26827	6.25393	6.18099	6.33393
37232	MICRO.1276.C1	LeArcA1 protein [Solanum lycopersicum]	27.3.99	RNA.regulation of transcription.unclassified	PGSC0003DMB000000160	Pot_ch12	99.48	1184879	1185839	11.5761	11.9255	11.7902	12.1095	12.3087	11.7549	11.3283	11.4687	11.7152	11.6551	11.7077	11.7393	11.3231	11.5463	11.6789	11.3881	11.6666	11.608	11.4849	10.2654	10.8225	10.7382	11.0936	10.6797	10.9572	11.476	11.1935	11.5215	11.1635	11.7953	11.0947	11.7016	11.547	11.6522	11.3941	11.4681	11.912	10.7556	11.3207	11.8831
37233	SDBN005F06u.scf	Os06g0210100 [Oryza sativa (japonica cultivar-group)]	34.99	transport misc	PGSC0003DMB000000134	Pot_ch11	94.05	714232	714714	7.4148	9.46904	7.4813	9.49752	9.82582	9.17082	7.66639	9.58129	9.61844	7.75803	9.75976	9.69161	7.58871	9.87608	7.9647	7.598	9.53367	10.0169	7.5547	10.1798	10.7136	10.1866	9.9937	10.061	7.8739	7.89434	8.2544	7.94871	7.90251	9.42293	10.1088	9.66072	9.47973	7.52414	7.66896	9.66498	9.93527	9.75106	7.41931	8.02856
37237	MICRO.12210.C1	unknown protein [Arabidopsis thaliana]	35.2	not assigned.unknown	PGSC0003DMB000000150	Pot_ch06	97.26	45511	45112	9.17578	8.53146	8.95562	9.11567	9.15017	8.62073	9.1056	8.7924	9.19359	9.03897	8.79525	8.75621	8.7507	9.10829	8.55368	8.66532	9.18832	8.87347	9.00503	8.47306	8.86248	8.5204	8.4266	8.36472	8.5201	8.7571	8.95671	8.63051	8.43	9.0319	8.78535	9.18097	8.6384	8.96954	8.47543	9.15017	8.21165	8.84616	9.18295	8.6839
37240	bf_suspxxxx_0049e08.t3m.scf	hypothetical protein OsI_017673 [Oryza sativa (indica cultivar-group)]	35.1.999	not assigned.no ontology.formerly annotaded articles which have been retracted	PGSC0003DMB000000579	Pot_ch06	99.78	133671	133209	7.27419	7.36016	7.5255	7.6295	7.33052	7.71968	7.44905	7.18733	7.3904	7.32443	7.52937	7.26947	7.37332	7.46284	7.37177	7.67113	7.34776	7.49475	7.69728	7.35166	7.75439	7.38225	8.10303	7.46918	7.27437	7.16107	7.50186	7.71418	7.61617	6.85026	7.61325	7.27585	7.55914	7.20273	7.20026	7.29339	7.1397	7.64846	7.38955	7.51203
37242	MICRO.11027.C1	Hypothetical protein [Arabidopsis thaliana]	11.9.2	lipid metabolism.lipid degradation.lipases	PGSC0003DMB000000104	Pot_ch01	95.09	1050024	1049272	7.90272	7.9234	7.82611	7.8435	8.77219	7.73772	7.66153	7.8274	7.86798	7.49142	7.97612	8.15519	8.04542	7.67589	7.78233	8.05278	7.84359	8.08646	7.88672	7.74137	7.85515	8.06582	7.92875	7.98412	8.28217	7.90897	8.44518	8.14673	7.97671	7.94205	8.12463	7.6569	7.87879	8.14297	7.90945	7.61416	7.90376	8.72747	7.79679	8.13435
37243	MICRO.3956.C1	Ribose-phosphate pyrophosphokinase 4 (Phosphoribosyl pyrophosphate synthetase 4)	13.1.7	amino acid metabolism.synthesis.histidine	PGSC0003DMB000000102	Pot_ch07	99.37	1507783	1507465	8.03674	6.95143	7.37646	7.42065	7.76339	7.94237	7.87128	7.58552	7.49427	7.75528	8.68014	7.7336	7.74237	8.44167	7.47352	7.63476	7.351	7.61438	7.65254	7.77456	7.64578	8.24623	7.37646	7.89928	8.27028	7.93349	7.86511	8.17905	7.75803	8.45345	7.18914	7.9893	7.39091	7.91615	7.73903	7.68087	7.45227	8.09286	7.0984	8.27642
37244	BF_LBCHXXXX_0045F12_T3M.SCF	thioredoxin H [Nicotiana alata]	21.01	redox.thioredoxin	PGSC0003DMB000000243	Pot_ch05	98.69	667139	666834	9.15373	7.80592	7.36138	6.94095	7.70171	8.6023	9.03657	9.06911	7.61675	9.42209	10.0421	7.95972	8.82858	8.42004	7.53242	8.76577	8.05668	8.3455	8.83222	9.3102	7.18252	9.66526	8.2852	8.22367	10.6618	6.54475	9.20359	8.61057	7.14183	7.80653	6.73424	6.87487	8.50259	7.74577	8.96448	8.43681	6.52783	9.06968	8.28192	8.04823
37246	STMGM96TV	nam-like protein 6 [Petunia x hybrida]	27.3.27	RNA.regulation of transcription.NAC domain transcription factor family	PGSC0003DMB000000314	Pot_ch12	98.66	727093	726647	6.37839	6.53939	6.16376	6.73135	6.21071	6.30757	6.1803	6.6107	6.71927	6.07247	6.26419	6.1807	6.53169	6.3145	6.24209	6.42077	6.66541	7.44122	6.59755	7.19889	7.00607	7.02198	7.563	7.21797	7.64553	7.3087	6.86099	6.98254	6.99374	6.76208	6.9527	6.71622	6.81575	6.70825	6.57601	6.82214	6.38036	7.25557	6.64293	7.00028
37247	MICRO.17958.C1	peroxisomal ABC transporter [Arabidopsis thaliana]	34.16	transport.ABC transporters and multidrug resistance systems	PGSC0003DMB000000185	Pot_ch04	100	447894	447664	8.82524	9.20699	8.79936	9.21497	8.1698	8.56718	9.14472	9.16299	8.33424	8.93809	7.91283	8.33227	9.04427	9.03624	8.53096	8.98655	8.48539	8.0247	8.32859	8.42317	8.78604	8.68155	8.02826	8.5563	8.74771	8.63479	7.76871	8.1056	8.01023	8.63774	7.86966	8.97609	8.27852	9.09846	8.59755	8.88311	8.62479	7.96301	8.5711	8.11449
37248	MICRO.10343.C1	unknown protein [Arabidopsis thaliana]	35.2	not assigned.unknown	PGSC0003DMB000000471	Pot_ch04	99.33	345250	344650	8.68299	8.79793	8.65959	8.57952	8.68273	8.5544	8.63309	8.8965	7.99054	8.56117	8.10588	8.5711	8.93121	8.43494	8.50121	8.68108	8.15519	8.81283	8.51318	9.78449	9.74868	9.29418	9.27989	9.60413	9.23663	9.04129	8.45011	8.88609	8.33846	8.4537	8.33548	7.97467	8.43609	9.21769	8.50099	8.62047	8.63503	7.53381	8.11057	8.72118
37253	MICRO.17437.C1	unknown protein [Arabidopsis thaliana]	35.1.5	not assigned.no ontology.pentatricopeptide (PPR) repeat-containing protein	PGSC0003DMB000000004	Pot_ch02	99.27	1961069	1962018	8.56718	8.11714	8.08043	8.2843	8.80221	7.75608	7.9659	8.82609	8.64544	8.70847	8.50121	7.86216	7.92169	8.31578	8.16603	8.95901	8.9047	9.51765	8.94553	9.23376	8.3653	8.45345	8.68331	8.44473	7.90137	9.61195	8.40103	9.17428	9.32927	8.94773	8.31739	8.86515	8.07904	8.68209	8.83189	8.73816	9.12412	9.10982	8.25027	8.33214
37254	MICRO.2187.C1	internal-motor kinesin [Nicotiana tabacum]	31.1	cell.organisation	PGSC0003DMB000000580	Pot_ch05	99.17	56158	56760	9.08489	8.83248	8.67927	8.77242	8.85867	8.9552	9.1505	9.22681	9.06875	9.16548	9.34496	9.00583	9.16911	9.18711	9.20674	9.00712	9.07045	9.4868	9.19505	9.86534	10.2675	9.74265	9.26918	9.49577	9.67109	9.22653	9.27967	9.06676	9.01045	9.13847	9.24998	9.3146	9.22061	9.01757	9.09545	9.06798	9.07382	9.43046	8.80581	9.26289
37255	MICRO.14596.C1	calcium ion binding [Arabidopsis thaliana]	28.1	DNA.synthesis/chromatin structure	PGSC0003DMB000000093	Pot_ch03	98.98	468122	467340	8.7104	9.01369	8.93627	9.11826	8.85121	9.53613	8.29991	8.94086	8.62858	8.67431	8.38467	8.75095	8.93011	9.26918	8.64965	9.09963	8.65178	9.45424	9.28713	8.95799	9.18061	9.3493	9.4888	9.26755	9.74265	9.10395	10.2509	9.54355	9.49631	9.51286	9.37719	8.88173	9.78193	8.28277	9.13999	8.47242	9.41588	9.08887	9.55309	8.79058
37258	MICRO.10333.C1	NA	35.2	not assigned.unknown	Not Unique	#N/A	95.42	NA	NA	6.02829	6.36225	7.31907	6.10053	6.14279	6.43273	6.10883	6.28696	6.24247	6.27898	5.98564	6.45447	6.32104	6.45007	5.85983	5.84872	6.33482	6.07268	6.97728	5.86865	5.7603	5.79442	6.073	5.96784	5.9604	6.1731	6.15577	5.98643	6.13305	6.49423	6.191	6.26651	6.82944	6.02248	6.21244	6.02171	6.2081	5.87573	6.63404	6.12427
37259	MICRO.1409.C3	Os10g0400100 [Oryza sativa (japonica cultivar-group)]	29.1	protein.aa activation	PGSC0003DMB000000358	Pot_ch07	99.58	173295	173530	10.475	10.8793	10.9506	11.3231	10.815	10.9863	10.8015	11.1057	10.8974	10.7605	10.1541	10.866	10.8538	10.7995	10.6614	10.8004	10.9233	10.3865	11.1798	10.0044	10.3407	10.0936	10.2759	10.0356	9.88344	10.0623	9.94576	10.1192	9.75166	9.97404	10.2789	10.3593	11.027	10.8572	10.9181	10.7326	10.8802	10.1298	10.8926	9.83991
37260	MICRO.6881.C3	unknown protein [Arabidopsis thaliana]	35.1.3	not assigned.no ontology.armadillo/beta-catenin repeat family protein	PGSC0003DMB000000244	Pot_ch02	99.82	420319	421407	9.44259	8.80488	9.3081	8.85175	9.37516	9.40486	9.38463	9.6024	9.15017	9.40251	9.55707	9.10948	9.26211	9.43562	9.48558	9.87306	9.30867	8.42989	9.56149	8.82389	8.35243	8.85689	8.33424	8.64094	8.68362	9.37876	8.64175	8.53535	8.5015	8.62697	8.55692	9.91004	9.32927	9.59893	9.75039	9.55002	9.36515	10.1114	9.49356	9.99085
37261	POADR78TP	Os10g0533900 [Oryza sativa (japonica cultivar-group)]	35.2	not assigned.unknown	PGSC0003DMB000000159	Pot_ch03	95.83	586403	586737	8.67046	8.46038	8.68362	8.82091	8.93745	8.90726	8.98251	8.95562	8.98251	8.83789	9.0043	9.03041	9.02277	8.72546	8.96241	9.06737	8.89846	9.43279	8.96715	9.68602	9.26211	9.48768	9.51932	9.48129	9.73628	9.15852	9.67906	9.37371	9.39104	9.00472	9.25714	8.81267	8.97535	8.66871	8.75373	8.77477	9.07223	8.92911	8.87621	8.96003
37262	MICRO.18076.C1	unknown protein [Arabidopsis thaliana]	35.2	not assigned.unknown	PGSC0003DMB000000095	Pot_ch01	92.46	1623354	1624125	10.0194	9.44853	10.291	9.72575	9.98844	10.2167	9.59812	10.2548	9.21594	9.57398	9.44682	9.99333	9.7707	9.5065	9.57756	9.68767	8.9361	9.4137	9.79639	10.9495	10.5824	10.4834	10.809	10.8827	10.6116	10.3647	10.6284	10.2037	10.874	9.88929	10.3629	9.32904	9.53245	9.44759	9.63583	9.54288	9.6549	9.75566	10.7114	9.3194
37264	MICRO.10224.C1	hypothetical protein OsI_013436 [Oryza sativa (indica cultivar-group)]	30.5	signalling.G-proteins	PGSC0003DMB000000032	Pot_ch04	99.5	791686	791887	8.07872	7.5196	7.48038	8.11075	8.57739	7.7539	8.17349	8.21867	8.16878	8.00426	7.93975	7.96341	8.345	8.28609	7.7653	7.92034	8.15937	9.86111	7.69273	9.4088	10.5097	10.099	9.72547	9.38657	10.0969	9.14147	9.20947	9.40088	9.62669	8.34528	9.59837	8.07449	7.51019	7.81143	7.75598	7.46211	8.17253	7.86511	8.12742	8.09634
37267	bf_mxlfxxxx_0014d12.t3m.scf	Os08g0359000 [Oryza sativa (japonica cultivar-group)]	35.2	not assigned.unknown	PGSC0003DMB102000260	Pot_ch03	100	39457	39748	7.68775	6.07523	7.23039	6.8891	7.82721	7.17907	6.3777	6.77276	6.98034	6.37805	8.20808	6.56707	7.76428	7.14557	7.53643	6.09124	6.60894	7.0563	7.01659	7.49388	7.72853	6.97188	7.40413	7.721	7.52352	7.47569	7.18836	7.00145	8.22082	7.27852	6.99009	6.16486	6.62307	5.89901	6.55002	6.80333	6.98333	6.59814	6.24124	7.47998
37268	MICRO.7140.C2	AT-HSFA6B; DNA binding / transcription factor [Arabidopsis thaliana]	20.2.1	stress.abiotic.heat	PGSC0003DMB000000125	Pot_ch06	98.68	223671	224500	6.05539	6.264	6.41467	6.38917	6.45186	6.09866	5.84648	6.20491	6.11018	6.23101	6.07798	6.16007	5.8935	6.0194	6.0973	5.89097	6.16376	6.32344	6.18669	6.17626	6.29708	6.14814	6.02127	6.14763	6.06684	6.19178	5.92957	5.99777	6.038	5.98045	5.87816	6.393	6.28403	6.09145	6.191	6.35921	6.38883	6.22453	6.33879	5.97478
37269	MICRO.2914.C1	hypothetical protein GuraDRAFT_1187 [Geobacter uraniumreducens Rf4]	35.2	not assigned.unknown	PGSC0003DMB000000098	Pot_ch01	97.99	281157	281702	7.05109	7.02445	6.49977	6.93821	6.69369	6.60792	7.20166	6.94923	7.00607	7.575	6.9305	6.97632	7.37925	7.0238	6.92734	6.99009	6.95828	6.60469	6.79499	6.2729	6.65439	6.66625	6.53724	6.49716	6.78932	6.52899	7.27239	6.45431	6.92099	6.80589	6.87018	6.82604	6.8944	7.38131	7.03053	6.34557	6.75601	6.67236	6.90504	8.18431
37271	MICRO.2587.C2	NA	28.1	DNA.synthesis/chromatin structure	PGSC0003DMB000000155	Pot_ch12	96.06	550352	550827	13.1084	13.8041	13.7469	13.063	13.3545	13.5571	13.6681	13.1731	13.6335	13.9056	13.3686	13.712	13.1103	13.2907	13.5798	12.9519	13.5374	12.8073	13.2812	12.2027	12.5026	12.2206	12.6681	12.1757	12.4673	12.6456	13.0167	12.9796	12.647	12.8962	12.5987	13.0949	13.2886	12.8439	13.343	13.5607	13.7414	12.8304	13.203	13.5672
37273	bf_arrayxxx_0065e01.t7m.scf	NA	35.2	not assigned.unknown	No Significant Hit	#N/A	NA	NA	NA	7.89094	7.94871	8.50491	7.69079	5.65623	8.52835	7.97787	7.85404	8.0721	8.69292	7.60755	7.91706	7.97748	7.77413	7.80087	7.79493	7.84568	7.38246	7.60021	5.58496	8.18033	8.08426	7.93521	5.59312	7.60396	8.34476	7.67379	7.65126	8.51494	7.49324	8.01626	8.06508	9.01278	8.22851	5.61062	5.64414	5.61369	8.22434	7.79936	5.71547
37277	MICRO.1081.C7	NA	28.1	DNA.synthesis/chromatin structure	Not Unique	#N/A	90.41	NA	NA	6.80729	6.80544	6.42019	6.771	6.33482	6.97188	6.62009	6.91384	6.56579	6.74253	6.43949	6.55504	6.51484	6.8246	6.79029	6.64035	6.80282	6.38413	7.0712	6.22319	6.41493	6.7333	6.57773	6.37985	6.27889	6.49542	6.72008	6.38738	6.31862	7.03957	6.34328	6.6883	7.1356	6.60601	6.81448	6.75442	6.94819	6.71322	6.62509	7.07268
37278	MICRO.2922.C2	ATP binding / kinase/ protein kinase/ protein serine/threonine kinase/ protein-tyrosine kinase [Arabidopsis thaliana]	29.4.1.56	protein.postranslational modification.kinase.receptor like cytoplasmatic kinase VI	PGSC0003DMB000000068	Pot_ch01	100	248038	247268	7.9043	8.05729	8.15937	8.20636	7.9764	7.87539	8.14887	8.02011	7.95137	8.1099	7.83424	7.91055	8.0343	8.09874	8.26507	8.10656	8.12064	7.52635	8.08376	7.67979	7.75241	7.82021	7.793	7.52414	7.66885	7.95748	7.58871	7.82922	7.78162	7.83618	7.91111	8.32434	8.1042	8.08157	7.97901	8.13371	8.20273	7.93299	7.96801	7.86265
37279	SDBN005J01u.scf	Transcription factor jumonji, jmjC; Transcription factor jumonji, JmjN; Zinc finger, C2H2-type [Medicago truncatula]	35.2	not assigned.unknown	PGSC0003DMB000000006	Pot_ch04	99.44	3152083	3152616	11.7917	11.9994	12.1736	12.2	11.4226	11.9814	11.7816	11.9609	11.7887	11.7503	11.2518	11.5713	11.8313	11.8159	11.6635	12.0229	11.9679	10.915	11.9643	10.7566	10.6068	10.9952	11.1151	10.7551	10.5751	11.3602	10.7449	11.3093	10.5631	11.4022	11.1676	12.0334	11.9052	11.5142	11.71	11.6093	11.6586	11.3731	12.0524	11.1537
37281	MICRO.4497.C1	epoxide hydrolase	26.01	misc.misc2	PGSC0003DMB000000072	Pot_ch05	96.76	2002451	2002820	7.88452	8.28963	7.96741	8.62885	8.00832	8.32068	8.79086	8.90671	8.73029	8.96537	8.35648	9.16641	8.21802	8.9152	8.28304	8.3589	8.84727	8.99264	8.04082	8.76482	9.2049	9.13828	8.8571	8.4871	8.96241	9.16548	9.58176	9.20814	8.41913	7.83649	7.9925	7.71091	8.89573	8.33928	8.2695	8.30933	8.45101	8.98169	8.66623	9.09801
37282	MICRO.7285.C1	nucleic acid binding / ubiquitin-protein ligase/ zinc ion binding [Arabidopsis thaliana]	29.5.11.04.02	protein.degradation.ubiquitin.E3.RING	PGSC0003DMB000000068	Pot_ch01	98.74	59033	59666	8.11948	8.58383	8.52757	8.40586	7.92019	8.1939	8.14632	8.40464	8.00123	8.08864	7.53681	8.23329	7.93696	8.20009	7.97282	8.2325	8.09299	7.30387	8.32068	7.25799	7.39639	7.51781	7.42106	7.17809	7.09469	7.47874	7.49601	7.75915	7.20796	7.32696	7.48963	7.98172	8.13435	7.81872	8.1602	7.74932	8.06046	7.70229	8.39251	7.49102
37285	MICRO.15032.C1	F3F19.5 [Arabidopsis thaliana]	35.1	not assigned.no ontology	PGSC0003DMB000000248	Pot_ch05	100	135369	135031	9.25714	9.19094	9.24572	9.20359	8.79034	9.47468	9.17428	8.7161	8.83112	9.27165	8.81157	9.25107	9.04823	8.53952	9.5003	9.39132	9.08457	8.27504	9.39955	8.41275	8.30211	8.60436	8.26827	8.23904	8.37985	8.69951	8.09579	8.53564	7.9659	9.06968	8.38441	9.53245	9.28859	8.84746	9.44618	9.27967	9.78973	8.25027	9.43302	8.24428
37287	BF_LBCHXXXX_0020H01_T3M.SCF	NA	35.2	not assigned.unknown	PGSC0003DMB000000575	SL2.10ch06	97.8	224417	224145	10.8352	11.2585	11.0499	11.2709	11.0936	10.8086	11.091	10.9248	11.0341	11.0889	10.6987	11.2072	11.2262	11.4214	10.8598	10.8935	10.9654	10.7778	11.3289	10.7331	10.7404	10.6742	10.8352	11.1375	10.4683	11.1473	10.8135	11.3477	11.1301	11.2512	10.9969	11.2298	11.0558	10.655	11.248	11.4952	11.1093	10.494	11.0856	10.8131
37293	MICRO.3459.C1	putative metallophosphatase [Lupinus luteus]	26.13	misc.acid and other phosphatases	PGSC0003DMB000000403	Pot_ch07	100	209537	209761	7.10977	7.50834	7.38878	7.77557	8.07682	7.52414	6.38002	7.42065	7.66618	6.58154	7.586	6.96909	7.26419	5.78019	8.15557	6.09176	7.98717	9.47948	7.07236	6.53939	6.04407	8.30811	9.22877	6.19792	8.55151	8.0107	8.67095	8.19246	8.77793	5.71465	8.89312	6.40198	6.75462	6.60996	6.27962	7.66181	6.07449	7.55535	7.35533	7.86743
37295	MICRO.6427.C1	GPI-anchor transamidase [Arabidopsis thaliana]	29.4	protein.postranslational modification	PGSC0003DMB000000241	Pot_ch02	99.56	742669	741757	13.3018	12.8705	13.0545	12.9565	13.2755	13.5483	12.9488	13.5133	13.0434	12.9226	12.7593	12.8517	13.2552	12.9751	12.594	12.5641	13.1923	12.201	13.0561	11.8711	11.9789	12.1142	11.769	12.0905	12.029	12.4346	12.4407	12.5142	12.1133	12.6089	11.8274	12.9383	12.5801	13.1606	13.2203	13.088	12.681	12.7534	12.8166	12.4694
37297	MICRO.9512.C2	Pre-mRNA processing ribonucleoprotein, binding region; NOSIC [Medicago truncatula]	27.1	RNA.processing	PGSC0003DMB000000201	Pot_ch08	98.25	295135	294909	9.47347	12.3621	12.642	12.4271	12.3974	12.5987	10.4722	10.194	12.4072	12.423	12.1115	10.195	12.2498	12.601	12.617	12.4027	12.7487	12.2845	12.5153	12.171	12.0816	12.647	12.2845	12.1663	8.96701	9.94484	12.5187	12.6482	9.98603	12.3149	9.77106	12.1748	12.4922	12.077	12.1765	12.4981	9.81635	9.49577	9.47671	10.0259
37301	MICRO.5724.C1	DNA binding [Arabidopsis thaliana]	27.3.52	RNA.regulation of transcription.Global transcription factor group	PGSC0003DMB000000127	Pot_ch03	96.72	930264	930810	9.03977	9.28732	10.3466	10.1675	10.0087	9.48159	9.27791	9.56796	10.0899	9.05735	8.98114	9.92554	9.26779	9.0715	9.9638	9.92886	10.2273	9.88488	10.0633	9.78327	9.21705	8.85311	8.97508	9.98148	9.69406	9.87073	9.45072	10.0668	9.37398	9.08293	9.20038	9.36021	9.21195	9.49854	9.31568	9.49335	9.03752	8.94336	9.23267	9.30642
37306	MICRO.14973.C1	unknown protein [Arabidopsis thaliana]	33.99	development.unspecified	PGSC0003DMB000000108	Pot_ch03	98.78	166839	167411	6.77804	6.79171	6.49827	6.52821	6.39902	6.93477	6.64271	6.8148	6.44089	7.21744	7.16167	6.31907	6.8312	6.5946	6.85952	6.77817	6.47035	6.63605	6.5433	6.73886	6.63605	6.96578	6.60865	6.77726	7.1838	6.72394	6.50834	6.86933	6.69231	7.25384	6.5085	6.72448	6.24133	6.67271	6.58949	6.7603	6.38464	6.60858	6.49914	6.58897
37310	MICRO.4076.C2	expressed protein [Arabidopsis thaliana]	29.5.11.04.03.02	protein.degradation.ubiquitin.E3.SCF.FBOX	PGSC0003DMB000000241	Pot_ch02	99.45	880117	880846	10.667	9.81952	10.4981	10.473	10.767	11.1537	11.0241	10.7001	10.087	10.3196	9.69913	10.6425	10.6738	10.6821	10.5265	9.92411	10.413	10.3268	9.83538	10.8719	10.5273	10.3458	10.249	10.6816	10.9885	10.8714	9.94607	10.7032	10.658	10.6847	10.0639	10.7918	10.189	10.9675	10.8276	10.8057	10.7619	10.9797	10.3503	10.3192
37313	MICRO.10197.C2	hypothetical protein [Arabidopsis thaliana]	35.2	not assigned.unknown	PGSC0003DMB000000201	Pot_ch08	99.15	357329	356976	7.83248	6.96149	7.05222	7.08294	6.89829	7.26172	7.78142	7.65825	7.13656	7.50343	7.40914	6.80391	7.41576	7.5286	7.53053	7.63202	7.36081	7.33773	7.14708	7.25009	6.99491	7.5558	6.9453	7.02922	8.1193	7.53327	6.96932	7.42365	7.0325	7.26975	7.29448	7.23982	6.50355	7.06315	6.72151	7.27123	7.0049	7.14587	6.86927	7.05662
37317	MICRO.1681.C7	NA	35.2	not assigned.unknown	PGSC0003DMB000000040	Pot_ch03	98.48	308630	309220	8.03699	8.26384	8.18134	7.65343	8.0506	7.69793	7.33539	7.78916	7.55181	8.16122	8.20326	8.20186	8.08204	8.81803	7.62361	7.77025	7.4821	7.19695	8.08864	7.55618	7.50166	7.59124	7.2444	6.89829	6.81302	7.82068	7.1035	7.5208	7.28114	7.74373	7.85437	8.10084	8.21131	7.97282	7.71595	8.34016	7.81184	8.42388	8.22161	7.80413
37322	MICRO.1196.C1	putative protein [Arabidopsis thaliana]	35.1	not assigned.no ontology	PGSC0003DMB000000131	Pot_ch11	97.6	23441	22983	9.86914	10.1664	10.2594	10.1211	10.1114	10.4696	10.1672	10.517	10.1228	10.606	9.80521	10.6104	10.8396	10.3711	10.0151	10.3787	9.89637	9.68694	10.1739	9.45681	9.28099	9.30407	9.66555	9.74974	9.86667	9.91004	9.37876	9.72688	9.63494	9.55967	9.38594	9.63918	10.2393	10.4183	10.7591	10.4195	10.6834	9.63219	10.2285	10.4446
37324	bf_mxflxxxx_0012h10.t3m.scf	NA	35.2	not assigned.unknown	PGSC0003DMB000000302	Pot_ch07	91.54	308834	308564	9.44533	9.5933	9.06995	9.8209	9.91303	9.246	9.81789	9.57254	9.80066	9.94748	9.22061	9.24807	9.1265	9.97889	9.89055	9.5574	9.63918	9.92986	9.52199	9.22197	9.12508	9.29037	9.15611	9.26371	9.14173	9.52565	9.9594	9.35692	9.79639	9.48532	9.84114	10.3708	9.22653	9.89704	9.68494	9.69188	10.133	9.64499	9.48234	10.2699
37327	MICRO.12980.C1	Inorganic pyrophosphatase [Medicago truncatula]	23.4.99	nucleotide metabolism.phosphotransfer and pyrophosphatases.misc	PGSC0003DMB101000020	Pot_ch02	95.28	383840	384154	10.9374	11.5628	11.3373	11.0596	11.2763	11.4094	11.3214	11.2807	11.1051	11.134	11.2146	11.422	11.371	11.4545	11.0021	11.5062	11.2146	11.0584	11.3583	10.8062	10.9093	11.181	11.1804	11.3433	11.1063	11.0845	11.1009	11.0301	10.9624	10.9389	11.0324	10.9398	11.2949	11.4979	11.4342	11.1409	11.1227	11.2152	11.1238	11.2371
37328	MICRO.1646.C2	ATATH13 [Arabidopsis thaliana]	35.1.1	not assigned.no ontology.ABC1 family protein	PGSC0003DMB000000181	Pot_ch04	99.4	1056639	1055974	7.86115	6.9981	7.45284	6.78026	8.56583	7.33866	7.08326	7.06005	7.88234	6.27879	8.33928	7.68032	7.71628	6.91419	7.92128	7.14147	7.55025	8.28851	8.22927	8.8571	8.49354	7.73098	8.72546	8.41775	7.788	8.22949	7.58552	7.21263	8.42004	7.14183	8.21263	7.05421	7.47609	7.30387	8.33448	7.16814	7.76145	7.07581	7.28173	7.53127
37330	MICRO.12901.C1	NA	35.2	not assigned.unknown	PGSC0003DMB000000148	Pot_ch11	97.2	421349	420886	8.1702	6.36952	6.9152	7.84655	8.5861	8.13917	8.14514	7.97768	8.33809	7.96696	7.82434	6.63461	8.04791	8.25147	6.54039	7.82642	8.39612	7.54012	6.84636	6.83939	6.88319	6.98587	6.20607	6.65375	6.17577	6.48374	7.29989	6.84157	6.45789	7.28764	6.45309	6.81207	7.53254	6.4186	6.62176	6.85132	8.39762	7.74786	8.15359	6.58986
37333	MICRO.3066.C1	Nuclear ribonuclease Z (RNase Z) (tRNase Z) (tRNA 3 endonuclease) (Zinc phosphodiesterase ELAC)	27.1.19	RNA.processing.ribonucleases	PGSC0003DMB000000643	Pot_ch08	95.14	164438	163877	8.76889	9.23923	9.02582	9.13089	8.87293	8.95976	8.71506	8.7638	8.52383	8.52647	8.48144	8.88779	8.71436	9.05208	9.01729	8.58784	8.83161	8.44905	9.12963	7.89473	8.32244	7.92046	7.98717	8.03061	7.79351	8.32329	7.96272	8.12586	8.16075	8.29891	8.4118	9.11394	8.77477	8.77219	8.85424	8.65642	8.93668	8.18828	8.84241	8.47914
37334	MICRO.17114.C1	nucleic acid binding / transcription factor/ zinc ion binding [Arabidopsis thaliana]	27.3.11	RNA.regulation of transcription.C2H2 zinc finger family	PGSC0003DMB000000215	Pot_ch06	99.11	919056	918381	6.1807	6.1077	6.08662	6.07268	6.6592	6.11101	6.37056	5.98158	6.43719	5.92957	6.28072	6.36589	6.5778	6.26947	6.3482	6.35004	6.16744	6.43883	6.04558	6.26419	6.27566	6.46478	6.41827	6.82264	6.94715	6.55002	7.09359	6.85101	6.80391	6.29508	6.80077	6.0997	6.29143	6.65155	6.25851	6.0883	6.7835	6.62459	5.86547	6.62154
37338	STMIJ83TV	APG8H; microtubule binding [Arabidopsis thaliana]	29.5.02	protein.degradation.autophagy	PGSC0003DMB000000104	Pot_ch01	99.15	283551	283786	8.95601	8.99964	8.91452	9.07344	9.11567	9.27791	9.13999	9.21889	9.34202	9.48914	9.36464	9.13609	9.31663	9.10644	9.31684	9.2142	9.30792	8.95444	9.07175	8.95957	8.94468	8.8314	9.15636	9.07268	8.84862	8.70818	9.07811	9.1253	9.00948	8.96537	8.72907	8.74077	9.15373	9.08809	9.04452	9.25427	9.27309	8.79835	9.17404	9.42588
37341	MICRO.1978.C4	ATP binding / ATP-dependent helicase/ helicase/ nucleic acid binding [Arabidopsis thaliana]	27.1.2	RNA.processing.RNA helicase	PGSC0003DMB000000327	Pot_ch03	99.29	577261	577680	6.94431	7.05673	7.54311	7.62285	7.40653	7.36255	6.99838	7.10889	7.11832	7.19373	6.60872	6.98638	6.9201	7.46982	7.15632	6.97439	7.12959	7.43405	7.0432	6.80589	7.53508	6.65105	7.22753	7.54464	7.43058	7.56115	6.95218	7.3091	7.38878	6.57496	6.93319	6.97069	7.18089	6.79442	6.96367	6.74467	6.80525	6.88034	7.10723	6.79294
37344	MICRO.14930.C1	unknown [Arabidopsis thaliana]	35.2	not assigned.unknown	PGSC0003DMB000000008	Pot_ch10	97.96	1818341	1818781	9.29144	8.89121	9.33016	9.19061	9.27715	9.44293	9.0998	9.42794	9.04893	9.09801	9.30268	8.95976	9.29367	9.21918	9.33887	9.1582	9.0715	9.26834	9.47174	9.23006	8.79411	9.52325	9.76943	9.45292	9.37516	9.49049	10.0273	9.2317	9.69248	9.47468	9.47517	9.26779	9.43587	9.03839	9.46768	9.16052	9.13127	9.30341	9.52046	9.58971
37345	MICRO.10529.C1	anthranilate N-hydroxycinnamoyl/benzoyltransferase [Malus x domestica]	16.2	secondary metabolism.phenylpropanoids	PGSC0003DMB000000085	Pot_ch02	93.5	1521195	1520150	6.85299	7.25678	6.8873	7.49427	7.09406	6.54391	7.28993	7.42925	7.20979	6.98429	7.06331	7.51539	6.87384	7.22834	7.56522	7.05259	7.11194	6.94431	7.25224	7.05657	6.78674	6.75773	7.04737	7.22228	7.03277	7.08568	7.10666	6.73813	7.00017	6.56549	7.07761	7.47272	7.31517	7.793	7.38156	6.64236	6.94077	7.54888	7.35166	7.25505
37347	bf_arrayxxx_0061a03.t3m.scf	NA	35.2	not assigned.unknown	PGSC0003DMB000000034	Pot_ch12	96.42	1209505	1209236	8.48216	8.46314	8.6079	8.37489	8.39815	8.49382	8.53647	8.52568	8.55668	8.55455	8.51617	8.56164	8.70616	8.60203	8.57162	8.38616	8.47609	7.97558	8.46079	7.92875	7.72377	7.9957	8.14051	7.90251	8.18495	8.02451	8.73113	8.09043	8.4871	7.93842	8.39857	8.63956	8.48242	8.4612	8.56018	8.15306	8.78285	8.20326	8.56237	8.44637
37349	STMHX59TV	BRCT [Medicago truncatula]	27.3.99	RNA.regulation of transcription.unclassified	Not Unique	#N/A	92.57	NA	NA	5.76333	6.36424	6.72428	5.93576	5.89217	6.31943	5.71859	6.24096	5.76188	5.73625	5.71316	5.94808	5.7708	6.20336	5.82913	6.29517	5.7984	6.47958	6.2251	6.17072	7.04764	6.2252	7.30789	6.39953	7.11987	6.31898	7.43029	6.05313	6.84766	6.22548	5.96932	5.76674	5.56285	5.72954	6.31378	5.7092	5.74267	5.75885	6.36199	5.72994
37350	cPRO33B12TH	late embryogenis abundant protein 5 [Nicotiana tabacum]	20.2.99	stress.abiotic.unspecified	PGSC0003DMB102000208	Pot_ch06	95.87	223905	224424	6.17577	6.09824	5.78331	6.06822	6.61813	5.74972	5.93658	6.04731	6.18728	5.95074	5.85478	6.1141	5.96578	5.7674	5.67313	6.46348	5.93914	6.20839	5.71601	6.33145	6.12366	6.42394	6.26836	6.45708	6.31064	6.26836	6.40847	6.22481	6.52635	6.68261	6.4186	5.68345	5.95569	6.40847	5.95811	5.9417	6.05507	6.30892	5.9934	6.16426
37352	BF_LBCHXXXX_0036G11_T3M.SCF	NA	35.2	not assigned.unknown	PGSC0003DMB000000253	SL2.10ch09	100	62233	62591	6.86859	8.78514	8.75222	6.76622	8.39327	6.60938	8.58032	8.75247	8.66511	7.17077	6.98079	8.82345	6.59896	7.30288	8.72881	6.55588	8.73523	8.27566	7.12089	8.07252	6.47083	7.92287	8.07904	8.19546	6.69466	6.41501	7.13137	6.61828	6.61405	7.05076	8.29016	7.13869	8.44702	8.32416	8.41806	7.2691	8.82376	6.86859	6.80276	8.4634
37353	POADQ47TV	hypothetical protein [Arabidopsis thaliana]	30.5	signalling.G-proteins	Not Unique	#N/A	98.27	NA	NA	12.423	12.8934	12.6746	13.0834	12.5565	12.7347	12.6834	12.5109	13.4363	12.5518	12.1718	12.3631	12.512	12.4594	12.6234	12.8451	13.5309	13.201	7.62842	11.749	11.5676	11.9495	11.966	11.6036	11.4368	11.9279	12.8194	12.039	12.2671	11.9532	12.4673	12.8904	12.9256	12.6907	12.6456	12.4771	12.4173	12.8073	6.5552	12.8155
37361	bf_cswbxxxx_0055c03.t3m.scf	monodehydroascorbate reductase [Hordeum vulgare subsp. vulgare]	21.02.1	redox.ascorbate and glutathione.ascorbate	PGSC0003DMB000000004	Pot_ch02	98.11	3011635	3011217	9.91106	9.76497	9.91744	10.4765	10.2769	9.95279	9.81569	9.66356	10.2174	9.69913	9.34524	9.83603	9.70831	9.62817	9.99024	9.3746	10.443	10.2109	9.49631	9.45569	10.0784	9.68362	10.2357	9.75106	9.49919	9.39244	10.4304	9.68518	9.67638	9.94642	10.0298	9.55358	9.85234	9.44802	9.46795	10.0795	10.24	10.3164	9.90656	10.0616
37365	MICRO.1326.C1	putative methionyl-tRNA synthetase [Arabidopsis thaliana]	29.1	protein.aa activation	PGSC0003DMB000000245	Pot_ch06	98.84	401064	401236	7.68723	7.829	8.69538	8.82718	7.92995	8.83649	8.66511	7.91827	8.1049	7.6322	8.13572	7.89569	7.89124	7.85724	7.76257	8.90082	8.23075	8.04082	8.75943	7.81936	7.80694	8.34818	8.27596	8.13783	8.45555	7.83129	7.74803	8.71678	8.31248	8.23329	8.66424	8.47306	9.36444	8.41275	8.07682	8.0793	8.47342	8.41067	8.17371	7.49475
37366	TBSK03731FG11.t3m.scf	NA	35.2	not assigned.unknown	No Significant Hit	#N/A	NA	NA	NA	10.7532	10.5207	11.3207	12.4946	12.9896	9.8209	12.5187	11.2955	12.8359	10.6355	13.39	12.681	10.8419	10.9227	13.9731	10.019	12.3672	10.449	11.2665	10.4094	10.2258	10.8879	9.75006	10.2446	10.9064	12.084	10.6389	9.98107	12.0923	11.5928	12.1938	12.4027	10.8944	13.6219	11.352	12.8428	12.6786	13.9944	10.8719	13.4565
37368	MICRO.16620.C1	ubiquitin conjugating enzyme/ ubiquitin-like activating enzyme [Arabidopsis thaliana]	29.5.11	protein.degradation.ubiquitin	PGSC0003DMB000000290	Pot_ch01	99.33	804034	803737	10.1384	11.3264	11.5114	11.1594	10.6491	10.8287	11.1941	11.0112	10.6536	10.987	10.212	10.6108	10.3983	10.613	11.0547	10.5466	10.9943	10.2777	10.2231	10.0541	9.85317	10.1022	10.6573	9.92381	9.67542	10.7866	11.0601	10.5755	10.6037	10.5204	11.1891	11.5341	10.8807	11.125	11.0499	10.5864	10.8466	11.7047	10.8666	10.9552
37370	bf_cswcxxxx_0005h05.t3m.scf	unknown protein [Arabidopsis thaliana]	33.99	development.unspecified	PGSC0003DMB000000047	Pot_ch07	91.7	782154	781654	10.5944	9.9685	10.3849	9.87505	10.2899	10.4715	10.2781	10.2707	10.2104	10.081	9.86807	10.5165	10.3642	10.0839	10.4657	11.0947	10.3534	10.3959	10.5273	11.225	10.3074	10.773	10.7289	10.749	10.7431	10.8435	10.4102	10.5003	10.4822	10.4332	10.8949	10.1134	10.6517	10.5161	10.4252	10.5926	10.5278	10.391	10.6665	10.1791
37372	MICRO.6396.C1	unknown protein [Arabidopsis thaliana]	35.2	not assigned.unknown	PGSC0003DMB000000277	Pot_ch01	99.31	739450	738577	8.06126	8.4871	8.30009	8.56583	8.26416	7.93521	8.39857	8.32373	8.24689	8.09414	7.62419	7.80032	7.89728	8.14287	8.56718	8.11033	8.44939	8.38152	8.17964	8.26887	8.17905	7.86115	8.27412	8.12959	7.76412	8.50442	7.64835	7.69728	8.08043	7.77625	8.65511	8.7058	7.87015	8.3259	8.18992	7.69841	8.21184	8.40464	8.1327	7.47942
37374	MICRO.113.C1	gamma-tocopherol methyltransferase [Solanum tuberosum]	16.1.3.5	secondary metabolism.isoprenoids.tocopherol biosynthesis.tocopherol methyltransferase	PGSC0003DMB000000144	Pot_ch08	96.58	962328	962853	7.11178	7.36138	7.26577	7.39232	5.96132	5.64343	5.82031	6.8251	5.843	5.90045	5.72671	5.8784	5.86388	5.82913	5.79339	7.01874	5.80544	6.02927	5.79596	7.15472	7.08326	7.09323	7.65414	5.98249	6.84151	6.96738	7.01333	6.99642	7.33052	6.83013	7.11637	5.71316	7.07919	5.693	6.76398	5.77159	5.9716	6.54452	6.7458	6.78421
37375	MICRO.12920.C2	Zinc finger, DHHC-type [Medicago truncatula]	27.3.99	RNA.regulation of transcription.unclassified	PGSC0003DMB000000328	Pot_ch05	98.35	187753	188174	9.65357	10.1357	9.80459	10.0233	9.95796	9.47973	9.65181	10.3778	9.98533	9.72893	9.47725	9.66899	9.47775	10.181	9.3081	9.20169	10.1502	9.25029	9.8842	8.95976	8.8574	8.8571	9.32367	8.98385	8.80039	8.89043	9.85817	9.31168	8.83482	9.158	9.55828	9.4068	9.46186	9.76564	9.37984	9.63123	9.07409	9.42588	9.89231	9.48708
37376	bf_stolxxxx_0034c06.t3m.scf	NA	35.2	not assigned.unknown	PGSC0003DMB000000062	Pot_ch03	94.62	2169844	2170337	7.66111	8.17312	8.14766	7.92161	7.85484	7.75406	8.15519	7.9822	7.8239	8.16149	7.57851	8.19044	7.78787	7.94411	8.18431	8.35942	8.02039	7.66467	8.23364	8.03721	7.56406	7.74896	7.46211	7.82147	7.41216	7.88095	7.7535	7.95595	7.53589	7.61332	7.61715	8.17156	8.21148	8.28176	7.90472	8.29673	8.47369	7.72235	8.0708	7.87694
37377	BF_TUBSXXXX_0062E06_T3M.SCF	NA	35.2	not assigned.unknown	PGSC0003DMB000000087	Pot_ch06	100	303258	303395	6.77335	6.07162	5.97012	6.08998	6.17991	6.34364	6.47188	6.34583	6.27714	6.07236	6.58853	5.95431	6.43949	6.00123	6.10303	7.30545	5.95201	6.02763	5.76582	7.26646	6.10199	6.76326	6.64378	7.04396	6.9608	6.34179	6.32371	6.83777	6.0141	7.80151	7.05695	5.99026	6.398	6.15196	5.99531	6.19324	5.9133	6.69645	6.00346	6.25299
37382	BF_TUBSXXXX_0015F01_T3M.SCF	NA	35.2	not assigned.unknown	PGSC0003DMB000000040	Pot_ch03	97.27	98772	99024	11.7616	11.5908	11.5518	11.8136	11.8518	12.1891	11.6029	11.7252	11.6228	10.9037	11.7216	11.8375	11.7393	11.0725	11.9908	11.3452	11.8206	10.7745	11.7646	10.9007	10.9781	10.7331	11.0031	10.6522	10.3999	11.3131	10.8719	10.8901	11.1479	11.6178	11.1606	11.7953	11.3514	11.7571	11.4194	11.6141	11.5657	11.5121	11.7571	11.3778
37384	MICRO.10573.C3	unknown protein [Glycine max]	35.2	not assigned.unknown	PGSC0003DMB000000580	Pot_ch05	93.3	96544	96946	10.5454	8.50491	10.3693	7.91555	9.64499	9.79872	8.10027	8.32465	10.5524	8.41963	10.8209	10.4889	10.3746	8.28988	10.6223	9.71042	10.74	9.64194	10.3227	9.27818	7.28517	7.09045	7.19563	9.42701	7.68299	7.77736	8.3589	10.2059	10.3662	9.84894	10.2731	10.2583	8.54069	10.0613	8.61132	9.91774	10.2446	9.82324	8.31214	7.82274
37386	bf_ivrootxx_0026f05.t3m.scf	NGMTP1 [Nicotiana glauca]	34.12	transport.metal	PGSC0003DMB000000300	Pot_ch07	97.92	729470	729996	7.14208	7.07835	7.00073	7.26102	7.19612	7.12499	7.19695	7.07491	7.19368	7.34306	7.23286	7.11966	7.06726	7.31126	7.62625	6.99827	7.271	8.03843	7.2135	8.12959	8.2657	7.99054	7.80413	8.0856	7.83198	7.70866	7.87317	7.73044	7.50355	7.22056	7.62245	7.52189	7.02445	7.39944	7.15276	6.90695	7.13585	8.10347	7.14602	7.54376
37388	MICRO.1469.C1	Os08g0277900 [Oryza sativa (japonica cultivar-group)]	31.4	cell. vesicle transport	PGSC0003DMB000000008	Pot_ch10	97.52	3832916	3832514	10.0839	10.453	9.90519	9.78612	10.0408	9.92088	10.0918	9.25689	9.22833	10.6604	8.9422	10.2715	10.1099	9.8633	10.1936	9.7767	9.28344	8.61731	8.73622	9.45344	9.18885	9.59423	8.58697	8.19195	8.30791	8.76208	10.8204	8.97556	8.66014	10.233	9.67434	9.8977	8.495	10.9064	8.84794	10.5353	10.2781	9.95479	8.93333	9.39244
37390	MICRO.3339.C1	NA	35.2	not assigned.unknown	PGSC0003DMB000000443	Pot_ch02	97	80560	79899	7.13066	6.89073	6.86486	8.40128	6.93162	6.87183	7.67683	7.83683	8.19195	8.55177	7.43066	6.99009	7.44905	7.84195	7.52135	7.05507	7.9435	7.26014	7.00351	7.19466	6.76398	7.34144	7.07353	6.439	7.81391	6.58853	8.84468	8.75373	8.56701	8.86248	7.05168	7.25589	8.14003	8.1327	6.8847	7.13275	7.79644	9.31838	6.88234	8.95562
37391	MICRO.6490.C1	unknown protein [Arabidopsis thaliana]	35.2	not assigned.unknown	PGSC0003DMB000000068	Pot_ch01	100	1134631	1134313	8.75247	8.5201	8.81535	8.8227	8.86061	9.23998	8.66045	8.8016	9.15921	8.73068	8.98826	9.13637	9.05233	8.38883	9.34711	8.66542	9.08778	7.86569	8.7834	7.92102	7.99553	8.08778	8.11802	7.9085	7.73752	8.00832	8.05278	8.23483	8.28737	8.32465	8.00178	8.57999	8.73622	9.11992	9.00347	8.89312	9.49577	8.74382	8.93011	9.49802
37392	MICRO.13307.C1	Os04g0560200 [Oryza sativa (japonica cultivar-group)]	21.01	redox.thioredoxin	PGSC0003DMB000000177	Pot_ch09	99.16	686604	686128	8.88876	9.76564	9.95656	9.85287	10.0301	10.0251	9.52261	9.40328	10.1517	8.737	10.2354	9.85507	10.355	9.06624	9.30008	10.4434	10.2966	10.443	9.25596	9.52291	9.24195	9.49732	9.35034	9.57374	9.39835	10.4353	9.62727	9.85543	9.85448	9.20091	10.0903	8.74562	9.07744	10.0616	9.28344	9.11063	9.49194	9.20388	9.9611	9.45047
37393	MICRO.15241.C1	proteasome alpha subunit-like protein [Solanum tuberosum]	29.5.11.20	protein.degradation.ubiquitin.proteasom	PGSC0003DMB102000106	Pot_ch10	99.03	751117	750397	6.10126	6.22958	5.95638	6.22796	6.21879	6.15015	6.29762	6.06449	6.23148	6.26354	6.33172	6.22137	6.32175	6.10531	6.35842	5.98022	6.14572	6.4936	6.08683	6.36537	6.69356	6.73034	6.71873	6.4989	6.79171	6.47726	6.34487	6.56715	6.39673	6.02829	6.4617	6.08199	6.03255	6.35109	5.95235	6.22137	6.08998	6.33366	5.98621	6.55002
37394	STDB004L15u.scf	unknown [Solanum tuberosum]	29.2.2	protein.synthesis.misc ribosomal protein	PGSC0003DMB000000438	Pot_ch06	91.36	48411	48710	12.2188	12.1748	11.6812	12.3014	12.7294	11.9838	13.0864	12.6994	12.822	12.3732	12.239	12.0557	12.352	12.8451	13.1173	12.2	12.7696	12.8625	12.2895	12.4005	12.0133	11.9757	11.9917	11.9857	12.561	12.4499	13.2846	11.8614	12.8317	12.36	12.7534	13.3091	12.3358	12.3233	12.3108	12.6945	12.4836	13.2867	11.9757	13.7782
37395	SSBN001F12u.scf	methyl jasmonate induced MYB-related transcription factor [Nicotiana tabacum]	27.3.25	RNA.regulation of transcription.MYB domain transcription factor family	PGSC0003DMB000000150	Pot_ch06	97.6	714496	713997	7.64806	6.91301	9.14958	9.51333	9.24544	7.49874	8.92866	7.76707	10.2781	7.57545	9.46795	10.7169	8.83092	7.60396	8.26114	7.01598	10.1255	8.78604	9.4588	8.96621	9.10587	8.89798	7.53289	7.13407	9.64219	8.80039	8.3211	8.75925	6.38174	7.90117	7.89767	8.86365	9.35126	9.81789	7.29448	9.87843	8.40586	9.60116	9.04986	8.37878
37399	MICRO.911.C2	NA	35.2	not assigned.unknown	PGSC0003DMB000000150	Pot_ch06	97.29	419374	418423	11.3789	11.802	11.4101	11.5713	11.1189	12.0058	11.2627	11.5532	11.2886	11.8574	11.2043	11.4519	11.7857	11.8823	11.545	12.1409	11.1798	12.2266	11.3817	12.1821	12.1105	12.0807	12.4419	12.4419	12.3242	11.8902	11.532	12.5811	11.8831	11.8121	11.5334	11.0291	11.658	11.2444	11.5992	11.3817	11.8518	10.8482	11.4754	11.0312
37404	MICRO.9329.C1	structural constituent of ribosome [Arabidopsis thaliana]	29.2.2	protein.synthesis.misc ribosomal protein	PGSC0003DMB000000114	Pot_ch12	98.96	875770	876057	6.60996	6.28311	6.54674	6.50379	6.81759	6.774	6.58786	6.71486	6.88282	6.47188	7.22041	6.5574	6.96298	6.51171	6.81708	6.34161	6.83013	7.74985	6.98232	7.95986	8.58297	7.67899	8.61666	7.76109	7.66368	7.64096	7.77674	7.22041	8.68299	7.35842	7.63101	6.34899	6.4161	6.52076	6.73028	6.83496	6.89302	6.56458	6.58146	6.94211
37407	STMHF66TV	NA	35.2	not assigned.unknown	PGSC0003DMB102000027	Pot_ch05	93.82	575814	575362	7.0712	6.27539	6.49566	6.28494	6.24558	7.50099	6.07236	6.24661	6.10043	7.04548	6.84045	7.26614	7.00006	6.17991	7.05437	6.92393	6.12366	6.10625	7.56413	6.66111	5.99172	6.82252	5.99396	5.87913	6.72644	7.31064	6.07438	6.00779	6.86706	7.18271	5.98	7.49574	7.73001	6.04504	7.14627	7.31625	7.18089	6.34557	7.47163	6.48477
37409	MICRO.371.C1	RAD23; damaged DNA binding [Arabidopsis thaliana]	28.2	DNA.repair	PGSC0003DMB000000026	Pot_ch03	98.46	772001	771681	6.68678	6.66646	6.38823	6.80077	7.13127	6.81619	6.95102	6.75601	6.5552	6.35485	7.09244	6.57945	6.88101	6.52937	6.74666	6.78162	6.73973	8.2589	6.64486	8.04228	8.0861	7.86743	8.59449	8.24642	8.15143	7.57215	7.64913	7.29626	7.44892	7.38293	7.5922	6.473	6.24247	6.5636	6.67438	6.78363	6.43892	7.21619	6.61602	7.00518
37410	STMEL37TV	GTP-binding protein ERG	30.5	signalling.G-proteins	PGSC0003DMB000000415	Pot_ch02	99.67	276003	275699	10.1557	10.4564	10.4743	10.3021	10.1048	10.0425	10.134	10.2059	10.039	10.0631	9.50118	9.99051	9.71464	10.2215	10.2711	10.0283	10.1407	10.3108	10.1862	9.34076	9.29826	9.70044	10.0566	9.66193	9.8127	10.0664	9.98603	9.96545	9.79668	9.98366	10.4534	10.415	10.0205	9.76372	9.76497	9.96479	9.96615	9.36823	10.5273	9.62762
37416	MICRO.10139.C2	senescence-inducible chloroplast stay-green protein 1 [Lycopersicon esculentum]	35.2	not assigned.unknown	PGSC0003DMB000000281	Pot_ch08	98.54	143974	143702	7.29016	6.74633	6.61602	6.92051	7.69697	6.66026	7.17794	7.3145	7.0319	6.79686	6.80761	7.29089	7.31275	6.56345	6.56368	7.08568	6.92034	8.39665	7.10235	8.68835	7.93783	7.9484	8.37878	8.45996	7.92046	8.04469	7.03391	7.34122	9.35901	7.40834	8.79734	6.6222	7.51894	7.16565	6.87846	7.13015	6.6718	7.98037	7.05206	7.98096
37420	STMGR29TV	ARF6 (AUXIN RESPONSE FACTOR 6) [Arabidopsis thaliana]	17.2.2	hormone metabolism.auxin.signal transduction	PGSC0003DMB000000140	Pot_ch12	95.65	1129432	1130229	6.44122	6.2968	6.25533	6.47204	6.70975	6.53877	6.55223	6.46	6.73357	6.49732	6.90039	6.31755	6.4072	6.27336	6.45431	6.1304	6.81283	7.30829	6.36857	7.1141	7.45305	6.93319	7.1278	6.69645	6.90647	6.6502	7.00106	6.77726	6.76517	6.47365	6.31441	6.14904	6.06214	6.4989	6.22872	6.37375	6.49629	6.85527	6.31468	6.3531
37428	MICRO.8315.C1	cation/H+ exchanger [Arabidopsis thaliana]	34.12	transport.metal	PGSC0003DMB000000331	Pot_ch12	99.48	223437	222672	5.89686	6.12448	6.76517	6.75944	7.14441	6.29389	6.70264	5.91046	5.96784	6.99922	6.35511	5.87706	6.72617	6.47324	6.88621	6.75138	6.20733	6.13254	6.76838	7.00901	6.94031	7.14914	6.09145	6.9929	6.09584	5.7984	5.99777	5.77941	6.83789	5.99396	6.57945	5.93506	6.89386	5.84338	6.59645	6.86798	6.61602	6.57698	6.75489	6.02654
37429	SDBT001D15x.scf	NA	29.4	protein.postranslational modification	PGSC0003DMB000000346	Pot_ch06	92.08	135351	135551	12.0895	12.5801	13.0106	12.9067	12.2332	12.8371	11.9968	12.3939	12.152	12.6125	11.6857	11.9626	12.3663	12.7307	11.8933	12.046	12.095	11.8252	12.5518	11.2061	10.8316	11.8407	11.3231	11.2665	11.24	11.8705	12.0895	12.1684	11.078	11.8407	11.4087	12.3877	12.0003	11.7527	12.4072	12.5915	12.2226	12.0584	12.2719	11.907
37430	MICRO.128.C1	LIM domain protein WLIM2 [Nicotiana tabacum]	27.3.50	RNA.regulation of transcription.General Transcription	PGSC0003DMB000000202	Pot_ch05	99.1	420927	421369	10.1114	9.9594	10.1773	10.0339	10.3897	10.3164	10.2127	10.1961	10.1862	10.2478	10.4576	10.3487	10.2711	10.1218	10.4211	10.1741	10.3208	11.1999	10.2354	11.1838	11.1635	11.0461	11.1457	10.9031	10.9675	10.7628	10.8755	10.7561	10.7931	10.5089	10.6927	10.3069	10.2859	10.2751	10.2427	10.3204	10.3716	10.8276	10.0803	10.6696
37433	MICRO.4681.C1	Protein kinase [Medicago truncatula]	29.4	protein.postranslational modification	PGSC0003DMB000000017	Pot_ch11	99.25	2350238	2350504	7.52259	6.7192	6.89115	7.01559	7.88452	7.00033	7.14208	6.92346	7.29125	7.08167	7.56304	7.12719	7.07729	6.80128	8.2472	7.10697	7.40156	7.14758	7.16267	6.85132	6.84288	6.79891	7.07252	6.87226	7.47609	6.88161	7.7137	6.97728	7.73001	6.56504	7.30631	7.76648	6.91194	7.90746	7.21249	7.08051	7.82887	7.61062	7.41534	7.9909
37435	bf_ivrootxx_0003e11.t3m.scf	osmotin-like protein [Solanum phureja]	20.2	stress.abiotic	PGSC0003DMB000000281	Pot_ch08	98.73	666885	667670	6.13519	5.76648	7.73407	6.00668	6.04926	6.09124	6.67109	5.98215	5.93658	7.23751	9.66667	7.03157	7.70825	6.20752	5.91685	6.15115	5.90272	6.24124	6.09155	6.8944	5.83151	6.29417	6.33056	6.31862	5.97046	6.11997	6.90475	6.57016	5.95201	6.04764	6.22108	6.13519	6.50607	7.82538	6.19675	6.14259	6.65814	6.34135	6.25729	6.36589
37436	MICRO.6544.C1	Zinc finger, RING-type [Medicago truncatula]	35.2	not assigned.unknown	PGSC0003DMB000000191	Pot_ch08	98.44	299400	300422	8.10461	8.74673	8.24623	8.31189	9.10146	8.77427	8.9378	7.79805	8.29646	8.32215	8.35028	8.82471	8.55252	8.9929	9.62874	8.6035	8.50186	7.58403	8.71133	7.68806	7.8553	7.62299	7.408	7.89946	7.84961	7.78324	7.76904	7.81127	7.97515	8.09519	8.10004	9.23561	8.02451	8.57089	7.95871	8.6117	9.04773	7.95624	8.09286	7.62625
37440	MICRO.14340.C1	ATMRP9 [Arabidopsis thaliana]	34.16	transport.ABC transporters and multidrug resistance systems	PGSC0003DMB000000061	Pot_ch10	99.68	986279	985968	6.23765	6.15015	6.03037	6.1254	5.94077	6.10334	6.20588	6.27243	6.40434	6.27907	6.09595	6.08115	6.23897	6.17675	6.038	6.35572	6.37237	6.47918	6.62726	6.4878	6.32727	6.51578	6.07449	6.30468	6.44204	6.3145	6.5121	6.47982	6.17478	6.23822	6.16635	5.83464	5.94112	5.91685	6.13671	5.93879	6.00735	6.17399	5.87658	5.96932
37442	MICRO.103.C1	unknown protein [Arabidopsis thaliana]	29.5.11.04.03.02	protein.degradation.ubiquitin.E3.SCF.FBOX	PGSC0003DMB000000197	SL2.10ch08	99.86	289623	288923	9.13113	9.18765	9.38485	9.16384	9.15084	9.26418	9.38979	9.31302	9.55338	9.3223	9.11706	9.14878	9.25358	9.23376	9.11063	9.29291	9.49948	8.77871	9.20886	9.0671	8.56972	8.84468	8.42913	8.44149	8.42888	8.72257	9.09864	8.66734	8.7161	9.03214	9.02504	9.38721	9.03722	9.1265	9.22275	9.34202	9.52618	9.1924	9.16888	9.10444
37445	bf_ivrootxx_0043h05.t3m.scf	Os05g0112000 [Oryza sativa (japonica cultivar-group)]	35.1	not assigned.no ontology	PGSC0003DMB101000128	Pot_ch06	99.2	330982	331230	6.67739	6.50834	6.98005	6.7848	6.81708	6.42019	6.47397	6.53447	6.59371	6.56715	6.50284	6.79364	6.12264	6.39291	6.92986	6.28384	6.84101	6.39215	6.59127	6.32104	6.07396	6.42875	6.31162	6.07024	6.20074	6.22777	6.89115	6.14067	6.35267	6.21071	6.48661	6.52868	6.74766	6.54092	6.3586	6.36935	6.54108	6.61449	6.70702	6.35249
37446	bf_mxflxxxx_0064d08.t3m.scf	elongation factor like protein [Arabidopsis thaliana]	29.2.4	protein.synthesis.elongation	PGSC0003DMB000000300	Pot_ch07	100	556892	556593	6.96229	7.32005	7.12806	7.37899	7.04834	7.02643	7.12233	6.86253	6.88856	6.79506	6.1729	7.11044	7.19865	7.25627	7.09735	7.12089	7.13636	6.73973	7.2572	6.61813	6.88173	6.5085	6.81429	6.48174	6.30288	6.647	6.19841	6.46041	6.4104	6.73712	6.77316	7.36784	7.10531	7.27985	7.32358	7.0747	7.33158	6.65665	7.08278	6.08998
37449	MICRO.17989.C1	SAM (and some other nucleotide) binding motif [Medicago truncatula]	35.2	not assigned.unknown	PGSC0003DMB102000010	Pot_ch01	99.79	543230	542745	9.14542	9.02251	9.26918	9.45681	9.33666	9.17636	9.46302	9.24359	9.49335	9.25084	9.41451	9.04368	9.45317	9.41558	9.13651	9.28125	9.54405	9.79066	9.59254	9.74298	9.87914	9.51856	9.98213	9.50966	9.27534	9.84762	9.39012	9.4609	9.65698	9.3223	9.47973	9.1827	9.13761	9.05137	9.5565	9.12806	9.37805	8.92038	9.34682	8.79888
37451	BF_TUBSXXXX_0044B11_T3M.SCF	unknown protein [Arabidopsis thaliana]	35.2	not assigned.unknown	PGSC0003DMB000000229	Pot_ch09	92.2	193052	192839	6.20423	6.21523	6.10821	6.15015	6.66625	6.26883	6.37151	6.36407	6.43784	6.20974	6.38062	6.25074	6.14884	6.43182	6.25748	6.21706	6.34161	7.32763	6.27677	7.2066	7.20607	7.25365	7.4452	7.32112	7.06465	7.06166	7.53643	7.08689	7.52189	6.79429	7.12458	6.52821	6.36814	6.14077	6.36814	6.35004	6.515	6.71139	6.13315	6.33588
37456	MICRO.6270.C1	BAC19.12 [Lycopersicon esculentum]	27.3.11	RNA.regulation of transcription.C2H2 zinc finger family	PGSC0003DMB102000423	Pot_ch02	98.56	397539	396431	6.76056	6.79551	6.6425	6.66414	6.44606	6.96304	7.10531	6.71404	6.74779	6.35127	6.64436	6.56624	6.69865	6.49479	6.59379	6.83964	6.66625	6.56247	7.09861	7.02807	7.27787	6.76517	6.78201	6.79003	6.52185	6.81683	6.90552	6.85261	7.10925	6.43083	6.69838	6.4989	6.23831	6.48294	6.44204	6.39724	6.14077	6.4104	6.35092	6.04764
37457	bf_slmwxxxx_0008e05.t3m.scf	NA	35.2	not assigned.unknown	PGSC0003DMB000000037	Pot_ch07	99.32	1953718	1954011	9.65333	9.67233	10.345	10.0421	10.0305	10.0366	8.37568	9.15408	9.04117	9.89874	8.48555	8.91773	9.13455	10.6627	8.15279	9.33812	9.1603	9.03258	9.84894	8.16314	8.5066	9.6113	9.21145	8.70676	9.29597	10.2666	10.0488	10.3378	8.83511	9.63618	9.01069	10.3353	10.8155	8.84082	10.4285	8.91452	8.91715	8.39559	9.59151	9.48446
37458	MICRO.3593.C1	unknown protein [Arabidopsis thaliana]	35.2	not assigned.unknown	PGSC0003DMB000000080	Pot_ch09	99.7	1643085	1643413	10.6522	10.3947	10.391	10.6883	10.1759	10.9227	10.9434	10.9434	10.8896	10.7876	10.4076	10.4369	10.4498	10.5829	10.7412	10.8233	11.0095	10.5377	11.028	10.9026	10.3346	10.9393	10.6403	11.091	11.0145	10.601	10.3636	10.9253	9.99297	10.8889	10.233	10.5121	11.1238	10.3841	10.7956	11.0336	10.7739	10.3567	10.8598	10.1422
37460	MICRO.4990.C2	unknown protein [Arabidopsis thaliana]	35.1	not assigned.no ontology	PGSC0003DMB000000136	Pot_ch01	97.97	1032235	1032677	6.94048	7.7326	6.92081	6.97926	7.19119	6.88264	6.76602	6.11163	6.28201	6.73813	6.64814	6.39673	7.00662	6.57795	6.62726	6.83245	6.27962	6.62582	6.16526	7.27935	6.65318	6.87183	6.53739	7.15837	7.03004	7.12591	6.81638	6.84238	7.0173	7.38306	7.21586	7.58198	7.75406	7.37293	7.03124	7.5812	7.17833	6.99905	7.46284	7.9902
37462	SDBN005G18u.scf	sucrose-phosphate synthase isoform C [Nicotiana tabacum]	35.2	not assigned.unknown	PGSC0003DMB101000137	Pot_ch11	99.3	53562	53989	8.43681	8.22367	7.97731	8.08754	8.04542	8.14965	8.42115	8.15022	7.91541	8.08673	8.40373	7.92128	7.98753	8.08646	8.68473	8.07716	8.20723	7.81041	8.44081	8.43054	8.56982	8.66045	8.68976	8.90603	8.50721	8.58401	8.25199	8.26507	7.64221	8.13811	8.86337	8.43054	8.14814	7.92731	7.89518	8.23526	7.66713	8.28714	8.21076	8.59519
37463	SDBT001D06x.scf	NA	35.2	not assigned.unknown	PGSC0003DMB000000032	Pot_ch04	93.42	1786773	1786556	8.31046	7.61347	6.20278	7.9437	8.50776	7.65955	8.68688	8.23151	7.66308	8.04448	5.88361	8.20677	7.72073	7.80429	7.77325	8.62415	7.85147	8.76936	6.0356	6.59098	8.12642	8.4612	8.45693	6.77361	9.25896	6.54452	8.32976	8.26133	6.32344	7.92472	8.86957	8.02352	6.27843	7.64053	7.60755	5.87512	8.64815	8.28851	8.54905	7.67113
37466	MICRO.2321.C2	GDP-mannose pyrophosphorylase [Lycopersicon esculentum]	10.1.01.01	cell wall.precursor synthesis.NDP sugar pyrophosphorylase.GDP mannose	PGSC0003DMB000000005	Pot_ch06	99.68	682573	683500	12.5074	12.5004	12.4628	12.0204	12.3642	12.1298	12.2518	12.4346	12.5393	12.6234	12.4295	12.4684	12.358	12.3663	12.5187	11.6851	12.5062	11.2892	12.2255	11.2807	11.0307	11.1009	11.4428	11.1743	11.0236	11.582	12.3877	12.0798	11.3433	11.8614	11.8982	12.4836	12.1626	12.2611	12.2459	12.2828	12.5175	11.7	12.4911	12.0195
37470	MICRO.3590.C1	unknown protein [Arabidopsis thaliana]	35.2	not assigned.unknown	PGSC0003DMB101000051	Pot_ch05	99.21	1045696	1044812	8.14003	9.30138	9.04596	9.14739	8.96474	8.16149	9.06178	8.13942	9.09733	8.63134	8.22338	8.3421	8.19444	9.08457	9.18216	8.29646	9.08809	9.82392	8.39896	9.37285	9.72081	9.51052	9.46265	9.83037	9.25832	10.0393	9.6338	9.1196	9.24053	8.52078	9.6248	8.97011	8.46038	9.16299	8.27612	8.36114	8.14723	9.14958	8.37545	9.01526
37473	MICRO.14597.C1	Os08g0500300 [Oryza sativa (japonica cultivar-group)]	29.4	protein.postranslational modification	PGSC0003DMB000000076	Pot_ch07	98.8	440679	441425	8.54098	7.8637	8.62652	7.92169	8.4121	8.90768	8.00632	9.31132	8.01402	9.1773	8.75164	9.11361	7.87341	8.41746	7.91798	7.94118	7.97515	7.95986	9.2975	8.6505	8.42666	8.38366	8.97535	8.53146	8.67847	8.6839	8.10363	8.76236	8.14632	8.62479	8.32416	7.75727	8.72306	8.97642	8.41933	7.99891	8.23656	7.55318	7.90796	8.52784
37478	MICRO.963.C1	unknown protein [Arabidopsis thaliana]	34.99	transport misc	PGSC0003DMB000000148	Pot_ch11	96.22	1179336	1179810	9.35744	9.74368	9.27846	9.31881	8.99106	9.48789	9.15084	9.44324	8.90305	9.12385	9.16359	9.40299	9.27694	9.28933	9.17454	9.13761	9.09593	8.77887	9.06126	8.82696	9.18832	8.75885	8.72142	8.5188	8.72118	9.02219	9.12624	8.91007	8.34315	9.16425	8.61239	9.62634	9.34524	9.01419	8.9361	9.50932	9.16323	8.81912	9.77281	8.74788
37479	MICRO.13359.C1	Os02g0596900 [Oryza sativa (japonica cultivar-group)]	31.1	cell.organisation	Not Unique	#N/A	98.98	NA	NA	8.40274	8.63071	8.64411	8.86248	8.72306	8.52214	8.41417	8.26792	8.57344	8.31277	8.62773	8.7638	8.44995	8.52912	8.5912	8.40586	8.74185	9.37311	8.82234	9.16641	9.19725	8.63589	9.40184	9.02825	8.77477	9.08057	9.1212	8.86771	9.06597	8.54644	9.1544	8.59623	8.36405	8.42498	8.48144	8.27543	8.49526	8.76818	8.86033	8.56562
37480	MICRO.1804.C2	COX6B (CYTOCHROME C OXIDASE 6B); cytochrome-c oxidase [Arabidopsis thaliana]	9.7	mitochondrial electron transport / ATP synthesis.cytochrome c oxidase	PGSC0003DMB000000404	Pot_ch04	97.17	303716	304068	12.1736	11.4539	11.3446	11.4382	11.4277	11.4822	12.1249	12.0824	9.80976	11.7077	9.83603	11.4867	12.5245	11.7092	11.3214	12.2828	9.72266	10.3454	9.70521	12.0566	13.0819	12.0186	11.7216	11.7393	12.1267	12.3929	12.1249	11.8006	9.94515	9.68494	11.4022	11.2733	11.4579	12.4206	11.3484	11.3169	11.2219	9.73446	11.3869	11.4645
37484	MICRO.8682.C1	Os01g0847900 [Oryza sativa (japonica cultivar-group)]	35.1	not assigned.no ontology	PGSC0003DMB000000008	Pot_ch10	97.43	1192091	1192477	8.01662	8.52366	8.2925	8.05278	7.99961	8.17557	8.99573	8.52601	8.94602	8.88447	8.42115	9.05188	8.2262	8.85121	8.14269	9.01369	9.06099	9.12335	8.61334	9.13507	8.79618	9.11308	8.77477	8.7297	8.81961	8.59198	8.59577	8.48423	8.47123	8.45392	8.12486	8.73228	8.57924	8.76512	8.5027	8.76512	8.62504	8.77887	8.38006	8.81346
37485	cSTA35J24TH	adenosylhomocysteinase [Medicago truncatula]	13.2.3.4	amino acid metabolism.degradation.aspartate family.methionine	PGSC0003DMB000000339	Pot_ch09	93.12	116617	116120	11.2159	11.371	11.7475	11.8206	11.9749	11.9311	11.0537	10.9429	11.0395	11.125	11.7452	12.0453	11.8614	11.7131	12.0515	11.4004	11.2316	12.3035	11.9705	12.0515	12.2075	11.8621	11.899	11.8676	11.7328	12.2036	11.8496	11.6516	11.9805	11.7351	12.1473	11.0259	11.288	11.4551	11.422	11.6318	11.3037	11.45	11.2298	11.0117
37486	MICRO.8890.C2	electron transporter/ thiol-disulfide exchange intermediate [Arabidopsis thaliana]	21.01	redox.thioredoxin	PGSC0003DMB000000527	Pot_ch02	97.79	339630	339314	7.17265	7.62708	7.74912	7.89826	7.39754	7.46502	7.39923	7.21663	7.6653	7.7287	7.52146	7.43731	7.42502	7.77012	7.83164	7.91706	7.63379	8.03391	7.54177	7.52259	7.67652	7.58094	7.65782	7.84195	7.24882	7.35323	7.70808	7.29316	7.41534	7.22744	7.79232	7.57971	7.62133	7.29553	7.43322	7.38114	7.80815	7.21442	7.76569	7.72059
37488	MICRO.13911.C2	unknown [Musa acuminata]	35.2	not assigned.unknown	PGSC0003DMB000000125	Pot_ch06	95.08	1149547	1150073	8.00995	8.03026	7.39559	7.36637	7.563	7.51644	7.51117	7.4515	8.37211	7.70654	8.23755	8.04734	7.60157	8.40784	8.23672	8.51547	8.27543	8.51968	7.47589	7.30974	8.50442	8.54205	8.36031	7.20559	7.47986	7.25977	7.71275	7.59327	8.68155	8.36982	8.39999	7.43463	8.26293	7.92748	7.29316	7.60212	8.04166	7.24157	8.06139	7.78645
37489	MICRO.9280.C1	Os10g0575700 [Oryza sativa (japonica cultivar-group)]	35.2	not assigned.unknown	PGSC0003DMB000001021	SL2.10ch08	96.82	14313	13496	7.70927	7.93261	7.96358	7.64486	8.09001	7.46101	7.89001	7.75105	7.97436	7.81308	7.9376	8.2849	7.54525	7.80231	8.08836	7.44696	7.98643	7.78263	7.23067	7.69442	7.66639	7.13407	7.26363	7.11832	7.07178	7.70961	8.24044	7.51019	8.07682	7.05973	7.73565	8.18316	7.25664	8.14441	7.51894	7.78084	7.85992	8.25173	7.96998	8.50491
37491	MICRO.8925.C2	amidase/ glutamyl-tRNA(Gln) amidotransferase [Arabidopsis thaliana]	19.1	tetrapyrrole synthesis.glu-tRNA synthetase	PGSC0003DMB000000312	Pot_ch10	93.52	20197	20655	6.57278	5.88276	6.59157	6.77002	6.78071	6.75561	5.94193	6.60843	5.96715	5.8141	6.67899	6.11678	6.54758	6.05313	6.60286	5.9339	5.97217	6.45984	6.72576	7.27419	6.68372	6.393	6.60484	7.60212	7.13249	7.00668	6.26614	6.94042	7.19865	6.72218	7.04504	5.98857	5.9675	6.29853	6.62582	6.54949	6.06353	6.073	6.69741	6.06694
37492	MICRO.2466.C1	ATP binding / ATPase/ nucleoside-triphosphatase/ nucleotide binding [Arabidopsis thaliana]	27.3.99	RNA.regulation of transcription.unclassified	PGSC0003DMB000000126	Pot_ch03	99.33	71008	71307	6.7049	6.81397	7.0563	7.25154	7.19485	6.88627	6.68136	6.79596	6.88064	6.87603	6.55861	6.80378	6.80416	6.95356	6.8953	6.65219	6.9542	7.85909	6.9032	7.58355	7.58452	7.57664	7.54995	7.42435	7.3417	7.29658	7.15336	7.32825	7.23822	6.93693	7.04293	6.89907	6.7412	6.75045	6.75489	6.87743	6.82327	6.67899	6.90641	6.64336
37493	ACDA03876C12.T3m.scf	Chlorophyll a-b binding protein CP24 10A, chloroplast precursor (CAB-10A) (LHCP)	1.01.01.01	PS.lightreaction.photosystem II.LHC-II	PGSC0003DMB000000136	Pot_ch01	97.95	1088522	1088234	7.19753	6.48613	7.10785	6.90641	7.9893	7.27985	6.80933	7.62067	7.82642	6.83038	8.27951	7.23509	7.70838	6.03015	7.57926	5.9749	6.88034	6.05539	7.19095	6.281	5.91425	6.00501	6.59534	7.04255	6.54292	6.24058	6.03015	5.95638	6.45708	6.9271	5.98215	6.70797	7.19695	7.42106	7.68944	7.17937	7.18237	6.28815	6.9446	8.5122
37498	MICRO.4051.C1	unknown protein [Arabidopsis thaliana]	35.2	not assigned.unknown	PGSC0003DMB000000098	Pot_ch01	99.01	200775	200474	7.37164	7.2492	7.81032	7.48354	7.6592	7.55193	7.54269	7.28247	7.36498	7.40451	6.82024	7.28847	7.45817	7.48354	7.6146	6.82812	7.60755	7.66681	7.45419	7.42734	7.56254	7.33658	7.60289	7.05861	7.14914	7.40502	7.11709	7.16963	6.96966	6.97734	7.38439	6.87414	7.11111	6.81111	7.12335	7.38797	7.46211	7.30545	7.51066	6.89235
37500	MICRO.17077.C1	leucine-rich repeat receptor-like protein kinase [Pyrus pyrifolia]	30.2.11	signalling.receptor kinases.leucine rich repeat XI	PGSC0003DMB000000476	Pot_ch02	99.07	169429	170396	6.05603	6.63346	6.32905	6.48445	6.35572	6.32032	6.61128	6.17121	6.17121	6.3101	6.48533	6.47878	6.49074	6.59896	6.70284	6.14077	6.19324	6.311	6.14147	6.18542	6.57631	6.41702	6.15687	6.3055	6.77446	6.12601	6.7674	6.24943	6.46081	6.0356	6.46308	6.49494	6.24501	6.61762	6.26447	5.98733	6.58712	6.76017	6.15226	6.65432
37504	MICRO.8094.C1	KH, type 1 [Medicago truncatula]	27.3.99	RNA.regulation of transcription.unclassified	PGSC0003DMB000000191	Pot_ch08	98.25	700668	700270	6.17764	6.42768	6.55906	6.58942	6.27898	6.27879	6.39181	6.12458	6.3101	6.24426	6.10105	6.11585	6.18099	6.38002	6.38541	6.24181	6.28668	7.14329	6.20365	6.64543	7.21442	6.85008	7.12105	6.78071	6.52976	6.97461	6.60161	6.91016	6.81137	6.41743	6.86443	6.34126	6.34838	6.26056	6.31486	6.1731	6.31791	6.40265	6.36407	6.36303
37505	MICRO.618.C1	unknown protein [Arabidopsis thaliana]	35.1	not assigned.no ontology	PGSC0003DMB000000055	Pot_ch03	96.88	900035	900957	11.2769	11.2359	11.7351	11.4856	11.1479	11.7358	11.0878	11.3665	11.1635	11.3985	10.6508	11.2745	11.572	11.3806	11.1759	11.4815	11.46	10.7582	11.2524	10.019	10.0102	10.335	10.4885	10.4534	9.61089	10.8066	10.6821	10.5986	10.0125	10.5587	10.9325	11.3914	11.4317	11.1409	11.4122	11.0042	11.5833	11.027	11.6872	10.6032
37506	ACDA04982H02.T3m.scf	NA	35.2	not assigned.unknown	No Significant Hit	#N/A	NA	NA	NA	10.8843	9.82053	9.62537	9.82182	9.54006	10.9665	9.57518	9.35347	9.73031	11.3491	10.9078	10.9711	10.915	9.79569	11.2562	10.7412	9.79295	9.47074	10.8583	9.68458	8.91324	9.76762	9.05118	8.9999	9.24572	10.491	9.9164	9.54754	10.8687	10.7037	9.29091	11.5581	10.6375	9.15552	10.9577	11.0461	11.1555	9.44485	11.0991	10.0211
37512	MICRO.14372.C1	hypothetical protein OsJ_002082 [Oryza sativa (japonica cultivar-group)]	28.1	DNA.synthesis/chromatin structure	PGSC0003DMB102000377	Pot_ch01	98.13	222445	222818	5.93879	5.94912	5.85169	5.83251	6.00123	5.78045	5.84126	5.91685	5.81904	5.78019	5.88736	5.96441	5.85193	6.08273	5.92781	5.62372	5.79287	6.95656	5.93972	6.72664	7.9343	6.76208	7.05539	6.99194	7.38178	6.74293	7.35367	6.45708	6.72063	5.72806	6.40012	5.76109	5.72806	5.9139	5.89097	5.83251	5.78564	5.75542	5.80544	6.09103
37514	MICRO.6363.C2	FLK [Arabidopsis thaliana]	27.4	RNA.RNA binding	PGSC0003DMB101000130	Pot_ch09	99.13	482831	483289	10.4256	10.4969	10.8793	10.8023	9.67014	10.7453	10.2189	10.4231	10.1736	10.552	9.11735	9.91208	9.92154	10.8392	9.93986	10.1906	10.3462	9.31083	10.5759	8.61942	8.60594	8.76359	9.60943	8.96934	8.6839	9.50619	9.40004	9.09075	8.56583	9.8121	9.38626	10.8343	10.0492	9.6831	10.6165	10.2019	10.5777	9.56676	10.478	9.37656
37515	MICRO.7092.C2	NA	35.2	not assigned.unknown	PGSC0003DMB000000026	Pot_ch03	100	352175	351719	7.73484	7.42548	8.24105	7.76714	7.86056	7.69176	7.88234	7.91402	7.96547	8.09777	7.76559	8.22321	8.05896	7.46393	7.82463	8.73649	7.78463	7.25426	8.02826	7.56254	7.80311	7.27497	7.1496	7.56839	7.38131	7.76707	7.51726	7.7724	7.78955	7.86511	7.81645	8.17463	8.55914	8.53887	7.82166	8.30958	8.25238	8.4048	8.04228	8.45131
37520	MICRO.1777.C1	unknown protein [Arabidopsis thaliana]	35.1	not assigned.no ontology	PGSC0003DMB000000379	Pot_ch10	98.41	93746	94752	7.15952	7.38131	7.20515	7.73973	7.30604	7.76234	7.05813	7.31764	7.53018	7.32478	7.08988	7.44364	7.30604	7.09579	7.26112	7.79821	7.52736	7.6063	7.53366	7.63641	7.54861	7.44581	7.95302	7.56424	7.54031	7.44105	7.32825	7.25051	7.51261	7.4672	7.28975	7.46174	7.32099	6.95598	7.35258	7.47067	7.29689	7.34223	7.23205	7.25771
37521	MICRO.8199.C2	contains region of similarity to SYT [Arabidopsis thaliana]	35.1	not assigned.no ontology	PGSC0003DMB000000093	Pot_ch03	96.32	105600	105067	8.72573	8.75247	8.51547	8.39087	8.29939	8.56069	8.89798	8.58662	8.78181	9.18637	8.89846	8.5987	8.61132	8.71018	8.82671	8.68617	8.53535	9.0504	8.71161	9.28155	9.01499	9.38122	9.1222	9.06829	9.28758	8.92224	9.24725	9.10066	9.21029	8.9656	8.67847	8.46573	8.71161	8.62212	8.41775	8.83161	8.67927	8.70548	8.48495	8.92691
37522	MICRO.1440.C1	HMG-I and HMG-Y, DNA-binding [Medicago truncatula]	27.3.67	RNA.regulation of transcription.putative DNA-binding protein	PGSC0003DMB102000010	Pot_ch01	99.01	65816	65211	8.11033	7.91886	7.22672	7.73843	7.84614	7.78263	8.35498	7.65315	7.71829	8.03582	7.80266	8.06254	8.47099	8.49761	8.09777	8.34952	7.99603	7.74137	8.11508	7.96624	7.85866	7.76313	6.94663	7.59012	7.9868	8.05216	7.70301	7.64193	7.72475	7.57425	7.88518	8.24072	7.45358	7.92766	7.41727	8.10959	8.23959	7.92616	7.55155	7.4002
37523	MICRO.15781.C1	unknown protein [Arabidopsis thaliana]	35.1	not assigned.no ontology	PGSC0003DMB000000035	Pot_ch01	98.81	675001	674498	8.04255	8.04791	8.36359	8.45323	7.97515	8.27123	8.33242	8.33227	8.3559	8.13397	8.02802	8.44378	8.36569	8.16351	8.23201	8.29127	8.30958	7.94036	8.22543	7.89632	8.33424	7.97702	7.65987	7.74553	8.10004	7.95871	8.02566	8.0856	7.92663	7.94237	7.89293	8.22586	8.27875	8.15035	8.14003	8.08402	8.2195	7.73024	8.32716	8.17253
37525	MICRO.14395.C2	late blight resistance protein-like [Solanum tuberosum]	35.2	not assigned.unknown	Not Unique	#N/A	96	NA	NA	6.99031	6.37985	6.28933	6.30161	6.47469	6.40088	6.70298	6.41107	6.39622	6.71757	7.29739	6.59645	6.71302	7.01808	6.4508	7.09673	6.42369	5.84126	6.59068	6.48222	5.89278	6.32344	6.20016	5.87536	6.70257	6.07491	6.63921	5.98733	5.89494	6.2082	6.20123	6.76247	6.35485	6.86762	6.31978	6.33543	6.34917	6.33056	6.56526	6.54674
37526	MICRO.8796.C1	NA	35.2	not assigned.unknown	PGSC0003DMB101000060	Pot_ch01	100	525849	525572	6.60894	7.09171	7.15211	7.2384	6.50087	6.67285	6.58489	6.61077	6.60894	6.51445	6.22634	6.66962	6.46081	6.7296	6.67011	6.36874	6.77316	6.38439	6.84151	6.35188	6.51375	6.31593	6.3645	6.23063	6.19295	6.45455	6.42991	6.38823	6.3475	6.46978	6.4689	6.99978	6.67243	6.52783	6.78447	6.50284	6.71927	6.32291	7.06753	6.17794
37527	MICRO.12728.C1	heat shock protein binding / unfolded protein binding [Arabidopsis thaliana]	20.2.1	stress.abiotic.heat	PGSC0003DMB000000686	Pot_ch06	100	151993	152192	6.61252	6.0585	7.51753	7.51781	6.68073	6.92205	7.52061	6.99665	7.27156	6.0883	8.94679	8.08531	7.11688	6.1805	8.32641	6.29898	6.95097	6.93027	7.40556	8.42962	6.63318	7.99149	8.05216	7.06875	6.66273	6.05163	6.3837	6.53524	7.98545	8.68588	6.13519	7.11018	7.50138	7.41589	8.03285	6.88222	7.59748	6.82024	6.29826	7.26056
37529	BF_TUBSXXXX_0058C10_T3M.SCF	putative MYB transcription factor [Cucumis sativus]	35.2	not assigned.unknown	PGSC0003DMB000000411	Pot_ch06	95.34	361022	361460	8.80885	8.03593	8.06763	8.3759	8.37781	8.53745	8.61695	8.76735	8.42446	8.60938	8.48862	7.97373	8.33597	8.36697	8.68976	8.89495	8.39815	8.00162	8.30335	8.16045	7.70431	8.78713	8.45011	8.44495	8.65178	8.69991	8.14211	8.47609	8.07568	9.57603	8.75826	8.23412	8.43093	8.07335	8.44206	8.62073	8.20302	8.24181	8.10004	8.73449
37532	bf_suspxxxx_0029e09.t3m.scf	blight resistance protein RGA3 [Solanum bulbocastanum]	20.1.02	stress.biotic.receptors	Not Unique	#N/A	93.1	NA	NA	7.20685	7.14748	6.99413	7.14466	5.73317	5.7025	5.72752	7.25154	5.86829	5.71927	5.92051	5.74839	5.90653	5.80199	5.79763	7.95166	5.93273	5.70961	5.66527	6.91922	6.8402	6.95437	6.71023	5.83689	6.6981	6.79294	6.771	6.77674	6.8002	7.35733	7.04521	5.78097	7.32576	5.78564	7.48919	5.82119	5.71179	6.77804	6.97069	7.09323
37534	MICRO.950.C1	Os02g0701900 [Oryza sativa (japonica cultivar-group)]	11.8.1	lipid metabolism.'exotics' (steroids, squalene etc).sphingolipids	PGSC0003DMB000000227	Pot_ch06	99.61	191715	191211	8.12371	8.2852	6.02006	6.01156	7.92355	6.04839	6.05163	8.35118	8.271	8.09519	6.04299	8.29991	8.47242	8.26149	8.35321	6.09145	8.48925	7.77025	6.05076	7.77674	7.84934	8.00142	6.1434	7.73333	7.70229	7.93413	8.12642	5.81803	6.03037	7.83752	6.06299	8.23075	5.93576	8.16174	8.14766	8.10303	8.23994	5.81334	8.44905	7.95647
37536	MICRO.7702.C1	Os01g0905400 [Oryza sativa (japonica cultivar-group)]	35.2	not assigned.unknown	PGSC0003DMB101000099	Pot_ch03	99.87	279000	279757	10.8081	11.1261	11.2975	11.547	10.8687	11.3231	10.6864	11.1727	11.1682	11.1891	10.3483	11.0997	10.9608	11.2183	10.491	10.7041	11.2433	10.4164	10.7894	9.76029	10.0691	10.0896	10.2093	10.0349	9.71583	10.4999	10.625	10.6173	10.1987	10.642	10.5726	10.9479	11.2377	10.6599	10.6478	10.7881	10.972	10.2427	11.2826	10.5301
37538	MICRO.15731.C1	von Willebrand factor, type C; Zinc finger, RING-type; Zinc finger, C6HC-type; Zinc finger, C2H2-type; ATP-dependent helicase HrpA [Medicago truncatula]	28.1	DNA.synthesis/chromatin structure	PGSC0003DMB000000086	Pot_ch04	99.73	918741	919837	11.7924	11.6961	11.8206	11.7746	11.5155	12.0024	11.9144	11.9766	11.7975	11.6361	11.4721	11.6827	11.7989	11.5149	11.7055	11.6274	11.9412	10.6177	11.7878	10.9393	11.2444	10.9031	10.7995	10.8949	10.773	11.264	10.9863	11.2444	11.09	11.4952	11.2838	11.7616	11.7116	11.4842	11.7379	11.7917	11.8084	11.2219	11.9732	11.3985
37539	133C09AF.esd	lipoxygenase [Solanum tuberosum]	17.7.1.2	hormone metabolism.jasmonate.synthesis-degradation.lipoxygenase	Not Unique	#N/A	99.18	NA	NA	7.3087	7.05946	7.20733	8.72881	7.25893	7.32081	7.46263	7.14708	6.96693	7.23039	6.87487	7.33158	7.45829	7.34465	9.06333	7.26915	7.08441	6.56602	8.37803	6.99267	7.24539	6.81511	7.50343	7.1435	6.92546	7.02451	6.69728	6.60726	6.87445	7.91541	6.66667	7.20181	6.95799	7.16729	7.16516	7.60737	7.46781	10.5572	6.60058	9.28194
37541	MICRO.16722.C1	putative glutaredoxin-like protein [Citrus cv. Shiranuhi]	21.04	redox.glutaredoxins	PGSC0003DMB000000135	Pot_ch08	97.08	111279	111994	11.0112	11.6228	10.6826	11.2892	11.1988	11.3258	11.9486	11.1548	11.5425	11.3037	11.1771	11.6651	11.6885	11.8949	11.182	11.5149	11.6107	11.0813	11.5783	10.862	11.6171	11.2456	10.413	11.1862	11.5496	11.0001	11.3428	11.5972	11.5062	10.5966	11.6127	11.6594	11.1387	11.0541	10.8471	11.5326	10.9572	11.1358	10.6563	11.129
37547	MICRO.14891.C1	hypothetical protein MtrDRAFT_AC157891g33v2 [Medicago truncatula]	35.2	not assigned.unknown	PGSC0003DMB000000435	SL2.10ch03	99.61	459754	459240	8.49142	8.27965	8.26149	8.46922	8.48296	8.25147	8.42146	8.52383	8.61086	8.33886	8.68674	8.50018	8.34528	8.14642	8.47702	8.19422	8.68976	8.44206	8.8343	8.76869	8.74032	8.37062	8.48555	8.53914	8.27239	8.48774	8.62415	8.12612	8.29275	8.65834	8.39586	8.56583	8.00479	8.24105	8.06944	8.53096	8.33535	8.62432	8.25631	8.41806
37551	MICRO.7986.C3	Unknown protein [Arabidopsis thaliana]	26.16	misc.myrosinases-lectin-jacalin	PGSC0003DMB000000379	Pot_ch10	96.73	381627	382115	8.43165	8.6227	7.93696	7.91576	7.22132	8.57145	8.31759	8.44395	7.31871	9.1343	7.86569	7.56944	7.91555	7.9764	8.34528	7.70992	7.31342	6.94251	7.30595	6.93138	7.18394	7.92078	7.35825	7.39864	8.25631	7.12571	7.71696	7.91798	7.02286	9.23836	7.40088	8.13071	7.76145	8.17934	7.21104	8.26546	7.55634	7.35659	8.11781	7.4515
37552	MICRO.6685.C1	unknown protein [Arabidopsis thaliana]	35.2	not assigned.unknown	PGSC0003DMB000000105	Pot_ch01	98.57	396741	397231	8.96241	9.57282	9.14173	9.46768	9.17905	9.25971	9.21367	9.1265	9.13218	9.24755	9.76372	9.59043	9.3442	9.42608	9.54642	8.91668	9.29233	9.58538	9.04427	9.52937	10.4726	9.60413	9.54975	9.66322	9.65294	9.66454	9.54896	9.68875	9.6044	9.50091	9.52891	9.40786	9.30988	9.56322	9.22303	9.32435	9.00166	9.73988	9.27989	9.80426
37553	bf_acdaxxxx_0060e06.t3m.scf	transferase, transferring glycosyl groups [Arabidopsis thaliana]	16.8.3	secondary metabolism.flavonoids.dihydroflavonols	PGSC0003DMB000000184	Pot_ch04	97.94	645583	646358	5.6808	5.66047	5.67201	7.30061	5.57825	5.66202	5.63512	5.6344	5.61471	7.16451	8.45213	5.63741	6.01664	6.17833	5.64128	5.72671	5.64714	5.56879	8.27896	8.28833	8.9712	8.40324	5.77446	5.71683	8.94468	8.82737	5.69673	8.271	9.24971	5.65722	5.69631	7.51816	8.62185	5.74547	5.65835	5.60652	5.664	7.73417	5.60652	5.74919
37555	BF_LBCHXXXX_0024A09_T3M.SCF	NA	35.2	not assigned.unknown	No Significant Hit	#N/A	NA	NA	NA	8.83112	8.99231	9.12806	9.12833	9.16463	8.47081	9.00042	8.71385	8.83593	9.14572	9.06652	8.7709	8.82887	9.01586	8.98169	8.59695	9.03579	8.86033	8.99933	8.67796	8.81044	9.46768	8.9014	8.68976	8.96743	9.62694	8.86593	9.2351	8.63905	9.70744	8.86393	9.19472	9.12508	9.39418	8.90169	8.99767	8.70162	8.737	8.99531	9.13718
37556	cSTA12L21TH	NA	35.2	not assigned.unknown	No Significant Hit	#N/A	NA	NA	NA	7.75803	6.81683	8.33928	8.18686	7.48891	7.65637	7.11111	7.64728	8.10656	7.80802	7.31688	7.5939	7.72434	6.61944	8.27082	6.91111	7.72553	6.27741	7.83226	6.43256	6.39376	6.11338	6.77909	6.55641	6.26102	6.42792	6.36606	6.27539	6.74992	6.74992	6.27566	6.745	7.44454	7.98984	7.42531	7.33397	7.21538	6.80103	7.81099	7.36273
37559	bf_mxflxxxx_0066c08.t3m.scf	NA	35.2	not assigned.unknown	PGSC0003DMB000000093	Pot_ch03	94.42	1155858	1156065	5.57825	5.63339	6.87043	6.77133	6.76333	5.6308	5.63684	5.62154	6.94007	5.66329	6.88161	6.99121	5.61194	5.59209	7.19889	6.62038	7.03342	7.37809	5.62546	7.27437	6.87152	6.95776	5.70044	6.9123	7.04049	6.92546	5.72428	6.84655	6.97461	5.70003	5.61062	5.49506	5.57825	6.99363	5.46654	6.82233	5.59991	5.70852	5.73169	5.63339
37561	MICRO.9715.C2	bZIP transcriptional activator RSG [Nicotiana tabacum]	27.3.35	RNA.regulation of transcription.bZIP transcription factor family	PGSC0003DMB000000461	Pot_ch06	99	391296	390699	8.38152	8.27493	8.34671	8.29891	8.3586	8.23201	8.36624	8.52288	8.29794	8.4162	8.33672	8.2623	8.38152	8.48555	8.5164	8.43229	8.50913	8.43465	8.41405	8.56343	8.36719	8.82445	8.5912	8.19962	8.54173	8.45736	8.79936	8.67777	9.17159	8.74851	8.83112	8.78285	8.40989	8.2925	8.421	8.51009	8.53987	8.75279	8.28027	8.88823
37562	TBSK00869FA05t3m.scf	NA	20.1.07.06	stress.biotic.PR-proteins.proteinase inhibitors	No Significant Hit	#N/A	NA	NA	NA	6.63583	6.66822	9.8209	10.3025	11.0401	8.68473	7.6363	8.9113	10.6888	7.28215	10.8266	10.3105	8.34925	8.33583	10.8245	8.69162	10.3236	8.52504	8.11987	7.89982	7.88633	8.44311	6.44712	8.26869	8.98093	9.84429	8.12765	8.55647	9.17082	7.45752	8.84198	9.1056	8.37545	10.7813	8.63693	10.2642	9.33781	8.80959	8.33395	9.96145
37563	MICRO.12893.C3	NA	35.2	not assigned.unknown	PGSC0003DMB000000175	Pot_ch05	96.13	47735	47039	6.16426	6.82762	7.33658	6.63325	6.42602	6.30874	6.82252	7.26975	6.64507	6.1304	6.63217	7.41856	6.59438	7.59301	6.28696	6.25393	7.00167	6.67285	7.45537	6.51905	6.62176	6.39622	6.23101	6.47878	6.70462	6.1722	6.46986	6.43776	6.36407	5.76188	6.37194	6.54674	7.11987	6.84282	6.81511	6.68345	6.07162	7.4295	7.50115	6.68136
37564	MICRO.4234.C1	hypothetical protein OsI_009521 [Oryza sativa (indica cultivar-group)]	23.5	nucleotide metabolism.deoxynucleotide metabolism	PGSC0003DMB102000010	Pot_ch01	100	1366401	1365774	6.473	6.39995	6.50725	6.58927	6.64842	6.81397	6.22777	6.43422	6.31701	6.38122	6.31593	6.57443	6.56164	6.4647	6.38464	6.14228	6.37392	6.0472	6.51046	6.10614	6.17675	6.02061	6.07597	6.04504	6.06694	6.14602	6.01587	5.91863	6.09866	6.03626	6.10168	6.35877	6.53308	6.40905	6.55982	6.38584	6.46494	6.20191	6.56081	6.20006
37568	bf_stolxxxx_0049f11.t7m.scf	NA	20.2.1	stress.abiotic.heat	PGSC0003DMB000000021	Pot_ch09	97.76	2619346	2619566	7.91886	8.24593	8.34925	8.56605	8.26632	8.5861	7.9437	7.86832	7.62024	8.04166	7.0738	8.12836	7.83752	8.24689	8.48322	8.29673	8.06971	7.64913	8.30861	7.06203	7.44393	7.5662	7.42734	7.1124	7.11966	7.85666	7.27626	7.50257	6.85786	7.67344	7.53616	8.15464	8.53514	8.10134	8.25199	7.99922	8.09414	7.80802	8.55668	7.25935
37570	MICRO.4113.C2	unknown protein [Arabidopsis thaliana]	35.1	not assigned.no ontology	PGSC0003DMB000000134	Pot_ch11	99.49	363477	363672	6.62104	6.2022	6.58927	6.49929	6.38036	6.06246	6.54008	6.12427	6.33694	6.36511	6.84903	6.63648	6.66653	6.28623	6.73283	6.46454	6.31907	6.41493	6.88149	6.39002	6.28311	6.33163	6.22834	6.38388	6.68581	6.02927	6.32976	6.20974	6.19373	5.86327	6.29907	6.08662	6.02248	6.68268	6.45675	6.04839	6.42052	6.5577	6.24501	6.5015
37571	MICRO.1081.C54	hypothetical protein OsI_002676 [Oryza sativa (indica cultivar-group)]	29.4.1.55	protein.postranslational modification.kinase.receptor like cytoplasmatic kinase V	Not Unique	#N/A	95.32	NA	NA	6.76995	7.5659	7.00535	7.11436	7.22467	7.17956	6.88651	7.37951	6.08452	7.17907	6.24661	7.22725	7.26377	6.90974	6.74427	6.29079	6.16047	6.08336	6.264	6.73169	6.88113	6.54115	6.65899	6.93162	6.69865	7.17097	6.67536	6.80761	5.9934	7.31293	6.37521	7.27787	6.70236	7.11832	7.20229	6.82441	7.10412	5.80352	6.20781	7.16227
37574	MICRO.12264.C2	cinnamoyl-CoA reductase [Arabidopsis thaliana]	16.2	secondary metabolism.phenylpropanoids	PGSC0003DMB000000032	Pot_ch04	99.73	2447180	2446809	8.62006	7.67092	5.87609	8.0506	9.08754	8.34884	8.82822	8.15712	8.51921	8.09829	5.88034	9.19697	8.13942	7.69394	8.19029	8.98466	8.46063	8.44663	5.88276	6.56722	8.57719	8.24181	8.24421	6.36424	9.60728	6.16744	8.25402	7.93573	6.29571	8.20636	8.48959	7.65187	5.60535	8.38006	7.8821	5.83151	9.06652	8.38069	8.55692	8.65614
37575	MICRO.574.C1	transportin-like protein [Cicer arietinum]	35.1	not assigned.no ontology	PGSC0003DMB000000500	Pot_ch01	98.47	31421	32270	11.9532	12.2322	12.2469	12.1862	12.0306	12.039	11.71	11.8305	11.8367	12.1727	11.5195	11.7601	11.99	12.1124	11.5839	11.7721	11.8933	12.5882	11.9135	11.9189	12.2621	12.1587	12.5062	11.9279	11.966	11.8614	11.5256	12.0362	11.8166	11.7769	11.819	11.937	11.99	11.8313	11.9884	11.9336	11.9096	11.6361	12.2488	11.3031
37577	MICRO.14278.C1	hypothetical protein [Solanum lycopersicum]	27.3.32	RNA.regulation of transcription.WRKY domain transcription factor family	PGSC0003DMB000000076	Pot_ch07	99.16	635269	635747	7.34223	7.63177	7.89494	7.76444	7.70431	7.46974	7.64607	7.57971	7.56681	7.29193	7.0173	7.20084	7.28618	7.40653	7.76694	7.4357	7.83886	7.0748	7.33623	6.60116	6.63217	6.75819	6.67934	6.59371	6.54751	6.84568	6.92875	6.61849	6.87518	6.82378	7.18664	7.68667	7.21104	7.50075	7.44019	7.30586	7.64984	7.53901	7.60923	6.9329
37579	MICRO.16056.C1	Ran GTPase binding / chromatin binding [Arabidopsis thaliana]	31.2	cell.division	PGSC0003DMB000000021	Pot_ch09	99.21	298678	298427	6.83596	7.27428	6.6107	7.00033	6.9588	6.12499	6.12458	6.14602	6.07067	6.64042	6.28696	6.25337	6.16824	6.3861	6.44262	6.3986	6.10386	6.88319	6.28366	7.14491	6.85909	7.19938	6.77133	6.95299	6.64293	6.7881	6.42377	6.73202	6.64749	7.35807	6.8821	7.34517	7.2281	6.7294	7.28394	6.73249	7.11002	6.59807	7.22558	6.80544
37582	MICRO.15889.C1	NA	35.2	not assigned.unknown	PGSC0003DMB000000191	Pot_ch08	97.67	812291	812847	13.2534	13.0982	13.1032	12.9019	12.9298	13.1662	13.5216	12.9427	12.9655	13.002	12.5759	13.002	12.8543	13.0595	13.2272	13.3225	13.2947	12.4911	13.002	11.907	11.6566	12.2556	12.3434	12.1636	12.1156	12.1663	12.0097	12.2065	12.3791	13.0512	13.0561	13.3741	13.4876	13.2907	13.4186	13.45	13.8163	12.8142	13.1438	12.6681
37584	bf_mxflxxxx_0050a10.t3m.scf	NA	35.2	not assigned.unknown	PGSC0003DMB000000103	Pot_ch05	100	1270065	1270464	6.60572	6.47051	6.57601	6.50087	6.41283	6.47934	6.71669	6.39682	6.69838	6.31396	7.4239	6.63375	6.66723	6.44031	6.83671	6.07956	6.50379	6.94501	6.79923	6.79294	7.06726	6.98328	7.012	6.98056	7.08731	6.66723	6.76936	6.89662	7.09344	7.06054	6.34223	6.48254	6.4109	6.18649	6.39444	6.7294	6.31028	6.10625	6.63576	6.53223
37586	MICRO.14957.C1	Os07g0679700 [Oryza sativa (japonica cultivar-group)]	17.1.2	hormone metabolism.abscisic acid.signal transduction	PGSC0003DMB101000128	Pot_ch06	99.3	1387700	1386708	9.11735	10.3512	8.86337	8.85348	8.94722	9.87774	9.07699	10.2446	9.50436	10.1679	9.6177	9.01904	9.97001	10.2262	8.98691	10.116	9.768	9.50673	9.14906	9.109	9.62634	9.25062	9.73825	10.0148	9.11619	9.56204	9.48991	9.88524	9.69096	8.97096	9.31838	8.95399	8.85175	8.98419	9.63093	9.31811	9.65267	9.10118	9.65267	10.1852
37588	MICRO.217.C1	H+-transporting two-sector ATPase, C (AC39) subunit [Medicago truncatula]	34.1	transport.p- and v-ATPases	PGSC0003DMB000000008	Pot_ch10	98.56	3439223	3439708	9.25971	9.79512	10.1147	9.30245	9.69946	9.31974	9.95594	9.47609	9.56036	10.2023	9.32989	10.1571	9.30669	9.91545	9.47382	10.0534	9.58823	9.8153	9.55906	10.3419	10.6116	10.1088	9.69913	9.35297	9.31838	9.46621	10.1484	9.30076	9.71735	9.54933	9.18249	10.163	9.33466	10.0109	9.341	9.95378	9.82353	10.3446	9.39183	9.33975
37589	MICRO.10922.C2	Os06g0127500 [Oryza sativa (japonica cultivar-group)]	35.1	not assigned.no ontology	PGSC0003DMB000000126	Pot_ch03	97.36	169665	169363	7.70363	8.03623	9.6511	9.31527	9.99154	9.56286	8.07613	9.54896	9.65833	7.98342	8.01416	9.56001	9.28824	9.55906	8.59755	9.43587	9.84188	9.1307	9.23561	8.2692	8.18708	8.38381	8.74927	8.79213	8.39057	8.96164	9.53972	8.86786	8.37133	7.59246	8.9125	9.47151	9.21227	8.52995	9.64899	8.48096	9.91709	7.89473	9.31342	9.59812
37591	MICRO.14925.C1	hypothetical protein [Arabidopsis thaliana]	29.5.07	protein.degradation.metalloprotease	PGSC0003DMB000000073	Pot_ch01	98.88	74531	75246	8.02058	7.70678	7.90272	7.59593	8.01981	7.50355	7.56115	7.88409	8.22455	7.86569	8.21838	7.7328	8.17156	7.78408	8.24374	7.77674	7.62755	8.9014	7.94984	8.41979	9.42824	8.09519	9.24755	8.7316	7.19285	8.92342	8.54905	8.20057	10.1092	8.98169	9.09801	8.69048	7.8655	7.8257	8.58983	7.58452	8.28095	7.76599	8.39234	7.66012
37592	108A11AF.esd	hypothetical protein OsI_027860 [Oryza sativa (indica cultivar-group)]	35.2	not assigned.unknown	PGSC0003DMB000000076	Pot_ch07	99.31	724714	724571	7.98863	7.89383	7.79994	7.82034	7.77211	7.789	7.8739	8.16089	8.05456	7.90167	8.08646	7.9811	7.63051	7.88844	8.27202	7.82195	8.15537	8.24044	7.91662	7.87411	8.03039	8.0219	8.18863	7.81578	7.77577	7.86605	8.23566	7.94605	8.03026	7.92287	8.38124	8.19919	7.91348	7.87649	7.96375	7.61933	8.16506	8.10863	7.85835	8.41444
37594	MICRO.4358.C4	putative acyl-CoA synthetase [Capsicum annuum]	35.2	not assigned.unknown	No Significant Hit	#N/A	NA	NA	NA	10.716	9.84706	9.76602	10.5661	10.2442	9.89737	10.4503	10.5751	10.0051	10.56	10.0369	9.87987	10.3603	10.2167	10.3232	10.5921	10.0425	10.0961	10.3188	11.0845	10.8366	10.4119	10.0251	10.0825	10.5135	10.5322	9.79872	10.4544	9.92921	10.4094	9.6982	10.6433	9.66193	10.5165	9.62874	9.75292	9.70065	10.0523	9.83037	9.79906
37597	TBSK00028FC04.t3m.scf	NA	21.01	redox.thioredoxin	PGSC0003DMB000000039	Pot_ch03	96.3	1323107	1323214	6.94588	7.06657	7.24369	7.38263	7.62932	7.34047	7.32028	7.25645	7.17369	7.07051	6.80876	7.39266	7.27626	7.37004	7.10313	7.37004	7.22257	7.90167	7.27705	7.57023	7.3668	7.36403	7.78408	7.61882	7.55299	7.48445	7.53462	7.42896	7.60583	6.70873	7.633	7.37796	7.47938	7.35197	7.51679	6.94251	7.5006	7.10666	7.26284	7.15316
37599	MICRO.15366.C1	nucleotide binding [Arabidopsis thaliana]	27.3.67	RNA.regulation of transcription.putative DNA-binding protein	PGSC0003DMB000000298	Pot_ch09	100	149766	149975	8.44637	8.82586	9.05118	8.90927	8.72676	8.74819	8.34405	8.49868	8.2544	8.70862	7.83446	8.56605	8.58814	8.72853	8.45866	8.43254	8.38974	8.67431	8.41913	8.36874	8.81717	8.37084	8.43	8.25578	8.27045	8.63931	8.27852	8.41354	8.46978	8.30301	8.44905	8.59305	8.60276	8.60958	8.25797	8.42265	8.50721	8.27566	8.83878	7.93594
37601	MICRO.16422.C1	CDC25 [Arabidopsis thaliana]	26.23	misc.rhodanese	PGSC0003DMB000000092	Pot_ch01	99.5	755533	755929	12.1862	13.066	12.1636	12.2168	12.8428	12.9784	12.6294	12.3929	12.4398	13.3113	12.9369	12.561	12.7116	13.2066	12.5964	12.7733	12.3349	12.1616	12.7546	12.51	12.4684	13.0064	12.4335	12.4248	12.722	12.569	12.8155	12.8359	12.4846	12.7006	12.2274	12.5801	13.2907	12.8993	12.36	12.5846	12.6348	12.2731	12.7984	12.9504
37602	MICRO.9845.C1	NA	35.2	not assigned.unknown	PGSC0003DMB000000098	Pot_ch01	97.07	369008	368464	8.17396	8.238	7.95232	8.19422	8.0219	8.039	8.19897	8.08891	8.36134	8.16545	7.08678	8.15937	7.99382	8.05036	8.36155	8.21461	8.56944	7.93217	8.22672	7.54945	7.7531	7.45834	7.47842	6.74107	7.72434	7.70054	8.00671	7.65736	7.17621	7.81292	7.8644	7.14279	7.98037	6.82378	7.9548	7.89124	7.66748	7.85958	7.84655	8.06433
37603	MICRO.7241.C2	unknown protein [Arabidopsis thaliana]	35.1.5	not assigned.no ontology.pentatricopeptide (PPR) repeat-containing protein	PGSC0003DMB000000742	Pot_ch09	99.16	72466	71875	8.11781	7.55193	9.28859	8.16296	8.26049	9.07699	8.52127	9.09846	9.21684	7.53211	8.34033	7.98863	9.30758	7.44516	8.97356	7.24025	9.11753	8.32816	8.22481	7.30568	7.50233	7.91461	7.63282	8.22388	6.95598	7.38066	7.93678	7.76714	7.69624	8.23883	7.93734	7.75111	7.11755	7.63878	7.598	8.65359	8.5085	7.76648	8.93097	7.75174
37604	MICRO.1866.C1	phosphomevalonate kinase [Hevea brasiliensis]	16.1.2.5	secondary metabolism.isoprenoids.mevalonate pathway.phosphomevalonate kinase	PGSC0003DMB000000144	Pot_ch08	99.49	1188366	1187978	6.5015	6.45821	6.6096	7.18703	6.67018	6.99905	6.44483	6.42892	6.65729	7.27971	6.71785	6.62009	6.53223	6.49423	6.55717	6.15797	6.69783	7.0074	6.81397	6.91928	6.44712	7.03506	6.8935	6.54	6.68851	7.2444	6.24454	6.76149	6.88113	6.72664	6.61376	7.03222	6.66273	7.02889	6.46332	6.68185	6.98908	6.80978	6.82068	6.89608
37608	MICRO.8160.C1	triacylglycerol lipase [Arabidopsis thaliana]	11.9.2	lipid metabolism.lipid degradation.lipases	PGSC0003DMB000000150	Pot_ch06	99.04	736309	736516	6.47798	6.61639	6.03658	6.08115	6.55899	6.59283	6.1299	6.48581	6.61922	6.57518	6.15075	6.15407	6.63569	6.75687	6.10365	6.37925	6.57623	6.6883	6.48613	6.06641	7.00873	6.20646	6.29225	6.68421	6.53107	6.43008	6.68226	6.64378	6.45186	5.9339	6.61922	6.1356	5.99093	6.13996	6.12223	6.44204	6.32255	6.11627	6.51124	6.95322
37609	MICRO.6909.C1	hypothetical protein [Arabidopsis thaliana]	29.5	protein.degradation	PGSC0003DMB000000009	Pot_ch11	99.19	3016436	3016683	9.11674	9.20415	9.62727	9.70911	9.00764	9.32872	8.8855	9.25483	9.06652	9.26398	8.06763	8.75118	8.95773	9.28524	8.98994	9.08778	9.17844	8.56287	9.47074	8.28808	8.50874	8.07782	8.33793	8.03078	8.00396	8.59802	7.58262	7.9462	7.83248	8.5467	8.14377	9.17428	9.1307	8.74283	9.22524	8.94981	9.11906	8.75621	9.1341	7.38323
37615	MICRO.7185.C1	hypothetical protein [Nicotiana tabacum]	35.2	not assigned.unknown	PGSC0003DMB102000192	Pot_ch03	99.33	603529	604121	6.2741	6.27907	6.11771	6.21437	6.31647	6.18335	6.45064	6.34135	6.32246	6.35842	6.43537	6.43008	6.39961	6.30694	6.32175	6.49217	6.35807	6.7414	6.53916	6.69231	6.24067	6.41769	6.84524	6.64842	6.44999	6.52061	6.56164	6.39359	6.49574	6.49953	6.68754	6.54169	6.04353	6.09155	6.58094	6.2251	6.51234	6.38259	6.30188	6.55337
37617	MICRO.6979.C2	Harpin-induced 1 [Medicago truncatula]	35.1	not assigned.no ontology	PGSC0003DMB000000149	Pot_ch10	100	1305595	1305102	6.15397	6.33579	6.20887	6.38925	6.33879	6.13081	6.55899	6.23594	6.24586	6.47581	6.05679	6.14147	6.14602	6.45146	6.04082	6.27206	6.18375	6.69245	6.04353	6.25832	6.34943	6.67438	6.52899	6.22319	6.6377	6.16077	6.74886	6.28568	6.98136	6.28769	6.19627	6.62437	6.33588	6.04331	6.21811	6.17102	6.21167	6.45219	6.12796	6.60381
37618	bf_mxflxxxx_0027e09.t3m.scf	phenylpropenal double-bond reductase [Pinus taeda]	26.11	misc.alcohol dehydrogenases	PGSC0003DMB101000251	Pot_ch07	95.45	826164	825791	7.10873	7.10904	6.60234	7.435	7.40994	8.01322	7.20438	7.9324	8.01023	6.10625	7.54031	8.53801	8.3827	6.07956	7.58931	6.81809	7.46801	6.64999	7.52376	7.03435	7.19183	5.93144	6.5793	6.28613	6.04764	5.85958	5.9139	6.00801	6.23224	6.62002	6.64035	6.36511	6.01156	6.62118	6.65013	7.10599	7.74912	6.06641	6.74693	6.48509
37619	MICRO.11514.C2	peroxisomal targeting signal type 2 receptor [Lycopersicon esculentum]	29.3.5	protein.targeting.peroxisomes	PGSC0003DMB000000634	Pot_ch03	96.56	132284	132934	8.85972	9.24442	8.72573	8.85368	8.60203	8.75943	8.63503	8.73649	8.67216	8.96345	8.66204	8.5189	8.5626	8.57771	9.12146	8.48398	8.7104	8.13476	8.35616	8.40232	8.55383	8.16414	8.08136	7.95166	7.64486	8.25545	8.12509	7.99284	8.53418	8.29909	8.56447	8.46024	8.46696	9.09864	8.50121	8.85285	8.37172	8.83894	8.49354	8.11475
37621	MICRO.15856.C1	signal transducer/ two-component sensor molecule [Arabidopsis thaliana]	35.1	not assigned.no ontology	PGSC0003DMB000000697	Pot_ch01	100	135404	135776	9.39592	8.0247	8.80221	7.91919	9.16888	9.58429	8.52912	9.32989	8.88609	9.19725	8.79734	8.60663	9.22094	8.25199	9.19293	9.27534	9.12442	7.29539	9.34361	8.4835	6.68185	7.73622	7.35633	7.96083	7.814	7.45133	6.95391	8.33475	6.99194	7.43756	7.47958	7.34236	8.654	8.63038	8.65807	9.10166	8.60168	7.92892	9.04244	6.97012
37624	MICRO.12410.C3	ZPT2-13 [Petunia x hybrida]	35.2	not assigned.unknown	PGSC0003DMB000000433	Pot_ch11	99.38	273904	274384	5.6487	6.04515	5.96441	6.14884	5.7448	5.81993	7.71628	7.29376	6.50913	5.76582	5.97387	5.76149	7.02719	6.02204	5.94854	7.68944	6.09051	5.67788	5.76293	6.87226	5.7329	6.44352	6.40434	6.77622	6.31189	6.16257	5.96235	6.52325	5.98677	6.29198	7.07178	5.77159	6.38036	5.73169	6.58169	5.89937	6.18728	6.54008	5.8876	6.64749
37626	MICRO.11139.C1	ribosomal protein L3A [Nicotiana tabacum]	29.2.2	protein.synthesis.misc ribosomal protein	PGSC0003DMB000000142	Pot_ch03	98.82	49897	50318	7.38131	8.04928	7.99203	7.43099	6.79506	7.40943	6.80077	7.17739	7.00318	7.34047	6.83013	7.33756	6.7105	7.07602	7.13305	6.65283	7.06699	6.59645	7.54311	6.56782	6.52216	6.76096	6.51257	6.51148	6.56443	6.97012	6.88246	6.98947	6.75111	7.14046	6.84661	7.7401	7.85147	6.70647	6.75561	7.20103	7.09626	6.63885	7.24934	6.74952
37628	bf_arrayxxx_0046h01.t7m.scf	NA	35.1	not assigned.no ontology	PGSC0003DMB000000004	Pot_ch02	94.07	1499837	1500489	6.56103	5.96784	5.936	5.844	6.01786	5.89278	6.27797	5.9934	6.09417	5.89121	6.16923	5.96132	6.28403	5.63885	5.86719	7.27935	5.92169	6.04666	5.88687	6.82327	6.31109	6.27086	6.34504	6.70879	6.41107	6.34645	6.23224	6.10417	5.98305	6.24294	6.36068	5.7674	5.79544	6.27962	6.02423	5.94193	5.87828	6.439	5.84338	6.04439
37629	MICRO.4008.C1	RNA binding / ribonuclease III [Arabidopsis thaliana]	35.1	not assigned.no ontology	PGSC0003DMB000000040	Pot_ch03	99.62	1376966	1376703	8.01023	7.43801	7.46635	8.20658	8.44684	8.2657	7.92892	7.98243	8.53111	7.73159	8.18973	7.79438	7.91576	7.48445	7.77218	7.48577	8.36595	9.83921	7.82368	9.40708	9.50829	9.64278	10.1257	9.98844	9.47468	8.99745	9.16208	9.05437	9.50766	9.19621	9.40217	7.59999	7.25771	7.59873	7.91748	7.53346	7.88545	7.53643	7.85246	7.8333
37632	MICRO.6399.C1	xyloglucan endo-transglycosylase precursor [Solanum chacoense]	10.7	cell wall.modification	PGSC0003DMB000000280	Pot_ch09	98.09	98439	97971	11.9061	13.8268	13.2867	11.4533	12.4816	9.19293	10.1933	7.66681	11.2677	10.3017	9.52565	11.3783	11.4585	10.6177	12.6136	8.31277	9.17109	11.6148	8.97053	9.73543	9.6236	10.8482	10.871	11.4773	10.9835	9.75135	12.4605	11.3361	11.2697	12.2895	10.9131	11.3835	11.5121	7.77218	11.2567	11.0663	9.55591	6.51835	12.4335	9.28216
37633	STDB001J22u.scf	NA	35.2	not assigned.unknown	PGSC0003DMB000000067	Pot_ch07	98.18	856968	856588	6.27962	6.30215	6.16655	6.16007	6.20452	6.08115	6.17675	6.25673	6.21581	6.07533	6.31459	6.24718	6.30324	6.06139	6.22453	6.30215	6.25421	6.51304	6.61318	6.709	6.73873	6.38738	6.70709	6.70825	6.42817	6.40434	6.32719	6.22987	6.32861	6.39817	6.55626	6.31853	5.94019	6.32799	6.26344	6.35598	6.12202	6.29143	6.14884	6.12581
37636	MICRO.2285.C1	MAP1A (METHIONINE AMINOPEPTIDASE 1A); methionyl aminopeptidase [Arabidopsis thaliana]	29.5.07	protein.degradation.metalloprotease	PGSC0003DMB000000095	Pot_ch01	98.14	168403	168032	10.3647	10.4743	10.4906	10.667	10.7055	10.5195	10.7527	10.4336	10.4063	10.1333	10.2525	10.6567	10.715	10.5996	10.3934	10.8732	10.6371	10.8	10.7019	11.1409	10.8751	10.6019	10.6146	10.8843	10.8392	11.016	11.0001	10.9969	10.6614	10.6614	10.678	10.5437	10.3913	10.7078	10.6594	10.6425	10.4164	10.5105	10.3967	10.4838
37638	bf_mxflxxxx_0009c01.t3m.scf	NA	35.2	not assigned.unknown	PGSC0003DMB000000075	Pot_ch06	100	1448761	1449067	7.98243	8.33548	8.39202	8.20677	7.97097	9.02791	8.66532	8.44594	8.04542	8.23032	8.21802	7.92531	8.73622	8.69235	7.62375	9.02957	8.1141	7.54464	8.86858	8.15585	7.11606	8.27612	7.94544	8.2149	8.53196	8.02283	7.814	7.85227	7.61347	8.98045	8.77309	8.34117	9.25107	8.39976	8.68674	8.49445	8.26068	7.81759	8.71841	8.65199
37639	bf_lbchxxxx_0057e10.t3m.scf	NA	29.2.2	protein.synthesis.misc ribosomal protein	PGSC0003DMB000000786	SL2.10ch01	97.11	28810	28569	9.83334	9.83506	7.82087	10.4171	8.36186	9.95048	8.24962	9.80847	9.79364	7.78554	8.06779	9.8153	7.83777	8.05896	7.90969	10.4777	10.0473	10.3538	10.3515	8.08349	10.2446	8.21718	10.3515	8.50491	10.4231	8.18973	10.1762	8.1193	9.53675	10.0336	8.36114	8.44114	9.98085	8.24129	10.0698	8.06747	8.13854	7.95647	9.78449	8.69017
37641	MICRO.15537.C1	hypothetical protein MtrDRAFT_AC124956g13v2 [Medicago truncatula]	35.2	not assigned.unknown	PGSC0003DMB000000222	Pot_ch06	98.31	473365	473130	8.77506	8.82737	9.0671	8.9983	9.03722	9.24027	8.86835	9.00042	9.04699	9.02877	9.10728	9.2142	9.18516	8.7924	9.06829	8.89521	9.19674	10.3082	9.32138	10.2536	9.85234	10.2703	10.3951	10.3662	10.2127	9.66928	9.8633	9.88996	9.64092	9.71141	9.53972	8.58494	8.95492	8.87656	8.91773	9.12184	8.95773	8.58494	9.05137	9.06178
37643	MICRO.10819.C1	putative retroelement pol polyprotein-like [Solanum tuberosum]	35.2	not assigned.unknown	PGSC0003DMB000000185	Pot_ch04	95.24	831366	830316	6.38071	6.94339	7.36974	5.80544	7.78493	7.65867	7.20641	7.16376	7.05893	6.69741	7.09171	7.80087	6.55489	6.04969	7.6497	6.26465	7.14208	6.56443	7.56451	6.6769	6.54537	6.14319	6.58154	6.64293	6.22548	6.18257	7.24849	6.06758	6.12683	6.39427	7.02143	6.31468	7.08773	7.22443	7.78829	7.01278	7.64311	7.31234	7.20472	7.84766
37644	cPRO3D18TH	hypothetical protein MtrDRAFT_AC148915g3v2 [Medicago truncatula]	29.2.2	protein.synthesis.misc ribosomal protein	PGSC0003DMB000000086	Pot_ch04	94.03	1506229	1505848	9.88958	10.0526	9.70269	9.75135	9.56322	9.76305	9.77708	9.77969	9.51223	10.1845	9.68424	9.42474	9.99432	10.2026	9.83506	9.78881	9.61435	9.6982	9.70234	9.84789	10.1411	10.0087	9.74147	9.83862	10.1517	10.1138	10.2231	9.95862	9.94333	10.0353	9.64586	9.91505	9.44566	9.55309	9.46349	9.9181	9.49604	9.32291	9.75751	9.3558
37648	MICRO.3829.C2	chromomethylase CMT2 [Arabidopsis thaliana]	27.3.46	RNA.regulation of transcription.DNA methyltransferases	PGSC0003DMB000000341	Pot_ch08	99.74	462542	462156	7.40573	7.74453	7.7259	7.7328	7.64257	7.44266	7.51124	7.27801	7.37211	7.25678	7.42904	7.70951	7.39652	7.65098	7.58871	7.36697	7.57642	8.35079	7.44266	8.48903	8.70862	8.31544	8.31544	8.26792	8.22455	8.20745	8.1141	8.12642	7.84934	7.81308	8.08754	7.83496	7.77511	7.90472	7.66467	7.54731	7.51597	7.79058	7.69759	7.83355
37649	MICRO.14229.C1	DnaJ homolog protein [Salix gilgiana]	20.2.1	stress.abiotic.heat	PGSC0003DMB000000069	Pot_ch05	99.79	374609	374141	11.4028	11.7808	11.7601	11.9866	11.3477	11.7145	11.6643	11.3895	11.7145	11.8426	10.9948	11.4727	11.5235	11.4721	11.6594	11.6602	11.9848	11.4487	11.3161	11.1779	10.9262	11.3458	11.264	10.9364	11.1913	11.4667	11.2091	11.4551	10.7145	11.2382	11.2975	11.5594	11.6976	11.264	11.2518	11.5847	11.4246	11.4028	11.7872	11.3671
37652	MICRO.2453.C6	ATP binding / ATP-dependent helicase/ DNA binding / helicase/ nucleic acid binding / protein binding / ubiquitin-protein ligase/ zinc ion binding [Arabidopsis thaliana]	27.3.44	RNA.regulation of transcription.Chromatin Remodeling Factors	Not Unique	#N/A	95.02	NA	NA	7.63004	9.88524	9.73506	10.3612	7.51508	6.19451	6.26604	9.81789	9.75829	9.84051	9.61928	7.89982	6.46518	9.96318	6.02829	9.93425	9.84089	9.32062	9.95972	7.413	7.20365	8.89413	9.12783	6.16376	5.90546	7.75915	7.04801	7.11132	7.21037	9.53123	7.51644	10.0833	7.54701	7.351	7.45899	9.6695	9.80266	6.26205	7.90117	9.55041
37658	MICRO.870.C1	putative ML domain protein [Nicotiana glauca]	35.1	not assigned.no ontology	PGSC0003DMB000000098	Pot_ch01	94.27	424590	424131	11.2838	10.8959	10.1626	11.3446	11.8758	10.2412	10.5669	10.4507	11.5457	10.4615	9.39012	12.0671	10.7123	11.0461	11.7386	11.0746	11.6413	11.0606	10.9604	10.6099	11.4094	10.6541	10.833	9.75502	11.1659	10.6522	11.7832	10.1459	11.8863	11.8449	10.8761	9.76943	11.2388	9.80909	11.4674	10.8471	10.8546	11.7661	10.2354	13.0949
37660	MICRO.14162.C1	unknown protein [Arabidopsis thaliana]	35.2	not assigned.unknown	PGSC0003DMB000000392	Pot_ch11	98.97	138842	139712	10.1004	9.87446	10.2879	9.89055	10.511	10.0473	9.92649	9.93026	10.4715	10.2243	10.5011	9.93956	10.4746	10.2266	10.6838	10.4316	10.4208	10.9126	10.1026	10.95	9.73596	10.539	10.3669	10.705	10.9181	10.7956	10.9325	10.8767	10.7591	10.1612	10.2792	9.3666	10.1092	9.939	9.88386	9.76007	10.5713	10.3279	10.6425	10.8527
37662	cSTB20E7TH	w-3 desaturase [Solanum tuberosum]	11.2.03	lipid metabolism.FA desaturation.omega 3 desaturase	PGSC0003DMB000000005	Pot_ch06	100	1838200	1838387	9.43728	9.25107	9.11594	9.33812	10.3674	8.92396	8.88261	9.34393	9.66255	9.11441	9.6822	9.98844	9.59126	9.60943	9.86363	8.64261	9.5274	11.2531	9.08183	10.8325	10.6531	10.8517	10.9644	10.9238	10.133	11.1452	11.1397	9.74681	11.193	10.2434	10.7367	9.30076	9.0319	9.72117	9.5783	9.4203	9.62115	10.0194	9.32952	10.2026
37664	MICRO.797.C1	30S ribosomal protein S5, chloroplast precursor	29.2.1.99	protein.synthesis.chloroplast/mito - plastid ribosomal protein.unknown	PGSC0003DMB102000083	Pot_ch02	100	126064	125438	10.4446	10.0777	9.94887	9.81019	10.5382	10.3666	10.2097	10.3853	10.5178	9.8842	11.2462	10.2627	10.6138	9.93026	10.3991	9.79512	10.0526	10.8969	10.5649	11.1022	11.9205	10.9948	11.6072	11.5208	11.2077	10.4277	10.9374	10.3149	11.4231	10.815	10.9756	10.2408	9.77473	10.1741	10.4977	10.4664	10.1228	9.78578	10.4486	10.8783
37665	MICRO.8316.C1	hypothetical protein [Arabidopsis thaliana]	35.2	not assigned.unknown	PGSC0003DMB101000012	Pot_ch02	99.34	1089781	1090081	8.75621	8.7996	8.69566	9.10307	9.07852	8.60619	8.6887	8.73543	9.04129	8.95444	8.07422	8.52504	8.49914	8.75441	9.21195	8.54361	8.98275	8.62361	8.76262	7.73578	8.02927	7.61675	7.88343	7.88095	7.62245	7.96972	7.7171	7.98037	8.33045	8.53535	8.50987	9.18853	8.17406	8.22027	8.40876	8.77506	9.00265	8.30482	8.72955	8.1397
37668	MICRO.4998.C4	unknown protein [Arabidopsis thaliana]	35.2	not assigned.unknown	PGSC0003DMB000000482	Pot_ch03	98.14	303476	304012	9.27109	9.15768	8.68209	9.53613	8.70315	9.19809	8.81283	8.89121	8.78326	7.44393	8.2195	8.34818	9.27639	9.35867	9.81047	8.87682	8.75596	8.97973	8.87975	7.16873	8.36134	8.34623	8.34033	8.34623	8.19044	8.56818	9.00764	8.17609	6.89704	8.73449	9.90656	7.41576	8.54447	7.30974	9.32818	7.66671	8.9152	8.53196	8.43762	8.44905
37671	MICRO.1083.C3	unknown protein [Arabidopsis thaliana]	35.2	not assigned.unknown	PGSC0003DMB000000152	Pot_ch11	99.23	948192	948583	12.9977	12.9991	13.2255	13.0741	13.0167	12.8827	13.0834	12.9035	12.3721	12.7848	12.6606	13.1696	12.8678	12.9082	13.1589	12.8371	12.4933	12.8489	13.2203	12.9769	12.9353	13.0323	13.1049	12.8087	13.2326	13.3859	13.3035	13.1875	13.2846	13.0136	13.1438	13.4263	12.8428	13.1711	13.0545	13.1994	13.0306	12.8182	13.1538	12.9611
37673	SDBN005P16u.scf	NA	35.1	not assigned.no ontology	PGSC0003DMB000000215	Pot_ch06	98.57	402211	402559	8.32434	8.53418	8.88947	8.59623	8.41042	8.95542	8.70236	8.41702	8.48977	8.49809	7.89473	8.36114	8.59473	8.87293	8.34291	8.61048	8.60594	8.56583	8.67927	8.16749	7.98243	8.10303	8.27451	8.49605	7.80815	8.29739	8.03843	8.47033	8.11449	8.17762	8.1952	8.73573	8.74533	8.52061	8.85142	8.53223	9.04193	8.1575	8.60755	8.12727
37676	MICRO.12601.C1	RNA binding [Arabidopsis thaliana]	27.3.50	RNA.regulation of transcription.General Transcription	PGSC0003DMB000000288	Pot_ch01	99.33	653585	654180	7.88234	8.55485	8.23729	8.11106	8.09286	8.5497	8.41084	8.96265	8.84321	8.53009	8.29891	8.84977	8.46156	8.29016	8.09806	8.70315	8.51921	8.73029	8.65013	8.41913	8.67216	8.4778	8.77106	8.6297	7.92936	8.55023	8.97376	8.52601	9.13158	8.44311	8.12959	7.7465	8.2981	8.08836	8.72659	8.14183	8.41746	7.72269	8.49605	7.87317
37678	MICRO.4066.C1	protein kinase (PK) [Fagus sylvatica]	29.4	protein.postranslational modification	PGSC0003DMB102000083	Pot_ch02	97.57	282093	281033	8.53664	7.98342	8.14791	8.23281	8.565	8.00315	7.99824	8.12808	8.18686	8.34476	8.29628	8.38225	8.00504	8.20326	8.35118	8.04166	8.28256	7.8671	8.50215	8.08252	7.73179	7.56334	7.62806	7.59999	7.37177	8.25199	7.7869	7.23105	8.12859	7.9844	7.84614	8.76308	8.14846	8.07629	8.27965	8.58448	8.11312	8.08864	8.47342	7.19154
[truncated: 3,118 more rows]
[truncated: 148 more columns]
