# Supplementary material for: Organ specificity and transcriptional control of metabolic routes revealed by expression QTL profiling of source--sink tissues in a segregating potato population
Source: BMC Plant Biol. 2012 Feb 7;12:17. doi: 10.1186/1471-2229-12-17 (PMC3546430; doi:10.1186/1471-2229-12-17)
Supplement: Additional file 11 — Leaf Cy3 Leaf raw data + genome info partI. [file 1471-2229-12-17-S11.XLSX]

## Sheet: Target _all96raw part a
FeatureNum	Reporter REF	PGSC Scaffold hit	Expected Chrom nr	%identity (unigene against genome)	Start (scaffold pos)	Stop (scaffold pos)	Function	ControlType	Description blastX	BINCODE	CLASS	CE017	CE069	CE072	CE084	CE110	CE141	CE145	CE155	CE164	CE165	CE171	CE195	CE196	CE202	CE218	CE222	CE232	CE233	CE276	CE277	CE350	CE447	CE602	CE603	CE604	CE605	CE607	CE608	CE609	CE615	CE624	CE628	CE630	CE631	CE632	CE633	CE635	CE636
1	GE_BrightCorner	#N/A	#N/A	#N/A	#N/A	#N/A	#N/A	1				1808	499	1021.5	773.5	800.5	952	2676	1568.5	1488.5	1193	955	2257.5	953.5	636	416.5	926	604	965	2165.5	653	1288	1238	1011.5	795	789.5	960	1299	912	711	769	970	1044	788	1355	531.5	1021	919	950
2	DarkCorner	#N/A	#N/A	#N/A	#N/A	#N/A	#N/A	1				41	49	54	62	45	45	46	46	52	46	57	50	52	51	49	62	44	59.5	47	43	43.5	50.5	45	50	46.5	56.5	48	49	61	48	49	49	48	56	55	52	55.5	49
3	DarkCorner(1)	#N/A	#N/A	#N/A	#N/A	#N/A	#N/A	1				40	50	55	60	47.5	44	44	47	51	47	58	46	52	49	52	61	43	52.5	48	45	47	52	43.5	48	53	57	45	48	56	49	48	47	49	52	180	53	57	49.5
4	DarkCorner(2)	#N/A	#N/A	#N/A	#N/A	#N/A	#N/A	1				40	47	54	72	46.5	48	45	44	49.5	47	54	104	53	49	49	66	44	55.5	45	48	45	51.5	46.5	49	46.5	54	50	47	62	49	50	51	47	54	50	51	57	49.5
5	DarkCorner(3)	#N/A	#N/A	#N/A	#N/A	#N/A	#N/A	1				40	49	54.5	60	44.5	46	44	45	50	48	53	82	50.5	50	47	65	46	58	47	48	44.5	53	61	44	47	52.5	47	46	63	49	48	49	46	53	48	52.5	60	47
6	DarkCorner(4)	#N/A	#N/A	#N/A	#N/A	#N/A	#N/A	1				42	49.5	54.5	54.5	50	45	48	45.5	49	49	54	47	53	49.5	50	69	48	59	48.5	45	46.5	50.5	50	45	47	56	46	47.5	59	50	50	48	48	53	47	52	59	49
7	DarkCorner(5)	#N/A	#N/A	#N/A	#N/A	#N/A	#N/A	1				41	48	54.5	59	48.5	48	45	44	50	48	51	47	52.5	48	48	63	45	57.5	50	47	45	49	45	46	46	55	49.5	45	58	49	49	48	50	55	47.5	52	61	48
8	DarkCorner(6)	#N/A	#N/A	#N/A	#N/A	#N/A	#N/A	1				40	45	54	53	46	47	46	44.5	49	48	52	47	54	50	50	62	46	57	47.5	45	48	49	47	49.5	46	56	48	46	56	51	50	50	48	51	45.5	53	57	48
9	DarkCorner(7)	#N/A	#N/A	#N/A	#N/A	#N/A	#N/A	1				38.5	53	56.5	57.5	48	48	46	42	52	46	57	47	53	49.5	47	65.5	44	55	49.5	46	46	49	47	47	46	56	46.5	47	61	48	48	45.5	52	54	46	53	58	50.5
10	DarkCorner(8)	#N/A	#N/A	#N/A	#N/A	#N/A	#N/A	1				40	51	52	52.5	46	46	44	44.5	48	48	60	45	52	50.5	45.5	69	45	57	48.5	44	46	48.5	48	48	45	56	47.5	48	58.5	51	45	0	53	54	46	51	59	50
11	DarkCorner(9)	#N/A	#N/A	#N/A	#N/A	#N/A	#N/A	1				39	50	53	58	46	46	45	43	48	47	55	48	52	50	50	61	46	57	48	47	46	50	49	46	46	54	50	46	57.5	51	49	47	47	52	45	53	60	50
12	MICRO.15041.C1	PGSC0003DMB000000207	Pot_ch09	98.35	332249	332976	Circadian clock coupling factor ZGT	0	circadian clock coupling factor ZGT [Nicotiana tabacum]	35.1	not assigned.no ontology	54	118	80	83	111	64	85.5	93	119.5	83	140.5	109.5	1539	88	71	118	134	170	69	93	80.5	113	84	96	77	70	105	78.5	72	72	174	119.5	90	84	373	237	113	82
13	MICRO.215.C4	PGSC0003DMB000000040	Pot_ch03	99.53	1508052	1508262	Ser/Thr specific protein phosphatase 2A B regulatory subunit beta isoform	0	Ser/Thr specific protein phosphatase 2A B regulatory subunit beta isoform [Medicago sativa subsp. x varia]	29.4	protein.postranslational modification	84	93	128	98	133	121	114.5	92.5	168	118	112	110.5	183	82	83	232.5	84	233.5	112.5	149	162	212	124	134.5	96	119	80	134	153	125	137	146	128	122	94	129	125	132
14	bf_arrayxxx_0078h06.t3m.scf	No Significant Hit	#N/A	NA	NA	NA	Dimethylaniline monooxygenase	0	NA	35.2	not assigned.unknown	43	54	58	59.5	49	47	48	46	50	50	64	52	122	51	48	98	45.5	55	49.5	45	51	50	53	50	46	58.5	52	48	58	50	47	51.5	52	56	49	54.5	59	51
15	bf_mxlfxxxx_0074h03.t3m.scf	PGSC0003DMB000000039	Pot_ch03	NA	NA	NA	--	0	NA	35.2	not assigned.unknown	80	96	221	114	89	99.5	125	102	119.5	93	99	104	136.5	108.5	78	256	126	157	110	156	206	280	114	111	94	115	105	113	129	111	101	60.5	81	148.5	89.5	143.5	116	83.5
16	cSTA24A5TH	PGSC0003DMB000000181	Pot_ch04	97.56	1060267	1060145	ABC transporter	0	ATATH13 [Arabidopsis thaliana]	35.1.1	not assigned.no ontology.ABC1 family protein	39	75	56.5	58	49.5	47	47	44.5	51.5	52	65	50.5	86	51	47.5	67.5	44.5	62	50	46	47.5	50	50	51	51	56	49.5	48	58	51	46	53	49.5	51.5	49	52	58	48
17	BF_TUBSXXXX_0057H09_T3M.SCF	PGSC0003DMB000000144	Pot_ch08	98.26	929932	929589	--	0	NA	35.2	not assigned.unknown	67	126	131	97	77	59	59	121	88.5	66	84	61.5	90	61	92	179	61	80	68	150	128	169	139.5	67	100	111	117	153	166.5	111	130.5	76	136	77	136	83	75	129
18	bf_arrayxxx_0060e11.t7m.scf	PGSC0003DMB000000375	SL2.10ch01	97.14	349256	349188	Humj1	0	NA	35.2	not assigned.unknown	39.5	49.5	54	59	49	47	47	46.5	51.5	47	62	48	68	49	49	65.5	45	59	48	47	47	48	47	48	48	59	48	48	59	49.5	47	51	49	53	46.5	57	60	49
19	MICRO.2526.C3	PGSC0003DMB000000269	Pot_ch01	96.37	50585	51822	Glucan endo-1,3-beta-glucosidase, basic isoform 2	0	1,3-beta-glucan glucanohydrolase [Solanum tuberosum]	26.04	misc.beta 1,3 glucan hydrolases	41	48	55	56	48	49	45	43	51	48	64	45	56	48	47	111	46	59	47	51	47	49	46	52	48	56	48	49	58	49	44	48	49	52	45	58	56	49
20	MICRO.16403.C1	PGSC0003DMB000000073	Pot_ch01	100	1964848	1965269	Pentatricopeptide repeat-containing protein	0	Zinc finger, DHP-type [Medicago truncatula]	27.3.99	RNA.regulation of transcription.unclassified	316	485	404	326.5	504	523	597	404	618	435	420	402	464	481	237	631	310.5	463	466.5	500	420	629	540	429	429.5	545	602	609	626	553.5	402	499	477	469	383	479	509	460
21	POADY25TV	PGSC0003DMB000000048	Pot_ch08	100	1202693	1203040	Grave disease carrier protein	0	mitochondrial carrier-like protein [Solanum tuberosum]	34.9	transport.metabolite transporters at the mitochondrial membrane	583.5	386	1224.5	793	1307	1405	795.5	819	2071	1357.5	1321	691	980	1309.5	414	1347.5	1239	1820	1282	459.5	720	2517	1115.5	1045	341.5	795	679	1064	608	1383	337	1463	1481	1165	767	1174	440	749
22	MICRO.804.C1	PGSC0003DMB000000127	Pot_ch03	98.95	630154	629773	AMP-activated protein kinase, gamma regulatory subunit	0	AKIN gamma [Medicago truncatula]	35.1	not assigned.no ontology	71	178	317	138	151	133	86	183	197.5	393	161.5	154	161	181	66.5	358	206	227.5	169	106	208	210	199	220	126.5	160	203	215	207	98	137	150	175	123	245	134	136	96
23	MICRO.9968.C1	different hits	#N/A	99.38	97863	97222	Gag-pol polyprotein	0	ATP binding / kinase/ protein serine/threonine kinase [Arabidopsis thaliana]	30.2.8.1	signalling.receptor kinases.leucine rich repeat VIII.1	864	1950	2053	3774.5	2422	3992	813.5	2063.5	8145.5	6687.5	2856	4734.5	3847	1354	2156	5702.5	4830.5	6284	4483	5051	1849	4885	4745	6551.5	4080	2929.5	3077	4967	1815.5	3046	2049	1739	2511.5	4396.5	7225.5	5518.5	873	1141
24	bf_lbchxxxx_0061f09.t3m.scf	No Significant Hit	#N/A	NA	NA	NA	Ulp1 protease family, C-terminal catalytic domain containing protein	0	NA	35.2	not assigned.unknown	39	52	58	52	49	47	47	47.5	50	49	59	46	78	49	48	60.5	45	56	46	47	46	54	44	50	45.5	57	49	47	59	50.5	45	52	50	54.5	48	54.5	59	49
25	TBSK03849FA09.t3m.scf	PGSC0003DMB000000087	Pot_ch06	92.4	271534	271697	60S ribosomal protein L9	0	NA	35.2	not assigned.unknown	370	186	408	235	375	511.5	878.5	257	639.5	343	150	428	615.5	172.5	157	629	186	551	445	338	464	1320	629.5	412.5	345	370	248	581	634	576	312	590	246	323	134	425	762	233
26	TBSK02197FH01.t3m.scf	PGSC0003DMB000000102	Pot_ch07	96.9	201035	201292	Gene of unknown function	0	NA	35.2	not assigned.unknown	46	51	58.5	55	51	49	50	47	51	50.5	71	51	241	50.5	55	66	45	54	51	50	51	76	49	50	48	58	50	51	60	53.5	47	55	52	58.5	50	60	60	51
27	STMDF77TH	PGSC0003DMB000000177	Pot_ch09	99.17	435328	435089	DNA binding protein	0	TKI1; DNA binding / transcription factor [Arabidopsis thaliana]	27.3.25	RNA.regulation of transcription.MYB domain transcription factor family	44	57	64	60	59.5	52	54	52	67	58	70	59	81	52	55	74	49	76.5	53.5	59	61	68	58	56.5	52.5	64	52	58	69	54	54	66	59	64	57	67	63	57
28	MICRO.14232.C1	No Significant Hit	#N/A	NA	NA	NA	Conserved gene of unknown function	0	ribosomal protein P1 isoform 1 [Homo sapiens]	35.2	not assigned.unknown	42	48	54	54	48	47	50	45	49.5	46	65	47	56	47	49	59.5	42	61	49.5	44.5	46	50	46	47	48	57	48	45.5	57	52	45	49	50	52	46	52	58	47
29	MICRO.7557.C2	PGSC0003DMB000000239	Pot_ch01	99.79	985020	985499	Squamosa promoter-binding protein	0	SPL7 (SQUAMOSA PROMOTER BINDING PROTEIN-LIKE 7); DNA binding / transcription factor [Arabidopsis thaliana]	27.3.28	RNA.regulation of transcription.SBP,Squamosa promoter binding protein family	271	954.5	1333.5	420	653.5	937.5	530.5	1050	792.5	599.5	515.5	1185.5	677	478	304	1769	448	696	1199.5	563	814	937.5	791.5	661	928	423.5	1169.5	689	1406	993	606.5	787	687	566.5	1061.5	363	538.5	568
30	MICRO.331.C32	PGSC0003DMB000000227	Pot_ch06	96.48	36653	37220	--	0	NA	35.2	not assigned.unknown	73	71	98	80.5	104	101	63	70	102	110.5	82	82	203	70	80	104	61	122	98	99.5	98	134	116.5	98	70	95	78	115	82.5	92	88	129	85	108	71	75	64	88
31	STMJI40TH	PGSC0003DMB000000035	Pot_ch01	96.77	302682	302960	AMP-activated protein kinase, gamma regulatory subunit	0	NA	35.2	not assigned.unknown	56.5	66	81	77	90	66	69	55	102	71	79.5	74	151.5	65	67	96	62	104	75	87	93.5	111.5	78.5	116	58	80	57.5	76	81	71	80	102	84	88	68	87.5	100.5	86.5
33	MICRO.1880.C1	PGSC0003DMB000000028	Pot_ch10	100	266832	266518	TGB12K interacting protein 3	0	TGB12K interacting protein 3 [Nicotiana tabacum]	27.3.39	RNA.regulation of transcription.AtSR Transcription Factor family	1115.5	1112	1540	1089.5	1921.5	1679.5	2411	2232.5	2079	2094.5	1265	1335	1897	1581	929	2834	901	1901	1429	2071	2592	4001	2076	1922	1761	1726	1313	1900	2222	1846.5	1649.5	2705	1641	1574.5	1095.5	1146	1720	1602
34	bf_suspxxxx_0040g01.t3m.scf	PGSC0003DMB000000001	Pot_ch01	100	4089090	4088919	Serologically defined colon cancer antigen 1 isoform 5	0	hypothetical protein [Arabidopsis thaliana]	35.1	not assigned.no ontology	319.5	320	424	347	447	468	356.5	244.5	776	356	448.5	308	498	340	392	565	371	414	540	443.5	463.5	549	335	366.5	343	388	379	479	311	324	476	370	407.5	472	396	252	363	366.5
35	MICRO.14560.C1	PGSC0003DMB000000672	Pot_ch01	91.86	109643	109814	--	0	NA	35.2	not assigned.unknown	57	49	64	66	57.5	59	46	50	57	50	60	50	180	48	61	62.5	47	59	66	53	51	54	54	55	55	67	50	59	66	62	54	50	53	66	49.5	58	58	50.5
36	MICRO.8798.C1	PGSC0003DMB000000085	Pot_ch02	92.6	1566045	1566472	Basic helix-loop-helix protein BHLH7	0	DNA binding / transcription factor [Arabidopsis thaliana]	27.3.06	RNA.regulation of transcription.bHLH,Basic Helix-Loop-Helix family	101	110	212	144.5	153	150	169	170	233	159	113	152	163	160	83.5	253	160	228	148	165	196	250	216	204	174	150	120	198	235.5	156.5	134	200	207	152	132.5	134	173	148
37	bf_mxflxxxx_0051d02.t3m.scf	PGSC0003DMB000000127	Pot_ch03	95.1	991069	991433	Conserved gene of unknown function	0	NA	35.2	not assigned.unknown	74	94.5	188	100.5	161	67	82	94	146	69.5	82.5	137	110	82	67	322	148	177	144	145	248.5	157	138.5	183.5	108	134	105	198	177	85	90	103	70	107.5	90	93	103	66
38	MICRO.8319.C1	Not Unique	#N/A	91.41	325482	325609	Gene of unknown function	0	NA	35.2	not assigned.unknown	51	97	69.5	69.5	70	107	60	54	95	113	74.5	90.5	65	59	51	82	57.5	73	77	62	124	91	50.5	69	59.5	68	61	50	69	57	58	60	63	73.5	65	53.5	76	71
39	MICRO.979.C1	PGSC0003DMB101000060	Pot_ch01	96.35	1195882	1196155	Zinc finger protein	0	Os03g0831900 [Oryza sativa (japonica cultivar-group)]	35.2	not assigned.unknown	414	381	522	451	643	509	619.5	699.5	639	530.5	351	563	541	358	273	831	310.5	627	614	558.5	551	1023	809	552	525	501	563.5	793	592	545.5	662	711	595.5	456	439	522	604	584.5
40	STMGB25TV	PGSC0003DMB000000058	Pot_ch07	97.07	1143083	1142845	Conserved gene of unknown function	0	NA	35.2	not assigned.unknown	116	193	210	217.5	194	232	227	211.5	474.5	175	173	265.5	399.5	152	213	408	205	275	280	263	210	213	209	308	161	170.5	109	206	266	139	242.5	261	205	236	161	358	295	314
41	MICRO.208.C1	PGSC0003DMB000000296	Pot_ch04	94.35	346755	347272	Transcription factor TCP7	0	Os12g0173300 [Oryza sativa (japonica cultivar-group)]	35.2	not assigned.unknown	85	87	110.5	93	95	102	130	67	147	122	96.5	108	207	101	84	214	83	196.5	103	133.5	256	196	100.5	130	102	136	77	113	139	121.5	161	143	97	144	79	143	111	117
42	MICRO.10145.C1	PGSC0003DMB000000400	Pot_ch03	99.15	70078	69725	Component of TRAPP complex	0	unknown protein [Arabidopsis thaliana]	29.3.99	protein.targeting.unknown	780.5	729	1213	888	1338	1233	1263	1325	1793	1268	787.5	1202	1220	865.5	596	1911.5	877	1768	1229	1438	1514.5	2115.5	1675	1354.5	955	1089	965.5	1615	1503	1147	1350	1514	1349.5	1173	838	1302.5	1183	1479.5
43	BF_LBCHXXXX_0050D11_T3M.SCF	PGSC0003DMB000000249	Pot_ch04	98.18	765917	766191	PNCBP	0	NA	35.2	not assigned.unknown	51	95	78	72	65.5	58.5	79	65.5	86.5	66	81.5	62	234.5	68	67.5	86.5	58	79	50.5	71	75.5	80	59	88	60	90	55	55	77.5	61.5	66	82	60	90	59	77	82	60
44	MICRO.12717.C1	PGSC0003DMB102000020	Pot_ch09	99.27	651678	652503	BRASSINOSTEROID INSENSITIVE 1	0	ATP binding / protein kinase/ protein serine/threonine kinase/ protein-tyrosine kinase [Arabidopsis thaliana]	30.2.11	signalling.receptor kinases.leucine rich repeat XI	41.5	54	54.5	64	46	48	47	46	50	48	58	50.5	63	48	49.5	61	44	62	52	47	49	55.5	49	50.5	49	58.5	49	49	59	53	51	54	51	57	47	56	60	47.5
46	bf_mxflxxxx_0011c07.t3m.scf	PGSC0003DMB000000154	Pot_ch03	91.51	1358451	1358036	--	0	NA	35.2	not assigned.unknown	42.5	51	54	68	46	48	49	47	53	48	58	51.5	76	46	53	59	46	57	49	46	47	53	55	47.5	48	57	46.5	48	58	49	52	49	54	54	47.5	52	60	49.5
47	MICRO.2384.C1	different hits	#N/A	98.04	263262	263619	Potassium transporter	0	KUP-related potassium transporter [Lotus corniculatus var. japonicus]	34.15	transport.potassium	51.5	71	66.5	89	63	62	72	61	84	62	75	80.5	110.5	58	75	111	57	110	56	63.5	71	76	72	71	56	69.5	62.5	67	78	78.5	55	91	73.5	69	55	73	79	66.5
48	SDBN001L18u.scf	PGSC0003DMB000000189	Pot_ch04	99.58	659658	659181	Hero resistance protein 1 homologue	0	NA	35.2	not assigned.unknown	55	68.5	57	72.5	53	59	49	51	54	72	76	55	103.5	67	64	122	50	66	76	49	74.5	56	71.5	66	50	69	68	69.5	60	65	66	70	54	57	48.5	78.5	63	50
49	MICRO.4263.C3	PGSC0003DMB000000110	Pot_ch09	99.59	1112609	1111877	DNA binding protein	0	NA	35.2	not assigned.unknown	61	68	68	104	68	61	66.5	59	108.5	66	73	78	123	64	70	96	66	104	64	64	70	82	68	67	61.5	76	58.5	64	72	74	57	74	78	78	59	80	78	72
50	cSTA5G21TH	PGSC0003DMB000000379	Pot_ch10	99.5	504468	505065	Conserved gene of unknown function	0	NA	35.2	not assigned.unknown	92	95.5	130.5	148.5	181.5	132.5	134	151.5	142	129	109	133.5	155.5	93	86	201.5	94	172	140	163	136.5	198	185	129	116	133	127	178.5	150	134.5	131	159	148	125	115	130	133	143
51	MICRO.16256.C2	PGSC0003DMB000000004	Pot_ch02	96.2	3411132	3411463	Surfeit locus protein 2 containing protein	0	unknown protein [Arabidopsis thaliana]	35.1	not assigned.no ontology	1288	750	1475	1094.5	2016.5	1544	1837.5	2086	1947	1438	897	1267	1538	1231	635.5	2377.5	1208	2005.5	1927	1659.5	1486	2573	2471	1335.5	1290	1690.5	1424.5	2352	2165.5	1910.5	1312.5	1726.5	1506	1440	912.5	1445.5	1580.5	1589
52	MICRO.13350.C1	No Significant Hit	#N/A	NA	NA	NA	--	0	ketol-acid reductoisomerase [Phytophthora infestans]	13.1.4.1	amino acid metabolism.synthesis.branched chain group.common	42	50	53.5	84	47	47.5	47	43	54	51	56	55.5	61	48	53	63	45	60	48	46	47	49	49.5	49	44	59	49	47	54	49	49	52	51	56	45	55	59	51
53	MICRO.193.C2	different hits	#N/A	99.09	157881	158211	--	0	NA	10.2	cell wall.cellulose synthesis	42.5	53	54	91	50	49	51	49	52	47.5	60.5	52	77	49	52	0	50	64	50	52.5	52	54.5	53.5	52	48	58	47	50.5	56	50	49	50.5	49.5	57	48	58	60	53
54	MICRO.2943.C1	PGSC0003DMB000000542	Pot_ch10	99.04	145781	145989	EMB2762 (EMBRYO DEFECTIVE 2762)	0	At2g17250/T23A1.11 [Arabidopsis thaliana]	35.1	not assigned.no ontology	94	89.5	130	143.5	111	115	152	107.5	127	82	156	115.5	176	122	111	148	107.5	155	108	86.5	113	113.5	108	96	121	138	94	123.5	126	114	103.5	128	116	99.5	73.5	136	101	126
55	bf_arrayxxx_0067a02.t7m.scf	different hits	#N/A	92.78	18028	18494	Receptor protein kinase	0	NA	30.2.6	signalling.receptor kinases.leucine rich repeat VI	54	68.5	86	133	70	67	76	68	108.5	79	76	73	113.5	63	66.5	105	74	116	81	75	84	98.5	88	81	69	84.5	64	78	89	85	68	85	71	85.5	65	102	96.5	77
56	MICRO.7063.C2	PGSC0003DMB000000334	Pot_ch09	96.94	98058	98643	Protein XRI1	0	unnamed protein product [Arabidopsis thaliana]	35.2	not assigned.unknown	262	228	291	507	408	165	291	325.5	323.5	238	124.5	447	332	145	198	439	155	409	319.5	303	471.5	553	278	266	194	265	164	249	252	197	255	283	410	303	215	217	303	222
57	bf_mxflxxxx_0018e09.t3m.scf	PGSC0003DMB102000106	Pot_ch10	96.92	711292	711745	DIV3B protein	0	MYB transcription factor [Hevea brasiliensis]	27.3.26	RNA.regulation of transcription.MYB-related transcription factor family	218	306	228.5	674	390	327	348	315	582	469.5	194.5	494	287	181	309	438	141	546	355	485.5	353	428	421	306.5	220	289	264	459	293	289	375	427.5	307	441	268.5	507	386	439
58	MICRO.1061.C2	PGSC0003DMB000000406	Pot_ch02	99.56	98326	98552	Glutathione transferase	0	unknown protein [Arabidopsis thaliana]	26.09	misc.glutathione S transferases	41	66.5	57	453.5	49.5	50	46.5	47	55	50	56.5	51	88	48	49.5	67	47	61.5	52	46	48	52	54	50	49.5	62	52.5	51	57	49	50	49	54	56	47	52	63	53
59	MICRO.3019.C1	PGSC0003DMB000000490	Pot_ch02	93.65	316008	316996	Heat shock protein binding protein	0	NA	35.2	not assigned.unknown	234	324	411	593	591	371	315.5	416	724	451.5	371	506.5	497	280	312.5	768	305	620.5	484	479	630.5	551	453	501	327.5	319	294	505	436	335	501.5	393	510.5	450	455.5	475	396.5	447
60	MICRO.3858.C1	PGSC0003DMB000000085	Pot_ch02	99.08	1092765	1094182	Pentatricopeptide repeat-containing protein, mitochondrial	0	membrane-associated salt-inducible protein like [Arabidopsis thaliana]	35.1.5	not assigned.no ontology.pentatricopeptide (PPR) repeat-containing protein	312	173.5	461	646	522.5	651	739	519	527	337	274.5	370	591	448	145	625.5	307	654	552	393.5	379	947.5	719	300.5	438	433	390	717	541	588	367	452	436	332	164	360	586	534
61	MICRO.16097.C1	No Significant Hit	#N/A	NA	NA	NA	--	0	NA	35.2	not assigned.unknown	52	96	94	313	48.5	55	102	52	106	117	59	91.5	65.5	103	123	165	67	78	73	104	63	134	55	56	58	59.5	96	55.5	53	83	52.5	100.5	60	142	56	184	115	125.5
62	MICRO.16220.C1	PGSC0003DMB000000021	Pot_ch09	97.47	2592323	2592087	Starch branching enzyme II	0	NA	2.1.2.03	major CHO metabolism.synthesis.starch.starch branching	3522	5515.5	5908	6327	8705	6942	5623.5	6483	10906.5	5769.5	6983	7877	5776	3463	6106	8582	4609.5	9199	5507	7064	6249.5	6856	7688	5337.5	4323	4381	3002	6871.5	6661	4458.5	7431	5593.5	6683	8280.5	4875.5	5524	4611	6458
63	MICRO.332.C1	PGSC0003DMB000000379	Pot_ch10	95.16	374195	375018	40S ribosomal protein S5	0	40S ribosomal protein S5 [Capsicum annuum]	29.2.2	protein.synthesis.misc ribosomal protein	12568.5	10281	23409.7	14945	23469.7	21408.1	33605.5	23424.3	19902.2	21195	8240.5	20707.2	21585.5	12658	9881	37626.5	11219	23893.5	19321.8	24522	23494.7	54390.6	27144.4	15543	14643	17782	18847	26354	25192.5	31157.3	16431	27249.7	16512	20544.7	7134	20150.2	19807.8	24200.2
64	MICRO.292.C2	PGSC0003DMB000000032	Pot_ch04	99.69	1474128	1473810	Gene of unknown function	0	NA	35.2	not assigned.unknown	4079	5694.5	7734.5	3255.5	7705.5	8740	5930	7559.5	11425	4476.5	4914.5	5897	4522	3093	2145	8011.5	5519.5	11006.5	9209.5	10712.5	5054	7626	6199	8625	4039.5	7690	8638.5	6598	9922	9228	6144	4496	9322.5	7691	6943.5	8732	5010	4742
65	MICRO.1573.C5	PGSC0003DMB000000093	Pot_ch03	100	1788115	1787903	UPA16	0	unknown protein [Arabidopsis thaliana]	33.99	development.unspecified	97	208	272	158	158.5	202	131.5	107.5	454	192.5	216	181.5	236	206	118	167	212	360.5	222	168	317	304	151	291	114	272	109	140.5	192	143.5	101	242.5	200	160.5	179	131	175.5	127.5
66	BF_LBCHXXXX_0041B09_T3M.SCF	PGSC0003DMB000000184	Pot_ch04	92.07	756402	756807	Conserved gene of unknown function	0	Os06g0214100 [Oryza sativa (japonica cultivar-group)]	35.2	not assigned.unknown	43	147	185.5	65	51.5	165	51	47	294	49	142	50	76	49	52	65	153	314	177	47	52.5	54	67	198.5	47	177.5	145	46	234.5	188	53	54.5	221.5	192	140	215.5	63	220
67	STMGM44TV	PGSC0003DMB000000004	Pot_ch02	96.28	2744935	2744383	Auxin-induced protein 5NG4	0	unknown protein [Arabidopsis thaliana]	33.99	development.unspecified	42	53	56	61	48.5	48	47	48	52.5	50	54	47	77	48.5	51.5	64	46.5	65	50	45	48	49	46	46.5	50	61	50	46	54	51	49	50	49	55	45	53	63	48
68	cSTA11H1TH	No Significant Hit	#N/A	NA	NA	NA	60S ribosomal protein L1	0	unknown [Solanum tuberosum]	29.2.2	protein.synthesis.misc ribosomal protein	710	186	631.5	339	632.5	802	760.5	501	546	479	202	435.5	747	411.5	251	616.5	306	839.5	678	519	644	1078.5	749	431	653	645.5	446.5	827	621	763	430	573	485	477.5	206	411	556	578.5
69	MICRO.3254.C2	PGSC0003DMB000000127	Pot_ch03	96.84	506209	506715	CONSTANS interacting protein 2a	0	CONSTANS interacting protein 2a [Lycopersicon esculentum]	27.3.16	RNA.regulation of transcription.CCAAT box binding factor family, HAP5	44.5	48	54	60	56	49	51.5	53	55	51	55	50	59.5	49	50	66	46	69.5	55	55	53.5	56.5	52	51	51	62	53.5	50	58.5	51	52	52.5	52	60	49	61	64	54
70	MICRO.10575.C1	PGSC0003DMB000000241	Pot_ch02	93.15	454186	454741	--	0	NA	35.2	not assigned.unknown	60.5	65	112	77	82	88	85	112.5	116.5	91	71	81.5	81	80	64	128	95.5	134	79	82	84	128	99.5	88	89	95.5	81.5	101.5	127.5	90	84	102	84	91	74.5	91	109	75
71	MICRO.786.C1	PGSC0003DMB000000147	Pot_ch08	99.65	414554	414269	Serine/threonine protein kinase	0	ATP binding / kinase/ protein kinase/ protein serine/threonine kinase/ protein-tyrosine kinase [Arabidopsis thaliana]	29.4	protein.postranslational modification	63	76.5	106	82.5	85.5	83	84	97.5	124.5	80	105	92	104	72.5	64	109	76	148.5	89	97	123	138.5	84	94.5	75	90	69	81.5	108	93.5	85	87	83.5	87	81	94.5	102.5	78
72	STMCQ36TV	PGSC0003DMB000000841	#N/A	98.09	9599	9858	Gene of unknown function	0	NA	35.2	not assigned.unknown	49	66	60	72.5	53	56.5	58	58	87	55	70	79	110	54	60	106.5	54	103	62.5	65.5	74	62	59	73	55	66	50	59	74	58	56	72	56	73	69	70	80	60
73	MICRO.14241.C1	PGSC0003DMB000000338	Pot_ch10	99.73	219322	218577	Ethylene response factor 3	0	ethylene response factor 3 [Solanum tuberosum]	17.5.2	hormone metabolism.ethylene.signal transduction	50	88	90	77	65.5	74	59	63	81.5	58	127	69	112	71	63	91	64	90	77	82	60	79	57	86	58	82	84	62.5	111	64	83.5	64	68	95	80	96	67	62
74	MICRO.17443.C1	No Significant Hit	#N/A	NA	NA	NA	--	0	hypothetical protein SNOG_03791 [Phaeosphaeria nodorum SN15]	35.2	not assigned.unknown	42	53	52	58	47	46.5	46	50	49	47	54.5	47	97	47.5	47.5	61	46	61	49	50	47	51	47	46.5	49	62	49	48	54	49	48.5	47	50	55	48	53	67	50.5
75	DarkCorner(10)	#N/A	#N/A	#N/A	#N/A	#N/A	#N/A	1				42	53	53	59	46	46	49	43.5	58	46	54	50	52	45	47	141	45	61	46	46	48	49	46	50	47	58	47	48	59	50	48	49.5	49	56	49	55	57.5	47
76	DarkCorner(11)	#N/A	#N/A	#N/A	#N/A	#N/A	#N/A	1				43	52	54.5	65	46	47	47	44	54	47.5	56.5	50	49	48	51	62	44	65	50	45	46	48	45	48	47	58.5	50	48	54	48	46	49	51	54	48.5	51.5	61	51
77	DarkCorner(12)	#N/A	#N/A	#N/A	#N/A	#N/A	#N/A	1				42	48	57	63	46	51	48	45	47	47	54	48	52	48	46	61	47	69	52	45.5	45.5	50	45	50.5	50	59	54	52	59	46.5	47	48	53.5	65	47	56	61	48.5
78	DarkCorner(13)	#N/A	#N/A	#N/A	#N/A	#N/A	#N/A	1				41	52.5	52	59	46	68	47	46	51	45	52	46	53	47	47	62	45	65	47	47	46.5	49	45	47.5	47	63	49	45	56	49	48	50	53	53	48	54.5	62	47.5
79	DarkCorner(14)	#N/A	#N/A	#N/A	#N/A	#N/A	#N/A	1				42	50	51.5	56	48.5	48	48	43	47	48	51.5	46	50	48.5	49	61	47	61	49	45	48	50	47	47	47	65	50	49.5	52	50	47	50	51	60	47	53	63	48.5
80	DarkCorner(15)	#N/A	#N/A	#N/A	#N/A	#N/A	#N/A	1				42	51	52	56.5	47	46	48.5	48	50	45	54	49	55	48	48	61	46	63	46	45	45	49	49	46	46	62	47	49	53	48	48	52	49	281	46	54	60	48
81	DarkCorner(16)	#N/A	#N/A	#N/A	#N/A	#N/A	#N/A	1				41.5	51	52	56	49.5	46	45	44	50	45	53	47	51.5	48	50	62	46	74	49	45.5	46	53	42	46	48	61	48	46	54.5	47.5	46	49	50	61	52.5	53	60	49
82	DarkCorner(17)	#N/A	#N/A	#N/A	#N/A	#N/A	#N/A	1				41	52	59	60	46	48	48	43	50	45	51	49	52	50	48.5	55	46	68	47	47	45	48	45.5	50	54	61.5	47	49	54	50	49	48	50	56	46.5	56	64	48
83	DarkCorner(18)	#N/A	#N/A	#N/A	#N/A	#N/A	#N/A	1				39	53	55	53	50	47	47	46	49	45	49	49	54	49	51	68	46	68	48	47	47	50.5	44.5	48	50	59.5	48	47	56	47	48	50	50	56	46.5	55	66	52
84	GE_BrightCorner(1)	#N/A	#N/A	#N/A	#N/A	#N/A	#N/A	1				1122	519	903	607	835	869	2154	1105	1480	1071	751	2047	908	611	441.5	948	636	1192	1827	658	1166	1100	1005	754.5	653	938	958	888	714	711	847	949	770	1153	526	1007.5	982	809
85	GE_BrightCorner(2)	#N/A	#N/A	#N/A	#N/A	#N/A	#N/A	1				1175	509	971.5	624	792	875.5	2213	1159	1494	1115	744	2137.5	859.5	582.5	461	926	611.5	918	1839	626	1138	1113	1024	770	683	848.5	1050	694	698	731	876	928	761	1266.5	519	888	903	792
86	GE_BrightCorner(3)	#N/A	#N/A	#N/A	#N/A	#N/A	#N/A	1				1650	513	955.5	760	832	923	2481	1433	1394	1230	910	2129.5	924	648.5	429.5	919	624	976	2079	584	1247	1259.5	1040.5	783	739	925	1221	908	760	791	941	1036	768	1301.5	563	988	888	887
87	DarkCorner(19)	#N/A	#N/A	#N/A	#N/A	#N/A	#N/A	1				41	50	54	61	46	49	46	44	50	46	56	46	53	49	50	60	45	56	48	43.5	49	53	43	47	48	54	47.5	49	64	48	45.5	49	51	53	103.5	50	58	52
88	DarkCorner(20)	#N/A	#N/A	#N/A	#N/A	#N/A	#N/A	1				41	48	53.5	62	47	46	45.5	44.5	49	44	56	70	51	50	47	65	45	54	48	47	46	50	46	47	187.5	57.5	49	47	58	51	47	49	48	52	161	51	52	51
89	DarkCorner(21)	#N/A	#N/A	#N/A	#N/A	#N/A	#N/A	1				39	47	53	58	45.5	44	44	44	48.5	47	54.5	107	52	52.5	47	62	44.5	54	48	45	46	50	96	47	46	57	50	47	66	48	45	47	48	51	46	52.5	53	49
90	DarkCorner(22)	#N/A	#N/A	#N/A	#N/A	#N/A	#N/A	1				39	47	51	58	45	46	46	47	52	46	51	46	51	49	46	62	44	56	49	46.5	46	49	62	47.5	48	57	48	49	61	51.5	48	47	48	51	49	52	57.5	51
91	DarkCorner(23)	#N/A	#N/A	#N/A	#N/A	#N/A	#N/A	1				41	48.5	56	53	44	46	48	44	49	48	53.5	46.5	48.5	49	50	61.5	44	52	47	47	49	47.5	49	47	47	56.5	50	43	60	52	50	49	47	50	49	52	58	47
92	DarkCorner(24)	#N/A	#N/A	#N/A	#N/A	#N/A	#N/A	1				40	46	53	58	43.5	44	45	43	49	51	55.5	46.5	54	50	49	60	43	61	47	45	45	51	47	47	46	54	47	46	56	47	48	47	47	55.5	46.5	50	60	48
93	DarkCorner(25)	#N/A	#N/A	#N/A	#N/A	#N/A	#N/A	1				39	52	52.5	53	46	47	45	44	49	49	54	49	52	47.5	47.5	63	44.5	54	47	46	47.5	49	49	48	46	56	47	46	56	50	48	49.5	46.5	54	49	48	56	50
94	DarkCorner(26)	#N/A	#N/A	#N/A	#N/A	#N/A	#N/A	1				42	51	56	57	48.5	46	46	45	48	46	56	47.5	47	47	51	65	42	58	45	44	47	50	48	47	44	58	51	47	59	50	48	49	47	53	46	51	57	50
95	DarkCorner(27)	#N/A	#N/A	#N/A	#N/A	#N/A	#N/A	1				39	54.5	52	53	47	47	45	41	50	45.5	54	45	51	47	49	62.5	42	55.5	47	44	46	49	48	47	46.5	54	48	48	57	47.5	49	53	48	53.5	47	51	58	47.5
96	bf_mxflxxxx_0065a07.t3m.scf	PGSC0003DMB000000105	Pot_ch01	99.03	1709840	1710248	Conserved gene of unknown function	0	NA	35.2	not assigned.unknown	350	348	473.5	268	496	604	441	349.5	545	422	539	379	581	380.5	341	575	253.5	493	304	364	681	595	616	446.5	403.5	401	255.5	653	819	486	426.5	441	473	411	245	545	408	436
97	bf_mxlfxxxx_0012h07.t3m.scf	PGSC0003DMB000000086	Pot_ch04	98.97	336924	337507	Cytochrome P450	0	cytochrome P450 [Pyrus communis]	16.2.1.08	secondary metabolism.phenylpropanoids.lignin biosynthesis.F5H	66	68.5	55	55	47	59	57.5	61	51	95	104	49.5	117	64	72	134	41.5	53	59	73	102	115.5	61	76	78	91	59	71	91.5	92	47.5	93	51	73.5	49	103.5	61	58.5
98	MICRO.13055.C1	PGSC0003DMB000000126	Pot_ch03	96.93	868019	868829	Membrane receptor 1	0	membrane located receptor-like protein [Nicotiana tabacum]	35.2	not assigned.unknown	155	307	1056	392	492	237.5	186	291	1207	349	496	563	418	456	323.5	1163.5	792	949	417	523	1025.5	889	481	693	430	420.5	288	488	584.5	205	334.5	396.5	377	396.5	358.5	508	378	202
99	MICRO.881.C2	PGSC0003DMB000000354	Pot_ch11	96.76	549599	549813	Small nuclear ribonucleoprotein G	0	unknown protein [Arabidopsis thaliana]	27.1	RNA.processing	920.5	560	1344	763	1336	1088	1873	1426	1425.5	1393	535	1227	1524	705.5	608	1545.5	502.5	1221	1748	1206.5	1050.5	1209	1712.5	1097	1549	1183.5	966	1566	1648	975.5	996	487	830	1119	882.5	1497	1321	1064
100	MICRO.15674.C1	PGSC0003DMB000000433	Pot_ch11	100	109869	109097	Peroxidase 15	0	peroxidase [Populus alba]	26.12	misc.peroxidases	44	52	66.5	54	53.5	51	50	43	61	49	68	50	84.5	50	51	71	45	71	55.5	58	53	73.5	57	54	51	62	52	56.5	58	54	51	53	49	61.5	55	54	62	52
101	BF_LBCHXXXX_0003A06_T3M.SCF	No Significant Hit	#N/A	NA	NA	NA	--	0	NA	35.2	not assigned.unknown	38	47	58	52	48	45	45	42	48.5	48	60.5	45	55	49	54	65	44	53.5	48.5	44	46	49.5	48.5	49	44	54	45.5	44	58	47	49.5	49	49	53	50	51.5	53	47.5
102	POAC916TP	PGSC0003DMB000000040	Pot_ch03	100	1357636	1357433	Beta-galactosidase	0	beta-galactosidase [Lycopersicon esculentum]	10.6.2	cell wall.degradation.mannan-xylose-arabinose-fucose	65	76	81	75	73.5	66	75	55.5	103	65	78	71	144	70	72	111	76.5	117	68.5	63	81.5	123.5	66	84	73	76.5	68	71	79	73.5	68	72	86	71	73.5	77	73.5	68
103	bf_stolxxxx_0057b09.t3m.scf	PGSC0003DMB102000099	Pot_ch02	100	962463	962867	Homeobox protein knotted-1-like LET6	0	Homeobox protein knotted-1-like LET6	27.3.22	RNA.regulation of transcription.HB,Homeobox transcription factor family	92	212	184	150	254	208.5	177	103	448	351	239.5	183	226.5	181	171.5	271	172	364	168.5	190.5	297	420	230	169	159	148	82.5	210	201	220	132	267	301	170	133	154	175	300
104	MICRO.6959.C1	PGSC0003DMB000000272	Pot_ch07	99.04	188578	188162	NUP155; nucleocytoplasmic transporter	0	Nuclear pore complex protein Nup155 , related [Medicago truncatula]	29.3.1	protein.targeting.nucleus	278	138	319.5	278	438.5	408	468	363	406.5	273.5	184	398	518	211	153	822	159	575	463	372	425.5	705	510	329	349	296	256	486	358.5	466	320	516	358	297	204	342.5	404	416.5
105	MICRO.12640.C1	PGSC0003DMB000000159	Pot_ch03	94.71	41087	41426	D-alanyl-D-alanine endopeptidase	0	Peptidase A22B, minor histocompatibility antigen H13 [Medicago truncatula]	29.5	protein.degradation	917.5	980.5	1604	1268	1853	1443.5	1538	1757	2905.5	1320	1241	1640	1563	1124.5	746.5	2496	1226.5	2957.5	1504.5	1651	1947.5	2404	1904.5	2013	1533	1411	1261	1920	1787	1358	1561	2054	1948	1431.5	1446	1631	1545.5	1533.5
106	MICRO.13802.C1	PGSC0003DMB000000215	Pot_ch06	100	246034	245833	Thylakoid membrane phosphoprotein 14 kDa, chloroplast	0	unknown protein [Arabidopsis thaliana]	35.2	not assigned.unknown	4328	6664.5	8967.5	5725.5	9298.5	8998.5	6728	7602	15102	8906.5	7660	6941.5	7043	6957.5	5568	10043.5	6919	10190	7992	9171	12048.5	10842	9116	10461.5	6561.5	7337.5	4731	7898.5	10629.5	9165	5955	9852	8752	8745.5	6751	9239	9164	7827.5
107	cSTA34J19TH	PGSC0003DMB000000284	Pot_ch01	95.88	833539	833635	Beta-glucosidase 01	0	NA	26.03	misc.gluco-, galacto- and mannosidases	44	51	57	58	51	50	49.5	50	57	205	64.5	49	73	49	50	228	44	62.5	52.5	48	51	56	49.5	47	47	60.5	47.5	52.5	58.5	53	48.5	55	53	58	45.5	54	61	51
108	MICRO.1089.C3	PGSC0003DMB000000244	Pot_ch02	99.33	360734	360436	Calcium-binding protein CML24	0	Vacuolar ATP synthase subunit C (V-ATPase C subunit) (Vacuolar proton pump C subunit)	30.3	signalling.calcium	41.5	53	55	57	47.5	46	46	47	55	48.5	63	50	111	47	51	61	44.5	57	49	45	46.5	54	49	46	49	56	48	47	59	50	49	49	48.5	52	45	53.5	62	52
109	STMHL35TV	PGSC0003DMB000000129	Pot_ch10	99.4	1474133	1474631	Leucine zipper transcription factor TGA	0	TGA transcription factor 2 [Populus tremula x Populus alba]	27.3.35	RNA.regulation of transcription.bZIP transcription factor family	95	238	213	156	162.5	157	159	130	222.5	248	232	197.5	224	147	129	281.5	115	278	133.5	206	267.5	299	162.5	185	103	144.5	154	137	197.5	186	154	229	165	246	155	318	193	186.5
110	cSTB41B12TH	PGSC0003DMB000000263	Pot_ch09	95.18	351179	351488	Endo-1,3-1,4-beta-d-glucanase	0	NA	35.2	not assigned.unknown	40.5	54	56	55	51	47	44	48	52	50	62.5	51	68	53	51	66	43.5	58	52	49	59	78	44	45	49	62	48	47	64.5	51	47	54	58	61	49	56.5	59	51
111	MICRO.16294.C1	PGSC0003DMB000000114	Pot_ch12	97.9	1440658	1440325	60S ribosomal protein L13a	0	60S ribosomal protein L13a-like protein [Solanum tuberosum]	29.2.2	protein.synthesis.misc ribosomal protein	11645	4664	13995.5	9731.5	21280.4	17120	22660.7	13101	20010.3	10548.5	4889	11392	17967	12070.5	4189	22227.4	8647	17629	22285	17038.5	18240	35775.7	24403.3	11631	14366	16836.5	14598	27091.1	20041.9	23468.4	14414	18613	13998	11833	6600	14526	16440.5	16541.5
113	MICRO.2255.C3	PGSC0003DMB000000136	Pot_ch01	98.56	1148807	1149362	LEXYL2 protein	0	LEXYL1 [Solanum lycopersicum]	33.99	development.unspecified	45	52	60	54	53	50	50	46	69	46	60	48	102.5	51	56	62	51	70	48	47	61	54	51	48	48	57	49	56	64	48	48	50	51	57.5	47	59.5	58	50
115	MICRO.10561.C1	PGSC0003DMB000000599	Pot_ch10	99.86	241515	240783	Ring domain containing protein	0	ring domain containing protein [Capsicum annuum]	29.5.11.04.02	protein.degradation.ubiquitin.E3.RING	80	125	70	149	145	113	84.5	278	108	195	125	356	145	61	115	254.5	53	141	64	226	75	105	128	207.5	61	92.5	135.5	94	79	108	260	334	247	170	157	295	160	143.5
116	MICRO.12222.C1	PGSC0003DMB000000150	Pot_ch06	100	842642	842878	F-box/leucine rich repeat protein	0	Leucine Rich Repeat family protein, expressed [Oryza sativa (japonica cultivar-group)]	29.5.11.04.03.02	protein.degradation.ubiquitin.E3.SCF.FBOX	132	160.5	303	195	294.5	271	237	206	457	307.5	183	229	285	182	141	328.5	187	461	291	284.5	387	444	407.5	309	200.5	249	125	315	297	257	265.5	391	287	325	125	187	292	307
117	E1A_r60_3	#N/A	#N/A	#N/A	#N/A	#N/A	#N/A	1				1943.5	9328	5581	3139	5284	6274	3203.5	3750	7268	5005.5	11486	5622.5	3957	4531.5	5769	4481	4299.5	3805	4702.5	6790	4462.5	2886.5	4732.5	9262	2973	4845	5366	5544	4174	3709.5	5808	5731	5297.5	6299	11043.5	1126	3154	2899
118	MICRO.2037.C1	PGSC0003DMB000000034	Pot_ch12	98.63	2114290	2112542	Zinc finger protein	0	Zinc finger, RING-type [Medicago truncatula]	29.5.11.04.02	protein.degradation.ubiquitin.E3.RING	809	1243	1956	1356	1755	1257	1231	1827.5	2610	1944	1658	1699	1709	1127	1012	2025	1175.5	2611	1613	1861.5	2367	2641	2285	1947.5	1310	1457	1013.5	1879	2179.5	1492.5	1742	2189.5	2207	1649	1634.5	1538.5	1434	1749.5
119	MICRO.14362.C2	PGSC0003DMB000000149	Pot_ch10	100	1092107	1092601	Phosphatidylglycerotransferase	0	phosphatidyltransferase [Arabidopsis thaliana]	11.3	lipid metabolism.Phospholipid synthesis	141	122	258	187	247	250	218.5	238	263.5	191	167	177	256	146	108	237	158	246	315.5	310	185	362	392	279	203	272	239.5	387	183.5	320.5	266	231	249	282	150	206	265.5	265.5
120	MICRO.13988.C1	PGSC0003DMB000000037	Pot_ch07	98.48	1909803	1909148	Axi 1 (Auxin-independent growth promoter)	0	axi 1 (auxin-independent growth promoter)-like protein [Arabidopsis thaliana]	17.2.2	hormone metabolism.auxin.signal transduction	151	198	309	246	249	289	347	302	435	264	219	277	347	217	180	472	252	429	323	292	392	376	330	372	214.5	209	179.5	266.5	393.5	252	316	323.5	293	234	173.5	297.5	318.5	354.5
121	bf_cswbxxxx_0016h11.t3m.scf	PGSC0003DMB000000292	Pot_ch08	93.85	126956	127378	RNA binding protein	0	NA	35.2	not assigned.unknown	52.5	84.5	149	71	74	70.5	68	132	69	61	71	64	100.5	59	82	224.5	50	75	71	129.5	167	358	230	137	149	66.5	155.5	240	155	200	165.5	68	172	60	93	60	77	159
122	MICRO.15661.C2	PGSC0003DMB000000004	Pot_ch02	99.52	1094419	1094839	Kanadaptin	0	unknown protein [Arabidopsis thaliana]	35.1	not assigned.no ontology	593	574	940	692	1053	869	864	896	1446.5	831	673.5	870	989	677	488.5	1252.5	716.5	1200	1032	822	1205	1577	1142	894	691	748	559.5	1115.5	1030.5	832.5	894	1142	1086.5	993	666	954.5	806	1004
123	MICRO.331.C117	PGSC0003DMB000000404	Pot_ch04	93.79	473592	474314	Receptor-like serine-threonine protein kinase	0	NA	35.2	not assigned.unknown	48	81.5	95	57	68	48.5	60	51	114	58	79.5	76	104	57	58	125	86.5	119	82.5	82	90	130	61	99	60	77.5	55.5	66	70	55	62	61	59	99	68	80.5	69	56
124	MICRO.2746.C3	PGSC0003DMB000000305	SL2.10ch10	99.33	671011	671603	Poly-A binding protein	0	RNA-binding region RNP-1 (RNA recognition motif) [Medicago truncatula]	27.1	RNA.processing	2560.5	2359	4120.5	2566	4823	3900	4067	3997	4630	3338	3036	2930.5	3521.5	2967	1549	4637	2450	4562.5	3751	3396	5047	6268	4867	3962	3102	3215	2530	4638	5049.5	4480	4072	4473.5	4157	3258	2309	3299.5	3837	3463.5
125	MICRO.4446.C1	PGSC0003DMB000000096	Pot_ch07	99.42	191382	191552	Calmodulin binding protein	0	MLO14; calmodulin binding [Arabidopsis thaliana]	20.1.03	stress.biotic.signaling	74	104	96	123	143	85	109	108	153	98	146	148.5	184	89	98.5	165.5	107	203.5	112	218	106	138	129	159	85.5	95	102	119	105.5	98	141	181	99	167	147.5	249	142	149.5
126	SDBN006L17u.scf	PGSC0003DMB000000464	SL2.10ch01	96.64	28971	28557	--	0	NA	35.2	not assigned.unknown	40	55	54	62	50	48	47	45	50	47	58.5	50	154	47	49	58.5	44	61	48	48	44	56	48	50	48	56	47	51	55	48	49	51	52	55	46	55.5	56	49
127	MICRO.15870.C2	PGSC0003DMB000000052	Pot_ch06	96.46	2105255	2106356	Conserved gene of unknown function	0	unknown protein [Arabidopsis thaliana]	35.2	not assigned.unknown	41	90	59	69	51	50	46	52	62	54	61.5	51.5	86	82.5	53	61	91	68	49	50	74	95.5	47	61.5	45	69	65	53	56	55	50	55	53	65	78	56	72	49
128	POCBQ65TP	PGSC0003DMB000000528	Pot_ch02	99.8	307034	306011	ABC transporter I family member 11, chloroplastic	0	NA	35.2	not assigned.unknown	40.5	48	54.5	67	52.5	49	47.5	46	53.5	52	63	55	55.5	51	55	66	46	66	52	50.5	52	56	52	54	47	57.5	50	51.5	58	50	53	57	50.5	60.5	52	60	62.5	52
129	MICRO.8483.C3	PGSC0003DMB000000772	SL2.10ch06	97.55	117222	117832	Membrane channel protein	0	membrane channel protein [Solanum tuberosum]	34.19.2	transport.Major Intrinsic Proteins.TIP	78	69	102	106	140	116.5	98	95	164	79	68.5	106	126.5	95	70	88	78.5	141.5	77.5	129.5	84.5	186	140	133	126	108	108	142	123	84	64	94	85	102	78	85	89	98
130	cSTB31L18TH	PGSC0003DMB000000140	Pot_ch12	97.08	645854	645514	AP2/ERF domain-containing transcription factor	0	NA	35.2	not assigned.unknown	55	71	74	98	76.5	60	53	72	110	63	75	64	134	68.5	89	109.5	64	109	75	79	69.5	94	93.5	81.5	73	90	64	98	71.5	76	71	90	90	100	73.5	71	71	84.5
131	MICRO.621.C1	PGSC0003DMB000000101	Pot_ch11	98.25	1309234	1308437	Syntaxin	0	putative pentatricopeptide repeat-containing protein [Ipomoea trifida]	35.1.5	not assigned.no ontology.pentatricopeptide (PPR) repeat-containing protein	82	58	90	86	89.5	77	93.5	64.5	91.5	71	66.5	68	119	65.5	66	99	61.5	119.5	72	79	88	117	97.5	66	70	91	66	93	97	102	65	105	72	91	57	86	90.5	77.5
132	MICRO.16023.C1	PGSC0003DMB000000173	Pot_ch01	99.69	934733	935385	Transposon protein	0	unknown protein [Arabidopsis thaliana]	35.2	not assigned.unknown	174	121	258	246	274.5	201.5	218	193	364.5	245	151	253	310	172	150	337.5	170	446	260	263	304	367.5	280	230	215	203	173	287	322	228	236	339.5	299	228	169	274	219	255
133	148B11AF.esd	PGSC0003DMB000000047	Pot_ch07	96.33	1368463	1368816	Eukaryotic initiation factor iso-4F subunit p82-34	0	Initiation factor eIF-4 gamma, middle; Initiation factor eIF-4 gamma, MA3 [Medicago truncatula]	29.2.3	protein.synthesis.initiation	63.5	82	94	124.5	84	82	70	107	109	89	115	95.5	97	58	70.5	175.5	73	133.5	74	81	70.5	127	109	79	68	95.5	74	98.5	105	68	104.5	92.5	115	101	127.5	113.5	85	92.5
134	MICRO.14327.C1	PGSC0003DMB102000031	Pot_ch12	95.04	1239499	1239029	--	0	NA	35.2	not assigned.unknown	40	50.5	54	86	53	48.5	51	43	49	52	53	51	56	46	50.5	59	46	56	47.5	45	64	49	50	48	45	53	47	45	56	50.5	44	49	49.5	54	46	51	108	46
135	ETG02_36680	#N/A	#N/A	#N/A	#N/A	#N/A	#N/A	1				42	52	55	87	49	48	46	46	49	46	59	47	86	49.5	49	58	50	62	48	46	48	51	53	48	46	66.5	50	48	53	52	47	52	50	56	46.5	53	57.5	48.5
136	STMHK84TH	PGSC0003DMB000000103	Pot_ch05	96.38	764398	764809	Interleukin-1 receptor-associated kinase	0	NA	35.2	not assigned.unknown	66	96	125	132	106.5	140	74	63	212	163	160	92.5	153	95.5	121	112	95	154	93.5	97	107	185	113	115.5	84	105	73	130.5	120	126.5	82.5	142	151	110.5	123	133.5	97	67.5
137	bf_ivrootxx_0063f03.t3m.scf	PGSC0003DMB000000412	Pot_ch01	100	174371	174574	RNA-binding protein AKIP1	0	NA	35.2	not assigned.unknown	99	164	226	176	228	191.5	165.5	218	290	238	297	221	269	137	219	255	160.5	342	174	292	292	312.5	215	220	131	199	130	236.5	244	192	204.5	287	263	357.5	160	324	209	229
138	MICRO.14295.C1	PGSC0003DMB000000126	Pot_ch03	99.72	557008	556306	Surfeit locus protein	0	unknown protein [Arabidopsis thaliana]	35.1	not assigned.no ontology	78	85	98	122	86	82	98.5	89	104	91	91.5	80	89.5	72	76	124	71	122.5	82	95.5	99	137.5	98	88	76	85.5	82	84	101	97.5	84	80	89.5	99	69	118	90	106.5
139	MICRO.9980.C1	PGSC0003DMB000000174	Pot_ch09	100	371040	370315	Peroxisomal membrane protein	0	unknown protein [Arabidopsis thaliana]	35.1	not assigned.no ontology	503	130	413	401	754	583	602	637	536	459.5	149	461	717	214	175.5	803	145.5	775	784.5	573	523	1150	855	378.5	502	383.5	478.5	981	435	553.5	631	545	465	406	231.5	510	541	568
140	BPLI17C9TH	PGSC0003DMB000000314	Pot_ch12	92.05	694215	693553	ATP synthase delta chain, chloroplastic	0	ATP synthase delta chain, chloroplast precursor	1.01.04	PS.lightreaction.ATP synthase	7125	13185.5	16502	11034	17451.5	16805	12691	13766	35292	18992	16147	12901.5	14405	12013	11404	16779	11521	20085.8	14403	18068	25367.1	28341.5	13919.5	20101.1	9483	12609	6724.5	13339	22923.9	16187	12119	14993.5	14922.5	17244	12930	15851	19475.5	11535
141	E1A_r60_a97	#N/A	#N/A	#N/A	#N/A	#N/A	#N/A	1				289	470	501	501	644	596	356	234.5	422	450	357	561	476	377	597	285	306	214	427	605	261	237	364	431	314	572	530	725.5	379	418	479	377	313	607	700.5	324.5	341	350
142	bf_cswbxxxx_0031a04.t3m.scf	PGSC0003DMB000000531	Pot_ch01	93.31	15678	15935	Chromatin remodeling complex subunit	0	NA	27.3.44	RNA.regulation of transcription.Chromatin Remodeling Factors	44.5	54	58	406	56	52	51	47	73	49	58	53	96	46	53	72	50	76	51	53	58	82	64	56.5	49	60	53.5	57	60	57.5	57	55	51	60	52	57	71.5	51
143	STMIL50TV	PGSC0003DMB000000341	Pot_ch08	90.23	367740	368416	Disease resistance protein	0	Putative disease resistance protein, identical [Solanum tuberosum]	20.1.02	stress.biotic.receptors	41	0	56	415	51	50	48	46	50.5	46.5	54	48	60	50	52.5	61	46	61	50	46	54	53	53	46	47	60	48	51	60	52	47	52	49	54.5	44	55	61	50.5
144	MICRO.3818.C1	PGSC0003DMB000000732	Pot_ch02	99.68	45339	45024	DNA-damage-inducible protein f	0	hypothetical protein OsI_009379 [Oryza sativa (indica cultivar-group)]	35.1	not assigned.no ontology	41	52	68	356	49	46	52	46	50	47.5	55	48	79	49	51.5	68	47.5	62	46	47	47	51.5	54	50	46	62	50.5	49	55	50.5	51	48	50	57	47	56	62	50.5
145	MICRO.3139.C1	PGSC0003DMB101000012	Pot_ch02	97.83	375985	376537	Heavy metal cation transport atpase	0	HMA1; copper-exporting ATPase [Arabidopsis thaliana]	34.12	transport.metal	186.5	296	362	501	350	265.5	240	269	555	298	346.5	351.5	324.5	196	271.5	430.5	204	440	285	324.5	435	529	252.5	395.5	256	254.5	191	256	301	231	368	328	344	358	322.5	284	326	270
146	bf_arrayxxx_0086e09.t7m.scf	No Significant Hit	#N/A	NA	NA	NA	--	0	NA	35.2	not assigned.unknown	42.5	53	61	296	57	50	55	54	58.5	49	54	54	59	48	51	69.5	47	80	49	47	50	57	54	51	50	63	56	52	59	51	57	56	49.5	58	54	56	65	50
147	SSBT004H23x.scf	PGSC0003DMB000000384	Pot_ch09	96.7	468010	467920	Nt-iaa2.3 deduced protein	0	NA	17.2.3	hormone metabolism.auxin.induced-regulated-responsive-activated	206	328	375	426.5	329	241.5	249	281	320	231.5	222	217	305	362.5	155	386	403	236	336	316.5	404	317	245	192	297	279	426	372	337	254	300	217.5	191.5	285	322	311.5	242	201
148	MICRO.17568.C1	PGSC0003DMB000000265	Pot_ch02	100	389837	390191	Zinc ion binding protein	0	zinc ion binding [Arabidopsis thaliana]	27.3.99	RNA.regulation of transcription.unclassified	519	604	703.5	609.5	829.5	584	581	830	1181	718	849	743	706	492	489.5	968	662	1177	734	865	1050	1260.5	770	791	634	541	500	750	631.5	566.5	789	748	821	683	782.5	875.5	651	578
149	cSTA20C1TH	No Significant Hit	#N/A	NA	NA	NA	Speckle-type POZ protein	0	NA	35.2	not assigned.unknown	41	52	51	67	49.5	52	51	48	59	52.5	50	50	65	48	52	62	48	64	49.5	48.5	51	53	46	50	50	59	48	49	52	50.5	48	50	48	58	46	53	59	53
150	MICRO.6941.C2	PGSC0003DMB000001408	#N/A	99.72	6167	6517	Vacuolar protein sorting protein	0	unknown protein [Arabidopsis thaliana]	35.2	not assigned.unknown	97	127	249	242	394	476	273	181	482	569.5	245	319.5	325	304	205	296	255	485.5	223.5	339	342	477	216	386	149	152.5	105	189	210.5	244	136.5	310.5	185	332.5	118	293	258	185.5
151	bf_arrayxxx_0090c12.t3m.scf	PGSC0003DMB102000010	Pot_ch01	90.89	1026522	1026106	Mosaic virus helicase domain-binding protein	0	NA	35.2	not assigned.unknown	39	51	56	57	51	54	48	48.5	53	47	55	49.5	82.5	49	54	61	45	64	49	49.5	50	53	44	48	50	58	50	50	56	50	50	48	49.5	58	45.5	54	62	50.5
152	SSBN002D07u.scf	PGSC0003DMB101000027	Pot_ch10	93.52	185485	186050	--	0	NA	35.2	not assigned.unknown	41	48.5	53	54	46	50	46	45.5	49.5	46	52	50	68	45.5	55	61	46.5	60	48	49	49	47.5	46	49	50	57	49	48	54	51	48	49	50	57	47	56	62	48
154	MICRO.5880.C1	PGSC0003DMB000000004	Pot_ch02	100	2876626	2876808	Farnesyl-protein transferase beta subunit	0	farnesyl-protein transferase beta subunit [Solanum lycopersicum]	29.4	protein.postranslational modification	82	120	165	109	119	144.5	125	134	188	126	129	182	231.5	103	98	208	89	223	122.5	146.5	191.5	254	136	169	112	136	86	111.5	163.5	121	146	164	195	163	114	138	137.5	163.5
155	MICRO.13818.C2	PGSC0003DMB000000202	Pot_ch05	98.87	936468	936027	Protein Pop3	0	Os01g0516600 [Oryza sativa (japonica cultivar-group)]	35.1	not assigned.no ontology	2280	2527	3757	2679	3818	3361	3772	4701.5	5620.5	3924	2440	3603	3160	2182	2087	4981.5	2407	5326	4317	4025	4566	5467	4951.5	4401.5	3284	3219	4297	4518	3362	3616.5	4140.5	3483	4173	3754	3441.5	3967	3032	3994.5
156	cSTC2K13TH	PGSC0003DMB000000189	Pot_ch04	93.67	669989	669433	NRC1	0	NRC1 [Solanum lycopersicum]	35.2	not assigned.unknown	58	66.5	61	61	53	50	73	53	60.5	82.5	66	53	179	61	71	94	53	71.5	54	92	81	61	51.5	71.5	66	84	52	51	66	73	70	79.5	53.5	90	48	85	66	52
158	STMIF96TV	PGSC0003DMB101000083	Pot_ch08	91.62	8885	8509	Gene of unknown function	0	NA	35.2	not assigned.unknown	41.5	57	59	61	49	53	54	50	55	50	61	54	74	49	55	71	47	73.5	49	52	51.5	54	49	55	47	64	52	49	60.5	53	54	53	57.5	63	50	59.5	64	52.5
159	MICRO.10473.C2	PGSC0003DMB000000821	SL2.10ch10	96.47	27156	28002	12-oxophytodienoate reductase 1	0	Chain A, Crystal Structure Of 12-Oxophytodienoate Reductase 1 From Tomato Complexed With Peg400	17.7.1.5	hormone metabolism.jasmonate.synthesis-degradation.12-Oxo-PDA-reductase	455.5	579.5	526	696	717	833	357	920	1012	887.5	993	617	585	336	431.5	766	325	829	642.5	921	441	785.5	831.5	890	519.5	481	528	645.5	818	841.5	1189	550	1098.5	674.5	859	774	673	572
160	DarkCorner(28)	#N/A	#N/A	#N/A	#N/A	#N/A	#N/A	1				41	48	57	62	43	46	46	45	162	47	52	111	50	48.5	47	62	44	62	50	44.5	46	50	44	45	47	60	47	47	56	48	47	47	52	56	47	51	60	51
161	DarkCorner(29)	#N/A	#N/A	#N/A	#N/A	#N/A	#N/A	1				42.5	50.5	51.5	64.5	45	46	45	46	50	48	53	48.5	49	46	47	58	43	61	49	44	47	47	44	45	47	60	50	46	52	51	46	47	51.5	60.5	44	51	54	49
162	DarkCorner(30)	#N/A	#N/A	#N/A	#N/A	#N/A	#N/A	1				39	51	53	62	46	95	47	41	50	48	54	50	56	47	47	61.5	46	65	49	45	49	50.5	46	48	47	59	47	46.5	55	50	47	47	57	63	44.5	51.5	59	47
163	DarkCorner(31)	#N/A	#N/A	#N/A	#N/A	#N/A	#N/A	1				40	53	55	58	50	66	45	48	51	47	50.5	48	51	50	46	62	46	61.5	51	50	49	49	46.5	44	44.5	60	51	47	54	48	46	51.5	52	59	45	53	60	48.5
164	DarkCorner(32)	#N/A	#N/A	#N/A	#N/A	#N/A	#N/A	1				41.5	50.5	56	55	49	46	46	45	50	47	67.5	49	50	48	47	64	46	63	51	46	47.5	55.5	43	48	47	62	47	48.5	55	49	45	54	50	251	47	54	60	47
165	DarkCorner(33)	#N/A	#N/A	#N/A	#N/A	#N/A	#N/A	1				40	52	61.5	55	50	45	45	47	50	43.5	53	49	51	48	45.5	58	45	68	47	47	47	51	44	46	48	61	47	50	57	48	46	50	51	207	54	57	61	47
166	DarkCorner(34)	#N/A	#N/A	#N/A	#N/A	#N/A	#N/A	1				42	50	53	56	52	45	45.5	46	49	45	52	50	53	50	45	58	45	68	47	53	46	50	45	46	54	59	49	47.5	55	49	48	48	50	63	156	54	61	47
167	DarkCorner(35)	#N/A	#N/A	#N/A	#N/A	#N/A	#N/A	1				40.5	50	54.5	55	49	46	47	45	51	43	50.5	48	53	49	48	64	44	71	49.5	48.5	46	47.5	45	46	48	66	50	47	58	45	48	48	49	59.5	47	57	61	47
168	DarkCorner(36)	#N/A	#N/A	#N/A	#N/A	#N/A	#N/A	1				40	51.5	56.5	56	49.5	46	48	46	47	46	51.5	49	56	48	54	64	45	67	46	46.5	46	48.5	43	50	48.5	59	49	47	54	47	45	50	49	55	45	55	68	47
169	DarkCorner(37)	#N/A	#N/A	#N/A	#N/A	#N/A	#N/A	1				40	49	52	52	50	46.5	47	46.5	50	47	49	56.5	49	51	57.5	70	42	70	47	50	45	52	45	45	48	60	48	44	54.5	50	48.5	50	50	56.5	46	55	59	49
170	GE_BrightCorner(4)	#N/A	#N/A	#N/A	#N/A	#N/A	#N/A	1				1101.5	503	942.5	591	799	852	2067.5	1036.5	1450.5	1095	714.5	1968	870	567.5	488	918	573	954	1735.5	631	1128	1148.5	991	731	644	830	940	665.5	708	708	848	901	765	1164	523	866	894	770
171	DarkCorner(38)	#N/A	#N/A	#N/A	#N/A	#N/A	#N/A	1				41	50	56	66	46	47	46.5	46	49	45	62	45	52	50	48	77.5	45	56	48.5	44	49	52	46	48	51	59	48	48	61.5	48	46	49	52	50.5	46.5	48	59	50
172	DarkCorner(39)	#N/A	#N/A	#N/A	#N/A	#N/A	#N/A	1				44	48	54	58	48	45.5	46	46	50	45	57.5	46.5	50.5	51	49.5	61	44	54	47.5	43	45	51	48	47	45.5	55	49	47	58	52.5	46	47	47	54	73	51.5	54	51
173	DarkCorner(40)	#N/A	#N/A	#N/A	#N/A	#N/A	#N/A	1				41	47.5	53	59	44	46	47	45.5	51	45	57.5	46	51	51	49	59	44	56	48	43	44.5	50	45	47	187	58	49.5	47	62	48	49	49	48.5	54	161	50	56	50
174	DarkCorner(41)	#N/A	#N/A	#N/A	#N/A	#N/A	#N/A	1				42	47	55	58	48	46	46	42	51	48	58	62	52	48	51	60	45	51	46	43.5	43	48	52	46	96	56	47.5	47	64	49	46.5	50	48.5	54	51	54	53	48.5
175	DarkCorner(42)	#N/A	#N/A	#N/A	#N/A	#N/A	#N/A	1				41	48	55	57	49	47	45	44	49.5	45	52	60	49	50	46	60	45.5	58	49	47	45	47	79	46	48	56	47	44	98	50	49	48.5	46.5	52	48	52	58	47
176	DarkCorner(43)	#N/A	#N/A	#N/A	#N/A	#N/A	#N/A	1				42	48.5	56	57.5	49	44	46	44.5	51	45	52	44	52	50	47	59	42	54.5	50	45	45	53	50.5	47	47	58	46	47	62.5	50.5	48	51	49	51	46	53	55	48
177	DarkCorner(44)	#N/A	#N/A	#N/A	#N/A	#N/A	#N/A	1				41	48	54	56	45	46	49	44	50.5	49.5	53.5	45	52.5	50	48.5	58	45	57	45.5	45	47	47	48	47	45.5	55	47	45	54	48	49	47.5	49	54	49	52	57	51
178	DarkCorner(45)	#N/A	#N/A	#N/A	#N/A	#N/A	#N/A	1				41	48	52.5	55	47	47	45	44	49	46	54.5	46	49.5	50	47	59	45	52	48	46	45.5	53	49.5	46	46	53	45.5	48	56	46	46	48	48	51	46	52	54	46
179	DarkCorner(46)	#N/A	#N/A	#N/A	#N/A	#N/A	#N/A	1				42	47.5	54	53	46	48	48	44	49	48	54.5	46	49	47.5	46	60	44	54	46	47	43	50	49	47	46	54	47.5	46	57	47	48	49	50	53	46.5	48	56.5	47.5
180	DarkCorner(47)	#N/A	#N/A	#N/A	#N/A	#N/A	#N/A	1				43	50	56	56	50	48	45	45	50	45.5	55	46	48	50	53	56.5	43	53	47.5	46	45	49	45	46	45	54	48.5	45	59	46	45.5	50	48.5	57	45.5	49	60	49
181	ACDA04576F04.T3m.scf	PGSC0003DMB102000083	Pot_ch02	94.37	453987	453762	TSJT1	0	TSJT1-like protein [Solanum tuberosum]	35.2	not assigned.unknown	44.5	54	57	57	50	49	49	42	51	49	60	47.5	143.5	49	52	61.5	43	56.5	47	47	48	54	53	51	48.5	57	48	48	58	51	50	50	50	53	46.5	51	58	51
182	MICRO.1857.C1	PGSC0003DMB000000309	Pot_ch09	99.13	56638	56868	Protein induced upon tuberization	0	protein induced upon tuberization [Solanum demissum]	33.99	development.unspecified	63	97.5	51	74.5	62	217	91	72.5	608	156	500	55	57	246	67	103.5	334	174	93.5	100	186	49.5	89	147	80	155.5	67	71	307	97	80.5	115.5	58.5	87	100.5	95	144	84.5
184	MICRO.9461.C1	PGSC0003DMB000000410	Pot_ch05	95.57	442932	442620	Conserved gene of unknown function	0	unknown protein [Arabidopsis thaliana]	35.2	not assigned.unknown	41	51	58	57	50.5	50.5	50	48	54.5	51	70	54	83	48	53	66	46	64	52	50	51	57	50	53	50	58	50	49	58	52	49	52	52	55.5	180	57.5	60	53.5
185	MICRO.4120.C2	PGSC0003DMB000000048	Pot_ch08	98.22	1094552	1094832	Pathogenesis-induced protein	0	putative pathogen-induced protein [Solanum commersonii]	35.2	not assigned.unknown	451	2102	1708	627	789.5	712	824	973	1306	914	1597.5	873	1275	628.5	1002	1638	926	1355.5	697.5	1307	2051	1572	1424.5	2082	1034	704	625	1193	1198.5	746.5	978	0	1342	700.5	1591	1430	1151.5	552
186	MICRO.4884.C1	different hits	#N/A	96.01	73781	74529	--	0	NA	35.2	not assigned.unknown	39.5	58.5	56	54	47	50	46	48.5	52.5	50	61	49	89	49	62	59.5	45	60	49.5	46.5	47	51	49	52	48	58.5	50	49	57.5	50	47	49	47.5	57	50	52	57.5	49
187	POCD427TP	PGSC0003DMB000000285	Pot_ch04	99.66	667631	668522	Short-chain dehydrogenase/reductase	0	short-chain dehydrogenase/reductase [Solanum tuberosum]	26.22	misc.short chain dehydrogenase/reductase (SDR)	219.5	291	463	278	457	494	241.5	186	819	397	536	346	277	261	359	388	503	564	485	486.5	435	546	332	409.5	338	299	268	411	542	334	315	394	374.5	367	414	332	332	389
188	MICRO.17454.C1	PGSC0003DMB000000466	Pot_ch09	98.89	213430	213788	Conserved gene of unknown function	0	NA	35.2	not assigned.unknown	218	162	227.5	214	330.5	238	325	472	430.5	271.5	168	278	229	140	123	329	162.5	519.5	279.5	391.5	284	485.5	388	307	281.5	180	359	365	239.5	278	298	382.5	391	182	310	314.5	350.5	411
189	POCBT10TP	PGSC0003DMB101000051	Pot_ch05	92.05	1642350	1642932	--	0	NA	35.2	not assigned.unknown	61	78	124	83	102	108.5	68.5	62	128.5	99	126.5	112	154.5	73	81	123	78	116	142	83	147	100	82	101	77	94	66	95	127	82	102	126	96	108.5	99.5	146	102	88
190	POADX92TP	PGSC0003DMB000000150	Pot_ch06	98.4	1314224	1314910	ATP binding protein	0	NA	35.2	not assigned.unknown	39	49	55	56.5	47.5	50	46	45.5	50	48	65	53	82	48.5	52	64	46	61	48.5	47	50	48	48.5	49	51	56.5	48	49	57	49	46	52	50	52	47	52	62	50.5
191	MICRO.652.C2	PGSC0003DMB000000173	Pot_ch01	99.77	658650	658222	Protein binding / zinc ion binding	0	protein binding / ubiquitin-protein ligase/ zinc ion binding [Arabidopsis thaliana]	29.5.11.04.02	protein.degradation.ubiquitin.E3.RING	92	60	103.5	96.5	126	107.5	106	87.5	107.5	101	86	91.5	208.5	83	63	144	58.5	147	119.5	114	113.5	190	136	90	90	116	80	146	116	113	92	117	103.5	98.5	69	109	107	118
193	MICRO.2906.C1	PGSC0003DMB000000363	Pot_ch01	100	187189	187484	Microsomal signal peptidase 23 kD subunit	0	Os09g0556000 [Oryza sativa (japonica cultivar-group)]	29.3.4.99	protein.targeting.secretory pathway.unspecified	4157	2864	4853.5	4113.5	6693	5051	5705	6189	7735	4431.5	2931.5	4507.5	5071.5	3544	1800.5	7693	3229	7006	6204.5	6441.5	5786.5	9641	6502	4851.5	4649	4159	6608	6562	5542.5	5416	5088	6061.5	6055	4492.5	3576	6445	5004	5445
194	MICRO.14641.C1	PGSC0003DMB000000274	Pot_ch08	99.45	363337	363155	Lon protease homolog	0	ATP binding / ATP-dependent peptidase/ nucleoside-triphosphatase/ nucleotide binding / serine-type endopeptidase/ serine-type peptidase [Arabidopsis thaliana]	29.5.05	protein.degradation.serine protease	142	140.5	218	129.5	134	112	110	101	222	119.5	147	112	233	140	183	191	126	160	120	120	220	202	105	132	145	122	167	142	142	121	100	119	145.5	156	152	170	100.5	108
195	BF_LBCHXXXX_0036A03_T3M.SCF	PGSC0003DMB000000026	Pot_ch03	100	2409039	2409182	Structural constituent of cell wall	0	NA	35.2	not assigned.unknown	41	49	53	53	46	47	44	46	54	47	62	50	100	49	52.5	64	47	60	50	45	46	52	46	48	46.5	58	52	47	60	52.5	44	51	50	57.5	44.5	58	61	48.5
196	BF_LBCHXXXX_0028E05_T3M.SCF	different hits	#N/A	97.67	262946	263160	--	0	NA	35.2	not assigned.unknown	40	59.5	55	52	51	50.5	47	47.5	50	51	57	48	52	49	51	59	45	58	45	45	45	55	56	48	47	58.5	48	63	58	48	47	53	47	54	64	53	63	50
197	MICRO.17349.C1	PGSC0003DMB000000149	Pot_ch10	99.55	592677	592010	AGAP003409-PA	0	Unknown protein [Medicago truncatula]	35.2	not assigned.unknown	102	162.5	100	159	232	150.5	224	216	298.5	189	222.5	269	181	195.5	172	423	143	305	101.5	133	340	255	157	102	148	98.5	158	112	254	91	198	350	209	129.5	189	224	185	215
198	MICRO.7107.C2	PGSC0003DMB000000039	Pot_ch03	99.7	1188432	1187120	Oligopeptide transporter	0	oligopeptide transporter [Arabidopsis thaliana]	34.13	transport.peptides and oligopeptides	286	693.5	627	591.5	849	443	763.5	657	951	753.5	724.5	903.5	570.5	277	324	1048	393	1132	456.5	828	616	906	1012	995	367	471	947	648	470.5	422	851.5	1273	895	758.5	829.5	600	487	696
199	MICRO.3213.C1	PGSC0003DMB000001072	SL2.10ch07	93.1	13360	13591	--	0	NA	35.2	not assigned.unknown	41	83	89.5	56	91.5	48	80	73	165.5	51	66	100.5	58	50.5	50.5	67	75	123	49.5	93	103	106	51	94	49	56	47	47	55.5	52	91	54	103	109	89.5	51	98	48.5
200	MICRO.776.C2	PGSC0003DMB000000047	Pot_ch07	96.66	817890	818787	UDP-glucuronate 5-epimerase	0	GAE1 (UDP-D-GLUCURONATE 4-EPIMERASE 1); NAD binding / catalytic [Arabidopsis thaliana]	10.1.06	cell wall.precursor synthesis.GAE	83	139	167	169	159	158	141	138	310	173	153	169	220.5	133	106	269	140	256	162	231	171.5	266	189	188	126	169	130	174	300	202	195	238	150.5	196	136.5	88	203	139
201	MICRO.17986.C1	No Significant Hit	#N/A	NA	NA	NA	--	0	NA	35.2	not assigned.unknown	42	46	54	59	49	47	45	45.5	52	45.5	60	50	81.5	49	48.5	57.5	46	55	50	46	48	50	47	65.5	49	55	49	46.5	56	49	47	51	53	95	45	56	55	50
202	bf_arrayxxx_0099a05.t7m.scf	PGSC0003DMB000000367	Pot_ch11	NA	NA	NA	Thymidine kinase	0	TK1-like deoxyribonucleoside kinase [Lycopersicon esculentum]	23.3.2.3	nucleotide metabolism.salvage.nucleoside kinases.thymidine kinase	37	45	58	49	48	43	40	41	48	44	56	43	99	44	46.5	55.5	41.5	51	45	42.5	44	45	43	45	42	53	48	43	51	47	44	52	48.5	61	45	53	53	49
204	BF_LBCHXXXX_0004G09_T3M.SCF	PGSC0003DMB000000596	SL2.10ch06	95.65	268333	268585	Protein kinase APK1B, chloroplast	0	NA	35.2	not assigned.unknown	83	96	118.5	128	176.5	86	112	168	142	142	90.5	144	319.5	97.5	70	200.5	81.5	165	114	167.5	139.5	249.5	169.5	141	113	122	160	137	117	130.5	139	129	129	113	129	110	162	97
205	MICRO.14422.C1	PGSC0003DMB000000246	Pot_ch06	97.62	674037	672820	Avr9/Cf-9 rapidly elicited protein 132	0	Avr9/Cf-9 rapidly elicited protein 132 [Nicotiana tabacum]	29.5.11.04.02	protein.degradation.ubiquitin.E3.RING	68	80.5	99	104	87	49	50.5	106.5	127	86	85	104	119	50	72	69	66	134	56	90	81	139.5	53.5	95	86	85	81	54	61	89	88	120	57	88	47	93.5	61	88.5
206	POADF80TP	PGSC0003DMB000000441	Pot_ch02	100	409114	409696	Beta-glucanase	0	unknown protein [Arabidopsis thaliana]	35.1	not assigned.no ontology	106	108	133	141	139	113	124	134.5	175.5	139.5	131	132	189	104.5	98	176.5	104	170.5	121	149	140.5	160	146	161	120	112	122	132.5	147.5	141	148	172	154	136	126	163	133	147
207	BF_TUBSXXXX_0055D01_T3M.SCF	PGSC0003DMB000000028	Pot_ch10	94.9	1973742	1974310	--	0	NA	35.2	not assigned.unknown	44	50	54.5	62.5	50	51	50	46	52	49	56	50	80	46	48	62.5	45	56	48.5	45	47	54	45	49	46	55	49.5	48.5	56	49	47	54	53	57	46.5	53	58	51
208	MICRO.8345.C1	PGSC0003DMB000000040	Pot_ch03	98.2	534705	533821	Fyve finger-containing phosphoinositide kinase, fyv1	0	Chaperonin Cpn60/TCP-1; Phosphatidylinositol-4-phosphate 5-kinase; Zinc finger, FYVE/PHD-type [Medicago truncatula]	30.4	signalling.phosphinositides	99	95	134	134	122	126	115	96.5	212	117	135	103	219.5	100	120	165	123.5	172	109	113	149	169	112	130	100	119	98.5	115.5	135	133	125	121	137	132	102	133	110.5	118
209	MICRO.12780.C1	PGSC0003DMB000000424	Pot_ch05	93.94	44252	44614	Late blight resistance protein homolog R1B-17	0	late blight resistance protein-like [Solanum tuberosum]	20.1.02	stress.biotic.receptors	146	193	345	265.5	362	239.5	309	259	410.5	237.5	250.5	231	316.5	306	209	433	280	444	311.5	363.5	465	528	290	254.5	195.5	229	213.5	305	343	240	349	351	227.5	305	245	292.5	269	363
210	MICRO.15464.C2	PGSC0003DMB000000229	Pot_ch09	98.62	258513	258875	Cyclin-dependent kinase inhibitor 3	0	p27KIP1-related-protein 2 [Solanum lycopersicum]	31.3	cell.cycle	40	49	54	64	52	45	48	45	51	46	57.5	46	107	53	51	61	45	64	48.5	46.5	48	52	46	51	46	58	48	49	55	46	49	55	51	53	44	54	56	50
211	MICRO.11827.C1	PGSC0003DMB000000180	Pot_ch06	99.08	83098	83422	TCP protein	0	NA	35.2	not assigned.unknown	49	55	75.5	74	64	49.5	54	63	97	60	67	54	74	62.5	53.5	144	86	108.5	53	58.5	67	115	98	59	70	67	77	90	97	78	61	61	57.5	65	53	65	68	65
212	MICRO.10097.C1	PGSC0003DMB000000066	Pot_ch02	97.83	1365450	1365955	PsaB translation factor	0	unknown protein [Arabidopsis thaliana]	35.2	not assigned.unknown	335	238	524.5	392.5	619.5	695	714.5	511	954	357.5	259	501	598.5	368	205	566	253	739	602	494	553	952	754	535.5	570	450	436.5	689	597.5	770.5	456	599	521	469.5	302	469	659	490
213	BF_LBCHXXXX_0009C06_T3M.SCF	PGSC0003DMB000000041	SL2.10ch03	100	2106762	2106148	Pearli	0	NA	35.2	not assigned.unknown	43	51	58	64	49	49	48	44	51	51	57	44	60	47	49.5	59	44.5	62	48	50	48	52	50	49	46	58	48	46	54	50	48	55	51	58	46	55	58	50
214	MICRO.12815.C1	PGSC0003DMB000000967	SL2.10ch06	98.92	41943	42407	Cytochrome b5	0	Cytochrome b5	21.02	redox.ascorbate and glutathione	48	62	67	73	85	63	62	69.5	92.5	72	57	73	99	60.5	56	79	62	82	63	85	74	98	64	68.5	54.5	83.5	74	67	65	70.5	56	80	60.5	69	61	64	90	63.5
215	RC5	#N/A	#N/A	#N/A	#N/A	#N/A	#N/A	1				39	47.5	53	70.5	45	44	45	45	50	48	55	47	48	47	50	56.5	43	54	50	46	46	47	50	47	43	59	48	46	52	50	50.5	52	48.5	53	44	53	58	50
216	STMCT40TV	PGSC0003DMB000000433	Pot_ch11	96.41	380942	381525	Pentatricopeptide repeat-containing protein	0	unknown protein [Arabidopsis thaliana]	35.1.5	not assigned.no ontology.pentatricopeptide (PPR) repeat-containing protein	55	68	77	116	85	83	114	94.5	105	83	69.5	92	109	75	70	100	59	102.5	66	80	87.5	117	85	74	66	78.5	72	94	120	102	75	103	97.5	64	77.5	90	95	100
217	POAC302TV	No Significant Hit	#N/A	NA	NA	NA	DNA double-strand break repair rad50 ATPase	0	NA	35.2	not assigned.unknown	47	51	56	86	52	50	49	48	64	49.5	60	50	167	51	58	66	48	67	49	50	52	60.5	54	52.5	49	59.5	49.5	50	60	55	47	55	48	57.5	47	60	65	53.5
218	MICRO.4536.C2	PGSC0003DMB101000128	Pot_ch06	91.58	1431455	1431362	--	0	NA	35.2	not assigned.unknown	155	267	55	69	370	236	46	315	508.5	349	57	49	314.5	255	176	589.5	300.5	425	275	47	345	49.5	376	282.5	188	249	261	418.5	53.5	46	356.5	50.5	51	53	44.5	369	56	49
219	MICRO.1806.C2	PGSC0003DMB000000001	Pot_ch01	100	4038401	4038709	30S ribosomal protein S1, chloroplastic	0	30S ribosomal protein S1, chloroplast precursor (CS1)	29.2.1.1	protein.synthesis.chloroplast/mito - plastid ribosomal protein.plastid	26121.3	22693.5	39006.9	30257.9	51482.3	41397	40208.3	44406.9	74269.8	38045.4	30035.2	31471.1	44194.4	36341.5	23117.8	37178.7	22090.8	51355.7	43669.8	41414.8	58565.7	65281.7	44795.3	41868.8	28489.8	34335.3	24758.1	45625.2	44125.1	47311.6	29806.1	47184.3	39871.6	39906.6	26040	39355.7	42807.8	40835.5
220	MICRO.3583.C2	PGSC0003DMB000000710	Pot_ch04	95.27	16908	17709	NRC1	0	NRC1 [Solanum lycopersicum]	20.1.02	stress.biotic.receptors	42	50	57.5	86.5	45	48	49	43.5	55	44	53.5	48.5	65	46	50	60	46	63.5	48	45	47	54.5	52	50	49.5	60	48	47	56.5	50	46	52	53	54	45	53	60	48.5
221	MICRO.17116.C1	PGSC0003DMB000000149	Pot_ch10	96.03	164847	165416	Receptor serine-threonine protein kinase	0	potyviral helper component protease-interacting protein 2 [Solanum tuberosum subsp. andigena]	35.2	not assigned.unknown	307.5	263.5	503	439	449	365	446.5	511	738	479	192	396.5	436	293	173	584.5	359	808	589	554.5	512	966	657.5	498	369	413	412	660	457	485.5	398	447.5	569	474.5	243.5	431	482	465
222	BF_TUBSXXXX_0059E09_T3M.SCF	No Significant Hit	#N/A	NA	NA	NA	--	0	NA	35.2	not assigned.unknown	52	95	81.5	99	102	81.5	77	93	97	76.5	119	94	102.5	92	71	100	69.5	89	83	70.5	100	105	72	102	75	77	61	69	98	61	61	97	95	106	101.5	135	97	64
223	MICRO.2286.C112	PGSC0003DMB102000012	Pot_ch10	94.42	474707	475135	Gene of unknown function	0	NA	35.2	not assigned.unknown	114	97	155	160	119	113	97	195.5	197.5	100	115	120	174	59	63	180	98.5	188	175	77	181.5	105	82	79.5	150.5	126	96	86	186	142.5	68	64	132	151	114	107	125	57
224	MICRO.1124.C1	PGSC0003DMB000000153	Pot_ch11	98.69	663806	662590	Nucleic acid binding protein	0	putative single-strand nucleic acid-binding protein [Arabidopsis thaliana]	35.1	not assigned.no ontology	608	520	980.5	754	1730.5	1258	1166	1171	1540	968	791.5	940.5	1207	834	517.5	1376	673.5	1547.5	1772.5	1126	1131	2159	1447	853.5	1022	840.5	975	1773	943	892	1111.5	783	1087.5	904	795.5	1138	955	1081
225	MICRO.14266.C2	PGSC0003DMB000000243	Pot_ch05	95.48	99601	99015	Zinc ion binding	0	unknown protein [Arabidopsis thaliana]	27.3.99	RNA.regulation of transcription.unclassified	76	72	71	318	66	73	75	62.5	69.5	61	74	69.5	161.5	65	81.5	89	67	85	62	66	66	79.5	67	65	61	82	76	63	78	72	54	70	65	72	65	71	76	63.5
226	ETG10_13482	#N/A	#N/A	#N/A	#N/A	#N/A	#N/A	1				39	60	53	385	50	47	46	44	49	45	52	49	61	48	48	55	48	56	47	46	48	53	51	50	45	58	48	46	53	47	48	45.5	51	63.5	43	52	58	47
227	MICRO.15010.C1	PGSC0003DMB000000580	Pot_ch05	99.15	160330	161148	GRAS1	0	GRAS1 [Solanum lycopersicum]	30.11	signalling.light	393	700	880	865	633	578.5	599	888	1351.5	709.5	1249	642.5	782	482	698	1036	808	1114	681.5	839.5	1077	1311	686	891	538	629	605	598.5	810	501.5	781.5	589.5	891	893.5	792	840	535.5	833
228	MICRO.14622.C1	different hits	#N/A	99.19	206347	206225	Gene of unknown function	0	NA	35.1	not assigned.no ontology	41	52	55	399	50	48	47	47	49.5	47	56	46.5	70	46	49	58	48	64	47	45	46	54	51.5	48	47	62	49	47	57	50	48	49	48	54	46	54	60	48
229	MICRO.10265.C1	PGSC0003DMB000000565	Pot_ch04	99.57	121368	121138	Ubiquitin thioesterase otubain	0	unknown [Arabidopsis thaliana]	35.2	not assigned.unknown	41	57	69	392.5	48	48	45	46	52	47	54	45	89	47.5	50	59	44	60	47	47	47	50	52	47	47	57	50	48.5	76	48	50	53	47	56	47	53	58	48
230	bf_lbchxxxx_0058a04.t3m.scf	PGSC0003DMB000000322	Pot_ch04	99.58	408143	408612	ATP binding protein	0	NA	35.1	not assigned.no ontology	147	158.5	257.5	374	126	138	189	137	185.5	222	189.5	135	244.5	238	129	284	161	188	139	258	320	157	170.5	213	162.5	150	105.5	161.5	143	188	202.5	223	123	244.5	106.5	260	137	129
231	ACDA00703C07.T3m.scf	PGSC0003DMB000000125	Pot_ch06	91.94	908773	908450	Nucleoprotein TPR	0	NA	35.2	not assigned.unknown	290	149.5	259	487	243.5	230	203	226	454	214	220.5	205	325.5	221	197.5	381	244	295.5	242	224	259	381	237.5	168	242	196	163	278	247	213	233	211	305	310	196	288.5	227.5	221
232	MICRO.9208.C1	PGSC0003DMB000000511	Pot_ch12	95.04	4396	4807	Gene of unknown function	0	NA	35.2	not assigned.unknown	47	53	67	308	63.5	56.5	61	51	64	68.5	63	57	89	58	69	69	54	71	57	69	61	79	57	61	55	72	52	70	62	56	63	63	62	78.5	55	75	83	69
233	MICRO.15374.C1	PGSC0003DMB000000039	Pot_ch03	99.77	1004257	1002973	Tumor suppressor candidate	0	oligosaccharide transporter [Arabidopsis thaliana]	35.1	not assigned.no ontology	1102	814	1859.5	1724.5	2778	1721	2489.5	2685	2472	1296	658.5	1760	1755	1235.5	574	2854.5	1095	2470.5	2257	2426	2160.5	3498	2133.5	1550.5	1384	1271	2059	2411	1855.5	2109	2251.5	1957	1672	1593	1196.5	1470	1484.5	1573
234	MICRO.10691.C1	PGSC0003DMB000000406	Pot_ch02	98.27	148789	148328	Cytochrome c6, chloroplastic	0	electron carrier/ electron transporter [Arabidopsis thaliana]	1.01.05	PS.lightreaction.other electron carrier (ox/red)	1192	1028	1790	1080	1822	1645	1646	1915.5	2669.5	1756.5	892	1440	1913	1477.5	1236.5	2273.5	1031	2379	1768.5	1888.5	1994.5	2906	2165	1978.5	1545	1513	655	2091	1548	1609	1616.5	1561	1902	1480	990	1573	1787.5	1544
235	ETG04_27747	#N/A	#N/A	#N/A	#N/A	#N/A	#N/A	1				42	47.5	55	68	49	46	47	46	55	111	53	48	80	47	50	63	48	63	51	46	48	52	43	48	46.5	60	48	46	58	47	45	51	51	54	45	52	59.5	47
236	cSTC6I15TH	PGSC0003DMB000000244	Pot_ch02	97.91	84107	83581	Receptor protein kinase CLAVATA1	0	receptor-like protein kinase 3 [Glycine max]	30.2.11	signalling.receptor kinases.leucine rich repeat XI	163	94	121.5	151	162.5	131.5	114	118	238	150.5	90	144	168	122	171	183	124	178	180.5	161	143	160	111	113	146	129	152	161	123	130	180	128	154	167	131	178	129	141.5
237	MICRO.491.C3	PGSC0003DMB000000533	Pot_ch03	98.83	166612	167377	Conserved gene of unknown function	0	unknown protein [Arabidopsis thaliana]	35.2	not assigned.unknown	65	809	321	104	126.5	73	75	99	267	78.5	206.5	140	153	209.5	77.5	1037	566	258.5	107.5	181	343	373	127	417	165	109	88	137	402	58	88	127.5	115.5	89	135	321	104	49
238	MICRO.5413.C2	PGSC0003DMB102000010	Pot_ch01	96.84	234427	235407	Carnitine racemase	0	carnitine racemase/ catalytic [Arabidopsis thaliana]	11.9.4.03	lipid metabolism.lipid degradation.beta-oxidation.enoyl CoA hydratase	207	342	393	378.5	609	363	497	519	217	482	359.5	420.5	483	342	268	723	109.5	198	507	557.5	527	697.5	584	629.5	434	422	384.5	518.5	541	470.5	548	561	612	507.5	488	557	434.5	561
239	MICRO.12891.C1	PGSC0003DMB000000040	Pot_ch03	90.6	1822529	1822958	Gene of unknown function	0	hypothetical protein MtrDRAFT_AC123570g3v1 [Medicago truncatula]	35.1	not assigned.no ontology	364	167	407.5	336	595	491	578	548	580	321	357	337	523	249.5	181	613	358	785.5	432	366.5	332	831.5	534	372.5	587	357	381.5	466	322.5	490.5	479.5	410	451.5	363.5	237	354	366.5	399
240	MICRO.6109.C1	PGSC0003DMB000000129	Pot_ch10	97	649137	648210	Calcium-binding allergen Ole e	0	Calcium-binding EF-hand [Medicago truncatula]	30.3	signalling.calcium	819	1908	1940.5	1703	1950.5	1662	1433.5	3469	2909	1889	2439.5	1954	1269	2055.5	1121	2971	1590.5	2314	2054	3624.5	1745.5	2804	2235	1893	1125	1800	2603.5	2019	3032	1752	2890.5	1766	1702	2958.5	2343	2579	1369	2786
241	STMEK87TV	PGSC0003DMB000000283	Pot_ch12	98.77	622958	623444	Ubiquitin conjugating enzyme	0	Ubiquitin-conjugating enzyme, E2 [Medicago truncatula]	29.5.11	protein.degradation.ubiquitin	53.5	63	79	70	69	71.5	69.5	81.5	101	68	86	69.5	79	60	55	109.5	63	119	76	87	64.5	123	77	84.5	76	78.5	61	74	95	61.5	70	67.5	106	74.5	83	79	88.5	68
242	BF_LBCHXXXX_0041F09_T3M.SCF	PGSC0003DMB000000264	SL2.10ch12	98.81	574636	573967	--	0	NA	35.1	not assigned.no ontology	42	53	57	63	46.5	49	47	48	53.5	49	55	52	101	51.5	50	64	46	76	50	48	47	54.5	50	48	49	67	46	47	93	52	48	55	53	58	48	57	60	51
244	bf_stolxxxx_0063g12.t3m.scf	PGSC0003DMB000000750	Pot_ch12	98.96	117737	117257	Chalcone synthase J	0	Chalcone synthase J (Naringenin-chalcone synthase J)	16.8.2	secondary metabolism.flavonoids.chalcones	541.5	127.5	1376.5	547	523	303	877	221	633	146.5	76	446	992	547	96	807	561	1343	778	342	1035	3264	1361.5	657	594	1168.5	290	1164	789	1104	560	603	393	552	297.5	532	592	399
245	MICRO.8470.C1	PGSC0003DMB000000037	Pot_ch07	99.19	2389808	2390548	Xylem serine proteinase 1	0	peptidase/ subtilase [Arabidopsis thaliana]	29.5.01	protein.degradation.subtilases	944	49	861.5	64.5	1264	46	46	48	201	990.5	206	54	69.5	568	47	64	42	70	46	45.5	46.5	2643	1793	50	1267	669.5	743	1782	58	1141	49	1581	1392	831	637	53	63	46
246	MICRO.1908.C1	PGSC0003DMB101000051	Pot_ch05	99.07	1151526	1151098	Sarcoplasmic reticulum histidine-rich calcium-binding protein	0	unknown [Solanum tuberosum]	35.2	not assigned.unknown	45.5	56	55	63	48.5	48	50	46	180.5	51	57.5	118	106	51	49	70	48.5	74	51	47	51	59.5	52	49	47	60	50	47	60	51.5	49	51	56	65	50	57	64	49.5
247	DarkCorner(48)	#N/A	#N/A	#N/A	#N/A	#N/A	#N/A	1				42	46	54	59	45	46	45	43	50	46	55.5	49	50	49.5	46	57.5	45	63.5	47	46	46	53	45.5	47	45	57.5	46	45.5	51	48	47.5	46.5	57	61	48	55	58	46
248	DarkCorner(49)	#N/A	#N/A	#N/A	#N/A	#N/A	#N/A	1				41	50	54	59	51.5	159	45	43	48.5	48	55	49	49	48	50	60.5	45	61	45	47	45	48	44	48	47	57	49.5	48	52	51	46	48	225	54	45	53	58	47
249	DarkCorner(50)	#N/A	#N/A	#N/A	#N/A	#N/A	#N/A	1				40	48.5	58	56	48.5	47	46	45	49	46	51	46	51.5	47	47	60	43	64	48.5	45	48	53	47	48	46	56	49	47	54	49	46	53.5	51	74	46	54	59	47
250	DarkCorner(51)	#N/A	#N/A	#N/A	#N/A	#N/A	#N/A	1				39	51	56	56	47	47	46	46	48.5	49	65	49	50	48	48.5	63	45	65	49	48.5	45	51	48	49	46	57	50.5	47.5	55	47	47	62	50	198	48	53	58	46
251	DarkCorner(52)	#N/A	#N/A	#N/A	#N/A	#N/A	#N/A	1				39	50	53	55	48	43	44	45	51	45	49	48	49	48	50.5	62	46	68	47	46	46	51	47	46	45	60.5	48	48	54	48	48	50	49	85	78	56.5	60	47
252	DarkCorner(53)	#N/A	#N/A	#N/A	#N/A	#N/A	#N/A	1				39	50	51.5	53	49	47.5	44	45	53	44	49.5	51	53	47.5	47.5	60	46	72	46.5	57	48	50	47	45	49	59	50	47	56	47	49	49	51	56	121	55	62	47
253	DarkCorner(54)	#N/A	#N/A	#N/A	#N/A	#N/A	#N/A	1				39	49	54	54	48	43	44	45	51.5	46	48.5	48	53	46.5	52	61	44	66	45.5	44	47	46	44	46	45	59	48	46.5	53	50	48	49	50	52	47	54	62	50
254	DarkCorner(55)	#N/A	#N/A	#N/A	#N/A	#N/A	#N/A	1				41	52	52	54	50	48	45	44	50	47	54.5	52	52	48	58	64	44	66	46	45	48	52	44	48	46	57	47	49	57	48	48.5	48	51.5	55	45	57.5	63.5	47
255	DarkCorner(56)	#N/A	#N/A	#N/A	#N/A	#N/A	#N/A	1				41	55	56	53	50	47.5	45	48	53	45.5	52	57	50.5	46	57.5	63.5	42.5	71	49.5	50	47	50	47.5	47	48	61	48	47	56	48.5	49	46	48	62.5	48	59.5	68	47
256	DarkCorner(57)	#N/A	#N/A	#N/A	#N/A	#N/A	#N/A	1				43	50	53.5	63	45	46	45	47	48	48	60	47	52	50	46.5	59.5	45	54.5	50	45	44.5	49	47.5	48	48	56	48.5	48	58	49	47	51.5	50	52.5	58	52	55	54
257	DarkCorner(58)	#N/A	#N/A	#N/A	#N/A	#N/A	#N/A	1				42.5	45	55.5	59	47	47.5	46	49	49	47	57	48	50	51.5	48.5	59	46	53	49.5	44	45	52	48	48.5	50	56	46	47	57	48	45.5	47	47	53	89	53	54	51.5
258	DarkCorner(59)	#N/A	#N/A	#N/A	#N/A	#N/A	#N/A	1				42	49	54	56.5	46	48	46	44	53	47	55	45.5	49	49	49	57	46	55.5	45	45	47	51	47	48	162	55	49	47	64	48.5	48	48	51	51.5	119	51.5	55	52
259	DarkCorner(60)	#N/A	#N/A	#N/A	#N/A	#N/A	#N/A	1				39	47	53.5	56	44	44	46	45	49	48	55	55	49	51	49	53	45	54	45	47	45	49	80	45	51	57	45	45	96	49	46	51	50	54	51	52.5	57	50
260	DarkCorner(61)	#N/A	#N/A	#N/A	#N/A	#N/A	#N/A	1				42	49.5	52	59	47	46	45	44	51	45.5	52	47.5	50	49	47	58	46	57	46	47	46	51.5	63	48.5	44.5	51	44	44	302.5	51	45	49	47.5	51	45	50	60	50
261	DarkCorner(62)	#N/A	#N/A	#N/A	#N/A	#N/A	#N/A	1				43	47.5	51	53.5	47	46	46	45	48	46.5	54	45	52	48	49	58	47	54	43	43	47	49.5	48	49.5	44	56	47	46	59	52	47.5	52	50	54	52	50.5	58	49
262	DarkCorner(63)	#N/A	#N/A	#N/A	#N/A	#N/A	#N/A	1				41	49	56.5	56.5	47	45.5	47.5	46.5	51	48	52	46	51	48.5	49	56	43	57	46	47	45	50	49	46	43	55	44	46	57.5	47	48	52	48	54	48	50.5	57	52
263	DarkCorner(64)	#N/A	#N/A	#N/A	#N/A	#N/A	#N/A	1				40	54	52	56	45	47	45	45.5	49	48	50	46.5	52.5	47	47	58	45	56	47	44	45	49	47.5	44	46	56	43	48	56	48	46	51	46	53	46.5	47	57	51
264	DarkCorner(65)	#N/A	#N/A	#N/A	#N/A	#N/A	#N/A	1				39	49	53	52	48	47	46	44	49.5	46	56.5	45	49	49	46	59.5	45	53	45	47	47.5	50	49	48	46.5	56	48	47.5	55.5	45	47	51	48	51	45	52	56	49
265	MICRO.410.C3	PGSC0003DMB000000026	Pot_ch03	99.46	1001601	1000867	Calnexin	0	calnexin-like protein [Solanum lycopersicum]	30.3	signalling.calcium	101	90	93	119.5	206	153.5	135.5	135	225	95	91.5	84	171	73	74	131	100	263.5	89	118	88	188	114	141	131	78	101	89	122.5	166.5	123.5	124	85	108	85	120	99	155.5
266	STMGN70TH	PGSC0003DMB000000216	Pot_ch05	98.28	701394	701567	ADP-ribosylation factor 2	0	ADP-ribosylation factor, putative, expressed [Oryza sativa (japonica cultivar-group)]	29.4	protein.postranslational modification	139	212	343	198.5	477	280	271	213.5	398	266	172	263.5	254.5	212.5	165	415	215	416	304	387	460	401	361	290.5	176.5	289.5	228.5	520	352	251	429	294	277.5	312	204	215	252	390
267	POCA233TV	No Significant Hit	#N/A	NA	NA	NA	ATP binding protein	0	NA	35.2	not assigned.unknown	41	52	53.5	57	51	102.5	53	47.5	208	115.5	178.5	54.5	208.5	91.5	103.5	70	99	186.5	115.5	50	160.5	59	133.5	184	106.5	118	49	154.5	60.5	54	46.5	62	126	58	49	197.5	158	111
268	116G09AF.esd	PGSC0003DMB000000114	Pot_ch12	95.35	1045708	1045538	ATP synthase subunit H protein	0	NA	35.2	not assigned.unknown	38	47	57	55.5	46	46.5	46	43	56	45	57	46	64.5	49	48	105	41.5	58	48.5	44	47	53	46	48	46.5	55.5	48	46	59	46	46.5	50	52	56	49	49	57	49
269	MICRO.7728.C1	PGSC0003DMB101000106	Pot_ch05	95.38	24363	24051	Dihydroxy-acid dehydratase	0	putative dihydroxyacid dehydratase [Arabidopsis thaliana]	35.1	not assigned.no ontology	107.5	129	239	383	566	136.5	321.5	638	338	207	129	150	186	85.5	127	227	100	424	145	247.5	269.5	156	253	287	109	133	293	196	131.5	124	411.5	171.5	243	243	307	177	166	436.5
270	POAB217TV	PGSC0003DMB000000017	Pot_ch11	97.83	709451	708713	Double-stranded RNA binding protein	0	Double-stranded RNA binding [Medicago truncatula]	35.2	not assigned.unknown	794	634	1039	846.5	1305	916	980	1185	1861	1071.5	761	969	1625.5	848	612	1619.5	757.5	1656	1248	1310	1373	2040	1497	1045	1072	842	874	1436	1182.5	956	1105.5	593	1283	1013.5	739	1002	1153	1165.5
271	ACDA01247H11.T3m.scf	No Significant Hit	#N/A	NA	NA	NA	RabGAP/TBC domain-containing protein	0	NA	35.2	not assigned.unknown	43	60	56.5	57	48	58	49	47	58	57	87	53	78.5	55	58	75.5	53	75	51	49.5	48	53	48.5	57	50	61	53	50	64	54	51	56.5	56.5	57	49.5	59	62.5	54
272	bf_ivrootxx_0015c03.t3m.scf	PGSC0003DMB000000073	Pot_ch01	94.74	842401	842231	UDP-glucose:glucosyltransferase	0	immediate-early salicylate-induced glucosyltransferase	26.02	misc.UDP glucosyl and glucoronyl transferases	56	55	86	75.5	72	66	60	64	89	62	68	63.5	105	49	57.5	80	58	110	64	76	77	91.5	58	58.5	58	71	62	71	89	64	56	66	57.5	66	55	69	65	71
273	033C02AF.esd	PGSC0003DMB000000494	Pot_ch08	91.75	99054	99236	ATP-dependent Clp protease proteolytic subunit	0	NA	29.5.05	protein.degradation.serine protease	71	69	102	82.5	69	75	78	64	172.5	74	77	66.5	155	57	71	96	57.5	147	80	86	77	194	103	77	75	95	61	91.5	104	118	68	94.5	72	84	60.5	80	116.5	64.5
274	MICRO.3690.C1	PGSC0003DMB000000406	Pot_ch02	97.63	407849	408058	MRNA splicing factor	0	RNA binding / nucleic acid binding [Arabidopsis thaliana]	27.1	RNA.processing	49	55	69	64	66	58	58	54	76	58	68.5	63	96.5	57	57	85	55.5	91	66	62	68	78	58	66	56	67.5	55	64.5	74	61	61	68.5	65	69	59	71	63	63
275	SDBN005P24u.scf	PGSC0003DMB000000322	Pot_ch04	98.38	264349	264595	Conserved gene of unknown function	0	Os06g0494400 [Oryza sativa (japonica cultivar-group)]	35.2	not assigned.unknown	49	67	55	55	46.5	62	46	64.5	79	74	62	61	155	57	49.5	84	51.5	77	59	47	65	59	69	71	50	69	62	68	57	66	62.5	51.5	53	54	48	67.5	66	50
276	POCD018TP	PGSC0003DMB000000098	Pot_ch01	99.18	168982	168497	Transcription factor	0	transcription factor [Arabidopsis thaliana]	27.3.57	RNA.regulation of transcription.JUMONJI family	76	73	65	77	83	79.5	73	55	86	147.5	101	85	140.5	60	76	125	59	140	75	62	76	85.5	60	69	64	75	71	59	83	78	59	102	74	73	62	90	79.5	66
277	STMGF71TV	PGSC0003DMB102000083	Pot_ch02	95.46	553990	553419	SFR6 (SENSITIVE TO FREEZING 6)	0	Os10g0498700 [Oryza sativa (japonica cultivar-group)]	35.2	not assigned.unknown	146	173.5	210	162	257.5	206	175.5	189	379.5	325	287	212.5	324	156	122	261	155.5	385	196	248	327.5	397	244	242	147	199	145	231	222	192	214	202	234	240	265	306	180	218
278	MICRO.17483.C1	PGSC0003DMB101000233	Pot_ch07	98.98	49994	49405	Conserved gene of unknown function	0	unknown protein [Arabidopsis thaliana]	35.2	not assigned.unknown	138	177.5	176	142.5	210	137.5	168	200	281	172.5	167	193	186	147	100	291.5	157	261	146.5	256	168	342	222	203	193	170	209	199	193	188	201	223.5	212	159	195	254	190	167
279	cSTA31L3TH	PGSC0003DMB000000147	Pot_ch08	100	1213669	1213262	Synaptotagmin	0	putative protein [Arabidopsis thaliana]	35.1	not assigned.no ontology	52	52	58.5	58	55	51.5	52	48	57	52	64	51.5	69	50	54	72	48	76	54	51.5	50.5	61.5	52	56.5	55	58.5	52	52	60	56	51	61	54	54	53	64	67	50.5
280	MICRO.14767.C1	PGSC0003DMB000000129	Pot_ch10	100	1197006	1196564	Plastid-lipid-associated protein 13, chloroplastic	0	unknown protein [Arabidopsis thaliana]	35.2	not assigned.unknown	179	356	427	301	509	417.5	350	330	687	457	337	336	388	327	309	499	271	463	468	537	734	652	385.5	408	315	341	349	403.5	433	465	332	449	361	453	308.5	393	458	390
281	ACDA01038G06.T3m.scf	No Significant Hit	#N/A	NA	NA	NA	--	0	NA	35.2	not assigned.unknown	40.5	52	56	52.5	48	48	47	45	52	48	63	47.5	64	49	47	101	44	59	47	46.5	46	54	47	46	47	58	44.5	48	54	49	45	52	53.5	51	47	56	57	47
282	MICRO.9231.C1	PGSC0003DMB000000363	Pot_ch01	100	347543	347670	Glutathione synthetase, chloroplastic	0	Glutathione synthetase, chloroplast precursor (Glutathione synthase) (GSH synthetase) (GSH-S)	21.02.2	redox.ascorbate and glutathione.glutathione	143.5	201	272.5	196	254	259.5	241	245.5	411.5	252.5	268	275	295	188	210.5	369	185	395	228.5	338.5	271	394	292	331	187.5	255	185	226	303	251	228	307.5	266.5	329	213.5	256	218	317
283	091B08AF.esd	PGSC0003DMB101000233	Pot_ch07	90.43	39950	39838	Endo-beta-mannanase	0	NA	10.6.1	cell wall.degradation.cellulases and beta -1,4-glucanases	46.5	57	59	55	52	56	63.5	51	60.5	54	72	57	91.5	56	58	71.5	50.5	77	54	53	55	56.5	50.5	55	49	63.5	50	50	63	57	49.5	64	59	62	52	57.5	64	56
284	POCB566TP	PGSC0003DMB000000149	Pot_ch10	98.78	199988	199661	Constitutive plastid-lipid associated protein	0	constitutive plastid-lipid associated protein [Solanum lycopersicum]	35.1	not assigned.no ontology	128	148	251	217	180	175	161	58	628	250.5	139	161	214	99	118	221	136	494	200	241	178	800	367	292.5	153	246	126	283	191	330	134.5	222	201	264	92	91.5	483	144
285	bf_mxflxxxx_0034e01.t3m.scf	PGSC0003DMB000000062	Pot_ch03	98.39	629195	628700	Glycosyltransferase UGT90A7	0	NA	35.2	not assigned.unknown	156.5	99	202	247	180	162	247	411	258	119	122	247	242	136.5	85	450.5	147	422	201	273	220.5	588	273	195	152	161.5	302	239	153	231	541	260	217	170	156	105	184	239.5
286	cSTA17E3TH	No Significant Hit	#N/A	NA	NA	NA	Conserved gene of unknown function	0	NA	35.2	not assigned.unknown	45	60	59	60	53	50	49	46	54.5	51	59	55	66	48	57	68	49	60	50	51	56	55	48	55	50	58	49	50	59	55	48.5	60	53.5	79	46	56	62	51.5
288	MICRO.4470.C2	PGSC0003DMB000000441	Pot_ch02	99.73	377472	376373	GTP binding protein	0	Tetratricopeptide-like helical [Medicago truncatula]	26.11	misc.alcohol dehydrogenases	399	353	130	151	180	132.5	634	753	718.5	859	192	641	248	84	156	854.5	245	1072.5	569	1329.5	723	2051	376.5	218	132	124	653	217	152	707	511	1151.5	181	856	447	486	96	675.5
289	bf_mxlfxxxx_0003g03.t3m.scf	PGSC0003DMB000000136	Pot_ch01	99.82	466411	465862	MADS transcriptional factor	0	MADS transcriptional factor; STMADS11 [Solanum tuberosum]	35.2	not assigned.unknown	108	204.5	241	102	213	246	170.5	85	303	205	240	115	362.5	149	211	409	142	299	94	113	206	136	366	300	195	192	89	310	351	165.5	237	307.5	294.5	235.5	89.5	487	214.5	114
290	MICRO.12950.C6	different hits	#N/A	98.41	877429	877179	--	0	NA	35.2	not assigned.unknown	89	80	96	89.5	86	64	68.5	73.5	132	103.5	93	87.5	100.5	67	70	166	77.5	124	86	100	94	161	88	122	88	109	64	84	104.5	80	86	116.5	110	105	92	111	94	80
291	MICRO.4566.C1	PGSC0003DMB000000170	Pot_ch12	98.37	281588	280732	Gene of unknown function	0	NA	35.2	not assigned.unknown	587.5	1023.5	755.5	568	1304	654	869.5	1375	2291	1791	1634	981	629	911	647	1252	1122	1610	1419	1952	1312	1027	861	1396	802.5	603	1189	889	988	976	1170	1643	1657	764.5	2386	1426	1150	1266
292	MICRO.13284.C1	PGSC0003DMB102000205	Pot_ch12	100	187491	187772	Electron transfer flavoprotein ubiquinone oxidoreductase	0	hypothetical protein OsI_033165 [Oryza sativa (indica cultivar-group)]	9.3	mitochondrial electron transport / ATP synthesis.electron transfer flavoprotein	305	529.5	749.5	464	800	722.5	746	685.5	855	764	713.5	802	662.5	480	349	1021	398	745	768	839	880	1079.5	697	816	443	481	516.5	651	748	503	948	698	1063.5	574	797	671.5	716.5	774.5
293	MICRO.4029.C2	PGSC0003DMB000000591	Pot_ch07	95.67	146591	147421	Glucose-6-phosphate/phosphate translocator 1, chloroplast	0	glucose-6-phosphate/phosphate-translocator precursor [Pisum sativum]	2.1.2.05	major CHO metabolism.synthesis.starch.transporter	537.5	582	842	786	1175	1113.5	1162	965	1566.5	941	673	1034.5	1180	559	542	1582.5	673	1960	1015.5	1126	1294	1587	1377	1191.5	701	939	659.5	1168	1134.5	1148.5	1215	1700	1185.5	895	690	1127	1090	1237.5
295	MICRO.6022.C1	PGSC0003DMB000000505	Pot_ch11	94.24	269342	269671	Ubiquitin-protein ligase	0	Cyclin-like F-box; FBD [Medicago truncatula]	35.2	not assigned.unknown	51	71	104	76	82	69	70	68	56	69	68	107	90	51	72.5	105.5	48	62	75	83	76	57	88	83	84	108	62	87	102	51	80	133	87	112.5	79.5	118	86	87
296	MICRO.13662.C1	PGSC0003DMB000000303	Pot_ch08	97.49	762026	760834	Carotenoid cleavage dioxygenase 4	0	Lactuca sativa carotenoid cleavage dioxygenase 1	17.1.1	hormone metabolism.abscisic acid.synthesis-degradation	941	5994	3807	2127.5	2391.5	1653	1727.5	2171	6362	2593	6100	2612	2329.5	2102	2197	3123	2507	5478	1404	2125	3525	4201	3088	3255	1645	2164	1257	2519	2288	1578	2932	3250.5	4119	2592	4132	3003.5	2148	1894
298	bf_lbchxxxx_0065a01.t3m.scf	No Significant Hit	#N/A	NA	NA	NA	--	0	NA	35.2	not assigned.unknown	42	53	57	67	52.5	50	49	46	54	51	61	53	121	47	54	66	48	62	49	47	47	54	50	50	46	60	51	49	55	53	48	68	53	58	48	56	58	50
299	MICRO.12824.C1	No Significant Hit	#N/A	NA	NA	NA	Rapid alkalinization factor 5	0	rapid alkalinization factor 5 [Solanum chacoense]	35.2	not assigned.unknown	57.5	107	87	91.5	84.5	65	68	72	149	77	107.5	84	79	64	83	110	74	117	70	102	87	147	77	92	60	83	89	76	80.5	70	88	115	71	94	87	93	105	65.5
300	ACDA00927F03.T3m.scf	PGSC0003DMB000000147	Pot_ch08	91.03	1028584	1028432	Ubiquitin carrier protein	0	NA	29.5.11.03	protein.degradation.ubiquitin.E2	3198	2874	5575	3409	3564.5	3336	3333	5417	6341.5	4825.5	3736	3486.5	2951	2737	2304	7631	4110	7405.5	3086	4883.5	3673.5	6275	7219	4365	3879	5006.5	3387	5101	4155	4499	4589	4688	6196	4806	2635.5	3479.5	2974	5178.5
301	bf_slmwxxxx_0004b11.t3m.scf	PGSC0003DMB000000386	Pot_ch02	96.47	273238	273576	Amino acid transporter	0	cationic amino acid transporter [Arabidopsis thaliana]	35.2	not assigned.unknown	59	68	55	88	91	49	47.5	46	58	74	65.5	71	101	77	62.5	118	46	61	85	76	90	61	58.5	50.5	50	84	46	50	86	84	75	88	77	80	63	53	60	50
302	STMHY21TV	PGSC0003DMB000000015	Pot_ch01	99.76	1134193	1135036	Heat shock protein binding protein	0	Heat shock protein DnaJ [Medicago truncatula]	20.2.1	stress.abiotic.heat	507	567	791	692.5	790	717	650	885	1348.5	743	635	702.5	1005.5	599	523.5	1119.5	723.5	1350.5	803	824	994	1599	1000	791	703.5	629	554.5	905	860	655	711	784.5	895	698	641.5	858	734	800
303	MICRO.9060.C1	PGSC0003DMB000000008	Pot_ch10	98.22	3609830	3609441	R2r3-myb transcription factor	0	Homeodomain-related [Medicago truncatula]	27.3.25	RNA.regulation of transcription.MYB domain transcription factor family	45	50	59	74	51	47	48	51	62.5	52	58	55	75	51.5	51	72.5	49.5	60	49	50	49.5	54	52	53	47.5	61.5	53	53	58	52	47	54	54	59	51	52.5	61	52
304	MICRO.4222.C1	PGSC0003DMB000000337	Pot_ch06	97.9	687589	687256	Ubiquitin-protein ligase	0	NA	35.2	not assigned.unknown	42	50	56	88	51	50	47	48	53	49	56	49	67	45	50	58	48	61	51	46	50.5	56	54	49	46	58.5	48	50.5	55	51	44	53	54.5	54	49	54	57	51.5
305	POAED31TP	PGSC0003DMB000000055	Pot_ch03	99.44	1149220	1149041	Afc	0	Protein kinase AFC1, putative, expressed [Oryza sativa (japonica cultivar-group)]	29.4	protein.postranslational modification	209	251	322.5	260	286	286	271	193.5	482.5	313.5	301	276	432	202	269.5	371.5	278	515.5	306.5	382	566	654.5	232.5	282	246	286	204.5	304	406	295	301	298	354	351	276	398	230	340
306	MICRO.2674.C1	No Significant Hit	#N/A	NA	NA	NA	--	0	NA	35.2	not assigned.unknown	50	62	65	97	59	58	58	57	69	64	72	52.5	222.5	58	59	72.5	56	78	59	59	63.5	81	64.5	62	61.5	77	53	62.5	64	58	56	60	57.5	72.5	57	60	69	57.5
307	MICRO.10736.C1	PGSC0003DMB000000136	Pot_ch01	99.47	1043265	1043451	Endoplasmic reticulum-Golgi intermediate compartment protein	0	unknown protein [Arabidopsis thaliana]	35.2	not assigned.unknown	505.5	411	767	573	869.5	758.5	929	866	1071	816.5	497	756	1024.5	518.5	331	1193	559	1650.5	944	1027	996	1779	1079	939	619	719.5	552	945	823	911.5	905	1063	1022.5	663	543	1048	853	984
308	bf_ivrootxx_0038b04.t3m.scf	PGSC0003DMB000000008	Pot_ch10	93.04	3743222	3742877	LRR protein	0	protein binding [Arabidopsis thaliana]	20.1.02	stress.biotic.receptors	624	1307.5	1195.5	716	847	946.5	934	851.5	1500	1288.5	767	1116	1215.5	825.5	775	1906	924	1752	730	1093.5	1582	2876	918.5	1206	650	839	962	764.5	1207	1091	996	1157	1097	1382.5	726	1862	1128	987
309	MICRO.7919.C1	PGSC0003DMB000000392	Pot_ch11	99.71	190677	190336	Membrane protein (ISS)	0	OSIGBa0092M08.4 [Oryza sativa (indica cultivar-group)]	35.2	not assigned.unknown	352	493	522.5	606	837	557	420	517	1236	526	672	485	576.5	340	459.5	617	489	755	716.5	878	732	830	564.5	702	469.5	613.5	532	634	706.5	559	525	475	482	646	740	734	602	511.5
310	RC1	#N/A	#N/A	#N/A	#N/A	#N/A	#N/A	1				39	50	56	424	49	45	47	46	50	46	55	47	51	47	49	59	48.5	58	45.5	49	46	49	51	50.5	46	58	47	48.5	52	50	45	49	49	65	43.5	53	55	51
311	SDBN002L22u.scf	PGSC0003DMB000000189	Pot_ch04	97.44	741859	741547	--	0	NA	35.2	not assigned.unknown	42	51	55	362	51	52	49	45	57	50	53	51	170.5	49	48.5	63	49	60	48.5	46.5	49	52.5	56.5	53	48	62.5	48	49	56	51	50	51.5	48	84.5	47	55	61.5	50
312	MICRO.14224.C1	PGSC0003DMB000000215	Pot_ch06	99.34	760100	759648	SNF4	0	SNF4 [Lycopersicon esculentum]	29.4	protein.postranslational modification	81.5	142	111	420	146.5	71	67	148	159	121	113	141.5	92	62	83	122	102.5	167.5	68	114	130	234	83	77	123	88	127	85	79	91	145	125	73	94	315	114.5	71.5	87
313	MICRO.9188.C1	PGSC0003DMB000000004	Pot_ch02	99.05	2690615	2691036	Leaf senescence protein	0	OSJNBb0048E02.10 [Oryza sativa (japonica cultivar-group)]	35.2	not assigned.unknown	42	51	58	390.5	56	58	65.5	65	62	52.5	56	53	89	54.5	52.5	72.5	47.5	68	57	50	63	68.5	56	62	54	67	54	55	78	54	66	59	59	59.5	49	55	71	60
314	MICRO.318.C2	PGSC0003DMB000000476	Pot_ch02	98.26	79576	78780	ROX1	0	putative ROX1 [Nicotiana tabacum]	35.2	not assigned.unknown	45	51	158	359	51	49	50	45	56	46	53	48	128	48	48.5	61.5	47	65	47.5	45.5	48	52	50	49	62.5	60	52	47	76	48	46	50	51.5	57	45	52	63	49
315	MICRO.12871.C1	PGSC0003DMB000000132	Pot_ch08	98.51	1016568	1015694	F-box/ankyrin repeat protein SKIP35	0	hypothetical protein [Nicotiana tabacum]	35.2	not assigned.unknown	257	316	525	546.5	404	444	409	412	927	515.5	388.5	454	489.5	342	282	671	359	996.5	350.5	474.5	706.5	792	518.5	514	309	411	239.5	464	581	369.5	426	465.5	624	436	353.5	540.5	406.5	472
316	cSTA4M10TH	PGSC0003DMB000000068	Pot_ch01	99.47	2050346	2049780	Poly(A)-binding protein	0	NA	35.2	not assigned.unknown	75.5	71	101.5	348	94	107	91	85	144.5	99	85	92.5	182	72	73	119.5	75	176	87	100	119.5	181	110	97	76.5	102	65.5	94	113.5	96	90	104.5	100	106	81	113	113	108
318	MICRO.5528.C3	PGSC0003DMB000000008	Pot_ch10	97.8	3236952	3235512	Fasciclin-like arabinogalactan protein 14	0	unknown protein [Arabidopsis thaliana]	35.1	not assigned.no ontology	870.5	558.5	723	1394	1642	1206	914	1752	1969	1259	523.5	913.5	1157	677.5	572.5	1323	775.5	1625	1387	1115	985.5	1133	1379.5	1187	1021	738.5	988	1392	1244	1180	1720	1047.5	1324.5	1232	1157	1385	1253	961
319	cSTB49G12TH	No Significant Hit	#N/A	NA	NA	NA	Aquaporin PIP2.2	0	plasma membrane intrinsic protein 2;3 [Mimosa pudica]	34.19.1	transport.Major Intrinsic Proteins.PIP	69	140	99	115	89	95	86	65.5	381	113.5	142	72	126	68.5	85	125	94	229	105.5	101	139	179	92.5	143	70	103	62	85	188	112	75	88	84	109.5	73	100	115	71.5
320	MICRO.9575.C2	PGSC0003DMB101000020	Pot_ch02	98.75	987478	987239	Salt-tolerance protein	0	Os09g0527900 [Oryza sativa (japonica cultivar-group)]	27.3.07	RNA.regulation of transcription.C2C2(Zn) CO-like, Constans-like zinc finger family	823	1945	1930.5	1514	1668	2269.5	1229	2434	4015.5	2709.5	1912	2222	1441	1314	1680	2414.5	1756	2919	1958	2370	2190	2414	2822.5	2752.5	1435	2117	1634	2274	3543	2124	2338.5	2231	2961	2271.5	2129	2063.5	1594	2601
321	POCAS72TP	PGSC0003DMB102000083	Pot_ch02	99.07	8931	8395	Putative ethylene responsive element binding protein 1	0	F3M18.21 [Arabidopsis thaliana]	17.5.2	hormone metabolism.ethylene.signal transduction	47	54	57	60	56	60	53	55	60	52	54	54	164	51	53.5	69	52	69.5	56	50	53	62	52	53	50	61	57	53	55.5	53	55	53	56	58.5	54	57	67	58
322	MICRO.11949.C1	PGSC0003DMB000000788	Pot_ch07	98.38	71517	71091	Ubiquinone biosynthesis protein COQ9, mitochondrial	0	unknown protein [Arabidopsis thaliana]	35.2	not assigned.unknown	53	56.5	68	68	58	65	61	55.5	73	58	65	65	88	54	65	79	53	95	58	57.5	64.5	71	62.5	65	50	70	56	58	62	67	59.5	63	67	66	53	68	74	61
323	bf_arrayxxx_0075b04.t7m.scf	PGSC0003DMB000000246	Pot_ch06	95.27	898507	898090	Plant-specific family protein RPD1	0	NA	35.2	not assigned.unknown	49	58	74	65	70	91.5	89	70	68	61	69	68.5	78	88	56	102.5	55	85	89	60.5	58	77	107	62	63	72.5	64.5	102.5	89	66	62	67.5	95	136.5	77.5	68	97	70
324	MICRO.9838.C1	Not Unique	#N/A	97.75	721096	721273	Sugar transporter ERD6-like 16	0	carbohydrate transporter/ sugar porter [Arabidopsis thaliana]	34.2	transporter.sugars	42	47	56	56	49	47	46	48	51	47	52	49	71	48	51	58	45	61	48	47	47.5	51	43.5	49	49	61	48	49	60	50	48	46.5	51.5	89	47	51.5	63	49.5
325	MICRO.14594.C1	PGSC0003DMB000000082	Pot_ch02	98.96	642698	643083	Gene of unknown function	0	NA	35.2	not assigned.unknown	138.5	84	159	127	136.5	121	123	99	171.5	191	124	113	239	107	106	161	83	153	175.5	106.5	100.5	160.5	150.5	123	167.5	113	108.5	151.5	124	101	103	109.5	128	118	104.5	109	120	110
326	bf_cswbxxxx_0060e01.t3m.scf	PGSC0003DMB000000217	Pot_ch11	99.15	867965	868434	Copper ion binding protein	0	unknown [Arabidopsis thaliana]	26.19	misc.plastocyanin-like	68.5	90.5	117	104	109	100	103.5	117.5	182	125	103	133.5	127	101	73.5	176	121	191	120	131	168	165	126	132	94	119	98	116	176	108	123	118.5	130	126	126	114	119	119
327	MICRO.7955.C1	PGSC0003DMB101000020	Pot_ch02	99.55	916144	915697	Conserved gene of unknown function	0	unknown protein [Arabidopsis thaliana]	35.2	not assigned.unknown	127	146.5	216	131.5	229	187	207	193	209	171	119	217	224	150.5	97.5	302	123.5	251	184.5	233	223	330	203	222	178.5	175	169.5	213.5	267	147	243	206	247.5	175	183	201	172	219
328	MICRO.7771.C1	PGSC0003DMB000000062	Pot_ch03	95.67	1439250	1438452	GRP 2	0	Alpha-1,4-glucan-protein synthase [UDP-forming] 1 (UDP-glucose:protein transglucosylase 1) (UPTG 1)	10.5.5	cell wall.cell wall proteins.RGP	39	54.5	108	63	49	50	54	49	49	50	55	49	101.5	48	47	57	44	69	46.5	49	45	54	46	48	48	61	49	50	54	51	47	49	52	55	47	51	60.5	51.5
329	MICRO.1770.C2	PGSC0003DMB102000020	Pot_ch09	97.85	243851	243345	TSI-1 protein	0	TSI-1 protein [Solanum lycopersicum]	35.2	not assigned.unknown	40	51	60	60	47	50.5	51	50	62.5	51	52	52.5	68	47.5	46.5	63	47	67	50	46	48	50	52	50	47	60.5	48	46.5	58	53.5	49	49.5	51.5	56	48	55	65	47
330	cSTA37J14TH	PGSC0003DMB000000431	SL2.10ch04	100	388981	389087	Transcription factor BIM2	0	DNA binding / transcription factor [Arabidopsis thaliana]	27.3.06	RNA.regulation of transcription.bHLH,Basic Helix-Loop-Helix family	103	128	163.5	140	145	155	140	147	364	157	142	202	253	131	104	232	123.5	274	152.5	198	185	247.5	184.5	191	140	145.5	118	185	180.5	162	190	172	209	178	159	189.5	169	183.5
332	DarkCorner(66)	#N/A	#N/A	#N/A	#N/A	#N/A	#N/A	1				42	50	56	63	46.5	219	49	45	48	46	55.5	50	53	48	47	59	42	60	47	48	45	49	45	45	45	56	49	43	51.5	50	48	48	118	65.5	45	54	57	51
333	DarkCorner(67)	#N/A	#N/A	#N/A	#N/A	#N/A	#N/A	1				39	50	56	57.5	46	71	46	45	49	46	54	48	49.5	48	48	58	44.5	61.5	46	48	43.5	48	45.5	46	47.5	59	45.5	45	53.5	49	47	51	355	57	47	53.5	58	46
334	DarkCorner(68)	#N/A	#N/A	#N/A	#N/A	#N/A	#N/A	1				38	49	57	58	46	48	48	44.5	50.5	46	60	48	48	48	47	59	44	65	47.5	49	46.5	49.5	45	44	46	59	48	47	50	48	46	64.5	49.5	234.5	46	51	58	47
335	DarkCorner(69)	#N/A	#N/A	#N/A	#N/A	#N/A	#N/A	1				39	47	53	58	48	44.5	46	46	48	46.5	50.5	47	50	47	47	56	45	61	47	46.5	49.5	49	44	46	44	58	48	46.5	52	48	49	57	50	149	56	56.5	60	49.5
336	DarkCorner(70)	#N/A	#N/A	#N/A	#N/A	#N/A	#N/A	1				42	49	54	54	47	45	46	46	50	46	52	46	53.5	50	51.5	57	42	70	48	60	45.5	52	47	45.5	48.5	59	48	45	55	50	46	50	49	59	124	53	59	49
337	DarkCorner(71)	#N/A	#N/A	#N/A	#N/A	#N/A	#N/A	1				40	51	55.5	54	47	46	46	46	48	46	49	45.5	54	48	48	57	44	68	49	47	46	46.5	46	46	45	57	46	44	53	48	48	49	49	52.5	45	53	63.5	48
338	DarkCorner(72)	#N/A	#N/A	#N/A	#N/A	#N/A	#N/A	1				39.5	49	52	53	46	47	47	44	49	45	50	47	62	49	53	62	42	68	50	47	46.5	48	45	46	45.5	56	49	46	54	48	45	47	47	59	43	56	59	47
339	DarkCorner(73)	#N/A	#N/A	#N/A	#N/A	#N/A	#N/A	1				40	51	56	55	49	45	47	44.5	53	44	53	58	48	49	62	74	44	66	46	47	47	49	44	46	47	57	48	46	55	50	48.5	49.5	48	55	46	52.5	61	48
340	DarkCorner(74)	#N/A	#N/A	#N/A	#N/A	#N/A	#N/A	1				43.5	51	56	57	49	48	50	48.5	50	48	50	91	50.5	50	71.5	68.5	44	72	50	48	48	48.5	48.5	49	49	61	47	47	56	46.5	50	49	46	79	45	54	66	48
341	DarkCorner(75)	#N/A	#N/A	#N/A	#N/A	#N/A	#N/A	1				44.5	50	56	63	47	47	45	46	49	47.5	60	47	54	52.5	49	60	44	54	50	44.5	46	53	46	48	49	56	49	47	58	47	46	50.5	50	53	49	51	54	54
342	DarkCorner(76)	#N/A	#N/A	#N/A	#N/A	#N/A	#N/A	1				43.5	51	52	59	46.5	48	47	45	49.5	49	57	44	50.5	51	46	58	43	50	50	47	47.5	50	44	49	47	52	47	47	60.5	49	47.5	51	51	53	75	53	55	52
343	DarkCorner(77)	#N/A	#N/A	#N/A	#N/A	#N/A	#N/A	1				42	45	56	56	47.5	47	47	47	49	45	56	45	48	49	49	59.5	43	58	48	48	46	0	47	46	181	56	46	46	62	46	46	51	48	52	83	53	55.5	50
344	DarkCorner(78)	#N/A	#N/A	#N/A	#N/A	#N/A	#N/A	1				40	47	54.5	56	44.5	45.5	47	43.5	52.5	47	53	45.5	52	50.5	48	59	42	53	48.5	48	45	49	52.5	49	84	57	47	47	92	49	45	49	50	56	52	52	52	50
345	DarkCorner(79)	#N/A	#N/A	#N/A	#N/A	#N/A	#N/A	1				41	47	55	57	49	48	45	44	50	46.5	51	46	51	46	47	61	44	53	45	46	45.5	50	73.5	46	46	54.5	46	46	326	49	47	51.5	50	55	47	55	54	51
346	DarkCorner(80)	#N/A	#N/A	#N/A	#N/A	#N/A	#N/A	1				42	45	53	56	46	47	43	45	48.5	46.5	51	49	52	50	49	57	43	55	46	46	47	50.5	50	45	47	54	48	47	284	47	48	49	48	51	47	48	63	49
347	DarkCorner(81)	#N/A	#N/A	#N/A	#N/A	#N/A	#N/A	1				41	47	53	54	47	49	48	44	52	53	52	47.5	51	51	48	54.5	45	58	48	43	49	50	48	47	47	56	44	47	55	51	46.5	53	47	53	47	50	58	51.5
348	DarkCorner(82)	#N/A	#N/A	#N/A	#N/A	#N/A	#N/A	1				39	48	55	58	44.5	47	45	45	46	54.5	54	47	50	51	49	57	43	52	48	47	47	49	48	45	47	54	46	49	55	50	47	52	48	53.5	49	53	55	48
349	DarkCorner(83)	#N/A	#N/A	#N/A	#N/A	#N/A	#N/A	1				40	49	53	54	47.5	46	46	44.5	51	48	53	48	51	51	48.5	55	43	56.5	45	47	45.5	52	50	47	46	56	45	46	56	49	46	51	48	54	46	51.5	57	47
350	MICRO.2286.C101	No Significant Hit	#N/A	NA	NA	NA	Gene of unknown function	0	NA	35.2	not assigned.unknown	343	276	109	86	521	144	153	88.5	244	361	325.5	147	504	91	256	451	94.5	170	583.5	535	616	220	193	409	156	378.5	144	201	179.5	117	511	139	183	497	419	465	121	550
351	bf_acdaxxxx_0062b06.t3m.scf	PGSC0003DMB000000575	SL2.10ch06	96.14	107452	106937	Conserved gene of unknown function	0	unknown protein [Arabidopsis thaliana]	35.2	not assigned.unknown	195	270.5	689	248	306.5	118.5	436	194	647	158	382	201	166	311.5	174	323.5	721	432	329	263.5	930	704.5	161	191	343	347	394	138	196	326	225	286	388	286	180	415	131.5	187
352	MICRO.2018.C2	different hits	#N/A	99.09	1784024	1783695	Protein kinase	0	chloroplast RNA binding protein [Phaseolus vulgaris]	27.3.99	RNA.regulation of transcription.unclassified	4618	5979	8594	4980	10299	8743.5	7217	9926	17577	8095.5	5458	7770.5	7572	6624	4341	10238.5	5756	11265	8392.5	8872	10909.5	13551.5	10490	10547.5	7190	6570.5	5723	11776	12478	9372	7930	9276	10514.5	8187	7791	7968	8778.5	7101
353	MICRO.6021.C4	PGSC0003DMB000000040	Pot_ch03	98.25	2298125	2298525	Delta TIP	0	delta-tonoplast intrinsic protein [Gossypium hirsutum]	34.19.2	transport.Major Intrinsic Proteins.TIP	43	49	56	57	48	47	46.5	45	53	46.5	55.5	46	68	50.5	49	59.5	44	53.5	52	48	51	52	49	51	48	58	50	49.5	58	52	50	51	49	57	45	50	60.5	49
354	bf_stolxxxx_0055h06.t3m.scf	PGSC0003DMB000000379	Pot_ch10	98.29	412185	412358	NADH-glutamate dehydrogenase	0	glutamate dehydrogenase 2 [Arabidopsis thaliana]	12.3.01	N-metabolism.N-degradation.glutamate dehydrogenase	200	334.5	281	299	415.5	347	388	237.5	394	388.5	276	305	452	157	233	446	130	508	305	451	474.5	528	332	344	185	349	236	348	344	341	507	444	372.5	440	400	487	301.5	388
355	bf_arrayxxx_0042f11.t7m.scf	PGSC0003DMB000000076	Pot_ch07	99.13	1665209	1664869	EH-domain-containing protein	0	Os06g0687800 [Oryza sativa (japonica cultivar-group)]	30.3	signalling.calcium	423	242	489	380.5	1237	550	570	1160.5	580	899	347.5	755.5	576	314.5	362	761	235	703.5	1180	1092.5	577	917	1392.5	838	501	431.5	466	1448	609	1203	484	379	567	775	518	440	1093.5	613
356	MICRO.7920.C2	PGSC0003DMB000000367	Pot_ch11	99.31	417748	418182	Armadillo/beta-catenin-like repeat family protein	0	unknown protein [Arabidopsis thaliana]	35.1.3	not assigned.no ontology.armadillo/beta-catenin repeat family protein	189	114.5	189.5	142	181.5	181	163	110	204.5	160	147	136	234	133.5	147	210	131	205	168.5	160	189.5	236.5	166.5	150	171	174	141.5	187.5	168	178.5	135	194	163	181	134	174	152	152.5
357	POCCS40TV	No Significant Hit	#N/A	NA	NA	NA	--	0	NA	35.2	not assigned.unknown	78	61	64	66	50	79	71	56	73	69	91	72.5	98	62	78	98	61	114	65	56	60	71	62	69	62.5	71	66	63	76.5	74.5	56	80.5	69	66	58	73	79	65
358	bf_mxflxxxx_0004e06.t3m.scf	PGSC0003DMB000000261	Pot_ch04	99.53	438879	439090	Conserved gene of unknown function	0	unknown protein [Arabidopsis thaliana]	35.2	not assigned.unknown	308.5	298	422.5	383.5	578.5	429	351	389	648	499.5	421.5	377.5	458	355.5	255	657	354	671	610	512	360	527	762.5	442	407.5	444	555	711.5	625	392	487	529	543.5	375.5	342	497.5	456	566.5
359	cSTB42F24TH	PGSC0003DMB000000168	Pot_ch11	95.53	398710	398533	Copper-transporting atpase p-type	0	NA	35.2	not assigned.unknown	43.5	53	57	59	54	52	50	46	61	52	65.5	53	99	49.5	56	133.5	46	69	55	51	51	57	50.5	52	50	61	50	50	64.5	56.5	50	58	55	59	49	59	62	53
360	MICRO.3798.C1	PGSC0003DMB000000040	Pot_ch03	100	2242327	2242090	Isochorismatase family protein rutB	0	catalytic [Arabidopsis thaliana]	18	Co-factor and vitamine metabolism	287	818	806	369	717	447	603.5	657	779.5	691.5	558.5	763.5	725.5	546	412	0	377	670.5	674	905.5	929.5	1132	900	781	427.5	596	772	893	584	497	746	958	891	708	759	862.5	659	675
361	MICRO.2514.C2	PGSC0003DMB000000017	Pot_ch11	99.44	600207	600918	Storage protein	0	Os05g0108100 [Oryza sativa (japonica cultivar-group)]	35.2	not assigned.unknown	56	53	65	59	56	53	54	49.5	70	62	65	54	70.5	51	55	78	51	83	57	54	52	59	62	57	52	67	54	55	65	60	55	58	59	64	49	62	65	56
362	MICRO.7250.C1	PGSC0003DMB000000095	Pot_ch01	98.74	1558567	1557856	Ubiquitin-protein ligase	0	Cyclin-like F-box; FBD [Medicago truncatula]	29.5.11.04.03.02	protein.degradation.ubiquitin.E3.SCF.FBOX	42	52	55	57	50	52	49	51	56	99	66	51	64.5	50	53	68	45	65	46	51	52	104	51	51	46	56	49	48	61	52	48	57	53	54	46	60	64.5	52
363	MICRO.4759.C1	PGSC0003DMB000001046	#N/A	96.08	29405	29074	--	0	NA	35.2	not assigned.unknown	42	51.5	54	56	49	48	46.5	47	51	55.5	59	50	49	47	47	60.5	45	55	48	45	45	52	47	48	46	56	49	46	56	49	46	51	52.5	55	47	53	59	50.5
364	cSTC5K5TH	PGSC0003DMB000000475	Pot_ch09	96.17	321696	321411	--	0	NA	35.2	not assigned.unknown	40.5	50	55.5	53	44.5	45	45	50	53	47	61	46.5	86	45	48.5	55	43	57	50	45.5	44	51	48	45.5	45	55	47	47	55	49	45	50	52	55	45	53	57	49
365	MICRO.8857.C1	PGSC0003DMB102000141	Pot_ch02	100	960036	959661	UPF0497 membrane protein 15	0	unknown [Arabidopsis thaliana]	35.1	not assigned.no ontology	42	51	54	55.5	49	50	46	48	54	46.5	63	47	70	50	47	59	45	65	47	50.5	47.5	48.5	47	48	48	53	47	48	58	49	46	53	50.5	56	47	54	61	48
366	BF_LBCHXXXX_0020C09_T3M.SCF	PGSC0003DMB000000094	Pot_ch07	97.52	191900	192181	Gene of unknown function	0	NA	35.2	not assigned.unknown	40	53	57	51	47	46	46	47	56	48	63	50	81	49	50	62	46	61.5	46	51	50	54	45	51	47.5	56	46.5	46	64	48	47.5	51	48	52	45	56	62	50
367	MICRO.12054.C1	PGSC0003DMB000000845	Pot_ch04	96.7	2747	2294	Conserved gene of unknown function	0	NA	35.2	not assigned.unknown	42	60	53.5	51	47	45	50	50	51.5	48	61	47	98	48	50	62	47	61.5	48	47	46	54	47	49	45	55	46	47	58	53	46	51	51	55	47	53	62	52
369	MICRO.12265.C1	PGSC0003DMB000001049	#N/A	95.59	4061	3586	--	0	NA	35.2	not assigned.unknown	41	47	53	53	45	46	49.5	46.5	50	46	55	45	58.5	48	48	60	46	52.5	47	45	44	48.5	44	47	44	54	46	47.5	56	51	43	49	50	56.5	44	48	58	48
370	bf_ivrootxx_0046c05.t3m.scf	PGSC0003DMB000000068	Pot_ch01	98.2	93784	93342	Endonuclease	0	Protein kinase [Medicago truncatula]	30.2.6	signalling.receptor kinases.leucine rich repeat VI	40	49	52	57	46	43	46	45	47	45	56	46.5	64.5	48	46.5	58	46	53.5	51	46	45	45	46	47	44	55.5	46	46	49.5	48.5	47.5	47.5	50.5	52.5	46	51	57	48
371	SSBT004C12x.scf	PGSC0003DMB102000141	Pot_ch02	96.15	184516	184415	Katanin p60 ATPase-containing subunit	0	NA	35.1	not assigned.no ontology	1103.5	1125	322	524.5	2520.5	366	361	573	982.5	439.5	1529	2391	1502	144	266	2892	219	645	1764	2775	2393	1023.5	970	2042	280	1420.5	337	508.5	421	408	3139	789.5	395	1878.5	2236	851	761	329.5
372	ACDA03668B08.T3m.scf	PGSC0003DMB101000137	Pot_ch11	94.02	510993	511106	--	0	NA	35.2	not assigned.unknown	77335.2	52752.2	97156.9	127832	71682.5	122344	68296.9	49545.2	155659	93165.3	131040	73710.4	80648.2	77796	112328	128843	68552.6	136377	108680	92880.7	131563	163532	77225.3	79705.4	111243	103098	89203.5	108603	113347	79591.1	92283.8	134060	89788.5	88467.9	101779	36875.5	92895.5	86140.9
373	ACDA00776A08.T3m.scf	PGSC0003DMB102000010	Pot_ch01	98.36	2157989	2158048	--	0	NA	35.2	not assigned.unknown	40	51	55	55	45	40	47	46	47	47	56	45	125	47.5	48.5	57.5	46	61	44	47	43	44	47	48	47	55	48	46	54	53	47	45	50	56	49	51	57.5	49
374	MICRO.11930.C1	PGSC0003DMB000000105	Pot_ch01	96.57	436290	437162	Conserved gene of unknown function	0	unknown protein [Arabidopsis thaliana]	35.1	not assigned.no ontology	39.5	46.5	50	56	47	43	44.5	44	54	43	55	49	59.5	49	49.5	59	45	58	47	45	46	51	46	48	46	56	46	46	52.5	48.5	45	48	55.5	55	43	49	55.5	48
375	POCD525TP	No Significant Hit	#N/A	NA	NA	NA	--	0	complement component 1, r subcomponent variant [Homo sapiens]	35.2	not assigned.unknown	39	51.5	54	57.5	49	48	46	44	50	46	59	49	58	49.5	49	62	48	58	51	45	46	50.5	45	45.5	45.5	57	45	47	55	49.5	48	50	52	56	45	50	59	49.5
376	cSTE25K15TH	PGSC0003DMB000000189	Pot_ch04	99.47	378438	379000	Pentatricopeptide repeat-containing protein	0	unknown protein [Arabidopsis thaliana]	35.1.5	not assigned.no ontology.pentatricopeptide (PPR) repeat-containing protein	102	49	55	59.5	47	45	44	44	47	48	58	47	61	47	49.5	60	46.5	51	46	46.5	45	53	46	48	44	58	46	45	54	50	48	47	52	53	47	51	56	47
377	SSBT005E20x.scf	PGSC0003DMB000000338	Pot_ch10	90	474402	474539	--	0	NA	33.99	development.unspecified	123	64	192.5	169.5	282.5	204	81	174.5	133	72.5	138.5	74	233	56	65	135	67	112	272	238.5	93	185.5	204	163.5	169.5	180.5	72.5	332	217	212	242	88	66	184.5	158	154	109.5	63
378	bf_arrayxxx_0028h04.t7m.scf	PGSC0003DMB000000690	SL2.10ch04	96.13	115053	114747	Desacetoxyvindoline 4-hydroxylase	0	NA	35.2	not assigned.unknown	64	73	84.5	80	99	58	120	78	84	59	109.5	86	131.5	89	65	130	59	94	53	99	77	128	66	111	61	77	81	66	69	60	55	70	78	90.5	57	57.5	112	70
379	MICRO.7238.C2	PGSC0003DMB000000532	Pot_ch01	95.67	115806	115576	Type 2 proly 4-hydroxylase	0	unknown protein [Arabidopsis thaliana]	13.2.2.2	amino acid metabolism.degradation.glutamate family.proline	42	48	54	60	49	46.5	46	44	52	60	63	48	113	50	51.5	62	49	60	47	48	51	55	48	47.5	47	57	48.5	45	52	51.5	48	54	49.5	58	46	56	64	49
380	MICRO.13938.C1	PGSC0003DMB102000083	Pot_ch02	100	495853	496274	Conserved gene of unknown function	0	unknown protein [Arabidopsis thaliana]	35.2	not assigned.unknown	526	1374	4297	1580.5	1156	2121	1148	1458.5	4689	2355.5	1399	831	1422	1334.5	1448.5	1495	3966.5	3171	1320	1324	3133.5	2314.5	2339	1497	1746	1142	1271.5	2470	3007.5	2153	1123	2265	1694	1284	949	1557	2112	1593
381	MICRO.14.C1	PGSC0003DMB000000244	Pot_ch02	96.51	367205	367651	Fructokinase 3	0	fructokinase 3 [Lycopersicon esculentum]	2.2.1.01	major CHO metabolism.degradation.sucrose.fructokinase	102	94	170	150	149	135	158	138	236.5	116	107	163	214.5	69	83	201	78	286	124	148	176	470	161	174	143	144.5	84	138.5	175	152	149.5	204	116.5	166	98.5	134	202	102
382	BF_TUBSXXXX_0040C07_T3M.SCF	PGSC0003DMB000000037	Pot_ch07	96.24	775649	775913	Integral membrane protein	0	NA	35.2	not assigned.unknown	58	64	66	75.5	64	66	58	51	71	211.5	82	61.5	134	66	66	90.5	63.5	106	56	64.5	70	68	63	62	56	72	64	63	70	67	53	70	68	65	57	63	68	63
383	BF_TUBSXXXX_0010F05_T3M.SCF	PGSC0003DMB000000252	Pot_ch07	98.92	22372	22649	--	0	NA	35.2	not assigned.unknown	262	57.5	360.5	77	403.5	58	63	60	77	303.5	207	62	68	277	57	108	54	81	57	56.5	57	651	439.5	59	323	331.5	292	470	63	431.5	56.5	514	345	321	189	65	77	55.5
384	cSTB38H16TH	PGSC0003DMB000000004	Pot_ch02	100	1437105	1437364	Organic anion transporter	0	NA	35.2	not assigned.unknown	86	71	129	111	123	107	120	88	173	122	78	122.5	184.5	87	81.5	199	86.5	220	124	153	157	226	131	116	92	118	82.5	139.5	144	124	128	174.5	135.5	140	76.5	141	138.5	153.5
385	MICRO.10018.C1	PGSC0003DMB000000160	Pot_ch12	96.87	946862	945620	Wall-associated kinase	0	kinase [Arabidopsis thaliana]	30.2.20	signalling.receptor kinases.wheat LRK10 like	117	139	205.5	209	127	119	149	189	386.5	136	168.5	147	262	191	215	362	262	390	192.5	296	230	413	208	362	149.5	228	298	208	133.5	167.5	277	272	225.5	341	223	373	135	331
386	MICRO.10802.C1	PGSC0003DMB000000345	Pot_ch06	99.78	220804	221262	Aspartic proteinase nepenthesin-2	0	AT3g52500/F22O6_120 [Arabidopsis thaliana]	29.5	protein.degradation	262	264	424	554	583.5	654	863	679	681	672	146	720	741.5	642	231.5	1426.5	284	1012	486	1015	670	1091.5	937	759	286	343.5	459.5	823.5	1138	529	812.5	864	593	625	388	914	898.5	960.5
387	MICRO.5158.C6	PGSC0003DMB000000008	Pot_ch10	99.07	2846724	2846296	Valacyclovir hydrolase	0	putative protein [Arabidopsis thaliana]	35.2	not assigned.unknown	96	170	129	166.5	174	165.5	129	128	161	190	125	165.5	243	103	118	237	90	204	109	175	156	218	146.5	143	97	105	152	141	151	163.5	204	188.5	159	177.5	125.5	209	181.5	177
388	MICRO.10382.C1	PGSC0003DMB000000150	Pot_ch06	99.24	328473	328079	STY-L protein	0	STY-L protein [Antirrhinum majus]	27.3.58	RNA.regulation of transcription.LUG	1134	1016.5	1717	1446	1573.5	1401.5	1311	2345	2422	1868	1249.5	1504	1717	1242	791	2488	1300	2609	1543	1883.5	2214	2952	2591	1610	1393	1292	1105.5	2066	2032	1355	1496.5	1901	2110	1705	1149	1684.5	1578	1827
389	SDBN001P09u.scf	PGSC0003DMB101000020	Pot_ch02	92.18	1609073	1609355	Self-pruning G-box protein	0	NA	35.2	not assigned.unknown	43	52	55	88	46	46	45	47	54	47	64	50	66	49	52	62	49	63	48.5	48.5	48	50	51	48	44	58	48.5	49	56	51	45	51	53	51	48	55	57.5	51
390	MICRO.16392.C1	PGSC0003DMB000000136	Pot_ch01	97.32	1354020	1353251	Multiprotein bridging factor ER24	0	ethylene-responsive transcriptional coactivator [Lycopersicon esculentum]	17.5.3	hormone metabolism.ethylene.induced-regulated-responsive-activated	231	964	639	517	460	1240.5	598	918.5	1101.5	1123	3794.5	268	538	824	602	1021	616.5	598	916	683	823	764.5	568	894	636	760	726.5	540	1187.5	1251	917	737	952	951.5	975	636.5	573	726
391	MICRO.14368.C1	PGSC0003DMB103000051	Pot_ch04	96.54	219742	219080	Spliceosome associated protein	0	Sn-1 [Capsicum annuum]	20.2.99	stress.abiotic.unspecified	46	53	64	94	59	54.5	56	56	66	54	68	60	118	53.5	56	74	60	80.5	51	56	62	61	58	58	52	68	57	54.5	63	58	52	61	62.5	58	50.5	63	65	57.5
392	BF_LBCHXXXX_0003C01_T3M.SCF	PGSC0003DMB000000335	Pot_ch08	94.53	477117	476807	Conserved gene of unknown function	0	NA	35.2	not assigned.unknown	58	67.5	77	147	72.5	70.5	92	68	109	71	76.5	74	120	61	71	87.5	65	92	107.5	72	71	83	79	72	101.5	82	62.5	73	87.5	98	68	69	77.5	87	65	97	107	114.5
393	STMCP93TV	No Significant Hit	#N/A	NA	NA	NA	Late blight resistance protein	0	Tm-2 ToMV resistance protein [Solanum tuberosum]	35.2	not assigned.unknown	227.5	169	502	355.5	336.5	304.5	335.5	482	599	458	684.5	346	361.5	544	266	720.5	479	528	385.5	458.5	213.5	735.5	641.5	505	292.5	283	370	596.5	434.5	529.5	581.5	169	159.5	186	146.5	548	305	412
394	MICRO.7887.C1	PGSC0003DMB000000116	Pot_ch12	97.44	942119	941886	Protein WAX2	0	WAX2; catalytic [Arabidopsis thaliana]	16.7	secondary metabolism.wax	50	51.5	69	131	63	59	54	55.5	69.5	64	61.5	57	73	55	55.5	79.5	57	90.5	60	64.5	60	75.5	65.5	58	56	65.5	55	61	75	60.5	52	63.5	65	64	47	69	65	60
395	MICRO.5505.C1	PGSC0003DMB000000188	Pot_ch08	99.43	478940	479291	Conserved gene of unknown function	0	unknown protein [Arabidopsis thaliana]	35.2	not assigned.unknown	1821.5	1050	2913	1708.5	3510	3277	3857	2742	4025	2291.5	1202.5	1971	3129.5	2347	1324	3104	1485	3272	3954	3050	3714	4446	3437	3029.5	2987	2695	1875	3425	3081	3633	1867.5	2764	2450	2602	1280	2297	3002.5	2337.5
396	MICRO.523.C1	PGSC0003DMB000000008	Pot_ch10	100	3347090	3347267	Ubiquitin carboxyl-terminal hydrolase	0	ubiquitin-specific protease 12, putative, expressed [Oryza sativa (japonica cultivar-group)]	29.5.11.05	protein.degradation.ubiquitin.ubiquitin protease	219	231	391	521	413.5	386	324	357	525.5	378	314.5	372.5	501	253	198	462.5	229	614	374.5	481	475	508	425.5	377	252	358	197	413	392	344	386.5	397.5	426	528	300	414	316.5	397
397	bf_arrayxxx_0053a08.t7m.scf	PGSC0003DMB000001127	#N/A	95.54	17542	17432	Metallocarboxypeptidase inhibitor	0	metallocarboxypeptidase inhibitor precursor [Solanum tuberosum]	20.1.07.06	stress.biotic.PR-proteins.proteinase inhibitors	156	163	226.5	497	170	172	156	627	418	284.5	197	410	345	159	147.5	727	584	421	129	783	468.5	661	370	556.5	148	211.5	126	324	577	92.5	245.5	159	380.5	118	155.5	457	158	194
398	MICRO.6622.C1	PGSC0003DMB000000331	Pot_ch12	95.62	81089	82024	Glutathione-s-transferase theta, gst	0	glutathione S-transferase [Euphorbia esula]	26.09	misc.glutathione S transferases	57	86.5	76	387	71	60	63	71	83	68	81	90.5	70	53	66	85.5	66	119.5	58	61	68	69	82	66	59	67.5	63.5	73	77	77	64	80	67	72	60	74	76	58
399	BF_TUBSXXXX_0051F09_T3M.SCF	No Significant Hit	#N/A	NA	NA	NA	--	0	NA	35.2	not assigned.unknown	42	56	322.5	509.5	314	52	51	47.5	482.5	50	352.5	331	243	51	198.5	463	344	376	50	312	330	320	246	258.5	214	211.5	47	273	395.5	52.5	51.5	54	54	344	48	382.5	58	49
400	076A03AF.esd	PGSC0003DMB000000017	Pot_ch11	93.45	2653962	2653570	Pyridine nucleotide-disulphide oxidoreductase	0	NA	35.2	not assigned.unknown	49	51	146	337	47	47	58	46	50	50	54	47	59.5	47.5	50	59	47.5	62	48.5	49	48	52	49	45	65	61.5	48	49	80	49	50	53.5	49	54	48	53	64	48
401	bf_suspxxxx_0013e11.t3m.scf	PGSC0003DMB101000020	Pot_ch02	97.37	1566879	1566652	Vacuolar sorting protein	0	probable vacuolar sorting-associated protein [imported] - Arabidopsis thaliana	29.3.4.3	protein.targeting.secretory pathway.vacuole	61.5	49	60	291.5	51	48	92.5	50	53	48	55	50	72	50.5	52	57	49	63	50	50	51	56	47	47	49	60.5	49	51	56	53	48	50.5	52	56	47	53	60	51
402	bf_ivrootxx_0039e06.t3m.scf	different hits	#N/A	NA	NA	NA	TRANSPORT INHIBITOR RESPONSE 1 protein	0	NA	35.2	not assigned.unknown	192	231	179	467	361	135	154	382.5	428	313	144	330	357	209.5	137	263.5	224	436.5	173	325	423	525	212	356.5	289	225	256	213.5	177.5	245	187.5	360.5	195	309	311	343	285	150.5
403	cSTB34D23TH	PGSC0003DMB000000026	Pot_ch03	91.61	195815	196112	Ccr4-associated factor	0	Polynucleotidyl transferase, Ribonuclease H fold [Medicago truncatula]	35.1	not assigned.no ontology	42	48	57	302.5	51	49	52	48.5	59	48.5	54	50	71	48	52	63	45.5	62	50	48	52	63.5	47	49.5	45	60	48	47	57.5	52	46	52	53	55	46	54	66	50
404	MICRO.1463.C1	PGSC0003DMB101000060	Pot_ch01	97.09	1591499	1590953	Synbindin	0	unknown protein [Arabidopsis thaliana]	29.3.99	protein.targeting.unknown	43	50	53	92	49	46	49	48	58	52	55	47.5	81.5	47	52	60	45	65	46.5	44	47.5	54	45	49	46	59	49	47	54	51.5	49	51	53	53	46	56	62	50
405	MICRO.13445.C1	PGSC0003DMB000000055	Pot_ch03	97.54	1260002	1260367	Cytochrome P450 71A4	0	Cytochrome P450 71A4 (CYPLXXIA4) (P-450EG2)	26.1	misc.cytochrome P450	359	1277	1027	1321	1432.5	1256.5	445	1726	2412	1070.5	2627	1589	884	764.5	1530	1255	760	1518	1361	1544	1006	588	1211.5	1853	648	1380	1068	1074	1018.5	582	1985	1339	2186.5	1545	2558.5	1218	793.5	1257.5
406	MICRO.15791.C1	PGSC0003DMB000000004	Pot_ch02	99.64	3368588	3369421	ATP binding protein	0	ATP binding / galactokinase/ kinase/ phosphotransferase, alcohol group as acceptor [Arabidopsis thaliana]	35.1	not assigned.no ontology	353	569.5	713	531	748.5	710.5	722.5	769	766.5	548	308	857.5	798	485	312.5	850.5	401	758	636	688	885	1185	750	780	636	492	880	760	605.5	527	870	625	839	484	444	572.5	539.5	734
407	MICRO.10188.C1	PGSC0003DMB000000177	Pot_ch09	98.7	836847	836465	Peptidyl-prolyl cis-trans isomerase CYP21-3, mitochondrial	0	peptidyl-prolyl cis-trans isomerase [Arabidopsis thaliana]	31.3	cell.cycle	527.5	52	598	68	57	534.5	1420.5	1597	801.5	652	361	372.5	760	524	276	62	411.5	858	718	812	714	1978.5	168	1149	622	504.5	1137	64	65.5	1314.5	647	757	1416	86	508	1233	1164.5	1343
408	cSTB23O19TH	PGSC0003DMB000000652	Pot_ch07	100	78450	78078	Multicopper oxidase	0	Multicopper oxidase, type 1 [Medicago truncatula]	35.1	not assigned.no ontology	585	155	788.5	654	1149	733.5	1083	868	861	711	113	784	994	444	184	1525	349	1803	1009	1156	1071	1964	1558.5	553	645	781.5	495	1364.5	860	1048	960	1209.5	836	735	237.5	839.5	832	1106.5
409	MICRO.14804.C1	PGSC0003DMB000000543	Pot_ch05	97.86	192205	191600	Acetyltransferase, GNAT family protein	0	N-acetyltransferase [Arabidopsis thaliana]	35.1	not assigned.no ontology	214.5	477.5	721.5	387	739.5	517.5	570	379	922	621	231	295	375	272.5	316	483	501	745	400	367	915.5	1045	747	422	538	470	450	779	382	360	343	522	631	476	560	336	410	273.5
410	MICRO.5254.C1	PGSC0003DMB000000004	Pot_ch02	99.77	714523	713638	Zinc finger protein	0	putative zinc finger protein [Capsicum chinense]	29.5.11.04.02	protein.degradation.ubiquitin.E3.RING	628	968.5	1219	665	1433	880	848	1146	1577	1145	884.5	1059.5	986.5	752.5	528	1759	910	1525.5	1192.5	1676	1745	2276	1345.5	1419	953	885	978	1369	1107	860.5	1650	1048	1301.5	936	1302	1078.5	835	1074
411	MICRO.1075.C5	PGSC0003DMB000000404	Pot_ch04	96.42	185388	184301	Phi-1 protein	0	phi-1 [Nicotiana tabacum]	30.1	signalling.in sugar and nutrient physiology	41.5	52	54	59	47	46	48	46	54	55	54.5	48	58	47	50.5	57	44.5	62	48	46	47	53	48	100	46.5	57	51	48.5	60	47	48	47	50	56	46	51	59	47
412	ACDA00666H06.T3m.scf	No Significant Hit	#N/A	NA	NA	NA	--	0	NA	35.2	not assigned.unknown	43	52	65	63	52	50	48	52.5	58.5	53	53	52	74	48	50	62	51.5	70	50	51	53.5	58	49	53	46	63	53	53	156	48	52	56	55	57	51	54	64.5	52
413	MICRO.13781.C1	PGSC0003DMB000000073	Pot_ch01	100	660732	660412	UNC-50 family protein	0	unknown [Arabidopsis thaliana]	35.1	not assigned.no ontology	627.5	541.5	974	577.5	919.5	955.5	1018.5	1272.5	1511	971.5	537	930.5	956.5	709	381	1528	672	1485	1211	1184	1265	1721	1288	973	803	811	863	1288.5	1129.5	972.5	1134.5	984	1084	870	643	953	996	1118
414	BF_LBCHXXXX_0020G09_T3M.SCF	PGSC0003DMB000000086	Pot_ch04	99.71	1064535	1064189	--	0	NA	17.5.2	hormone metabolism.ethylene.signal transduction	42	51	88	61	47	47	274.5	47	52	47	57	47	76	47	51	61	47	59.5	50	46.5	47	52	46	48	44	60.5	52.5	48	55	50	47	50.5	50	54	46	55	58	48
415	MICRO.189.C9	PGSC0003DMB000000335	Pot_ch08	98.76	543995	544638	MRNA, 1346 bp sequence	0	TMV response-related gene product [Nicotiana tabacum]	20.1.05	stress.biotic.regulation of transcription	43	83.5	65	67	51	49	56	56	89.5	57	85.5	71	113	53	60	73	46	73	51	62	56	62	54	68	49.5	66	63	49	60	52	72	61	67.5	83	55	71	64	56
416	MICRO.8570.C2	PGSC0003DMB000000068	Pot_ch01	100	1920601	1921165	Conserved gene of unknown function	0	putative protein [Arabidopsis thaliana]	35.2	not assigned.unknown	1815	3740.5	4339.5	1959	2433	2602	2413.5	4360.5	3886	2625	2899	3357.5	2483	2212	1548	3297.5	2404.5	2864.5	3146	3324	3085.5	3344	3492	3652	3543	2168	3368	3187	2893	2297	2912.5	2268.5	3396	2069	4769	3995.5	1966	1723.5
417	MICRO.9934.C1	PGSC0003DMB000000032	Pot_ch04	98.37	1099337	1098724	Krox	0	hypothetical protein [Prunus persica]	35.2	not assigned.unknown	111	127	327.5	133	154	240	197.5	157	261	165	156	175	294	256	95.5	204	266	349	197	191	466	389.5	205	209.5	190	196	116.5	185	401	228	167	168	229	235	170	211.5	173	172
418	DarkCorner(84)	#N/A	#N/A	#N/A	#N/A	#N/A	#N/A	1				42	52	52	60	47	212	46	45	48	49	55	47	51	51	48.5	62	44	64	46	47	47	51	45	47	46	58	46	46	53	49	45	49	322	54.5	44	52.5	57	50
419	DarkCorner(85)	#N/A	#N/A	#N/A	#N/A	#N/A	#N/A	1				39	50.5	53	55	47	49	46	45	52	47	52	48.5	53	48	48	61	44	60	47	45.5	45	53	43	46	45	57	48	47.5	56	47.5	49	60	49	79	47	53	55	47
420	DarkCorner(86)	#N/A	#N/A	#N/A	#N/A	#N/A	#N/A	1				40	50.5	53	55	47	47	44	44	48	46	55	48	52	44	49	64	43	60.5	47	44	48	51	45	47	47	58	46.5	45	53	46	47	63	49	132	45	52	63	47.5
421	DarkCorner(87)	#N/A	#N/A	#N/A	#N/A	#N/A	#N/A	1				42	49	57	58	48	46	46.5	42	51	46	48.5	47	52	48	50	61	45	68	48	45	45	50	46.5	45.5	47	60	48	47	54	49	46	49.5	49	95.5	68.5	54	63	46
422	DarkCorner(88)	#N/A	#N/A	#N/A	#N/A	#N/A	#N/A	1				39	48.5	56	56	48	45	46	44	48	48	50	47	53	46.5	47	60	42	73	46	53	46	53.5	44	47	49.5	57	49.5	47	53	48	47	49	49	55	106	55	63	49.5
423	DarkCorner(89)	#N/A	#N/A	#N/A	#N/A	#N/A	#N/A	1				40	51	59	57	46	48	46	46	49	44	50	45.5	63	47	53	58	45	68	48	46	46	49	46.5	48	44	56	48	46	56	49	48.5	45	49	54	46	57.5	61	48
424	DarkCorner(90)	#N/A	#N/A	#N/A	#N/A	#N/A	#N/A	1				42	47	55	53	47	46.5	46.5	44	49	45	51.5	52	56	48	54	68.5	43	72	47	46	45	52	46	46	45	56	48	49	58	47	47.5	48.5	47	56	44	55	60	48
425	DarkCorner(91)	#N/A	#N/A	#N/A	#N/A	#N/A	#N/A	1				40	54	56	55	49	45	45	45	48	45	52	95	51	51	63	84.5	43	71	51	50	47	50	43	44	46	60	47	45	57	49	45	50	50	66	44	51	58	49
426	DarkCorner(92)	#N/A	#N/A	#N/A	#N/A	#N/A	#N/A	1				41	50.5	53	64	47	46	45	47	48	46.5	57	47	49.5	48	50	57.5	46	52	49	43	47	49	45.5	47	45	56	48	45	58	47	45	49	50	52	56	53	60	51
427	DarkCorner(93)	#N/A	#N/A	#N/A	#N/A	#N/A	#N/A	1				38	48.5	56	61	47	49	46	46	48.5	47	56.5	47	54	48	52	58	46.5	56	47	47	44	0	43	49	52.5	55	44	45.5	58	49.5	47	50.5	47	53	67	53	56.5	49
428	DarkCorner(94)	#N/A	#N/A	#N/A	#N/A	#N/A	#N/A	1				38	49.5	53.5	63	43	47	46.5	45.5	49	44.5	56	47.5	51	47	46.5	56	45	56	47	46	47.5	48	44	46	110.5	54.5	48	48	66	48	44	50	49	52	75	49	53	49.5
429	DarkCorner(95)	#N/A	#N/A	#N/A	#N/A	#N/A	#N/A	1				39	48.5	53	58	43	46	44	47	51	46	53	45	47	49	48	55.5	45	52.5	46.5	46	46	47.5	50.5	48	50	52	47	46	123	49	45	50	48	53	47	51	55	48.5
430	DarkCorner(96)	#N/A	#N/A	#N/A	#N/A	#N/A	#N/A	1				41	51	53	55.5	45	46	46	46	58.5	45	52.5	47	47.5	46.5	46	59.5	44	56	46	46.5	46	47	50	48	45	53	44	47	279	49	48	50	47	54	48	50	54	49
431	DarkCorner(97)	#N/A	#N/A	#N/A	#N/A	#N/A	#N/A	1				40	46	52	57	45	46.5	47	47	49	51	56.5	45	50.5	48.5	52	57	43.5	57	47	45	47	49	47	46	49	54	47	47	147	51	46.5	49	47	53	50	54	57.5	50
432	DarkCorner(98)	#N/A	#N/A	#N/A	#N/A	#N/A	#N/A	1				38	47	52	53.5	45	44	45	43	51	64	54	45	48	48.5	50.5	56	46	53	46	47	44	52	45	47	48	55	48	45	56	48	47	49	49	51	49.5	50	55	50
433	DarkCorner(99)	#N/A	#N/A	#N/A	#N/A	#N/A	#N/A	1				40	49	52	57	48	45	47	45	47.5	53	50.5	47	50	47	49	55	44	55.5	44.5	44	43	52	45	47	47	57	47.5	48	56	49	47.5	47	48	52	47	50	55	47
434	STDB003A04u.scf	different hits	#N/A	100	1360937	1361127	DNA-binding protein	0	NA	28.99	DNA.unspecified	55.5	55	65	62.5	55	56	52	49	70	61.5	66	53.5	89	53	59	65	55	68	59	61	57	61	60.5	55	55	62	58.5	63	63	61	54	57	56.5	61	55	51.5	66	57.5
435	SDBN003F21u.scf	PGSC0003DMB000000087	Pot_ch06	97.69	1678687	1678558	Zinc finger protein	0	ATP binding [Arabidopsis thaliana]	35.1	not assigned.no ontology	138.5	190	177.5	150	185.5	183	193	166	298.5	197.5	213.5	217	242	131	127	250	130	252	188	230.5	224	253	197	214	151	159.5	147	194	219	156	226	210	228	211	192.5	206	202	203
436	MICRO.12083.C1	PGSC0003DMB000000047	Pot_ch07	99.76	1439514	1440344	Conserved gene of unknown function	0	NA	35.2	not assigned.unknown	600	608.5	800.5	657	1096.5	742	696	1097	1217	778	677	770.5	880.5	561	460.5	1165	552.5	1166	920	1076	1063	1705.5	1112.5	876.5	747	610	778	1194	968	796	1151	986	1054	816	956	974	743	968
437	TBSK02966FH02.t3m.scf	No Significant Hit	#N/A	NA	NA	NA	Cysteine protease inhibitor 9	0	NA	20.1.07.06	stress.biotic.PR-proteins.proteinase inhibitors	40.5	50	56	56.5	51	48	49	44	56.5	49	60	55	154	56	54	65	45	70	49	51	48	79	54	50	48	59	50	50	60	51	48	53	54	60	48	53	59	52
438	bf_mxflxxxx_0026c12.t3m.scf	PGSC0003DMB000000492	Pot_ch10	99.04	36016	36224	Gene of unknown function	0	NA	35.2	not assigned.unknown	48.5	61	68	107.5	71	79.5	56.5	78	142	142	69	184	105.5	55	74	248	118	179.5	125	217	64	177	150	117	128.5	100	149.5	156	71	59	77	71	86	106.5	202	66	103	110
439	MICRO.9584.C1	PGSC0003DMB000000296	Pot_ch04	98.18	140468	139647	Conserved gene of unknown function	0	NA	35.2	not assigned.unknown	54.5	65.5	76	75	78.5	80.5	67	69	98	73	88	75	102	68	59.5	109	54	93	77	72.5	82	84	75	74	69	75.5	74	73	89	77	75	86	69	77	123	78	76	68
440	SDBN003K11u.scf	No Significant Hit	#N/A	NA	NA	NA	--	0	NA	35.2	not assigned.unknown	41	49	49	51	47	47	43.5	45	51.5	46	57	49	152	50	88	60	44	54	48	48.5	47.5	50	45	47	44	59	48	45	55	49	45	53	48	52	52	48	59	50
441	MICRO.15459.C1	PGSC0003DMB000000096	Pot_ch07	99.57	1100561	1100791	Alpha galactosidase	0	unknown protein [Arabidopsis thaliana]	35.2	not assigned.unknown	51	267	151	85	72.5	85.5	87.5	78	173	86	302	71	122	141	105	212	169	130	102	107	191	107.5	69	257.5	93	92	81	75	125	85	72	132.5	76	97	217	161	107.5	67
442	MICRO.15127.C1	PGSC0003DMB000000164	Pot_ch04	96.35	510173	510977	Periplasmic beta-glucosidase	0	xylan 1,4-beta-xylosidase [Populus alba x Populus tremula]	10.6.2	cell wall.degradation.mannan-xylose-arabinose-fucose	2413	1495	2708	2542	3846	3063	4301	5040	3033.5	3024	522	2281	4699	2910	1207	6420.5	1478	2913.5	2373.5	3841	6089	5703.5	3634	3713.5	3012	3822.5	2645	4230	2549.5	1980	3279	4369	3683	4321	2166	3258.5	2884	1765.5
443	MICRO.12778.C1	PGSC0003DMB000000097	Pot_ch12	99.81	551749	551229	RBP50	0	RNA-binding region RNP-1 (RNA recognition motif) [Medicago truncatula]	27.1	RNA.processing	1460.5	1416	1929	1529	2698	1837.5	1848	1995.5	3220	1731	1641	1672	2360	1402	1018	3118	1369	2892	2643	2521	2551	3797	2650	2149.5	1937	1826	1894	3082	2141	2160.5	2125	2687.5	2447	2054	1799	1977	1741.5	2122
444	MICRO.6587.C8	PGSC0003DMB000000021	Pot_ch09	95.67	1541742	1541096	Conserved gene of unknown function	0	unknown protein [Oryza sativa (japonica cultivar-group)]	35.2	not assigned.unknown	49	56	60.5	58	56	56	55	51	57.5	61	69	55	71	55.5	52	68	48.5	76	55	54	57	57.5	106	57	49	63.5	49	59	67.5	63	50	66	61	61	53.5	70	68	58
445	MICRO.4882.C1	PGSC0003DMB000000098	Pot_ch01	96.92	1340645	1341131	Kinase	0	kinase [Arabidopsis thaliana]	30.2.17	signalling.receptor kinases.DUF 26	49	60	64.5	62	56	57	55	52	105	62	72	63	109.5	50	60.5	78	55	87	56	54	63	78	138.5	61	57	62	56.5	61	66	58	50	67	63	72	59	68	64	58.5
446	POCC282TV	PGSC0003DMB000000162	Pot_ch08	96.2	120072	119336	--	0	hypothetical protein [Ipomoea trifida]	35.2	not assigned.unknown	40	47	54	58	49	45	46	43	54.5	72.5	58.5	49.5	78	51	51	60	46	56	48	48	48	72	48	50	43	56	46	49	66	48	49	52	52	54	48	55	61	47.5
447	SDBN003P16u.scf	PGSC0003DMB000000184	Pot_ch04	98.2	405719	406268	Fms interacting protein	0	NA	35.2	not assigned.unknown	62	62.5	69	81.5	90.5	63	75	77	98	98	80	80.5	182	78.5	81	132	56	82	69	94	99.5	202.5	78.5	65	76	73	58	89	74	64	86	104	78	69	61	78	87	81
448	BF_LBCHXXXX_0042G06_T3M.SCF	PGSC0003DMB000000207	Pot_ch09	97.54	724628	725195	Disease resistance protein RGA4	0	Putative disease resistance protein RGA4, identical [Solanum bulbocastanum]	20.1.02	stress.biotic.receptors	41	63	78	69.5	67	63	49	48	74.5	49	61	70.5	83.5	51	66	82	49	62.5	51	49	78	78	56	51	48	67	49	65	68	50	46	55	69	92.5	48.5	63	62	57
449	167G08AF.esd	No Significant Hit	#N/A	NA	NA	NA	--	0	hypothetical protein [Neurospora crassa OR74A]	34.2	transporter.sugars	43	51.5	56	54	48	53	47	49	52	51	56	51	105	50	48.5	60	43	61	49	47	48	53	47	49	46	53.5	46	50	57	48	46	56	51	53.5	49.5	57	60	52
451	MICRO.3092.C1	PGSC0003DMB000000062	Pot_ch03	96.76	2159738	2159555	Kinase	0	ATP-dependent peptidase/ ubiquitin-protein ligase/ zinc ion binding [Arabidopsis thaliana]	29.5.11.04.02	protein.degradation.ubiquitin.E3.RING	144	224	239	215	259.5	317.5	217.5	207	568	333	430.5	231.5	329	183	263	284.5	201.5	459	280.5	340	368.5	375.5	251	356	216.5	270.5	183	239	387.5	276	221	286.5	383	263	366	257	260	303.5
452	SDBN003G24u.scf	PGSC0003DMB000000037	Pot_ch07	97.44	2412294	2411669	Cation:cation antiporter	0	Os03g0180000 [Oryza sativa (japonica cultivar-group)]	34.12	transport.metal	81	99	104	99.5	115.5	71.5	99	125	121	98	117	114	130	80	75	162	81	146	96	119	96	185	118	127	97	103	134	116	99	106	120	144.5	139	125.5	180	72	107.5	86.5
453	cSTB26E23TH	No Significant Hit	#N/A	NA	NA	NA	--	0	NA	35.2	not assigned.unknown	44	55	56	58	47	52	71.5	48	50	55	75	53	66	54	52	66	47	67.5	52	47	48.5	52	50	52	49	60	47	46	58.5	54.5	46	58.5	50	54	51	49	60	52
454	MICRO.7075.C1	PGSC0003DMB000000003	Pot_ch05	96.72	133607	132786	CRS2-associated factor 1, chloroplastic	0	unknown protein [Arabidopsis thaliana]	35.2	not assigned.unknown	42	53.5	56.5	60	50	46	51	47	58	48	63	48	216	52	56.5	63	47	67	51	50	50	54	50	51	49.5	60.5	49	48.5	58	52	51	51.5	50	58	48	55	63	51
456	MICRO.15474.C1	PGSC0003DMB000000076	Pot_ch07	99.16	1203337	1202741	Stress response protein nst1	0	unknown protein [Arabidopsis thaliana]	35.2	not assigned.unknown	164.5	63	166	148.5	158	186	140.5	141	133	128	68	145.5	220.5	81	69	187.5	57	185	182	119	154	279	205.5	88	149.5	145	90	181	137.5	152	231	188	172.5	136	68.5	89	147.5	143
457	MICRO.16720.C1	PGSC0003DMB000000712	Pot_ch03	98.24	139210	138815	Gene of unknown function	0	NA	35.2	not assigned.unknown	45	51	53	58	51	49	56	46	59	50	65	51	88	51	51	71	50	74	48	48	52	164	51	55	47.5	58	119	50.5	54	65.5	52	60	55	55	47	52	60	56
458	MICRO.18231.C1	PGSC0003DMB101000060	Pot_ch01	97.73	445942	445811	--	0	NA	35.1	not assigned.no ontology	43	51	59	59	53	54	56	50	59.5	52.5	61	57	76	50.5	56	73	51	75	53	52	55	57	51.5	58	47.5	58	53	53	60.5	63.5	50	62	60.5	57	50	53.5	63	53.5
459	bf_mxflxxxx_0061a09.t3m.scf	PGSC0003DMB101000060	Pot_ch01	100	1401701	1401951	Ferroportin protein family	0	NA	35.2	not assigned.unknown	41	53	59	61	54.5	51	47	48	58	51	58	52	57	55	52	59	50	60	52	51	51	51	51.5	52	49	61.5	50	52	57.5	49	49	54	55.5	60	50	55	56	53
460	MICRO.2219.C5	PGSC0003DMB000000177	Pot_ch09	97.3	215610	215757	Phenylalanine ammonia-lyase	0	NA	16.2.1.01	secondary metabolism.phenylpropanoids.lignin biosynthesis.PAL	440	214.5	235	738	1106	665.5	527.5	1152	1918	1322	555	1133	676.5	206	1169.5	775	210.5	1003	906	2103	487	1007	746	1489	363	696	942	960	764.5	749	1890	1462.5	1476.5	1126	1533	984.5	1099	1011
461	bf_acdcxxxx_0004a08.t3m.scf	PGSC0003DMB000000104	Pot_ch01	95.53	1540257	1539587	Aluminum-induced protein	0	NA	35.2	not assigned.unknown	101.5	139	103	87	86	80.5	73.5	76	140	98.5	143	92.5	110	71.5	87	160	88	129	88.5	85	94	98	90	127	74.5	88	90.5	88	77	80	86	112	116	99	106	120	91	80
462	MICRO.13915.C1	PGSC0003DMB000000660	Pot_ch06	98.63	91341	91049	DNA binding protein	0	hypothetical protein [Oryza sativa (japonica cultivar-group)]	35.2	not assigned.unknown	1093	1048	1787	1560	2361	2064.5	1622	2390	4996.5	2248	1039.5	1688.5	1809	2454	663.5	4477.5	2201	3004	3176	2503	2080	2815	3015	1935	1926.5	1459	1461.5	2863	2661	2586	1993	2538.5	2069	1661	1011.5	2784	2219	2197
463	bf_arrayxxx_0102f10.t3m.scf	No Significant Hit	#N/A	NA	NA	NA	--	0	NA	34.3	transport.amino acids	39	49	53	59	48	46	46	43	58	47	57.5	48	77	48	51	62	46.5	58	47	48	46.5	58	47	47	46	56	48	48.5	57	47	48	49.5	53	54	47	52.5	61	50.5
464	BF_TUBSXXXX_0063G10_T3M.SCF	PGSC0003DMB000000349	Pot_ch06	93	143949	144203	--	0	NA	35.2	not assigned.unknown	40	46	51	59	46	47	46	41.5	51	47	56.5	47	74	47	51	58	47.5	57	44	43	46	52	44	47	46.5	55	47	47	55	46	45	49	52	54	44	50.5	55	48
465	MICRO.2814.C1	PGSC0003DMB000000032	Pot_ch04	99.9	2456548	2457533	3-hydroxy-3-methylglutaryl coenzyme A reductase	0	3-hydroxy-3-methylglutaryl coenzyme A reductase; HMG-CoA reductase; EuHMGR [Eucommia ulmoides]	16.1.2.3	secondary metabolism.isoprenoids.mevalonate pathway.HMG-CoA reductase	473	253.5	620	448.5	546	539.5	751	498	886	469.5	183	443	727	709	213.5	1465	591.5	1013	536	473	1096	1247	616.5	397	622.5	374	364	697	615	642.5	566	498.5	324	652.5	215	498	728.5	584
467	bf_suspxxxx_0039c05.t3m.scf	PGSC0003DMB000000575	SL2.10ch06	98.68	84542	85218	Auxin response factor	0	putative auxin response factor 10 [Gossypium raimondii]	17.2.3	hormone metabolism.auxin.induced-regulated-responsive-activated	43	53	60	69	50.5	49	49	52	53.5	137	60.5	48	100	53	51.5	68	48	64	48.5	49	53	55	52	49.5	50	60	51	49	62	54	51	142	53	56	48	56	64	51
468	MICRO.12938.C1	PGSC0003DMB000000385	Pot_ch10	97.28	325148	326356	Conserved gene of unknown function	0	unknown protein [Arabidopsis thaliana]	35.1	not assigned.no ontology	139	192	161	240	290.5	228.5	230	320.5	393.5	255	213.5	303	206	141.5	180	366	115	381	240	298.5	187.5	279	323	262	173	163	287	278	227	180	351	538.5	373	264	256.5	201	206	326
469	MICRO.695.C6	PGSC0003DMB000000279	Pot_ch06	99.41	178185	179031	ATP binding protein	0	ATP binding / kinase/ protein serine/threonine kinase [Arabidopsis thaliana]	30.2.7	signalling.receptor kinases.leucine rich repeat VII	813	382	1229	919	1438	1051	1125.5	1642	1566.5	1370.5	274	993	1378	919	402	1619.5	757	1865.5	1192	1322	1407.5	2282	1864.5	991	1046	1096.5	758.5	1616	968.5	1026.5	953	1547	1009	995	554.5	1495	1214	1253
470	MICRO.5009.C1	PGSC0003DMB000000034	Pot_ch12	99.19	788756	789003	Cadmium-induced protein AS8	0	unknown protein [Arabidopsis thaliana]	15	metal handling	830	851.5	841.5	870	1244	1048.5	893.5	1037	1793.5	1036	709	1044.5	944	908	657	1156	843	1654.5	1033	1277.5	1266.5	2157.5	1492.5	1260	1222.5	1150.5	1041.5	1627	1129.5	1406	1103	1284.5	1302	1106	1033.5	879	918.5	1191
471	MICRO.18102.C1	PGSC0003DMB000000039	Pot_ch03	99.12	707835	707384	Gene of unknown function	0	HR7 [Hyoscyamus niger]	33.99	development.unspecified	48	50	58.5	76	57	51.5	50	53	65	49.5	55	59	67	48	54	69	46	60	52	57	50.5	69	58	46	47	58	68.5	53	58.5	56	55	59	53	59	50	58	61	52
472	MICRO.577.C2	PGSC0003DMB000000126	Pot_ch03	98.56	35117	35742	GTPase activating	0	GTPase activator protein of Rab-like small GTPases-like protein [Arabidopsis thaliana]	30.5	signalling.G-proteins	197	136	271	334	361	250	205	265	488	189.5	156	251	282	204.5	171	347	224	291.5	396	245	193.5	237	288	221.5	262	250	349	398.5	184	182	316	280	298	231	294.5	236.5	238	196
473	MICRO.12227.C1	PGSC0003DMB000000085	Pot_ch02	98.67	568335	567437	Conserved gene of unknown function	0	unknown protein [Oryza sativa (japonica cultivar-group)]	35.2	not assigned.unknown	45	55	61.5	79	57	52	53	50	91	51.5	71.5	52	78	52	55	68	51	74.5	50	55.5	58	56	59	55	52.5	62	51	53	62	55	52.5	57	53.5	60	57	61.5	63.5	58
474	MICRO.181.C1	PGSC0003DMB000000468	Pot_ch07	97.64	341786	341282	GD3B	0	hypothetical protein [Arabidopsis thaliana]	35.1	not assigned.no ontology	47	55	66	98.5	53.5	55	58.5	55	66	54	65	64	76	53	57	77	55	87	52	57.5	61	63	61	58	49	67	52	59	68	56	57	61	60	60	49.5	68	69	61
475	MICRO.3624.C2	PGSC0003DMB000000062	Pot_ch03	96.12	2126628	2127450	Formin 20	0	Os07g0596300 [Oryza sativa (japonica cultivar-group)]	35.1.20	not assigned.no ontology.formin homology 2 domain-containing protein	41.5	50	54	91.5	47	48	48	44.5	50.5	44	58.5	48	194.5	49	51.5	58	46	62	47	46	49	48.5	51	49	46	56	47	48	56	51.5	46	49	49	58	45	51.5	56	48.5
476	MICRO.5319.C5	PGSC0003DMB103000051	Pot_ch04	94.35	447	1541	--	0	Polyprotein, putative [Solanum tuberosum]	35.2	not assigned.unknown	81	118.5	191	165.5	149	161	107	117	274	183	168	183	183	117	121	231	139	211	217.5	128	222	171	144.5	158	93	132	93	149.5	174	130	129	190	164	153	149.5	288	150	173
477	bf_cswbxxxx_0008h06.t3m.scf	different hits	#N/A	94.22	60744	60916	Cystathionine beta-lyase	0	NA	35.2	not assigned.unknown	248	349	584	435	429	554	328.5	523.5	838	520.5	590.5	582	403.5	412	245	719	589	744.5	544	403	397.5	701.5	693	494	473	352	466	560	575	530	422	484	744	365	491	561.5	480	538.5
478	bf_mxflxxxx_0065a08.t3m.scf	PGSC0003DMB000000510	SL2.10ch07	97.27	160278	159738	Purine transporter	0	PUP1 (PURINE PERMEASE 1); purine transporter [Arabidopsis thaliana]	34.1	transport.nucleotides	160	570	330	397.5	373	517	349	497	742	513	758	253	272.5	267	229	439	343	661	308	294	274	483	467	487	295.5	509	275	362.5	426	495.5	390	439.5	381	402.5	259	788	309	448.5
479	BF_LBCHXXXX_0029G11_T3M.SCF	No Significant Hit	#N/A	NA	NA	NA	--	0	NA	35.2	not assigned.unknown	42	51	56.5	439	46.5	46	48	47	51	48	57.5	48	98.5	49	52	59	48.5	59.5	50	45	47	50.5	51	46	47	58	46	46	55	49	45	49	48	55	45	56	62	47.5
480	MICRO.219.C1	PGSC0003DMB000000338	Pot_ch10	95.86	417125	415998	Transcription elongation factor 1 homolog	0	NA	35.2	not assigned.unknown	44	63	64	348.5	56	55	55	52	73	60	61	55	85	56	59	75	54	78	52	57	64	65.5	58.5	60	53	66	54	54	63	54	53	63	63	78	54	62	62	61
481	SDBN006A19u.scf	PGSC0003DMB000000062	Pot_ch03	100	204704	205021	Conserved gene of unknown function	0	NA	35.2	not assigned.unknown	48	64	70	364	75	61.5	64	55	114	245	86	65	73	64	59.5	69	81	91.5	63.5	67.5	94	77	68	65	59	66	60	59	86	65	58	58	68	163	62	82	66.5	68
482	MICRO.435.C3	PGSC0003DMB000000876	SL2.10ch01	96.83	70806	71688	Cytochrome P450 hydroxylase	0	CYP71D51v3 [Nicotiana tabacum]	26.1	misc.cytochrome P450	43	62	61	408	57	54	57	56	67	99	59	53	95	55	56.5	65.5	50	72	53	55	56	60	64	57	53	64	50	54	60	60	58	59	58	59	51.5	61	63.5	63
483	MICRO.725.C5	PGSC0003DMB000000154	Pot_ch03	99.66	848235	847938	--	0	Stamen-specific protein FIL1 precursor	26.21	misc.protease inhibitor/seed storage/lipid transfer protein (LTP) family protein	105.5	95	88	439	99	89	99	74	90	74	101	121	160	71	104.5	139	85.5	129	68	94	85	96.5	95	85	81	96	82	86.5	230.5	101	67.5	90	89	82	89	104	98	71
484	MICRO.14125.C3	PGSC0003DMB000000004	Pot_ch02	100	4051103	4051692	Conserved gene of unknown function	0	unknown protein [Arabidopsis thaliana]	27.3.67	RNA.regulation of transcription.putative DNA-binding protein	118	119	248	425	199	154	160	161	240	179	163	171.5	190	125	109	212.5	145	255	172	194.5	182	219	181.5	167	146	164	101	183.5	202	133	171	189.5	184	188	163	186	163.5	155
485	MICRO.7977.C2	PGSC0003DMB000000105	Pot_ch01	97.86	1068350	1068957	Serine hydroxymethyltransferase	0	Os01g0874900 [Oryza sativa (japonica cultivar-group)]	1.02.05	PS.photorespiration.serine hydroxymethyltransferase	839	877	1240	1023	1453	1387	1454	1419	2299	1165.5	1274	1045	1387	1194	695.5	1580	1022	1809	1506	1513	1789	1923	1235	1452	1277	1276	1001	1427	1453.5	1341	1499	1131	1450	1247	1097	1270	1287	1346.5
486	MICRO.319.C1	PGSC0003DMB000000129	Pot_ch10	97.26	1416283	1415592	Asparaginyl-tRNA synthetase, cytoplasmic 1	0	hypothetical protein OsI_001933 [Oryza sativa (indica cultivar-group)]	29.1	protein.aa activation	161.5	51	61	290.5	58	55	96	49	56	53	57	55	70	53	53	70	50	72	57	50	58	66	58	55	53	68	51	56	67	55.5	49.5	56.5	54	59	49	57	64	59
487	bf_stolxxxx_0038d02.t3m.scf	PGSC0003DMB000000174	Pot_ch09	92.06	96039	96220	60S ribosomal protein L17	0	NA	29.2.2	protein.synthesis.misc ribosomal protein	540.5	279	470	696	612	3906.5	4574	2647	3427.5	1947.5	1520.5	417	627	2394	195.5	3163.5	2083	3407	3613.5	448.5	642	1748.5	3914	2265	2340	684	2788	3842.5	2677	3516	2138.5	2328	340.5	497	945	2217	3021	2654.5
488	POCCH75TP	PGSC0003DMB000000072	Pot_ch05	99.51	403956	404367	Zinc finger (C3HC4-type RING finger) family protein	0	Zinc finger, RING-type; von Willebrand factor, type A [Medicago truncatula]	29.5.15	protein.degradation.inhibitors	60.5	57	85	235	74.5	79	66	61	105.5	73	62	76	91	76	64	82	70	101	82	73	84	111.5	66	67	69	85	65	66.5	88	69	70	67	68	79.5	63	79	74	66.5
489	BF_TUBSXXXX_0016E10_T3M.SCF	PGSC0003DMB000000149	Pot_ch10	95.79	318970	319325	Gene of unknown function	0	NA	35.2	not assigned.unknown	44	68	87	84	57	55	53	52	100.5	80	83	55	99.5	59	55	76	71	94.5	64	60	63	90	66	67	51	73	55	72	73	65.5	50	60	76	73	58.5	60	74.5	52
490	MICRO.1887.C2	PGSC0003DMB000000102	Pot_ch07	100	587047	587384	Proteasome subunit alpha type	0	unknown [Solanum tuberosum]	29.5.11.20	protein.degradation.ubiquitin.proteasom	1268	653	1536	1220	2254.5	2253	2353.5	2081	2047	1547	763	1614.5	1915	810.5	714.5	2463	639	2550	1891	2019	1872	3401	2550	1553	1449.5	1572	1488	2374.5	1605	1821.5	1889	2368	1784	1457	903	1732	2099	1957
491	STMJP64TV	PGSC0003DMB102000423	Pot_ch02	97.67	227456	227245	Conserved gene of unknown function	0	NA	35.2	not assigned.unknown	635	106	405.5	518	706	497	642.5	788	392	529.5	83	506.5	771.5	179.5	153	804	92	560.5	599	636	354	1260	1057	281	697	293	570.5	999	485	569	849	712	722.5	440	236	387	560	746
492	BF_TUBSXXXX_0002E02_T3M.SCF	PGSC0003DMB000000433	Pot_ch11	96.4	438242	438133	Conserved gene of unknown function	0	NA	35.2	not assigned.unknown	413.5	340	458	298	418	650	422	482	593	675	305.5	402.5	425.5	334	227	562	300.5	602.5	611	369	734	616	546	473	330.5	364	295	410	461.5	607.5	364	705	478.5	646	339	673	392	410.5
493	cSTB39D22TH	PGSC0003DMB000000082	Pot_ch02	98.23	1211209	1210764	Conserved gene of unknown function	0	NA	35.2	not assigned.unknown	42	53	60	58	48	48	48.5	46	54	49	50	52	58	49	50	61	45	69	49.5	45	50	52	48	49	49	62	47	47	54	49	48	52	50.5	206.5	48	55.5	63.5	50.5
494	MICRO.2909.C1	PGSC0003DMB000000246	Pot_ch06	98.58	97332	97895	Ribosomal protein L28	0	unknown [Solanum tuberosum]	29.2.2	protein.synthesis.misc ribosomal protein	43	48	57	57	50	49	45.5	47	54	47	53	48.5	94	46	48.5	58	45	60.5	46.5	47	47	53	46	52	45	61	43.5	49	56	51	47	49	49	98.5	50	54	60	46
495	MICRO.5036.C1	PGSC0003DMB000000500	Pot_ch01	99.1	313607	313276	NmrA family protein	0	hypothetical protein MtrDRAFT_AC121239g27v1 [Medicago truncatula]	35.1	not assigned.no ontology	3123.5	4731	5859	4290	7800	7994.5	5763	6655	13861	8016	6096.5	5786	7108	5597	4561	6318.5	4677	8694	7736	8012.5	12417	8745	7859	6847.5	5412.5	5462.5	3507	7250	7698	6903	6692	6689	7981	6898	6138.5	6975	6459.5	7560
496	MICRO.153.C2	PGSC0003DMB000000032	Pot_ch04	93.49	1890364	1889426	Pectinesterase	0	PS60 [Nicotiana tabacum]	35.2	not assigned.unknown	134	76	117	167	224	132	146	219	341	238	74	208	272	225	130	283.5	92	193	166.5	180	194	261	225	154	194.5	130	118	285.5	194	109	258	221	181	194	114.5	193.5	168	280.5
497	SDBN006J01u.scf	PGSC0003DMB000001201	#N/A	90.36	20221	20881	--	0	NA	35.2	not assigned.unknown	40	50	59	61	48	55.5	52	365	54	46.5	49.5	46.5	252	47	45	59	44	59	48	47	45	52	42	45	46	57	43	47	205	48	47	45	49	52	48	51.5	61	49
498	cSTA14C9TH	PGSC0003DMB000000854	Pot_ch08	94.65	38121	37828	Ankyrin repeat-containing protein	0	NA	35.2	not assigned.unknown	38	50.5	161	59	47	54	125	138	51	48	51	50	103	49	47	57	46	66.5	48	46	48	52	46	46	44.5	63	48	45.5	54	48	46	48	51.5	54	47	53	64	47
499	cSTD19H1TH	PGSC0003DMB101000060	Pot_ch01	100	1702268	1702033	Glucose-6-phosphate 1-dehydrogenase	0	NA	35.2	not assigned.unknown	43	54.5	55	64	48	48	352	46	61	48	55	49	71	49	51	61	47	67	49.5	47	47.5	51	48.5	49	48	61	48.5	49	56	48	48	50	54	56	51	51	58	49
500	BF_LBCHXXXX_0054A04_T3M.SCF	different hits	#N/A	98.04	28656	27943	Cytochrome P450 71A4	0	Cytochrome P450 71A4 (CYPLXXIA4) (P-450EG2)	26.1	misc.cytochrome P450	56	83	127.5	124	82.5	85	75	92	299	80	104	120	98	85	97	150.5	105.5	170	112	129	145	112	105.5	137.5	80	105.5	84	99	113	81	95	95	96	153	252	143	98	75.5
501	bf_suspxxxx_0048c08.t7m.scf	PGSC0003DMB000000073	Pot_ch01	100	1883812	1884215	Phox (PX) domain-containing protein	0	Os11g0159000 [Oryza sativa (japonica cultivar-group)]	35.1	not assigned.no ontology	48	59.5	64	72	56	57	51	54	68	59	62.5	58.5	103	52	57.5	70	53	89	57	58	60	75.5	54	56	57	66	55	57	66	54.5	56	56.5	71.5	87	64.5	65.5	69.5	58.5
502	MICRO.11452.C2	PGSC0003DMB000000073	Pot_ch01	99.21	1232818	1233321	Pentatricopeptide repeat-containing protein	0	NA	35.2	not assigned.unknown	89	163	148	117	105	194	157	116.5	166	167	228	143.5	191	165	112	221	118	203	146	140	123	195.5	212	128	149.5	175.5	104.5	180	128	174	158.5	178	307	205	129	196	162	139
503	DarkCorner(100)	#N/A	#N/A	#N/A	#N/A	#N/A	#N/A	1				40.5	49	51	57	46	51.5	43	45	50	49	54	47.5	50	49	50	61	45	66	47	47	46	50	46	47.5	45	55	46	45	58.5	47	45	52	384	55	44	53	56	50.5
504	DarkCorner(101)	#N/A	#N/A	#N/A	#N/A	#N/A	#N/A	1				38	47	53	56.5	48	43.5	45	45	49	46	51	48	49	50.5	48	55	45	62	46	44	46	53.5	48	45.5	45	60	47	48	56	50	46	166.5	48	100	46	51	58	43.5
505	DarkCorner(102)	#N/A	#N/A	#N/A	#N/A	#N/A	#N/A	1				42	50	51	56	47	44.5	42	44	51.5	46	49	48	50	48	45.5	55.5	45	64	45	46	47	54	48	47.5	45	59	47	48	52	48	45	62	51	99	53	52	61.5	47
506	DarkCorner(103)	#N/A	#N/A	#N/A	#N/A	#N/A	#N/A	1				42	49	56	55	49	47	44	45	47.5	48	50.5	47	52	49	49	58	44	67	47	47	47	48	46	46	47	58	48.5	47	51	47	47	49	47	58	71	52.5	61.5	47
507	DarkCorner(104)	#N/A	#N/A	#N/A	#N/A	#N/A	#N/A	1				39	47.5	56	55	49	47	42	42	51.5	44.5	49	47	69.5	48	50	58	44	66	47	48	46.5	47	46	48	43.5	59	43	46	57	49	46	48	49.5	57	47.5	54.5	61	48
508	DarkCorner(105)	#N/A	#N/A	#N/A	#N/A	#N/A	#N/A	1				43	50	53	53.5	50	44.5	46	48	55	43	54	46	112	51	53	63.5	47	73	47.5	48	45.5	50	46	47	45	53.5	48.5	47	57	46	46	47	52	57	44	54	62	48
509	DarkCorner(106)	#N/A	#N/A	#N/A	#N/A	#N/A	#N/A	1				41	50	55	53	49.5	48	46	44	53	45	49	62.5	47	47	58	118	47	74	48	47	44	51	45	47	46	56	49	47	51	49	44	51	49	55	45.5	53	64	47
510	DarkCorner(107)	#N/A	#N/A	#N/A	#N/A	#N/A	#N/A	1				43	51	55	54	48	45	46.5	45.5	50	44	51	102	53.5	49	63	89	46	74	48	45	45	52.5	46	47	45	60	47	48	52.5	49.5	44	50	48	77	46	56	65.5	48
511	DarkCorner(108)	#N/A	#N/A	#N/A	#N/A	#N/A	#N/A	1				42	49	55	63	47	49	46	47.5	50	47	60.5	46.5	50	48.5	48	60	45	51	50	42.5	48	51	45	47.5	47.5	52	48	46.5	59	47	48	48	46	57	48.5	52.5	58	47
512	DarkCorner(109)	#N/A	#N/A	#N/A	#N/A	#N/A	#N/A	1				43	48	50	61	45	46	43.5	49.5	50	45	57	46	52	48	49	59	43	54.5	49	45.5	46	50	46	50	49	54	50	44	61	46	46	47	51.5	52	58	53	59	49
513	DarkCorner(110)	#N/A	#N/A	#N/A	#N/A	#N/A	#N/A	1				41	47	53.5	53	45	45	44	47	48	44	56	47.5	51	49	51	57	43	52	47	47	48	51.5	45	48	60.5	54	47.5	48	60	50	48	50	48	57	72.5	51	56	49
514	DarkCorner(111)	#N/A	#N/A	#N/A	#N/A	#N/A	#N/A	1				39	50	50	59	45	46	47	44	51	45.5	55	46	50	47.5	45	57	44	55.5	47	47	47	50	46	47.5	64	52.5	49	44.5	77	46	47	50	48	53	48	49	53	52
515	DarkCorner(112)	#N/A	#N/A	#N/A	#N/A	#N/A	#N/A	1				43	49	54	59	48	43.5	45	42	52	44	52	46	51	48	49	58	46	53	46	43.5	46	48	48	48	47	52.5	47	46	197.5	48.5	48	50	50	57	51	53	55	49
516	DarkCorner(113)	#N/A	#N/A	#N/A	#N/A	#N/A	#N/A	1				41	46	49.5	59	48.5	47	46.5	45.5	56	45.5	54	45	52	46	48	57.5	44	56	47	47	47	51	50	46.5	48	55	49.5	46.5	268	50	46	50	46	53	47.5	52	56	51
517	DarkCorner(114)	#N/A	#N/A	#N/A	#N/A	#N/A	#N/A	1				41	49	50.5	54.5	46	45	45.5	44	51	277	55	44	49	51	50.5	56	43	57	46	46.5	46	51	49	48	44	57	46	46	58	47.5	45	50	49	54.5	47	55	59	51
518	DarkCorner(115)	#N/A	#N/A	#N/A	#N/A	#N/A	#N/A	1				40	50	51	52.5	48	44	44	45	52	65	51	46	49	49	51	56	43	57	47	47	47.5	49.5	46	46.5	46.5	57.5	46	45.5	54	49	47	49	48	52	48.5	51	55	49
519	MICRO.17303.C1	PGSC0003DMB000000116	Pot_ch12	100	115040	115196	Integral membrane single C2 domain protein	0	unnamed protein product [Arabidopsis thaliana]	30.3	signalling.calcium	87	146	142	113	132	119.5	86	102	253	156	131	104	246	90	118	171	114	250	106	161	136	263	118	154	119	125.5	118	107	157	98	155	145.5	192	139.5	138	187	108	146
520	MICRO.8955.C1	PGSC0003DMB000000281	Pot_ch08	100	683943	684206	Elicitor-responsive protein	0	Os04g0531100 [Oryza sativa (japonica cultivar-group)]	35.1.19	not assigned.no ontology.C2 domain-containing protein	1851.5	2475	2399	1919.5	3957	2303	2767	3595	3497	2893	1835	2533.5	2298	2172	955.5	3900	2288	3654.5	3590	4247	3605	3849	3500	2875	2217	2367	3658	3512.5	3612	3237.5	3253	3466	2906	2278	3350	2853	2421	2707.5
521	MICRO.4592.C1	PGSC0003DMB000000071	Pot_ch09	98.85	734767	735028	Glutathione S-transferase	0	glutathione S-transferase [Pisum sativum]	35.1	not assigned.no ontology	1877	1722	2766.5	2587	3993	3183	3120	7951	4089	3084	1799	4388	2951.5	1326.5	1962	4480.5	1394.5	4150	2286	4285.5	2457	4342	4881	3393	2155	2129	3317	4609	2736	3293	6943	4896	3901	2991.5	2642.5	4013	3595.5	4214
522	MICRO.15094.C1	PGSC0003DMB102000031	Pot_ch12	99.49	617336	616748	Calmodulin-binding transcription activator (Camta), plants	0	calmodulin binding / transcription regulator [Arabidopsis thaliana]	27.3.39	RNA.regulation of transcription.AtSR Transcription Factor family	356	726	1021.5	353.5	975	902	911	622	980	987.5	876.5	852	690.5	463	357	872.5	451	843.5	598.5	629	1176.5	1228	773	695	523	500	457	618.5	1115	539	606.5	619.5	702.5	514	467	541	845.5	709
523	049B05AF.esd	PGSC0003DMB000000054	Pot_ch08	99.21	70641	70894	--	0	putative endoplasmic reticulum oxidoreductin [Oryza sativa (japonica cultivar-group)]	35.2	not assigned.unknown	43	49	58	58	51	47	49	45	51	48	65	50	157.5	51	55	61	49	60	49	47	48	54.5	49	47	51	58	49	49	58	50	50	53	55.5	58	47	51	60	52
524	MICRO.15721.C1	PGSC0003DMB000000384	Pot_ch09	94.55	109585	109012	Gene of unknown function	0	NA	35.2	not assigned.unknown	40.5	48	53	55	47	47	47.5	47	50	46	54	44	65	49	47.5	59	46.5	59	51	46	44	50	52	46.5	46.5	53	44	46	55	46	46	51	51	56	48	50	55	49
525	POADH37TV	PGSC0003DMB000000102	Pot_ch07	94.1	197014	197471	Conserved gene of unknown function	0	NA	35.2	not assigned.unknown	49	55	66	66	57	57	49	50	77	59	69.5	57	114	58	61	74	54	78	62.5	60	57	74	58	57	54.5	64	55	62	69.5	55	54	57	67	68.5	63.5	64.5	65	62
526	TBSK01959FD03.t3m.scf	No Significant Hit	#N/A	NA	NA	NA	--	0	NA	35.2	not assigned.unknown	10446	10732	19458	11527	20606.4	18504	16493.5	16795.5	24819.3	17394.5	13410	16129	19497.5	12122.5	8406.5	23780	12600.5	23100	14804.5	18202	21500.2	30281.1	25868.1	17898	13178.5	15217	12630	21780.3	26390.1	18417.5	13794	21463.1	16491	15236.5	10582.5	19336.4	17106.5	18503.8
527	MICRO.3077.C2	PGSC0003DMB000000225	Pot_ch08	98.23	729147	729936	Conserved gene of unknown function	0	unknown protein [Arabidopsis thaliana]	35.2	not assigned.unknown	94.5	69.5	98.5	80.5	98.5	99	147	77.5	124	91	95	81.5	114	80	71.5	107	78	116	139.5	95.5	94	110	108	113	118	94.5	91.5	103	97	97	81	100.5	84.5	86	73	86	145	148
528	POCAO30TV	PGSC0003DMB000000018	Pot_ch04	90.79	1398992	1399357	Conserved gene of unknown function	0	NA	35.2	not assigned.unknown	43	81	91.5	57	82	48	85	83	133	48	57	84	67	47	50	64	69	120	54	82.5	96	126.5	53	93.5	50	55	48	47.5	57	50.5	74	53	105	92	91.5	52.5	96	50
529	MICRO.539.C1	PGSC0003DMB000000226	Pot_ch04	96.64	1024948	1024384	ZCW7 protein	0	ZCW7 [Arabidopsis thaliana]	35.1	not assigned.no ontology	186.5	117.5	154	181	334	170	294	242	204	185	126	228	260	146	135	363	95	204.5	174	281.5	244	392	247.5	164	213	150	156.5	273.5	155	194	252	271	172	168	143	179.5	211	170.5
530	MICRO.15722.C1	PGSC0003DMB000000469	Pot_ch01	99.09	121871	120882	Circadian clock-associated FKF1	0	FKF1 (FLAVIN-BINDING KELCH DOMAIN F BOX PROTEIN); signal transducer/ ubiquitin-protein ligase [Arabidopsis thaliana]	29.5.11.04.03.02	protein.degradation.ubiquitin.E3.SCF.FBOX	214	256.5	333	272	924.5	184	611	219	506	243	362	695	269.5	185	189.5	735	409	1037	269	305.5	1061.5	753.5	341	199.5	212	165	397.5	277	442	232.5	279.5	941	299	281	342.5	427.5	391	278
531	BF_LBCHXXXX_0036A08_T3M.SCF	PGSC0003DMB000000024	Pot_ch12	100	1742080	1741918	DNA binding protein	0	NA	35.1	not assigned.no ontology	43	49	54.5	57.5	51	56.5	45.5	47	57	51	67	50	85	54	49	64	47	63	48	49.5	47	51	52	51.5	49	58	48	49	58	52	49	50	50.5	57	49	57	63	52
532	STMCF57TV	PGSC0003DMB000000004	Pot_ch02	98.44	3591851	3591660	Conserved gene of unknown function	0	unknown protein [Arabidopsis thaliana]	35.2	not assigned.unknown	42	51	62	58.5	49	50	46	48	55	84	62	49	165.5	48	53	67	42	62.5	49	50	50	142	46.5	48	48	56	49	47.5	61	50	49	53.5	50	53	50	60	61	51
533	ACDA01761C09.T3m.scf	PGSC0003DMB000000105	Pot_ch01	93.33	878233	878061	Transcription factor	0	NA	35.2	not assigned.unknown	75	81.5	166	117	133	96	82	108	236	114.5	137	149	175	75	74	124	92	240	103	99	165.5	200	116	104	74	103	78	104.5	135	100	85	115	111	110	111.5	137	113	156.5
534	STMCY49TV	PGSC0003DMB000000806	SL2.10ch10	93.65	17370	18216	--	0	NA	35.2	not assigned.unknown	53	58	145	89.5	163	138	127	99	151	131.5	80	61	100.5	62	50	195	68	173	100	69	146	191.5	159	116.5	82	99	59	151	171	129	70	234	63	75.5	66.5	128	179	83.5
535	SDBN002L11u.scf	No Significant Hit	#N/A	NA	NA	NA	Serine-threonine protein kinase, plant-type	0	NA	35.1	not assigned.no ontology	42	47	54	58	47	48	44	48	50.5	46	57	47	112	50	48	58	46	58	48	48	45	50	44	45	45	54.5	50	49	58	48.5	47	52	48	55	45	55	61	49
536	MICRO.14990.C1	PGSC0003DMB000000072	Pot_ch05	98.32	1178589	1178767	Charged multivesicular body protein	0	unknown protein [Arabidopsis thaliana]	27.3.71	RNA.regulation of transcription.SNF7	1717	1443.5	2527	1802	3352	2294	2548	3086	3326	2409.5	1831	2406	2720	1817	1119	3785	1684	3328	3076	3287	2426	3878	3878	2806.5	2390.5	2150	2439	3526	2719.5	2472	2733	3186	2895	2016	2185	2494.5	2640.5	2856.5
537	BF_TUBSXXXX_0009H09_T3M.SCF	PGSC0003DMB000000568	Pot_ch02	97.77	94311	93728	Gene of unknown function	0	NA	35.2	not assigned.unknown	40	50	55	57	48	47	52	48	54	50	62	49	136.5	50	53	74.5	46	59	49	48	48	52	43	47	48	55	49	50.5	58	50	48	53	51	54	47	56	63	49.5
538	MICRO.16384.C2	PGSC0003DMB000000494	Pot_ch08	95.11	225677	225232	Ankyrin protein kinase	0	metal ion binding [Arabidopsis thaliana]	15.2	metal handling.binding, chelation and storage	65.5	182	108	86	106.5	87	188.5	76.5	118	119	116	90.5	131	99	107	110	84	128	115	112.5	145.5	161	93	146	69	148	67.5	86	103	64	114	128	90	161	109	78	97	107
539	MICRO.8543.C1	PGSC0003DMB000000152	Pot_ch11	97.29	25837	26352	10-hydroxygeraniol oxidoreductase	0	10-hydroxygeraniol oxidoreductase [Camptotheca acuminata]	16.2.1.10	secondary metabolism.phenylpropanoids.lignin biosynthesis.CAD	589	1415	1019	939.5	1092	884.5	894	1512	1407	1058	1831	1020	991	836	922	1812	879	1106	810	1551	1145	1558.5	1151.5	1567	709	1133	1267.5	967	1450	715	899	1288	1233	1821	1358	953.5	673.5	1125
540	MICRO.16075.C1	PGSC0003DMB000000541	Pot_ch01	98.35	127566	128353	DNA2/nam7 helicase	0	NA	35.2	not assigned.unknown	1875	1452	2758	2037	3608	2787	3218	2686.5	4145	2773	1914	2459.5	3345	2271	1186	4173.5	1965	3984	3396	2743.5	3532	5543.5	4501	2284	2584.5	2170	1910	3977	2528.5	2661	2791.5	3525	3308.5	2465.5	1818	1517	2861	3102
541	MICRO.7220.C1	PGSC0003DMB000000363	Pot_ch01	95.83	459825	459547	Sugar transporter	0	putative sugar transporter [Arabidopsis thaliana]	34.2	transporter.sugars	87	131.5	133	124	66	65	101	132	284.5	139.5	100.5	97	163	98	101	164	155.5	324	95	143.5	67	241	90	148	103	128.5	79.5	64	140	114	128	152	150	141	139.5	61	111	196
542	MICRO.5825.C2	PGSC0003DMB000000156	Pot_ch06	93.93	1201841	1203007	--	0	NA	35.2	not assigned.unknown	374.5	100	250	170	652	391	238	319	182	334	93.5	129.5	312	116.5	89	146.5	71.5	207.5	342	256	203	627	252	181	265	239	367.5	237	303	434	338	311	321	147.5	113	133	243	178
543	MICRO.11855.C1	PGSC0003DMB000000034	Pot_ch12	97.89	1197785	1196982	Disease resistance protein RPM1	0	Disease resistance protein [Medicago truncatula]	20.1.02	stress.biotic.receptors	72	79.5	150	110	136	96	120	95	147	114.5	86	122.5	164	68	85	176	84.5	197	101	137	144.5	193	133	122	82	98	86	127.5	127	94	143	143	117	120	82	104	129	134
544	MICRO.18223.C1	PGSC0003DMB000000801	SL2.10ch06	100	47484	47091	Receptor serine-threonine protein kinase	0	Protein kinase [Medicago truncatula]	29.4.1.57	protein.postranslational modification.kinase.receptor like cytoplasmatic kinase VII	51	152	106.5	84	78	73.5	68	65	185	94	167	82.5	110	74	85.5	122	104	112	85	87	101.5	125.5	77	100	69.5	90.5	75	65	111	74	89	98.5	88	128	156	85	90	73
546	TBSK02852FF08.t3m.scf	No Significant Hit	#N/A	NA	NA	NA	--	0	NA	35.2	not assigned.unknown	133	49	52	58	48	48	45	44	54	48	56	52	78	49	51	57.5	47	57.5	48	45	45	51	49	46	46	60	48	47	53.5	49	48	54	52	56	48	53	59	48
547	MICRO.3493.C1	PGSC0003DMB000000726	Pot_ch06	99.13	157103	156411	Conserved gene of unknown function	0	NA	35.2	not assigned.unknown	48	49	52.5	58	45	48	45	44	53	45	58	50	75	49	48.5	73	46	54.5	47	46	49	54	51.5	47	48	55.5	47	49	55	49	45	50	51	51	48	51	60	51
548	STMGE67TV	different hits	#N/A	96.28	133784	134319	--	0	blight resistance protein SH10 [Solanum tuberosum]	35.2	not assigned.unknown	40	52.5	64	70	54.5	58.5	46	43	71	54	64	49	105	52.5	57	73	52	72.5	45.5	56.5	59.5	64.5	57	58	44	63	53	55	54	54.5	57	65	61	60	52	66.5	56	51.5
549	MICRO.15754.C1	PGSC0003DMB000000558	Pot_ch06	97.63	72978	73315	Kinesin heavy chain	0	NA	35.2	not assigned.unknown	112	107	169.5	126.5	169	159	116	111	243	146.5	99.5	158	228	100.5	99.5	184.5	96	188	152	179	201	251	165.5	135	115	151.5	94	168	152	126	167	184	178.5	203	100	149	150	148
550	MICRO.5066.C1	PGSC0003DMB000000008	Pot_ch10	97.47	611802	611447	Conserved gene of unknown function	0	unknown protein [Arabidopsis thaliana]	35.1	not assigned.no ontology	2493	4101	5364	3266.5	5368	4392.5	4195	4773.5	8681	5177	5025	4363	4463.5	3727	2717	6972.5	4281	7410.5	5598.5	5758	8729	9317	5092	6031	3682	3980	3657	5403	5005.5	4142.5	5116	5538.5	5475	4127	5332.5	4688	4196	3862
551	bf_arrayxxx_0021c09.t7m.scf	PGSC0003DMB000000016	Pot_ch04	99.07	2898156	2897294	--	0	NA	35.2	not assigned.unknown	39	47	54	61	49	44	44	47	52	47	56.5	46	58	50	48	57.5	41	57.5	46	45	47	50	74	45.5	43	53	45	46	51.5	47.5	45	51	50	52	47	51	59	47
552	MICRO.15833.C1	PGSC0003DMB000000198	Pot_ch08	94.76	900792	900412	Hydrogen-transporting ATP synthase, rotational mechanism	0	unknown [Solanum tuberosum]	9.9	mitochondrial electron transport / ATP synthesis.F1-ATPase	660.5	518.5	901	664.5	1319	955	1020	1036	1555.5	873	505	889	992	714	470	1305	542	1148	924.5	1166.5	970	1956	1227	817.5	858	800.5	1008.5	1385.5	1048	932.5	939.5	1188	1081.5	826	550	914.5	937	969
553	TBSK01531FH07.t3m.scf	No Significant Hit	#N/A	NA	NA	NA	--	0	NA	35.2	not assigned.unknown	44	48	55	69	61	49	47	47	55	50	59	56	58	52	51	72	49	68	55	51	51	54	51	49	48	57	49	46	62	49	50	319	55	58	52	55	61	49
554	MICRO.8740.C1	PGSC0003DMB000000125	Pot_ch06	99.48	139021	139406	Lipid binding protein	0	Os03g0793900 [Oryza sativa (japonica cultivar-group)]	26.21	misc.protease inhibitor/seed storage/lipid transfer protein (LTP) family protein	41.5	50	60	68	51	45	47.5	47	54.5	49.5	59	49.5	90.5	49	49.5	65	46	61	49	50.5	49.5	49.5	52.5	49	52	58	46	48.5	58	49.5	48.5	69	52.5	58	47.5	55	60	52.5
555	MICRO.4761.C2	PGSC0003DMB102000137	Pot_ch09	99.02	37303	36484	Histone H1F	0	histone H1F [Nicotiana tabacum]	28.1.3	DNA.synthesis/chromatin structure.histone	483	110.5	530.5	442.5	793	621	821	585	443.5	515.5	87	640.5	728.5	240	139	820.5	107	864	828.5	789.5	662.5	1125.5	869.5	465.5	499	473	434	989	521	709	713	1047	736	579	221	394	701	756
556	NegativeControl	#N/A	#N/A	#N/A	#N/A	#N/A	#N/A	-1				42	48	53	68.5	48	45.5	43	47	54	45	59	46.5	52	46	50.5	58	45	55.5	48	44	45.5	46.5	54	49	45.5	59	47.5	44	55	48	44	48	49	52	45.5	52	57	50
557	MICRO.4375.C3	PGSC0003DMB000000091	Pot_ch06	97.49	492974	493489	Phosphoglycerate mutase	0	phosphoglycerate mutase family, putative [Oryza sativa (japonica cultivar-group)]	35.1	not assigned.no ontology	85	631.5	106	121	100	607	99	90	404	667.5	117	107	575	439	93	765	98	193.5	112	85.5	131.5	226.5	693.5	786	89.5	113	77.5	657	730	105.5	95	114	93	105	687.5	123	604.5	76
558	MICRO.6483.C1	PGSC0003DMB000000243	Pot_ch05	97	436512	437109	CW14 protein	0	unknown protein [Oryza sativa (japonica cultivar-group)]	35.2	not assigned.unknown	207	211	266.5	288	362	274	314	500.5	508	395	470.5	441.5	365	209	322	386	192.5	397	450	555	363	458	328	307	274.5	267.5	383	329	396	366	308	342	429	373	450	474	239.5	539.5
559	BF_LBCHXXXX_0044G08_T3M.SCF	PGSC0003DMB000000627	Pot_ch09	93.62	189398	189491	Double-stranded RNA binding protein	0	NA	35.2	not assigned.unknown	47	54	65	73	52	60	59	57	68.5	54	70	56	84	53	61	86	54.5	86	47.5	52	59	84	58	68	46	67	52	49	66	66	49	66	61	59	55	66	68	59
560	MICRO.4881.C2	No Significant Hit	#N/A	NA	NA	NA	--	0	unknown protein [Arabidopsis thaliana]	35.2	not assigned.unknown	298	501	279	476	471	263	397	682.5	490	419	249	477	392	201	190	1052.5	168	581.5	390	700	304	585	610	697	322	270.5	580	490	443	212	591.5	446	627	371.5	578	336	374	516
561	STMCE27TV	PGSC0003DMB000000338	Pot_ch10	99.32	62445	61715	RNA-binding region RNP-1 (RNA recognition motif); Calcium-binding EF-hand	0	similar to nucleolin protein [Arabidopsis thaliana]	35.1	not assigned.no ontology	69	74	92	126	99.5	88	72.5	82.5	142	91	93	89	118	80	86	114.5	87	120	103	98	96	107	85	89	85.5	88	71.5	105	98	82	84.5	94	101	111	91.5	116	87	97
562	MICRO.16830.C1	PGSC0003DMB000000274	Pot_ch08	99.44	148495	148848	Transporter	0	Vacuolar protein sorting 55 [Medicago truncatula]	29.3.4.3	protein.targeting.secretory pathway.vacuole	566	720.5	863	792.5	1017	867	952.5	1204	1639	1120	1120	1077	859	879	512.5	1237	1016.5	1473	981	933.5	1184	1395	1019.5	1014.5	675.5	824.5	787	924	1002.5	689.5	957.5	991.5	946	1026	794	1283.5	895	926.5
563	MICRO.11140.C1	PGSC0003DMB000000021	Pot_ch09	95.1	1459920	1460264	Signal recognition particle protein	0	signal recognition particle 54 kDa subunit precursor [Arabidopsis thaliana]	29.3.3	protein.targeting.chloroplast	3269	1083	4977	1318	3153.5	5173	5103	7464	8791	4709	2337.5	1977	8656	3967	2935	6365	3016.5	6428	6827	5493	8329	15169.5	3130	8513.5	1901.5	6629	5055.5	3651	5624	8914	4134.5	4615	8121	2471	3738	8355.5	5103	7046
564	BF_LBCHXXXX_0028A08_T3M.SCF	No Significant Hit	#N/A	NA	NA	NA	--	0	NA	35.2	not assigned.unknown	42	50	57	250	45	48	47	46	50	45	56	46	73	48	50	60	47	56	45	47.5	46	49	47	47	46	62	46	47	55.5	48	46	49	50	55	47.5	53	58	48
565	STMIJ02TV	PGSC0003DMB000000096	Pot_ch07	97.03	1764330	1764935	Triose phosphate/phosphate translocator, chloroplast	0	NA	35.2	not assigned.unknown	68	89.5	104	393	164.5	86	121	102	173.5	101	76	89	148	76	74	184	94	179	108.5	166	123	133	115	125	106.5	98	117	113	118	90	144	142	108	91.5	100	135	135	119.5
566	MICRO.12434.C1	PGSC0003DMB101000051	Pot_ch05	95.94	1217420	1217762	--	0	NA	35.2	not assigned.unknown	44	51	58	328	49	51	49.5	48	56	48	59	51	59	48	51	65	49.5	72.5	49	49	49	56	51.5	53	46	60	54	46	56	60	46.5	52	52	132	45	57	62.5	50
567	bf_cswbxxxx_0031h09.t3m.scf	PGSC0003DMB000000330	Pot_ch04	96.43	235220	235110	--	0	NA	35.2	not assigned.unknown	106	173.5	128	463	125	133	104.5	270	165	339	157.5	99	337	212	113.5	359	82	126.5	112	130	75	142	201	206	79	84	107	191	257	84	126	122	127	140	204	118	136	107
568	MICRO.16114.C1	No Significant Hit	#N/A	NA	NA	NA	--	0	NA	35.2	not assigned.unknown	43	49	56	387	46	46	47.5	45.5	52	56	52	46	75	46	50	60	44	64	45.5	49	46	50	50	48	46	58	49	45	55	49	47	50.5	53	54	46.5	50	58	46
569	bf_cswbxxxx_0064a10.t3m.scf	PGSC0003DMB102000099	Pot_ch02	100	1003138	1002888	Pyrophosphate--fructose 6-phosphate 1-phosphotransferase subunit beta	0	NA	35.2	not assigned.unknown	121.5	139	156	431	220	136	140.5	143	327	155	157	171.5	196	138	146.5	277.5	131.5	234	248	229	237.5	216	151.5	160	167	142	144	208	214.5	122	245	172	194	209	182	238	147	183
570	MICRO.17442.C1	PGSC0003DMB000000056	Pot_ch12	100	2021277	2020907	F-box/ankyrin repeat protein SKIP35	0	hypothetical protein [Nicotiana tabacum]	35.2	not assigned.unknown	69	78	122	345	103	88.5	97.5	81	127	88	96.5	100	129	69	80	111	73	171	93	101	108	142	108	103	89	94	69	102	115	90	93	96	111.5	102.5	87	115	102	103
571	SSBN001M23u.scf	PGSC0003DMB000000108	Pot_ch03	99.62	1328156	1327896	Multidrug resistance pump	0	Multi antimicrobial extrusion protein MatE [Medicago truncatula]	34.99	transport misc	610	784.5	490.5	605	468.5	485.5	581.5	689	942	1132	954	763	526	328	458.5	864	412.5	1310	456	1118.5	1274.5	1927	571.5	748.5	316	425	359.5	425	661	861	558.5	613	762.5	880.5	640	1203	534	1110
572	098D03AF.esd	PGSC0003DMB102000013	Pot_ch09	93.44	542906	543203	Glycosyltransferase QUASIMODO1	0	glycosyltransferase [Plantago major]	10.4	cell wall.pectin synthesis	51	73	88	317	88.5	75	80	60	88	70	78	86	136	60	58	103	68.5	117	87	69	83	87	64.5	77	64	74	80	82	90.5	76	81	73.5	78	73.5	70	73	85	76
573	MICRO.16666.C1	PGSC0003DMB000000140	Pot_ch12	95.77	1144811	1144434	2-oxoglutarate-dependent dioxygenase	0	2-oxoglutarate-dependent dioxygenase [Solanum lycopersicum]	17.5.1	hormone metabolism.ethylene.synthesis-degradation	170	621	240	409	247	560.5	555	181	598	313	1328	138	460	417	314	366	150	253.5	103	342	269	442	194	496	120	350.5	147.5	163	207	165	278	263	293	532	180	280.5	598	728
574	MICRO.12888.C1	PGSC0003DMB000000172	Pot_ch01	100	921164	921001	Callose synthase 3	0	Glycosyl transferase, family 48 [Medicago truncatula]	3.6	minor CHO metabolism.callose	73.5	56	70.5	177	63.5	65	61	62.5	79	61.5	64	63.5	100	58	60	81.5	52	87	65.5	62	62	76	64	59	63	70	64	64	65	61	60.5	71	68	72	53	77	77	62
575	MICRO.16837.C1	PGSC0003DMB000000039	Pot_ch03	99.12	1651618	1651050	Protein phosphatase 2C homolog	0	protein phosphatase 2C homolog [Mesembryanthemum crystallinum]	29.4	protein.postranslational modification	347	215	521	436	544.5	437	444	624	679.5	440	264	465	551	379	229	823	294	736	562	508	554	763	714	594	500.5	445	424	633	627	448	515.5	510	670	376.5	333	543	427.5	552
576	MICRO.6774.C2	PGSC0003DMB000000155	Pot_ch12	97.92	888501	888786	Zinc finger CCCH domain-containing protein 20	0	NA	27.3.12	RNA.regulation of transcription.C3H zinc finger family	139	525	467.5	174	383	353	214.5	335	291	259	420	438	517	157	89	370	380.5	469	132	299	338	449	298	221.5	360	135	218	256	345	150	338	205.5	327	123.5	622	312	210.5	108
577	bf_mxflxxxx_0051a05.t3m.scf	PGSC0003DMB000000285	Pot_ch04	96.67	498682	499354	NAC transcription factor	0	NA	35.2	not assigned.unknown	51	60	68.5	72.5	61	63	59	61.5	60.5	56	71	61	198	54.5	61	71	57	74	62	56	55	61	56.5	59	57	72	61	56	66.5	57.5	60	60	60.5	65	59	64.5	74	57
578	cSTS11J21TH	No Significant Hit	#N/A	NA	NA	NA	--	0	AMP binding [Arabidopsis thaliana]	11.1.08	lipid metabolism.FA synthesis and FA elongation.acyl coa ligase	62.5	82	63	86	59	74	75	50.5	81	54	94.5	78	128	67	104.5	116.5	64	141	56	59	76	76	78	76	57	71	57	66	75	90	51	86	69	62	53	88.5	89	65.5
579	MICRO.3555.C2	PGSC0003DMB000000506	Pot_ch10	99.77	85309	85738	RNA-binding region RNP-1 (RNA recognition motif)	0	nucleic acid binding [Arabidopsis thaliana]	35.1	not assigned.no ontology	1949	1888	3425	2137	3680	3144	3173	3676	5384	3230	1973	3215	3389	2813	1661	5304.5	2828	4600.5	3772	3844	4430	5759.5	4936	3180	2695.5	2741	2309.5	4404.5	4292.5	3183.5	3221	3287	3375	3162.5	2255.5	3323	3188	3627.5
580	SSBN003F11u.scf	No Significant Hit	#N/A	NA	NA	NA	--	0	NA	35.2	not assigned.unknown	46	57	62	67	58	56	55	48	62	62	59	58	103	52	62.5	76.5	52	70	54	58	50	59	58	164	49	69	58	61	61	57	58	58.5	53	68	84.5	65.5	63	48
581	MICRO.3085.C1	PGSC0003DMB102000099	Pot_ch02	100	1109779	1109208	60S ribosomal protein L10, mitochondrial	0	structural constituent of ribosome [Arabidopsis thaliana]	29.2.2	protein.synthesis.misc ribosomal protein	620	422	719	534	1325.5	963	1069	905	1094	659	435.5	841	971	590	284	1180.5	533	1124	1171	1075.5	1107	1737	1175.5	778	763.5	797.5	722	1097	968.5	983	970	886	816	720.5	495	734	838	887.5
582	MICRO.7489.C1	PGSC0003DMB000000095	Pot_ch01	100	328645	330128	GRAS family transcription factor	0	NA	35.2	not assigned.unknown	56	79	87	77.5	73	78	75	85	109	77	82	79	225	68.5	75	105.5	64.5	117	71	73	90	84	79	85	62	89	63	79	203	80	70	80	80	92	67	101	87	78
583	MICRO.16260.C1	PGSC0003DMB000000580	Pot_ch05	99.12	215191	214737	E3 ubiquitin-protein ligase UPL5	0	HECT; Ubiquitin [Medicago truncatula]	29.5.11.04.01	protein.degradation.ubiquitin.E3.HECT	178.5	405	452	288	319.5	289	319	605.5	633	402.5	426.5	406	447	259.5	262.5	515	275	599	348.5	428.5	467	661	449	455	286	268	295.5	360	353.5	288.5	478.5	392	511.5	446	446	531	353.5	348
584	bf_swstxxxx_0058h03.t3m.scf	No Significant Hit	#N/A	NA	NA	NA	RNA recognition motif-containing protein	0	NA	35.2	not assigned.unknown	74	78.5	297	92.5	60	64	293	94.5	90.5	69	62.5	67	140	53	64.5	158	55	108	68.5	121	134	260.5	126	65	87.5	71.5	69	115	151	117	109.5	68	117.5	68	84	74	89	103
585	MICRO.17161.C1	PGSC0003DMB000000527	Pot_ch02	98.2	121836	121171	Pentatricopeptide repeat-containing protein	0	Tetratricopeptide-like helical [Medicago truncatula]	35.1.5	not assigned.no ontology.pentatricopeptide (PPR) repeat-containing protein	79.5	71	94.5	107.5	107	96	128	129	121	86	77	97	157	75	67	145	61	153	116	107	83.5	184.5	139	82	107	88	110.5	123	96	125	117	115	122	89	315	93	122.5	111
586	ACDA01286D02.T3m.scf	PGSC0003DMB000000846	SL2.10ch11	95.1	85435	85295	Conserved gene of unknown function	0	NA	35.2	not assigned.unknown	162	248	355	268	230	380	389.5	248	482	327	320	331.5	402.5	282.5	208	559	285	757.5	332	321	245	620.5	433	331	274	351.5	214	338	435	264	247	237	345	327	270	260	342	345.5
587	MICRO.17783.C1	PGSC0003DMB102000083	Pot_ch02	96.33	1365987	1365497	Wound induced protein	0	NA	35.1	not assigned.no ontology	41	58	62	63	48	51	50.5	46	53	45	55	49	108	51	49	63	55	69	49.5	44	60	104	49	46	49	60	47	50	57	51	48	50	95.5	114	48.5	55	67.5	46
588	MICRO.6980.C1	PGSC0003DMB102000083	Pot_ch02	97.44	1472901	1472121	Pentatricopeptide repeat-containing protein	0	unknown protein [Arabidopsis thaliana]	35.1.5	not assigned.no ontology.pentatricopeptide (PPR) repeat-containing protein	48.5	52	70	69	57.5	67	63	52	58	59	53	53.5	85	49	54	83	41	79	52	52	50.5	94	72	62.5	60	61.5	51	70	64.5	58	66	75	215	59	49	64	72	57
589	DarkCorner(116)	#N/A	#N/A	#N/A	#N/A	#N/A	#N/A	1				40	50.5	53	58	48	43.5	46	45	48	47	51.5	45	53	49	50	58	43	62	46	45	43	53	46	47	45	59	49	46	54.5	47	47	179	50	70.5	46	53	61	46
590	DarkCorner(117)	#N/A	#N/A	#N/A	#N/A	#N/A	#N/A	1				37.5	52	52	57.5	48	48	45	43.5	48	45	50	48	48	52	47.5	55	44	62	45.5	48	44.5	55	43	46	45	56	46	47	55	46.5	48	104	49	102	46	51.5	60	47.5
591	DarkCorner(118)	#N/A	#N/A	#N/A	#N/A	#N/A	#N/A	1				40	45.5	52	57	50	46.5	45.5	41.5	48	46	52	45.5	51.5	50	49	56	45	65	45.5	46	46	55	44.5	44	47	60	47	49	52	50	47.5	47	50	65	49.5	52	62	45
592	DarkCorner(119)	#N/A	#N/A	#N/A	#N/A	#N/A	#N/A	1				40	50	55.5	53.5	48	45	47	47	50	45.5	51.5	47	51.5	51	45.5	56	45	66	48	48	49	48.5	46	48.5	42	55	49	48	52	49	45	49	49	54	50	55.5	60	49
593	DarkCorner(120)	#N/A	#N/A	#N/A	#N/A	#N/A	#N/A	1				40	52	52	53	46	46	46	43	48.5	46	47	48	90	51	48	59.5	44	73	46	46	48	51	46	49	48	55.5	48	48.5	54.5	48	44	50.5	50	56	44	56	61	48
594	DarkCorner(121)	#N/A	#N/A	#N/A	#N/A	#N/A	#N/A	1				43	48	51	56.5	47	46	45	45	53.5	45	51	46.5	351	49.5	53	120	43	71	45.5	46	46	49	43.5	48	46	57	47	46	59	49	45	45	51	55	46	58.5	62	48
595	DarkCorner(122)	#N/A	#N/A	#N/A	#N/A	#N/A	#N/A	1				40	50	54	51.5	47	49	47	44	51	45	51	120	52	52.5	64	109.5	44	76	48	49	47	48	45	48	44.5	58	48	45	59.5	49	46	49	50	54.5	47	51	63	49
596	DarkCorner(123)	#N/A	#N/A	#N/A	#N/A	#N/A	#N/A	1				41	49.5	53	61.5	50	48	48	45.5	51.5	44	61	47	50	46	49	56	45	54	48.5	45	44	50	46	45	45	52	49	47	56	46.5	48	47	51	51	46	53	52	51
597	DarkCorner(124)	#N/A	#N/A	#N/A	#N/A	#N/A	#N/A	1				43	48	52	56	47	49	46	48	49	47	55.5	47	53	49	50	57	46	57	46	47	45	50	45	46	55.5	54	46	46	62	49	50	50	50	53	68	52	55	49.5
598	DarkCorner(125)	#N/A	#N/A	#N/A	#N/A	#N/A	#N/A	1				42	49.5	54	58.5	49	46	48	46	49	47	54	47	49	48	48	58.5	45	53	48	48	43.5	48.5	47	48	64.5	53	46	47	64	45.5	49	50	49	51	49	51	56	49
599	DarkCorner(126)	#N/A	#N/A	#N/A	#N/A	#N/A	#N/A	1				41	46	54.5	55	46.5	45	47	46	52	46	53	47	52	49	49	56	45	50	50	47	44.5	50.5	49	45	50	54.5	49	47	108	47	48	48	49	53	47	51.5	55	51
600	DarkCorner(127)	#N/A	#N/A	#N/A	#N/A	#N/A	#N/A	1				42	50.5	53	58.5	48	48	48	47	65	46	56	46	50	49	50	56	44	57	46	49	43	49	51	49	43	55.5	44	50	217	52	45	51	48	50.5	49	52	61.5	49
601	DarkCorner(128)	#N/A	#N/A	#N/A	#N/A	#N/A	#N/A	1				39	51	54	57	49	47.5	45.5	47	50	374	54	43.5	51	48.5	47	59	45	53	45	47	46	48	51	46	44	54	48.5	49	54	47.5	49	51	48	51	48	51.5	58	48
602	DarkCorner(129)	#N/A	#N/A	#N/A	#N/A	#N/A	#N/A	1				42	48	55.5	52	44	45	47	44.5	48	137	54.5	47	53	47.5	49	58	45	58	49	46	48	48	48	47	45	53	46	45	54	50	47	53	48	51.5	48	48.5	57.5	49
603	MICRO.2729.C1	PGSC0003DMB000000034	Pot_ch12	95.25	1865252	1865790	Conserved gene of unknown function	0	unknown protein [Arabidopsis thaliana]	35.2	not assigned.unknown	255	243.5	151	290.5	202	142.5	135.5	143	582	164.5	127	326	184	264	184	683	294	521	442.5	524	199	706.5	523	448	397.5	309	324	554	184.5	394	503.5	502	434.5	330	355	406	166.5	376
604	MICRO.339.C4	PGSC0003DMB000005156	#N/A	99.29	474	614	Gene of unknown function	0	NA	35.2	not assigned.unknown	101.5	100	143	112	104.5	49	117	108	157.5	107	92	86	151.5	147	81.5	216	80	130	104	94	100	157	155.5	133	135	56	142	164	111	48.5	185	106	169	160.5	55	117	94.5	134
605	MICRO.3461.C3	PGSC0003DMB000000126	Pot_ch03	99.02	528668	529074	ATP-dependent clp protease ATP-binding subunit clpx	0	CLPX; ATP binding / ATPase/ nucleoside-triphosphatase/ nucleotide binding / protein binding [Arabidopsis thaliana]	29.5.05	protein.degradation.serine protease	3231	4575.5	4510	3450	6713.5	4162	4451	6016	7612	4874	5405	4613	4891	3142.5	2673	6409.5	3894	7394	5706	6457	7496.5	8115.5	5591.5	4962	3815	3315	4365.5	5842.5	4185	4034	6293	6765	6230	4264	6144.5	4787	4625.5	5370
606	MICRO.7784.C1	PGSC0003DMB102000423	Pot_ch02	94.12	294674	294590	--	0	NA	35.2	not assigned.unknown	111.5	169.5	149	116	104.5	238	150	98	117.5	178.5	327.5	151	225	97	241	238.5	110	291.5	138	119	222	171.5	98	157.5	121	148	105	111	216	195	134	174	117	121	103	173	176.5	105
607	MICRO.1327.C2	PGSC0003DMB000000131	Pot_ch11	98.93	1057577	1056646	Acetylglutamate kinase	0	Acetylglutamate kinase [Medicago truncatula]	13.1.2.3	amino acid metabolism.synthesis.glutamate family.arginine	313	365	565	328.5	604.5	606	579	542	807	564	389	504.5	663	367.5	295	675.5	378	871.5	490.5	613	744.5	1072	722	602	386	515	315	592	593.5	610	566.5	742	644	575	369.5	559	561	674
608	MICRO.13997.C1	PGSC0003DMB101000002	Pot_ch04	97.75	1079653	1078322	Clathrin assembly protein	0	binding [Arabidopsis thaliana]	35.1.21	not assigned.no ontology.epsin N-terminal homology (ENTH) domain-containing protein	49	47.5	64	55	63	58	54	56.5	56.5	49.5	59	59	67.5	51	50	74.5	43	75	60.5	57	56	67	57	59	53.5	64	57	56	63	65	64	61	64	62	57	63	72	61.5
609	BF_LBCHXXXX_0052D02_T3M.SCF	PGSC0003DMB000000004	Pot_ch02	98.33	2274991	2274872	UPA19	0	NA	35.2	not assigned.unknown	50	64	78	75	78.5	63	57	64	69	65	75.5	61	77	60	59	98.5	51	84	70.5	82.5	64	87	77	63	64	70	58.5	71	82	65	70	77	70	68	67	75	74.5	66
610	bf_suspxxxx_0019F06.t3m.scf	PGSC0003DMB000000148	Pot_ch11	99.61	693369	693112	60S ribosomal protein L6	0	structural constituent of ribosome [Arabidopsis thaliana]	29.2.2	protein.synthesis.misc ribosomal protein	1880.5	653.5	1935.5	1469	3186.5	3159.5	2841	1897	3216	1786	967	1281	3283	1584	622	3184.5	1331	3444	2451	2308	2642	6177	3861.5	1846	1938	1897.5	1784	4143	2705	4242	1563	2053	2030	1394	661	1482	3147	2338
611	MICRO.2158.C3	PGSC0003DMB000000345	Pot_ch06	99.76	532397	534509	EIL1	0	EIL1 [Lycopersicon esculentum]	17.5.2	hormone metabolism.ethylene.signal transduction	331.5	1328	701	182.5	496.5	669	486.5	456.5	1031	1028	372.5	249	866.5	818	482	1684	639	933.5	580.5	338.5	1022	569	858.5	1597.5	419	450	379	890.5	730	226.5	556	328	379.5	270	741	721	514	232.5
612	157E07AF.esd	PGSC0003DMB000000040	Pot_ch03	98.62	1642130	1642854	3'-5' exonuclease	0	3'-5' exonuclease/ nucleic acid binding [Arabidopsis thaliana]	35.2	not assigned.unknown	57	65	84	64	75.5	68	67	50	106	87	90	76	124	66	57.5	85	63	120	81.5	108	87	80	74	108	78	71	57	79	106	75	62	116	87	87	81	99.5	84	110
613	bf_lbchxxxx_0061g01.t3m.scf	No Significant Hit	#N/A	NA	NA	NA	Conserved gene of unknown function	0	NA	35.2	not assigned.unknown	40	47	50	54	47	45	46	44	51.5	48.5	58	47	55	47.5	48	60	44	55.5	48	48	45	50	48	46	49	55	46	45	57	48	42	52	49	51	48	55	57	49
614	RC2	#N/A	#N/A	#N/A	#N/A	#N/A	#N/A	1				41	47	57	56	46	44	44	43	48	44	57	46	49	47	46	58	41	55	47	48	45	49	74	44.5	44	55	47	45	58.5	50	45	50.5	50	52	46	54.5	52	49
615	cSTE23M21TH	PGSC0003DMB000000435	SL2.10ch03	97.26	97036	96526	Glycoside hydrolase family 28 protein / polygalacturonase (pectinase) family protein	0	Virulence factor, pectin lyase fold [Medicago truncatula]	35.2	not assigned.unknown	61	66	100	84.5	94	92.5	89.5	79	136	79	79	85	209	75	70	124.5	76	144	99	91	107	118	94	102	78	106	78	101	111	81	84	112	109.5	91	90	104	105	87
617	MICRO.14058.C1	PGSC0003DMB000000134	Pot_ch11	97.57	307215	305698	GRAS family transcription factor	0	Nodulation-signaling pathway 2 protein	27.3.21	RNA.regulation of transcription.GRAS transcription factor family	45	51.5	62	56	52	49	48	53	54	58	66	51	62	51.5	54	64	45	58	50.5	51	49	55.5	51	50	50	64	54.5	51.5	63.5	52.5	53.5	52	53.5	56	55	57	61	52
618	bf_ivrootxx_0049b08.t3m.scf	No Significant Hit	#N/A	NA	NA	NA	Dehydrodolichyl diphosphate synthase 2	0	Di-trans-poly-cis-decaprenylcistransferase [Anabaena variabilis ATCC 29413]	35.1	not assigned.no ontology	94	70	283	162.5	197.5	58	95.5	99	142	92	87.5	285	130	60	86.5	127	106	193.5	88	284.5	105	381	124	90.5	111	112.5	110	114	113.5	93	99.5	202	285	147	111	96	72	129.5
619	BF_LBCHXXXX_0036A11_T3M.SCF	PGSC0003DMB000000889	#N/A	97.2	35282	35140	Cytochrome P450	0	NA	35.2	not assigned.unknown	41	47.5	56	55	47.5	47	43	47	50	47	57	47	54	45	49	58	43	56	45.5	45	47.5	53	44	46	46	56	48	44	57	47	48	48	49	53	46	52	60	47
620	MICRO.11516.C1	PGSC0003DMB000000140	Pot_ch12	99.62	896086	897148	Heterogeneous nuclear ribonucleoprotein 27C	0	Os11g0637700 [Oryza sativa (japonica cultivar-group)]	35.1	not assigned.no ontology	41	51	54	55	48	46	47	46	52	47	59	50	163	47	51	66.5	45	60	49	50	45	54	47	49	48	57	50	47	58.5	48	46	50	49	56	51	55	61.5	48
621	MICRO.14878.C1	PGSC0003DMB000000519	Pot_ch04	98.66	113494	113941	Ufm1-conjugating enzyme	0	unknown protein [Arabidopsis thaliana]	35.2	not assigned.unknown	265	283	351	387	565	452	427	474	727	495	439	376	591	311	286.5	620.5	275	710.5	654	703	484	887	719	457	505.5	349	415.5	740	605	507	407	759	420	368	373	362	416.5	585
622	MICRO.5323.C3	PGSC0003DMB000000062	Pot_ch03	99.68	871668	871983	1-deoxy-D-xylulose-5-phosphate reductoisomerase	0	1-deoxy-D-xylulose-5-phosphate reductoisomerase [Lycopersicon esculentum]	16.1.1.2	secondary metabolism.isoprenoids.non-mevalonate pathway.DXR	389	657.5	768	541	813	840	735	704	1337.5	850.5	885	845	1037	468	691.5	909.5	521	1246.5	619	935.5	1009	1248.5	877	940	529.5	639	383.5	717	1010	960.5	791	1163.5	986	899.5	712	601	820	835
623	MICRO.14771.C1	PGSC0003DMB000000145	Pot_ch05	98.3	44164	43401	Squamosa promoter-binding protein	0	teosinte glume architecture 1 [Zea mays]	27.3.28	RNA.regulation of transcription.SBP,Squamosa promoter binding protein family	372	290	460	368	524	356.5	482	641	613	551	247.5	568	586	212.5	254	873	282	736	689	761	458	976	624	715	551.5	386	462	573.5	617	316	659	547	835	401.5	388	360	358	724
624	cSTB46I8TH	PGSC0003DMB000000048	Pot_ch08	100	1964505	1964872	Potassium channel tetramerization domain-containing protein	0	protein binding / voltage-gated potassium channel [Arabidopsis thaliana]	34.15	transport.potassium	46	53.5	60	62	58.5	50	53	51	67	57	63	56	66.5	54	58	75	54	71	56	61	63	67	62	57	53	64	54.5	59.5	73	61	54	62.5	58	61	51	54	62	59
626	MICRO.2012.C1	PGSC0003DMB000000234	Pot_ch04	97.59	772869	772372	COV1	0	COV1-like protein [Solanum chacoense]	35.2	not assigned.unknown	44	79	60	68	55	61	55	49	55	66	96	62	116	56	89	154.5	56	72	49	50.5	61	51	53	64.5	52.5	68	52.5	53	66	65.5	54	77	63	67	51	57	78	53.5
627	bf_cswbxxxx_0012b09.t3m.scf	PGSC0003DMB000000001	Pot_ch01	99.65	5874502	5874788	Conserved gene of unknown function	0	NA	35.2	not assigned.unknown	49.5	53	67	62	58	60	59	53	69	56	66	58	75	57	54	85	54	77	54	59	59	76.5	63	59	56	70	57	60	70	61	56	70	60	66	52	55.5	69	57
628	MICRO.5065.C3	PGSC0003DMB000000028	Pot_ch10	96.03	2523197	2523760	Potassium transporter	0	K+ potassium transporter [Medicago truncatula]	35.2	not assigned.unknown	157	173	272.5	216	325	252	333	298.5	492	305	237	266	322	230	147	458	219.5	449	333	376	389.5	524	371	295	210	233.5	268.5	343.5	310.5	305.5	373.5	444	414	249	241	219.5	374	356
629	MICRO.3416.C1	PGSC0003DMB000000032	Pot_ch04	100	1373340	1373637	Conserved gene of unknown function	0	unknown protein [Arabidopsis thaliana]	35.2	not assigned.unknown	51	63	73.5	71	68.5	60	58	56	81	61	62.5	63.5	100.5	58	65	84.5	59	79	56	62	66	78	61	61	55.5	66	56	59	64	55	60	68.5	68	74	60	67	69	61
630	bf_mxflxxxx_0039g06.t3m.scf	PGSC0003DMB000000214	Pot_ch03	98.35	370582	370280	Acyltransferase	0	acyltransferase [Arabidopsis thaliana]	35.2	not assigned.unknown	631.5	281	1463.5	1788	1830	2076.5	1376	3075	3382	1868	207	1230	1657	3071.5	411.5	3853	1638	2011.5	3126	2124	2145	1546.5	3865	2381	1616	2017	2015	3503	4086.5	1655	1841	1696	2319	2128	909.5	1217	708.5	3114
631	POCCT75TP	PGSC0003DMB000000152	Pot_ch11	99.42	241490	241145	--	0	NA	35.2	not assigned.unknown	49	52.5	58	62	54	47	50	47	55	49	63	61	68	52	52	64	50	63	49	49.5	51	54	46	51	50.5	61.5	50	50	56	51	51	53.5	55	61	51.5	53	66	51.5
632	bf_suspxxxx_0061e01.t3m.scf	PGSC0003DMB000000026	Pot_ch03	100	1998078	1998209	Protein kinase	0	hypothetical protein MtrDRAFT_AC139526g23v1 [Medicago truncatula]	29.4	protein.postranslational modification	98	128.5	213	146	164	163	143	138	253	188	165	150	239	141.5	119	195	146	223	181	238	232	228	198	196	135	180	106.5	191.5	246.5	151	169.5	209.5	207	213	154	196	159	218
633	MICRO.10581.C2	PGSC0003DMB000000150	Pot_ch06	98.86	1168605	1169042	Histidine phosphotransfer protein	0	putative His-Asp phosphotransfer protein [Pisum sativum]	17.4.2	hormone metabolism.cytokinin.signal transduction	47	64	62	72	56	60.5	63	52	66	62.5	82.5	64.5	88	56	61	82	56.5	72	52.5	61	60	76	62	69	52	62.5	52	60	72	67	51	76	67	66	70.5	61	81	68.5
634	MICRO.1495.C1	PGSC0003DMB000000131	Pot_ch11	99.44	1277482	1276947	Hepatocyte growth factor-regulated tyrosine kinase substrate	0	GAT; ENTH/VHS [Medicago truncatula]	31.4	cell. vesicle transport	611	755.5	1357	906	1242.5	1030	997	1133	1896.5	1091	1089	956.5	1287.5	924	672.5	1652	1142.5	1444.5	1687.5	1436	2085	1808	1232	1069.5	1003	1111.5	799	1304	1683	1382	1266	1081	1151	1074	1015.5	1065	966	1005.5
635	MICRO.16374.C1	PGSC0003DMB000000103	Pot_ch05	99.75	1644615	1645021	Pattern formation protein	0	NA	35.2	not assigned.unknown	188.5	261	367	292.5	428	299	304	433.5	541	328	292.5	349.5	390.5	227	221	612	233.5	583.5	361	389.5	425.5	617.5	440	354	292.5	261	288.5	467.5	314	295	449.5	426	391	329.5	328.5	382.5	335	356
636	MICRO.16021.C1	PGSC0003DMB101000010	Pot_ch01	99.17	407908	407310	REF4 (REDUCED EPIDERMAL FLUORESCENCE 4)	0	unknown protein [Arabidopsis thaliana]	35.2	not assigned.unknown	65.5	68	81.5	88	97	74	78	63.5	149	100.5	96	71	139	77	92	90	72.5	157	75	94	114.5	122	97.5	91.5	72	107	68	96	92	82	85	99	99	105	80	115	95	92
638	MICRO.16029.C1	PGSC0003DMB000000836	SL2.10ch03	99.42	88127	88297	RNA binding	0	RNA binding / structural constituent of ribosome [Arabidopsis thaliana]	35.1.14	not assigned.no ontology.S RNA-binding domain-containing protein	52	58	62	75.5	62	63	58	52	68	56	66	57	123	58	59.5	69	54	73	61	59	63	74	57	51.5	60	66.5	54	62	59	62	55	455.5	60	64	49	67.5	66	62
639	MICRO.414.C1	PGSC0003DMB000000022	Pot_ch07	97.88	2160837	2161306	Transcription factor	0	NA	17.5.3	hormone metabolism.ethylene.induced-regulated-responsive-activated	44	53	61	65	50	46	49	47	51.5	49	59	51	82.5	51	57	64	46	65	50	50	54	53	50.5	52	49	62.5	50.5	50.5	55	51	47	57.5	51	58	49	55	65	52
640	bf_cswbxxxx_0012e03.t3m.scf	PGSC0003DMB000000244	Pot_ch02	98.23	22032	21585	Cytochrome-c oxidase	0	NA	35.2	not assigned.unknown	39.5	52	59	82	51	47	48	48	61	49.5	64	50	105	52	57	64	50	66.5	55	51	54	56	57	51	51	61	51	54	57	52	51	52	55.5	56	50	59	64	53
641	MICRO.6672.C2	PGSC0003DMB000000048	Pot_ch08	100	1689478	1689847	Mitogen-activated protein kinase	0	mitogen-activated protein kinase [Solanum tuberosum]	30.6	signalling.MAP kinases	352	548	624	493	545	489	535	668	932.5	607	635	576	559	469	402.5	822.5	527	787	507.5	636.5	739	1049	688	675.5	432	503	539	591	654	485.5	567	586	756	625.5	459.5	550.5	503.5	612.5
642	bf_ivrootxx_0031e08.t3m.scf	PGSC0003DMB000000255	Pot_ch06	92.52	169366	169644	Purine transporter	0	ATPUP3; purine transporter [Arabidopsis thaliana]	34.1	transport.nucleotides	42	50	53	71.5	48	47	46	46	261	45	55	46	63	46	49	59.5	46	60.5	48	43	49	50	51.5	48	46.5	55	45.5	48	52	50	45	48	49.5	54.5	44	49	57	48
643	SDBN003O08u.scf	PGSC0003DMB000000145	Pot_ch05	94.98	1404754	1404476	Cytochrome P450	0	hypothetical protein OsI_034913 [Oryza sativa (indica cultivar-group)]	35.2	not assigned.unknown	41	47	54	70	46	46	45.5	46	96	49.5	56	46	67	46	52.5	57	48	55	46	47	45	47	50	47.5	46	62	44	49	54	49	46	48	48	55	46	52	55.5	47
645	MICRO.17544.C1	PGSC0003DMB000000105	Pot_ch01	98.42	1148816	1148310	Importin	0	NA	35.2	not assigned.unknown	356	306	569	555.5	639	779	1091.5	661	881	606.5	356	370.5	747	760	238	1138.5	574	956	1059	719	710	1535	796	563	667.5	719	569.5	1020	605	1049	653	691	671	692	304.5	448	823	739
646	bf_lbchxxxx_0060d03.t3m.scf	PGSC0003DMB000000129	Pot_ch10	100	90082	90214	Guanylate kinase	0	AGK2 [Arabidopsis thaliana]	23.4.2	nucleotide metabolism.phosphotransfer and pyrophosphatases.guanylate kinase	50.5	61.5	83	101	71	73.5	60	59	90	67	76.5	65.5	193	63	60	88	66	110	70	68.5	88	111	74	73.5	97	80	58	76	85.5	67.5	69.5	69	70	81	59	78	75	71
647	MICRO.14933.C3	PGSC0003DMB000000322	Pot_ch04	99	18650	19148	Conserved gene of unknown function	0	unknown protein [Arabidopsis thaliana]	35.2	not assigned.unknown	47.5	56	66	93.5	60	54.5	55	52	73	63	66.5	59	109	55	62.5	72	57	78	55.5	63.5	63.5	64	54	59	58	65	51.5	56.5	68	58	57	64	64	69	56	72	63	57
648	MICRO.14885.C1	PGSC0003DMB000000496	Pot_ch09	97.33	205081	205491	U1 small nuclear ribonucleoprotein 70 kD	0	Os09g0513700 [Oryza sativa (japonica cultivar-group)]	35.1	not assigned.no ontology	46.5	59	64.5	117	59	50	50	50	67	54	64.5	57	95.5	50.5	58	67.5	51	71	51	55.5	60	71.5	56	55.5	50	64	49	52	58	58	53	59	61	61.5	52	64.5	61.5	61
649	cSTA2J7TH	PGSC0003DMB000000092	Pot_ch01	98.02	575342	574989	Receptor-like kinase 17	0	Protein kinase [Medicago truncatula]	30.2.6	signalling.receptor kinases.leucine rich repeat VI	58	51	62	399	66.5	58	58	54	64	59	53	60.5	87	50	50	69	50.5	95	58	58.5	60	83	68	54	60	68	56	69	57	61	54.5	65.5	61	59	49	67	69	63.5
650	MICRO.11984.C1	PGSC0003DMB102000010	Pot_ch01	99.18	1573216	1573824	Minor histocompatibility antigen H13	0	hypothetical protein OsI_023680 [Oryza sativa (indica cultivar-group)]	29.5	protein.degradation	47	61	63.5	329	59	60	61	67	64	54.5	62.5	64.5	65.5	56	62	82	50.5	72	54	54	57	62	60	115.5	49	62	62	56	60	63	53	64	60	62.5	52.5	74	65	54.5
651	MICRO.13081.C2	PGSC0003DMB000000152	Pot_ch11	98.52	266340	265193	Conserved gene of unknown function	0	unknown [Lycopersicon esculentum]	35.2	not assigned.unknown	125	123	188	436	133	125	104	102	183	359	154	113	163.5	84	120.5	164	104.5	194	130	155	214	249	109.5	157	126.5	132	86	122	124.5	132	130	129.5	154	184	195.5	170	116	98
652	bf_acdaxxxx_0065b05.t3m.scf	PGSC0003DMB101000381	Pot_ch04	97.59	279368	280112	Homology to unknown gene	0	unknown protein [Arabidopsis thaliana]	35.2	not assigned.unknown	38	49	59	398.5	46.5	45	47	47	54	69	51	48	66	46	48.5	63	46	61	47	44	47	51	53	53	45	60	49	47	55	51	45	51	50.5	57	45	53	60	47
653	MICRO.15601.C1	PGSC0003DMB000000076	Pot_ch07	95.92	1360118	1361070	DNA binding protein	0	unnamed protein product [Arabidopsis thaliana]	35.2	not assigned.unknown	842.5	1539.5	1560	1343.5	2127.5	1208	1447	1711	3240	1682.5	1719	1711	1704	1021	1017	2628	1392	3064	1575	2046	2096	2940	2276	2074	1371	1075	1100	2256.5	1617	1194.5	2043.5	1906.5	1900.5	1516	1677	1945	1638.5	1751
654	MICRO.2014.C3	PGSC0003DMB000000129	Pot_ch10	98.32	1504960	1505197	Ubiquitin associated/TS-N domain-containing protein	0	unknown protein [Arabidopsis thaliana]	29.5.11	protein.degradation.ubiquitin	301	170	169	623	569	437	170.5	505	547	252	295	151	484	119	147	237.5	309	661	484	181	182	281.5	553	423	358	324	191.5	535	480	272	622	152	501	245.5	318	313.5	313	161
655	MICRO.11604.C1	PGSC0003DMB101000130	Pot_ch09	98.75	486234	484881	Ribokinase	0	kinase [Arabidopsis thaliana]	35.2	not assigned.unknown	299	216	430	471.5	463	501	646	351	751	343	256.5	282	552	358	196	436	318	542	450	400	605.5	803	488	446	390.5	389	307	587.5	468.5	441	291	350	400	383	244	362.5	479	413
656	MICRO.8289.C1	PGSC0003DMB000000294	Pot_ch04	95.23	309518	309121	Exocyst complex component 2	0	unknown protein, 3' partial; 84785-87684 [Arabidopsis thaliana]	35.2	not assigned.unknown	175	53	58	304	56	53	158.5	47	70	53	61	52	61	53	57	62	53	70	57	53	49	62	52	51	51	62	54	54	66.5	57	55	57	55	57	51	64	69.5	55
657	ACDA03765B09.T3m.scf	PGSC0003DMB000000116	Pot_ch12	97.53	1422091	1422170	Neutral leucine aminopeptidase preprotein	0	NA	35.2	not assigned.unknown	3814	2945.5	5704	3901	6046	6391	6403	7598	8662	5099	3956	5164.5	7081	4747	2764	10015	4290.5	8896.5	5398	6548.5	7281	12766	7452	6324.5	4789	4881	3433	6953	7572	6363.5	5283	6786.5	7163	6322	4211	7277.5	5781	6742
658	MICRO.782.C1	PGSC0003DMB101000060	Pot_ch01	99.21	1179070	1178692	Disulfide-isomerase	0	disulfide-isomerase precursor-like protein [Solanum tuberosum]	21.01	redox.thioredoxin	387.5	218	442.5	643.5	862	592	652.5	683	806	408.5	255	565	573	295.5	204	915.5	296	910	766	690.5	662	1071	627	478	450.5	443.5	618	763	511	634	820	588	525	425	350	515.5	528	520
659	MICRO.11112.C1	PGSC0003DMB000000201	Pot_ch08	99.12	788035	787810	Oxysterol-binding family protein	0	oxysterol binding [Arabidopsis thaliana]	31.4	cell. vesicle transport	260	245.5	627	548	593	480	446.5	572	769	516.5	333.5	456	832.5	358	266	796	447	873	515	843	858	851.5	647	469	335	380	335.5	644	593	515	553.5	637.5	610	573	457.5	792.5	429	601.5
660	MICRO.708.C10	PGSC0003DMB000000004	Pot_ch02	100	2218894	2219413	DNA-binding protein	0	Homeobox-leucine zipper protein HAT7 , putative [Solanum demissum]	27.3.22	RNA.regulation of transcription.HB,Homeobox transcription factor family	93	113.5	215	193	113	293	119	345.5	296	114	130	186	187	203	75.5	513	244	274	187	289.5	180	237	177	221	120	189	190	143	338	150	200.5	149	138	239.5	177	272	154	209
661	MICRO.708.C6	PGSC0003DMB000000112	Pot_ch10	99.66	630360	629778	SGRP-1 protein	0	SGRP-1 [Solanum commersonii]	27.4	RNA.RNA binding	82.5	184	198	132	230	181	162	117	407	165	140	183	244	166	184	259	167.5	445	171	189	304	354	184	146	122	153	128	197	193	133.5	171	210	237	222	101	312	194	178.5
662	cSTB1D6TH	No Significant Hit	#N/A	NA	NA	NA	Osmotic avoidance abnormal protein	0	NA	31.1	cell.organisation	42	50.5	53	55	50	48	47	46	51	46.5	59	47	110	52	50	60	45	63	51	48.5	48	52	45	48	45	59	47	47	53	49	45	49	48.5	55.5	48	54	60	49
663	bf_cswbxxxx_0033f03.t3m.scf	PGSC0003DMB000000397	#N/A	99.35	12040	11731	--	0	NA	35.2	not assigned.unknown	45	52	61	62	58	55	51	49	72	56.5	55	59	69	55	56	80	48	73	53	66.5	58	62	55.5	56	60	64	54	56	61	55	55	62	71	67.5	61	69	69	56
664	MICRO.3199.C1	PGSC0003DMB101000609	Pot_ch05	98.89	41846	42205	60S ribosomal protein L34	0	60S ribosomal protein L34, putative [Solanum demissum]	29.2.2	protein.synthesis.misc ribosomal protein	9587	3495	10339	6732.5	17217	14392.5	15809	12924.5	14949	8007.5	2420	8709.5	15063	8723	2703.5	15076.5	6053	14445	14667	11689	13347.5	24850.3	17486	9060.5	10352	11205	11329	18702.5	14279.5	16481	12256.5	11448.5	9362.5	8840	3652	7469	12785	11173.5
665	MICRO.5969.C1	PGSC0003DMB102000137	Pot_ch09	99.05	56659	56026	Conserved gene of unknown function	0	Zinc finger, CCHC-type [Medicago truncatula]	27.3.12	RNA.regulation of transcription.C3H zinc finger family	1771	2403.5	1931	2339	3575	2921.5	2589	3520	4953	3603	3425.5	3136.5	2448	1683.5	2514	2677	1374.5	3913	3309	3836.5	4213	3434.5	3232	3055	2683	2205	2181	2923	2575	3342	3469	3030	4281.5	2709.5	3674	3068.5	2303.5	4250
666	MICRO.9519.C1	PGSC0003DMB000000174	Pot_ch09	99.69	99024	99347	Acid phosphatase 1	0	acid phosphatase [Arabidopsis thaliana]	26.13	misc.acid and other phosphatases	43	52	58	61	51	56	51	57	79	52	55	49	82	49	51	73	47	80	57	48	52	71	56	64	53	60	52	53	64	51	48	58	53	58	54	59.5	67.5	51
667	POABX56TV	PGSC0003DMB000000152	Pot_ch11	92.22	468312	468060	Conserved gene of unknown function	0	NA	35.2	not assigned.unknown	318	867.5	58	432	917	726	49	982.5	1897.5	895.5	927.5	47	758	659	47	998	636	1070	48	1006	1102	946	821	928	45	55.5	590.5	752	61.5	760	182	48.5	1034.5	54.5	43	51	670	809
668	bf_stolxxxx_0002G02.t3m.scf	No Significant Hit	#N/A	NA	NA	NA	--	0	NA	35.2	not assigned.unknown	41	50	203	61	47	51	103	106	51.5	56	53.5	47	119	49.5	48	60	47	69	46.5	48	49	53	48	48	47.5	58	49	48	54.5	50	47.5	47	50	57.5	46	53	58	48
669	MICRO.13429.C1	PGSC0003DMB000000313	Pot_ch07	99.3	285735	287156	Pentatricopeptide repeat-containing protein	0	Pentatricopeptide repeat [Medicago truncatula]	35.1.5	not assigned.no ontology.pentatricopeptide (PPR) repeat-containing protein	242	267	359.5	290.5	451	536	778	447.5	681	372	260	366	615	331	198	757.5	310.5	696.5	456	634	646	663.5	538	492	380.5	363	315	436.5	599	476	521.5	495	434.5	355.5	250	532	511.5	601.5
670	bf_suspxxxx_0058e06.t3m.scf	PGSC0003DMB000000268	Pot_ch03	99	269687	269887	Conserved gene of unknown function	0	NA	35.2	not assigned.unknown	70	67	84	82	73	79.5	72	69	109.5	73	76	82	117	67	72	105.5	72	137	81	87.5	101	142	81	72	74	95	69.5	81	95.5	80.5	78.5	83	85.5	90	269	93	90	86
671	MICRO.6671.C1	No Significant Hit	#N/A	NA	NA	NA	Gene of unknown function	0	NA	35.2	not assigned.unknown	36.5	52	55	66	47	49	45	45.5	56.5	49.5	58	45	50	49	52	57	46	67	51	47.5	49	54	47	45	47	58	49	48	59	50	46.5	48	60	64.5	60	55.5	64	54
672	MICRO.11567.C1	PGSC0003DMB000000068	Pot_ch01	98.11	226488	227172	Glucose inhibited division protein A from prokaryotes	0	glucose-inhibited division A family protein [Musa balbisiana]	35.2	not assigned.unknown	148	141	256	142	213	240	199.5	221	293	180.5	141	226	234.5	154	121	358.5	132	290	320	219.5	250	279.5	302	212.5	219	173.5	144	257	218	221	204	215	245.5	198	172	234	199.5	210
673	bf_arrayxxx_0034c06.t7m.scf	PGSC0003DMB000000018	Pot_ch04	95.2	2660713	2660983	Conserved gene of unknown function	0	hypothetical protein OsI_007199 [Oryza sativa (indica cultivar-group)]	35.2	not assigned.unknown	63	90	74	75.5	78	61	85	101	77	75	71.5	70.5	106.5	69	68.5	104.5	58	88	61	93.5	101	133	68	98	70.5	86.5	63	61	79	90	65	94.5	83	106.5	70	101	70	64
674	DarkCorner(130)	#N/A	#N/A	#N/A	#N/A	#N/A	#N/A	1				36.5	51	54	57	46	49	46	46	45	46	47	44	49.5	48	48	55	47	61	46	45	46	66	47	47	42	61	46	46	53	48	46.5	169.5	47	63	47	53	64	44
675	DarkCorner(131)	#N/A	#N/A	#N/A	#N/A	#N/A	#N/A	1				40	53.5	50	57	46	46	44.5	45	50.5	45	51	43	47	51	49	56.5	44	62	46.5	44.5	46.5	61	47	51.5	46	53	47	49	54	48	46.5	51	49	66	45	50	57	46
676	DarkCorner(132)	#N/A	#N/A	#N/A	#N/A	#N/A	#N/A	1				39	49	59	54.5	50	45	45	44	48	46	51	48	53	48.5	48	56.5	44	64	45	47	46.5	52	48	47	45	60	48	47	55	50	44	48	50	57	51	56	63	45
677	DarkCorner(133)	#N/A	#N/A	#N/A	#N/A	#N/A	#N/A	1				61	47	51	55	47	47	44	48	49.5	45.5	49	47	68.5	48	49	59	46	68.5	48	48	47	46.5	45.5	46	43	54	46	44	55	49	48	49	49.5	52.5	47	56.5	60	46.5
678	DarkCorner(134)	#N/A	#N/A	#N/A	#N/A	#N/A	#N/A	1				39	49.5	57.5	55	52	45	45	46	51.5	47	50	46	207.5	49	51	66	45	70	45	49	45	50	47	46	44	58	50	47	53	48	46	49	49	54.5	48	57.5	61.5	49.5
679	DarkCorner(135)	#N/A	#N/A	#N/A	#N/A	#N/A	#N/A	1				40	49	53.5	56	47	45	49	45	54	44	48.5	47	51.5	48	57	269	43	74	47	45	45.5	51	47.5	45	47	59	48	46	58	48	44	46.5	50	88	45	53	63	47
680	DarkCorner(136)	#N/A	#N/A	#N/A	#N/A	#N/A	#N/A	1				40	48	59	56	50	49	44	47	51	45	46.5	49	52	47	57.5	127	44	74	47.5	45	48	49	45	47	49	59	47	46.5	55	47	47	47	48.5	57	46	54	65	47
681	DarkCorner(137)	#N/A	#N/A	#N/A	#N/A	#N/A	#N/A	1				42.5	48	56	66	48	49	48	47.5	52	46	58.5	48	54.5	50	49	59.5	44.5	56	45	43	48	50.5	49.5	48	49.5	53	47	43	61	46	47	48.5	50	54	49.5	55	58	51
682	DarkCorner(138)	#N/A	#N/A	#N/A	#N/A	#N/A	#N/A	1				42	48.5	52	59	47	45	46	47	51	47	56.5	46	50	49	47.5	56	46	56	48	48	43	50	45	48	49	56	47	47	58	47	47	47	49.5	53	47	51	58	51
683	DarkCorner(139)	#N/A	#N/A	#N/A	#N/A	#N/A	#N/A	1				41	48	55	61	48	44.5	47	47.5	49	46	55	46	50	46	51.5	56	44	55	48	46	44	50	46	47	55	56	47.5	47.5	61.5	49	46	50	51	53	46.5	54	55	50.5
684	DarkCorner(140)	#N/A	#N/A	#N/A	#N/A	#N/A	#N/A	1				40	48	53	56	47	47	45	44	53	46.5	54	44	52	48	47	58	46	55	49	47	46	52	47	47	49	52	47	47	74	45	45	50	46	51.5	43.5	49	58.5	48
685	DarkCorner(141)	#N/A	#N/A	#N/A	#N/A	#N/A	#N/A	1				42	47.5	57	55	47	45	45	46	65	45	51	47	51	51	51	58	47	56	46.5	45	46	49	47	44	45.5	56	47	45	117	44	47	52	49	53	46	50	54	47.5
686	DarkCorner(142)	#N/A	#N/A	#N/A	#N/A	#N/A	#N/A	1				42	48	54	59	46	46	46	47	83	47.5	54	45	49	47	50.5	56	45	57	46	48	46	49	50	50	45.5	57	45	45	165	48.5	45	52	49	52	47	53	55.5	51
687	DarkCorner(143)	#N/A	#N/A	#N/A	#N/A	#N/A	#N/A	1				39	47	55	54	47	47	44	47	49	270	54	46	51.5	46	51	55	45	56	50	45	46	50	47	47	46	56	44	45	54	47	48	54	46.5	52	47.5	50	55	50
688	MICRO.2388.C1	PGSC0003DMB000000100	Pot_ch01	99.33	761908	761466	Conserved gene of unknown function	0	unknown protein [Arabidopsis thaliana]	35.2	not assigned.unknown	392	423.5	386	303.5	493.5	632	512	754	777.5	407	253.5	572.5	541	264	225	839.5	363	763.5	671	432	403	684	638.5	467	640	389	649	513	696	804.5	412.5	495.5	646	328	369	421.5	460.5	460.5
689	bf_mxlfxxxx_0027f08.t3m.scf	PGSC0003DMB000000392	Pot_ch11	97.81	224862	225408	Transcription factor	0	NA	35.2	not assigned.unknown	46	51	61	62	47	57	57	52	58	56.5	59.5	59.5	86	54	55	70	56	80	49	49	50	71	55	51.5	53	64	56	52.5	64	57	49	62.5	58	54	50	53	64	56
690	E1A_r60_3(1)	#N/A	#N/A	#N/A	#N/A	#N/A	#N/A	1				2166	9187.5	5615	2932.5	5636	6547.5	3166	4175	8013	5056	11990	5575	4139.5	4712	5982	4616	4713	4115	5267.5	6964.5	4615	3116	4872	9655.5	3287	4709	5523	5602	4418	3942	5665	5987	5643	6310.5	11339	4577	3230.5	3190
691	MICRO.8550.C1	PGSC0003DMB000000062	Pot_ch03	100	1128696	1128923	H/ACA ribonucleoprotein complex subunit	0	Os06g0274200 [Oryza sativa (japonica cultivar-group)]	29.2.2	protein.synthesis.misc ribosomal protein	124	70.5	154.5	130.5	231	239.5	171	163	118	111.5	82	165	263	91	67	253	72	194	252	140	139	204.5	277.5	126	115.5	165	154.5	312	129	116	203	218	186	98	76	104.5	221	118
692	bf_mxlfxxxx_0044d07.t3m.scf	PGSC0003DMB000000406	Pot_ch02	98.66	135854	135261	--	0	NA	35.2	not assigned.unknown	51	82.5	79	70	79	76	55.5	83	246	104	102	67	83.5	98.5	70	122	79	98	81	75	75	82.5	78.5	103	61	81	80	77	161	68	86	78	97	142	90	81.5	83	100
694	MICRO.2422.C2	PGSC0003DMB000000129	Pot_ch10	100	1424417	1424187	RBP50	0	RNA-binding region RNP-1 (RNA recognition motif) [Medicago truncatula]	27.1	RNA.processing	44	55	64	55.5	54.5	57	54	55	59	58	72	55.5	68	52	58	77	53	87	57.5	51	58	62	58	58	49	60	51	52	60	59	52	63.5	55	59	54	60	68	55
695	POAD201TV	PGSC0003DMB000000550	Pot_ch06	96.67	256129	256428	Kinase	0	NA	29.4	protein.postranslational modification	386.5	441	608.5	432	696	546	604	626.5	920	615	507	556	603.5	448	340	865	485	782	665	681	831	869	705	665	513.5	444	507	737	652.5	531.5	607.5	769.5	692	565	604	702	595	645.5
696	POADC13TP	PGSC0003DMB000000272	Pot_ch07	99.65	556337	555490	Hydrolase, hydrolyzing O-glycosyl compounds	0	DIN10 (DARK INDUCIBLE 10); hydrolase, hydrolyzing O-glycosyl compounds [Arabidopsis thaliana]	3.1.2.02	minor CHO metabolism.raffinose family.raffinose synthases.putative	267	242	525	253.5	379	339	250	189.5	519	337.5	238	173.5	390	333	281	285.5	367	359.5	343	255.5	432	574	349	212	359.5	360	227	426	348	348	210	311	357	383	140	302	244	319
697	cSTA23O16TH	PGSC0003DMB000000004	Pot_ch02	98.85	616730	617162	Set domain protein	0	NA	35.2	not assigned.unknown	49	55.5	73	67	65.5	63.5	57.5	53	83	63	67	65	91.5	60	68	81	54	80.5	60	64	72	79	58	195	59.5	66	60	64	65.5	59	65	67	71	73	62	73	68	66
698	bf_ivrootxx_0051A02.t3m.scf	PGSC0003DMB101000233	Pot_ch07	95.43	333442	332853	RAP2	0	NA	35.2	not assigned.unknown	91	105	114.5	123	132.5	116	122	96	206	111	143	155	154.5	144	132.5	149	117.5	205	109	185	170	210	127	143.5	118	111	94	101	206.5	120.5	102.5	170	131.5	151	102	174	138	129
700	MICRO.4594.C1	PGSC0003DMB000000093	Pot_ch03	92.82	1094761	1095093	ATP binding protein	0	ATP binding / protein kinase [Arabidopsis thaliana]	35.2	not assigned.unknown	205.5	163	266	150	288	321.5	258.5	184.5	414	273	131	205	392	208.5	129	301.5	147.5	360.5	312	233	322.5	439	293.5	292	195	235	206	295	285.5	340	219	369	331.5	242	193	218	275.5	226.5
701	MICRO.3164.C3	PGSC0003DMB101000233	Pot_ch07	98.14	553054	553909	F-box/FBD/LRR-repeat protein	0	NA	35.2	not assigned.unknown	41	47	54	60	50	48	46	46	49	47	61	51	73	49	49.5	57.5	42	55.5	48	47	47	49.5	51	52	45	56	49	46	60	50	46	50.5	48	52	47.5	57	54.5	46
702	MICRO.5482.C2	PGSC0003DMB000000773	SL2.10ch10	95.79	52440	52085	Non-specific lipid-transfer protein 2	0	non-specific lipid transfer protein [Solanum sogarandinum]	11.6	lipid metabolism.lipid transfer proteins etc	19664.9	11720	13364	20617.8	37825.3	22971.8	21897.4	43430.5	35788.1	43826.5	12781	44119.6	18979.5	13988	15771	34725.8	6076	55966.9	23214.3	40981.6	21715.3	41177	39549.8	26165.3	23374.9	15908	29252.2	44727.1	18425.6	27448.8	32767.8	56413.9	37194.2	21585.6	63292.2	32628	33689.7	38025.9
703	bf_mxlfxxxx_0067d01.t3m.scf	PGSC0003DMB101000002	Pot_ch04	96.46	388766	389438	Basic salivary proline-rich protein 2	0	NA	35.2	not assigned.unknown	67	68	83	89	75.5	71	85.5	91	85.5	95.5	85	71	122	79	75	125.5	63	93.5	65	86	113	111	94	81.5	76	73	61.5	95	78	69	75.5	103.5	81	96	68	102	91	67
704	MICRO.17924.C1	PGSC0003DMB000000263	Pot_ch09	96.26	861491	862410	Serine-threonine protein kinase, plant-type	0	unknown [Arabidopsis thaliana]	35.1	not assigned.no ontology	111	433	271	286	354	178	173	177	390	241.5	263	264	390	190	294	271	169	264	207	244.5	328.5	369	185	228	146	234	164.5	200	356.5	199.5	195.5	231	441	350.5	234	266	212	201
705	MICRO.9790.C2	PGSC0003DMB000000144	Pot_ch08	97.05	150628	149797	ESC	0	unknown protein [Arabidopsis thaliana]	35.1	not assigned.no ontology	40	49.5	55	53	47	47	47.5	46	49.5	43	60	45	61	48	47	53	43.5	58	43	47	48	48	43	47	43	54	47	45	55	48	47	52	48	52	44	53	64	46
706	bf_stolxxxx_0014D01.t3m.scf	PGSC0003DMB000000032	Pot_ch04	93.75	866111	866314	Pre-pro-cysteine proteinase	0	NA	29.5.03	protein.degradation.cysteine protease	41	216.5	146.5	64	48	128	45	45	447.5	60	232.5	51	120	49	61	61	120	385	105	212	66	123	78.5	240	47	134	89	55.5	165	132	48	75	169	165.5	180	86	65	131
707	BPLI15L14TH	PGSC0003DMB000000068	Pot_ch01	98.98	408403	409088	Rhicadhesin receptor	0	Cupin region [Medicago truncatula]	20.2.99	stress.abiotic.unspecified	159.5	147	375	427	275	276	260	200	943.5	313	100.5	117	374	248	143	182	547	649.5	335	312	414	1175	407.5	382	166	343	174	384	360.5	424	396	340	450	172	103	130	340.5	471
708	MICRO.15443.C1	PGSC0003DMB000000158	Pot_ch06	97.52	108908	109551	Zgc:112329	0	Zinc finger, RING-type; Cytochrome cd1-nitrite reductase-like, C-terminal haem d1 [Medicago truncatula]	29.3.4.3	protein.targeting.secretory pathway.vacuole	267	293	447	320	538	453	561	465	737	427	280	389	508	323	229	641	306.5	640	477	485	580	755	616	464	360	359	309.5	568	507	476.5	366	550	474.5	445	267.5	122	513.5	450
709	MICRO.7227.C1	PGSC0003DMB000000026	Pot_ch03	98.7	155013	154707	Transport protein	0	Sec61beta [Medicago truncatula]	29.3.4.99	protein.targeting.secretory pathway.unspecified	40	54	61	63	54	50	54	51	64.5	59	71.5	57	62	54	55.5	83.5	52	66	63	62	59.5	57.5	65	59	51	64	54	66.5	86	57	53	69.5	58.5	66	58	56	71	58.5
710	cSTB31G7TH	No Significant Hit	#N/A	NA	NA	NA	CDNA-5-encoded protein	0	NA	35.2	not assigned.unknown	41	53	54	57	49	47	47	45	57	49	60	49	74	51	54.5	65.5	49	60	47	49	50	53	48	51	48	55	46	51	55	54	48	55	53	52	49	50.5	57	49
711	MICRO.568.C1	PGSC0003DMB000000441	Pot_ch02	98.13	423106	422572	Cyclophilin-10	0	peptidyl-prolyl cis-trans isomerase/ ubiquitin-protein ligase [Arabidopsis thaliana]	35.2	not assigned.unknown	367.5	424.5	607.5	483.5	646.5	540	586.5	620	910	564	429.5	583.5	637	406	306	920.5	410	878	578.5	668.5	805	1220	838	591	493.5	497	468	818	616	567	575	700	682	529.5	481.5	314	586	618
712	MICRO.5849.C1	PGSC0003DMB000000017	Pot_ch11	96.91	1958818	1958080	Carbonyl reductase	0	Short-chain dehydrogenase/reductase SDR [Medicago truncatula]	26.22	misc.short chain dehydrogenase/reductase (SDR)	47	85	61	96	54	110	83.5	92	76	83	95	78	77	93.5	56.5	70.5	53	74	74	57	146	119.5	71.5	57	49	77	54	60	99	113	55	127	106	74	68	84	61	88
714	MICRO.224.C1	PGSC0003DMB000000334	Pot_ch09	98.85	546743	545786	Protein FRIGIDA	0	unknown protein [Arabidopsis thaliana]	10.5.4	cell wall.cell wall proteins.HRGP	1160	1958	3368	2032	3763	2723	2076	2935	3624	2716	2043	3515	3784	1477	1173	4466.5	1785	4059	2449	3410	3764.5	7157	4968	3189.5	2407	2588	1951	3867	3558	2567	4164.5	3926	3759.5	2541	2556	2627.5	2696	3130.5
715	MICRO.4100.C2	PGSC0003DMB101000051	Pot_ch05	99.54	354789	354571	Glutaminyl-tRNA synthetase	0	tRNA-glutamine synthetase, putative [Arabidopsis thaliana]	29.1	protein.aa activation	165.5	142	263	246	336	241.5	232.5	116	370	155.5	149	151	357	150	161	246	172	302.5	190	203	267	170.5	226	221	136	258	123	216	271	193	272	252	141	237	145	193	191	190
716	bf_arrayxxx_0054f01.t7m.scf	PGSC0003DMB000000300	Pot_ch07	97.47	550211	550289	DNA-binding protein phosphatase 2C	0	NA	35.2	not assigned.unknown	43	58	64	78	74.5	55	47	61	70.5	68.5	74.5	58	52	55	53.5	60	53	72.5	47.5	52	48	77	61	48	59	69	59	67	81	57	62.5	67	78	69	60	62	60	78
717	MICRO.90.C1	PGSC0003DMB102000141	Pot_ch02	98.78	1238092	1237683	SAG101	0	unknown [Medicago sativa]	33.99	development.unspecified	94.5	134.5	147	121	152	123	114	108	210	138	159.5	232	197	98	105	220.5	109	222	127	152.5	166.5	245	162	181.5	110	136	103	137	151	121	163	176	169.5	150	126	181.5	155	145.5
718	bf_acdcxxxx_0018h08.t3m.scf	PGSC0003DMB000000062	Pot_ch03	98.1	14406	14563	Conserved gene of unknown function	0	NA	35.2	not assigned.unknown	39	50	55	62	49	47	46	43	54	48	61	52.5	144	51	50	65	48	55	47	49	48	61	50	49	47	60	49	49	59.5	51	48	53	53.5	56	49	55	59.5	47
719	POCB894TV	PGSC0003DMB000000055	Pot_ch03	99.45	806154	805974	Histone deacetylase	0	Histone deacetylase superfamily [Medicago truncatula]	27.3.55	RNA.regulation of transcription.HDA	40	49	60	57.5	48	50	44	45	53	44.5	54	49	95	51	51	58	48.5	56	45	48.5	49	58	45	49.5	45	58.5	47	46	56	49	47.5	52	51	53	47	52	54	48.5
720	cSTA32A13TH	PGSC0003DMB000000116	Pot_ch12	98.39	658859	659106	GTP-binding protein	0	GTP-binding protein [Pisum sativum]	30.5	signalling.G-proteins	45	54	59	60	54	51	50.5	45	59	49	61	52	68	54	56	66	48	63	50	49	56	56	48	55	47.5	62	48	50	61.5	52.5	46	60.5	55	56	50	59	58.5	50
721	MICRO.10236.C1	PGSC0003DMB000000338	Pot_ch10	99.21	245344	245597	Mitochondrial basic amino acid carrier	0	binding / transporter [Arabidopsis thaliana]	34.9	transport.metabolite transporters at the mitochondrial membrane	167	103	180	146	236	205	326	185	269.5	205	137	213	225	163	109	328.5	127	353.5	216	192	259	530.5	272	143	199	182	202	262	199	238	194	300	278	138	124	147.5	270	257
722	bf_suspxxxx_0042h04.t3m.scf	PGSC0003DMB000000039	Pot_ch03	98.39	1557094	1556971	O-methyltransferase	0	NA	35.2	not assigned.unknown	37	49	61	72	55	43	46	48	56	45	56.5	60	55	49.5	49	60.5	45	64	45	47	46	49	51	46	49.5	57.5	50	48	53.5	49.5	51	253	57	53	44.5	53	56	48
724	MICRO.6078.C1	PGSC0003DMB000000392	Pot_ch11	98.61	434781	435068	Gene of unknown function	0	NA	35.2	not assigned.unknown	67	75	93	97	113	77	78	70	179.5	71.5	91	80	92	68	83.5	117.5	72.5	119	103	91	102	100.5	94	103	78	91	89	96.5	106	91.5	81.5	115	80	112	82	102	115	76
726	cSTS11B15TH	PGSC0003DMB102000106	Pot_ch10	92.55	1553113	1553206	Small GTP-binding protein	0	small GTP-binding protein [Pisum sativum]	30.5	signalling.G-proteins	44.5	51.5	56.5	72	52	47	47.5	47	54	47	61	50	123.5	49	55	67.5	49	65	48	49	50	53.5	57.5	50	47	57	47	47	56.5	55.5	47	58	53	55.5	44	54	64	48
727	bf_suspxxxx_0041c03.t3m.scf	PGSC0003DMB000000076	Pot_ch07	92.8	949154	949394	Heat shock cognate protein 80	0	Hsp90-2-like [Solanum tuberosum]	20.2.1	stress.abiotic.heat	8262.5	3396	8851	6626	6285.5	7956	5371	8450	9317	7187.5	4398	5469	5655	7953	4392	7733	6780	6851.5	7024	4478.5	6571	11543	7228	3809	6246	6968	5659	7290	8473	5072.5	8197.5	6476	9797	5820.5	5646.5	6237	3885	5079
728	bf_arrayxxx_0068d12.t3m.scf	PGSC0003DMB000000256	Pot_ch11	96.05	503277	503351	--	0	NA	35.2	not assigned.unknown	45	51	54	74	47.5	49	48	47	332	50	60	50	67.5	47	56	66.5	48	65	49	49	51	56	51	50.5	48.5	61	48	48	56	53	46.5	58	53	52	48.5	56	56	51
729	MICRO.1311.C1	PGSC0003DMB000000123	Pot_ch04	100	889522	889638	Aspartic proteinase Asp1	0	pepsin A [Arabidopsis thaliana]	29.5.04	protein.degradation.aspartate protease	90	92	162	133	173	116	149	153	180.5	153	109.5	152.5	152	104	92	192	103	194	129.5	172	133	198	198	153	111.5	135	119	187	153	129	170	200.5	150	145.5	105	174	152.5	167
730	cPRO1O18TH	PGSC0003DMB101000128	Pot_ch06	96.54	279561	280020	--	0	NA	35.2	not assigned.unknown	53	49	114	83.5	165	78	46.5	49	57	126.5	92	132	80	50	68	247	48.5	64	171.5	144.5	133	111	104.5	109.5	68	130.5	50	102	121	78.5	47	136	155	121	75.5	169.5	152	47
731	MICRO.374.C1	PGSC0003DMB000000008	Pot_ch10	99.66	816450	816158	Heparanase	0	hypothetical protein OsJ_019507 [Oryza sativa (japonica cultivar-group)]	35.1	not assigned.no ontology	408	543	657.5	731	1173.5	593	1011.5	1955.5	1676.5	837.5	616	1880	695	494	475.5	1764	563.5	1697.5	711	1895	774	1867	1051	1239.5	604.5	690	756	918	785	844	1304	1832	1745	996	879	1320.5	1007	1418.5
732	MICRO.10769.C2	PGSC0003DMB102000083	Pot_ch02	96.17	619629	620019	Dentin phosphoryn protein	0	unknown protein [Arabidopsis thaliana]	35.2	not assigned.unknown	865	1036	1070	911.5	1402	888	1196	1389	1996	1192	1088.5	1393	1379	999	728	2115	897	1877.5	1259	1455.5	1594	2577.5	1455	1490.5	943.5	967.5	806	1254	1146	1007.5	1357	1294	1460.5	1310.5	1119	1859	1039	1179
733	bf_arrayxxx_0088h08.t7m.scf	PGSC0003DMB000000104	Pot_ch01	96.15	140539	140437	Cysteine desulfurylase	0	NA	35.2	not assigned.unknown	41	51	52	106	45	45.5	46	47.5	52	46	56	47	57	48	52	61	48	59	47	48	47	51	51	50	45	55	49.5	48	54.5	48	45.5	46	48	53	47	53	60	46
734	bf_mxlfxxxx_0063e07.t3m.scf	PGSC0003DMB000000034	Pot_ch12	93.07	26406	26636	Resistance gene	0	resistance gene analog NBS7 [Helianthus annuus]	35.2	not assigned.unknown	39	50.5	56.5	491	47	44	45	44.5	50	47	59	47	73	48	52	58	45	58	46	46.5	47	51	52	46	45	55	46	47	54	49	44.5	47	50	51	45	53	56	46
735	MICRO.118.C2	PGSC0003DMB000000371	Pot_ch09	95.81	368372	368795	Valyl-tRNA synthetase	0	NA	35.2	not assigned.unknown	1580.5	982	2136	1456.5	2233	2342.5	2930	3057	2950	1922	1177.5	1638	2571	1776	928	2838	1336.5	2761.5	2660	2084	2367	4677	3258	2602	2166	1600.5	1732	2811	1959	2945.5	1783	2251	2662	1716.5	1218.5	2472.5	2489	2703.5
736	bf_mxlfxxxx_0063h01.t3m.scf	PGSC0003DMB000000256	Pot_ch11	99.22	729049	729306	--	0	NA	35.2	not assigned.unknown	88	85	96	474	124	72	130	118	102	90	85	115	273.5	65	85	110.5	77	114	278	145	151	142	103.5	126	104	103	93	100.5	104	93	86	91.5	116	160	83	133	97	308
737	STMJD15TV	PGSC0003DMB101000208	Pot_ch08	97.22	176280	176773	Conserved gene of unknown function	0	NA	35.2	not assigned.unknown	44	59	59	405.5	56	57.5	56	56	62.5	84.5	63.5	60	80	53	56.5	66	53	76.5	56	58	57	69	60.5	68	56	64	62	54	66	52	53	60	60	76	51.5	74	84	58
738	MICRO.6075.C2	PGSC0003DMB000000016	Pot_ch04	100	2364410	2363605	Trehalose-6-phosphate synthase	0	trehalose 6-phosphate synthase [Gossypium hirsutum]	3.2.3	minor CHO metabolism.trehalose.potential TPS/TPP	199	569.5	549	491.5	294.5	222	276	267.5	479	274	402	279.5	343	329	161.5	572	431.5	578.5	295.5	230	570	903	308	376	289	246	264	273	394	247	269	277	392	229	422	292	266	171.5
739	MICRO.7108.C4	No Significant Hit	#N/A	NA	NA	NA	Pepsin A	0	pepsin A [Arabidopsis thaliana]	29.5.04	protein.degradation.aspartate protease	117	248	192	717	342	452	140	224.5	854	473	656	322.5	281	308.5	379	429	489.5	417.5	472	677	290	287	226	238.5	120	205.5	231.5	189	250	287	403	341	443	1108.5	455	623	170	347
740	MICRO.7428.C1	PGSC0003DMB000000087	Pot_ch06	98.65	280311	279868	Tetrapyrrole-binding protein, chloroplast	0	GUN4 [Arabidopsis thaliana]	19.4	tetrapyrrole synthesis.regulation	5027	7558	12925	6594.5	10994	7456	6461.5	13976	18033	8528	10788	10268	8185	7259	6700	11148	9867.5	12252	11317	12887.5	14879.5	14792	9926	8733	9964.5	8549.5	7596	9977	12314.5	12541.5	9959.5	12217.5	15303.5	11347	8341	11989	9020.5	10457.5
741	MICRO.109.C9	PGSC0003DMB000000147	Pot_ch08	96.68	559641	559432	Phosphomannomutase	0	phosphomannomutase [Solanum lycopersicum]	10.1.21	cell wall.precursor synthesis.phosphomannomutase	214.5	47	52.5	305	49	209.5	306	48	49.5	218	148	207	249	49	107	307.5	46	61	231	268	45	414	49	46	173	184.5	44.5	47	257	236	45.5	231.5	248	57	165	210	243	49
742	bf_suspxxxx_0011c03.t3m.scf	PGSC0003DMB000000087	Pot_ch06	97.23	1861044	1860325	BAH domain-containing protein	0	BAH domain-containing protein, putative [Lycopersicon esculentum]	35.2	not assigned.unknown	95	74	101	298	92.5	86	133	79	136	91.5	95	84	125	81.5	97	110.5	94	107	95.5	84.5	96.5	118	74.5	77	94.5	100.5	86	104	92.5	78	90	81	95.5	109	103.5	106	89	78
743	MICRO.5562.C1	PGSC0003DMB000000517	Pot_ch04	99.04	247771	248499	Gene of unknown function	0	NA	35.2	not assigned.unknown	454.5	132	770	899	540	630.5	756	1003	765	504	108	436	727.5	864	163	1529	543	917.5	772	873	1040	1182	778	555	542	761	596	791.5	1109	643	604	519	421	905	218	692	612	776
745	cPRO17C16TH	PGSC0003DMB102000141	Pot_ch02	92.57	805383	805038	50S ribosomal protein L20	0	hypothetical protein OsI_020007 [Oryza sativa (indica cultivar-group)]	29.2.2	protein.synthesis.misc ribosomal protein	171	120	70.5	97	225	74	75	54	119	71	142.5	185	243.5	68	111	261.5	72	160	216	171.5	171	89	85	160	57	192.5	70.5	65	78	90	175	77	75	137	108	184	83	72
746	MICRO.8927.C1	PGSC0003DMB000000120	Pot_ch02	99.81	29328	29844	Thioredoxin-like U5 small ribonucleoprotein particle protein	0	Os10g0486600 [Oryza sativa (japonica cultivar-group)]	35.1	not assigned.no ontology	4798	6216	8442	5541	8880	7835.5	7181	10644	13718.5	8247	5935	7711	6710.5	6502	4863	12460	6663.5	11338.5	9445	8702.5	10121	15201.5	9400	8197	6290	6753.5	7026	9496.5	8365	7982.5	8150	8556.5	8386.5	6587.5	6444.5	8235	7700	7046
747	MICRO.7581.C1	PGSC0003DMB000000122	Pot_ch02	98.75	116810	117449	CG6639 CG6639-PA	0	Tetratricopeptide-like helical [Medicago truncatula]	35.2	not assigned.unknown	63	87	74.5	77	85	63	62	63.5	80	77	102	74	111	64	86	128	63	102	76.5	80	85.5	68.5	68	105	62	75	59	65	72	66	80	72.5	72	90	87.5	94	78	81.5
748	MICRO.5266.C1	PGSC0003DMB000000240	Pot_ch08	100	795423	794651	Monogalactosyldiacylglycerol synthase, chloroplastic	0	MGDG synthase type A [Nicotiana tabacum]	11.10.1	lipid metabolism.glycolipid synthesis.MGDG synthase	1298	1021	1013	655	2391	2410	1034	2101	1684.5	876	1135	770	1074	1535	482	2765	780.5	1269.5	2250	926.5	3017	3614	1358.5	2250.5	1904.5	879	671	1232	1274	2528	869	1843	2042	834	1113	1798	1971.5	888
749	bf_mxflxxxx_0055c02.t3m.scf	PGSC0003DMB000000314	Pot_ch12	91.82	506808	507393	--	0	NA	35.2	not assigned.unknown	44	58	59	61	56	48	51	53	61	49	60	55	133.5	49	54	71	46	67	54	75	53	59	53	72.5	54	67	58	51	60	54	59	61	60	73.5	66	58	62	57
750	MICRO.6533.C1	PGSC0003DMB000000445	Pot_ch08	99.33	84822	85271	Triose phosphate/phosphate translocator, chloroplast	0	Protein of unknown function DUF250 [Medicago truncatula]	34.8	transport.metabolite transporters at the envelope membrane	42	50.5	57	59	51	47.5	47.5	51	75	45	51	50	72	48	52	65	48	64	50.5	47	50	0	49	56	50	60	47.5	47	54.5	49.5	46.5	56	55	60	142	52.5	62	49.5
751	STMGJ59TV	PGSC0003DMB000000241	Pot_ch02	94.2	614220	613704	Gene of unknown function	0	NA	35.2	not assigned.unknown	45.5	59	56	68	54	53	51	57	368	51	67	57.5	68	61	57	82	54	118	66	57.5	59	87.5	62	69	49	56	50	58	61	62	84.5	67	67	59	204	74	67	58
752	MICRO.11679.C1	PGSC0003DMB000000032	Pot_ch04	95.74	1239161	1238880	Chromosome 11 contig 1, DNA sequence.	0	Os05g0401200 [Oryza sativa (japonica cultivar-group)]	35.2	not assigned.unknown	493	2527	2412	684	1116	2721	835	1281	4347	1366	2758	1096.5	1408.5	893	786	1289.5	1551.5	3497	2243.5	3219	1523	1229	1281.5	3099.5	697	2030	1301	1052	2895	2476.5	1173	1177	3210	2890	2540	2915.5	1155.5	1164.5
753	MICRO.12810.C2	PGSC0003DMB000000008	Pot_ch10	100	202257	201753	Short chain alcohol dehydrogenase	0	Chain A, X-Ray Structure Of Apo-Secoisolariciresinol Dehydrogenase	26.22	misc.short chain dehydrogenase/reductase (SDR)	45	57	66	63	51	68	64	86	54	54	57.5	47.5	484	49	53	58.5	43	66.5	49	47.5	48	51.5	46	52	47.5	58	121	49	57	54.5	50	51	50.5	59.5	45	59	60	48
754	MICRO.1773.C1	PGSC0003DMB000000613	Pot_ch07	99	143665	144565	Calmodulin-binding protein	0	calmodulin-binding protein	30.3	signalling.calcium	1957.5	3336	4058	2986	3438	3232.5	4790	5575	7169.5	3272	2792.5	5720	4660.5	3182.5	2550	8133.5	3307	6688.5	4822	6094.5	7013	5993	4586	5934	2816.5	2946	2983	4076	3674	3163	4801	4445	3975.5	3854.5	3609	5476	4365	3661.5
755	MICRO.15370.C1	PGSC0003DMB000000076	Pot_ch07	NA	NA	NA	Ribosomal protein S8	0	putative 40S ribosomal protein S8-like protein [Solanum tuberosum]	29.2.2	protein.synthesis.misc ribosomal protein	3125.5	1048	3769	2569	8592.5	5554	6383	7589	4616	5066.5	2031	5377.5	5228	2930	1421.5	5641	1952	5548	10091	6939	4386	9992	12256	4947.5	4177	4000	3774	12350	5000	10945	3738.5	3680.5	3621.5	4755	2418	2699	7574	4035
756	bf_mxlfxxxx_0038d07.t3m.scf	PGSC0003DMB000000015	Pot_ch01	93.29	821838	822295	--	0	NA	35.2	not assigned.unknown	40	58	75	73	47	49	55	54	60	48	65	72	105.5	52	50	69	48	71	49	61.5	45	77	49	49	51	60.5	65	55	69	50.5	50	65	74	59	155	57	63.5	55
757	MICRO.1456.C1	PGSC0003DMB000000040	Pot_ch03	NA	NA	NA	Aldehyde dehydrogenase family 7 member A1	0	aldehyde dehydrogenase family 7 member A1 [Euphorbia characias]	5.1	fermentation.aldehyde dehydrogenase	44	104.5	129	85	51	51	49	59	57	112.5	54	185	74	97	57	104	51	75	163	160	144	98	163.5	52.5	56	125	79.5	169	121	57.5	88.5	127	177	127	153	153	117	137
758	EQC	#N/A	#N/A	#N/A	#N/A	#N/A	#N/A	1				53922.6	91893.7	158261	103920	172379	138283	111891	90672	297079	142125	161598	117023	112856	87283.7	100296	127305	90838	206737	115084	120971	162028	264507	144087	156966	75630.7	95155	63320.2	102726	198818	104755	117473	179137	103126	148460	109503	208877	158430	141275
759	bf_cswbxxxx_0042e01.t3m.scf	PGSC0003DMB000000239	Pot_ch01	NA	NA	NA	F-box family protein	0	NA	35.2	not assigned.unknown	42	50	51	60.5	53	41.5	51	48	61	51	53	45	81	51	48.5	57	49.5	70.5	42	53	53	61	50	48	49	61	48	53.5	51.5	49	48	50	61	58	45	58	57	50
760	DarkCorner(144)	#N/A	#N/A	#N/A	#N/A	#N/A	#N/A	1				40	51	52	54.5	46	45	44	45	48	46	51	46	49	47	48	54	44.5	60	44	45.5	44.5	146	44	43.5	45	58	46.5	48	54	48	44	45	47.5	62	45	53.5	58	44
761	DarkCorner(145)	#N/A	#N/A	#N/A	#N/A	#N/A	#N/A	1				40	208	51	56	48	47	44	46	48	45	50	48	49	45	48	53	46	61	44	46.5	45	56	47	44.5	47	53.5	47	44.5	53	48	43	45	50	56	46	52	58	46
762	DarkCorner(146)	#N/A	#N/A	#N/A	#N/A	#N/A	#N/A	1				43.5	49.5	54	54	44	48	46	47	49	46	53	46	54	47	47	58	47	65.5	46	45.5	46.5	47	45	46.5	46	57	48	45	55	46	45	47	51	52	45	51	61	49
763	DarkCorner(147)	#N/A	#N/A	#N/A	#N/A	#N/A	#N/A	1				83	49	53.5	57	50	46	46	44.5	55	47	49	45	94.5	48	50	54.5	46	68	47	44	47.5	49	46	47	45	57	47	46	56	47	45	47	52.5	53	43	55	61	48
764	DarkCorner(148)	#N/A	#N/A	#N/A	#N/A	#N/A	#N/A	1				39	46	55	51	47	43.5	44	47	60.5	44	48.5	47	227.5	48	50	262	42	70	48	50	46	49	45	48	45	56	47	45	58	46	44	48	49	75.5	44	57	67	49
765	DarkCorner(149)	#N/A	#N/A	#N/A	#N/A	#N/A	#N/A	1				42.5	47	56	55	46	46	47	47	54	48	53	49	50	49.5	63.5	162.5	45	74	45	49	48	49	46.5	45	45	55.5	47.5	47	56.5	50	44	47	50	143	44.5	52	59.5	48
766	DarkCorner(150)	#N/A	#N/A	#N/A	#N/A	#N/A	#N/A	1				42	50	51	65	47.5	47	46	47	51	45	62	48	51.5	48	46.5	59	44	54	46	47	46.5	51	44	48	47	53	48.5	46	57	48	47	47	51	56	52	51	57.5	50
767	DarkCorner(151)	#N/A	#N/A	#N/A	#N/A	#N/A	#N/A	1				42	46	54	60	46	48	46	45	49	46	61	46.5	49	49	47	57	44	55	47	48	45	52	47	49	45.5	55	47	45	57	48	48	48	48	54	48.5	53.5	59	49
768	DarkCorner(152)	#N/A	#N/A	#N/A	#N/A	#N/A	#N/A	1				39	48	55	57	45	45	46.5	46	51	48	56	46	51	46	47.5	59	44	54	45	46	44	48	47	46	48	56.5	45	44	64	44	42	47	49	51.5	46.5	50	55	47
769	DarkCorner(153)	#N/A	#N/A	#N/A	#N/A	#N/A	#N/A	1				39	49	49	59	46	46	45	47	55	46	57	45	51	48	50	55	43	56	46	45	48	49	49	46	45	57.5	47	45	70	48	48.5	52	46	52	47	49	55	49
770	DarkCorner(154)	#N/A	#N/A	#N/A	#N/A	#N/A	#N/A	1				40	46	53	59	46	45	47	45	144	47	58	47	53	47	48	57	45	58	43	45.5	46	48	50	47	44	54	46	45	171	49	45	50.5	49	51.5	47	53.5	54	49
771	DarkCorner(155)	#N/A	#N/A	#N/A	#N/A	#N/A	#N/A	1				42	48	53	53.5	43	45.5	46	45	51	363	55	44	50	48	53.5	55.5	48	56	45	46	46	48	47	47	46	54	45	45	54	45	46.5	51	45	52	48	53	62	51
772	MICRO.6939.C3	PGSC0003DMB000000001	Pot_ch01	97.56	74568	75141	Ethylene-responsive protein	0	NA	35.2	not assigned.unknown	41.5	45.5	55	57	46	44	46	44	50.5	112	57	44.5	59	45	51	53	47	58	47	46	48	50	48	47	48	56.5	45	49	56	49	45	54	47	49.5	48	51	58	48
773	SSBT001E04x.scf	PGSC0003DMB000000445	Pot_ch08	99.62	179662	179925	Conserved gene of unknown function	0	unknown protein [Arabidopsis thaliana]	35.2	not assigned.unknown	521	412	669	717	1032.5	555	854	1043	772	815	243	698	518	635	231	1819	557.5	1092	836	1130	715	1233	1202	708	717	371.5	910.5	1219	684	710	913	925	960.5	528	768.5	779	575	703
774	MICRO.3899.C1	PGSC0003DMB101000002	Pot_ch04	98	940396	939949	Conserved gene of unknown function	0	NA	35.2	not assigned.unknown	42.5	48	59	59.5	45	49	47	48	62	56.5	60	47.5	78.5	56	52	59	47.5	63	48.5	48	48	57	49	50	45	55.5	48	51	61	49	49	49.5	53.5	53	48	51	61	52
775	NegativeControl(1)	#N/A	#N/A	#N/A	#N/A	#N/A	#N/A	-1				42	46	51	53	47.5	46	43	41	50	46	56.5	45	51	47.5	47.5	57	46.5	54.5	45	47	45	50.5	49	47	44	54	47	47	66	47	45	50	51	53	47	51.5	56	49
776	MICRO.331.C125	different hits	#N/A	95.11	319628	319302	--	0	NA	35.2	not assigned.unknown	43	49	57	56.5	49	52	51	46	54	50	63	49	82.5	52	52	66.5	49	68	49	48	48	59	53	51	49	59	47	51	56	51	47.5	55	54	58	46	57	60.5	50
777	MICRO.16519.C1	PGSC0003DMB101000128	Pot_ch06	98.39	1342536	1342971	OFP4 (ARABIDOPSIS THALIANA OVATE FAMILY PROTEIN 4)	0	unknown protein [Arabidopsis thaliana]	35.1	not assigned.no ontology	110	151	234	146	165	232.5	147.5	266	314	180	119.5	142	243.5	265	84	373	163	240	219	238.5	276	381	237	231	170	218	163	242.5	362.5	167.5	192	153	192.5	220	157	218	204	215.5
778	096F03AF.esd	PGSC0003DMB000000017	Pot_ch11	96.3	311989	311531	Conserved gene of unknown function	0	NA	35.2	not assigned.unknown	188	406	480	340	467.5	366	297.5	698.5	914	415.5	429	601	514	291	306	721	1375	898	542	585.5	432	788	521	621	420	364	672.5	413	568.5	299	760.5	460	752	474	803.5	867	381	472.5
779	MICRO.6146.C1	PGSC0003DMB000000004	Pot_ch02	96.8	297817	296603	Serine/threonine protein kinase SAPK8	0	NRG1 [Nicotiana benthamiana]	20.1.02	stress.biotic.receptors	176	445	583	369	347	325	393	465	734	513	533	410	494	301	356	624	480	775	269	573.5	529.5	706	615	573	270	339.5	390	489	462	394	409.5	575	461	563	299.5	817	401	517
780	POCCG17TP	No Significant Hit	#N/A	NA	NA	NA	Conserved gene of unknown function	0	unknown [Homo sapiens]	35.2	not assigned.unknown	45	52	53	58	48.5	50	48	48	55	47	65	49	167	50	50.5	59	46	63	49	50	51	54	51	51	50	56	49	50	59	53	47	53	51	54	47	54	58	50
781	MICRO.1683.C1	PGSC0003DMB000000004	Pot_ch02	99.67	1022918	1022010	Glycosyltransferase QUASIMODO1	0	transferase, transferring glycosyl groups / transferase, transferring hexosyl groups [Arabidopsis thaliana]	26.02	misc.UDP glucosyl and glucoronyl transferases	148	137	264	186	308.5	312	271.5	264	460	280	130	219	418	210.5	128	437	186.5	474	321	388	404.5	566	349	512	208	282	173	356.5	452.5	376.5	244	419	289	288.5	169	311	299.5	366.5
782	bf_suspxxxx_0063h11.t3m.scf	PGSC0003DMB101000031	Pot_ch01	98.67	62871	63244	Protein AFR	0	Cyclin-like F-box [Medicago truncatula]	29.5.11.04.03.02	protein.degradation.ubiquitin.E3.SCF.FBOX	49.5	64	78	66	59	63.5	63.5	56	83	69	81	68	136	58	65	80.5	57	98	61	76	81	97	67	113.5	72	73	56.5	65	83.5	66	64	76	70	73.5	60	78	72.5	69
783	MICRO.13069.C2	PGSC0003DMB000000710	Pot_ch04	98.87	61526	60645	DNA binding protein	0	Os01g0589800 [Oryza sativa (japonica cultivar-group)]	35.2	not assigned.unknown	46	57.5	57	58	55	58	54	51	65	55	69	56	73	60	56.5	81	51	75	54	53	65	71	55	61	84.5	65	52.5	57	62	62	53	61	56.5	59	52	69	61.5	57
784	MICRO.772.C1	PGSC0003DMB000000171	Pot_ch01	100	1252811	1253119	Protein penguin	0	RNA binding [Arabidopsis thaliana]	35.1.12	not assigned.no ontology.pumilio/Puf RNA-binding domain-containing protein	119	89	162	128	215	209	229.5	128	177	127	121	135	328.5	129	74.5	194	113	261.5	167	149	173	428	281	130.5	141	201	135	250.5	173	224	142.5	204	170	117.5	81	141.5	184	155.5
785	MICRO.6010.C2	PGSC0003DMB000000244	Pot_ch02	99.33	456989	455341	UDP-glucosyltransferase family 1 protein	0	glucosyltransferase-12 [Vigna angularis]	17.4.1	hormone metabolism.cytokinin.synthesis-degradation	135	177	257	94	177.5	164	175.5	95.5	183	126.5	162	158	256.5	180	73	331	92.5	188	189	149.5	320	358.5	155	272	217	151	76.5	150.5	246	130.5	122	248.5	227	151	147	221.5	131	136.5
786	BF_LBCHXXXX_0038E04_T3M.SCF	No Significant Hit	#N/A	NA	NA	NA	--	0	NA	35.2	not assigned.unknown	40	46.5	51.5	57	43.5	48	46	45	53	51	57	47	61	49	49.5	58	47	62	49.5	49	45	49	49	48	47	57	45.5	46	58	48	43	49	46	55	48	54	56	50
787	STMGP63TV	PGSC0003DMB000000500	Pot_ch01	98.3	261810	262339	Alanyl-tRNA synthetase	0	Phosphoesterase, DHHA1 [Medicago truncatula]	29.1	protein.aa activation	912	1309	1980.5	1328	1704	2086	2024.5	1480	3883	1954.5	1658	1627.5	2172	1692.5	1311	2688.5	1335.5	2688.5	1823	1931.5	2457	3725	2402	2295	1965.5	1656	862	2056	2002	2536	1523	2824	2439	2473	1457	2533	1977	2415.5
788	MICRO.470.C1	PGSC0003DMB000000410	Pot_ch05	97.97	340733	340488	Transmembrane protein TPARL	0	unknown protein [Arabidopsis thaliana]	35.2	not assigned.unknown	47	60	57	64	54	54	66	48	70	68	84	65.5	89	51	57	72	51	88.5	57	54	69	77	63	62	58	60	54	63.5	76.5	66.5	52	66	61	60	49	83	69	64
789	MICRO.15101.C1	PGSC0003DMB000000088	Pot_ch06	99.64	213237	212963	Nucellin	0	nucellin-like protein [Daucus carota]	29.5	protein.degradation	413.5	818.5	1419.5	1157.5	1254	1154	1278	1314	1522	1041.5	875	1246.5	989	780	798.5	2172	756	1542.5	1348.5	1393	1284	1692	1553	1439.5	977	762	1038.5	1432	1674	1029.5	1621.5	2016	2063.5	1093.5	1212.5	1487	1116	1556.5
790	cSTA29C13TH	PGSC0003DMB000000210	Pot_ch05	99.73	804672	804308	Potassium transporter	0	putative potassium transporter HAK1p [Mesembryanthemum crystallinum]	34.15	transport.potassium	60	55	82	79	76	65	59	66	94	72	77	78	91.5	65	72	90	62	92	73	76	82	93	66	67.5	67.5	72	65	68.5	74	69	80	78	77.5	86	71	81	75	80
791	STMDE95TV	PGSC0003DMB000000245	Pot_ch06	93.73	661891	662193	COP1-interacting protein 7 (CIP7)	0	NA	35.2	not assigned.unknown	349	233	564	524	681	577.5	602	618	995	568.5	281	560	693	373.5	325	831.5	365	922.5	579	611	587.5	951	842	507	607	426.5	342	744.5	598	589	554	989	664.5	538	334	352.5	712.5	705
792	MICRO.2182.C3	PGSC0003DMB000000068	Pot_ch01	100	1022404	1021564	SBT4B protein	0	SBT4B protein [Solanum lycopersicum]	29.5.01	protein.degradation.subtilases	39	46.5	55	57	50	47	47.5	48	57.5	50	64	49	89	51	55	72.5	49	59	54	51	51	54	46	52	46	57	49	49	57	48.5	44	61	52	56	47	54	57	49.5
793	MICRO.11492.C1	PGSC0003DMB000000017	Pot_ch11	99.32	2726878	2726587	BTB-POZ and MATH domain protein	0	unknown [Arabidopsis thaliana]	35.1.16	not assigned.no ontology.speckle-type POZ protein-related	194	409.5	431	315	369.5	351	359	396.5	613	452	464	403	529	290	242.5	617	302	715	330.5	442	577	793	529.5	495	274	338	236	378	543	414	333	526	507	366	377	322	412	459
794	MICRO.8628.C1	PGSC0003DMB000000116	Pot_ch12	95.4	309452	309926	Small GTPase Rab2	0	subtilisin-like protease [Glycine max]	29.5.01	protein.degradation.subtilases	40	48	55	56	51	44	46	44	53	48	59	49	106.5	48	50	59	46	59	48	46	48	50	48	48	47	60	48	48.5	57.5	51	45	50	51.5	52	47	51.5	54	49.5
795	cSTB33M14TH	PGSC0003DMB000000136	Pot_ch01	92.81	1030605	1030743	Conserved gene of unknown function	0	NA	35.1	not assigned.no ontology	39.5	46.5	55	58	49	47	45.5	45	51.5	44	59.5	48	84	50.5	48	59	48	60	47	49	47	52	47	50	46	56.5	50	50	65	47	44	52	51	55	46	51	55	47.5
796	MICRO.18229.C1	PGSC0003DMB000000265	Pot_ch02	99.15	462956	462489	Ubiquitin domain-containing protein	0	unknown protein [Arabidopsis thaliana]	35.2	not assigned.unknown	291	295.5	764	636	588	683	777	757	1160	720	337	423	487	533	426	679	588	1034	554	616	640	1446	1061	474	644	405.5	744.5	978	786	806	566	937	814.5	445.5	346.5	261	673	883
797	bf_mxflxxxx_0022h04.t3m.scf	PGSC0003DMB000000213	Pot_ch04	99.64	568975	569255	Seven-transmembrane-domain protein 1	0	unknown protein [Arabidopsis thaliana]	33.99	development.unspecified	665.5	780	1646.5	1221.5	1551	1117	1788	1208	3135	1709	454	1595.5	1364	1424	796	2181.5	1048	2734	1661	2076	2189	4282	2541	1847	1189	831	892	2015	2408	2155	974	2774.5	1484	953.5	988	1212	1493.5	1735
798	POCBD63TV	No Significant Hit	#N/A	NA	NA	NA	Catalytic	0	NA	35.2	not assigned.unknown	50	53	61	66	55	53.5	53	49	59	52	67	54	76	53.5	53	67	56	65	50	52	54	56	49	50	52	64	57.5	50	63	52.5	50	57	54.5	56	56	53	61	55.5
799	TBSK01460FB08.t3m.scf	PGSC0003DMB102000010	Pot_ch01	97.63	2157458	2157668	Tenectin CG13648-PA, partial	0	NA	35.1	not assigned.no ontology	37.5	47	54	58	47.5	45	45	44	48.5	46	56	51	100	47	50	60.5	45	56	47	46.5	47	51	46	49	48	58	50	46	57	49.5	48	52	50	57	49	54	57	49
800	bf_ivrootxx_0019c08.t3m.scf	PGSC0003DMB102000010	Pot_ch01	99.85	1447281	1446620	Gibberellin 20-oxidase	0	2OG-Fe(II) oxygenase [Medicago truncatula]	17.6.1	hormone metabolism.gibberelin.synthesis-degradation	40	50	53.5	64	49	48	49.5	48	52	47	59	58	71.5	47.5	47.5	65	45.5	62	49	50	47	56.5	51	52	48	55	51	51	59	52	45.5	55	53	53	45	54	59	50
801	bf_mxflxxxx_0006c10.t3m.scf	PGSC0003DMB000000132	Pot_ch08	95.96	18057	18279	Putrescine N-methyltransferase	0	putrescine N-methyltransferase [Solanum tuberosum]	22.1.6	polyamine metabolism.synthesis.spermidine synthase	40	48	55	57	48	45	45	44	53	47.5	55	92.5	87.5	48	48	59	46	55	46.5	44	46.5	52	45	47	47	54	47	46	55	47	47	52.5	50	54	46.5	51	56	49.5
802	MICRO.11153.C1	different hits	#N/A	90.07	415543	415403	Conserved gene of unknown function	0	BAC19.10 [Lycopersicon esculentum]	35.1	not assigned.no ontology	54	62	85	77	75	73.5	75	74	108.5	71	83	133	102.5	60	55	88	66	108.5	70	75	75	835	88	74	70.5	73	63.5	85	80	83	72	90	72.5	80	70	76	91	64
803	MICRO.10749.C1	No Significant Hit	#N/A	NA	NA	NA	Gene of unknown function	0	NA	35.2	not assigned.unknown	39	51	52	53.5	117	48	62.5	43.5	52	46.5	79	75.5	65	49	51	68.5	49	57	168	105	210.5	103	45	70	46.5	115	49	48.5	55.5	49.5	49	53	54	53	47	65	58	51
804	MICRO.12146.C1	PGSC0003DMB000000105	Pot_ch01	97.93	330797	329984	High molecular weight glutenin subunit	0	NA	35.2	not assigned.unknown	554	374	799.5	670	1074	1081	1162.5	706	1581	727	537.5	630	1124	931.5	345	1132	666.5	1178	1364	884	1127	2138	1156	689	756	944	775	1208	846	1034	798	994.5	999	807	425	731	948	1091.5
805	MICRO.11448.C2	PGSC0003DMB000000062	Pot_ch03	93.76	1956809	1956233	Heparanase-2	0	beta-glucuronidase [Arabidopsis thaliana]	35.1	not assigned.no ontology	323.5	611	885	595	765	681	587.5	622	1544.5	785	720	738	697.5	559	432	1052	734	1236.5	755.5	909.5	1211.5	1067.5	752	1007.5	575	657.5	395	704	849	605	670.5	959	969	746	607.5	928	619.5	703
806	096B08AF.esd	No Significant Hit	#N/A	NA	NA	NA	--	0	NA	35.2	not assigned.unknown	956	850	1097	1047	1048	1407	1233	845	2342	1696	1600.5	1063	1382	1605	1224	1955	954	1329.5	1225	1195.5	1692.5	1812.5	1405	1398	1174.5	1344.5	807.5	1345	1654	1465	751.5	1370	1228	1364	789	1465	955	1480
807	MICRO.11056.C1	PGSC0003DMB000000049	Pot_ch09	99.44	2011250	2010892	Homology to unknown gene	0	unknown protein [Arabidopsis thaliana]	35.2	not assigned.unknown	448	203	405.5	312	506	507.5	402	291	690	412	232	302	688	364	375	399	286	467.5	691	495	529	562.5	438.5	416	466	496.5	316	539	376	548	351	677	392	414	278	370.5	451	429
808	MICRO.182.C4	PGSC0003DMB000000214	Pot_ch03	91.89	233429	233137	Protoporphyrinogen oxidase, mitochondrial	0	4-coumarate-CoA ligase-like protein [Arabidopsis thaliana]	16.2	secondary metabolism.phenylpropanoids	79	106	226	178.5	225	115	165.5	176	231	48	58	179.5	144	109	56	288	112	181	112	128	48	189	156.5	145	105	118	129	132	278	110	193.5	340.5	145	136	220	50	117	49
809	MICRO.3399.C3	PGSC0003DMB000000072	Pot_ch05	99.83	1396166	1396739	Ankyrin repeat protein	0	Ankyrin [Medicago truncatula]	35.2	not assigned.unknown	252	216.5	499	365	410	417	354	331.5	541	354	296.5	323.5	549	271	197	581	276.5	612	458	472	546.5	655.5	542	345.5	329	316	241	563	539	370.5	444.5	508	450.5	391.5	234	410	392.5	450
810	MICRO.13328.C1	PGSC0003DMB000000744	SL2.10ch04	95.06	64394	64554	Sn-1 protein	0	NA	35.2	not assigned.unknown	252.5	994	235.5	87	190	434.5	191.5	285.5	1098.5	540	364	454	436	1483	285	469.5	697.5	733	696	205	1638	1382	391	1293.5	166	1123	421	410.5	288	448.5	373.5	709	107.5	332	111	884	487.5	189
811	bf_arrayxxx_0076b05.t7m.scf	No Significant Hit	#N/A	NA	NA	NA	--	0	NA	35.2	not assigned.unknown	704.5	528	999	738.5	1127.5	955	1146	1160.5	1340	817.5	770.5	866	1146	715	369	1417.5	676	1524.5	981	805	943	2214	1628	923	885	837.5	742	1222	1121.5	1106	825	1273	1090	800.5	521.5	841.5	1003.5	943
812	MICRO.12905.C3	PGSC0003DMB000000021	Pot_ch09	95.88	1379286	1379624	--	0	NA	35.2	not assigned.unknown	178	244	165	221	221	67	81	182	479.5	234.5	388	93	289	188	215	436	99	202	228.5	386	166	254.5	212.5	310	172	161	137	166.5	88	245	315	479	378	301	211.5	334.5	61.5	271
813	MICRO.10197.C1	PGSC0003DMB000000201	Pot_ch08	95.4	356017	355323	Conserved gene of unknown function	0	hypothetical protein [Arabidopsis thaliana]	35.2	not assigned.unknown	163	159	228	95	107	81	200	623	148.5	89	73	289	111	60	125	379	74	142.5	79	326	229	514.5	374.5	278.5	357.5	194	232.5	320	437.5	223	478	115	284.5	94	265	108	221	425
814	MICRO.15126.C1	PGSC0003DMB102000083	Pot_ch02	99.85	895780	895094	Diphosphonucleoside phosphohydrolase	0	Os02g0805500 [Oryza sativa (japonica cultivar-group)]	23.2	nucleotide metabolism.degradation	201	190.5	411.5	367	329	396	343	500.5	510	348.5	200.5	289	284.5	248	231.5	368.5	241	427	346	260	281	388	454.5	336	283.5	259	359.5	400	418.5	482	219	441	426	302.5	215	305	414	369
815	STMGX02TV	PGSC0003DMB000000148	Pot_ch11	90.18	1258383	1257766	Pentatricopeptide repeat-containing protein	0	NA	35.2	not assigned.unknown	183	123	186.5	234	302	210	271	258	297	233	182	203	378	179	118.5	357	193	351.5	212	247.5	252	482	312	197.5	215	160.5	171.5	326	209	218	206.5	246	278	175	136	248.5	246	285
816	bf_mxflxxxx_0025g03.t3m.scf	PGSC0003DMB000000034	Pot_ch12	97.03	1599580	1598941	HVA22 i	0	NA	17.1.1	hormone metabolism.abscisic acid.synthesis-degradation	610	295	783	549.5	990.5	731.5	985.5	885.5	958.5	808	312	696.5	978	550.5	278	1034	463	1153	783	752	975	1463	993	657	763	607	529	988	817	802	620	783.5	765	553.5	435	830	952	681
817	MICRO.660.C2	PGSC0003DMB000000004	Pot_ch02	NA	NA	NA	Pollen coat	0	NA	35.2	not assigned.unknown	58	65	61	105	56	55	56	48	60	55	82	59	76.5	56	73	112	60	95	48	55.5	61	59	63	60	47	61	71	54.5	62	63	48.5	63	62.5	54.5	54.5	77	70.5	55
818	MICRO.4760.C2	PGSC0003DMB000000126	Pot_ch03	94.81	323845	323423	Protein phosphatase	0	protein phosphatase-2C; PP2C [Mesembryanthemum crystallinum]	29.4	protein.postranslational modification	50	62.5	72	293.5	62	63	56	55	84	61	74.5	65	101	58	70.5	82.5	61	89	63	62	65	73	64	65	56	71.5	54	58	68	59	60	64	71	73	63	72	67.5	61
819	bf_swstxxxx_0022f09.t3m.scf	PGSC0003DMB101000192	Pot_ch05	95.56	196804	196406	Bacterial spot disease resistance protein 4	0	NA	35.2	not assigned.unknown	61	64.5	56.5	400	50.5	57	62.5	51	60	57	70.5	61	90	55.5	68	84	57.5	90	51.5	51	61	68	62	59	52	67	71	51	66	65	48	63	63	58.5	54	69	65	56
820	bf_mxlfxxxx_0059a07.t3m.scf	PGSC0003DMB000000920	Pot_ch10	91.57	2671	2426	Transketolase, chloroplastic	0	NA	35.2	not assigned.unknown	2714	6622.5	5023.5	3499	5392	5951.5	9153	4908	21547.8	9827.5	4524	8378.5	4862	7836.5	7578	10975	8382	14467	5213	5271	15357	15294	5044.5	6099	3336	4689	4679	4545.5	6589	5675.5	4298	10220	11275.5	5912.5	4035	6082.5	8149	8899
821	MICRO.6190.C1	PGSC0003DMB000000216	Pot_ch05	96.69	694887	695367	Naphthoate synthase	0	catalytic/ naphthoate synthase [Arabidopsis thaliana]	11.9.4.99	lipid metabolism.lipid degradation.beta-oxidation.misc	693.5	900	1167	869.5	1212	1218.5	1049	1464.5	1602	1170.5	637	1279.5	1379	835	496	1572	760	1533	1098.5	1316	1331	2270	1349	1450	1023	1006.5	802	1186.5	1503.5	1406	913.5	1214	1429.5	864.5	1024	1270	1176	1099
822	MICRO.1981.C1	PGSC0003DMB000000032	Pot_ch04	98.62	1883408	1883047	TRNA pseudouridine synthase Pus10	0	hypothetical protein OsI_016392 [Oryza sativa (indica cultivar-group)]	35.2	not assigned.unknown	336	182.5	305	572	377.5	340	356	325.5	438	343	201	335	486	240	211.5	453	194	467	321	386	425	568	399	264.5	287	308	248	389	333	304	347	353	344.5	339	237.5	325.5	307.5	337
823	bf_mxlfxxxx_0014b09.t3m.scf	PGSC0003DMB000000289	Pot_ch10	98.7	423319	422481	Nitrate transporter	0	TGF-beta receptor, type I/II extracellular region [Medicago truncatula]	34.4	transport.nitrate	1029	1254	2303	1148	1158	1627.5	1771	1646	2853	1766	726	1394.5	1793	2498	939.5	3140	2254	2729.5	2287.5	1352	3520.5	3766	1886	2101	1452.5	1869.5	1021	1603	2452	1493	866	1675	1434	1716	726.5	1713	1764	1645.5
824	NegativeControl(2)	#N/A	#N/A	#N/A	#N/A	#N/A	#N/A	-1				41	50.5	52	353	47	45	46	46	49.5	43.5	53	47.5	51	46	50	55	44	58	45	45	47.5	49	53.5	47	66	57	48	46	56	47	48	51	50	58	47	49	56	48
825	BF_LBCHXXXX_0036E02_T3M.SCF	No Significant Hit	#N/A	NA	NA	NA	--	0	NA	35.2	not assigned.unknown	43	48.5	57	326	50	46	62.5	45	51	47	58	47.5	75.5	49	51	61	49.5	59	48	47	48	52	51	48	50	57	50.5	49	56	49	46	50.5	51	54	47	50	59.5	47
826	MICRO.1824.C1	PGSC0003DMB102000423	Pot_ch02	96.16	424464	424100	DNA-directed RNA polymerase	0	BAC19.10 [Lycopersicon esculentum]	27.2	RNA.transcription	66	64.5	93	317	98	86	103	84	98	78	78	82	206	71	59	104.5	72	141	86.5	93	77.5	142	106.5	78	74	94	74	117	92	96.5	92	92	95	83	65	92	107	91
827	MICRO.3639.C2	PGSC0003DMB000000069	Pot_ch05	99.5	821374	820777	Eukaryotic translation initiation factor 3 subunit	0	unknown protein [Arabidopsis thaliana]	35.1.5	not assigned.no ontology.pentatricopeptide (PPR) repeat-containing protein	153	65.5	105	369	114	76	155	98.5	159	69.5	65	79	200.5	111	70	114	89.5	112.5	140	97	103.5	96	99	78	436.5	93	127	126.5	102.5	81	123	69	104.5	136.5	68	100.5	86	130
828	SDBN005F12u.scf	PGSC0003DMB000000535	Pot_ch08	94.74	206104	205953	Poly [ADP-ribose] polymerase 2	0	T14P8.19 [Arabidopsis thaliana]	35.2	not assigned.unknown	112	65	85	321	107	88	121.5	132	112	80	80.5	91.5	112	64	64	119	60	135	110	88	94	169	106	81	102	84	70	100	98	93.5	89	104	99	89	65	89	150	117
829	MICRO.6110.C1	PGSC0003DMB101000051	Pot_ch05	99.19	495132	495500	Streptomyces cyclase/dehydrase family protein	0	unknown protein [Arabidopsis thaliana]	35.2	not assigned.unknown	64	96	107.5	170	96.5	86	78	80	944	99	93	112	132.5	73	95	129	76.5	186	89	121	112.5	143	93.5	118	80	93	66.5	95	116	97	87	114	122	117	101	109	110	97
830	SDBN002A24u.scf	PGSC0003DMB000000040	Pot_ch03	97.53	2318507	2318910	Pentatricopeptide repeat-containing protein	0	structural constituent of cell wall [Arabidopsis thaliana]	29.6	protein.folding	45	49.5	60	68	52	47	48	50	104.5	49	54	48.5	88	49	48.5	64	46	66	50	49	55	53	46	49	51	58	52	51.5	56	53	47	50	54	58	49	52.5	61	50
831	bf_suspxxxx_0011g02.t3m.scf	PGSC0003DMB101000063	Pot_ch12	96.35	406021	405557	Pyruvate dehydrogenase E1 alpha subunit	0	PDH-E1 ALPHA (PYRUVATE DEHYDROGENASE E1 ALPHA); oxidoreductase, acting on the aldehyde or oxo group of donors, disulfide as acceptor / pyruvate dehydrogenase (acetyl-transferring) [Arabidopsis thaliana]	11.1.31	lipid metabolism.FA synthesis and FA elongation.pyruvate DH	1966.5	1638	3019.5	2613	3891	3319	3714	4904.5	4251.5	2975	1301	2836	3267.5	2434	1367	5398	1731.5	4408	3987	3589	3360	5384	4961.5	3542.5	2988.5	2412.5	2747	4235	3837.5	3697	3492	4007	5020.5	2422.5	2745.5	2655	3263	3739
832	MICRO.4082.C7	PGSC0003DMB000000339	Pot_ch09	95.66	336666	337375	Binding	0	NA	35.2	not assigned.unknown	155	458	313	719	320	831.5	860	1086	1458.5	1060	649	346	257	537	225.5	1374.5	838	1323	1022	371	695.5	448	833	1004	783	242.5	788.5	680	962	459	834.5	616	695.5	695	476	408	769	1106
833	MICRO.7305.C1	PGSC0003DMB000000371	Pot_ch09	100	11682	11940	Ascorbate peroxidase	0	cytosolic ascorbate peroxidase [Fragaria x ananassa]	21.02.1	redox.ascorbate and glutathione.ascorbate	87	100.5	178	138	181	223.5	240	446	306	147.5	226	166.5	216	143.5	81	268.5	186	362	183	221	123	345	261	401	150	122	245.5	215	186	253.5	336	217	199	131	347	211	255.5	263
835	SDBN001D08u.scf	PGSC0003DMB000000004	Pot_ch02	99.8	4292490	4291993	DNA cross-link repair protein pso2/snm1	0	DNA repair metallo-beta-lactamase [Medicago truncatula]	35.2	not assigned.unknown	328	99	252	246.5	511	337.5	333	424	802.5	324	102	296	345	125.5	139	451.5	96	480	435.5	324	248.5	562	663.5	214.5	325.5	253	285	578	293.5	393	322	357	315	237	282	281	417	359.5
836	E1A_r60_a20	#N/A	#N/A	#N/A	#N/A	#N/A	#N/A	1				7934	16692	16313	6310	18252.5	18670	10896	7174	14438	13207	12216	17219	13580.5	12706.5	17655	8314	8263.5	6919	13515	17871	6582	7502	12951	13159	10401	17852.5	15697	19925.4	11731	14037	12821.5	12748	10725.5	19831.2	20397.1	11642	11307	11771
837	MICRO.11515.C1	PGSC0003DMB000000021	Pot_ch09	98.5	1535187	1533990	Glutaredoxin family protein	0	electron transporter [Arabidopsis thaliana]	21.04	redox.glutaredoxins	38.5	54	90	97	135	164.5	112	65	95	49.5	56	95	447	48	55	136	50	155	46	45	45	51	127	49	116	58	49	160	98.5	49	124.5	52	52.5	84	46.5	52	61.5	48.5
838	SDBN005P03u.scf	No Significant Hit	#N/A	NA	NA	NA	--	0	NA	35.2	not assigned.unknown	54	64	68	75.5	57	101	78.5	60	84	300	67	60	183	60	63	84	62	105	62	52	59	78	63	62	54	72	60	56	69	64	55.5	62	60	65	53	75	76	54
839	SDBN001B20u.scf	No Significant Hit	#N/A	NA	NA	NA	--	0	NA	35.2	not assigned.unknown	41	52	53	60.5	46.5	47	64	46	50	73	50.5	49	68.5	46	49	59.5	46.5	65	47	47	47	51	49	49	47	57	49	47	57	49	45.5	47.5	49	53.5	51	53	58	48
840	bf_ivrootxx_0040c05.t3m.scf	PGSC0003DMB103000019	Pot_ch04	98.84	1549622	1549279	Conserved gene of unknown function	0	Protein of unknown function DUF668 [Medicago truncatula]	35.2	not assigned.unknown	60.5	70.5	86.5	79.5	77	63	72	77.5	109	72	76	89.5	99	67	65	91	72	119	69	98	76	102	74	85	65.5	78	71	82	70.5	64	88	78	107	98	174	88.5	86	73
841	bf_stolxxxx_0049f05.t7m.scf	PGSC0003DMB000000096	Pot_ch07	98.91	289795	290069	Cell division protein kinase	0	hypothetical protein OsJ_016005 [Oryza sativa (japonica cultivar-group)]	29.4	protein.postranslational modification	111	84	166	118.5	133.5	150	120.5	99	225	148	85	146	223	98	85	189	124.5	287.5	147	170	209.5	242	165	126	128	138.5	84	174	166.5	126.5	133	130	173.5	145	147	161	116	127.5
842	MICRO.17796.C1	PGSC0003DMB000000150	Pot_ch06	97.53	1096613	1096452	Small nuclear ribonucleoprotein sm d1	0	NA	27.1.1	RNA.processing.splicing	2863	1602	3287.5	2006.5	4076	4054	4866	4264.5	3309.5	2855.5	1302	2990.5	3768.5	2320.5	997	4840	1910.5	3777	4280	3614	3286	6564.5	6775	3183	3878	3306	3632.5	5708	3791	4389	3425	3529	3097	2383.5	1643	2697	3699	3372
843	MICRO.5659.C2	PGSC0003DMB000000316	Pot_ch02	98.52	306538	304985	Aspartic proteinase nepenthesin-1	0	pepsin A [Arabidopsis thaliana]	35.2	not assigned.unknown	46	70	61	77.5	53	61	53	83	77	63.5	68	57	72	79	59	82	50	84.5	63.5	78.5	53	63	65	63	55	73	123	59.5	92	67	76.5	64	80	108	59	75	67	115.5
844	MICRO.1131.C2	PGSC0003DMB000000110	Pot_ch09	98.09	739595	739020	Homocysteine s-methyltransferase	0	selenocysteine methyltransferase [Camellia sinensis]	13.1.3.4	amino acid metabolism.synthesis.aspartate family.methionine	372.5	309	675	387.5	718	661	812	625	805	500	216.5	522	812	410	189	889	333	853	743.5	610.5	722.5	1372.5	1052.5	577	590	525.5	623	969	704	658.5	556	524	605	505	330	619.5	623	602.5
845	DarkCorner(156)	#N/A	#N/A	#N/A	#N/A	#N/A	#N/A	1				39.5	144	52	53	45	47.5	45	47	47	47	51	46.5	48.5	47	50	55.5	45	63	46	46	47	149	45.5	46	46	57	46	47	59	46	43	51	50	56	47	49.5	60	48
846	DarkCorner(157)	#N/A	#N/A	#N/A	#N/A	#N/A	#N/A	1				40	297	54	53	47	46	45	46	48	45	51	47	51.5	47	49	57	46	62	49.5	47.5	45	48	46	46	45	55	48	45	55	47	48	48	51	53	48	52	61	47
847	DarkCorner(158)	#N/A	#N/A	#N/A	#N/A	#N/A	#N/A	1				74	46.5	50.5	56	49	45	46	46	53.5	45	50	46	70	48	47	57	43	66	46	46	45	47.5	46	46	48	56	49	45	55	49.5	43.5	49	49.5	51	45	52	58	48
848	DarkCorner(159)	#N/A	#N/A	#N/A	#N/A	#N/A	#N/A	1				40	50	55	56.5	49	43	44	45	60	45	53	49	190	48	50	59	46.5	73	47	52	46	47	44	49	47	58	46	0	57	48	46	51	50	59	43	56	58	51
849	DarkCorner(160)	#N/A	#N/A	#N/A	#N/A	#N/A	#N/A	1				40	47	54	54	47	45.5	44.5	44	56	45	50	46	51	48	53	274	46	73	49	47	45.5	50	45	45	43.5	55	50	45.5	56	50	45	49	49.5	128	44	52	60	47
850	DarkCorner(161)	#N/A	#N/A	#N/A	#N/A	#N/A	#N/A	1				40	51	54	55.5	53	46.5	46	46	53	46.5	51	49	52.5	50	60	62.5	45	76	47.5	46.5	47	47.5	46.5	46	46	57	46	50	57	47	47	50	47	57.5	44	56	62.5	50
851	DarkCorner(162)	#N/A	#N/A	#N/A	#N/A	#N/A	#N/A	1				43	49	54	64	49	48	45.5	46.5	48	44.5	64	47.5	49	47	48	58.5	43	54.5	47	47	46	51	44	48	47	54	48	47	57.5	47	44	49	49.5	54	50	48	57	50.5
852	DarkCorner(163)	#N/A	#N/A	#N/A	#N/A	#N/A	#N/A	1				41.5	47	56	58	46.5	47	45	49	48	45	57	46	52	47.5	49	60	44	56	46	47	45	50	48	46	47	54	47	45	57	50	48	47	49.5	55	49	53	57	48
853	DarkCorner(164)	#N/A	#N/A	#N/A	#N/A	#N/A	#N/A	1				40	48	55	57	47	45.5	44	49	49	46	55	46	49.5	47	49	57.5	44	55	48	48	46.5	50	45	48	46	50.5	46.5	45	55	46	48	46	51	51	48	56	56	46
854	DarkCorner(165)	#N/A	#N/A	#N/A	#N/A	#N/A	#N/A	1				39	46	56.5	60	45	48	46	47	50	44	52.5	46.5	50	48.5	50	54	46	55.5	48	46.5	50	48	48	46	47	58	46	46.5	60.5	49	46	49	49	51.5	47	50	56.5	49
855	DarkCorner(166)	#N/A	#N/A	#N/A	#N/A	#N/A	#N/A	1				40	45	52	57	48	46.5	45	47	196	46	54.5	45	50	47	54.5	64	46.5	58	45	46	45	48	48	46	44	54	47	47	81	46.5	46	51	48	52	49	50	54	48.5
856	DarkCorner(167)	#N/A	#N/A	#N/A	#N/A	#N/A	#N/A	1				38	47.5	57	57	48	44	44	48	218	46	52.5	43.5	49	46.5	50	57	43	56	45	44	46	49	47	46.5	44	54.5	47	46	53	48.5	46	51	48	55	46	51.5	55	48
857	STMHQ29TH	PGSC0003DMB000000296	Pot_ch04	92.45	309460	309841	Conserved gene of unknown function	0	polypepetide with reverse transcriptase and RNaseH domains [Petunia x hybrida]	35.2	not assigned.unknown	41	52	53	59.5	47	51	49.5	49	54	205	61	49.5	70	52	53.5	63.5	48	69	48	49	52	56	50.5	53	50	58	47	50.5	57.5	53	51	60.5	54	58	50	60.5	67.5	50
858	MICRO.3872.C1	PGSC0003DMB000000071	Pot_ch09	99.66	1130028	1128866	Conserved gene of unknown function	0	hypothetical protein MtrDRAFT_AC126781g3v2 [Medicago truncatula]	35.2	not assigned.unknown	1066.5	874.5	1204.5	854	1425	1207.5	1721	1832	2779	1726	1626	1049	1402	1457	636	1761	1644	2403	1990	1866.5	1693.5	2581	1674	1856	1436.5	991	1388	1570	1435.5	1670	1358.5	1531	1890	1076	1533	1559.5	1695	1609
859	STDB003G08u.scf	PGSC0003DMB000000033	Pot_ch05	96.08	373768	373616	Centromere/kinetochore protein zw10 homolog	0	NA	35.2	not assigned.unknown	72	74	104.5	81	110	103	93	86	121.5	100	100	98	121.5	77	78	142	77	117.5	111.5	106	104	138	114	88	85	95	83	108.5	109.5	104	90.5	114	106	100	90.5	99	116.5	97
860	cSTB10E21TH	PGSC0003DMB000000004	Pot_ch02	98.81	647109	646604	BIPINNATA	0	BEL1-related homeotic protein 13 [Solanum tuberosum]	27.3.22	RNA.regulation of transcription.HB,Homeobox transcription factor family	79	93	105.5	98	107	93	86.5	90	220	142	112	111	216	79	101	143	86	231	90	115	135.5	176.5	139.5	111	92	94	78	123	117	112	104	127	119.5	106	104	140.5	127	109
861	bf_mxflxxxx_0019b07.t3m.scf	PGSC0003DMB000000105	Pot_ch01	NA	NA	NA	Globulin	0	NA	35.2	not assigned.unknown	197	162.5	372.5	54	359	609	320	46	53	220	235	202	693	263.5	173	576	47.5	65	47	334	465	54	864	246.5	331	257	48	985	782	328	357.5	303	307	230	48	395	340	46.5
862	MICRO.833.C5	PGSC0003DMB000000496	Pot_ch09	99.65	261179	260892	Conserved gene of unknown function	0	NA	35.2	not assigned.unknown	42	48	53	59	49	48	48	45	51	50	58	48.5	72.5	53	50	61	47	58.5	48	51.5	46.5	52	51.5	47	48	54	46	46	58	49	47	52	51	52	49	55	58	48
863	POACI02TP	PGSC0003DMB000000155	Pot_ch12	97.36	718685	719593	Hexokinase 5	0	kinase [Arabidopsis thaliana]	30.2.11	signalling.receptor kinases.leucine rich repeat XI	54	64	70.5	67	56	52	54	63.5	67	62	77	62	89	63	71	86	51	76.5	62	75	58.5	81	60	68	52	73	100	61	65	50	70.5	71	74	85.5	70	87	66	70
864	MICRO.2286.C50	PGSC0003DMB102000060	Pot_ch02	91.86	75457	75164	Gene of unknown function	0	NA	35.2	not assigned.unknown	61	86	83	81	89	93	79	63	137	108	113	81	117	78	81	129.5	82	135	85	78.5	105	124	83	88	69	84	70	85	94.5	86	75	112	95	97.5	72	109	101	83.5
865	cSTD8F19TH	PGSC0003DMB000000461	Pot_ch06	97.35	196696	196846	Conserved gene of unknown function	0	NA	35.2	not assigned.unknown	63	58.5	66	73	67	60	63.5	57	83	68	70	67	128	57	59	77.5	56	86	74	67	63	74	69	60	64	71	62	64	71	60	59	76	62	75	68	73	69.5	62
867	MICRO.18016.C1	PGSC0003DMB000000148	Pot_ch11	98.55	1127999	1128412	Ubiquitin-protein ligase	0	ribonucleotide reductase small subunit [Glycine max]	35.2	not assigned.unknown	40	50	57	53	49	46	46	45	53	50	58	47	58	48	49	57	47	57.5	47	49	48	54	50.5	151	47	54	47	48	58	49	47	54	51	52	47	52	57.5	53
868	MICRO.16700.C1	PGSC0003DMB000000072	Pot_ch05	100	247809	248598	RNA binding motif protein, X-linked 2	0	conserved hypothetical protein [Medicago truncatula]	35.2	not assigned.unknown	2019	1230	2694	1817	3370	2263	1755.5	2160	4252.5	2192.5	1785.5	2048	2239	1384.5	1605	3284	2187.5	3173	3005	3570.5	3474.5	4125	2568	1751.5	2293	2014	1854	3639	1933.5	1685.5	2688.5	2661.5	2514.5	2811	3036	2984	1911	1925
869	MICRO.2559.C2	PGSC0003DMB000000593	Pot_ch06	98.84	209253	210285	Double WRKY type transfactor	0	double WRKY type transfactor [Solanum tuberosum]	27.3.32	RNA.regulation of transcription.WRKY domain transcription factor family	42	55	59	64	52	52	51	47	71	52	85	52.5	78	57	55	67	48	68.5	55	51	53	58	50	49	405.5	64	52.5	50	65	54.5	51	57	58	63.5	49	61	62	52
870	cSTA45J23TH	PGSC0003DMB000000559	Pot_ch01	100	242614	242779	Nucleic acid binding protein	0	predicted protein [Populus alba x Populus tremula]	27.3.99	RNA.regulation of transcription.unclassified	110	58	115	109	183	141	143	106	158	120	70	130.5	257	82	60	154	62.5	253	168.5	167	135	260	196	99	138.5	112.5	88	192	147	133	139	147.5	148	106	66.5	113	141	154
871	MICRO.13273.C1	PGSC0003DMB000000105	Pot_ch01	97.55	327748	328562	Conserved gene of unknown function	0	Protein of unknown function DUF266, plant [Medicago truncatula]	35.2	not assigned.unknown	138	141	197	166	324	194	204.5	219.5	273.5	195	176.5	200	292.5	146	105.5	298	134	261	206	260	283	310	255	208	170.5	152	201.5	308	294	201	196	259	240	183	177	255.5	188.5	230
872	MICRO.11512.C2	PGSC0003DMB000000386	Pot_ch02	99.18	270445	271052	Pollen-specific protein	0	hypothetical protein OsI_003050 [Oryza sativa (indica cultivar-group)]	29.4	protein.postranslational modification	42	46	62	59	47	50	46	48	59.5	56.5	56	50	112	50	48	59	55	66	51.5	48	48	53	49	50	47	57	50	51	63.5	47	47.5	53	54	55.5	49	56	60	50
873	MICRO.2062.C3	PGSC0003DMB000000172	Pot_ch01	97.74	1025528	1024026	D12 oleate desaturase	0	D12 oleate desaturase [Solanum commersonii]	11.2.04	lipid metabolism.FA desaturation.omega 6 desaturase	212	164	340	341	378.5	462	340	349	720.5	407	142	280.5	390	315.5	200	440.5	255	522	502.5	456	515	651	460.5	245	377	342.5	313	502	403	499	321	299	458.5	297.5	277	339	335.5	481
875	bf_swstxxxx_0007b05.t3m.scf	PGSC0003DMB102000423	Pot_ch02	100	61587	62219	Conserved gene of unknown function	0	NA	35.2	not assigned.unknown	43	53	58.5	60	50	53	49	47	62	52	60.5	54	74	51	56	64	49.5	65	50.5	52	54	57	48.5	55	49	59	49	51.5	57.5	49	51	57	56.5	58	51	64	61	52.5
876	MICRO.6119.C1	PGSC0003DMB000000158	Pot_ch06	98.17	425527	425200	Thylakoid lumenal 29.8 kDa protein, chloroplast	0	hypothetical protein MtrDRAFT_AC183371g14v1 [Medicago truncatula]	1.01.01.02	PS.lightreaction.photosystem II.PSII polypeptide subunits	899	2483.5	3335	1493.5	2741	3033.5	1865	1807	5869.5	2589	2063	1754	2645	2368	1845	2599.5	2683.5	3253	3204	2554	4086	4246	2634	3633	1918	2440	1365	2441	3006.5	2572	1525	2645	2358.5	2539	2024	2316	2725	1958
877	cSTB10M6TH	PGSC0003DMB000000542	Pot_ch10	99.24	201159	200763	ATP binding protein	0	putative protein [Arabidopsis thaliana]	35.2	not assigned.unknown	244.5	312	391.5	238	345	342	554	427	737	473	334	534	398	355	269	646	344	669	312	360	626.5	798	499	368	352.5	353	277	407	457	385	351	742	707	299	281	220	487.5	582
878	bf_arrayxxx_0050g10.t7m.scf	PGSC0003DMB000000034	Pot_ch12	97.36	1768128	1768542	Sugar transporter	0	NA	35.1	not assigned.no ontology	208	321	510	275.5	419	383	427	382	747	498.5	501	351	437.5	387	250	569	378	555	387	408	623	566	452	497	286	371.5	273	360	524	428	262.5	484	470.5	436	309.5	0	430.5	417
879	MICRO.17728.C1	No Significant Hit	#N/A	NA	NA	NA	--	0	glycine dehydrogenase [Deinococcus radiodurans R1]	35.2	not assigned.unknown	39.5	47	54	54	48	46.5	46	45	50.5	48	58	47.5	69	50	49	57.5	45	56	47	49	51	51	45	46	45	56	48.5	45	53	48	44	52	49	50	45	51	56	45
880	MICRO.17370.C1	PGSC0003DMB101000233	Pot_ch07	96.62	54065	53593	Conserved gene of unknown function	0	hypothetical protein [Arabidopsis thaliana]	35.2	not assigned.unknown	1914.5	198	1246.5	1116	2156	2231	2054.5	1755.5	1828	1412.5	267	1137	1971	823.5	357	3006.5	391	2052	2816	2034	1194.5	3887	3698	1093.5	2512	1313	1502	3728	1464	2631	1846	1880	1821	979	344	684.5	1516	2043
881	cSTB38K18TH	PGSC0003DMB000000299	Pot_ch01	90.91	532616	532801	Leucine-rich repeat resistance protein	0	NA	20.1.02	stress.biotic.receptors	42	51.5	59	57	52.5	51.5	49	47	53.5	50	61	54	80	50.5	57	69	51	63	49	49	56	53.5	48	53	48	60	46	47.5	56	56	47	61	53	56	50	53	58.5	50
882	TBSK00358FF10.t3m.scf	PGSC0003DMB000000072	Pot_ch05	95.24	1192204	1192303	DnaJ	0	NA	35.2	not assigned.unknown	1054	3699	3949.5	2555.5	3163	2992	3676	2588	4786	4066	2735	2570.5	3220	1644	1893	5948.5	4674	5491	1967	3327	7792	6847	3490.5	4582	3561	2245	2364	3264	5473	1801.5	3420	4869	5157	3147	4453	1447	2383	2863
884	MICRO.8823.C1	PGSC0003DMB000000842	Pot_ch12	98.74	35284	35522	Structural molecule	0	ATMAMI (ARABIDOPSIS THALIANA MEMBRANE-ASSOCIATED MANNITOL-INDUCED); structural molecule [Arabidopsis thaliana]	35.1	not assigned.no ontology	2292	3012.5	4732.5	3229	5078	4174	4013	4806.5	6518	4469.5	3711.5	4139	4461.5	3946	2184	6050.5	3852	4787	5431	4550.5	5827	7939	6333	5276	3804	3689.5	4002	6136.5	5235	4697.5	4637.5	4946	5215.5	3689	4042	2843	4232	3730
885	MICRO.3511.C1	PGSC0003DMB000000160	Pot_ch12	99.75	390751	390357	Conserved gene of unknown function	0	NA	35.2	not assigned.unknown	55	56	75.5	70	67	59	65	55	81	54	67	68.5	109	61	56	76.5	55.5	77	62	65	71	96	64.5	62	60	75	55	65	72	60	61	70	67	68	57.5	73	77	60
886	MICRO.10567.C1	PGSC0003DMB000000158	Pot_ch06	98.21	660048	660437	STYLOSA protein	0	STYLOSA protein [Antirrhinum majus]	27.3.58	RNA.regulation of transcription.LUG	2201.5	2171	3728.5	2706	4531.5	3480	3563.5	3834	5166	3526	2210	3504.5	3892	2918.5	1677.5	4521	2926	4140	4511	4119	5188	5990	5116	3583.5	2965	3146	2761	5131	3606.5	3374	3878	4467	4058	3868	2843	3689.5	3538	3968
887	MICRO.6375.C1	PGSC0003DMB000000430	Pot_ch09	93.15	445615	445935	ATP binding protein	0	hypothetical protein OsI_030686 [Oryza sativa (indica cultivar-group)]	30.2.25	signalling.receptor kinases.wall associated kinase	152	83	598	97	109.5	479	608.5	412	849	160	202	229	580	186.5	82.5	171.5	475.5	836	191	168.5	146	821.5	526.5	571	166	113	363	491	144	177.5	438	221.5	226.5	124	144	670	588	469
888	MICRO.13253.C1	PGSC0003DMB000000034	Pot_ch12	96.92	46489	47170	Resistance gene	0	Ribonuclease H [Medicago truncatula]	20.1.02	stress.biotic.receptors	41.5	49	53.5	59	46	46	45	46	54.5	46	57	53	61.5	48	49.5	59	52	60	45	51.5	48	160	50.5	49	50.5	60	47	50	56	50	48	56	51	58	49	54.5	55	50
889	MICRO.592.C8	PGSC0003DMB000000848	Pot_ch09	93	24075	23576	Glutathione S-transferase	0	Probable glutathione S-transferase (Auxin-induced protein PCNT103)	26.09	misc.glutathione S transferases	39	48	58	58	45	47	47	48	53	45.5	61	46	67	49.5	50	58	50	57	46	47	50	58	45.5	57	45	60.5	50.5	47	56	51	49	53	56	52	49	57	56	54
890	MICRO.56.C4	different hits	#N/A	99.08	677940	678480	--	0	Putative plant transposon protein [Medicago truncatula]	35.2	not assigned.unknown	110	103	213	134.5	174	199	113	178	236	222	208.5	253.5	220.5	141.5	99.5	265	108	225	247	162	146.5	259	204.5	222	165	146.5	178	205	194	136	174	233	289	214	264	245	188	162
891	MICRO.6591.C1	PGSC0003DMB000000122	Pot_ch02	100	789667	790079	(Fragment)	0	putative At5g37260 [Lycopersicon peruvianum]	27.3.26	RNA.regulation of transcription.MYB-related transcription factor family	48	61	78	71.5	61	70	57	54.5	73	66.5	64	62	105	68	59	79.5	59	80	59	77.5	85	93	62	60	58	71	54	58	75	63	61	65	76	67	68	68	77.5	67
892	MICRO.6562.C1	PGSC0003DMB101000012	Pot_ch02	99.66	199549	199257	Conserved gene of unknown function	0	Protein of unknown function DUF1230 [Medicago truncatula]	35.2	not assigned.unknown	1329	5178	3797.5	3758	4323	5558	2377	4459.5	13214	5469	8445.5	2934	3111	3229	4072	4283	4490	6204	4642.5	4956	6695	4727.5	4080	5642	2455	3894	3118	4552	5667	4713.5	3841	3835.5	4822	5302	5705	4472	4062	4242
893	STMIS90TV	PGSC0003DMB000000008	Pot_ch10	97.79	602953	603269	Gene of unknown function	0	NA	35.2	not assigned.unknown	43	78	64	65	51	48.5	70.5	54	127	79	67	86	71.5	76	78	131	80	106	53	56	97	97	58	58	53	64.5	63	60	64	53	46	260	64	86	55	85	89	82
894	STMHX57TV	PGSC0003DMB000000222	Pot_ch06	98.13	698751	697953	Tospovirus resistance protein B	0	late blight resistance protein-like [Solanum tuberosum]	35.2	not assigned.unknown	42	55	56	60	52	48.5	47	48	56	50	58	52	70	47	54	57	48	64	47	55	54	63.5	49	52	50	58	50	45.5	55	49.5	48	64.5	48	56	45	52	58	53
895	MICRO.1091.C3	PGSC0003DMB000000003	Pot_ch05	100	2150386	2150481	Protein gar2	0	induced stolon tip protein NAP1Ps [Capsicum annuum]	28.1	DNA.synthesis/chromatin structure	1148	246.5	640	518	785	881	639	552	672	594	452	638.5	1108.5	535	481	771	412	563.5	1005	925	469	1164	612	335	1031	828	745.5	835	691	746	632	563	824.5	661.5	544.5	753	614.5	608
896	MICRO.7219.C1	PGSC0003DMB000000191	Pot_ch08	97.97	757232	756839	Glucan endo-1,3-beta-glucosidase	0	hydrolase, hydrolyzing O-glycosyl compounds [Arabidopsis thaliana]	35.1	not assigned.no ontology	52	66	78	84.5	65.5	65	62	70	97.5	81	77	69	92.5	63	69	84	61	107	67	83	79	98.5	79.5	74	62	74	61.5	70.5	99	65	73	74	85.5	82.5	72	83	73.5	84
898	MICRO.5292.C1	PGSC0003DMB000000183	Pot_ch02	98.36	259822	260125	Catalytic	0	Metal-dependent phosphohydrolase, HD region; Putative DNA binding [Medicago truncatula]	35.1	not assigned.no ontology	45	58	66	74	53	53	46	53	68.5	58.5	75	49	87	56.5	62	74	55	68	60.5	53	55	62	51	54.5	47	62	51	49	58	54.5	48.5	57.5	51	64	51.5	77	61	51
899	MICRO.9611.C1	PGSC0003DMB000000331	Pot_ch12	97.28	379838	379582	Reverse transcriptase	0	unknown protein [Arabidopsis thaliana]	35.2	not assigned.unknown	396	294	412	370	504	508	493	531	740	357	318	373	489	348	237	636.5	353	628	461.5	452	384	815	673	396	494	466	421	652	456	585	364	505.5	480	445	303	451.5	460	482
900	MICRO.13388.C2	PGSC0003DMB000000179	Pot_ch04	99.03	730650	731164	ATP binding protein	0	OSJNBb0061C13.16 [Oryza sativa (japonica cultivar-group)]	35.2	not assigned.unknown	593	591	772	796	993	827	839	1198	1600	1151	1003.5	728	864	824	554	1305.5	788	1304	1026	1199	949	1251.5	1051.5	1145	807	720	827.5	992	986.5	952.5	925	1105.5	1350	866	972	1136	737	1112
901	MICRO.13630.C1	No Significant Hit	#N/A	NA	NA	NA	--	0	NA	35.2	not assigned.unknown	43	48	50	81	46	48	45	46	50	47	58	46	72	48	50	59	46.5	58	47	45.5	44	50.5	50	47.5	56	59	49.5	46	55	48.5	44	47	50	56	44	55	56	47
902	MICRO.2712.C1	PGSC0003DMB101000012	Pot_ch02	98.19	365259	365755	Chromatin binding protein	0	chromatin binding [Arabidopsis thaliana]	35.1	not assigned.no ontology	761	521	732	850	1066.5	779	1086	1095	1064	931.5	540.5	843.5	1179.5	586	422	1101	415	1073	841	888.5	883	1716	1272	818.5	938.5	699	958.5	1161	796.5	957	947	893	1011	625	490.5	784	743	871
903	MICRO.4509.C1	PGSC0003DMB000000093	Pot_ch03	97.33	408179	407323	Conserved gene of unknown function	0	NA	35.2	not assigned.unknown	48	57	73	122	60	56	56.5	56	81	63	82	64	66	57	62	79	65	81	61	61	71	72	65	66	56.5	70	54	61.5	66	58	61.5	64	65	72.5	61	85.5	65	57
904	MICRO.2963.C1	PGSC0003DMB000000695	Pot_ch03	98.62	124340	123687	Homeobox	0	homeobox [Solanum lycopersicum]	27.3.22	RNA.regulation of transcription.HB,Homeobox transcription factor family	695	6993.5	2616	3239	1523	3460	1543.5	4246	5398.5	2046	8033	3075	2452	3471.5	1768	3207	2519.5	2970	2653.5	2225	2338.5	2712	2207	4466.5	826.5	3072	3486.5	2083	2276.5	1574.5	4405	3511.5	5449	2117	8450	2345	1611	3334
905	MICRO.2856.C3	PGSC0003DMB000000482	Pot_ch03	94.74	59644	59965	Flavonol synthase/flavanone 3-hydroxylase	0	hypothetical protein OsJ_015660 [Oryza sativa (japonica cultivar-group)]	17.6.1	hormone metabolism.gibberelin.synthesis-degradation	44	51	57	328	49	49.5	48	50.5	56.5	49	62.5	48	84	50	52	63.5	46	67	50	46	51	51	53	307	52	59	48	50	57	50	47	53	52	55	49.5	55	60	47
906	MICRO.540.C4	PGSC0003DMB000000131	Pot_ch11	92.54	1099374	1098922	SKIP5	0	SKIP5-like protein [Lycopersicon esculentum]	31.1	cell.organisation	240	328	440.5	568	506	351	343.5	458.5	1050.5	456	344	447	474	398	337.5	627.5	352	557.5	474	422	539.5	581.5	480	496	375	307.5	300	515	443.5	187	488	440	569	463.5	445	675	353	461
907	STMDB73TV	PGSC0003DMB000000082	Pot_ch02	97.77	1209445	1209222	Conserved gene of unknown function	0	NA	35.2	not assigned.unknown	54.5	54	59	387	71.5	60	55.5	51	68.5	66	63	56	136	56	62.5	79	54	72	63	62	65	62	63.5	70	60.5	71.5	61	66	63	56	63	56	68	72	60.5	67	67	61
908	MICRO.11397.C1	PGSC0003DMB000000239	Pot_ch01	98.39	1014918	1015103	Inosine-uridine preferring nucleoside hydrolase	0	hypothetical protein [Cleome spinosa]	23.2	nucleotide metabolism.degradation	48	56	64	427	60.5	58.5	58	54.5	67	69	71	58	132	55	63	80.5	55	94	58	56	56	68	64	60	52	63.5	59	63	71	68	55	60	64	67	53	70.5	75	60.5
909	MICRO.12870.C1	PGSC0003DMB000000004	Pot_ch02	100	3445927	3446402	Conserved gene of unknown function	0	NA	35.2	not assigned.unknown	218	131	203	478	352	235	224	300	402	242	159.5	205	245	157	147.5	421	179	384	280	282	228	451	381	212	261.5	248.5	194	397	319	296.5	236	275	240	235	160	264	305	234
910	bf_stolxxxx_0067h03.t3m.scf	PGSC0003DMB000000191	Pot_ch08	94.95	837911	838218	Proline-rich protein	0	proline-rich protein [Capsicum annuum]	26.21	misc.protease inhibitor/seed storage/lipid transfer protein (LTP) family protein	1286	957.5	2065	1159	1215	1859	1657	1339	6339.5	1635	1273.5	1422	1807	1736.5	1140	2424	2802	3356	1644	1611	3205.5	5518.5	2024	1862	1266	1754	693.5	1471	2049.5	1939.5	863	1801	1039	2402	517	2607.5	3201	1194
911	cSTB20D11TH	PGSC0003DMB000000133	Pot_ch11	92.72	1142682	1142483	--	0	unknown protein [Arabidopsis thaliana]	27.3.99	RNA.regulation of transcription.unclassified	130.5	191	181	392	232	173	160	212	399.5	182	151	235	304.5	125.5	165	290.5	150	246	183.5	246	251	237	181	239	186	163.5	161	198	176.5	178.5	217	190.5	165	192	200	274	219	164
912	bf_mxflxxxx_0008d05.t3m.scf	PGSC0003DMB000000201	Pot_ch08	99.56	1006963	1007639	Heat shock protein 70 (HSP70)-interacting protein	0	NA	35.2	not assigned.unknown	77	70	61	280	61	53	68	50.5	63	57	98	67	77	62	72	89	65	125	51.5	61	66	57.5	59	67	298	66	67	59	67	84.5	52	64	73	58.5	54	73.5	81	61
913	MICRO.6074.C2	PGSC0003DMB000000184	Pot_ch04	98.11	422521	421992	Protein DCL, chloroplastic	0	DCL protein, chloroplast precursor (Defective chloroplasts and leaves protein)	33.99	development.unspecified	826	635	1355	1049	1227	1487.5	1442	1199	1964	1042	646	1027	1530	865	530	1554	715	1825	1480	1131	1391.5	2349	1751.5	1322.5	1241	1378.5	807	1554	1692.5	1916	893	1236	1394	1250	553	1263.5	1459.5	1387
914	MICRO.6466.C2	PGSC0003DMB000000062	Pot_ch03	100	1058402	1058788	Cell growth defect factor	0	cell growth defect factor-like [Solanum tuberosum]	35.2	not assigned.unknown	2171	1460	2652	1849.5	3450	3061	3510	2791.5	5919	3352	1997	2637.5	3051.5	1904	1645	3284.5	2170	5057	2728	3229	2969	6057	4005.5	3060	3067	2678	1667	2889	4233	4406	2135	3249	3473	3081	1441	3268	2944.5	3819
915	ETG05_66023	#N/A	#N/A	#N/A	#N/A	#N/A	#N/A	1				46	50	64	71	47	50	53.5	47	216	47.5	55	52	86	49	49	64	45.5	63	51	50	49	53	51	49	47	57	49	46	56	51	46	52	53	54.5	50	55	58	50
916	MICRO.744.C1	PGSC0003DMB000000177	Pot_ch09	98.48	352715	353109	Cysteine-type peptidase	0	Calcium-binding EF-hand; Ovarian tumour, otubain [Medicago truncatula]	29.5.03	protein.degradation.cysteine protease	168	219	318.5	217	391	295	268.5	337	462	357	282	364	409	273	155.5	385.5	215	479	323.5	409.5	457	584	365	430	244.5	258	289	329	363	304	391	332	442	295	395	392	301	438
917	MICRO.2396.C3	PGSC0003DMB000000524	Pot_ch11	97.5	158756	159633	Avr9 elicitor response protein	0	Avr9 elicitor response protein [Nicotiana tabacum]	29.7	protein.glycosylation	341	134	502	190	228.5	220.5	473	269.5	383	448	139.5	199	480	145	193	681	162	357	514	247	226	462	323	226.5	434	413.5	395.5	274	601	244	205	234	215.5	398	330	232.5	257	205
918	MICRO.2975.C5	PGSC0003DMB000000021	Pot_ch09	97.8	2027347	2027619	Catalytic	0	At2g36290 [Arabidopsis thaliana]	35.1	not assigned.no ontology	156	281	1085.5	251	241	769	954	824.5	1559	272	774	275.5	1041	210.5	390.5	1461	640	1396	291	363	378	1716	346.5	1069.5	218	734.5	741.5	248.5	900	840.5	816	310	950	312	199	840	318.5	777
919	MICRO.3395.C2	PGSC0003DMB000000148	Pot_ch11	95.45	602316	601943	Fumarylacetoacetate hydrolase	0	catalytic/ fumarylacetoacetase [Arabidopsis thaliana]	13.2.6.2	amino acid metabolism.degradation.aromatic aa.tyrosine	202	90.5	110	361	1045	277.5	294	615	1031.5	338	197	189	298	262	88	468.5	294	1255	420	580	282	898.5	432.5	385	112	120	355.5	338	135	575	648	149	487	147	183	150	611	385
920	MICRO.1600.C1	PGSC0003DMB000000110	Pot_ch09	99.57	1513024	1512790	Glutathione reductase, chloroplastic	0	Glutathione reductase, chloroplast precursor (GR) (GRase)	21.02.2	redox.ascorbate and glutathione.glutathione	124	162	247	149.5	209	266	202	152.5	481	267	187	200	284.5	184	226	213	156	452.5	230	266	281	951	226.5	281	185	203.5	135	213	240	235	196	235	234.5	248	257	228.5	261.5	264
921	bf_stolxxxx_0047e02.t7m.scf	PGSC0003DMB000000032	Pot_ch04	95.61	402419	402306	ST225	0	NA	35.2	not assigned.unknown	42.5	155	168	57	49.5	60	49	50	441	46	138.5	51	71	49	57	61	121	107	64.5	68	52.5	72.5	56	87	49	81	97	50.5	76.5	55.5	49	48	80	67	262	90	62	54.5
922	STMEZ82TV	PGSC0003DMB000000336	Pot_ch10	97.16	54390	53514	NAC domain protein	0	NA	35.2	not assigned.unknown	58	380.5	318	113.5	165	345	226	169	413	158	770	297	117	100	201	229.5	117	264	107	134	149	169	178	297	61	174.5	460	133	110	69	487.5	289	342	370	110	383	126.5	269
923	BF_LBCHXXXX_0022A02_T3M.SCF	PGSC0003DMB102000059	Pot_ch01	99.84	1585064	1585695	--	0	NA	35.2	not assigned.unknown	44	65	70	75	62	105	70	67	125	61	59	70.5	119	55	63	93	58.5	118	73	63	70	72	58	71	53	64	52.5	58	75.5	50	66	60	72	66	56	88	80	69
924	MICRO.2892.C1	PGSC0003DMB000000704	Pot_ch04	100	95039	95220	N-acetyltransferase 10	0	DEAD/DEAH box helicase, N-terminal [Medicago truncatula]	35.2	not assigned.unknown	120.5	84	154.5	120	175	170	217	115.5	154	274	113	128	206	106	68.5	238.5	89	224	175	133	117	213.5	178	114.5	130	151.5	118	201	135	174	145	137.5	163.5	120	90	140	152	146
925	MICRO.951.C1	PGSC0003DMB000000149	Pot_ch10	99.25	457282	458613	Fasciclin-like arabinogalactan protein 10	0	FLA1 (fasciclin-like arabinogalactan-protein 1) [Arabidopsis thaliana]	10.5.1	cell wall.cell wall proteins.AGPs	445	300	1642.5	871.5	278	1085	381	894	1274	1056	317	295	1568	461.5	148	706.5	524	1321	1865.5	2178	527	1419	1893	1609	710.5	1202	512.5	1935	734	2108	1007	500	1062.5	1616	413	1190.5	1095	632.5
926	bf_swstxxxx_0009e04.t3m.scf	PGSC0003DMB000000158	Pot_ch06	97.06	1009219	1008645	--	0	NA	35.2	not assigned.unknown	40	52	53	65	43.5	49	43	44	47.5	46	52	46	53	47	48	58.5	43	66	48	43.5	46	50	48	47	48	56	46	46	55	46	43	48	50	53	69	50.5	62	47
927	MICRO.9140.C1	PGSC0003DMB000000116	Pot_ch12	100	959008	959191	Glycine-rich cell wall structural protein 1	0	NA	35.2	not assigned.unknown	106	1481.5	269	325	338	402	213	1730	1203	558	2411	1116.5	180	560.5	417	826	661	898.5	293.5	701	267	589.5	420	807	245	282	1502.5	192	274	245	1875	466	1153	589	4777	1332	189	508
928	cSTA43K20TH	PGSC0003DMB102000083	Pot_ch02	93.44	870781	870902	Conserved gene of unknown function	0	NA	35.2	not assigned.unknown	40	53	58	55	48	48	46	48	52	48	52	48	54	48	48.5	61	46	64	54	47	53	54	47.5	51	47	58	53	50	65	48	47	46.5	52.5	49	45	54	55	52
930	DarkCorner(168)	#N/A	#N/A	#N/A	#N/A	#N/A	#N/A	1				40	58	51	55	50	48	46	47	51	45	51	47	49	48	49	57	44	58	45	48	45	137	46.5	44	47.5	58	47	45.5	56	48	44	47	49	55.5	45	52	56.5	46
931	DarkCorner(169)	#N/A	#N/A	#N/A	#N/A	#N/A	#N/A	1				40	213	56	53	45	46	45	46	49	47	48	47	46	49	47	59.5	44.5	65	48	48.5	48	50.5	45	44	45	60	46	47	56	49	46	50	48	55	45	50	60	46.5
932	DarkCorner(170)	#N/A	#N/A	#N/A	#N/A	#N/A	#N/A	1				44	48	53	57	49	45	46	45	48	49	52	47	49	49	49	58.5	45	64	46.5	45	46	52.5	48	47	46	59	45	46	56	47	44.5	49	49	53	47	51	59.5	48
933	DarkCorner(171)	#N/A	#N/A	#N/A	#N/A	#N/A	#N/A	1				99	49	55	52	51	44	44	45	65	44	50	48	73	49	49	58	45	69	46	46.5	46	50	43.5	44	45	55	46	49	55	48	44.5	49	50	54	45.5	53	62	49
934	DarkCorner(172)	#N/A	#N/A	#N/A	#N/A	#N/A	#N/A	1				41	51	54	52	47	47	46	44	73.5	47	52	47	50	49	54.5	57.5	44	72	47	46	46.5	47.5	46	45.5	47.5	57.5	44	46	54	47	45.5	49	51.5	75	46	54.5	63	46
935	DarkCorner(173)	#N/A	#N/A	#N/A	#N/A	#N/A	#N/A	1				40	47	57	54	49	44	46.5	44	55	48	49	48	50	49	60.5	59.5	44.5	73	47	47	45	49	47	47	46	55	47	46.5	57	47	48.5	49	48	104.5	45	55	64	49
936	DarkCorner(174)	#N/A	#N/A	#N/A	#N/A	#N/A	#N/A	1				43	49	56	60.5	47	46	45	47	53	46	59	47	50	49	50	58	46	57	49	46	45.5	50	48	47	46	58	47	47	56	45	46	47.5	49	55	47	52	54	50.5
937	DarkCorner(175)	#N/A	#N/A	#N/A	#N/A	#N/A	#N/A	1				40	50	54.5	56	47	47	47	47	50	45	58	46	47	50	49	65	44	54.5	46	45.5	48	49	48	48	47	53	46.5	48	58	47	47	48	47	54	47	53	56.5	49
938	DarkCorner(176)	#N/A	#N/A	#N/A	#N/A	#N/A	#N/A	1				42	46	55	58	47	46	47	46	51	48	56	46	50	47	47.5	59	44	52.5	46	46	48	52	46	46	45	52.5	46	43	58	47	48	49	49	56	49	51	56.5	46
939	DarkCorner(177)	#N/A	#N/A	#N/A	#N/A	#N/A	#N/A	1				39	47	52	55	47	46	44	48	51.5	44	51	47	51	48	49	55	46.5	56	46	45	45	50	45	46	47	53	46	44	68	48	49	52	48.5	51	49	51	54	47
940	DarkCorner(178)	#N/A	#N/A	#N/A	#N/A	#N/A	#N/A	1				41	48	55	55	45	44.5	44	48	337	45	50	46	48	49	50	54.5	45	57	45	49	44	50	47	48	47	54.5	45.5	44	58.5	50	45	62	49	53	47	52	53	48.5
941	cSTA5H20TH	PGSC0003DMB102000106	Pot_ch10	98.8	783292	783457	Beta tubulin	0	unknown [Solanum tuberosum]	35.2	not assigned.unknown	44	53	57	56.5	46	55	50	47	53	51	62	50	71	51	49	63.5	49	71	51	46	49	56	51	52	46.5	55	47	48	64	54.5	47.5	54.5	50.5	54.5	48	57	67	51
942	MICRO.1130.C1	PGSC0003DMB000000506	Pot_ch10	98.56	156131	155645	Desaturase	0	putative desaturase-like protein [Trifolium repens]	19.12	tetrapyrrole synthesis.magnesium-protoporphyrin IX monomethyl ester (oxidative) cyclase	485	522.5	362	524	813	953	716	204.5	1130	832	289.5	265	830.5	228	514	360	280	528	284.5	239	478	699	364	349	263	278	374.5	324.5	457	1084	564	317	215	949.5	143.5	817	919	263
943	MICRO.11860.C1	No Significant Hit	#N/A	NA	NA	NA	--	0	NA	35.2	not assigned.unknown	42	47.5	56	53	62	54	44	54	68	48	60	54	57	49	50	57	52	69	61	57	61	50	51	47	44	59	44	47	66	53	45	51	52	66	53	59	65	57
944	cSTA11C1TH	PGSC0003DMB000000197	SL2.10ch08	100	1022197	1021976	Protease degS	0	hypothetical protein F28J12.30 - Arabidopsis thaliana	29.5	protein.degradation	216	291	408	226	394.5	430.5	315	329	787	470	347	321	449.5	248	256	428.5	284	679.5	366.5	393	584	628.5	489	504	270	341	177	404.5	427	455	328	520	459	369	275	338	496	354
945	STDB001D19u.scf	PGSC0003DMB000000640	Pot_ch01	92.68	131010	130690	Translocation protein sec62	0	NA	35.2	not assigned.unknown	41	48	56	57	46	47.5	47.5	48	54	45	57	50	67	49	50	62	50.5	60	49	46	49	53	50	50	47	57	47.5	48	60.5	51	48	54	50	56.5	52	51	62	48
946	cSTB47B9TH	PGSC0003DMB000000683	SL2.10ch08	90.08	158651	159292	NBS-LRR resistance protein	0	Disease resistant protein rga3, putative [Solanum bulbocastanum]	35.2	not assigned.unknown	105	144	242	186	205	179	145	217	352	197	155	178	259.5	155.5	131.5	365	150	338	177.5	279	277	390.5	313	232	152	203	168.5	262	269	220	229	285	289	235	158	272	167	309
947	MICRO.1814.C2	PGSC0003DMB000000072	Pot_ch05	97.72	283234	282754	Chaperonin gamma chain	0	ATP binding / protein binding [Arabidopsis thaliana]	29.6	protein.folding	587	178	631	375.5	951	920	1011	678	672.5	483	256	475	980	346	196	1039	240	914	992.5	706	696	1427	1032.5	471	700	485.5	556	1097	644	927	798.5	826	577	460	218	595.5	685	784
948	bf_mxlfxxxx_0026b11.t3m.scf	PGSC0003DMB000000382	SL2.10ch10	100	547157	546896	Nucleotidyltransferase domain containing protein	0	NA	35.2	not assigned.unknown	743.5	802	1139	857	1350	1095	1042	1102	2249.5	1252.5	862	1039	1306.5	840.5	679	1854	912	1759	1408	1426.5	1749	2336.5	1421	1254	997	946	825	1389	1276.5	1141	1182.5	1519.5	1592	1183.5	990.5	1493	1167.5	1470
949	BF_LBCHXXXX_0008G09_T3M.SCF	PGSC0003DMB000000476	Pot_ch02	93.33	44248	43991	Gene of unknown function	0	NA	35.2	not assigned.unknown	120.5	112	51	55	234	48	200	44	55	45	104	139	205.5	48	48	251	50.5	59	184	196	429	216	65	134	46	145.5	44	47	58	52	137	52	51	151	140	176	56	49
950	MICRO.10767.C1	PGSC0003DMB000000004	Pot_ch02	99.24	3456486	3455958	Pectate lyase P18	0	Probable pectate lyase P18 precursor (Style development-specific protein 9612)	10.6.3	cell wall.degradation.pectate lyases and polygalacturonases	90	101	86	111	149	107	108	143.5	179	104	80	155	127	84	64.5	153	66	218	122.5	123	100	197	119	108	118	107	409.5	121.5	107	111	175	166	164	114	111	148	111	138.5
951	MICRO.4841.C1	PGSC0003DMB000000201	Pot_ch08	100	873119	871635	Catalytic	0	catalytic [Arabidopsis thaliana]	26.02	misc.UDP glucosyl and glucoronyl transferases	254	357	641	464.5	605	496.5	363	709	907	583.5	272.5	416	705	382.5	377.5	1080	388	780	594	1015	928	933	882	834.5	506.5	349	547	910	636	803	638	836	841	515.5	620	615	409	673.5
952	MICRO.15730.C1	PGSC0003DMB000000149	Pot_ch10	99.24	292451	292713	Cell differentiation protein rcd1	0	RCD1 [Arabidopsis thaliana]	27.3.99	RNA.regulation of transcription.unclassified	178	342	355.5	268.5	470	227	307	273.5	724	436.5	327	427.5	348	319	285	625.5	394	562	360.5	361	502	642.5	379.5	350.5	265	260	312	378	439	280	297	516	568	348	335.5	348.5	406	442.5
953	MICRO.149.C1	PGSC0003DMB000000349	Pot_ch06	97.23	244118	244694	Peroxidase	0	peroxidase [Nicotiana tabacum]	26.12	misc.peroxidases	87.5	100.5	106	91	119	88.5	106.5	114.5	124	76	105	132.5	144	84.5	70	138	77	119	107	127	122	136	99	115	269	113	1197.5	96	97	96	144	111	123	116.5	125	116	118	98
954	MICRO.14400.C1	PGSC0003DMB000000549	Pot_ch11	99.51	174374	174169	Nudix hydrolase 26, chloroplastic	0	bis(5'-nucleosyl)-tetraphosphatase (asymmetrical) [Arabidopsis thaliana]	30.4	signalling.phosphinositides	1188	754	1771	979.5	1972	1915	2014	1480	2195.5	1582	862.5	1291	1778	1187.5	841	1756	935	1713.5	2044	1881.5	1957.5	2224	1913.5	1514	1514	1584.5	1101	1974.5	1811	2046	1292	1843	1642	1498	781	1311	1631.5	1805
955	SDBN006A14u.scf	PGSC0003DMB000000292	Pot_ch08	94.76	364860	365354	Pentatricopeptide repeat-containing protein	0	EMB2217; ATP binding / damaged DNA binding [Arabidopsis thaliana]	35.2	not assigned.unknown	397	445	720.5	516	588.5	668	541	891	1111	721	467	597	872.5	616.5	273.5	871	520	849	682.5	594.5	732	849	769	703	591	487	457.5	670	635.5	572	754	1024.5	1077	527	643	650	639	736
956	bf_mxflxxxx_0007b10.t3m.scf	PGSC0003DMB000000118	Pot_ch04	97.83	1539468	1538916	ARF GTPase activator	0	C2 domain containing protein [Brassica oleracea]	35.1.19	not assigned.no ontology.C2 domain-containing protein	222	293.5	589	503	658.5	622	359	415	887	414.5	396.5	522.5	415	299	253	526	419.5	678.5	630	441	484	680	792	410	334	348	487	768	460	342	528	475	671	393	420.5	469	596	654
957	BF_LBCHXXXX_0024H06_T3M.SCF	PGSC0003DMB000000078	Pot_ch12	98.29	808384	808730	Flavonoid glucoyltransferase UGT73E2	0	NA	35.2	not assigned.unknown	48.5	76	78.5	64	51	115.5	80	57	69	109	136	57	158	114.5	86.5	97	49	60	59	242.5	101	128	50	130	48	81	50.5	51.5	106	60	76	55	73.5	144	95.5	129	86	258
958	MICRO.1800.C1	PGSC0003DMB000000114	Pot_ch12	100	179407	179612	Receptor protein kinase	0	ATP binding / kinase/ protein kinase/ protein serine/threonine kinase/ protein-tyrosine kinase [Arabidopsis thaliana]	29.4	protein.postranslational modification	79	139.5	152.5	121.5	142.5	128	124	119	236	173	140	154	199	95	107.5	197	106	271.5	113	195	168	242.5	181.5	177	119.5	133	103	184.5	178	160	154	213.5	197.5	181.5	137.5	209	143	179
959	MICRO.7054.C1	PGSC0003DMB000000240	Pot_ch08	97.96	528991	529724	Viral A-type inclusion protein	0	unknown protein [Arabidopsis thaliana]	28.1	DNA.synthesis/chromatin structure	83	67.5	131	114.5	103	90.5	77	66	160	102	78	95	165	68.5	91	103.5	98	115	92	116	94	118.5	99	67.5	84	111	73	123	100.5	85	91	93.5	83	159.5	80	112.5	89	97
960	MICRO.13207.C1	PGSC0003DMB000000072	Pot_ch05	99.8	1128914	1128427	I-box binding factor	0	I-box binding factor [Solanum lycopersicum]	27.3.26	RNA.regulation of transcription.MYB-related transcription factor family	51	60	70	65	72	65.5	59	55	80	64	90	71.5	136	56.5	59	100	60	102.5	67	71.5	61	78.5	74	72	58.5	68	55	74	72	82	65.5	89	62	73	60	65.5	89	67.5
961	MICRO.318.C10	different hits	#N/A	100	177167	176786	Respiratory burst oxidase homolog protein D	0	NADPH oxidase [Solanum tuberosum]	21.01	redox.thioredoxin	40.5	51	59	58	54	53	50	49	58	50	65	51	67	53	50	61	49	61	53	53	55.5	56	51	52	50	56	50.5	50.5	59	53	51	53.5	50	59	50	53.5	64	51
962	MICRO.15712.C1	PGSC0003DMB102000204	Pot_ch02	99.16	609300	609536	Double-stranded DNA-binding protein	0	apoptosis-related protein [Oryza sativa (indica cultivar-group)]	35.1	not assigned.no ontology	3284	7227	7372.5	4396	8775.5	6951.5	6004	6336	10536	7440	7225.5	6237	5441	5776	4444	9685	7232	8048	7580	9208.5	10032	10740	8357	7615	5344	6616	6641	9877.5	9222	6312	6430	8724	7765.5	6761	7289	1863.5	6338	6193.5
963	MICRO.14752.C1	PGSC0003DMB000000273	Pot_ch08	98.9	498220	497767	Exosome complex exonuclease rrp42	0	3'-5'-exoribonuclease/ RNA binding [Arabidopsis thaliana]	27.1.19	RNA.processing.ribonucleases	273	447.5	156.5	300	609	482	175	393	289	155.5	385	156	204	493	112	574.5	113	227	758	583	633	316	249	421	396	169	129	218	183	761.5	122	506.5	454	371	419	99	482	383.5
964	MICRO.14366.C1	PGSC0003DMB000000032	Pot_ch04	98.87	1728241	1726826	F-box family protein	0	Putative F-Box protein, identical [Solanum demissum]	29.5.11.04.03.02	protein.degradation.ubiquitin.E3.SCF.FBOX	169	176	204	202	287	189	216	267	282	217	148	244	324	171	135	436	198	273	188	220	308	512.5	318.5	172.5	243.5	154	199	287	182	209	294	250	183.5	171	176	68	245.5	225
965	bf_arrayxxx_0017g05.t7m.scf	PGSC0003DMB000000056	Pot_ch12	99.51	1810150	1810554	Gene of unknown function	0	Similar to ABC-transporter atp-binding protein [Arabidopsis thaliana]	35.2	not assigned.unknown	2016	3608	4105	3152	5064	4131.5	3387.5	3753	8444	4061	4592	3213	4427.5	3064.5	2709	4754.5	3106.5	5595	4841.5	4210	6327	5567	4741	4652	3251.5	3253	2744	4787.5	4543	4575	3655	4707.5	4408	3874.5	4244	1311	3702	3794
966	MICRO.12827.C1	PGSC0003DMB000000136	Pot_ch01	96.7	780687	781489	ATP-binding cassette transporter	0	ABC-2; AAA ATPase [Medicago truncatula]	34.16	transport.ABC transporters and multidrug resistance systems	508	1580.5	1740	516.5	2257.5	2702	1409	381	4460.5	2883	3872	1651	2947	2267	2762	1621	1360	3147	1015.5	1022.5	2470	3347.5	5252.5	2153	1454	2359.5	477	4481	1379	2086	1709.5	2402	3117	3878	1092	1324	1676	926
967	MICRO.660.C1	PGSC0003DMB101000063	Pot_ch12	99.74	111896	112654	Proline-rich protein	0	putative proline-rich protein [Nicotiana tabacum]	26.21	misc.protease inhibitor/seed storage/lipid transfer protein (LTP) family protein	26564.1	8755	48011.6	21385.7	36585.5	45338.5	40553.5	34825.4	94699.4	39607.7	11676	29805	45941.4	57208.7	19961.8	46941.8	42181.8	59530	45762	49841.5	74717.7	81917.8	55948.6	41951.6	30496.4	36909.6	18174	53157	55745.6	50685.2	27487.4	49783.4	45038.6	49196.7	17175	34467.6	59553.1	58417
968	MICRO.17601.C1	No Significant Hit	#N/A	NA	NA	NA	--	0	beta-1,3 exoglucanase [Hypocrea lixii]	35.2	not assigned.unknown	47.5	57	56	63	52	53	53	49	55	53	68	53	170.5	52	59	66	54	68	49.5	52	52	55	53.5	54	171	58	56	53	59	58	47	55	57.5	62	52	51	62	54
969	MICRO.8524.C2	PGSC0003DMB101000031	Pot_ch01	99.8	528846	528354	Conserved gene of unknown function	0	Protein of unknown function DUF538 [Medicago truncatula]	35.2	not assigned.unknown	71	88	95	101	88	81.5	83	58	168	102	120	90	135	82.5	95	135.5	81	149	77	81.5	101	112	89	95	78	86	62	85	90	97	75	125	104.5	107	73	98	109	89
970	bf_suspxxxx_0051e12.t3m.scf	PGSC0003DMB000000035	Pot_ch01	97.87	1193790	1193883	--	0	NA	35.2	not assigned.unknown	41	48	54	53	48	47	48	44.5	50	49	55	53	62	46	47	55	46	55	47	44	47	49	46	47	47	53.5	46	50.5	53	48.5	45	53	50	54	45	53	57	45.5
971	cSTA42F22TH	PGSC0003DMB000000497	Pot_ch03	96.28	6180	6367	Vesicle transport v-SNARE 11	0	unknown [Solanum tuberosum]	31.4	cell. vesicle transport	41.5	50	54	59	46	46	47.5	46	52	46	57	161.5	140	48	52	57	46	56	46	45.5	49	53	47	51.5	47	58	47	47	56	48	45	49	50	53	47	53	60	46.5
972	bf_arrayxxx_0012c07.t7m.scf	No Significant Hit	#N/A	NA	NA	NA	Protein SENSITIVE TO PROTON RHIZOTOXICITY 1	0	NA	35.2	not assigned.unknown	41	48	51	54	47	45	44.5	46	50.5	45.5	57	381	56.5	46	50	56	48	52	45.5	47.5	49	0	43.5	46	47	57.5	46	44.5	52.5	48	45	50	49.5	54.5	46	50	57	50
973	bf_stolxxxx_0067h02.t3m.scf	PGSC0003DMB000000150	Pot_ch06	97.16	812762	812623	Histone H1	0	NA	35.2	not assigned.unknown	313	137.5	418	592	536	212	324.5	461.5	477	225	179.5	510	450	114	213	331	161	473	403.5	589	242	553	384	224	456	321	441	349	205	354	525	602.5	480	526	452	494	269	373
974	MICRO.1330.C1	PGSC0003DMB000000021	Pot_ch09	92.49	2590361	2590780	Transcription activator	0	NA	35.2	not assigned.unknown	40	44	51.5	54	50	45	44	44	53	47	55	46	50	52	50	57	46	55	45	45	47	54	45	45	46	56.5	47.5	47	55	47	48	51	49	57	45	54	58	48
975	MICRO.16868.C1	PGSC0003DMB000000500	Pot_ch01	98.47	268941	269396	Expansin	0	expansin-like protein precursor [Solanum tuberosum]	10.7	cell wall.modification	210.5	267	623	462	335	698	458	484.5	663	398.5	187	332	729	651	205.5	1212	784	497.5	543	793.5	727	729.5	545	480.5	393.5	454.5	767	504	931	739	587	551	441	666	323	902.5	452	826.5
977	SSBN002H19u.scf	PGSC0003DMB102000099	Pot_ch02	97.35	136927	137115	Gibberellin 2-oxidase 1	0	NA	17.6.1	hormone metabolism.gibberelin.synthesis-degradation	39	50	52	62	48	47	45	48	51	47	55	49	72	50	50	56	47.5	58	45	47	47	52	46	46	48	56	49	49	55	49	50	52	49	52.5	49.5	54	58	49.5
978	bf_ivrootxx_0029c06.t3m.scf	PGSC0003DMB000000244	Pot_ch02	98.6	500375	499741	Metal ion binding protein	0	putative farnesylated protein [Brassica rapa subsp. pekinensis]	15.2	metal handling.binding, chelation and storage	39	47	55	62	49	46	46	46.5	49	47	55	47	57	50	49.5	58	46	61	47	46	47	50	50	47.5	49	57	47	47.5	54	46	45.5	51.5	49	52	49	52.5	57	50
979	MICRO.12707.C3	PGSC0003DMB101000027	Pot_ch10	100	784255	783823	Gene of unknown function	0	antifungal protein	35.2	not assigned.unknown	98	179	224	155	135.5	160	137	149	512.5	218	199	145	157	352	115	434	183	233.5	197.5	172	258.5	215	174.5	226	124	163	150	149	284.5	186.5	131	167	211	233.5	124	227.5	162	194
980	MICRO.14390.C1	PGSC0003DMB000000421	Pot_ch10	98.47	132155	131569	Transcription factor	0	unnamed protein product [Arabidopsis thaliana]	17.5.3	hormone metabolism.ethylene.induced-regulated-responsive-activated	127.5	205	208	178.5	308.5	285.5	424	231.5	475	343	268	312	259	326	263	306	162	408	192	183	347	357	228	262	213	215	194	179	342	204	213	388	336.5	208	160	248	304	307.5
981	MICRO.5251.C1	PGSC0003DMB000000488	Pot_ch01	99.51	312002	312823	Serine/threonine-protein kinase cx32	0	ATP binding / kinase/ protein kinase/ protein serine/threonine kinase/ protein-tyrosine kinase [Arabidopsis thaliana]	29.4.1.57	protein.postranslational modification.kinase.receptor like cytoplasmatic kinase VII	55	61.5	88.5	95	90	57	70.5	88	85	59	84	78	66	60	58	87.5	67	98	79.5	84	74	93.5	77.5	85.5	59	81.5	99	70	77	58	70	70	63	74	71	67.5	68	65
982	MICRO.7835.C1	PGSC0003DMB000000652	Pot_ch07	95.09	212738	212136	Conserved gene of unknown function	0	NA	35.2	not assigned.unknown	50	88	67	100	111	85	79	70.5	157	97	79	76	105	79	100	109.5	83	114	71.5	81	97	86	75	78	64	77	76	74	88	64	74	85.5	96	66	62	81.5	99	91
983	BF_CSCHXXXX_0028H10.T3M.SCF	PGSC0003DMB000000500	Pot_ch01	99.19	148378	147644	Ubiquitin-protein ligase	0	Cyclin-like F-box [Medicago truncatula]	29.5.11.04.03.02	protein.degradation.ubiquitin.E3.SCF.FBOX	110	177.5	231	173	188	201	171	182.5	295	235	184	190.5	290	173	128	282	172.5	307	186	220	286	308.5	264	215	158	165	123	233.5	208	189	245	244	285.5	228	170	261.5	205.5	232.5
984	MICRO.3335.C2	PGSC0003DMB000000096	Pot_ch07	98.87	1043120	1042590	Gamma-glutamylhydrolase 1	0	catalytic/ gamma-glutamyl hydrolase [Arabidopsis thaliana]	18	Co-factor and vitamine metabolism	41	53	56.5	69	55	46	51	48.5	62	47	65	54	66	51	59	76	53	70	51	57	60	53	52	60	49.5	57	49	54	53	52	52	65	51.5	63.5	51	71	71.5	55.5
985	STDB004C07u.scf	PGSC0003DMB000000101	Pot_ch11	94.19	1683415	1683926	Catalytic	0	catalytic [Arabidopsis thaliana]	35.1	not assigned.no ontology	273	167.5	364	238	458	265	351	413	528	253	221	330	439.5	191.5	184	530	238.5	566	439	369	498	494.5	437.5	333	336.5	336	421	498.5	398	395.5	298.5	508	351	410	235	391	371.5	315
986	bf_cswbxxxx_0055f11.t3m.scf	PGSC0003DMB000000293	Pot_ch09	92.93	374050	374247	Conserved gene of unknown function	0	NA	35.2	not assigned.unknown	43	85	68	103	74	59	45	45	47.5	46	54	87	86	47	63.5	98	49	57	47	47	61	81	65	46.5	48	66	46	63	75	48	80.5	50	48	76	45	56	58	48
987	MICRO.2638.C2	PGSC0003DMB101000020	Pot_ch02	97.8	2192769	2193539	High mobility group protein	0	high mobility group protein [Solanum tuberosum]	27.3.53	RNA.regulation of transcription.High mobility group (HMG) family	64	82	94.5	150	98.5	78	69	95	132	90	91.5	116.5	154	67.5	84.5	111	81	145	80	98.5	94	112	94	87	73	89	87	96	93	85	110	97	109.5	99	99	142	101.5	94.5
988	MICRO.7461.C2	PGSC0003DMB000000277	Pot_ch01	98.5	352039	352766	Conserved gene of unknown function	0	Protein of unknown function [Medicago truncatula]	35.2	not assigned.unknown	107	87	145.5	328.5	203.5	151	168	161	213	127	104	140.5	179.5	118.5	92	238	104	238	196	168	200	235.5	193	145.5	153	134	123	195	160	178	133	169	143.5	152	103	196	152	165
989	MICRO.7127.C1	PGSC0003DMB000000487	Pot_ch08	95.78	120241	119424	Peptidyl-prolyl cis-trans isomerase	0	NA	35.2	not assigned.unknown	52	52.5	66	341	58	61	53.5	51	79	57	64	57	106	53	59	72	55	78	64	58	62	68	61	56	52	67	52	61	66	62	56	59	60	67	53.5	71.5	66	57
990	cSTC5F13TH	PGSC0003DMB000000241	Pot_ch02	100	871848	871695	Conserved gene of unknown function	0	unknown protein [Arabidopsis thaliana]	35.2	not assigned.unknown	62.5	67	76	363	68	71	68	60	92	65	72	74	104	65	75	89	70.5	107	66	70	73	83	74.5	193.5	66	79	65	73	74.5	72	64	70	77	80	63	86	77	73
991	bf_suspxxxx_0053f11.t3m.scf	PGSC0003DMB000000441	Pot_ch02	97.31	286423	286972	Amino acid binding protein	0	ACR1 [Arabidopsis thaliana]	35.1	not assigned.no ontology	159	313	557	680	196	232	184	236	376	301.5	213	226.5	353	356	224	568	563	331.5	322	436	741	640	311	426.5	294	260	237	259.5	301	297	395.5	200	369	291.5	190.5	544.5	156	283
992	MICRO.116.C5	PGSC0003DMB000000068	Pot_ch01	98.5	1503710	1504042	PHD finger family protein	0	protein binding / ubiquitin-protein ligase/ zinc ion binding [Arabidopsis thaliana]	27.3.67	RNA.regulation of transcription.putative DNA-binding protein	145.5	93.5	173.5	0	133	154	103	133.5	216	114	120	147	187	106	124	154	111	184	165.5	119	130	194	123	108	127	121	112.5	136	120	108	112.5	125.5	129.5	139.5	130.5	151	121	115
993	SSBN001A08u.scf	No Significant Hit	#N/A	NA	NA	NA	--	0	NA	30.4	signalling.phosphinositides	41	51	54.5	406	49	49	49.5	47	55	49	59	49	206	48	52	59	46	60	49	46	48.5	53	51	50	45.5	57	48	48.5	58.5	50	48	47.5	51	54	47	51	58	51.5
994	MICRO.2147.C1	PGSC0003DMB000000026	Pot_ch03	99.68	2807043	2807354	Conserved gene of unknown function	0	unknown [Ricinus communis]	35.2	not assigned.unknown	44	64	64	343	55	54.5	54	52.5	62	58	53	58	93	63	55	85	65.5	72.5	55.5	75	78	65	69.5	58	56	73.5	50.5	56	93	58	52	62	58.5	64	52	68.5	71.5	63
995	MICRO.3746.C4	PGSC0003DMB000000017	Pot_ch11	99.29	2095400	2095822	Aldehyde oxidase	0	aldehyde oxidase [Lycopersicon esculentum]	26.01	misc.misc2	43	48	60	331.5	50	45	50	46	59.5	49	59	53	83.5	47	51	67	48	71	49.5	51	48	52	51.5	55	46	57	51	53.5	57	50	52	52	54	55	47	52	66	50
996	cPRO14E5TH	PGSC0003DMB000000147	Pot_ch08	98.41	14340	14717	Conserved gene of unknown function	0	unknown [Arabidopsis thaliana]	35.2	not assigned.unknown	299	207	370	494.5	376	319	320.5	369	510	321.5	248.5	322.5	435	258	204	489	226	484	345	396	421.5	561	382	322	423	295	262	432	360	348	359	359.5	389	360	296	412	346.5	335
998	MICRO.3807.C1	PGSC0003DMB000000180	Pot_ch06	98.6	1001333	1002476	Short chain dehydrogenase	0	short chain dehydrogenase [Solanum tuberosum]	26.22	misc.short chain dehydrogenase/reductase (SDR)	123.5	115	158.5	421	131	97	153	221	289	111.5	309	218	236	106	242	208	166	187.5	117.5	385.5	238.5	209	107	159	111	212	145	96.5	238.5	177	117	208.5	254	588	153	248.5	149	400.5
999	MICRO.16003.C1	PGSC0003DMB000000102	Pot_ch07	99.18	768785	768059	Rab11 GTPase	0	Rab11 GTPase [Solanum lycopersicum]	30.5	signalling.G-proteins	1448.5	1854	1963	1448	2175	1647	2057	2290.5	3431.5	2054	2332	2298.5	1863	1672.5	1520	3486	1607	2395	2200.5	2530	3239	3354	2673	2834	1726	1672	1695	2954	1959	1927	2029.5	2305	2267	2048	2546	2488.5	1886.5	1710.5
1000	SDBN002O14u.scf	Not Unique	#N/A	99.46	116478	116663	ATP-citrate synthase	0	ATP citrate lyase b-subunit [Lupinus albus]	8.2.11	TCA / org. transformation.other organic acid transformaitons.atp-citrate lyase	1145.5	403	3070	1907	3058	1058.5	1440	2316.5	1605.5	1569.5	417	3757	1587	804	863	2203	983	1986.5	2040	3778.5	1738	3781	2414.5	1449.5	1604	1439.5	1682	2571	1508	1376.5	1693	2502.5	3481	1424	1837	1401	747	1651.5
1001	MICRO.9692.C1	PGSC0003DMB102000204	Pot_ch02	95.44	555474	556301	Two-component response regulator ARR8	0	Response regulator receiver [Medicago truncatula]	17.4.2	hormone metabolism.cytokinin.signal transduction	281.5	248	766	251	272	547.5	551.5	338	452	413	149	127	883.5	855.5	179	323	1174	327.5	553	545.5	848	1312.5	921	391	940	591.5	184	845	987	413.5	212	232	266.5	380	128	252.5	508	295
1002	bf_mxlfxxxx_0063f08.t3m.scf	different hits	#N/A	94.86	1366107	1366398	--	0	NA	35.2	not assigned.unknown	52	49	64	64	54.5	48	51	54	57	51	73	73	146	57	54.5	89	46	70	67	68	51	62	55	75	51	63	48	55	88	57	62	58.5	77	77	50.5	85.5	96	60.5
1003	MICRO.16195.C1	PGSC0003DMB000000185	Pot_ch04	94.74	240719	241135	--	0	NA	35.2	not assigned.unknown	52	189	109.5	84	164.5	65	77.5	213	126	97	145.5	134	83	87.5	80	137	72	119.5	80	109	143	137	154	87	87	98	114.5	132	119	109.5	129.5	175	146.5	157	109	187	88	188
1004	MICRO.151.C1	PGSC0003DMB000000268	Pot_ch03	98.84	483236	483578	Mediator complex subunit soh1	0	Polyprotein, putative [Solanum demissum]	35.2	not assigned.unknown	42	52	58	56.5	52	50	51	63	58	48	53	49	57	47	47	64	45	68	50	0	51	55	45	49	50	59	48	48	55	49	47	50.5	52.5	53	58	54.5	59	49
1005	116H09AF.esd	PGSC0003DMB000000044	Pot_ch06	95.37	1573588	1573486	Elongation factor 1-alpha	0	NA	29.2.4	protein.synthesis.elongation	566	514	1131	489.5	1326	1372	1164	694	2149.5	1078	416.5	1069.5	2086	699	435	1741	735.5	2758	1080.5	1170	2420	4157	1551	1200	751.5	1230.5	502	1367	1759	1527	1014.5	1126	1247	1051	650.5	1113.5	1288	1165
1006	MICRO.14404.C2	PGSC0003DMB000000011	Pot_ch10	100	1749730	1749336	Emsy N terminus domain-containing protein / ENT domain-containing protein	0	ENT [Medicago truncatula]	35.1	not assigned.no ontology	83	91	136	106.5	135.5	129	107.5	134	309	118	100	132.5	179	83	80.5	160	98	238	116	156	151.5	266	182	132	109	129	79	141.5	156	107.5	130	117	146	150	110	149.5	131	140.5
1007	MICRO.9814.C1	PGSC0003DMB000000382	SL2.10ch10	100	517130	517460	RING-H2 finger protein ATL3K	0	zinc finger family protein [Arabidopsis thaliana]	29.5.11.04.02	protein.degradation.ubiquitin.E3.RING	109	163	103	143	113.5	454	155	86.5	178	110	155.5	176	228	92	156	246	101	234.5	95	106	133	154.5	178	151	100	111	73	121.5	130	196	79	173	113	116	96	187	132	98
1008	MICRO.9258.C1	PGSC0003DMB000000626	Pot_ch10	99.82	100545	100002	OB-fold nucleic acid binding domain containing protein	0	unknown protein [Arabidopsis thaliana]	35.1	not assigned.no ontology	1202.5	592.5	1324.5	763	2096	1808.5	2068	1537	1497.5	1391.5	558	1215	1632	1000.5	415	1860	820.5	1515	1980	1722	1581	2896	2700	1137.5	1515.5	1386.5	1507	2677	1672	2016.5	1514.5	1484.5	1390	908	644	1042	1643	1491
1009	SSBN002J09u.scf	PGSC0003DMB000000103	Pot_ch05	98.12	1516503	1515813	Conserved gene of unknown function	0	NA	35.2	not assigned.unknown	44	53	61.5	67.5	49	53	49	48	65	121	55	49	94	50	49	66	48	107.5	51	53	54	57	50	52.5	50	64	51	48	59	51	48	53.5	55	56	54	59	66	52
1010	MICRO.1081.C34	No Significant Hit	#N/A	NA	NA	NA	70 kDa subunit of replication protein A	0	NA	35.2	not assigned.unknown	45	61	64	76	52	53	57	55	60	67	58	50.5	74	57	65	78	48.5	69	61	50	61	75	58	59	60.5	65	57	54	57	54.5	49	52.5	69	67.5	72.5	74	61.5	49
1011	MICRO.17452.C1	No Significant Hit	#N/A	NA	NA	NA	--	0	hypothetical protein SPCC1672.04c [Schizosaccharomyces pombe 972h-]	35.2	not assigned.unknown	39	50	58	64	50	45	46	46.5	48.5	44	50.5	49	61	48	46.5	60	47.5	63	48	45	48	48	45.5	46	49	60	47	46	55.5	45.5	48	50	49	54	47	56	59	46
1012	cSTA7K24TH	PGSC0003DMB000000133	Pot_ch11	97.73	1093310	1092782	Parallel spindle 1	0	NA	35.2	not assigned.unknown	44	52	57	58.5	47	48	45.5	45	53	46	52.5	48	65.5	47	51	67	47	66.5	50	50	49.5	51	48	49	48	63	51	47	55	48	47	50	51	55	48	55	59.5	47
1013	bf_stolxxxx_0070f06.t3ma.scf	PGSC0003DMB000000942	#N/A	95.98	54045	53872	Proteinase inhibitor I	0	NA	35.2	not assigned.unknown	59	109.5	105	83	78	78	102	83.5	133	82.5	80	91	88	79	71.5	194	115	184	101	75	82	140	124	115	126.5	76	86.5	123.5	138	90	123	136	98	72	105.5	126.5	113	85.5
1014	MICRO.8864.C3	PGSC0003DMB000000021	Pot_ch09	96.33	2435425	2435860	Protein G10	0	G10 protein; Cytochrome c and b562 [Medicago truncatula]	35.1	not assigned.no ontology	265.5	190	219	206	274	216	236	417	318	393	172	257	221	294	105.5	318	141	302	455	458	489.5	695	391	403	227	327	355	322	242	387	217	455.5	397.5	241	317	458	439	349.5
1015	DarkCorner(179)	#N/A	#N/A	#N/A	#N/A	#N/A	#N/A	1				42	100	55	54	48	46	44	46	47	150.5	50	47.5	49	46	50	54	44	62	45	44	42.5	50	45.5	45	47	56	45	44	53	47	45	45	47	54.5	45	52	57.5	47
1016	DarkCorner(180)	#N/A	#N/A	#N/A	#N/A	#N/A	#N/A	1				42	369	56	57.5	48.5	47	46	45	50	48	52.5	48	47.5	49	48	59	45	63	46.5	47	44	48	48	46	46	56	48	45	56	46	47	51	47	53	45.5	51	59	48
1017	DarkCorner(181)	#N/A	#N/A	#N/A	#N/A	#N/A	#N/A	1				46	49	56.5	53	48	45	48	44	50	45	48	47	53	49	49	60	43	67	47	46	45	50	44.5	48	44	59	48	45	58	49	48	51	48	54	46	56	64	47
1018	DarkCorner(182)	#N/A	#N/A	#N/A	#N/A	#N/A	#N/A	1				41	49	133.5	54	47	46	45	46.5	74.5	45	50	47	51	49	53	55	42	66	45	47	47	47.5	46	48	46	57	48	46	55	48.5	49	50	45	62	44.5	55	60	46
1019	DarkCorner(183)	#N/A	#N/A	#N/A	#N/A	#N/A	#N/A	1				39	45.5	55.5	52	49	45.5	44	46	91	49	49.5	48	49	49	53	60	42	68.5	43	46	47	49.5	46	46	48.5	55	49	45	62	47.5	47	48	50.5	103.5	45	50	61	46
1020	DarkCorner(184)	#N/A	#N/A	#N/A	#N/A	#N/A	#N/A	1				41	53	56	52.5	48.5	46	50	45	54	44	51	46.5	48	47	59	62	45	74	45	51	47.5	50	49	48	48	59	49	47	52.5	47	47	48	49	57	45	51.5	62	48
1021	DarkCorner(185)	#N/A	#N/A	#N/A	#N/A	#N/A	#N/A	1				41	47	57	60	47	47	47.5	49	48	45	64	45	52	50	48	58.5	43.5	57	46.5	47	46.5	49	46	46	46	55	48	48.5	59	47	47	48	50	55	50	50.5	59	49
1022	DarkCorner(186)	#N/A	#N/A	#N/A	#N/A	#N/A	#N/A	1				43	50	53	59	45	46	45	48	51	46.5	58	48	50.5	46	45.5	61.5	46	55	49	46.5	45	50	48	45.5	47	60	46	44.5	57	48	48.5	44	49.5	51	46	49	57	47
1023	DarkCorner(187)	#N/A	#N/A	#N/A	#N/A	#N/A	#N/A	1				41	48	50.5	61	45	45	45	48	48	46	53	42.5	48	46.5	46	143.5	45	54	44	47	45	52	47.5	46	48	54	48	47.5	57	48	47	48.5	51.5	53	46	52	58	47.5
1024	DarkCorner(188)	#N/A	#N/A	#N/A	#N/A	#N/A	#N/A	1				42	46	54	58	47	47	47	49	51	45	58	47	50	48.5	46.5	57.5	46	55	46	46	48.5	50	47	43	46	53	44	47	58	46	46.5	51	49	52	49	47	52	48
1025	DarkCorner(189)	#N/A	#N/A	#N/A	#N/A	#N/A	#N/A	1				42	47	51	58	48	45.5	45	46	54	44	55	45	51	48	46	57	47	56.5	44	47	45	50	45.5	48	51	53	46	44.5	55	50	46	59	47	54	46	52	51	46
1026	E1A_r60_a97(1)	#N/A	#N/A	#N/A	#N/A	#N/A	#N/A	1				297	562	540	244	664	641.5	393	249	470	459.5	363	562.5	522	409	609	313	369	222	517.5	684	266	278	426	461.5	365	607	593.5	782.5	421	491	518	505	418	647.5	781	418.5	379	411
1027	MICRO.7836.C1	PGSC0003DMB000000058	Pot_ch07	97.71	1594330	1594200	Zinc ion binding protein	0	NA	35.2	not assigned.unknown	87	69	72	78	103	75	77.5	74	85	79	90.5	83	107	65	70	89	73	104	102	106	76	87	71.5	79	72.5	88	79	88	76	78	96.5	87.5	74	79.5	94	96	88	81
1028	MICRO.334.C1	PGSC0003DMB000000290	Pot_ch01	100	562670	563089	Proteasome subunit alpha type	0	Proteasome subunit alpha type 7 (20S proteasome alpha subunit D) (20S proteasome subunit alpha-4)	29.5.11.20	protein.degradation.ubiquitin.proteasom	5344	6857	5734	4294	8129.5	12066	14130.5	8255	7867	10219	3753	4869	12466.5	7808.5	5317.5	14880.5	3396	7800	6911	6697	6398	11767	15309	6104.5	9926	10197	6097.5	15510.5	6364	13444.5	11945	13849.5	11992.5	10244	3577.5	10750	12951	13538.5
1029	BPLI9G8TH	PGSC0003DMB102000141	Pot_ch02	98.75	1431020	1430542	Zinc finger protein	0	ubiquitin-protein ligase/ zinc ion binding [Arabidopsis thaliana]	29.5.11.04.02	protein.degradation.ubiquitin.E3.RING	81	136	149	109	145	126	115	129	228	146	139.5	154	238.5	97.5	102	180	102.5	266	117.5	183	232	241	151	175.5	107	137	100	142.5	199.5	135	141	165	162	151	142.5	173	136	144
1030	MICRO.2170.C5	PGSC0003DMB000000034	Pot_ch12	99.16	2181494	2181972	Cysteine protease	0	cysteine protease [Solanum tuberosum]	29.5.03	protein.degradation.cysteine protease	2070.5	3674.5	2500	2612	3151	2351	2640	3229	7387.5	3208	3198	4114	3076	2115	2160	4905	2847.5	8771.5	3399	4729	4129.5	7080	4639	5434	2792	3054	2823	3769	2668.5	3379	4464	6049.5	5613	3470.5	5880	4295	3005	3930
1031	bf_mxflxxxx_0014e03.t3m.scf	PGSC0003DMB000000073	Pot_ch01	92.26	2002464	2002129	Gene of unknown function	0	NA	35.2	not assigned.unknown	45.5	48	57	51	56	49	47	47.5	55	48	58	51	81	51	49.5	65	46	64	52	52.5	50	55	51	53.5	47	60	49	48.5	58	53	51.5	52	51	61	52	57	59	53
1032	MICRO.2732.C1	PGSC0003DMB000000068	Pot_ch01	97.91	2103273	2102750	DNA binding	0	unknown protein [Arabidopsis thaliana]	35.1	not assigned.no ontology	77	58	77.5	67	68.5	72	62	78	90	62.5	74	66	107	58	62	81	59	81.5	73	63	60.5	83	70	59	68	78	78	64	76.5	65	64	70.5	64.5	75	63	74	74	62
1033	MICRO.3773.C3	PGSC0003DMB000000172	Pot_ch01	93.97	46081	45851	Conserved gene of unknown function	0	NA	35.2	not assigned.unknown	109	274	440	127	229	119	231	152	297	170	127	206	215	193	89	381	299	324.5	148	242.5	409	539	197	259	158	170	225	196	222.5	186	151	217	178	148.5	163	284	254.5	132.5
1034	076H05AF.esd	PGSC0003DMB102000010	Pot_ch01	97.45	2102389	2102082	Programmed cell death 7	0	NA	35.2	not assigned.unknown	123	178	234	159	262	190	220	218	351	203	179.5	234	338	168.5	123	336.5	199.5	395	222	273.5	230	432	280.5	242	182	210	182	307	267	239	243	292	328	229	159	239	218.5	266.5
1035	MICRO.704.C2	PGSC0003DMB000000387	Pot_ch11	96.15	67578	68044	Hydroxymethylglutaryl-CoA lyase, mitochondrial	0	catalytic/ hydroxymethylglutaryl-CoA lyase [Arabidopsis thaliana]	13.2.4.4	amino acid metabolism.degradation.branched-chain group.leucine	381.5	1025	782	842.5	1055.5	841	569	1126	2186	1089	1474.5	1032	715	608.5	948	1144	852	1471	793	1305	1069.5	1303	922.5	1316	631	715	733.5	725	925.5	755	1113	1205	1550	988.5	1041	1078	693	1231
1036	MICRO.4585.C1	PGSC0003DMB000000679	Pot_ch09	98.77	127460	127783	Threonine dehydratase biosynthetic, chloroplastic	0	Threonine dehydratase biosynthetic (Threonine deaminase) (TD)	13.2.5.1	amino acid metabolism.degradation.serine-glycine-cysteine group.serine	41	221	142	78	125	70	339	666	313	107	676	270.5	111	460	71	1291	993	1380	67.5	235	83.5	1956	103	779	61	114	815	57	161	178.5	708.5	528.5	3104	517	425	504	215.5	124.5
1037	MICRO.8737.C2	PGSC0003DMB000000643	Pot_ch08	98.83	70798	71736	Poly(A) polymerase beta	0	Poly(A) polymerase central domain, putative [Medicago truncatula]	27.1	RNA.processing	96.5	177.5	176	164.5	244	222.5	229	206	261	209	231.5	220	360	163	107.5	224	143	285.5	248	178	315	250	231	244	171	158	122	195	295	173	162	286	196.5	266	207	275.5	250	248
1038	MICRO.5332.C1	PGSC0003DMB000000148	Pot_ch11	97.85	1314889	1315306	EMB2656 (EMBRYO DEFECTIVE 2656); binding	0	unnamed protein product [Arabidopsis thaliana]	28.1	DNA.synthesis/chromatin structure	103	59.5	115	106	122	124	129	118	108.5	114	80	117.5	222	63	68.5	172	57	182	100	123	120.5	198	164	106	157	107	84	149	119	129.5	104	191	132	113	74.5	114.5	151	144
1039	MICRO.17971.C1	PGSC0003DMB000000948	#N/A	94.55	40526	40197	Conserved gene of unknown function	0	Plant protein of unknown function [Medicago truncatula]	35.2	not assigned.unknown	40	47.5	59	58	48	49	48	44	56	47.5	63	48	67	50	47	56	47	64	47.5	48	48	50.5	49	52	343	55	45.5	47	59	49	46	57	54	49.5	48	51	58.5	52
1040	MICRO.3013.C1	PGSC0003DMB000002184	#N/A	99.92	1786	455	Gene of unknown function	0	NA	35.2	not assigned.unknown	62	108	213.5	158.5	137	113	61	285.5	361	191	126.5	92.5	474.5	226	105	395	164.5	268.5	487	57	101.5	351	154	90	72	111	221	132	77.5	142.5	212.5	309	345	64.5	84	211	245	56.5
1041	SDBN005A07u.scf	No Significant Hit	#N/A	NA	NA	NA	--	0	NA	35.2	not assigned.unknown	40	49	55	55.5	45	46	44	46	50	46	56	46	67	47	47	55	46	54	48	45	47.5	51	48	47	44	58	46	47.5	54	49	45	53	51	51	45	56	56	49
1042	bf_swstxxxx_0056d08.t3m.scf	PGSC0003DMB101000060	Pot_ch01	98.73	1285247	1285561	Anaerobic basic leucine zipper protein	0	NA	35.2	not assigned.unknown	43	51.5	59	59	50.5	48	47	49	56.5	53	67	53	55	51.5	52	66.5	50	66	48	53	51	63.5	49	54	52	58	52	52	59.5	51	49.5	58.5	53	61.5	54	57	61	55
1043	STMHJ21TV	PGSC0003DMB000000076	Pot_ch07	95.29	1552772	1553705	Fimbrin	0	hypothetical protein [Yarrowia lipolytica]	35.2	not assigned.unknown	474	886	1560.5	911	1427	1216	894	1406	1990	1595.5	1205.5	1550	1316	809	730	1546.5	991	1812	1252	2029.5	1411	1763.5	1840	1839	754	1094	650	1512.5	1522	1412.5	1110	1629.5	2042	1575.5	1125	1438	1283	1582
1044	MICRO.4667.C1	PGSC0003DMB000000268	Pot_ch03	98.96	356962	356579	Pterin-4-alpha-carbinolamine dehydratase	0	unknown [Arabidopsis thaliana]	35.2	not assigned.unknown	7215.5	9093.5	10530	6795	12345.5	11786	11292	9993.5	22589.2	14206	13720	8055	11631	8288	9097	11391	7666	12897	12734	16718.5	19222	23819.1	12113	11740	7639	9933.5	7487	12535.5	12893	20264.8	9289	13790	11425	15971	7146.5	18601.5	13209.5	18036
1045	BF_TUBSXXXX_0008E12_T3M.SCF	PGSC0003DMB000001487	#N/A	92.31	6065	6181	--	0	NA	35.2	not assigned.unknown	42	57	72	68	76	64.5	55	52	91	72	71.5	55	75.5	60	62	87	65	89	59	78	70	90	78	64.5	52	73	62.5	82	88	69	62	64.5	73.5	59.5	57	68	69	64
1046	STMCG37TV	PGSC0003DMB000000436	Pot_ch10	95.38	242548	243002	Sensory transduction histidine kinase	0	NA	35.2	not assigned.unknown	321	573	472.5	384	620.5	545	774	305	1102	824.5	309	637	739.5	534	353.5	969.5	622	1057	345	425	1168	1264	488	371.5	275	321	493	441.5	391.5	627	369.5	886	396	760	247	655	1036	629
1047	MICRO.1206.C1	PGSC0003DMB103000013	Pot_ch04	99.75	2043659	2043259	N-acetyltransferase	0	N-acetyltransferase [Arabidopsis thaliana]	35.1	not assigned.no ontology	273	909.5	820	474.5	708.5	639	516	705	1449.5	962	1164	651.5	844	522	577	998.5	707	1169.5	538.5	772.5	985	1197	886	1014	496.5	670	475	716.5	787.5	598	664.5	893	991.5	752	827	307	653	589
1048	BF_LBCHXXXX_0003A09_T3M.SCF	PGSC0003DMB000000068	Pot_ch01	92.22	865074	864807	--	0	NA	35.2	not assigned.unknown	58	69	74	67.5	72	63.5	59	61	83.5	64	77	79	74.5	64	74	88	58.5	88	67	69	68	82	64	66	61	74	59.5	67	70	65	65.5	78	73.5	79	65	55	74	69
1049	MICRO.9670.C1	PGSC0003DMB000000072	Pot_ch05	96.16	1108083	1107307	Acyltransferase	0	acyltransferase-like protein ACYL3b [Nicotiana tabacum]	35.1	not assigned.no ontology	293	78.5	270	181.5	514	333	200	258	435	202	108	413.5	309.5	117.5	122	515.5	119	505	386	438	187.5	274	594	257	170	241	127	527	335	446.5	405	569	262	273.5	103	122	455	393
1050	MICRO.6866.C1	PGSC0003DMB000000241	Pot_ch02	97.86	232018	231464	Mitochondrial outer membrane protein porin of 34 kDa	0	unknown protein [Arabidopsis thaliana]	20.1.99	stress.biotic.misc	46	61.5	67	68	57	49.5	48.5	47	84	56	79	57	81	53	61	81.5	52	82	65	53	59	83	56.5	55.5	48	61.5	52	54	62	56	59	60	54	64	57.5	50	73	51
1051	MICRO.3915.C1	PGSC0003DMB000000297	Pot_ch12	99.26	794509	794103	Myb transcription factor	0	MYBR2 [Malus x domestica]	27.3.26	RNA.regulation of transcription.MYB-related transcription factor family	39	49	60	59	49	46	46	45	52.5	50	58	47	68.5	47	52	59.5	45	59.5	49	50	55	52	48	50	46	58	46	47	58	46.5	47	54	51	52	50	53	58.5	50
1052	BF_TUBSXXXX_0053C09_T3M.SCF	PGSC0003DMB000000150	Pot_ch06	94.44	671632	671772	G1-like6 protein	0	NA	35.2	not assigned.unknown	58	64	67.5	72	69	63	66.5	52.5	106.5	66.5	82	69	87	57	67	92.5	59	87	59	77	77	100	73	77	58	82	51.5	66	72	60.5	59	76	63	76	72	49.5	72	61
1053	MICRO.779.C15	PGSC0003DMB000000245	Pot_ch06	100	567181	567413	Hydroxyacylglutathione hydrolase cytoplasmic	0	unknown [Solanum tuberosum]	13.2.3.2	amino acid metabolism.degradation.aspartate family.threonine	1655	2788.5	2288	1915	2906	2303	2214	2967	4217	2161	3072	3306.5	2134	2218	1296	3943	2142	3406.5	2489	2979	4107	5340	2976	3894	1945	1795.5	2574	2903	3474.5	3180	3741.5	3109	3853	2763	2800.5	1706	2859	2396
1054	BF_TUBSXXXX_0035E06_T3M.SCF	PGSC0003DMB000000062	Pot_ch03	92.22	1751485	1751330	101 kDa heat shock protein	0	NA	35.2	not assigned.unknown	40	50	55.5	59	48	46	47.5	46	50	46	59	49	61.5	47	52	57	48	55	48	48	45.5	49	50	48	133	57	47	47	57.5	49	47	49	50	55	47	54	54.5	47
1055	MICRO.11810.C1	PGSC0003DMB000000105	Pot_ch01	99.36	104332	104644	SAM (And some other nucleotide) binding motif	0	Methionine S-methyltransferase (AdoMet:Met S-methyltransferase)	13.1.3.4	amino acid metabolism.synthesis.aspartate family.methionine	704.5	973	1264	1048	1389	1224	1014	1331.5	1883.5	1191	1377	1225	1221	794	789	1760	711	1322	1173	1369	1596	1635.5	1828	1441.5	897	863.5	1037	1485	1450	1086	1223.5	1544	1489	1292	873.5	1376	1088	1399
1056	MICRO.11786.C1	different hits	#N/A	99.72	1067891	1068245	Binding	0	ATK5; microtubule motor [Arabidopsis thaliana]	31.1	cell.organisation	45	53	67	68	71	52.5	56	59	62.5	56	64	88.5	65	57.5	55	65	54.5	64	55	67	57.5	61	61	56	57	62	55.5	71	62	58	61	65.5	65	64	65	63.5	71	63
1057	SDBN004H05u.scf	PGSC0003DMB000000930	SL2.10ch06	98.25	27509	27622	PPR1 protein	0	40S ribosomal protein S19-like [Solanum tuberosum]	35.2	not assigned.unknown	41	88	61	56	67	48	50	60.5	85.5	68.5	67	391	85	68	51	65.5	68	79	52	71	95	95.5	53	77	49	80	60	51	65	63.5	51	59	56.5	69	79	56	77.5	52
1058	bf_lbchxxxx_0061c10.t3m.scf	PGSC0003DMB000000184	Pot_ch04	99.39	234124	234616	N-hydroxycinnamoyl/benzoyltransferase 6	0	N-hydroxycinnamoyl/benzoyltransferase 6 [Glycine max]	16.2	secondary metabolism.phenylpropanoids	168	116	170.5	137	263	157	305	274	198	170	75	191	168	140.5	100	383	126	181	90	161	218	408	260	180	177	84	279	273	85	186	250.5	215	101.5	156	103	127.5	287.5	92.5
1059	bf_arrayxxx_0067c01.t7m.scf	PGSC0003DMB000000096	Pot_ch07	95.7	467848	468033	Protein yippee	0	NA	35.2	not assigned.unknown	85	70	182	104	133.5	185	112	98	191.5	163	82	101	238	78	86.5	124	76	151	110	47	121.5	349	146.5	50	98	190.5	79	133.5	201.5	132	101	54	157	130	45.5	56	64	105.5
1060	bf_acdaxxxx_0064f12.t3m.scf	PGSC0003DMB000029533	#N/A	92.94	1	84	--	0	NA	35.2	not assigned.unknown	115	178	273.5	146	283	141	187	201.5	243.5	188.5	193	197	225	200	124	213	161	284	155	163	209	295	236.5	181.5	124	180	117.5	164	251	174.5	196	244.5	298	200	128.5	200.5	189	339
1061	MICRO.1308.C3	PGSC0003DMB000000215	Pot_ch06	97.9	636556	636984	Cytochrome c oxidase family protein	0	cytochrome c oxidase family protein-like [Solanum tuberosum]	9.7	mitochondrial electron transport / ATP synthesis.cytochrome c oxidase	603	411	730.5	650	1069	1050	1101	913	1148	750	484.5	743	947.5	597	403	1163	432	1067	990.5	934	952.5	1425	1242	843	730	778	749	1115	968	1110	870.5	1125	829	760	452.5	762.5	1021	1048.5
1062	MICRO.4526.C2	PGSC0003DMB000000290	Pot_ch01	99.78	549936	551313	Protein farnesyltransferase alpha subunit	0	structural constituent of ribosome [Arabidopsis thaliana]	29.2.2	protein.synthesis.misc ribosomal protein	514.5	239	635	483	977.5	1718	2055	506.5	664	689	321.5	429.5	1702	1125	234	1380	439	769	1069	539	648	1701.5	1896.5	368.5	993	1254	676	2088	691.5	1638	987	1128.5	914	708	168.5	660	1309.5	1156
1063	MICRO.773.C3	PGSC0003DMB000000271	Pot_ch03	93.56	153520	154741	Ethylene response factor 5	0	ethylene response factor 5 [Lycopersicon esculentum]	17.5.2	hormone metabolism.ethylene.signal transduction	93	315.5	274	646	284.5	234.5	181	279	380	204.5	756.5	299	414	332.5	250	402	403	375	326	484	286	395.5	237.5	355	213	207	271.5	217	393.5	226.5	768	257.5	276	281.5	356.5	572	249	98
1064	MICRO.2613.C2	PGSC0003DMB000000366	Pot_ch04	97.35	14267	14529	--	0	NA	35.2	not assigned.unknown	322	304	390	330	610	545	333.5	306.5	923.5	409	473	418	647	338.5	351.5	639	318	665	680.5	437	587	662.5	564.5	374	400	446	387.5	680	510	485	441	533	418	547.5	333	545	455	547
1065	ACDA01256A08.T3m.scf	No Significant Hit	#N/A	NA	NA	NA	--	0	NA	35.2	not assigned.unknown	96	81	137	130	126	110	99	88	144	99.5	98	98	147	98	108.5	122.5	107.5	111	121	114	111.5	114	98.5	96.5	125	121	94	130	120	93	108	103	115	122	118	108.5	99.5	90
1066	MICRO.6091.C2	PGSC0003DMB000000144	Pot_ch08	99.56	749004	747868	Conserved gene of unknown function	0	unknown [Solanum tuberosum]	35.2	not assigned.unknown	46.5	56	69.5	80.5	81	60	66	55.5	114	73	73	70	94	76.5	55	92	69	97	83	62.5	62	80	68	71	60.5	75	54	66	64	57	65	81	70	91	65	98	77	59
1067	MICRO.737.C3	PGSC0003DMB000000026	Pot_ch03	99.08	546403	546729	Prli-interacting factor l	0	unknown protein [Arabidopsis thaliana]	31.1	cell.organisation	1804.5	1100.5	2307	1901.5	2745	3249	2986.5	2330.5	3405.5	1674	1260	1900	3311	1869	1197	2379.5	1126	3110	3172	1933.5	2804.5	5697.5	3385	2501	2106.5	2326	1889.5	3477	1716	2748	2325.5	2082	2415	1865	1096	1447	2814	2285
1068	BF_LBCHXXXX_0015C03_T3M.SCF	No Significant Hit	#N/A	NA	NA	NA	--	0	NA	35.2	not assigned.unknown	44	51	54.5	72	50	49	49.5	48	55	46.5	57	50	88	49	55	64.5	50	59	48	49	47	52	53	52	49	56	48.5	49	59	54	48.5	54	53	54.5	48	58	62	50
1069	SSBN003I05u.scf	PGSC0003DMB000000265	Pot_ch02	99.4	531239	530906	Trehalose-6-phosphate synthase	0	hypothetical protein OsI_019938 [Oryza sativa (indica cultivar-group)]	3.2.3	minor CHO metabolism.trehalose.potential TPS/TPP	59.5	69	129	92	67	73.5	69	63	112	70.5	66	63	143	95	60.5	116	119	110	73	81	128.5	139	80	72	84	86	66	79.5	101	82	64	71	74	76	67.5	92.5	79	67
1070	POCBD86TP	PGSC0003DMB000000344	Pot_ch12	99.16	470697	471292	Translocase of inner mitochondrial membrane TIM23	0	Os03g0114900 [Oryza sativa (japonica cultivar-group)]	29.3.2	protein.targeting.mitochondria	45	64	59	70.5	67	52	48	65	83.5	51	81	67.5	93	53	65	66	60	85	51	52	49	58	68	53	76	71	57	60	58	59	47.5	68	57	72	49	61	61	54
1071	MICRO.13448.C1	PGSC0003DMB000000209	Pot_ch06	94.93	836393	836865	--	0	NA	35.2	not assigned.unknown	42	49	55	83	53	46	49	46	50	48	62	50	66	48	52	62	52	63	47	44.5	49	50	52	50	120.5	58	47.5	48	57	51	44	53	49.5	53	52.5	56	58	50
1072	bf_cswbxxxx_0027b06.t3m.scf	PGSC0003DMB000000467	Pot_ch01	93.97	70752	70369	Transcription initiation factor	0	NA	35.2	not assigned.unknown	61	65	101	116	75	54	79	78	139	56	102	90	83	61	86	75	86	129	77	85	104.5	98	58.5	59.5	67	103.5	66	58	63.5	97	69	93	90.5	121	51	107	71	115.5
1073	MICRO.17907.C1	PGSC0003DMB000000376	Pot_ch12	99.39	64390	64061	Phosphoinositide 5-phosphatase	0	phosphoinositide 5-phosphatase [Arabidopsis thaliana]	30.4	signalling.phosphinositides	46	57	63.5	102	55	57	52	53	74.5	58.5	65	56	104	57	65	73	58	77	54	57.5	59	68	56	58	55	65	50	54	67	57	53	57	63	63	59	66.5	60	58
1074	STMDC90TV	PGSC0003DMB000000081	Pot_ch08	100	217393	217087	Chlorophyll(ide) b reductase NOL, chloroplastic	0	oxidoreductase [Arabidopsis thaliana]	26.22	misc.short chain dehydrogenase/reductase (SDR)	310	438	542.5	612	865	622	572.5	646	1049	591.5	465	571.5	568	483	428	679	401.5	752	720.5	712.5	922	945	661	759	486	474	417	696	667	581	571	671	640	645.5	558	666	558.5	627.5
1075	cSTA41M1TH	PGSC0003DMB000000240	Pot_ch08	98.59	234158	234299	Ubiquitin-protein ligase	0	NA	35.2	not assigned.unknown	46	57.5	64	321	54	55	55	54	58.5	51	64	57	97.5	56	57	69	51	85.5	52	56	58	64	63	56	49	62	55	59	62	58	56	57	63	61	49.5	58	62.5	59.5
1076	MICRO.7300.C1	PGSC0003DMB000000262	Pot_ch07	98.97	400178	398140	Ubiquitin-protein ligase	0	unknown protein [Arabidopsis thaliana]	35.1.3	not assigned.no ontology.armadillo/beta-catenin repeat family protein	798	788	1676	1075	1525	1174	1137.5	1339	1664	1273	929	1160	1152	1413.5	677	1453	1257	1510.5	1598	1416	1688	1590	1471	1352	1204	1302	1137.5	1868	1552	1104	1202	1312.5	1368	1419	1031	1354	1024	1184
1077	MICRO.13143.C1	PGSC0003DMB000000482	Pot_ch03	96.58	402975	403232	Signal recognition particle 54 kDa protein 1	0	Signal recognition particle 54 kDa protein 1 (SRP54)	29.3.4.99	protein.targeting.secretory pathway.unspecified	591	552	1005	873	967	874.5	873	922.5	1293	964	602	969	962.5	548	453	1549	538	1305	1146	1131	1316	1646	1316	1025	770	845	677	1341	1101	908	910	1052	1164	962	648	1114.5	934	874
1078	bf_arrayxxx_0030a02.t7m.scf	PGSC0003DMB000000145	Pot_ch05	97.33	651577	652099	Conserved gene of unknown function	0	unknown protein [Arabidopsis thaliana]	35.2	not assigned.unknown	58.5	103	95	393	76	67.5	59.5	93	122.5	94.5	142	82.5	90	71	82	106	74	117	83	97	101	92	76	106	68	82	78.5	68	102.5	70	89	77	115	96	126	103	75	75
1080	MICRO.7442.C2	PGSC0003DMB000000009	Pot_ch11	100	1011750	1012047	Conserved gene of unknown function	0	unknown protein [Arabidopsis thaliana]	35.2	not assigned.unknown	634	1099	1254	1008	1448.5	986	923	1506.5	2034	1349	1216	1312	1134.5	780	1032	1641	932	1589	1286.5	1748	1540	1809	1478	1435	947.5	843.5	894	1539	1043.5	976	1727	1145	1478	1206.5	1498	1534.5	1036	1116
1081	MICRO.6270.C2	PGSC0003DMB000000219	Pot_ch03	100	569438	569857	Peptide-N4-(N-acetyl-beta-glucosaminyl)asparagine amidase A	0	unknown protein [Arabidopsis thaliana]	35.2	not assigned.unknown	152	133	192	394	232	157	238	356	361.5	243	105	223	247	141	125.5	408	153	461	253	285	272.5	602	250.5	199	170	157.5	240	223	210	213	302	253	305	235	168	266.5	253	280.5
1082	MICRO.11958.C1	PGSC0003DMB000000062	Pot_ch03	97.05	1365791	1366364	L-asparaginase	0	L-asparaginase precursor (L-asparagine amidohydrolase) [Contains: L-asparaginase subunit alpha; L-asparaginase subunit beta]	13.2.3.1	amino acid metabolism.degradation.aspartate family.asparagine	550.5	427	724.5	613.5	1150	530	637	959	775	893.5	549	871	723	413.5	277	1353	326	985	854	1162	976	1380	1089	728	748.5	501	557	1195	868	692	824	977	1049	690.5	607	809	824	679
1083	ACDA00800C08.T3m.scf	PGSC0003DMB102000010	Pot_ch01	95.89	2158355	2158425	--	0	NA	35.2	not assigned.unknown	103	118	127.5	401	172.5	124	111	106.5	215	118.5	167	169	252	106	103	179	138	176	99	118.5	169	170	117.5	108	230.5	114	132	129	125	113	113	118	115	127	145	138	127.5	105
1084	ACDA03789D09.T3m.scf	PGSC0003DMB102000099	Pot_ch02	98.82	1000978	1000894	Pyrophosphate--fructose 6-phosphate 1-phosphotransferase subunit beta	0	NA	4.05	glycolysis.pyrophosphate-fructose-6-P phosphotransferase	40	48	56.5	321	48	45	47	47.5	528	46	56	47	94	48.5	51	59	46	62	47.5	47	49	52	46	49	50	60.5	49	46.5	54	46	50	51	53	55	45	51.5	61	48.5
1085	bf_arrayxxx_0074f01.t3m.scf	No Significant Hit	#N/A	NA	NA	NA	Conserved gene of unknown function	0	hypothetical protein [Arabidopsis thaliana]	35.2	not assigned.unknown	43	50	57	79	51	47	49	48	281	49.5	54	52	86	49	57	60	49.5	70	52	49	50	54	50	51.5	49.5	60.5	49.5	47	61	50	46.5	52	52	56	46	56	66	49
1086	MICRO.4053.C1	PGSC0003DMB000000292	Pot_ch08	98.64	251808	251074	Vesicle-associated membrane protein	0	structural molecule [Arabidopsis thaliana]	31.4	cell. vesicle transport	41.5	52	58	64	50	48	50	47	60	47	59	49.5	60	52	53	61.5	49	70.5	53	49.5	46	50	45	48	48	57	46	48	57	51	47	53	51	56	48.5	55.5	58.5	50
1087	cSTB27K13TH	PGSC0003DMB000000158	Pot_ch06	99.75	724604	724197	Protein phosphatase 2a, regulatory subunit	0	Protein phosphatase 2A, regulatory B subunit, B56 [Medicago truncatula]	29.4	protein.postranslational modification	514	409	767	569	922	752.5	806	885.5	1224.5	816.5	389.5	838.5	1027	467	401	1231	442	1274	850.5	1062	1052	1464.5	1226	825	707	632	467	1162	1018	855	1075	974	1051.5	799	443	848	899	957
1088	MICRO.16967.C1	PGSC0003DMB000000287	Pot_ch02	99.72	353785	353075	Root phototropism protein	0	BTB/POZ; Superoxide dismutase, copper/zinc binding; NPH3 [Medicago truncatula]	27.3.99	RNA.regulation of transcription.unclassified	818	654	1303	960	1527	1157	1190	1391.5	2045	1297	621	1242	1272.5	872.5	625	1784	902	1912	1320	1604	1956	2549	1912	1302.5	1198.5	1072.5	955.5	1849	1401	1161	1451.5	1380	1644	1241.5	878.5	1406	1207	1555
1089	MICRO.1949.C1	PGSC0003DMB101000128	Pot_ch06	97.05	881843	881065	Binding	0	NA	35.2	not assigned.unknown	108	174	150	164	162.5	155	106	119	353	182	213	134.5	239	144	205	165	207	266	143.5	0	262	171	116	140	116	164.5	135.5	133.5	140	101.5	185	128	147	188	159.5	237	111	134
1090	MICRO.331.C94	PGSC0003DMB000000566	Pot_ch12	95.27	220652	221383	Stress-associated protein 10	0	DNA binding / zinc ion binding [Arabidopsis thaliana]	1.01.01.02	PS.lightreaction.photosystem II.PSII polypeptide subunits	150	448.5	2593.5	249.5	2246	1011	1352	3329.5	386.5	2470	3110	313.5	1618	1661	291	2821.5	280.5	326	1339	314.5	2123.5	373	307	324	377	276	283.5	313.5	3066	213	345	318.5	321	307	393	2388.5	1701	209
1091	MICRO.14166.C2	PGSC0003DMB000000004	Pot_ch02	97.71	2648363	2647184	Class III peroxidase	0	peroxidase [Arabidopsis thaliana]	26.12	misc.peroxidases	791	1045	3891	1864	1333.5	4068	3454	3142	2406.5	1153	599.5	2414	3273	3823	480	4521.5	1382	2231	3668	3180	6139	5593.5	2179	3003.5	2669	2144	2128	1649.5	3783	1889.5	4107	2334	2949	3087	980.5	1813	1442	4922.5
1092	MICRO.13300.C1	PGSC0003DMB000000004	Pot_ch02	99.56	3800283	3799831	Vacuolar protein sorting protein	0	ARE1-like protein; 78992-73047 [Arabidopsis thaliana]	35.1	not assigned.no ontology	39	51	56	60.5	50	382	46	45	107	47	55	46	78	47	49	59	45	70	50	45.5	44	51	45.5	49	45.5	56	44	44.5	61	47	47	48.5	50	56	48	53	57.5	48.5
1093	MICRO.8443.C1	PGSC0003DMB000000511	Pot_ch12	98.46	255791	255467	Early nodulin	0	early nodulin 93 protein [Populus alba x Populus tremula var. glandulosa]	35.2	not assigned.unknown	45.5	47.5	61	62	53	136	53	52.5	52	49	61	58	75	49	50	79	43	77	60.5	51	49	60	49	57	47	61	49	49.5	61	53	60	52.5	62	54	56	56	66	50
1094	MICRO.9354.C2	PGSC0003DMB000000142	Pot_ch03	98.87	1178073	1177544	Ycf20	0	Protein of unknown function DUF565 [Medicago truncatula]	35.2	not assigned.unknown	1880	3007	3886	2282	4309	3560.5	3474	4987.5	7305	4350.5	2917	4229	3803	3333	2101	5594	3130	5443	4112.5	4735	5816	5846	5161.5	4872	3246	2891	3100.5	4558.5	5236.5	3531	4332	3764	5252.5	3592	4038	4511	3426	3553.5
1095	MICRO.9008.C1	PGSC0003DMB000000623	Pot_ch11	97.22	55449	56483	Dof domain, zinc finger family protein	0	Dof domain, zinc finger family protein [Solanum demissum]	27.3.08	RNA.regulation of transcription.C2C2(Zn) DOF zinc finger family	73	113.5	134	125.5	154	121	153.5	165.5	216	164	112	190	171	117	90	256.5	77	279	128	176.5	114	285.5	204	171	121.5	137.5	117.5	193	188.5	132.5	188	153	184	130.5	132	159	173	179.5
1096	MICRO.2693.C1	PGSC0003DMB000000555	Pot_ch01	94.35	177423	177704	Tyrosyl-tRNA synthetase	0	Tyrosyl-tRNA synthetase [Nicotiana tabacum]	29.1	protein.aa activation	82	82.5	123	111	115	106	103	123	145	101	100.5	116	399	83	73.5	130	89	200	112	119	148.5	201	130	110	96.5	115	94	123	156	107.5	95.5	105.5	107	94	82	116	112.5	97
1097	MICRO.7455.C1	different hits	#N/A	96.13	4289065	4287731	--	0	NA	35.2	not assigned.unknown	468	740	852	321	805	1171	954	698	1182	1004	1375	1270	1555	907.5	779.5	2010	376	770.5	876	1168.5	1591.5	1601.5	1219.5	1208	749	584	510.5	1195	1042	594	939	1096	1082	1256	556.5	2654.5	1041	648.5
1098	cSTB14N15TH	PGSC0003DMB000000319	Pot_ch09	100	439166	439281	Chromosome transmission fidelity factor	0	unknown protein [Oryza sativa (japonica cultivar-group)]	35.2	not assigned.unknown	53.5	52	73	67	59	63.5	60	56.5	72	54	57	58.5	87.5	60	52	77	52	80	68	60	61.5	69	70	56	64	69.5	58	68	66	60	60	63	62	68	49.5	69	69	59.5
1099	MICRO.12689.C1	PGSC0003DMB101000282	Pot_ch07	98.02	214106	214661	Receptor kinase	0	receptor protein kinase [Ipomoea trifida]	30.2.24	signalling.receptor kinases.S-locus glycoprotein like	73	73.5	132	70.5	104.5	61	78	93.5	90	135	164.5	99	97	116	75	126	65	111	88	90	91.5	182	141	97	100	118	161	133	83.5	140	79	188	204.5	190	163	108.5	83.5	208
1100	SDBN006H09u.scf	different hits	#N/A	95.95	3746	3967	--	0	NA	35.2	not assigned.unknown	40	55	54	54.5	48	45	47	45	56	46	54	50.5	87	49	48	62	46.5	67.5	48	45	48	53	47	47.5	48	55	45.5	52	88	50	47	49	49	56	48	58.5	62	48.5
1101	DarkCorner(190)	#N/A	#N/A	#N/A	#N/A	#N/A	#N/A	1				40	118	56.5	56	47	44	45	47	46	110.5	52	47	51	48	47	56	45	63	46	45	46	49	47	46	45	57.5	48	47	53	47	46	50	49	54.5	44.5	55	59	45
1102	DarkCorner(191)	#N/A	#N/A	#N/A	#N/A	#N/A	#N/A	1				39	48	56	56	44	45	45	46	47.5	46	49	48	51	48	52	60	47	63	47.5	46	44	52	45	45	47	56	47	45	53	49	46	48	48	53	47	54	62	48
1103	DarkCorner(192)	#N/A	#N/A	#N/A	#N/A	#N/A	#N/A	1				39	46.5	333	50	48.5	47	45	47.5	72	45	49	47	50	48	51	59.5	46	63	49	46	47	48	45	45.5	46	54	46	46	53	47	45	48.5	51	57	44	58	61	46
1104	DarkCorner(193)	#N/A	#N/A	#N/A	#N/A	#N/A	#N/A	1				38	47	110	52.5	46	46.5	44	46	312	46	50	46	50	48	51	61	45.5	70.5	48	43	46	49	49	44	48	51	48	45	57	50	48	51	49.5	63	46	53	62	47
1105	DarkCorner(194)	#N/A	#N/A	#N/A	#N/A	#N/A	#N/A	1				41	48	54	54	50	44	46	44	54	47	51	48	46.5	51	58.5	61	44	73	47	48	46	48	47	46	44	57.5	45	47	55	49	49	46.5	48	56	47	53	60	44
1106	DarkCorner(195)	#N/A	#N/A	#N/A	#N/A	#N/A	#N/A	1				41	50.5	51	58	44.5	46	44.5	45	50.5	46	59	46	52	47	49	69	45	52	47	48	48	52	47	47	46	57	45	46	58	49	47	49	50	55.5	49	51.5	57.5	48
1107	DarkCorner(196)	#N/A	#N/A	#N/A	#N/A	#N/A	#N/A	1				40	48	54	58.5	45	48	47	49	47	46	56	45	52	49	46	210.5	44	55	48	45	44	51	46	47	46	52.5	47	47	57.5	50	47	49	49	55	44	52	55	49
1108	DarkCorner(197)	#N/A	#N/A	#N/A	#N/A	#N/A	#N/A	1				42	47	54	56	45	47	45	51.5	47	46	56	45	49	48.5	45.5	133	45	54	49	47	47	51	47	48	45.5	52	47	46.5	58	47	45.5	46	50	54	49	54	58	50
1109	DarkCorner(198)	#N/A	#N/A	#N/A	#N/A	#N/A	#N/A	1				40	48.5	53	55	46.5	48.5	47	48	51	47.5	55.5	47	52	48	48	56	45	53	46	47	45	50	47	45	47.5	53	48	44.5	55	46	47	57	51	52.5	46	53	55	48
1110	DarkCorner(199)	#N/A	#N/A	#N/A	#N/A	#N/A	#N/A	1				43	46	55	55.5	43	45	47	46	48.5	44	53	45	52	48	49.5	55	45	57	46	46	44	49	48	45	44	54.5	44	46	54	50.5	48	80	51	54.5	46	52	56	49
1111	BF_CSCHXXXX_0025C10.T3M.SCF	No Significant Hit	#N/A	NA	NA	NA	--	0	NA	35.2	not assigned.unknown	42	49	54	61	47	45	47	46	52	45.5	56	46	64	48	50	62	48.5	57	47	47	45	50	46	45.5	46	54	48	46	64	51	46	59	49	53	50	54	60	52
1112	cSTB44L3TH	PGSC0003DMB000000202	Pot_ch05	99.63	261826	261555	Coronatine-insensitive 1	0	coronatine-insensitive 1 [Lycopersicon esculentum]	17.7.3	hormone metabolism.jasmonate.induced-regulated-responsive-activated	56	66	80	73	71	68	64	66.5	104	72	77.5	66.5	125.5	64	77	91	71	94.5	71	71.5	96	89	75.5	76	65	74	61	74	78	69	76	78	84	76	69	78	76	75
1113	bf_mxlfxxxx_0067a07.t3m.scf	PGSC0003DMB000000461	Pot_ch06	93.53	425981	426114	DNA binding protein	0	NA	35.2	not assigned.unknown	44	50	58	56	47.5	49	49	46	50	50	66.5	51.5	88	50	53	62	50.5	65	52	46	50	57.5	52	49	50	57	47	46	60	53	50	52	52.5	55	48	51	62	52
1114	MICRO.16355.C1	PGSC0003DMB000000096	Pot_ch07	99.54	469698	469480	Protein yippee	0	unknown protein [Arabidopsis thaliana]	35.2	not assigned.unknown	720	512	660	625	1059.5	703.5	931	1013	1387	769	732	756	962.5	632	352	1286	584	1304.5	1045	1269	1128.5	1285	1259.5	1109	887.5	552.5	694.5	1256	750	1023	1029	1403	798.5	691	853	1060	1032	875
1115	MICRO.6010.C1	PGSC0003DMB000000244	Pot_ch02	97.69	463722	463123	UDP-glucosyltransferase family 1 protein	0	glucosyltransferase-2 [Vigna angularis]	17.4.1	hormone metabolism.cytokinin.synthesis-degradation	50	59	74	57	63	61	58	48	67	53	66	63	91	55.5	54	74	52.5	73	55	64	73	88	62	71	57	68	49	54	84	60.5	56	72	67	66	57	71	71	60
1116	bf_mxflxxxx_0064c04.t3m.scf	PGSC0003DMB000000202	Pot_ch05	96.95	563288	562544	Folylpolyglutamate synthase	0	NA	25	C1-metabolism	676	793.5	1155	928	1874	1359	1376	1413.5	2308	1280	750	936	1292	937	768	1510	1067	1637	1578.5	1436	1827	2232	1810	1413	1115	1196	1210	1906.5	1357	1543	1438	1753	1427	1381	1005.5	1330	1320	1302
1117	bf_ivrootxx_0048b08.t3m.scf	PGSC0003DMB000000191	Pot_ch08	100	513484	513630	Galactokinase	0	ARA1 (ARABINOSE SENSITIVE 1); ATP binding / galactokinase [Arabidopsis thaliana]	3.8.1	minor CHO metabolism.galactose.galactokinases	140	139	169.5	125	147	202.5	196.5	152	277	189	237	178.5	222	122	136	259	141	389	176	154	201	390	214	181	136	153.5	121	170.5	193.5	206	136	247.5	157	159	129	257	239.5	155
1118	STMJM75TV	PGSC0003DMB000000048	Pot_ch08	97.9	628833	628502	Cellulose synthase CslG	0	cellulose synthase-like protein CslG [Nicotiana tabacum]	10.2	cell wall.cellulose synthesis	361	787.5	200	1189	2122	1077.5	1029	853	2808	1448	2334	1649	428	455	629.5	2234	618.5	2173	332	538	212	977.5	598.5	1152.5	197	565	814	433	202	855	682	2834	2081.5	1846	1271	2475.5	413	1780
1119	MICRO.12089.C1	PGSC0003DMB000000131	Pot_ch11	94.21	703453	703916	Chromatin assembly factor I P60 subunit	0	NA	35.2	not assigned.unknown	375	159.5	386	332	582	448.5	466	574	425	339	148	307	775	255.5	124	534	189	497	469.5	477	400.5	881	722	327	431	330	387	746	357	562	399.5	512	456	325	153	366	498	472
1120	ACDA03814F10.T3m.scf	PGSC0003DMB000000044	Pot_ch06	91.84	1360767	1360573	Elongation factor 1-alpha	0	NA	29.2.4	protein.synthesis.elongation	701.5	636.5	1385.5	609.5	1420	1584	1319	765	2581	1294.5	551	1152.5	2597.5	842	471	1983	938	3141.5	733	1296.5	2303	5679	1843	1530.5	870.5	1496	522	1345.5	2053	1984	775.5	1711.5	1314	1338.5	489	1550	1563	1346
1121	MICRO.6964.C1	PGSC0003DMB102000010	Pot_ch01	99.59	3220397	3219669	Homeobox protein	0	ATHB-12; transcription factor [Arabidopsis thaliana]	27.3.22	RNA.regulation of transcription.HB,Homeobox transcription factor family	41	125	57.5	57	53	44	45	55	60.5	50	85.5	54	66	49	49	59.5	52	59	49	51	48	68	49.5	49	45	56	98	48	55	46	68	54	61	56	443	49	56	52
1122	MICRO.5815.C1	PGSC0003DMB000000172	Pot_ch01	99.1	530630	530076	Conserved gene of unknown function	0	PREDICTED: hypothetical protein [Mus musculus]	35.2	not assigned.unknown	734	1484	1341.5	906.5	1687.5	887	1090	1684	1718	1442.5	782	1589	1136.5	805	1003.5	1991	1270	1639	1155	2385	1546	2381	1468.5	1318	929.5	1024	1316	1489.5	1137.5	1112	2003	1905.5	2270.5	1248	1515	1851	1292	1433
1123	MICRO.5731.C1	PGSC0003DMB000000003	Pot_ch05	100	841277	841611	ABC transporter G family member 32	0	ATPase, coupled to transmembrane movement of substances [Arabidopsis thaliana]	34.16	transport.ABC transporters and multidrug resistance systems	85	150	211	130	213	180.5	175	192	295	226	113	220	194	140	76	277	157	350	167.5	218	237	239	264.5	264.5	314.5	138	135	223	214	183.5	191	296	301	180	196	181	182	192
1124	MICRO.347.C50	PGSC0003DMB000000096	Pot_ch07	99.2	178326	178822	GTP-binding protein	0	GTP binding [Arabidopsis thaliana]	30.5	signalling.G-proteins	5992	6858.5	15517	7341	9665	13201	9529.5	11659.5	16656	16019	7400	9490	10227	9989	4847	18210.5	10089	15580.5	9818.5	7895	18280	32274.6	17714.5	8823.5	10113.5	11844	7497.5	17054	20733.2	11132	9764.5	11613	17852	9083.5	4478	7078.5	7573	11200
1125	STMCP05TV	PGSC0003DMB000000039	Pot_ch03	92.52	264942	264583	Scramblase family protein	0	NA	35.2	not assigned.unknown	101	103	124	112	123.5	95.5	135	129	127	90.5	87	125.5	123	79	75	172.5	73	119.5	82	116	99	261	111	88	80	93	103.5	93	147	161.5	104.5	163	93	131	82.5	93.5	90	94.5
1126	MICRO.10839.C1	PGSC0003DMB000000789	SL2.10ch08	98.65	40994	40478	Ring finger protein	0	NHL8; ubiquitin-protein ligase/ zinc ion binding [Arabidopsis thaliana]	29.5.11.04.02	protein.degradation.ubiquitin.E3.RING	154	202	300.5	241	320.5	245.5	247	281.5	414	251.5	272	255.5	361.5	218.5	143	365	221.5	372	288	292.5	314.5	494	319	327	269	224	209.5	285.5	335	297	244	349	350	236	232	330	248.5	346
1127	MICRO.6468.C1	PGSC0003DMB000000147	Pot_ch08	97.67	1179157	1180833	Potassium channel tetramerization domain-containing protein	0	protein binding / voltage-gated potassium channel [Arabidopsis thaliana]	34.15	transport.potassium	93	200.5	210	159	287.5	250.5	210	304.5	369	231.5	275	230	299	276	134.5	334	180	227.5	276	258.5	318	410	235	300	240	170	156	240	324	252.5	203	317	258.5	287	251	367	253	236
1128	MICRO.7258.C2	PGSC0003DMB101000278	Pot_ch10	99.8	548488	549501	Holocarboxylase synthetase	0	hypothetical protein MtrDRAFT_AC141113g10v1 [Medicago truncatula]	35.2	not assigned.unknown	58	65	88	59	80.5	81	76	84	89	58	66	73	70	49	56	99	66	105.5	56.5	71	57.5	67.5	60	51	78.5	72	70	56	86	91.5	83	62	69	84.5	77	97	91	69
1129	bf_arrayxxx_0037c12.t7m.scf	PGSC0003DMB000000578	Pot_ch06	98.86	267581	267320	Copine	0	BON1 (BONZAI1); calcium-dependent phospholipid binding [Arabidopsis thaliana]	35.1	not assigned.no ontology	558	575	1038	646	1024	825	944.5	929	1367.5	882.5	672.5	856	1041.5	739	541	1507	823.5	1274	964	1180	1465.5	1624	1099	1008	800	730.5	711.5	1055	1082.5	1124	923.5	1271.5	1163	994	592	1099.5	996	1191
1130	POCCB19TV	PGSC0003DMB000000196	Pot_ch11	94.44	951341	951538	MRNA capping enzyme family protein	0	mRNA capping enzyme, C-terminal domain containing protein, expressed [Oryza sativa (japonica cultivar-group)]	35.2	not assigned.unknown	38.5	47	55	57	48	47	44	48	52	46.5	62	48	61	48	51	58	45	60	46	49	48	53.5	48	48	46	56	46	48	56	49	48	52	53	54.5	47	52.5	59	48
1131	bf_mxlfxxxx_0021d03.t3m.scf	No Significant Hit	#N/A	NA	NA	NA	--	0	NA	35.2	not assigned.unknown	42	52	67	56	59	53	51	52	59	53.5	66	54	63	52.5	49.5	64	50	62	59	57	53	63.5	54	55.5	52	65.5	50.5	57.5	63	54.5	58	61	61	63	55	53	69	53
1132	BPLI12I10TH	PGSC0003DMB101000381	Pot_ch04	100	272703	272377	Cytochrome B5	0	NA	35.2	not assigned.unknown	111	132	153.5	110	168	143.5	144.5	166	181	161	128	155	135	118	108	217	123	186	121	175.5	176	223	192	174	137	123	122	161	146	153	155	184	168	141	133	58	156.5	151
1133	MICRO.8487.C2	different hits	#N/A	95.35	1563412	1563810	--	0	LysM domain-containing receptor-like kinase 4 [Medicago truncatula]	9.1.2	mitochondrial electron transport / ATP synthesis.NADH-DH.localisation not clear	881.5	584	79	686	1330	739	740	933	1274	1641	1542.5	916	158	1180	525	1491	551	1171	2181	2199	1273	153	1287.5	839	667	689	655	1077	1196.5	1474	1853	1972	1241	780	1665	270.5	1646	889
1135	MICRO.17178.C1	PGSC0003DMB000000412	Pot_ch01	97.38	213032	212542	F-box family protein	0	NA	35.2	not assigned.unknown	46	51	61	63	56	55.5	53	49.5	61	53	59	61	190	53	55	71	51	73	51	51.5	55	65.5	59	54.5	55	63	49	59	60	61	54	63	58	60	49	54	62	55
1136	POCD754TP	No Significant Hit	#N/A	NA	NA	NA	--	0	Complement factor B precursor (C3/C5 convertase) [Contains: Complement factor B Ba fragment; Complement factor B Bb fragment]	35.2	not assigned.unknown	47	54	61	63	55.5	53	53	45	61	54	63	57	255	52	58	68	53	63.5	52	50	52	59	55	55	50	62	50	52	60	55	48	58.5	56	59	50	56	59	52
1137	BF_CSCHXXXX_0049H04.T3M.SCF	PGSC0003DMB102000060	Pot_ch02	99.26	272482	272075	Conserved gene of unknown function	0	unknown protein [Arabidopsis thaliana]	35.2	not assigned.unknown	341	221	368.5	264	673	504	497	276	485	304	292.5	395	638.5	308	195	513	234	370.5	481.5	536	597	672	707	459.5	417.5	395	266	690	473	491	403	427	444	460	360	179	344	585
1139	MICRO.12536.C1	PGSC0003DMB000000365	Pot_ch11	93.42	462857	463479	Pullulanase	0	NA	35.2	not assigned.unknown	47.5	51	53	63	58	55	43	45.5	77.5	57.5	61	45	77	53	50	62.5	57	71	45	58	58	72	54	57.5	77	55	47	58	55	60	54	52	60	56	48	51	61	53
1140	bf_mxflxxxx_0030g10.t3m.scf	PGSC0003DMB000000056	Pot_ch12	95.89	705200	704763	--	0	NA	35.2	not assigned.unknown	52	58	63	86	59	55	57.5	63	121.5	52	68	72	114	70	102	90	65	95	73	91	60	84	70	87	72	72	57	73	69	95	70	86.5	76	92	68	83	72	84
1141	POCB449TP	No Significant Hit	#N/A	NA	NA	NA	--	0	major vault protein, isoform CRA_b [Homo sapiens]	35.2	not assigned.unknown	42	49	53	58	48	48	48	44.5	51	49	59	192	58	49	51	60	49	63	45	48.5	50.5	51	47	52	45.5	58	49	46.5	54	52	48	53	50	56	44.5	55	58	45
1142	MICRO.7813.C2	PGSC0003DMB000000255	Pot_ch06	98.18	699206	698933	Autophagy protein ATG3	0	unknown protein [Arabidopsis thaliana]	29.5.02	protein.degradation.autophagy	43	49	61	61.5	57	50	51	49	58	51	58	357	87.5	47	56	61	46	60	51	53	50	54	52.5	49.5	52	61	49	51	57	47	47.5	56.5	53	57	52	57	59	53
1143	STMCK21TV	PGSC0003DMB000000835	SL2.10ch01	97.09	32735	33043	Calcium ion binding protein	0	NA	35.2	not assigned.unknown	43	51.5	60	62.5	57	48	48	48	65	48	62	53	132	50	55.5	63	50	70	50	51	58	64	50	54.5	53.5	60.5	49.5	49	59	52	52	56.5	57	57	52	57.5	59	49
1144	bf_suspxxxx_0063e03.t3m.scf	PGSC0003DMB000000616	Pot_ch08	96.65	34072	34456	--	0	NA	35.2	not assigned.unknown	38	48	55	62	44	45	45	47	50.5	44	59	48.5	51.5	51	51	57	47	56.5	46	46	47	49	44	46	46	59	47	49	55	48	45	53	51	55	45	52	56	49
1145	TBSK01154FA02.t3m.scf	No Significant Hit	#N/A	NA	NA	NA	Kunitz-type proteinase inhibitor	0	NA	35.2	not assigned.unknown	44	230	823	520	1204	450	179	1598	2559	83	140	1973	741.5	1158.5	57	3900.5	4495	4951	580	106	66	1997	1130	990	119.5	426	1301.5	892	256	63	2129	1973	4024	385	2126.5	63.5	1451	135
1146	MICRO.9927.C1	PGSC0003DMB000000222	Pot_ch06	91.96	397787	398148	Transcription initiation factor IIE subunit beta	0	hypothetical protein [Trifolium pratense]	27.2	RNA.transcription	82	118	145	115.5	127	135.5	121	109	227	143.5	140	130	172.5	93	99	188	111	214	117	134	148	272.5	164	155.5	101	129.5	105	136	176	127	112.5	171	137	134	106	138	147.5	121.5
1147	bf_swstxxxx_0022h11.t3m.scf	PGSC0003DMB000000420	Pot_ch04	93.02	361478	361773	Extensin	0	NA	35.2	not assigned.unknown	40	48	53	63	48.5	45	48	44	51	45	56	46	94	49	52	56	47.5	59	48	45	49	54	47.5	50	47	55	45	48	59.5	52	47	52	50	54.5	46	51	57	52
1148	MICRO.7306.C1	PGSC0003DMB000000017	Pot_ch11	100	2445133	2445003	J domain-containing protein spf31	0	Heat shock protein DnaJ [Medicago truncatula]	20.2.1	stress.abiotic.heat	560	423	986	440	1259	591	564	584	1416	581	698	527	611	417	556	1462	630	1228	1198.5	1285	832.5	947	1345	1112.5	789	823.5	834.5	1507.5	612	585.5	1311.5	799	681	1062	528	634	934	555.5
1149	MICRO.13403.C1	PGSC0003DMB000000032	Pot_ch04	96.55	1558478	1559085	Conserved gene of unknown function	0	NA	35.2	not assigned.unknown	104	360	279.5	302.5	231	192	209.5	121	478	356	458	241	237	181	378	184	184.5	326.5	290	334	392.5	290	230	481	159	244	150	216.5	356.5	162	178	342.5	405	256	131.5	288	219	290
1150	POCDM45TV	PGSC0003DMB000000226	Pot_ch04	94.3	901233	901618	Peptidylprolyl isomerase	0	ROF1 (ROTAMASE FKBP 1); FK506 binding / calmodulin binding / peptidyl-prolyl cis-trans isomerase [Arabidopsis thaliana]	35.2	not assigned.unknown	267	346	453	446	520	456.5	417	564	855	476	430	440	600.5	340	286	723	343	789.5	500	497.5	505	856	658.5	525	428	423	342	564	491	471	486.5	555	659	478.5	434	583	405	536
1151	MICRO.13746.C1	PGSC0003DMB000000690	SL2.10ch04	98.04	140973	141432	Gene of unknown function	0	NA	35.2	not assigned.unknown	39	50	64	78	55	53	51.5	48	54	46	56.5	50	52	48	54	61.5	45	62	54	49	51	68	58	50.5	47	60	111	53	58	51	54.5	53	54.5	61	46	54	63	55
1153	MICRO.12531.C1	PGSC0003DMB000000103	Pot_ch05	98.03	1417935	1418441	Heparanase	0	hypothetical protein OsI_037599 [Oryza sativa (indica cultivar-group)]	35.1	not assigned.no ontology	49	51	56	68	49	47.5	48	57	59	59	59.5	67	65	51	57	72.5	49	68	51	56.5	56	55.5	68	50	54	56	51	60	61	64.5	46	52	66	54	54	58	67	49
1154	MICRO.189.C6	No Significant Hit	#N/A	NA	NA	NA	Polygalacturonase	0	polygalacturonase [Lycopersicon esculentum]	10.6.3	cell wall.degradation.pectate lyases and polygalacturonases	60	89	91.5	103	85.5	74.5	80	94.5	108	81	106	105	197.5	71	71	129	69.5	127	82	103	96.5	151	93	109	73	85	76	84	96	78	81	113	108	96	81	103.5	95	95
1155	MICRO.2026.C1	PGSC0003DMB000000108	Pot_ch03	98.78	1492591	1491857	Pentatricopeptide repeat-containing protein	0	Tetratricopeptide-like helical [Medicago truncatula]	35.1.5	not assigned.no ontology.pentatricopeptide (PPR) repeat-containing protein	43	49	54	70	53	47	45	47	53	49	59	48	79	48	52.5	59	52	67	48	48	50	56	51	45	121	58	49	50	57	51	45.5	49	53	55	47.5	56	57	50.5
1156	cSTE25M9TH	PGSC0003DMB000000576	Pot_ch04	91.1	285784	286206	O-methyltransferase	0	Caffeoyl-CoA O-methyltransferase (Trans-caffeoyl-CoA 3-O-methyltransferase) (CCoAMT) (CCoAOMT)	16.2.1.06	secondary metabolism.phenylpropanoids.lignin biosynthesis.CCoAOMT	151	176	285	255	342	326	249	257.5	686	312	192.5	394.5	271	244	167.5	377	298	591	300	329	299	615	394	256.5	249.5	229	242.5	345	553.5	315.5	232	401	397	229.5	174.5	429	320	493.5
1157	MICRO.12826.C1	PGSC0003DMB000000292	Pot_ch08	97.16	293443	292986	Monoxygenase	0	NA	35.1	not assigned.no ontology	75.5	66.5	107	143	116	99	99	120	153	101	99	103	114	86	88	152	109	147.5	125	134	123	162	123	102.5	101.5	108	96	117	124	114.5	112	99	112	111	81	136	109	118
1158	cSTD20A15TH	PGSC0003DMB000000072	Pot_ch05	97.44	1347023	1347295	Rrm-containing protein	0	RNA binding / nucleic acid binding [Arabidopsis thaliana]	35.1	not assigned.no ontology	42.5	49	58.5	269	53	53.5	50	50	57	49	63	53	78	49	54	64	52	67	51	50	53	53	55.5	47.5	50	64	50.5	53.5	57.5	53	50.5	52	52	59	52	62.5	59	51
1159	POACC03TP	PGSC0003DMB000000151	Pot_ch12	98.48	888799	888995	Fgenesh protein 2	0	OSJNBa0043L24.12 [Oryza sativa (japonica cultivar-group)]	35.1	not assigned.no ontology	44.5	48	61	318	45.5	50	50	46.5	50	50	58	52	66	47	51	61	46.5	63	55	49	51	57	53	52	49	58	45.5	47	59	50	47	48	52	52.5	51	55.5	63	55
1160	MICRO.15631.C1	PGSC0003DMB000000268	Pot_ch03	93.92	827653	828396	Gene of unknown function	0	NA	35.2	not assigned.unknown	131	202.5	315	454	440.5	468	277	190	336	224.5	207	263	345	325	143	383	194	358	270	272	378.5	362	429	321.5	244	440	194	456	417	412	202	208.5	227.5	263	122	307.5	268	268
1161	ACDA04152B12.T3m.scf	No Significant Hit	#N/A	NA	NA	NA	--	0	NA	35.2	not assigned.unknown	48	50	60	361.5	50	52	50	51.5	59.5	50	57	54	69	49	54.5	61	51	74	51	51	52	68.5	53	54.5	51	60	50.5	52	56	55	51.5	51.5	53	62	50	57	60	52
1162	MICRO.2190.C1	PGSC0003DMB000000155	Pot_ch12	97.75	838350	837996	Mitochondrial-processing peptidase subunit alpha	0	Mitochondrial-processing peptidase alpha subunit, mitochondrial precursor (Alpha-MPP) (Ubiquinol-cytochrome-c reductase subunit II)	29.3.2	protein.targeting.mitochondria	3703	2227	4216	3017	6418	5564	5600.5	5480	7010	4085	2866.5	4379	5139	3096.5	2056	6644	2565.5	7504	5962	4989.5	5749	8858	6146	4553.5	4032.5	3807	3935	6028	4018	5080	4983	4914	5255	3983.5	2858.5	4609	4459.5	5570.5
1163	MICRO.6901.C4	PGSC0003DMB000000086	Pot_ch04	95.77	138114	138397	--	0	NA	35.2	not assigned.unknown	47	46	61	382.5	57	58.5	55	53	58.5	53	56	50.5	151	50.5	54	81	49	67	52	56.5	52	55	62	57.5	61	64	50	58	71	52.5	50	55	54.5	59	48	57.5	61	49.5
1164	MICRO.17351.C1	PGSC0003DMB101000377	Pot_ch01	99.39	10354	10190	Palmitoyltransferase TIP1	0	Zinc finger, DHHC-type [Medicago truncatula]	27.3.99	RNA.regulation of transcription.unclassified	89	128	141.5	398	136.5	175	180	135	190	212	148.5	165	243	138.5	125	249	110	225	145.5	229	163	242	216	200	136	205.5	114.5	194.5	187	180.5	184	218	228	236	121	225	189	159
1165	PPCBV73TH	PGSC0003DMB101000060	Pot_ch01	100	1430493	1430849	2-deoxyglucose-6-phosphate phosphatase	0	unknown [Arabidopsis thaliana]	35.1	not assigned.no ontology	219	233.5	522	479.5	458.5	536	441	329	772	400.5	233	240.5	566	384	177.5	520.5	281.5	618	513	453	566	875	563	585	353	405	205	473	703	675.5	277	405	488	445.5	196	410.5	499	419.5
1166	cPRO1L13TH	PGSC0003DMB000000035	Pot_ch01	100	44299	44196	Superoxide dismutase [Cu-Zn] 2	0	Superoxide dismutase [Cu-Zn] 2	21.06	redox.dismutases and catalases	42	47	52.5	273	48	48	47	46	53	46	54	48	61	50	50	61	50	65	49	47	49	52	49	45	88	58	44	47	59	51	44	52	53	54	47	50.5	61	46.5
1167	MICRO.14421.C1	No Significant Hit	#N/A	NA	NA	NA	--	0	FN1 protein [Homo sapiens]	35.2	not assigned.unknown	39	49	52	316	51	47	45	48	52	47	54	48	68	47	47	59	46	59	46	45	47	51	45.5	47	107.5	57	50	44	55	47	48.5	49.5	52.5	54	45.5	53	60	51
1169	MICRO.5925.C2	PGSC0003DMB000001101	#N/A	93.85	14563	14255	Sn-1 protein	0	Sn-1 [Capsicum annuum]	20.2.99	stress.abiotic.unspecified	59.5	160.5	120	257	80.5	74	78	123	273	108	142	91	105.5	93	68	189	120	123	86	89	155	146	84	160.5	68	95	86	76	95	83	100.5	135	90	130	154	119	81	69
1170	MICRO.13890.C1	PGSC0003DMB000000330	Pot_ch04	90.99	311856	312436	Conserved gene of unknown function	0	hypothetical protein OsI_035172 [Oryza sativa (indica cultivar-group)]	35.2	not assigned.unknown	72	272	3341	1190	1963.5	345	1044	1516	6403	222	252	1618	178.5	86.5	157	277	2673	3125	378.5	1126	149.5	2283	737	2659	908	205	497	475.5	512	89	322	186.5	2821	2002	1892	189.5	1028.5	1679
1172	STMCX82TV	PGSC0003DMB000000453	SL2.10ch03	99.1	181870	181202	--	0	NA	35.2	not assigned.unknown	716	898	870.5	802.5	1548	893.5	743	1275	2049	798.5	707	791.5	855	653	733	1102	786	1785	751	869	1023	1257	1524	1099	885	833	746	1603.5	704	886	1143	1470	1232.5	1275	646.5	1102	830	984
1174	MICRO.11043.C1	No Significant Hit	#N/A	NA	NA	NA	Gene of unknown function	0	NA	35.2	not assigned.unknown	1956	6953	57.5	70	55.5	48	52	55	61	51	5918	6990	260	3426	96	10013	47	82.5	53.5	56	4300	238.5	1464	78	98	65	54	52	3401	2406	7821.5	63	8214	4508	62	70	4385	51
1175	POCDM86TV	No Significant Hit	#N/A	NA	NA	NA	--	0	NA	35.2	not assigned.unknown	42	49	58	61	52	51	48	48.5	88	47	54	52	60	50	54	59	47	69	55	49	46.5	54.5	48	48	49	60	51.5	47	59	49	48	51	52.5	55	50	55	59	49
1176	MICRO.5380.C1	PGSC0003DMB000000136	Pot_ch01	98.36	204547	204972	Fructose-1,6-bisphosphatase	0	phosphoric ester hydrolase [Arabidopsis thaliana]	1.03.07	PS.calvin cyle.FBPase	59	90	87	79	89	103	94	75	165	108.5	90	85	135.5	86	90	140	69	114	139	98.5	114	127	101	117	86	111	75	112.5	109	106	110	94	115	119	83	116	123	80.5
1177	MICRO.12683.C1	PGSC0003DMB102000010	Pot_ch01	95.95	2550911	2550518	Histone H3	0	putative centromeric histone H3-like protein_1 [Olimarabidopsis pumila]	28.1.3	DNA.synthesis/chromatin structure.histone	243	107	214	123	407	706	340	370	146	221	141	302	458	124	90.5	384	67	223	321	325	330	557.5	403.5	201.5	292.5	207	264	392	231.5	308.5	347	291	290	203	139	299.5	267.5	149
1178	MICRO.11414.C1	PGSC0003DMB000000185	Pot_ch04	99.76	193727	194148	Anther ethylene-upregulated protein ER1	0	ER66 protein [Lycopersicon esculentum]	27.3.39	RNA.regulation of transcription.AtSR Transcription Factor family	1128	2456	3234	1635	2653.5	2020	2039.5	2675.5	4311	2393	2796	2793.5	2682	1914	1744	3682	2385	4031.5	2722	3257	4114	5185	3071	3073	1856.5	2029	2046	2729	2946.5	1797.5	2847	2353	3355.5	2996	2582.5	3754	2089	2532
1179	MICRO.14364.C1	PGSC0003DMB000000144	Pot_ch08	94.71	1138882	1138333	ATR interacting protein	0	unknown protein [Arabidopsis thaliana]	35.2	not assigned.unknown	127.5	88	148	135	150	130.5	139	194	136	120	76	102	206	84.5	89	210.5	70.5	187.5	149	164.5	149	285	226.5	112	169	147	150.5	237	165.5	164	184	125.5	183	115	83	126	152	182.5
1180	SDBN004P20u.scf	No Significant Hit	#N/A	NA	NA	NA	--	0	NA	35.2	not assigned.unknown	44	54	59	65	48	47	52	48.5	52	45	59	51	80	49	55.5	66	45	75	51	46.5	49.5	53	51.5	49.5	46.5	60	45.5	48.5	62.5	56.5	47	60	53	57	49	58	62.5	50
1181	bf_ivrootxx_0023a09.t3m.scf	PGSC0003DMB000000173	Pot_ch01	96.12	168973	168613	Calcium ion binding protein	0	calcium ion binding [Arabidopsis thaliana]	30.3	signalling.calcium	276	644.5	719.5	267.5	294	535.5	309.5	890	635	384.5	470	912	294	322	246	586.5	289	493	547.5	398.5	408	411	481	505.5	258.5	307	797.5	321	427	317.5	421	369	512	340.5	593	545	272.5	374
1182	MICRO.339.C18	PGSC0003DMB000000354	Pot_ch11	95.39	385375	384638	Gene of unknown function	0	NA	35.2	not assigned.unknown	43	50	92	59	80	77	57	75	71	86.5	66	70	80.5	47	60	72.5	55	86	48	69.5	78	88	59.5	72.5	56.5	68	51	56	71	51	70	50	76	53	79	123	63	47
1183	bf_mxlfxxxx_0016e07.t3m.scf	PGSC0003DMB102000204	Pot_ch02	98.03	230490	230740	Flavonol synthase/flavanone 3-hydroxylase	0	SRG1 like protein [Arabidopsis thaliana]	27.1.1	RNA.processing.splicing	47	66.5	79	73	56	58	63.5	61	83	65	68.5	67	97	61	64	79	61.5	83	58.5	61.5	62	84	67	62	53	69	64	67	74	65	61.5	71	74	71	60	71	70	64
1184	STMCZ28TH	PGSC0003DMB000000056	Pot_ch12	96.7	141867	141206	Alpha-rhamnosidase	0	NA	35.2	not assigned.unknown	39	63	56	56.5	50	45	47	46	50	46	51.5	46	118	49	51	57	44	65	49	46	47.5	52	48	45.5	46.5	58	48	48.5	113	50	47	50	50	54	47	56	62	47.5
1185	bf_suspxxxx_0022D04.t3m.scf	PGSC0003DMB000000742	Pot_ch09	98.11	90309	90572	Zinc finger protein	0	nucleic acid binding [Arabidopsis thaliana]	27.3.99	RNA.regulation of transcription.unclassified	40	80	58	57	49	48	46.5	46	52	93	53.5	48	217	49	49.5	58	46	64	49	48	51.5	51	48	49	45	58	47.5	49	54	49	46	47	52	56	46	51.5	63	47
1186	DarkCorner(200)	#N/A	#N/A	#N/A	#N/A	#N/A	#N/A	1				40	81.5	51	56	49	46	47	46	48	49	52	43.5	49	48	47	58	46	63	47	44	47	49	48	48	46	56	46	46.5	56	48.5	47	48.5	50	54	45	52	60	45
1187	DarkCorner(201)	#N/A	#N/A	#N/A	#N/A	#N/A	#N/A	1				41	46	331	54.5	49	45	44	46	47	44	50	47	50	47	49	55	46	64	44	44	48	51.5	46.5	45	45	53.5	47	47	54	49	48	49	48.5	53	47	54	60	48
1188	DarkCorner(202)	#N/A	#N/A	#N/A	#N/A	#N/A	#N/A	1				38	46	126	55	46	44	46	44.5	185	45	51	46.5	50	48	52.5	56	46	65.5	48	49	44	48.5	45	48	45	54	47	45	56	46	45	49	51	50	47	51	61	49
1189	DarkCorner(203)	#N/A	#N/A	#N/A	#N/A	#N/A	#N/A	1				38.5	47	75	53	48	46	45.5	47	374.5	46.5	52	47	47	50	55	53	44	69	46	43.5	44	49	46	45	46	54	49	49	57	45	44	49.5	47	54	46	55	64	45
1190	DarkCorner(204)	#N/A	#N/A	#N/A	#N/A	#N/A	#N/A	1				41	49	56	53	53.5	45.5	47	43	48.5	43	53	47	50	51	58	62	44	71	48	45	46	50	47	45	46	54.5	46	47.5	57.5	47	48	50	49	56.5	47	53	63	45
1191	DarkCorner(205)	#N/A	#N/A	#N/A	#N/A	#N/A	#N/A	1				40.5	47	53	66	46.5	47	48.5	49	51	43.5	60	47	53	46.5	45	63	44	54	47	47	44	51	47	46.5	47.5	52.5	46	47	59	50	48.5	48	50	56	47	51	58	49
1192	DarkCorner(206)	#N/A	#N/A	#N/A	#N/A	#N/A	#N/A	1				40	48	54	59	49	49	49	47.5	50.5	46	54	48	51.5	45.5	51	72.5	45	55.5	46	49	45	53	44	47	46	52	47	46	55	47	49	49	49	55	49	51.5	57.5	50
1193	DarkCorner(207)	#N/A	#N/A	#N/A	#N/A	#N/A	#N/A	1				39	49	52.5	58	44.5	46	47.5	49	49.5	44	56	45	51	47	48	111	46	54	46	47	46	52	46	46	45	53	48	46	53.5	47.5	47	50	53.5	53	47.5	51	60	49
1194	DarkCorner(208)	#N/A	#N/A	#N/A	#N/A	#N/A	#N/A	1				39	48	52.5	58	47.5	46	45	47	49.5	45	56	48	51.5	49	48	57	43.5	54	46	47.5	45	51.5	44.5	45	46	52.5	46	46	56	46	46	48.5	54	55	47	52	51	47
1195	DarkCorner(209)	#N/A	#N/A	#N/A	#N/A	#N/A	#N/A	1				40	47	56	58	45	44	44	44	49	48	54	46	50	48	47.5	57	46	57	42.5	46	44.5	50	45	46	47.5	52	48	43	56	43	44	177.5	54	53	46	52	58	48.5
1196	MICRO.363.C1	PGSC0003DMB000000290	Pot_ch01	98.69	349617	349237	Triosephosphate isomerase, chloroplastic	0	Triosephosphate isomerase, chloroplast precursor (TIM) (Triose-phosphate isomerase)	1.03.05	PS.calvin cycle.TPI	8333	10829.5	11506	10694	17244	19390.4	15903.5	15795	26017.9	15876.5	11868	12908.5	16225	11681	11060.5	20270.9	11901	21063.9	16703	17164.5	20478.5	20755.1	18153.5	15776	11062	13905	11841	18315.5	16227.5	18888.5	19966.3	20151.5	19585	17350	11463	20896.7	18121	18320.4
1197	TBSK01398FE06.t3m.scf	PGSC0003DMB000000510	SL2.10ch07	93.19	172927	172521	Binding	0	NA	35.2	not assigned.unknown	96.5	94	142	110	144	105	52.5	116.5	174.5	134.5	129	55	82.5	69	59	71	114	150	57	52	50	245.5	165	55	116	124	101	130	132.5	76	102	93	158	83	63.5	125	68	138
1198	MICRO.17803.C1	PGSC0003DMB000000385	Pot_ch10	100	380898	380323	Hydrolase, hydrolyzing O-glycosyl compounds	0	ATPK1; kinase [Arabidopsis thaliana]	29.2.2	protein.synthesis.misc ribosomal protein	1833.5	1834	1977	2359	4028	3845	2473	1587.5	4778	3696.5	1142	2037	3251	2202	2432	3309	1677.5	2783	4424	4027	3263	5691	3608.5	3255	1343	2264	3056	3849	3208	4095	1783	2751	2916.5	4767	1771	3047	3273	3754
1199	MICRO.1512.C1	PGSC0003DMB000000404	Pot_ch04	97.44	261058	260786	Serine/threonine kinase GDBrPK	0	Os03g0390200 [Oryza sativa (japonica cultivar-group)]	29.4	protein.postranslational modification	59	87.5	85	81	81	73	74	92	81.5	88	85	81	100	63	69	129	65	90	64	94	96.5	111.5	84	94.5	67	99	75	81	80	70	97	100	102	110	101	94.5	95	75
1200	cSTB48D2TH	PGSC0003DMB102000010	Pot_ch01	99.65	1415013	1415582	Calmodulin-binding heat-shock protein	0	NA	35.2	not assigned.unknown	52	54	72	66	67	65	63	55	88	64	73.5	63	90	64.5	66	80	63	81.5	68	60	66	84	66	62	64	73	56	67	73	64.5	61	73	65	80	63.5	64	76	69.5
1201	POCAX49TP	PGSC0003DMB000000341	Pot_ch08	98.87	407047	406695	Protein Brevis radix-like 1	0	major intrinsic protein, putative [Solanum bulbocastanum]	35.2	not assigned.unknown	44	46	60	54	50.5	52	48.5	46	55	51	55	50.5	85	52	55	64	48	64	49	51	53	69.5	50.5	50.5	50	53.5	49	49	62	51	48.5	50	55.5	57	53	55	62.5	49
1202	MICRO.2748.C1	PGSC0003DMB000000021	Pot_ch09	98.74	1308973	1309447	Sorting nexin 3	0	sorting nexin 1 [Brassica oleracea]	35.1	not assigned.no ontology	755	1049	1406	923	1526.5	961	1284	1710.5	1980	1152	1060.5	1098	1324.5	964	673	1985.5	1197	1823	1336	1527	1524	2408	1487	1461	1013	999	1306	1434	1323	1249	1654	1677	1712.5	1091	1130	1539	1194	1525
1203	MICRO.10324.C1	PGSC0003DMB000000386	Pot_ch02	99.54	96030	95595	N-(5'-phosphoribosyl)anthranilate isomerase	0	N-(5phosphoribosyl)anthranilate isomerase (PRAI) [Medicago truncatula]	13.1.6.5	amino acid metabolism.synthesis.aromatic aa.tryptophan	1015.5	1325	1343	943.5	1884	1347	1593	1398	2493.5	1463	1672	1661	1675	1092	833	2242.5	1122	2038	1755	1960.5	2290	2952	1919.5	2283	1206	1538	903	1539	1451	1369	1864	1846	1818	1790	1566	1869	1381.5	1717
1204	bf_mxflxxxx_0020f01.t3m.scf	PGSC0003DMB000000008	Pot_ch10	93.97	3573669	3573974	HSP90 co-chaperone	0	NA	35.2	not assigned.unknown	668	774	809.5	761	1398	777	913	1377.5	1283	893.5	678	974	912	644	435	1408	706	1163	1183	1353	980	1702	1301.5	1007	950	749.5	1268.5	1470	974	833	1237	1145	1191	719	995.5	873	830	1064.5
1205	bf_mxflxxxx_0040f10.t3m.scf	PGSC0003DMB000001124	#N/A	97.36	6755	6339	UDP-glucose:glucosyltransferase	0	UDP-glucuronic acid:anthocyanin glucuronosyltransferase [Bellis perennis]	35.2	not assigned.unknown	39	48	53	58	48	46	48	44	53	49	59	46.5	102	49	47.5	64	47	58	47	47	46.5	53.5	49	48	46	53.5	49	47	60	50	45.5	51	50	54	49	56	62	50
1206	MICRO.10498.C1	PGSC0003DMB000000491	Pot_ch03	98.64	214317	213802	Histone H2B	0	histone H2B [Cicer arietinum]	28.1.3	DNA.synthesis/chromatin structure.histone	14651	5701.5	10535	10276	21059	11769	15510	16246	16612	16461.5	4673.5	13215	14334.5	6987	5785.5	18634	5372.5	16685	15723	21347.2	17219	33875.4	21420.4	8725.5	13314.5	10062.5	14142	23513.2	12615	19551.2	16731.5	18555	14527	14772	7382.5	16270	14407.5	20444.4
1207	MICRO.13632.C1	PGSC0003DMB000000312	Pot_ch10	98.26	115635	116150	Golgi transport complex protein	0	hypothetical protein OsI_019067 [Oryza sativa (indica cultivar-group)]	31.4	cell. vesicle transport	303	248	468	354.5	632.5	457	523	516	741	454.5	319	429	629	366.5	246	684	333	610	529	530	661	703	606.5	475	416.5	364	365.5	628	607	566	480.5	604	565	470	316.5	560	515	552
1208	MICRO.6495.C1	PGSC0003DMB000000125	Pot_ch06	96.66	901785	902232	Oxidoreductase	0	Aldo/keto reductase [Medicago truncatula]	3.5	minor CHO metabolism.others	587	748	1263	1000	1369	1422.5	1108	1121.5	2321	1586	825	1065	1624	906	829.5	1348	783	1773	1315	1622	1740	1971	1740	1844	911.5	1250	621	1424.5	1566.5	1556	824	1840	1442	1395.5	1001	1334	1499.5	1588.5
1209	MICRO.1514.C1	PGSC0003DMB101000012	Pot_ch02	97.39	546564	546067	CBS domain containing protein	0	unknown protein [Arabidopsis thaliana]	35.1	not assigned.no ontology	368	316	449	437	682	493	614	597	956.5	522	419.5	406	602.5	354	295	598	493	725	545.5	511	613	847	771.5	485	463	437.5	559.5	833.5	493	790	406.5	596	473	435	337	553	674.5	483
1210	068G03AF.esd	PGSC0003DMB102000115	Pot_ch09	99.18	869552	869310	UDP-glucose:sterol 3-O-glucosyltransferase	0	UDP-glucose:sterol 3-O-glucosyltransferase [Panax ginseng]	11.8	lipid metabolism.'exotics' (steroids, squalene etc)	75	115	104.5	107	109.5	133.5	88	101	143	155	136	150.5	163	80	104.5	197.5	81	189	87	142	112	127	103	125	76	97.5	85.5	103	128.5	126	121	214.5	129	134	92	192.5	143	101
1211	POACA26TP	PGSC0003DMB000000048	Pot_ch08	99.11	969522	969967	Ring finger protein	0	Putative RING-H2 finger protein precursor [Phillyrea latifolia]	35.2	not assigned.unknown	48	52.5	68	65	59	53	53.5	56.5	69	60	65	58	118.5	51.5	54	80	57	82	57	61	56	82	63	64	52	61	58	61	66	59	52	66	73	63	60	69	67	56.5
1212	MICRO.10016.C1	PGSC0003DMB000000239	Pot_ch01	97.92	274964	275827	Pax transcription activation domain interacting protein	0	NA	35.2	not assigned.unknown	112.5	63	112.5	116	137	120	122.5	93	157.5	114	72.5	91	227	91	74	139	78	168	112	113	123	240.5	154	94	113	114	68	187	103	112.5	111	146	132.5	115	62	149	147	130
1213	MICRO.2072.C1	PGSC0003DMB000000368	Pot_ch10	100	124018	123303	Red chlorophyll catabolite reductase	0	red chlorophyll catabolite reductase [Solanum lycopersicum]	20.1.99	stress.biotic.misc	2794.5	4915	4911.5	2910.5	4978	4129	4565	5825	11160	5467.5	5276	4889	4024	3630.5	3772	7235	5121	6926	5877	8132.5	8967	11406	4818	5720.5	3490.5	3881	4077	5044	5194	4950	5154	7182	5053.5	7193	4979	7153.5	4324.5	5423.5
1214	bf_suspxxxx_0053a09.t3m.scf	PGSC0003DMB000000565	Pot_ch04	98.11	68986	68464	DNA primase large subunit	0	Eukaryotic-type DNA primase, large subunit [Medicago truncatula]	28.1	DNA.synthesis/chromatin structure	63.5	86	139	90	130	119	95	89	207.5	101	122	112	152	84.5	87	124	94	169.5	120.5	109	120	160	125	115.5	87	104	81	124	137	97.5	115	116	158	127.5	98	144	142	124
1215	ETG05_36762	#N/A	#N/A	#N/A	#N/A	#N/A	#N/A	1				40.5	48	56.5	51.5	48	46	45.5	45.5	51.5	50	58	47	90	54	52.5	56	44	57	47	46	50	51	46	44.5	44	56	44	47	57	50	43.5	53	52	52	46	55	59	47
1216	POCAR48TV	No Significant Hit	#N/A	NA	NA	NA	GLABRA2 expression modulator	0	unknown [Arabidopsis thaliana]	17.1.3	hormone metabolism.abscisic acid.induced-regulated-responsive-activated	46	54	56	61	51	52	54.5	51	56	53	64	52	79.5	51	57	67	52	65	52	48.5	48	56	51	56	54	62	50	49	63	55.5	53	58.5	58	59	50	50	63	53
1217	bf_stolxxxx_0001B06.t3m.scf	PGSC0003DMB000000008	Pot_ch10	96.18	1856954	1857084	Syntaxin	0	t-snare [Medicago truncatula]	35.2	not assigned.unknown	43	50	55	55	49	49	48	47	55	47.5	60	48	125	49.5	51	64	47	60	48	48.5	47	56	47	48	49.5	59	45	50	58	51	52	54	53	54.5	47	50	60	47
1218	MICRO.7375.C1	PGSC0003DMB000000004	Pot_ch02	97.41	819127	817972	Cinnamoyl-CoA reductase	0	NA	35.2	not assigned.unknown	45	58	51.5	58	54	52	49	52	62	52	67	55	100	49	55	62	48	64.5	50	53.5	54.5	56	49	54	51	57	47.5	50	58.5	52	47	60	60	67	57	49.5	67	53
1219	MICRO.7576.C1	PGSC0003DMB000000005	Pot_ch06	100	3793526	3793102	Arginyl-tRNA--protein transferase	0	arginyltransferase [Arabidopsis thaliana]	29.1	protein.aa activation	79	77	110	104.5	99	89	79.5	83	149	97	102	93	151.5	89	108	120	85	126	87	93	103.5	139.5	92	92	85.5	104	80	98	110	96	84	107	110.5	112	91.5	59	101	89
1220	bf_arrayxxx_0014e07.t7m.scf	PGSC0003DMB000000283	Pot_ch12	98.2	449787	449677	50S ribosomal protein L1	0	RNA binding / structural constituent of ribosome [Arabidopsis thaliana]	29.2.2	protein.synthesis.misc ribosomal protein	145	119	196.5	159	307	140	235	127	144	154	111	167	481	120	101	146.5	85	199.5	238	167	229	312	310.5	103.5	154	185.5	155	282.5	161	282	181	234	126.5	170	80	57	178	203
1221	MICRO.8318.C1	PGSC0003DMB000000379	Pot_ch10	91.26	360192	359665	60S ribosomal protein L24	0	Os07g0292800 [Oryza sativa (japonica cultivar-group)]	29.2.2	protein.synthesis.misc ribosomal protein	604	570.5	1251	788.5	1173	1145	1734	966	1330.5	899.5	915.5	867	1143	923	408.5	1595	784	1164	1387	1171	1279	2507.5	1630	900	915.5	949.5	1154	1508	1230	1526	868	1297.5	891	723.5	526	480	819	1323.5
1222	MICRO.4853.C2	PGSC0003DMB000000016	Pot_ch04	99.51	236012	235607	Gene of unknown function	0	NA	35.2	not assigned.unknown	39.5	47	56.5	55	46	45	49	45	53	46	55	46	55.5	44	51	58	45.5	59.5	47	47	47	54	46	47	47.5	59	45	45	52.5	53	44	53	49	53.5	47	52	54	47
1223	MICRO.3164.C2	PGSC0003DMB000000055	Pot_ch03	98.91	105912	105545	Vacuolar protein sorting	0	Os02g0265400 [Oryza sativa (japonica cultivar-group)]	26.27	misc.calcineurin-like phosphoesterase family protein	1510.5	1716	2214	2023.5	2227	2778	2475	2833	4481	1836	1486.5	1997	2936	1958	985	3465	1657.5	3006	2644	1978.5	2357.5	4750	3397	2579.5	1781	1980	2450	2926	1975	2488	3073	3799.5	3136	1743.5	2042	1064	2543.5	2420.5
1224	POABY81TV	No Significant Hit	#N/A	NA	NA	NA	Receptor ser thr protein kinase	0	unknown [Arabidopsis thaliana]	35.2	not assigned.unknown	39	50	54	56	48	45	44.5	42	52	43	54	43	59	47	46	54.5	46	54	46	45	47	50	45	45	228	55	48	42	55	50	44	48	49	51	47	50	53	44.5
1225	STMGI27TV	PGSC0003DMB000000136	Pot_ch01	96.27	609284	608570	Ring finger protein	0	H0818E04.19 [Oryza sativa (indica cultivar-group)]	35.2	not assigned.unknown	41	51	55	61	46	47	48.5	44	50.5	50	55	47	55	48.5	50	56	46	53	46	49	45	52	47.5	47	48	55	48	47	52.5	49.5	47.5	51	51.5	52.5	47.5	50	57	51
1226	STDB002D01u.scf	PGSC0003DMB000000611	SL2.10ch10	95.44	99757	100145	GMFP5	0	NA	35.2	not assigned.unknown	41	79	83	56	48	46	63	55	106	60	79	72	47	82	57	126	105	68.5	66	66	105	116	64	79	52	72.5	61.5	68	69	45	46	66	75	67	69	65	60	57
1227	BF_TUBSXXXX_0040D12_T3M.SCF	PGSC0003DMB103000013	Pot_ch04	94.99	839959	839486	Senescence-assocated protein	0	NA	35.2	not assigned.unknown	41	47	52	57	48.5	46	46	43.5	51	47	54.5	259	63.5	46	50	56	44.5	55	45	48	45	50	45	46.5	47	57	46	44	55	47	46	51	53	56	44	52	59	47
1228	MICRO.13409.C1	PGSC0003DMB000000129	Pot_ch10	98.7	374943	374559	L-galactono-1,4-lactone dehydrogenase protein	0	L-galactono-1,4-lactone dehydrogenase [Capsicum annuum]	21.02.1.2	redox.ascorbate and glutathione.ascorbate.L-Galactono-1,4-lactone dehydrogenase	968	801	1630.5	1203	2218.5	1989.5	2239.5	1673	2572.5	1446	1303.5	1455	1922	1370.5	867.5	2202	1296	2403	2692	1810.5	2526.5	3520.5	2135.5	1578	1505	1793	1613	2514	1620	1879.5	1875.5	1976	1769	1420	995	1609.5	1657.5	1777
1229	bf_arrayxxx_0052e08.t3m.scf	PGSC0003DMB000000159	Pot_ch03	90.27	1064418	1064818	Kunitz-type tuber invertase inhibitor	0	Cysteine protease inhibitor 10 precursor (PCPI-10) (Pcpi10)	20.1.07.06	stress.biotic.PR-proteins.proteinase inhibitors	39	59	53.5	63	68	47	46	46	88	44	68	84	51	49.5	51.5	88	149	224	51	53	47	158	56	52	50.5	58.5	46	51	60	48	43	52	54	106	46	54	59	48
1230	cSTS11D9TH	No Significant Hit	#N/A	NA	NA	NA	--	0	MtN19-like protein [Pisum sativum]	35.2	not assigned.unknown	40	47	53	57	48	45	47	46	52.5	45	56	48	72	48	53	58	48	56	45	47	47	48	49	49.5	46.5	59	46	47	56	48	47.5	54	49	55	47	50	56.5	46
1233	MICRO.17152.C1	PGSC0003DMB000000140	Pot_ch12	98.7	1136214	1135600	Amine oxidase	0	amine oxidase/ oxidoreductase [Arabidopsis thaliana]	26.07	misc.oxidases - copper, flavone etc.	1224	2917.5	2992	2793	5025	2996	3558	2499	7668	3582	4140	3834	2848	2183	2603	3964	3088	6350	2670	3363	5498	4891	3434	3216	1770.5	2247	2484.5	2862.5	3692	2604	2743	4626	3420	3622	2424	4813	3442.5	3782
1234	bf_suspxxxx_0057d01.t3m.scf	PGSC0003DMB000000004	Pot_ch02	92.5	2246424	2246149	Aldose-1-epimerase	0	non-cell-autonomous protein pathway2; plasmodesmal receptor [Nicotiana tabacum]	3.5	minor CHO metabolism.others	114.5	145	226	174	221	172	237	222	424	194	138	195	215	115	117.5	306	158.5	370	176.5	255	260	532	239	253	168.5	189.5	169	183	241	247	212	271	234.5	272.5	138	218	251	249.5
1235	MICRO.6760.C1	PGSC0003DMB000000262	Pot_ch07	100	288469	288670	Plastidic glucose transporter 1	0	sugar transporter like protein [Arabidopsis thaliana]	34.2	transporter.sugars	72	87	91	103	84	76	74	67	149	89	109	84	207.5	78	91	98	76	107	86	76.5	82	105	86	86	78	91	72	81	98	80	76.5	95	99	102.5	83.5	90	92	80
1236	cSTA29P12TH	PGSC0003DMB000000114	Pot_ch12	98.32	1434062	1434359	Translation initiation factor IF-1, chloroplastic	0	Translation initiation factor IF-1, chloroplast precursor	29.2.3	protein.synthesis.initiation	42	55	56	72.5	50	49	50	46	54	48	67.5	51	86	49	56	67	50	77	45.5	45	48.5	51	60	54	44	54	49	47.5	58.5	57	46	65	52	54	47	60	61	49.5
1237	MICRO.3707.C1	PGSC0003DMB000000095	Pot_ch01	98.85	1620795	1621314	Pentatricopeptide repeat-containing protein	0	unknown protein [Arabidopsis thaliana]	27.3.67	RNA.regulation of transcription.putative DNA-binding protein	246	125.5	269	218	274	311	334	165	382	205.5	171	180	431	215	163	273	192.5	331	327.5	218.5	270	522	315	202	244	296	199.5	328	263	380	175	269	233	236	115	265.5	312	232
1238	POACI84TP	PGSC0003DMB000000072	Pot_ch05	99.89	367888	367001	Protein kinase APK1A, chloroplast	0	putative protein [Arabidopsis thaliana]	29.4	protein.postranslational modification	40	57	63	79	49.5	48.5	46.5	50	61.5	52	63	51	69.5	51	56.5	71	53	68	51	53	53	62	52.5	58	49.5	61	53	48	57	51.5	51	58	55	62	53.5	61	62	54.5
1239	bf_suspxxxx_0018B05.t3m.scf	PGSC0003DMB000000202	Pot_ch05	98.69	118966	118209	Gene of unknown function	0	hydrolase [Arabidopsis thaliana]	35.1	not assigned.no ontology	44	49.5	63	72.5	52	49	48	47	60	49	59	52	108	48	55	61.5	53	69	52	56	56	57	51.5	54	49	60	47	48	55	55	49.5	54	53	60	48	57	60	50.5
1240	cSTD14H15TH	PGSC0003DMB000000026	Pot_ch03	93.7	1001285	1000940	Calnexin	0	calnexin-like protein [Solanum lycopersicum]	30.3	signalling.calcium	53	58	77.5	85.5	78.5	67	64	69	85	62	64	68.5	88.5	60	62	92	62	106	70	67	68	93	78	71	57	74	58	69	67.5	71	64.5	71	69	72	58	84	77	69
1241	MICRO.2193.C1	PGSC0003DMB000000155	Pot_ch12	98.69	392483	393322	Auxin/indole-3-acetic acid 4	0	AUX/IAA protein [Medicago truncatula]	27.3.40	RNA.regulation of transcription.Aux/IAA family	44	49	58	69	55	52	52	49.5	56	50	58	50	56.5	49	55	60.5	51.5	66	49.5	54	52	57	50	52	49	60.5	48	51	60	50.5	54	53	52	56	47	62.5	62	48
1242	MICRO.11276.C1	PGSC0003DMB000000092	Pot_ch01	100	1607121	1607773	Nucleotide binding protein	0	nucleotide binding [Arabidopsis thaliana]	35.1	not assigned.no ontology	652.5	847	1086	825	1035.5	1084	1027	1040.5	1906	1008	1128	1028	1175	812	698	1586	829	1620.5	1135	1067	1541	1837	1191	1166.5	876	858.5	908	1210	1137	984	931.5	1053	1219	1116	861	1517	883	1203
1243	MICRO.11041.C1	PGSC0003DMB000000332	Pot_ch09	98.4	13478	14289	WRKY-type transcription factor	0	WRKY-type transcription factor [Solanum chacoense]	27.3.32	RNA.regulation of transcription.WRKY domain transcription factor family	45	62	62	107	63.5	51	53	49	64	54	69.5	54	86	51	60.5	66	52	70	51	54	54	65	61	57	47	67.5	63	55	62	53	51	52	56	70.5	49.5	71.5	60	54
1244	ACDA00665H05.T3m.scf	PGSC0003DMB000000411	Pot_ch06	92.89	62568	62094	Conserved gene of unknown function	0	NA	35.2	not assigned.unknown	39	48	54	305	47	46	45	45	52	45	55.5	48	66	45	51	58	48	60	46.5	45	46	50	51	48	48	55	44	45	55.5	50	44	49	48	52	46	54	58	46
1245	SDBN003K16u.scf	PGSC0003DMB000000123	Pot_ch04	94.72	904657	904337	Protein phosphatase-2c	0	60S ribosomal protein L17-1	35.2	not assigned.unknown	41	47	57.5	314.5	46.5	50	45	45	54	51	59	48	59	49	51	60	48	64	47.5	46	45	54	50	46.5	48	59	52	47.5	57	49.5	44	50.5	50	56	47	52	58	47
1246	MICRO.15189.C1	PGSC0003DMB000000118	Pot_ch04	98.99	1187889	1188382	Conserved gene of unknown function	0	unknown protein [Arabidopsis thaliana]	35.2	not assigned.unknown	572	772	952	797	1161.5	864	903	1053	1762	1152	884	917	1014	715.5	779	1190	710	1437	1094.5	1289	1275	1603	1036	1155	773	871	681	1068	1002	984	1141	1011	1203	1112.5	775	1000.5	881.5	971
1247	bf_mxlfxxxx_0054b08.t3m.scf	PGSC0003DMB000000040	Pot_ch03	99.74	1741690	1742070	DNA repair protein	0	DNA repair protein-like [Arabidopsis thaliana]	28.2	DNA.repair	107	154	195	458	180	164	169	186	212.5	181	143	221.5	238	142	97	235.5	114	253	174.5	194	203	285	272	166.5	120	173	118	229	195.5	161.5	175.5	182	263	175.5	130.5	181	191	187.5
1248	MICRO.5030.C1	PGSC0003DMB000000098	Pot_ch01	98.75	319314	320595	Fasciclin-like arabinogalactan protein 14	0	unknown protein [Arabidopsis thaliana]	35.1	not assigned.no ontology	10169	4384	11293	12376	14379.5	16406	15163	18316	22996.9	15388	7652	11082	13852	13621.5	9596	16421.5	10715.5	18166.5	15596	17481	16383.5	25410	14200	12820	11761	13167	11341.5	16395	14503.5	13746	15771	15715	14609	15554.5	9983	16904.5	11105	18581.1
1249	bf_mxlfxxxx_0019e06.t3m.scf	PGSC0003DMB000000248	Pot_ch05	98.4	198577	199262	Cysteine desulfuration protein sufE	0	unknown protein [Arabidopsis thaliana]	35.1	not assigned.no ontology	63.5	73	74	379	72	58	72	73	95.5	76	94	79	104	75	79	88.5	59	113	69	81	78	99	82.5	87.5	68	80.5	69	70.5	85	63	77	68	84	107	61	86	68	94
1250	MICRO.9174.C1	PGSC0003DMB000000404	Pot_ch04	98.35	275645	274686	Structural constituent of cell wall	0	unknown [Arabidopsis thaliana]	35.1	not assigned.no ontology	340	672	660	643	647	542	433.5	803	909	597	672	659	605.5	430.5	353	807	458	738	580	630	759	824	627	750	447	474	464	574	594	490	756.5	514.5	917	665.5	782	729	594	555.5
1251	MICRO.5858.C1	PGSC0003DMB000000037	Pot_ch07	98.04	523848	524102	Conserved gene of unknown function	0	unknown protein [Arabidopsis thaliana]	35.2	not assigned.unknown	313	437	557	447	495	226	261	419	504	577	756	365	250.5	366.5	186	526.5	348	463	270	309	314	711	526	434	390	446	609	468	326.5	420	337.5	591	763	591.5	724	347	263	324
1252	cSTD14L16TH	PGSC0003DMB000000070	Pot_ch08	99.6	1830745	1830996	Heat shock protein binding protein	0	Os10g0575200 [Oryza sativa (japonica cultivar-group)]	20.2.1	stress.abiotic.heat	53	57	63.5	295	61	63	56	54	82.5	59	65	59.5	88	58.5	59	80	59	79.5	66	59	61	64	54	60	98.5	68	56	63	63	60	61	62	72	71	55	73	75.5	65
1253	cSTB32P4TH	PGSC0003DMB000000207	Pot_ch09	99.29	862585	862019	Photosystem II reaction center psb28 protein	0	Protease-associated PA; Proteinase inhibitor I9, subtilisin propeptide [Medicago truncatula]	29.5.01	protein.degradation.subtilases	67.5	58	82	353	92	97.5	97.5	89	124	89	59	90	147.5	64	63.5	91	62	171.5	89.5	109	90	109	95	92	109	79	82.5	89	93	114	93	99	92	83	71	135.5	107	124
1254	BF_LBCHXXXX_0041A09_T3M.SCF	No Significant Hit	#N/A	NA	NA	NA	--	0	NA	35.2	not assigned.unknown	49	60.5	60.5	317	52	55.5	56	47.5	63	54	77.5	58	221	51	74	77	51	88	50	49	52	59.5	52.5	57.5	55	70	49	52.5	64.5	65	49	65	60	60	50	64	65	57
1255	BF_TUBSXXXX_0054A12_T3M.SCF	PGSC0003DMB000000091	Pot_ch06	95.65	290980	290799	Histone H2B	0	NA	35.2	not assigned.unknown	41	51	54.5	76	46	49	46	48	52	47	56	51	54	48	52.5	62	47	68	49	46	47	50.5	45	46	48	63	47	46.5	58	47	47	50	51	56	47	53.5	64	47
1256	MICRO.12151.C1	PGSC0003DMB000000468	Pot_ch07	94.66	28404	29188	Sesquiterpene synthase	0	sesquiterpene synthase [Fabiana imbricata]	16.1.5	secondary metabolism.isoprenoids.terpenoids	87	69	116	85	87	122	91.5	109	154.5	78	131	65	130	100.5	73	103	92.5	158	142	77	127	185	88	114	110	119	60.5	82.5	87	127	68	91	79	103	100	78	82	86
1257	MICRO.12622.C1	PGSC0003DMB000000234	Pot_ch04	99.21	231891	231261	ATP binding protein	0	ATP binding / kinase/ protein kinase/ protein serine/threonine kinase/ protein-tyrosine kinase [Arabidopsis thaliana]	29.4.1.56	protein.postranslational modification.kinase.receptor like cytoplasmatic kinase VI	469	946	781.5	764	905	674	710	974	1746	1037.5	1146.5	1214	784	526	898	1135	607	1763	712.5	1085.5	929	1429.5	1037	1487.5	774	854.5	599	880.5	835.5	653	1172	1267.5	1771.5	958	1253	1259	658	789.5
1258	bf_cswbxxxx_0058g02.t3m.scf	PGSC0003DMB000000841	#N/A	97.36	9599	9859	Gene of unknown function	0	NA	35.2	not assigned.unknown	69.5	433.5	296	334.5	338	186.5	378.5	442	771	188	611.5	983	251.5	276	269	906	309.5	730	465	671	562.5	274	570.5	569	273	138	64	427	415	135	369	470	437	435	1235.5	215	369	425
1259	MICRO.7846.C1	PGSC0003DMB000000004	Pot_ch02	99.79	2103074	2102126	Transcription factor	0	transcription factor [Solanum lycopersicum]	27.3.25	RNA.regulation of transcription.MYB domain transcription factor family	99.5	134	233	134	161.5	167	181	164	332.5	200	78	170	193	293	99	350	128	231	178	149	207	301	216	182	177	172	227.5	170	307.5	163	111	150	237	199	90	131	137	226.5
1260	MICRO.6887.C3	PGSC0003DMB000000105	Pot_ch01	99.35	732633	732175	Sodium-bile acid cotransporter	0	Os12g0170300 [Oryza sativa (japonica cultivar-group)]	34.14	transport.unspecified cations	109	234	242.5	176	273	275	267	281	308	296	240	291	325	179	175	440.5	139	375	192.5	350	253	339.5	375	374.5	202	236	155	332	304	284	378.5	376	416.5	304	219	374	293.5	260
1261	MICRO.17036.C1	PGSC0003DMB102000099	Pot_ch02	98.13	516280	515639	Conserved gene of unknown function	0	NA	35.2	not assigned.unknown	455.5	246.5	665	469.5	637	882.5	631	687	784	493	333.5	353.5	644	433	240	705	564	780	802.5	599	646.5	919	880	507	556	557	667	910	605	746	487	542	592	468	201	548.5	567	721
1262	POACR93TV	PGSC0003DMB000000550	Pot_ch06	91.43	287673	287499	BHLH transcriptional factor	0	NA	26.03	misc.gluco-, galacto- and mannosidases	1162.5	250	472.5	360	525	647	2506	610	704.5	422	941	1724	843	444	219.5	3711.5	268	813	786	2354	2163	1015	1272.5	813	491	325.5	371	833	2089	2055	2230	2296.5	2938.5	1627	1626	617	2084.5	2096
1263	bf_ivrootxx_0061h09.t3m.scf	PGSC0003DMB000000440	Pot_ch12	98.74	164295	164533	S-locus-specific glycoprotein S6	0	ATP binding / carbohydrate binding / kinase/ protein kinase/ protein serine/threonine kinase/ protein-tyrosine kinase/ sugar binding [Arabidopsis thaliana]	30.2.24	signalling.receptor kinases.S-locus glycoprotein like	117	136	205	138	264	200	188	195	278	263	135	248.5	194	141	103	300	128	320.5	184	210.5	245	318	261	205	162.5	145.5	119.5	205	237.5	163	204	182	239.5	163	147	277	228.5	200
1264	MICRO.3193.C1	PGSC0003DMB101000233	Pot_ch07	98.05	58906	59211	Ubiquitin conjugating enzyme	0	NA	35.2	not assigned.unknown	50	67.5	83	79	63	65	64	59	88	67	79	73.5	159	69	72	98.5	59	107	66.5	61	63	100	69.5	67.5	64	75	59	66	75.5	65	64	73	75	77	68	78	77.5	59
1265	BF_TUBSXXXX_0060F06_T3M.SCF	PGSC0003DMB000000368	Pot_ch10	99.47	478167	478729	SEC-C motif-containing protein / OTU-like cysteine protease family protein	0	NA	35.2	not assigned.unknown	221	256.5	376	279	356	329	244.5	323	423	404	336	286	436	330	203	380	207	387	346	344	379	407.5	506	403.5	333	290.5	204	465	410	369	296.5	290.5	497	271	259	394	350	403.5
1266	MICRO.11068.C1	PGSC0003DMB000000118	Pot_ch04	97.92	131151	130527	Gene of unknown function	0	NA	35.2	not assigned.unknown	40	52	56	64	47	47	50	49.5	54	49	52	49	71	53	52	66	44	63	49	49	51	59.5	46	53	47	61	47	47	59	51	49	53	50	57	45	56	59	47
1267	MICRO.14450.C1	PGSC0003DMB101000381	Pot_ch04	100	148995	148679	Conserved gene of unknown function	0	unknown protein [Arabidopsis thaliana]	35.2	not assigned.unknown	155	129	220	223	251	179	240.5	302	276	255	126.5	266.5	277	176	147.5	390	130.5	339	209	343.5	331	490	351	218	223	162	155	339.5	226	177	317.5	296	228	202	172	245.5	244	210
1269	bf_arrayxxx_0078e02.t7m.scf	No Significant Hit	#N/A	NA	NA	NA	--	0	NA	35.2	not assigned.unknown	77	189	170.5	155	148	167.5	179.5	224.5	259	224	155	213	172.5	157	105	231	154	245.5	105	197.5	145	351.5	204	212	144	155.5	138	171	185.5	134	234.5	138	245	114	212	190	185	178
1270	MICRO.11318.C1	PGSC0003DMB102000059	Pot_ch01	98.51	1606244	1605372	Gene of unknown function	0	NA	35.2	not assigned.unknown	58	76	101	82.5	106	104	86.5	144	169.5	84	66	112	152	71.5	63	141	78	184.5	105	92	95	106	105	100	80	86.5	88	97	128	95	115	100	94	98	106	153	98	106
1271	MICRO.15987.C1	PGSC0003DMB101000020	Pot_ch02	100	1807076	1807214	--	0	NA	35.2	not assigned.unknown	76	114	95.5	92	102	86.5	73	78	97	101	78	91	123	80	65.5	107	70	103.5	97	101	95	116	90.5	77	89	109	91.5	100.5	87	78	85	79	90	86.5	108	90	86	87.5
1272	DarkCorner(210)	#N/A	#N/A	#N/A	#N/A	#N/A	#N/A	1				39	48	57	54.5	48	46.5	45	47	47	46.5	51	46	52	51	49	55	47	64	48	44.5	44	51	47	46.5	44	57	47.5	48	53.5	48	45	47	50	59	46	52.5	60	48
1273	DarkCorner(211)	#N/A	#N/A	#N/A	#N/A	#N/A	#N/A	1				40	47.5	278	52	48	43.5	48	45	51	45	50	43	52	46	54	56	46	65	48	46.5	46	51	45.5	50	45.5	58	46	46	52	50	44	50	50	53.5	45	54	60.5	46
1274	DarkCorner(212)	#N/A	#N/A	#N/A	#N/A	#N/A	#N/A	1				40	46	86	53	48	42.5	45	45	276	44.5	54	48.5	53	49	53	59	44	63.5	47.5	43.5	45	49	47	47	47	57	46	46.5	53	47	47	46	48	55	45	50	64.5	46
1275	DarkCorner(213)	#N/A	#N/A	#N/A	#N/A	#N/A	#N/A	1				40	49	52	55	47	49	45	47	48	47	48	45	50	50.5	58	59.5	45	70	46.5	46.5	46	52	46	47	47	52.5	48	45	56	48.5	47	50	50	56	47	53	61	50
1276	DarkCorner(214)	#N/A	#N/A	#N/A	#N/A	#N/A	#N/A	1				40	49	53	63	45.5	47	48	48.5	49	45	62.5	46	50	48	51	62	47	53	48	46	46	50.5	47	48	45.5	55	46	45	59	49	45	48.5	50	50	53.5	51	54.5	48
1277	DarkCorner(215)	#N/A	#N/A	#N/A	#N/A	#N/A	#N/A	1				40	50.5	57	61	45	46	47	47	50	45.5	57	45.5	51	47	49.5	196	43.5	54	45	43	47	50	45	48	48	53	49	45	54	48.5	46	48	55	51	46	53	57	50.5
1278	DarkCorner(216)	#N/A	#N/A	#N/A	#N/A	#N/A	#N/A	1				40	47	54.5	58	45.5	45	47	48	51	45	53	46	49	48	49	137.5	46	53	48	48	46	53	46.5	46	46	57	48	48	57	47.5	44	47	55	52.5	49	50	53.5	47
1279	DarkCorner(217)	#N/A	#N/A	#N/A	#N/A	#N/A	#N/A	1				40	46.5	53	57	45	46	44	43	51	45	54	43.5	48	46	47	55	45	57	48	44.5	43	50	46.5	46	44	53.5	48	46	55	47	45	280	68	52	48.5	50	58	47
1280	MICRO.1283.C1	PGSC0003DMB000000214	Pot_ch03	96	197014	196840	Uncharacterized RNA methyltransferase pc1998	0	unknown protein [Arabidopsis thaliana]	35.2	not assigned.unknown	122	72	132.5	101	124	179	120	74.5	212.5	141	86	95	262	120	100	132.5	112	247	169	124.5	227	229.5	188.5	129	159.5	160.5	87	191.5	131	150	96	205	146	111	83.5	158.5	178.5	126
1281	MICRO.3754.C1	PGSC0003DMB000000224	Pot_ch07	97.4	265618	265925	Transcription initiation factor IIF subunit beta	0	ATP binding / RNA polymerase II transcription factor [Arabidopsis thaliana]	27.2	RNA.transcription	915.5	1107.5	1296.5	1012	1728.5	1382	1390	1761	2044.5	1372	1392	1339.5	1342.5	933.5	787	2006	1197	1742.5	1519	1915	1727.5	2365	1845	1605	1184.5	1269	1373	1869.5	1545	1344.5	1779	1761.5	1692	1337.5	1367	1656.5	1392	1546.5
1282	BF_LBCHXXXX_0032A07_T3M.SCF	PGSC0003DMB000000517	Pot_ch04	96.58	103674	103295	Gene of unknown function	0	NA	35.2	not assigned.unknown	741	952	1035	919	1587	1206	1292	1126.5	2632	1329	1272	1029	905	560	784.5	1914	1157.5	2248	1419	1477	1632	2196	1509	1347	1186	867	647	1202	1878	1031	1365.5	923	1350	1219	674	1744	1277.5	1482
1283	MICRO.4668.C2	PGSC0003DMB000000032	Pot_ch04	97.36	1951499	1951159	25 kDa protein dehydrin	0	cold-stress inducible protein [Solanum tuberosum]	35.2	not assigned.unknown	88	69	82.5	138.5	140	59	136	132	82	165	79.5	120	177	149	134	218	61.5	83	61.5	75	199.5	256	141	74	110	75	54	151	92	61	150.5	170	64	77.5	59	76	157	157
1284	MICRO.3834.C2	PGSC0003DMB000000114	Pot_ch12	93.25	722387	721288	ADP-ribosylation factor	0	NA	35.2	not assigned.unknown	42.5	47	52	56	48	48	47	45	51	45.5	58	46	82	47	48.5	59	50	60	50	47	49.5	53	52	50	44	55	44.5	49	58	47	48	53	49	53.5	48.5	49	63	48.5
1285	BF_LBCHXXXX_0018D07_T3M.SCF	PGSC0003DMB000000173	Pot_ch01	98.47	875834	876093	Phosphatidylinositol N-acetylglucosaminyltransferase subunit P	0	unknown protein [Arabidopsis thaliana]	35.1	not assigned.no ontology	47	51.5	61	58	59	53	51	51	64	51.5	62.5	53	62	51	55	69	53.5	68	57	59	51	64	58.5	55	59	62	51	56	61	53	56	65	58	57	49	59	64	57
1286	STMIQ60TV	different hits	#N/A	98.64	1220391	1220023	--	0	ALF5 (ABERRANT LATERAL ROOT FORMATION 5); antiporter/ drug transporter/ transporter [Arabidopsis thaliana]	35.2	not assigned.unknown	47	59	63	61	57.5	57	54	53	76	57	68	58	90	58	55	82	62	84	57	57	59	99	61	66	52	66.5	50	61.5	63	55	54	67	56.5	63	53	69	69	51
1287	SSBN003B13u.scf	PGSC0003DMB000000032	Pot_ch04	97.78	2513939	2513626	Conserved gene of unknown function	0	NA	35.2	not assigned.unknown	44.5	53	62.5	55	52	57.5	49	51	64	57	70.5	55	78	51.5	54	73	52	79	57	55	51	61	55	55	50	61	51	54	62	58	54	59	62	62	53	64	67.5	54.5
1288	MICRO.3905.C1	PGSC0003DMB000000092	Pot_ch01	98.13	1137764	1138565	F-box family protein	0	BAC19.2 [Lycopersicon esculentum]	35.2	not assigned.unknown	72	83	130	96	143	125	144	99	151	114	119.5	124	180	98	72	154.5	99	183	148	109	148	208.5	157	102	100.5	124	90	155	139	126	112.5	155.5	139	115.5	95.5	121.5	127	141
1289	MICRO.13250.C1	PGSC0003DMB000000306	Pot_ch08	96.52	266987	266528	Nucleoporin	0	nucleoporin [Lotus japonicus]	35.2	not assigned.unknown	41.5	49	56.5	56.5	53	49	48	43.5	53	48	61	49	103	48	46	58	49	58.5	46	49	50	53	50.5	49	48	52	47	50	55	53	46	53	48	57	49	52	60	49
1290	MICRO.4920.C1	PGSC0003DMB000000226	Pot_ch04	99.6	628020	628521	Transferase, transferring glycosyl groups	0	ATCSLC12; transferase, transferring glycosyl groups [Arabidopsis thaliana]	10.2	cell wall.cellulose synthesis	171	163	399	333.5	365	404	289	405	611	345	155	347	378.5	268	127	539	336.5	607	400	468.5	341	514	503	417	294	339	331	433	541	487	411.5	438.5	527.5	468.5	277	554	305	552
1291	bf_acdcxxxx_0004g12.t3m.scf	PGSC0003DMB103000019	Pot_ch04	96.81	695702	696202	Pseudo-response regulator 7	0	NA	35.2	not assigned.unknown	53	72.5	80	66.5	72	54	64	59	128	72	78	66	104	69.5	75	86	68	87	62.5	74	85	88	58.5	73	61	67.5	52	63	69	58	57.5	79	72	93	65.5	95	68.5	62
1292	MICRO.15093.C1	PGSC0003DMB000000034	Pot_ch12	97.56	1989201	1988587	Zinc finger protein	0	heat shock protein binding / unfolded protein binding [Arabidopsis thaliana]	20.2.1	stress.abiotic.heat	180	194.5	280	398	383	49.5	298	44	414	49	71	274.5	308	375.5	161	795	226	357	570.5	632.5	353	469	376.5	532	239	235	281	330	305.5	278.5	604	311	340.5	252.5	475.5	537.5	287	611
1293	bf_suspxxxx_0036h09.t3m.scf	PGSC0003DMB000000003	Pot_ch05	99.64	35135	35415	Protein phosphatases pp1 regulatory subunit	0	IMP dehydrogenase/GMP reductase [Medicago truncatula]	29.4	protein.postranslational modification	159	148	269	197	297	282.5	281.5	253.5	361	233	191	219.5	348	160	113	370	162	416	234.5	275	320	470.5	388	271	209.5	213	144	337	320	317.5	197	332.5	277	220	166	227.5	281.5	286.5
1294	cSTB42C23TH	PGSC0003DMB000000220	Pot_ch10	100	805677	805144	Plastoquinol-plastocyanin reductase	0	NA	35.2	not assigned.unknown	53	83.5	81	76	84.5	86	63	77	104	75	107	71	112	60	72	97	71	91	78.5	105	80.5	81	72.5	95	66	83	66	72.5	99	86	85	82	81	88	95	94	75	74
1295	cPRO11O21TH	different hits	#N/A	96.24	136305	136569	Transcription factor	0	NA	35.2	not assigned.unknown	132.5	110	67	167	138	138.5	157.5	134	402	142	154	151.5	406	175	172	287.5	180	297.5	265	243.5	134	244.5	162.5	290	140	128	143	159	109.5	181	193	298.5	223	274	230.5	507.5	173.5	254
1296	MICRO.2731.C1	PGSC0003DMB000000178	SL2.10ch05	97.04	157432	158209	Purple acid phosphatase 3	0	purple acid phosphatase 3 [Solanum tuberosum]	26.13	misc.acid and other phosphatases	61	85	89	79.5	91	65	48	74	143	96.5	110	56.5	130	62	54.5	67	61.5	114.5	50	52	53	225.5	106	51	75	86.5	75	87	91.5	79	64	100	82	81	52	99.5	62	87
1297	MICRO.14518.C1	No Significant Hit	#N/A	NA	NA	NA	--	0	PREDICTED: similar to Fission 1 (mitochondrial outer membrane) homolog (S. cerevisiae) [Pan troglodytes]	35.2	not assigned.unknown	54	71	67.5	66	60	72	65	53.5	68	71.5	95	71.5	100.5	57	67	97	59	108	62	57	65	63	67	70	55	66	56	62	71	75	55	83	68.5	67.5	56	89	84	63
1298	bf_cswbxxxx_0010h05.t3m.scf	PGSC0003DMB000000087	Pot_ch06	100	78496	78678	Solute carrier family 35, member F1	0	NA	35.2	not assigned.unknown	156	174	222.5	318	285	170.5	390	315	346.5	218	399	417	208	154.5	166	289.5	169	327	236.5	544	217	764	234.5	216	200	220	294	235	342	440	263	559.5	476	421	416	341.5	387.5	478.5
1299	bf_mxflxxxx_0062h12.t3m.scf	PGSC0003DMB000000225	Pot_ch08	90.94	881116	880843	BURP domain-containing protein	0	NA	35.2	not assigned.unknown	243.5	291	525	357	386	215	285	380	888	562	403	622	327	152	171.5	680.5	370	910.5	250	423.5	292	850	466.5	342	379	288	489	407.5	412	234.5	414	586	760	313	762	180.5	218	210
1300	MICRO.4192.C1	No Significant Hit	#N/A	NA	NA	NA	Fibroin 1a	0	NA	35.2	not assigned.unknown	146	218	299	239	262.5	322	280	209	672	290	327.5	235.5	377	157.5	148	509	354	651	169.5	239.5	404.5	944	375	377	319	238	138	362	478	373.5	168	373	239	241.5	184	62.5	451	194
1301	MICRO.8642.C1	PGSC0003DMB000000216	Pot_ch05	98.83	705297	704871	Pyroglutamyl-peptidase I	0	peptidase/ pyroglutamyl-peptidase I [Arabidopsis thaliana]	29.5	protein.degradation	372	788	576.5	530.5	628	514	547	719	910	749	960	617	592	439	554	984	600	808	505	925	779	1099	730.5	779	527	598.5	737	647	699.5	559	703	835.5	783	745	982.5	170	523	658
1302	RC7	#N/A	#N/A	#N/A	#N/A	#N/A	#N/A	1				39	47	56	52	48	44	46	47	51	43.5	56.5	45	48	46	50	58	46	53	47	47	47	50.5	44.5	45	45	56	48	46	53	47	44	50	47	53.5	46	49.5	55	46
1303	MICRO.13501.C2	PGSC0003DMB000000277	Pot_ch01	99.49	258024	259201	Translation-initiation factor 3 subunit	0	putative translation-initiation factor 3 subunit [Prunus avium]	29.2.3	protein.synthesis.initiation	2844.5	1661	4627	3100.5	5984.5	5659	4976	3808	7058	3607	2145	3425	6026.5	3802	1934	6305	3125.5	5122	6239.5	4493	6437.5	9264	7027	3749	3812.5	4200.5	3408	7473	4878	5747	4085.5	4834	4671.5	4208	2329	892	5062	5298
1304	MICRO.14268.C1	PGSC0003DMB102000099	Pot_ch02	99.08	114111	114547	Conserved gene of unknown function	0	hypothetical protein MtrDRAFT_AC123975g36v2 [Medicago truncatula]	35.2	not assigned.unknown	109.5	366	161	167	369.5	152	167	218	399	170	447.5	421	312	148	162	330	168	301	249	479	238	253.5	208	358	144	254	171	127	184	206	355	215.5	218	499	364	94	205	290
1305	MICRO.2387.C1	PGSC0003DMB000000322	Pot_ch04	99.21	116236	114841	E3 ubiquitin ligase PUB14	0	ubiquitin-protein ligase [Arabidopsis thaliana]	29.5.11.04.02	protein.degradation.ubiquitin.E3.RING	1479.5	1206	3854	2065	2100	2476	2208.5	2554	4888	2477	1087	2017	2974	3246	1417.5	5889.5	2814.5	3875	3055	3299	5586	5896	3182	2807	2636	2195	1655	2764.5	4389	3563	2618	2818	2879	3199	1463	1288.5	2208	3209
1306	MICRO.9094.C2	PGSC0003DMB102000192	Pot_ch03	96.32	536375	536999	--	0	NA	21.06	redox.dismutases and catalases	157	193	321	200	347	252.5	179	184	317	330	259	116	352	235	162	256.5	171.5	301	141	195	298	202	401.5	390.5	270	225	181	405	293	277.5	168.5	191.5	360	248	141	165	166.5	175.5
1307	bf_arrayxxx_0040c04.t3m.scf	No Significant Hit	#N/A	NA	NA	NA	D-galacturonic acid-1-P kinase	0	galactokinase-like protein [Arabidopsis thaliana]	3.8.1	minor CHO metabolism.galactose.galactokinases	44	49	65	57	54	55	56	52.5	67	55	59	53	78	51	52	64	50	66	53	55	59	66	54	52.5	54	64	51	58	65	60	52	64	56	60	49	52	67	54
1308	MICRO.13855.C2	PGSC0003DMB000000133	Pot_ch11	99.12	1300140	1299685	Polyadenylate-binding protein	0	unknown [Solanum tuberosum]	27.4	RNA.RNA binding	624.5	256	911	445.5	777	599	1222	580.5	681	870	301	461	1042	467.5	370.5	1282	385	532	1242	580	46.5	1079	903	529.5	1161	859.5	1128.5	819	1174	49	613	625.5	539	701	609	405.5	539	570
1309	MICRO.2046.C1	PGSC0003DMB000000240	Pot_ch08	97.93	45937	46799	Chloroplast zebra-necrosis protein	0	nickel ion transporter [Arabidopsis thaliana]	34.12	transport.metal	1028	947	1790.5	989	2087.5	1598	1815.5	1472	2134	1324	646	1216.5	2119	1465	607	2209	1018	1622	1983	1562	2292.5	3188	2419	1813	1642	1304	1225.5	2156	1904	2117.5	1433.5	1830	1620	1191	844	1217	1966.5	1385
1311	STMGN61TV	PGSC0003DMB000000512	Pot_ch05	96.29	225527	225984	DUF246 domain-containing protein	0	NA	35.1	not assigned.no ontology	202	152.5	274.5	239	331	284	277	296	445	326.5	207	313	345.5	192.5	161	515	180.5	383.5	359	373	322	488	447	295	260.5	271.5	189	406	338	318	313	451	396.5	298.5	229	346	332	333.5
1312	MICRO.1247.C3	different hits	#N/A	100	39826	39274	Alkaline alpha galactosidase	0	alkaline alpha galactosidase [Cucumis sativus]	3.1.2.02	minor CHO metabolism.raffinose family.raffinose synthases.putative	148.5	263	386	340	543	383	335.5	541	601	276	380	500.5	389.5	231	137	612	295	698	383	311	318	447.5	493	518	293.5	323	400	451.5	391.5	218	685	551	574	294	716	281	432	267
1313	bf_cswcxxxx_0003a02.t3m.scf	No Significant Hit	#N/A	NA	NA	NA	Zinc finger protein	0	NA	35.2	not assigned.unknown	43.5	48.5	55	59	51	47	55	49	60.5	48	59	50	66	51	54	59	50.5	67	57.5	49.5	50.5	67	48	49	48	60	49	49	57	54	49	57.5	53.5	55	47.5	54	66	49
1315	E1A_r60_a135	#N/A	#N/A	#N/A	#N/A	#N/A	#N/A	1				430	932	867	476	1026	1043.5	637	426	841	765	754	938	786	676	1018	527.5	531	412	754	969	448.5	524.5	710	798	605	997.5	1013	1217	722	759	932	787	665	1083	1175	592	666	669
1316	MICRO.4981.C1	PGSC0003DMB000000243	Pot_ch05	98.1	808379	807696	Homeobox protein	0	homeodomain leucine zipper protein HDZ2 [Phaseolus vulgaris]	27.3.22	RNA.regulation of transcription.HB,Homeobox transcription factor family	42	52	59	66	52	48	47	49.5	59.5	50	72	57	71	51.5	59	65	50	60	52	53.5	55	60.5	51	53	49	61	50	49.5	57	51	50	57	57	58	60.5	64	54	47
1317	POAB684TP	PGSC0003DMB000000150	Pot_ch06	100	7595	7448	Wound-inducible carboxypeptidase	0	wound-inducible carboxypeptidase [Lycopersicon esculentum]	29.5.05	protein.degradation.serine protease	77.5	133	339	308	189	311	378.5	234.5	364.5	300	159	561	288.5	154	98	477.5	92	386	140	515	145	678	372	408.5	117.5	135	97	276	591.5	376	142	631.5	539	502.5	278	186.5	620	493
1318	MICRO.3372.C1	PGSC0003DMB000000336	Pot_ch10	100	379522	379773	Protein kinase	0	Protein kinase; Amino acid-binding ACT [Medicago truncatula]	29.4	protein.postranslational modification	72	67	100	101.5	96	93	77	64	113	81	109	87	170	88	73	92.5	87.5	99	99	77	111.5	111	79	81	98	93	65	97.5	101	75	79.5	71	78	99	92	98	85	69
1320	MICRO.5365.C1	PGSC0003DMB000000309	Pot_ch09	98.5	600644	600976	--	0	NA	35.2	not assigned.unknown	61	73	55	81	65	61	83	53	104	67	67.5	61	76	70	69.5	138	91	100.5	77	80	97	68	68	74.5	72	70.5	57	65	75	62.5	61.5	83.5	58	58	72	84	87	64.5
1321	BF_TUBSXXXX_0025H02_T3M.SCF	PGSC0003DMB000000199	Pot_ch10	98.8	677896	678229	Beta-tubulin	0	NA	35.2	not assigned.unknown	67.5	120	126	165	112	123	114	133	460	176	111	150	175	90	123	248	134	340.5	158	110	148.5	366	146.5	130	107	113	103	163	134	96	128	164	149	108	97	168	198	152
1322	MICRO.6091.C1	PGSC0003DMB000000144	Pot_ch08	99.05	748269	747746	Conserved gene of unknown function	0	unknown [Solanum tuberosum]	35.2	not assigned.unknown	215.5	192	492	288.5	449.5	350	393.5	403	511.5	367	232.5	412	476	363.5	153	693.5	529.5	590.5	414.5	462	522	759.5	457.5	416.5	325	345	211	407	324	313	421	521	350	407	328	650	409	301.5
1323	BF_LBCHXXXX_0045C09_T3M.SCF	No Significant Hit	#N/A	NA	NA	NA	--	0	NA	35.2	not assigned.unknown	43	49	57	67	47	49	49	45	55	46.5	57.5	50.5	75.5	51	57.5	60	49	65.5	46	47	47	50	53	51	47	55.5	48	49	58	51	46	54	51	56	48.5	58	55	51
1325	MICRO.4427.C2	PGSC0003DMB101000361	Pot_ch08	NA	NA	NA	PAE	0	pectinacetylesterase precursor [Vigna radiata var. radiata]	10.8.02	cell wall.pectin*esterases.acetyl esterase	4663.5	4952	5309	208.5	9637	7388	4819.5	9941	6052	4009.5	3262	3785	7877	8038	1643.5	13427.5	4477	6361	5720	5247	12865.5	15624	4906	9501.5	7627.5	4004	4532	5827	5668.5	4028.5	3800.5	9616	9373	3949	7507.5	11054	6221.5	121.5
1326	MICRO.17316.C1	PGSC0003DMB000000048	Pot_ch08	98.42	1455788	1456104	ATP binding protein	0	NA	35.2	not assigned.unknown	41	47	55	78	52.5	45	47	43	51	47	54.5	45.5	83.5	47	51.5	58	47	58	46	46.5	47	56	49	46	47	57	52.5	48	55	50	54	52	52	53	50	56	56	51
1327	MICRO.249.C1	PGSC0003DMB000000026	Pot_ch03	99.73	1879549	1878418	ArcA2 protein	0	ArcA2 protein-like [Solanum tuberosum]	27.3.99	RNA.regulation of transcription.unclassified	1064.5	904	1551.5	1126	1850	1703	1876	1773	2347	1680	989.5	1473	1658	1245	718	2364	1202.5	2224	1878	1901	2236.5	2880	2140.5	1724	1269	1494	1337	2331	1941	1566	1511	1578	1630.5	1531	1239	1943	1578	1639
1328	002C01AF.esd	PGSC0003DMB000000091	Pot_ch06	99.25	443691	443426	Conserved gene of unknown function	0	hypothetical protein [Solanum tuberosum]	35.2	not assigned.unknown	52	230	136	325	77	121	98	76	95	146	203	102	135.5	129	69.5	177	89	101	73	128.5	101	132.5	130	185.5	68	82	86.5	113	187	95	70	116	136	129	215	100.5	126.5	107
1329	MICRO.13944.C1	PGSC0003DMB000000158	Pot_ch06	100	775047	775312	TAF5	0	hypothetical protein MtrDRAFT_AC133571g9v1 [Medicago truncatula]	35.1	not assigned.no ontology	224	201.5	336	529	386	303	343	326	457	301	293	302.5	370	225	164.5	426	248	513	325	319	358	597	449.5	343	276	265.5	256	380	340	330	343	376	356	273	219	326.5	306	314
1330	MICRO.9906.C1	PGSC0003DMB000000277	Pot_ch01	94.05	562477	563249	Low temperature and salt responsive protein	0	NA	20.2	stress.abiotic	43.5	63	64	339	53	53.5	47.5	54	102	60	69	58	61	84.5	64.5	78	55	67	56	58	55	63	55	62	49	66	57	50	76.5	54	54	53	63	78	60	66	58	64
1331	MICRO.389.C1	PGSC0003DMB000000446	Pot_ch10	99.52	432748	432123	Pyruvate decarboxylase	0	pyruvate decarboxylase [Solanum tuberosum]	5.02	fermentation.PDC	63	106	685	402	158.5	68.5	655	555.5	2190	131	315.5	989.5	116	927	90	241	1052	3454.5	90	748	733	3991	292	567	407	713	88	151.5	581	91	896	826	1831	328	153	101	161	1016.5
1332	MICRO.1081.C29	PGSC0003DMB000000269	Pot_ch01	94.79	308230	307943	Replication protein A1	0	NA	35.2	not assigned.unknown	63	80	114	413	106	135	123.5	79	257	100	86	56.5	77	88	53	182.5	108	256	95	91.5	173	98	158	177	82.5	109	65	151.5	124	145	126	158.5	97	57	76	115.5	160.5	112
1333	MICRO.3995.C1	PGSC0003DMB000000410	Pot_ch05	99.29	54590	55014	Conserved gene of unknown function	0	NA	35.2	not assigned.unknown	54	53	64	384	58.5	58	60.5	49	77	60	61	57.5	76	57	60	72	55	82	56	58	65	84	61	56	55	72	58	56	73	58	57.5	57	63	70	53	61.5	66	59
1334	cSTD13H3TH	PGSC0003DMB000000076	Pot_ch07	99.47	947372	947559	Heat shock cognate protein 80	0	Hsp90-2-like [Solanum tuberosum]	20.2.1	stress.abiotic.heat	42.5	49	55	309	50.5	47	48	45	53	49	50	47	64	50	48	57	46	58	48	46.5	50	50	52	48	46	58	48	50	58	48	47	51	53	53	47.5	49.5	57	49
1335	MICRO.6280.C3	PGSC0003DMB000000155	Pot_ch12	99.61	1009314	1009830	Protein arginine n-methyltransferase 1	0	S-adenosylmethionine-dependent methyltransferase/ protein-arginine N-methyltransferase [Arabidopsis thaliana]	26.06	misc.O- methyl transferases	772.5	364	1018.5	728.5	1299	1293	1635	867	1106	821	505	817	1359.5	698	258	1334	614.5	1439	1060.5	910	949	2495	1705	706	962	989	714	1484	1039	1444	818	1025.5	931	661	330	791	1165	978
1336	ACDA03289C01.T3m.scf	PGSC0003DMB000000269	Pot_ch01	98.5	336128	335996	Gene of unknown function	0	NA	35.2	not assigned.unknown	41	49	56	294	49	47	51	47	52	45	53	47	101.5	46.5	50	60.5	47	63	47	48.5	47	53	49.5	51	66.5	59	48	47	54	50	48	53	51	54	45	51	60	49
1337	MICRO.2220.C1	PGSC0003DMB000000047	Pot_ch07	99.14	1315912	1316260	Eukaryotic translation initiation factor 4F / eIF-4F, putative	0	RNA binding / translation initiation factor [Arabidopsis thaliana]	29.2.3	protein.synthesis.initiation	105	81	110	360	141	125.5	109.5	75	177	86	83.5	98.5	215.5	95	85.5	132	91	164	146.5	104	143	182.5	105.5	87	127	138.5	92	130	127	121	92	100	115	119	82	113.5	112	113
1338	MICRO.2154.C1	PGSC0003DMB000000127	Pot_ch03	98.49	99587	100048	28 kDa ribonucleoprotein, chloroplastic	0	28 kDa ribonucleoprotein, chloroplast precursor (28RNP)	27.3.99	RNA.regulation of transcription.unclassified	5751	3014.5	16077	10529	23154.8	13945.5	8066	11903	25674	6230	2692	12064	15442	9553.5	5901	15879.5	7418.5	18463	23739.8	11855.5	15413.5	12008	22319.6	14721	10492	15907	9376	23796.3	12914	9307	10145	10518	9938	11708.5	5198	8672	13469	6613
1339	MICRO.8685.C1	PGSC0003DMB102000010	Pot_ch01	92.75	2054620	2055327	Late embryogenesis (Lea)	0	Lemmi9 [Solanum lycopersicum]	33.2	development.late embryogenesis abundant	42	49	56	233	45	45	44	49	56	46	51	49	64	46	50	57	47.5	58	49	44	45.5	51	46	45	47	58	47.5	47	52	49	47.5	51	52	54	46	51	57	45.5
1340	MICRO.8561.C1	PGSC0003DMB102000083	Pot_ch02	99.59	1808945	1809429	Minor allergen Alt a	0	FMN binding / oxidoreductase [Arabidopsis thaliana]	11.8	lipid metabolism.'exotics' (steroids, squalene etc)	1220	849.5	1179	1030	1556	1276	1641	1092	2485	2040.5	882	1684	1015	955.5	762	1358.5	1031	1708.5	1785	1188	2411	2185.5	2395	1161	1240	1561	908	1960	1033	1504	997	1704	1110	1817	775.5	1046.5	1148.5	1054.5
1341	MICRO.4177.C7	PGSC0003DMB000000246	Pot_ch06	98.99	976424	975929	Type I (26 kD) CP29 polypeptide	0	Type I (26 kD) CP29 polypeptide [Solanum lycopersicum]	1.01.01.01	PS.lightreaction.photosystem II.LHC-II	47811.6	71636	119420	88807.3	130473	106514	90799	72239	226340	103919	120535	85222.3	94240.8	77540.2	79127.6	112081	83898.8	121207	101669	87121.8	136940	195955	105618	109398	55230	77335.5	51386.4	93442	141806	83231.6	78829.6	113980	98902.4	111519	83379.5	115301	94193.9	94593.7
1342	bf_mxlfxxxx_0010h12.t3m.scf	PGSC0003DMB000000017	Pot_ch11	97.63	2775789	2775369	2-oxoglutarate-dependent dioxygenase	0	unknown protein [Arabidopsis thaliana]	16.8.1	secondary metabolism.flavonoids.anthocyanins	397	1016.5	1329.5	718	1038	795	599.5	1226	2555	1605	1755.5	903	848.5	811	1013	1398	1090	1983.5	972	1487	696	1899.5	1537	1708	938	1383	721	1200	1987	760	1301.5	707.5	1341	1156.5	1539	945	1040	1220.5
1343	cSTD7J3TH	PGSC0003DMB000000445	Pot_ch08	96.77	424688	424596	Maspardin	0	NA	35.1	not assigned.no ontology	54.5	74	92	83.5	76	75.5	88	66.5	114	79	75	89	111	64	65	120	66	169	77	86	112.5	140	86.5	85	67	94.5	59	78	103	83	79	86	83.5	90	72.5	95	99.5	92
1344	MICRO.5144.C1	PGSC0003DMB000001161	#N/A	96.04	14471	15144	Cytochrome P450	0	CYP71D47v2 [Nicotiana tabacum]	26.1	misc.cytochrome P450	41	51	55	58	46	47	46	45	55	44	58	46.5	55	50	51	60	47	82	47	45	47	51	48	45	45	55	49	47	53	49	45	47	50	52	48	51	61	46
1346	MICRO.12712.C2	PGSC0003DMB000000265	Pot_ch02	98.43	648815	649325	Wd40 protein	0	putative G-protein beta [Gossypium hirsutum]	35.1	not assigned.no ontology	227	289	401	324	536	377	383	510.5	631.5	421	362	461	457	278	204.5	608	281.5	638	432.5	493	453	700	591	418	331	318	379.5	512	441	380.5	458	439	542.5	406	354	494	387	446
1347	MICRO.1262.C21	PGSC0003DMB000000280	Pot_ch09	98.13	421933	422200	Glycine-rich protein	0	NA	35.2	not assigned.unknown	59	59	76	88	76	65	64	65	87	64	62.5	67	73	64.5	57	81	61	79	65	67	71	77	67	57.5	63	80.5	74	80	72.5	67	66	61	64	77	68	63	72.5	66
1348	MICRO.126.C6	PGSC0003DMB102000027	Pot_ch05	93.03	941211	940684	Glyceraldehyde 3-phosphate dehydrogenase	0	glyceraldehyde 3-phosphate dehydrogenase [Solanum tuberosum]	4.09	glycolysis.glyceraldehyde 3-phosphate dehydrogenase	396	363	813	486	818	816	888	680.5	1945	602.5	348	570	1021	348	314.5	908	476.5	1463	668.5	600	771	2224.5	1062.5	1004	522	778.5	529	620	1117	921	671	697	647	653	305	855	908	623.5
1349	BF_LBCHXXXX_0008B10_T3M.SCF	PGSC0003DMB000000191	Pot_ch08	100	870243	870080	Chromatin remodeling complex subunit	0	NA	35.1	not assigned.no ontology	1023.5	1123.5	1818	1112	2125	1803	1738	1680.5	2944	1804	1129	1633.5	2069	1505	1047.5	2453	1145.5	2421	2399.5	1790.5	2089	2723	2467	1671.5	1577	1437	1297	2415	1849	1752	1983	1571	2222	1733	1391.5	1819	1725.5	2108
1350	BF_TUBSXXXX_0041A04_T3M.SCF	No Significant Hit	#N/A	NA	NA	NA	--	0	NA	35.2	not assigned.unknown	40	52	56	72	46	45	46.5	45	50	44	53	48	101.5	47	49	59	44	68.5	49	48.5	47	52.5	46	48	47	59	47	49	54	50	47.5	49	50	54	48.5	53	59	47.5
1351	MICRO.3458.C1	PGSC0003DMB000000755	SL2.10ch10	97.67	94481	94096	Translocon-associated protein, alpha subunit	0	hypothetical protein OsI_023592 [Oryza sativa (indica cultivar-group)]	35.1	not assigned.no ontology	545.5	397	823.5	674	871	968	998	1017	1310	822.5	342	790	1046	588	329	1556.5	480	1398	1141	1100	886	1760.5	1415.5	1002.5	989	733	931	1248	962.5	1177.5	926.5	833	987	842	600.5	1120	798	887
1352	MICRO.3155.C8	PGSC0003DMB000000062	Pot_ch03	93.26	106141	105378	MYB transcription factor	0	Putative DNA binding protein, identical [Lycopersicon esculentum]	27.3.26	RNA.regulation of transcription.MYB-related transcription factor family	62	89	137	81.5	98	86	76	84.5	142	94.5	93	84	102	83	85	147	91.5	138	112.5	103	159	144.5	122.5	128.5	106	109	73	132	140.5	89	88	81	107	97	103	116.5	96	75.5
1353	MICRO.13434.C1	PGSC0003DMB101000192	Pot_ch05	98.06	111182	110461	Transcription factor	0	transcription factor [Arabidopsis thaliana]	27.3.20	RNA.regulation of transcription.G2-like transcription factor family, GARP	210.5	448.5	371.5	332.5	364	320	362	472	524	295.5	500.5	529	330	290	339	578	263.5	500	351	522	342	570.5	493.5	388	322	315	357	419	424	360.5	515	395	441	476.5	467	555	314.5	450.5
1354	MICRO.10629.C2	No Significant Hit	#N/A	NA	NA	NA	Gene of unknown function	0	NA	35.2	not assigned.unknown	42.5	65	57	64.5	56	57	49	50	87	52.5	70	53.5	57	60	61	64	56	78	58	60	58	60.5	52	64	49	66	59	53	112	52	65	55	58	70	54.5	69	68	52
1355	bf_acdaxxxx_0064h12.t3m.scf	different hits	#N/A	99.85	258024	258674	--	0	RNA helicase [Arabidopsis thaliana]	27.1	RNA.processing	77.5	84.5	128	84	92	95	77.5	68	140	98.5	89.5	91	410.5	84	92.5	115	80	119	78	97.5	103	138	91.5	75	86	107	71	105	93.5	75	86	87	108.5	142	93	107	89.5	92
1357	DarkCorner(218)	#N/A	#N/A	#N/A	#N/A	#N/A	#N/A	1				40	47.5	283	54	46.5	43.5	46	44	49	45.5	52	46	51.5	49	49	55.5	47	62	48	43	48	48	48	46	46	56	52	48	52	49	47	46.5	49.5	57	47	50.5	63	45
1358	DarkCorner(219)	#N/A	#N/A	#N/A	#N/A	#N/A	#N/A	1				41	48.5	127.5	54	46	45	48	47	50	45	52	48	47	46	50	57	43.5	66	43.5	46	45	51	48	44	44	53	46	46.5	57	47	45	46	50	55	46	52.5	61	44
1359	DarkCorner(220)	#N/A	#N/A	#N/A	#N/A	#N/A	#N/A	1				39	47	72.5	50	45	42	45	43	51.5	44	50	46	49	47.5	58	55.5	45	64	46	47	47	49	45	46	46	57	48	45	58	47	48	51.5	48	51	46	53	62	45.5
1360	DarkCorner(221)	#N/A	#N/A	#N/A	#N/A	#N/A	#N/A	1				42	47	56	53	47	46	47	45	49	46	50	47	49	48	60.5	60	47	66	49	48	46	50	48	47	47	62	48	48	58	51	47	49	49	55	44	52	63	45
1361	DarkCorner(222)	#N/A	#N/A	#N/A	#N/A	#N/A	#N/A	1				42	50	56	63	47	47	46	48	52	46	61	47	50	48	49	61.5	44	55	47	48	46.5	50	46	49	49	55	46	44	59.5	50.5	47	50	50	55	45	52.5	59	48
1362	DarkCorner(223)	#N/A	#N/A	#N/A	#N/A	#N/A	#N/A	1				42	48	53	60	46	48	46	46	50	46	52	48	46	45	48	70.5	43	50	47	47	46.5	49	47	47	47.5	54.5	49	45.5	55	48	45.5	49	50	53	50	51	52.5	48
1363	DarkCorner(224)	#N/A	#N/A	#N/A	#N/A	#N/A	#N/A	1				43	50	51	58	45	44	46	47	50	46	57	47	51.5	47.5	48	138.5	46.5	52	49	47	46	48	48	45	45	54	49	49	55	48	47	49	54	52	46	50	56	46
1364	DarkCorner(225)	#N/A	#N/A	#N/A	#N/A	#N/A	#N/A	1				41	50.5	54.5	60	46	48	47	45.5	50	43	52	43	48	47	50.5	59	44	59	47.5	47.5	46	50	45	47.5	45	55	47	46	55	46	49	55	64	52.5	47	50	53	48
1365	MICRO.12884.C1	PGSC0003DMB000000180	Pot_ch06	98.53	1055114	1055453	Ubiquitin thiolesterase/ zinc ion binding	0	putative protein [Arabidopsis thaliana]	35.1	not assigned.no ontology	70	76	109	94	96	85	83	89	159.5	102	87	92.5	201	86	82	136.5	81	144	106	94	103	122	103	104	92	93	70.5	98	102	88	93	427.5	154	109	87	136	97.5	102.5
1366	MICRO.3892.C1	PGSC0003DMB000000004	Pot_ch02	96.45	857696	856945	Conserved gene of unknown function	0	hypothetical protein [Cleome spinosa]	35.2	not assigned.unknown	42.5	49	52.5	61	50	48	47	45.5	56	52	56	49	84.5	47.5	50	57.5	48.5	58	48	50.5	45.5	52.5	50	48	48	53	48	47	59.5	47	49	88	54	58.5	49	55	63	52.5
1367	MICRO.15859.C1	PGSC0003DMB000000195	#N/A	100	483651	484128	Aberrant root formation protein 4	0	Os08g0290100 [Oryza sativa (japonica cultivar-group)]	35.2	not assigned.unknown	100.5	95	133	111	171	129	146.5	133	163.5	121	96	117	187	97	84	172	92	178.5	167	171	159	212	176	127	121	120	129	202.5	141	156	162	170	124	123	106	127	151	142
1368	MICRO.4683.C2	PGSC0003DMB000000037	Pot_ch07	93.31	2219724	2219456	Cysteine proteinase 3	0	cysteine proteinase aleuran type [Nicotiana benthamiana]	29.5.03	protein.degradation.cysteine protease	54	74	68	68	56	82	64	54	67.5	73	98	70	96	53	66	89	59	104	56	56	59	82	60	60.5	57.5	71	57	56	70	76	54	77	68	69	56	77	82	58
1369	cSTB36C17TH	PGSC0003DMB000000186	Pot_ch12	98.78	127969	127724	Conserved gene of unknown function	0	NA	35.2	not assigned.unknown	42	55	60.5	58.5	51	48	51	45.5	53.5	47.5	62	49	56	47	49.5	57	47.5	57.5	47	49	58.5	51.5	51	48	46	52	47	45	64	47	48	49.5	51	53	48	51	64.5	50
1370	POACT60TP	PGSC0003DMB000000136	Pot_ch01	96.32	1088137	1087705	Chlorophyll a-b binding protein CP24 10A, chloroplastic	0	Chlorophyll a-b binding protein CP24 10A, chloroplast precursor (CAB-10A) (LHCP)	1.01.01.01	PS.lightreaction.photosystem II.LHC-II	49	84	79	65	70	88	68	57.5	88	91	107.5	67.5	162	75	73	93	64.5	86	63	72	73	80	98	89	63	92	53	96	93	72	78.5	91.5	92	99	62	98	86.5	65
1371	046D02AF.esd	PGSC0003DMB000000364	Pot_ch08	93.38	127379	126756	Brittle 1 protein	0	brittle 1 protein-like [Solanum tuberosum]	2.1.2.05	major CHO metabolism.synthesis.starch.transporter	354.5	410.5	384	500	492.5	499.5	756	650	1006	750.5	431	515	521	520.5	352.5	927	570	1103	662	636	578	1207	502	576	515.5	627	368	471	716	818	522	799	574.5	581	468	464	760	570.5
1372	MICRO.4443.C1	PGSC0003DMB000000073	Pot_ch01	98.42	892020	892715	Myosin heavy chain, fast skeletal muscle, embryonic	0	Prefoldin [Medicago truncatula]	35.1	not assigned.no ontology	51	53	85	68	77	67	64	67.5	95	66	63.5	63	83	53	56	98.5	54.5	107	66	74	79	97	85	65	63	70	54	80	87	67	83.5	81	73	73	59.5	86	87.5	63
1373	MICRO.3441.C1	PGSC0003DMB101000233	Pot_ch07	96.01	212702	212254	Pentatricopeptide repeat-containing protein	0	unknown protein [Arabidopsis thaliana]	27.3.67	RNA.regulation of transcription.putative DNA-binding protein	47.5	52	69	62	56	58	51	53	69	57.5	64	55	89.5	54	56.5	67	52	73	52	57	53	80.5	60	50	59	65	52	60.5	67	56	55	57	62	65	55.5	59	67	53.5
1374	bf_suspxxxx_0043b01.t3m.scf	PGSC0003DMB000000294	Pot_ch04	97.17	309502	309121	Exocyst complex component 2	0	unknown protein, 3' partial; 84785-87684 [Arabidopsis thaliana]	35.2	not assigned.unknown	95	68	95	87	97	84	96	79	94	84	70	76	193	74	89	132	70	77	76	92.5	106	104	81	76	84	109.5	75.5	88.5	79	92	80	91	89	130	82.5	99	94.5	73
1375	cSTB21F14TH	PGSC0003DMB101000128	Pot_ch06	100	1461432	1461106	Nodulation receptor kinase	0	candidate plant disease resistance protein [Glycine max]	30.2.3	signalling.receptor kinases.leucine rich repeat III	165	99	214	176.5	174	184	158	131.5	248	184	113	140	198	169	168	215	146	189.5	191.5	204.5	152	195	183	146	191.5	171.5	144	219	175	158	147	188.5	195	217	131	202	172	176
1376	MICRO.3443.C2	PGSC0003DMB000000215	Pot_ch06	99.58	754802	755996	Nucleosome-binding protein	0	unnamed protein product [Leishmania infantum]	27.3.59	RNA.regulation of transcription.Methyl binding domain proteins	4653	6994.5	9704.5	5244.5	6942	6248.5	7914.5	7008	11482	7352	6563	7247	8943	7456	3271.5	15438.5	8015	10280	7123	6263.5	11650	16027.5	10111.5	10659	7393	5989	4709	10022.5	9332	6109	5833	9294	11597	5816	11143	8545.5	6994.5	5064
1377	bf_ivrootxx_0001h11.t3m.scf	PGSC0003DMB000000114	Pot_ch12	95.56	409100	409684	Conserved gene of unknown function	0	unknown protein [Arabidopsis thaliana]	35.2	not assigned.unknown	102	180	137	171.5	148	180	143	111	421	151	235	184	141.5	178	172	218.5	188	257.5	149	235	162	206	180	209	129	187	189.5	144.5	228	221	198	264	209	305	130	183.5	152	313.5
[truncated: 22,654 more rows]
[truncated: 58 more columns]

## Sheet: Sheet1
489_1_2	501_1_3	508_1_2	504_1_3	505_1_3	489_1_3	493_1_1	490_1_3	508_1_3	502_1_4	503_1_2	490_1_2	496_1_1	482_1_2	504_1_1	489_1_1	491_1_2	500_1_4	480_1_4	482_1_1	493_1_2	499_1_1	497_1_2	497_1_3	495_1_4	481_1_3	482_1_4	475_1_3	504_1_2	501_1_4	507_1_4	491_1_3	502_1_3	498_1_3	497_1_1	498_1_2	493_1_4	476_1_1	503_1_4	476_1_4	490_1_4	498_1_1	494_1_4	502_1_1	475_1_1	491_1_4	476_1_2	495_1_2	477_1_1	480_1_3
[truncated: 1 more rows]
[truncated: 46 more columns]
