# Supplementary material for: Organ specificity and transcriptional control of metabolic routes revealed by expression QTL profiling of source--sink tissues in a segregating potato population
Source: BMC Plant Biol. 2012 Feb 7;12:17. doi: 10.1186/1471-2229-12-17 (PMC3546430; doi:10.1186/1471-2229-12-17)
Supplement: Additional file 12 — Leaf Cy3 Leaf raw data + genome info partII. [file 1471-2229-12-17-S12.XLSX]

## Sheet: Target _all96raw part b
FeatureNum	Reporter REF	PGSC Scaffold hit	Expected Chrom nr	%identity (unigene against genome)	Start (scaffold pos)	Stop (scaffold pos)	Function	ControlType	Description blastX	BINCODE	CLASS	CE017	CE069	CE072	CE084	CE110	CE141	CE145	CE155	CE164	CE165	CE171	CE195	CE196	CE202	CE218	CE222	CE232	CE233	CE276	CE277	CE350	CE447	CE602	CE603	CE604	CE605	CE607	CE608	CE609	CE615	CE624	CE628	CE630	CE631	CE632	CE633	CE635	CE636
25001	MICRO.5310.C1	PGSC0003DMB000000433	Pot_ch11	96.12	102034	101624	Protein kinase	0	Pto-like serine/threonine kinase [Capsicum chinense]	30.2.16	signalling.receptor kinases.Catharanthus roseus-like RLK1	245.5	153	359	188.5	399	194	153	245	622	226	392.5	201	201	172	254	499	421	656	404	496	317	738	416	289	322	258	256.5	377	188	192	376.5	304	250	441.5	153	315	307	185.5
25003	bf_swstxxxx_0058f01.t3m.scf	PGSC0003DMB000000129	Pot_ch10	99.07	1165747	1166499	Tubulin binding cofactor C	0	Tubulin binding cofactor C [Medicago truncatula]	31.1	cell.organisation	40	47	58	54.5	49	50	45	47	54	46	58	48	56	47	51.5	57	48	63	48	56.5	48	55	49	47	47	56	43	46	55	132	45	55	51	54	47	54	59.5	53
25004	MICRO.513.C3	PGSC0003DMB000000331	Pot_ch12	98.26	394334	393587	Pathogenesis-induced protein	0	CAPIP1-like [Solanum tuberosum]	35.2	not assigned.unknown	438	864	479	412.5	483	683	367	841	1333.5	496	842	664	461	450	483.5	662.5	774	1063.5	520.5	500.5	671.5	769	1035	672.5	710	633.5	517	835.5	511.5	832.5	419	885	604	703	385	752.5	462	401
25005	ACDA02123A11.T3m.scf	PGSC0003DMB101000020	Pot_ch02	94.1	1096045	1095786	H1 histone	0	H1 histone-like protein [Solanum lycopersicum]	28.1.3	DNA.synthesis/chromatin structure.histone	71	86	98	56	138	83	72.5	112	114.5	47	186	196.5	225	56	57	179.5	74	169.5	109	149.5	81	276	61.5	88	71.5	91	46	48	75.5	70	96.5	130	77	139	244.5	210	122	84
25006	MICRO.423.C2	PGSC0003DMB000000125	Pot_ch06	99.37	711834	712789	Carnitine racemase	0	catalytic [Arabidopsis thaliana]	11.9.4.03	lipid metabolism.lipid degradation.beta-oxidation.enoyl CoA hydratase	43	49	64	53	51	54	51	44.5	57	48	66	50	63	51	53	64.5	50	65	49	48.5	53	57	55	49	49	54	46	51	63.5	49	48.5	51.5	56	55.5	49	52	58	53
25007	STMIK50TV	PGSC0003DMB000000197	SL2.10ch08	96.34	708215	708460	--	0	polyprotein [Citrus sinensis]	35.2	not assigned.unknown	41	48	56.5	56.5	50	47.5	46	45	52.5	46.5	60	46	77.5	45	57	55	49	59	45.5	46.5	46	53.5	50	47.5	43	60	44	59	58	47	48	56	51	52	48	56	58.5	47
25008	MICRO.6862.C3	PGSC0003DMB000000303	Pot_ch08	96.38	584906	584447	Glycine-rich protein A3	0	NA	35.2	not assigned.unknown	60	124	121.5	101	114.5	123	89	83	163	115	195	111.5	118	87	110.5	160	115	205	101	126	139	196.5	117	152	86.5	132	78.5	96.5	115	84.5	110	140.5	136	144	120.5	164	114.5	101
25009	BF_TUBSXXXX_0038G01_T3M.SCF	PGSC0003DMB000000098	Pot_ch01	96.54	887995	888590	VAMP protein SEC22	0	putative VAMP protein SEC22 [Arabidopsis thaliana]	35.1	not assigned.no ontology	76	185.5	172	148	141.5	115	110.5	157.5	237	124.5	172.5	179	137	118	106	221	174	280	161	141	270	209	160	183	128	143.5	169.5	130	192.5	124.5	132	193	231	174	218.5	157	130	128.5
25010	BF_LBCHXXXX_0042D12_T3M.SCF	PGSC0003DMB000000068	Pot_ch01	98.06	351708	351093	Pentatricopeptide repeat-containing protein	0	NA	35.2	not assigned.unknown	346	432	510	520	633	424	474.5	706	854.5	577	588	491	658	432	311	662	520	947	452.5	650.5	698	1051	851.5	632	493	477	413	645	609.5	493	532	678.5	747	492	475	753	573	584
25011	MICRO.12550.C1	PGSC0003DMB101000377	Pot_ch01	99.44	6034	5498	Palmitoyltransferase TIP1	0	Zinc finger, DHHC-type [Medicago truncatula]	27.3.99	RNA.regulation of transcription.unclassified	401	709	515.5	522	663	792.5	943	791	835	1010	756	550	995	759	594	1422	472	828	644	644.5	670	929.5	1447.5	1063	804	772.5	529.5	1239	1028	842	981	1388	1415	1029	479.5	1394	1062.5	736
25012	MICRO.5386.C2	PGSC0003DMB000000457	SL2.10ch01	90.81	176598	176879	Aminocarboxymuconate-semialdehyde decarboxylase	0	Os04g0391900 [Oryza sativa (japonica cultivar-group)]	35.1	not assigned.no ontology	261	213	262	288	286.5	368	247	398	539	244	212	356	444	181.5	185	458	211	532.5	356	318	477	469.5	419	318.5	297.5	270	195	310.5	444	376	215	373.5	449	286	233.5	365	360	299
25013	cPRO26A7TH	PGSC0003DMB000000093	Pot_ch03	98.65	691489	691711	Conserved gene of unknown function	0	putative protein [Arabidopsis thaliana]	35.1	not assigned.no ontology	391.5	328	1541	1049	1194.5	909	553.5	1417.5	2354	643	323.5	1501	1158.5	1143	296	1898.5	1340.5	2419	1098	555	599	1366.5	2027.5	1079.5	1040	904	661	1323	522	554.5	966.5	1972.5	2136	495	638	639.5	1545.5	712
25014	MICRO.17972.C1	PGSC0003DMB000000371	Pot_ch09	97.79	76199	76605	UPL4 (ubiquitin-protein ligase 4)	0	UPL4 [Arabidopsis thaliana]	29.5.11.04.01	protein.degradation.ubiquitin.E3.HECT	399	630.5	357.5	531	859.5	278	241.5	350.5	543.5	670	397	635	370	417	302.5	940	305.5	534	722	846	932	680	494	382	513	478	359	529	570.5	256.5	425	809.5	914.5	688	970	505	301	315
25015	MICRO.4221.C1	PGSC0003DMB000000017	Pot_ch11	99.61	1345911	1346164	FtsH protease	0	putative FtsH protease [Lycopersicon esculentum]	29.5.07	protein.degradation.metalloprotease	46	46	57.5	59	51	50	66	48	65.5	51	70	55.5	69	53	58.5	63	49	64	53	51	57	61	49	48	49	58	50	51	55	51.5	48	64	58	62	52	65	58.5	53
25016	MICRO.14545.C1	PGSC0003DMB000000265	Pot_ch02	95.93	523457	524659	UNE1	0	Protein of unknown function DUF641, plant [Medicago truncatula]	35.2	not assigned.unknown	474	273	543	714.5	926	819	595	1196	1097	663	364	712	579.5	639	290	1031.5	569	984	766	940	824	1223	1088	587	700	622.5	686	925	1074	714	943	851	957	671.5	340	956	741	1035
25017	cSTB46M12TH	PGSC0003DMB000000627	Pot_ch09	99.32	21233	20793	AMP deaminase	0	NA	35.2	not assigned.unknown	51	72	76	64	73	68	66	65	90	71	84	74	94	64	60	92	61	116.5	62	66	74	94	84.5	76.5	59	74	53	72	78	60	65.5	84	83	77	73.5	91	83	75
25018	MICRO.12446.C1	PGSC0003DMB000000363	Pot_ch01	99.19	124923	125663	Peroxisomal membrane protein pmp34	0	binding [Arabidopsis thaliana]	34.9	transport.metabolite transporters at the mitochondrial membrane	183	171	245	356.5	147	117.5	231	521	472	227	117.5	246.5	127.5	185	127	390	290	534	241	277	144	538.5	202	257	201.5	200	267.5	128	235	219	227	298	272	261	308	148.5	241	383
25019	ACDA01406F02.T3m.scf	PGSC0003DMB000000154	Pot_ch03	95.33	70281	70815	Tripeptidyl peptidase II	0	NA	35.2	not assigned.unknown	40	44	54	54	47	46	47.5	42	50	44	57	46	62.5	48	50	53	45	71	47	49	49	45	47.5	44	43	53	46	45.5	81	47	41	53.5	50	52	45	56	55	47
25020	SSBN003L03u.scf	PGSC0003DMB000000076	Pot_ch07	98.06	1192425	1191962	Stress response protein nst1	0	kinase [Arabidopsis thaliana]	35.2	not assigned.unknown	153.5	66	148.5	180.5	230	126.5	233	230	208	134.5	82	128	205	101.5	82	327.5	83	293	196	198	169.5	348	292	165.5	201	118	128	264.5	161	165	164	270	167	135	130	227	228	211
25021	STMIT78TV	No Significant Hit	#N/A	NA	NA	NA	--	0	methylmalonyl-CoA decarboxylase, gamma subunit [Thermococcus kodakarensis KOD1]	13.2.4.4	amino acid metabolism.degradation.branched-chain group.leucine	39	46	56	55	47	45	45	46	49	46	55	48	99	48.5	51	55	48	62	44	46	44	50	48	46	45	57	45	47	55.5	48	43	54	54	53	48	55	54.5	48
25022	MICRO.17228.C1	PGSC0003DMB000000345	Pot_ch06	98.96	431797	431988	40S ribosomal protein S11	0	NA	29.2.2	protein.synthesis.misc ribosomal protein	34149.3	11366	31555	26814.7	43689.5	38422.3	57609.9	47395.2	39251.2	26754.3	14328	29076.4	40098.7	28470.4	9091.5	49312.1	21768.4	46669.7	41733.2	30128.3	31360.5	75048.3	67406.4	27402.4	32606.3	35033.8	32675	46855.3	42474.7	50020.1	25938.4	42511.7	36398.9	26453	11778.5	35536.7	49990.7	41482.4
25023	bf_suspxxxx_0054f04.t3m.scf	PGSC0003DMB000000087	Pot_ch06	100	37393	37521	Isovaleryl-CoA dehydrogenase 1, mitochondrial	0	Isovaleryl-CoA dehydrogenase 1, mitochondrial precursor (IVD 1)	13.2.4.4	amino acid metabolism.degradation.branched-chain group.leucine	70	49	127.5	130	97	53	65	121	178.5	65	167	179	271	50	132	76	68	154.5	119	207	115	135	82	56	101	110	73	67	82	116	89	151	145	164	54	129	72.5	145
25025	ETG10_236652(5)	#N/A	#N/A	#N/A	#N/A	#N/A	#N/A	1				145.5	158	116	178	86	162	116	79	175	157	196.5	81	177	95	194.5	274	106	248	145	89	120	191	127	115	111	128.5	145	95	112	143	99	116	80.5	115	98	122.5	163.5	92
25026	TBSK02303FH11.t3m.scf	No Significant Hit	#N/A	NA	NA	NA	--	0	NA	35.2	not assigned.unknown	174.5	205	334	222	315	284	261	297	339	282.5	249	279	372	197	136	414	214	586	274	308	362	624	496.5	353	222	271	150	374	448	281	282	408	355	269.5	214	398	327	288.5
25027	cPRO34K1TH	PGSC0003DMB000000127	Pot_ch03	95.64	191948	191513	Conserved gene of unknown function	0	hypothetical protein [Trifolium pratense]	29.5.11.04.05.2	protein.degradation.ubiquitin.E3.BTB/POZ Cullin3.BTB/POZ	55	64	269.5	78	96	88	77	58.5	120	69.5	85	91.5	118	139	69	113	528	186	99.5	75	359	150	93.5	72.5	87	87	51	78	140	97	56	87	74	80.5	58	98	93	73.5
25028	MICRO.3910.C1	PGSC0003DMB000000494	Pot_ch08	99.03	316580	317717	Conserved gene of unknown function	0	Os03g0351800 [Oryza sativa (japonica cultivar-group)]	29.5.11.04.02	protein.degradation.ubiquitin.E3.RING	71	71	89.5	84.5	105	83	91	90	90.5	112.5	90	89.5	141	75.5	75.5	148	64	121	91	112	108	148	128	90.5	86	100	70	107	108	88	81	116	104	95.5	78.5	112	108	100
25029	MICRO.4094.C1	PGSC0003DMB000000550	Pot_ch06	99	257840	256940	ATP binding protein	0	Protein kinase [Medicago truncatula]	30.2.3	signalling.receptor kinases.leucine rich repeat III	743	259.5	692	666	1010	756	1008	1493	918	865.5	281	1016	907	545	354.5	1607	375	1545	1071	1302	864	1815	1634	744.5	789	639	663	1462	886.5	705	1287	1094	1333.5	772.5	708	1343	1233	1147
25030	DCP_22_4(1)	#N/A	#N/A	#N/A	#N/A	#N/A	#N/A	1				7385	13995.5	11634	6650	14270	14643	8209	6164	11191	9632	10836	13903	9529	9158	15869	6932	8671	6154	11480	13776.5	5606.5	6428.5	11022	9835	9138	13567	12983.5	17965	9408.5	9933	9508	10974	9053	15653	16792	9845	9609	7855
25031	MICRO.4401.C1	PGSC0003DMB101000323	Pot_ch05	99.23	92389	92908	Aspartic proteinase nepenthesin-1	0	unknown [Arabidopsis thaliana]	35.2	not assigned.unknown	118	99.5	148	137	140	234.5	123.5	144	338.5	186	131.5	123	146	246	118.5	220.5	197	305	187	152	169.5	248	158	115.5	103	180	140	140	263	195	120.5	155	158.5	223	83	169.5	131	214
25032	MICRO.16523.C1	PGSC0003DMB000000048	Pot_ch08	99.49	1143353	1142565	Avr9/Cf-9 rapidly elicited protein 194	0	Avr9/Cf-9 rapidly elicited protein 194 [Nicotiana tabacum]	35.2	not assigned.unknown	63	91	129	112	131.5	130	79	118	177	131	147	87	143	123	115	149	119	180.5	134	77	94	183.5	143	139	80	84	101	123	87	135	76	145	152	130	105.5	195.5	82.5	87.5
25033	MICRO.16593.C1	PGSC0003DMB000000241	Pot_ch02	100	601010	600542	Clasp	0	unknown [Arabidopsis thaliana]	35.2	not assigned.unknown	180.5	231	176	193.5	385	158	169	224	283	189	306	349	279	149.5	193	387	160	387.5	315.5	324	378	333	283	264	164.5	225	194	233	195.5	151.5	374	240	226	244.5	343	389	191	278
25034	BF_CSCHXXXX_0011B12.T3M.SCF	PGSC0003DMB000000129	Pot_ch10	97.9	1403896	1403421	Casein kinase	0	NA	35.2	not assigned.unknown	45	49	65.5	60	51	47	50	47	64	49	65	51	63	52	56	62	51	78	52	53.5	54	57	52	54	49	57	45	52	60	48	51	58.5	59	58	55	62	61	54
25035	POCDL34TV	PGSC0003DMB000000174	Pot_ch09	97.21	33883	34384	Disease resistance protein RGA2	0	NA	35.2	not assigned.unknown	41	46	57.5	59	45	43	47	43	52.5	42	57	48	49	47	55.5	57	47	67.5	46	46	50	51	48	45	46	49.5	49	46.5	56	46	44	56.5	50	52.5	47	51	62	52
25036	MICRO.1139.C5	PGSC0003DMB000000335	Pot_ch08	98.77	489489	489083	Zinc finger protein	0	protein binding / ubiquitin-protein ligase/ zinc ion binding [Arabidopsis thaliana]	17.1.2	hormone metabolism.abscisic acid.signal transduction	449	431	630	510	960	740	651	1004	991	673.5	566	797	636	463.5	392.5	851	494	1163.5	643	781.5	908	1076.5	1054.5	733.5	491	628	768	965	603	495	835.5	921	680	650	645	936	723	596.5
25037	MICRO.3409.C4	PGSC0003DMB000000136	Pot_ch01	98.34	104780	105020	Methylmalonate-semialdehyde dehydrogenase	0	ALDH6B2; aldehyde dehydrogenase/ oxidoreductase [Arabidopsis thaliana]	13.2.4.3	amino acid metabolism.degradation.branched-chain group.valine	41	58	62	65	55	52.5	57	50	76	54	67	54	70	57	60	74	52.5	77	53	57	53	59.5	66	57	53	62	50.5	58	62	54	58.5	73	70	62	53	65.5	76	56
25038	bf_mxflxxxx_0019f06.t3m.scf	PGSC0003DMB000000105	Pot_ch01	93.55	1674133	1673887	WD-40 repeat-containing protein MSI1	0	NA	35.2	not assigned.unknown	554	291.5	623	490	791	733	695	756	745	523	397	747.5	683	422	308	723	422	967	710.5	583	584	1077	1146	541	488.5	552	517	923	662	617	560.5	716	583	518.5	321	792	775	632
25039	MICRO.27.C1	PGSC0003DMB101000063	Pot_ch12	98.38	576216	575415	Jasmonate ZIM-domain protein 1	0	PnFL-2 [Ipomoea nil]	35.2	not assigned.unknown	240	277	290	354	489	248	567.5	627	594	480	326	518.5	417	587	251.5	723.5	408	743	333	490.5	269	1037.5	530	477	298	302	638	439	395	336	688.5	643	1031	573	518	468	496	825
25040	MICRO.2117.C1	PGSC0003DMB102000377	Pot_ch01	99.59	68390	68631	Clathrin binding protein	0	SH3 [Medicago truncatula]	35.1	not assigned.no ontology	1731	1328	2329.5	1894	2575	2023	2106	3211.5	3083	2087.5	1640.5	2682	1933	1643	949.5	2898	2075	3538	2489	2291	2674.5	3542	3525	2369	1817	1815	2048.5	2699	2747	1927	2109	2417.5	2282	1886.5	1631	2544	2185	2447
25041	BF_TUBSXXXX_0022G07_T3M.SCF	PGSC0003DMB000000097	Pot_ch12	100	753406	753458	--	0	NA	35.2	not assigned.unknown	41	48	57	52	45	44	46	44	57	46	58	47	56	46	52	59	44	78	45	47	47	52	46	54	46	51	46	43	56	48	47	52	48.5	58	46	55	57.5	48
25042	092D05AF.esd	No Significant Hit	#N/A	NA	NA	NA	--	0	NA	35.2	not assigned.unknown	40	47	55.5	55	45	47	47	45	48.5	46	56	49	68	49	52	54	45	64	45.5	46	45	52	48	46.5	42	56	45	47	54	48	47	55	54	56.5	47	60.5	61	48.5
25044	MICRO.207.C4	PGSC0003DMB000000147	Pot_ch08	98.62	897713	897134	Ubiquitin carrier protein	0	NA	35.2	not assigned.unknown	72	89	110	97	125	116.5	92	84.5	163.5	119.5	120	124	189.5	100.5	100	131	91	204	124	98.5	142.5	154	126	121	80.5	107	84	119	124.5	94	114.5	135	147	110.5	109	155	118	142
25045	cSTB42J18TH	PGSC0003DMB101000002	Pot_ch04	99.46	283025	282654	LvsC	0	hypothetical protein [Arabidopsis thaliana]	35.1	not assigned.no ontology	48.5	54	62	64	51	51	53	52	70	52	69	65	111	49	62	70	52	82.5	54	57	52	66	63	53	53.5	62	54	50.5	61	53	51.5	65.5	54	61	52	71	67	55
25046	STMCT35TV	PGSC0003DMB000000266	Pot_ch06	96.75	750769	750462	Conserved gene of unknown function	0	NA	35.2	not assigned.unknown	609	894	833	887	363	514	926	908	839	549	1468	826	314	308	594	1634.5	529.5	960	698	416.5	827.5	1189	1019	853	536	345.5	531	836	930	367	1633	1054	1505	812	359	2058.5	294	1049
25047	POCD846TP	No Significant Hit	#N/A	NA	NA	NA	--	0	unnamed protein product [Mus musculus]	35.2	not assigned.unknown	76	67	117.5	74.5	84	89	86	70	108.5	91	91	98	119.5	63	70	121	76	125	96	78	85	119	122	85	72	87	66	81	92	82	66	110	84	87	68	105.5	99	67
25048	cPRO1I10TH	PGSC0003DMB000000105	Pot_ch01	97.44	1426269	1426075	Basic blue copper protein	0	NA	26.19	misc.plastocyanin-like	40	50	58	53.5	47	52	49	44	53.5	48	60	48	57	48	53.5	65	46	69	50	47	48	57	56.5	48	46	60	46	46	54.5	51	49.5	54	50	54	47.5	53	62	46
25049	cSTA23G15TH	PGSC0003DMB000000076	Pot_ch07	95.24	88106	88189	Gene of unknown function	0	SM10 [Nicotiana tabacum]	35.1	not assigned.no ontology	41.5	45	57	52	45	46.5	46	46.5	51	44	65	47	63	48	52.5	54.5	47	65	45	46	44	50	51.5	42	45	52.5	45	49	53	46	43	52	49	55.5	44.5	55	60	49
25050	bf_ivrootxx_0011g05.t3m.scf	PGSC0003DMB000000126	Pot_ch03	100	587507	587999	Dipeptidyl peptidase IV	0	Esterase/lipase/thioesterase; Peptidase S9B, dipeptidylpeptidase IV N-terminal [Medicago truncatula]	29.5	protein.degradation	67	65	69	67	65.5	63	66.5	61	88	66	84.5	68	110.5	63	80.5	81.5	61	93	63	68	79.5	88	69.5	60.5	64	66	64	63.5	73	66.5	63	77	68.5	78	63.5	94	77	78
25051	cSTA26O3TH	PGSC0003DMB000000360	Pot_ch05	95.11	115316	115581	ATP-dependent RNA helicase	0	ATP binding / ATP-dependent RNA helicase/ ATP-dependent helicase/ helicase/ nucleic acid binding / nucleoside-triphosphatase/ nucleotide binding [Arabidopsis thaliana]	27.1.2	RNA.processing.RNA helicase	50.5	54	63.5	67	59	58	55	53	75	58	68.5	61	81	55	60	73	53	88	57	60	76	72	58	58	53	61	57	60	65	54	58	64.5	61	73	54.5	74	67	60.5
25052	STDB001J07u.scf	PGSC0003DMB000000597	Pot_ch08	98.83	34250	33995	ATP-binding cassette transporter	0	PDR-like ABC transporter [Nicotiana tabacum]	34.16	transport.ABC transporters and multidrug resistance systems	45.5	50.5	58	56	57	50	53.5	51	61.5	49	63	56	72	48	54	68.5	53	75	49	52	52	80.5	58	53.5	49.5	56	47	47	62	50	47	70	59	55	49	62	63	52
25053	MICRO.424.C1	PGSC0003DMB000000047	Pot_ch07	98.64	854316	854535	HDDC2 protein	0	5'-nucleotidase [Arabidopsis thaliana]	35.1	not assigned.no ontology	56	64	80	67	72	68	62	62	84	70.5	77	67	188	63	68	91	66	116	69	72	75	103	83	73.5	60	78	62	76	88	72	65	88	73	80	58	86	80	79
25054	MICRO.1386.C1	PGSC0003DMB000000118	Pot_ch04	94.95	1238953	1238641	Zinc finger, RING-type	0	Zinc finger, RING-type [Medicago truncatula]	35.2	not assigned.unknown	60.5	61	84.5	73	75	73	68	62	145	63	92	78	101	59	72	97	79	134	67	74	83.5	124	88	83	63	74	59	74	71	58	74	71	63.5	85.5	102	105	85	73
25055	MICRO.7554.C1	PGSC0003DMB000000172	Pot_ch01	96.32	392032	391299	Pentatricopeptide repeat-containing protein	0	unknown protein [Arabidopsis thaliana]	35.1.5	not assigned.no ontology.pentatricopeptide (PPR) repeat-containing protein	42	52	56	59	49.5	48	50	45.5	57	49.5	65	46	62	50	53.5	64.5	48	76	46.5	45	49	55.5	57	49	45.5	57	45.5	46	57	48	47	57	49	59.5	49	53	63	48
25056	STMGL37TV	PGSC0003DMB000000376	Pot_ch12	95.4	335418	334880	H+/Ca2+ exchanger 2	0	NA	35.2	not assigned.unknown	884	853.5	1352	1039	1633	1317	1260	1712	2145	1440	1018	1376.5	1223	945	746	1960	1327	2125	1580	1589	1880	2420.5	2000	1274	1147	1142	1329.5	1669	1530.5	1083	1553	1634	1492	1224	864.5	1599	1301	1390
25057	MICRO.18049.C1	PGSC0003DMB000000133	Pot_ch11	97.6	1501394	1501934	Nitrate reductase	0	NADH nitrate reductase [Solanum tuberosum]	12.1.01	N-metabolism.nitrate metabolism.NR	2157.5	2018	9608	3098	6238	9472.5	5830	1183	11356	5821	14087	5331	7437.5	11057.5	5987	865	14200.5	7740	6399	2783	26295.9	6687	4834	1821	7351.5	5492	772	3688	17351	7940	1818	3377	2844	4134	1650.5	2071	4580.5	10776
25058	MICRO.1708.C1	PGSC0003DMB000000226	Pot_ch04	100	906534	906681	Nucleotide binding protein	0	SCPL16; serine carboxypeptidase [Arabidopsis thaliana]	29.5.05	protein.degradation.serine protease	202	56	102	265	231.5	90.5	289	187	436	279	119	99	376	202	172	313	172	443	195	315	229	731.5	393.5	81.5	277.5	97	90.5	339.5	214	105	185.5	439	191.5	105	71	122	247.5	201
25060	bf_arrayxxx_0068h09.t3m.scf	No Significant Hit	#N/A	NA	NA	NA	Eukaryotic initiation factor 4A-2	0	NA	35.2	not assigned.unknown	109	98	83	121	61	102	88	71.5	119	100.5	133	84	151	70	110	136	83	199	75	64	81	138	108	78	95	100	85	72	92	102	69.5	94	67	86.5	61.5	88	100	66
25061	EQC(21)	#N/A	#N/A	#N/A	#N/A	#N/A	#N/A	1				82093.6	98272.4	166646	170442	236024	145737	119398	99390.5	333478	145639	235774	112326	111128	83567.7	125823	128434	122618	244250	133189	137687	169107	307487	172180	162061	79914.5	86377.1	72074.5	99514.3	200683	96060.9	128516	255596	109054	159152	131125	175980	218174	149834
25062	MICRO.1278.C1	PGSC0003DMB000000335	Pot_ch08	98.69	211661	211813	Acyl-protein thioesterase	0	putative lysophospholipase 2 [Oryza sativa (japonica cultivar-group)]	11.9.3	lipid metabolism.lipid degradation.lysophospholipases	251.5	1431	321	576	534	507.5	403.5	616	581	979	1830	844	516.5	329.5	1504	426.5	282	671	532	896	592	532	680.5	796.5	343	790	606	499	542	290	574	1068.5	618	1747	378	1214	453	2448
25063	SDBN004M08u.scf	PGSC0003DMB000000129	Pot_ch10	96.02	832245	831819	--	0	NA	35.2	not assigned.unknown	167.5	126	499	517	445.5	192	474	519	346	214	668	668	184	113	132	400	191	495	373	801	367	992.5	442	218	281	283	410	300	547	486	535	691	707	535	1327	320.5	458.5	552.5
25064	MICRO.12150.C1	PGSC0003DMB000000530	Pot_ch08	90.98	158892	158510	--	0	NA	35.2	not assigned.unknown	142	144	55	179	45	95	133	248	420	44	59	194	385	177	221	519	162	312	333.5	312.5	198	256	192	324	144	134.5	117.5	191.5	127	173	262.5	282	209	267	308	332	208	179
25065	MICRO.17283.C1	PGSC0003DMB000000148	Pot_ch11	99.52	617716	617924	Tfiif-alpha	0	Transcription Factor IIF, Rap30/Rap74, interaction [Medicago truncatula]	27.2	RNA.transcription	980	299	369	1245	2257	1326	1252.5	1927	2521	1383.5	1402	391	1353	1027	216.5	2058.5	1182	2483	769	1802	1929	3058.5	2017	1515	361	303	1387	1923	419	1306.5	811.5	496	1791.5	388.5	387.5	429	1457	1451
25066	MICRO.15151.C1	PGSC0003DMB101000381	Pot_ch04	99.36	263337	263961	T-snare	0	t-snare [Medicago truncatula]	35.2	not assigned.unknown	310	448	670	479	525	466	457	597	969	570	641	533	544.5	466	329.5	790.5	648	852	595	630	758	1042	787	631	494	557	376	580	770	423.5	508.5	731	786.5	567	516	542	462.5	606
25067	MICRO.13851.C1	PGSC0003DMB000000200	Pot_ch01	99.49	336049	336632	GTPase	0	GTPase-like [Solanum tuberosum]	30.5	signalling.G-proteins	2007	1681	2559.5	2482	3803	2228	2511	4014.5	3818	2379.5	1966	2928	3051	1706	1347	4754	1927.5	4970	3242.5	3449	3450	5968.5	4127	2836.5	2473.5	1986	2928	3792	2305	2142	4043	3496	3292	2148	2290	2851	2859	2490
25068	STMGM64TH	PGSC0003DMB000000314	Pot_ch12	98.2	672489	672655	Transcription factor TGA7	0	NA	27.3.35	RNA.regulation of transcription.bZIP transcription factor family	48	56.5	57	66.5	51	51	50	50	84	52	62	48	72	57.5	72	69	52.5	78.5	60	57.5	47.5	67	57	60	53	70	48	49.5	60	52	57	68	64	76	54	74	59	64
25069	MICRO.760.C1	PGSC0003DMB000000172	Pot_ch01	96.88	30099	30513	Jasmonate ZIM-domain protein 3	0	hypothetical protein [Solanum tuberosum]	35.2	not assigned.unknown	52	90	94	68	73	65	71	74	129	89	91.5	79	91	82	73.5	103	118	124	69.5	79.5	89	135	95	80	61	74	57	75.5	70	63	67	95	113	90	74.5	98.5	99	85
25071	MICRO.14203.C2	PGSC0003DMB000000296	Pot_ch04	90.22	433599	434048	Conserved gene of unknown function	0	putative carboxypeptidase [Arabidopsis thaliana]	35.2	not assigned.unknown	53.5	65	81	74	61	69	64	60	74	70.5	105	61	107	59	74	81	59	108	62	62	64	77	68	64.5	57	71.5	53	55	70	68	57	73.5	64	71	62	95.5	81	58.5
25072	MICRO.15588.C1	PGSC0003DMB000000511	Pot_ch12	97.43	160636	160946	Ribosome biogenesis regulatory protein	0	unknown [Arabidopsis thaliana]	35.1	not assigned.no ontology	1295.5	822	1302.5	1250	2562.5	1497	1801	2471	1930	1137	1058	1289	1464	1096	610	2124.5	1366	2390	1907.5	1484	1433	3999	3663	1321	1886	1803.5	1915	3705	1399	1947	2019	2392	1827.5	1140	1009.5	1125.5	1420	1383.5
25073	BF_LBCHXXXX_0007E11_T3M.SCF	No Significant Hit	#N/A	NA	NA	NA	Gene of unknown function	0	NA	35.2	not assigned.unknown	73	63	136	73	171	56	152	113.5	100	122	104	77	148	142.5	81	88	76	123	67	152	155	201	191.5	134	80	118	69	175.5	76	60	157	162.5	76	157	51	183	144	167.5
25074	060D03AF.esd	PGSC0003DMB000000095	Pot_ch01	91.69	1368956	1369324	Nuclear RNA binding protein	0	nuclear-localized RNA binding protein [Capsicum annuum]	27.4	RNA.RNA binding	40.5	49	53.5	54	46	50	45	45	55	46	60	50	64	49	57.5	57.5	48	65	48	43.5	47	60	48	46	47	55	42	47	57.5	49	44	56	48	56	49	54	63	49
25075	cSTA1M14TH	PGSC0003DMB000000296	Pot_ch04	96.85	583157	583409	NAC domain protein	0	putative NAC domain protein [Solanum tuberosum]	27.3.27	RNA.regulation of transcription.NAC domain transcription factor family	54	69	64.5	70	62	62.5	59	59	111	66	84	63	82	60	73.5	82.5	69.5	98.5	58	67	65.5	104	81	63	61	70	53	63	83	69	54.5	75	58	85	57	77.5	81	65
25076	MICRO.3310.C2	PGSC0003DMB000000028	Pot_ch10	99.32	478934	478350	RNA export 1	0	RNA export 1 [Nicotiana benthamiana]	27.1	RNA.processing	43	49	59	61	48	52	48	46.5	59	50	64	53.5	63	48.5	55	58	48	61.5	53	52	49	53.5	51	46.5	47	56.5	52	45	56.5	48	44	57	53	53.5	50	60	59.5	52
25078	bf_mxflxxxx_0039e06.t3m.scf	PGSC0003DMB000000339	Pot_ch09	96.88	418304	417922	RNA-binding region RNP-1 and Splicing factor PWI family member protein	0	hypothetical protein [Glycine max]	35.2	not assigned.unknown	55	136	98	175.5	109.5	162.5	137	206	318.5	231	154	96	114	100	91.5	256	140	266	167.5	116	205.5	144	166	211	130	91.5	112	128	184.5	95	140	224	230	187.5	172	142	168	230
25079	MICRO.820.C1	PGSC0003DMB000000152	Pot_ch11	96.98	554704	553127	Ring finger protein	0	Zinc finger, RING-type [Medicago truncatula]	29.5.11.04.02	protein.degradation.ubiquitin.E3.RING	81	430.5	65.5	164	160	143	55	198	617.5	205	446	57	205	372	65	321	569.5	514.5	49	416	254	623.5	203	331.5	52	58	393	155	65	228	463	66	247.5	68.5	61	81	137.5	336
25080	MICRO.7565.C5	PGSC0003DMB000000085	Pot_ch02	98.1	127660	127975	Glycine-rich protein	0	NA	35.2	not assigned.unknown	205.5	168.5	321.5	305	617	473.5	543	429	615.5	347.5	354	533.5	421	240	190	415	349.5	723.5	336.5	377	516	569	555.5	647	302	372	286	464	298	306	407.5	582	478	321	556	389	429	384
25081	MICRO.5022.C1	PGSC0003DMB000000453	SL2.10ch03	99.54	82748	82533	NADH dehydrogenase, chloroplastic/mitochondrial	0	Pyridine nucleotide-disulphide oxidoreductase, class I [Medicago truncatula]	9.2.3	mitochondrial electron transport / ATP synthesis.NADH-DH.type II.mitochondrial	216	293	333	284.5	386.5	409	321	391	714	516	312	372	499.5	243	316	386	237	699	360	550	774	770	524	473	262	336	141.5	353.5	462.5	442.5	314	513	445.5	495	300	594	462.5	476.5
25082	MICRO.9753.C1	PGSC0003DMB102000020	Pot_ch09	98.99	573736	573340	NADH-ubiquinone oxidoreductase B16.6 subunit	0	unknown protein [Arabidopsis thaliana]	35.2	not assigned.unknown	2935	2333	4111.5	4812	6146	6089	6193	8386	8039	5383	4781	4587	4302	3930	2370.5	8746.5	4396	9140	7111	5908	5066	8805	10613	6515.5	5031	3268.5	6057.5	9375	6336	6840	8584	8506	4443	3297	5148	8225	6756	6110
25083	MICRO.244.C1	PGSC0003DMB000000410	Pot_ch05	97.6	429947	429457	Protein phosphatase 2A	0	protein phosphatase 2A [Nicotiana tabacum]	29.4	protein.postranslational modification	5942.5	3799	7524	6110.5	9755	7359	8034.5	11181	10085	8171	5445	7608.5	7446	5420	3862.5	10673.5	6026	9838.5	9061	7917.5	9545	14132	15102	7052	7801.5	5944	6160.5	11351.5	8792.5	7638	7630	9609.5	9420	6450	4672	9893.5	8899	8690
25084	MICRO.5994.C1	PGSC0003DMB000000301	Pot_ch06	98.76	668780	669181	Pentatricopeptide repeat-containing protein	0	unknown protein [Arabidopsis thaliana]	35.1.5	not assigned.no ontology.pentatricopeptide (PPR) repeat-containing protein	50.5	55	80	74.5	62	63	93	55.5	69	54	72	60	213	53.5	65.5	77	57	78	63	61	68.5	74.5	62.5	56	60	63	53.5	67	70	53	60	88	61.5	70.5	59	74.5	69	63
25085	MICRO.70.C2	PGSC0003DMB000000608	Pot_ch01	98.4	230206	231141	Conserved gene of unknown function	0	unknown protein [Arabidopsis thaliana]	35.2	not assigned.unknown	144	147	193.5	191	215	150	197	294	268	204	176	159	263	143	125	273	175.5	306	179	210	255	311	252.5	201.5	157	170	202	232.5	221	167	193.5	241	220.5	169.5	164	223	233	175
25086	MICRO.9055.C1	PGSC0003DMB000000055	Pot_ch03	98.95	1112267	1112743	Component of high affinity nitrate transporter	0	unknown [Capsicum annuum]	35.2	not assigned.unknown	80	66	77	67	81	69.5	85	84	81	98	94	59	84.5	57.5	63	82	54.5	87	56	94	75	148	102	64	68	68	87.5	84	85	90	87	105	72	83	70	69	72	96
25087	MICRO.8969.C1	PGSC0003DMB000000098	Pot_ch01	98.78	751425	751917	Serine/threonine-protein kinase PBS1	0	Protein kinase [Medicago truncatula]	30.2.9	signalling.receptor kinases.leucine rich repeat IX	224	313	527	379	473	516	395.5	591	852.5	615	551.5	437.5	601	433	310	612	402.5	884	350	674.5	634	900	895	610	362	446	228	581	514.5	380.5	538	705.5	576	536	492	828.5	679	589.5
25088	MICRO.3665.C1	PGSC0003DMB000000164	Pot_ch04	98.36	505560	505987	Periplasmic beta-glucosidase	0	hydrolase, hydrolyzing O-glycosyl compounds [Arabidopsis thaliana]	10.6.2	cell wall.degradation.mannan-xylose-arabinose-fucose	255	142	247	283	286.5	284	295	277	415.5	256	153.5	196	363	277	207.5	387	244	471	351	277.5	349.5	477	319	259	286.5	309.5	220	327.5	297.5	468	257	360	304	309	174.5	375.5	273	241
25089	MICRO.3457.C1	PGSC0003DMB000000040	Pot_ch03	100	325016	325488	Conserved gene of unknown function	0	hypothetical protein MtrDRAFT_AC144503g25v2 [Medicago truncatula]	35.2	not assigned.unknown	305	87.5	127.5	355	502	364	371	500	563.5	136.5	306.5	135	413.5	100	241.5	539	300.5	652	128	135.5	163	671	223.5	361	381.5	122	320	151	140	401	439.5	156	124	129	113	169.5	145	135
25091	bf_swstxxxx_0053b04.t3m.scf	PGSC0003DMB000000114	Pot_ch12	97.72	771446	771840	Neurobeachin	0	unknown protein [Arabidopsis thaliana]	35.1	not assigned.no ontology	58	68	78	70	71	70	62.5	68	90	78.5	82.5	76.5	133.5	58	68	83	65	113.5	67	64	78	98	79	103	62	74	56	70	79.5	61	62	92	82	84	65	84	80	73
25092	ACDA03767B11.T3m.scf	No Significant Hit	#N/A	NA	NA	NA	--	0	NA	35.2	not assigned.unknown	49	62	70	66	53	65	58	52.5	74	66	74	59	147.5	55	72	85	59	93.5	55.5	52	56	72.5	59	58	63	69	58	53	68	63	50	65	56	67	53	71	74	54.5
25093	STMGJ53TV	PGSC0003DMB000000072	Pot_ch05	93.83	1813920	1814647	Zinc finger protein	0	hypothetical protein OsJ_011024 [Oryza sativa (japonica cultivar-group)]	27.3.99	RNA.regulation of transcription.unclassified	502.5	732.5	658	943	703.5	638.5	885	1423	1210	1085	578.5	675	807	750	594.5	1119	578	1313	644.5	673	1299	2499	1152	760	973	748	629	773	786	555	623	912.5	1349	602	884	918	879	655
25094	MICRO.12143.C1	PGSC0003DMB000000695	Pot_ch03	99.47	19441	20375	Nodulin	0	nodulin-like protein [Arabidopsis thaliana]	33.99	development.unspecified	443	292	559.5	392.5	1020.5	431	624	619.5	1297	1003	747	614	452	387	557	889	605	1044	708.5	1044	1140.5	1097	987	764	860	543.5	381	779	1132	640	465	626	583	773	375	988	681	807
25095	bf_arrayxxx_0010a01.t7m.scf	PGSC0003DMB000000330	Pot_ch04	95.03	699520	699815	--	0	calcium binding protein [Fagus sylvatica]	33.99	development.unspecified	41	46	58	59	47	46	47	51.5	58.5	49	57	50	80	47.5	53	58	47	62	49	47	46	55	54	49	46.5	55.5	46.5	46	57	50	45	55	46	55	45	56.5	61	48
25096	MICRO.8131.C1	PGSC0003DMB000000040	Pot_ch03	97.09	2164239	2164890	30S ribosomal protein S17	0	RPS17; structural constituent of ribosome [Arabidopsis thaliana]	29.2.1.1	protein.synthesis.chloroplast/mito - plastid ribosomal protein.plastid	138	115	362	132	162	139	150	125.5	224	257.5	79	246	190.5	217	84.5	180.5	74	204	511	342	458.5	360	663.5	123	152	369	106	564.5	387.5	178	107	438	259	311	139.5	359	591	301
25097	SDBT002A19x.scf	PGSC0003DMB000000512	Pot_ch05	96.32	80937	80503	O-linked n-acetylglucosamine transferase, ogt	0	NA	35.1	not assigned.no ontology	45	78	59	86	84	63	85.5	100	66	84	80	57.5	76	75	76	78	50	84	60	60	74.5	111	66.5	53	74	75	73.5	54	64	60	49	68	98	56	128	80	72	50
25098	MICRO.3745.C1	PGSC0003DMB000000105	Pot_ch01	98.26	375746	376087	Cytochrome c	0	Cytochrome c	9.6	mitochondrial electron transport / ATP synthesis.cytochrome c	18073	18775	19710	26707.1	35321.2	31397.6	34174.3	32887.4	48132.3	26108.7	26185.6	20644.1	24550.5	22428.4	15109	33168.4	19289	38216	37266.5	35596.8	27376.3	47958.1	33990.1	26861.8	19620	28967	28658.2	29243.7	33711.9	34564.8	27243.9	36392.4	31849.3	29258.1	19826	28447.9	34183.4	44291.9
25099	MICRO.10239.C1	PGSC0003DMB000000580	Pot_ch05	99.59	104552	104307	Transcriptional adaptor	0	ADA2B; DNA binding / transcription factor [Arabidopsis thaliana]	27.3.54	RNA.regulation of transcription.Histone acetyltransferases	105	198	209	242	264	130	245	402	256	228	128	166	295.5	152	126.5	224	136	324	124	160	320	387	221	234	211	186	157	178	177	145	228	209	292	206.5	181	199	181.5	239
25100	MICRO.5613.C1	PGSC0003DMB000000180	Pot_ch06	99.41	140605	140268	TATA-binding protein-associated phosphoprotein	0	Histone-fold/TFIID-TAF/NF-Y [Medicago truncatula]	27.3.13	RNA.regulation of transcription.CCAAT box binding factor family, DR1	2772	3830	3991	3205	4224	3116	2855	4952.5	5137	4050	4946.5	3655.5	3699	3127	3111	5355	3723	4805.5	3987	4246	4643.5	6090	6141	4602.5	3417	3097	2911	4923	3706	2879	4363.5	4758.5	5528.5	3712	4637	4884.5	3524	3692.5
25102	bf_swstxxxx_0041h11.t3m.scf	PGSC0003DMB000000614	SL2.10ch06	98.08	85570	86191	Ascorbate peroxidase	0	ascorbate peroxidase [Solanum tuberosum]	21.02.1	redox.ascorbate and glutathione.ascorbate	43	50	62	63	50	57	54	50	58	48	63.5	49.5	110	51	57	65	51	67	53	52	56.5	55.5	62	49	49	58	50	53.5	64.5	51	49	65	52	55	49	60.5	62	58
25103	MICRO.4985.C1	PGSC0003DMB000000155	Pot_ch12	92.39	301387	301099	Gene of unknown function	0	NA	35.2	not assigned.unknown	227.5	203	326	221	385	462	367	269	486	257	321.5	280	506	274	172	416	322	536.5	341	297	376	637	514	279.5	316.5	332.5	217.5	421	430.5	341	241	314.5	315.5	279	156	365	422	360
25104	STMHC24THB	PGSC0003DMB000000345	Pot_ch06	98.84	114781	114524	BEL5 protein	0	BEL1-related homeotic protein 5 [Solanum tuberosum]	27.3.22	RNA.regulation of transcription.HB,Homeobox transcription factor family	42.5	66	60	58.5	52	62	69	45.5	59	65	63	51.5	110	56	53.5	78	49	71	46	52	50	54	68.5	66	47	58	46	63.5	72	51	47	59	49	59	80	60	67	52
25105	bf_lbchxxxx_0063a08.t3m.scf	PGSC0003DMB000000101	Pot_ch11	92.6	645962	646296	Conserved gene of unknown function	0	NA	35.2	not assigned.unknown	112.5	99	146	138	167	108	199	197	225.5	110	97	144.5	157	87	107.5	203	105.5	239	123	144	95	169	233	134	136	147.5	260	193.5	186.5	114	136.5	134	143	169	156	145.5	159	116
25106	bf_arrayxxx_0086a11.t3m.scf	PGSC0003DMB000000309	Pot_ch09	98.54	289242	289445	Conserved gene of unknown function	0	NA	35.2	not assigned.unknown	190	173	255.5	246	270	261.5	268	266	433	257	253	263	270.5	216	135	320.5	263	452	239	219	270	460.5	384	270	198	254	147	257	286.5	208.5	188.5	299	318	232	149.5	327.5	314	263
25107	MICRO.2053.C1	PGSC0003DMB000000004	Pot_ch02	100	892590	893204	Transferase, transferring glycosyl groups	0	ATCSLC04; transferase, transferring glycosyl groups [Arabidopsis thaliana]	10.2	cell wall.cellulose synthesis	96	92	188.5	176.5	151	231	141	193	381	232	95	154.5	212.5	232.5	99	345	192	367.5	197	258	280	273	259	204	112.5	216	128	186	388	213	155	211	200	319	104.5	260	193.5	298
25108	MICRO.6678.C1	PGSC0003DMB000000542	Pot_ch10	98.2	125509	124735	Conserved gene of unknown function	0	unknown protein [Arabidopsis thaliana]	35.1	not assigned.no ontology	178.5	91	400	391	264	606	196.5	400	494	324	101	146	513.5	448	114.5	770.5	320	473	548.5	653	509	567	480.5	287.5	253	414	255	450	641	542	259	202	197	587	93	523	310.5	439.5
25109	MICRO.5430.C2	PGSC0003DMB000000271	Pot_ch03	95.38	236365	236624	Binding	0	unknown protein [Arabidopsis thaliana]	35.1	not assigned.no ontology	71	59	98	90	111	109	111	92	109	81	82	90.5	133	89	65	118.5	86	172	105.5	73	86.5	142	142	77	94	102	70	112.5	110	84	86	120	126	77.5	64	94	114	125.5
25110	PPCBQ38TH	PGSC0003DMB000000559	Pot_ch01	95.83	162784	162594	Phenylacetaldehyde reductase	0	cinnamyl alcohol dehydrogenase 1 [Nicotiana tabacum]	29.2.2	protein.synthesis.misc ribosomal protein	999	985	996.5	1115.5	1322.5	1175	1229	2021	2254	1298	900	1883.5	1094	621	690	2219	793	2609.5	1198	1338	1582	2399	1999	1400	1098.5	1028.5	953	1296	1591	1433	1041	2311	1773	1397	1066	1793	1409	1299
25111	POCB954TP	No Significant Hit	#N/A	NA	NA	NA	--	0	hypothetical protein SDM1_47t00009 [Solanum demissum]	35.2	not assigned.unknown	634	638	718	667.5	876.5	575	487	446	1904	730	630	786	840	558	1057	1222	665	876.5	860.5	798	901.5	846	597	583.5	694.5	521	483	794	580	420.5	620	1062.5	797	1085	799	1918.5	653	658.5
25112	RC1(5)	#N/A	#N/A	#N/A	#N/A	#N/A	#N/A	1				40	46	53	54.5	46	43	45	42	49	55	55.5	48	48	45	52	63.5	43	62	44	48	47	50.5	50	46	44	55.5	44	43	53.5	44	44	56.5	49	53	45	58	55	46.5
25113	bf_arrayxxx_0039g05.t7m.scf	No Significant Hit	#N/A	NA	NA	NA	Adenylosuccinate lyase	0	NA	35.2	not assigned.unknown	290	120	269	234	392	329	435	366.5	382	199.5	198	248.5	379	167.5	146.5	354.5	180	455	399.5	275	338	649	451	219.5	298	293	237.5	422.5	280	346	233	301.5	220	244	139	292	387	280
25114	MICRO.2263.C1	PGSC0003DMB000000102	Pot_ch07	99.48	1327332	1326951	Isoform 2 of Serine/threonine-protein phosphatase 5	0	type 5 serine/threonine phosphatase 55 kDa isoform [Lycopersicon esculentum]	29.4	protein.postranslational modification	3511	2354	3436	3273.5	4986	3713	5059.5	5236	5487	3734.5	3659.5	4985	4470.5	3707	2214	7410	3154	7035	5639	5035	6689	8011.5	7673.5	4823	3219	3139	3343	6659	4415.5	4432	4521.5	6011	5134	3873	3446.5	6122	6006	4552
25115	SDBN006D14u.scf	PGSC0003DMB000000110	Pot_ch09	98.34	1379062	1378702	Interferon-induced guanylate-binding protein	0	DEAD-box ATP-dependent RNA helicase 22	28.1	DNA.synthesis/chromatin structure	2171	510	1681.5	1094	2827	2300.5	3193.5	2088	1744	1351.5	606	1661	2368	1356	537.5	1914	968	2589.5	2775	1655.5	2057	4732	3786	1235.5	2219	2265	1997	3527.5	1832	2866.5	1397	2113	1689.5	1038.5	636	1736	2584	1719
25116	MICRO.11951.C1	PGSC0003DMB000000021	Pot_ch09	99.59	947363	946880	Eukaryotic translation initiation factor 3 subunit A	0	Eukaryotic translation initiation factor 3 subunit 10 (eIF-3 theta) (Eukaryotic translation initiation factor 3 large subunit) (eIF3a) (PNLA-35)	29.2.3	protein.synthesis.initiation	548	147	510	344	589	640.5	425	263	647	383.5	231	385.5	784	275	269	514	358	849.5	517.5	519.5	750	1119	532.5	238	402	556.5	279	696	444	465	397	417	422.5	570	222	598	397.5	391.5
25117	MICRO.3546.C1	PGSC0003DMB000000445	Pot_ch08	98.37	369270	369025	Plant sec1	0	SNARE-interacting protein KEULE	35.1	not assigned.no ontology	61.5	64	90	71.5	76	72	71	65	99	83	81	96.5	114	64	75	98.5	70	140	76.5	85	98	123	80	77	65	83	65	74	95.5	67	87	97	90	91	72	111	83	87.5
25118	cSTS11P9TH	No Significant Hit	#N/A	NA	NA	NA	--	0	galactomannan galactosyltransferase [Senna occidentalis]	26.02	misc.UDP glucosyl and glucoronyl transferases	41	47	55.5	58	48	48	45	47	50	47	59.5	46	81	49	57.5	59	47	68.5	46	48	46	51	52	49.5	46	53	47	49	57.5	48	46	54	49.5	53.5	42	58	60	49
25119	MICRO.3599.C1	PGSC0003DMB000000150	Pot_ch06	96.84	606628	606975	Set domain protein	0	NA	35.2	not assigned.unknown	48	48	58	62	51	53	53	48	65.5	52	62	55	100	53.5	62.5	63	47	74	50	48	53	64	57	53	63	58	48.5	55	60.5	49	55	55	54	62	51	67.5	65	53
25120	MICRO.10948.C1	PGSC0003DMB000000332	Pot_ch09	99.69	423709	424028	Kelch	0	unknown protein [Arabidopsis thaliana]	35.2	not assigned.unknown	649	465.5	854	905	1447	932	674	803	819.5	712	539	1143	919	550.5	547	1383	373	1178	883	719	1447	1846	1532	469.5	697	748	507	1473.5	942	716	1208.5	903.5	906	822	523	743	681	609
25121	TBSK00047FD11.t3m.scf	PGSC0003DMB000000429	Pot_ch02	95.9	180761	180882	Nucleic acid binding protein	0	NA	35.1	not assigned.no ontology	109	92	136	116	150.5	125	130	105	165	129	114.5	157.5	195	100	111	173	112.5	271	154	140	175	232	155	115	98	130.5	93	145	139	118	130	153	144	137	101	197.5	146	134
25123	bf_suspxxxx_0015d09.t3m.scf	PGSC0003DMB000000103	Pot_ch05	95.57	430110	429801	Leucine-rich repeat receptor-like kinase	0	leucine-rich repeat receptor-like kinase [Populus tomentosa]	30.2.2	signalling.receptor kinases.leucine rich repeat II	51	48	60	60	50	52	54.5	48	60	53	60.5	72	60	50	61	58	50.5	69.5	57	48	59	64	55	49	57	57	52	53	66.5	52	49	59	58	57.5	46	69	67	50
25124	MICRO.15990.C1	PGSC0003DMB000000557	Pot_ch09	100	210010	210287	Acyl-CoA thioesterase	0	acyl-CoA thioesterase/ catalytic/ hydrolase, acting on ester bonds [Arabidopsis thaliana]	35.1	not assigned.no ontology	1290	1411	2040.5	1538	2419	2267	2418	3337	3378	1981	1583	2169	1799.5	1380.5	1009	2473	1723	3276	2206.5	2183.5	2286.5	3501.5	3497.5	2498	1630	1713	2372.5	2939	2090	1983	2418	2250	2117	1812.5	1484	3216	2590	2397
25125	MICRO.7031.C1	PGSC0003DMB000000073	Pot_ch01	97.92	1552659	1553714	CXE carboxylesterase	0	Esterase/lipase/thioesterase [Medicago truncatula]	35.1	not assigned.no ontology	57	60	73	101	93	82	59	62	155	82	114.5	82	80	57	119	70	90	150	77	96.5	108	79	79	72	63	68.5	78	75	85	57	86	77	79	86	73	124.5	94	86
25126	MICRO.1074.C2	PGSC0003DMB000000056	Pot_ch12	100	1250900	1251263	Transcription factor	0	transcription factor [Arabidopsis thaliana]	27.3.62	RNA.regulation of transcription.Nucleosome/chromatin assembly factor group	48	72	82.5	70	80.5	80	78.5	66	95	84	90	94	234	62.5	70	88	60	100	70	68	93	86	70	64.5	61	66	58	62.5	97	61.5	67	84	71.5	88	71	105	105	70
25127	MICRO.1617.C3	PGSC0003DMB000000004	Pot_ch02	100	2265733	2265312	Ubiquitin carrier protein	0	ubiquitin-conjugating enzyme (E2) [Nicotiana tabacum]	29.5.11.03	protein.degradation.ubiquitin.E2	50	55	79	73.5	78	53	53	51	102	64.5	72.5	95	70	52.5	75	98.5	64.5	114	73	80	88	76	81.5	83.5	62.5	77	52	68	91.5	59	54	74	71	85.5	55	99	89	59
25129	MICRO.983.C1	PGSC0003DMB000000026	Pot_ch03	99.59	1475731	1475971	Surfeit locus protein	0	hypothetical protein OsJ_009433 [Oryza sativa (japonica cultivar-group)]	9.7	mitochondrial electron transport / ATP synthesis.cytochrome c oxidase	128	121.5	204	140	188	199	221	217	238	182.5	154.5	186	219	139	94	245	129	306	178	172	188	302.5	311	191	165	199	137	206.5	221	216.5	143	244	210	186	107.5	219	218	234.5
25130	MICRO.6968.C1	PGSC0003DMB000000035	Pot_ch01	97.22	657310	657489	Anaphase promoting complex subunit	0	unknown protein [Arabidopsis thaliana]	35.1.5	not assigned.no ontology.pentatricopeptide (PPR) repeat-containing protein	64	62	75.5	72	77	72.5	71	63	82.5	65	79	79	91	63	64	82	67.5	101	72	69	75.5	97	76	68.5	63.5	75	67	71	75	61.5	70.5	79	74	80.5	68	91	79	74
25131	bf_mxlfxxxx_0068f12.t3m.scf	No Significant Hit	#N/A	NA	NA	NA	--	0	NA	35.2	not assigned.unknown	41	44	51	50	46	43.5	44	42	49	43	54	49	51	48.5	47	51.5	46	61	45.5	46	44	48	51	44	42	51	45	43	50	42.5	44	48.5	45	53.5	47	51	58	46
25132	E1A_r60_a104(17)	#N/A	#N/A	#N/A	#N/A	#N/A	#N/A	1				7132.5	15513	13744	6243.5	18306	17186	9383	6384	10431	12607	11737	17999	10335	12166	18468	6509	7530	4668	12292	15767	4911	5382	13373	11778.5	8754	15285	14695.5	21023.7	9139	11122	12258	12868	8921	18490.5	20352.8	10794.5	10864	10133
25133	MICRO.5158.C10	PGSC0003DMB000000551	Pot_ch04	99.61	110867	110611	Metallothionein type 2 A	0	Metallothionein-like protein type 2 A (LeMT(A))	15.2	metal handling.binding, chelation and storage	45	50	65	59	51	51.5	54	47	68	47	78	55	117	51	52	59	49	77	49	51	57	62	59	51	46	58	47	49	60	50	49.5	54	51	61	50	63	68	51
25134	BF_TUBSXXXX_0060E12_T3M.SCF	PGSC0003DMB000000731	Pot_ch03	98.72	24378	24766	--	0	NA	35.2	not assigned.unknown	54	62	322.5	272	427	304	269	464	428	66	78	421	246	253	75	478	214	380	392	65	66.5	80	418.5	389.5	236	284	308.5	383	262	66	441	402	424	68	397.5	68	312	57
25135	MICRO.8065.C1	PGSC0003DMB000000076	Pot_ch07	97.21	919017	918660	Protein transport protein SFT2	0	unknown protein [Arabidopsis thaliana]	35.2	not assigned.unknown	398.5	360	548	481	630	557.5	609	814	822	626.5	430	533	650	488	283	908	432.5	950	579	653	674	1073	1114	619	505	500	475.5	791	664	594	620	817.5	711	505	371.5	766	733	741
25136	bf_stolxxxx_0032H04.t3m.scf	PGSC0003DMB000000102	Pot_ch07	94	778855	778613	Rab11 GTPase	0	Ras-related protein YPT3	30.5	signalling.G-proteins	5838	2467	2422	2427	2271	2246	2340	2060	4843	2982	3290.5	2451	2140.5	1501	2400.5	3360.5	2989	3643	1881.5	2077	2552	5751	2978	2371	2337	2741	2500	2183	2471	1817	2173	2564.5	1948	2701	2538	2879	2350	1565
25137	bf_cswbxxxx_0037e02.t3m.scf	No Significant Hit	#N/A	NA	NA	NA	Alpha galactosidase	0	NA	35.2	not assigned.unknown	40	46	56	53	46	42	46	45	50.5	43.5	60	46	51	47	52	58	47	65	46	47	45	52	51	43	46.5	58	43	47	52	43	49	55	46	54	45.5	53	58.5	48
25138	066D06AF.esd	PGSC0003DMB000000284	Pot_ch01	99.35	113359	113207	TRNA (Guanine-n(7)-)-methyltransferase	0	S-adenosylmethionine-dependent methyltransferase/ methyltransferase [Arabidopsis thaliana]	35.2	not assigned.unknown	140	136	211.5	170	348	228.5	267	217.5	342.5	253	183	183	271	183	134	325	165.5	359	239	276	279	414.5	415.5	275	235	247	137	353	301	300	245.5	315	281	200	146	278	303	274
25139	MICRO.2421.C1	PGSC0003DMB000000439	Pot_ch09	99.74	329906	329520	Dymeclin	0	unknown protein [Arabidopsis thaliana]	35.2	not assigned.unknown	47	55	73	67	59.5	69	59.5	57	81.5	66.5	77	61	83	54	62	82.5	55	107	57.5	63	68	88.5	75	64	58	65	49	58	67	60	55	81	66	68	63	79	71	64
25140	MICRO.4155.C1	PGSC0003DMB000000136	Pot_ch01	99.72	1088062	1087360	Chlorophyll a-b binding protein CP24 10A, chloroplastic	0	Chlorophyll a-b binding protein CP24 10A, chloroplast precursor (CAB-10A) (LHCP)	1.01.01.01	PS.lightreaction.photosystem II.LHC-II	114	110	354	207	310	103	85	242.5	508	115	129.5	324.5	121.5	106	85	111	321.5	465	292.5	324	420	349	163	111	79.5	113	140	114	108	73	96.5	127	119	127	235	123	104	260
25141	MICRO.6839.C1	PGSC0003DMB000000177	Pot_ch09	95.54	134792	134309	Calcium lipid binding protein	0	unknown protein [Arabidopsis thaliana]	30.3	signalling.calcium	242	233	524	419	455.5	545.5	402	570	744.5	285	440	383	457	243	256	602	600	740.5	337	515	328	772.5	639.5	356	339	384	373	536	470	452	581	416	430.5	432.5	315.5	483	370	491
25142	STMJG31TV	PGSC0003DMB000000008	Pot_ch10	98.85	3050980	3051240	OJ991214_12.16 protein	0	NA	35.2	not assigned.unknown	94	57.5	97	124.5	165	103	106	161.5	127.5	95	78	109	107	73	60	158	63	180	131	120	99	199	186.5	91	119	92	104	174	128	108	158	135.5	115	93.5	91	107	147.5	106
25143	BF_LBCHXXXX_0011G12_T3M.SCF	No Significant Hit	#N/A	NA	NA	NA	--	0	NA	35.2	not assigned.unknown	41	53	54	53	48	45	44	44	44	44	56	58.5	46	48	52	53.5	42	61	53	57	52.5	47	51	45	42.5	53	42	50	58	45.5	41	59.5	52	58	57	65	62	52
25144	MICRO.409.C9	PGSC0003DMB000000102	Pot_ch07	98.4	706944	707439	Glycogen synthase kinase-3 beta	0	Protein kinase [Medicago truncatula]	29.4	protein.postranslational modification	929	1054.5	1586	1032.5	1475.5	1254	1265	1489	2103	1353.5	928	1311	1294	1027	650.5	1894	1091	1756	1400	1192	1621.5	2110	1997	1422	1234	1095	999.5	1400	1462.5	954	1275	1608.5	1354	1144.5	1030	1564	1151	1297
25145	MICRO.4784.C1	PGSC0003DMB000000197	SL2.10ch08	98.87	216316	216933	Transcription factor	0	NA	35.2	not assigned.unknown	59.5	75	80	73	78	72	64	63	115	74	76	72	131	70	96	105	81	146	75	83	87	92	97	68	68.5	78	63	77	80	61	78	86	83	86	72	109.5	84	74.5
25146	MICRO.6039.C1	PGSC0003DMB000000135	Pot_ch08	98.59	986179	986674	WRKY transcription factor	0	hypothetical protein OsJ_003139 [Oryza sativa (japonica cultivar-group)]	35.2	not assigned.unknown	649	503	986	834	1068	869	854	1001	1652	1003	643	782	935	611	635	1801	711	1778	1208	1173.5	1313	2028.5	1464	941	822	749	938.5	1498	823	973	1464.5	1171	1171	767	630	880	826	1158
25147	MICRO.1449.C5	PGSC0003DMB000000277	Pot_ch01	92.63	134176	135591	Cinnamoyl-CoA reductase	0	ENT [Medicago truncatula]	35.1	not assigned.no ontology	1218	1073.5	1495.5	1503.5	1993	1682	1653	2135	3019.5	1586	1325	1666	1704	1144.5	852	2397	1278	2877.5	1783	1735	2252	3495	2588	1750.5	1468	1446.5	1468	1963.5	1777.5	1310	1856	2023	1950	1504	1286	1422	1774.5	1604.5
25149	cSTS10P23TH	PGSC0003DMB000000942	#N/A	97.5	54042	53883	Proteinase inhibitor I	0	wound-inducible proteinase inhibitor I	20.1.07.06	stress.biotic.PR-proteins.proteinase inhibitors	66	95	78	77	75	55.5	83	72	112.5	80.5	72	70	70	79	63	197	105.5	171	94	89	76	125	97.5	128	97	67	66	94	127	59	86.5	122	103	63	123.5	73.5	104	74
25150	MICRO.12941.C1	PGSC0003DMB000000285	Pot_ch04	100	535547	535424	SOL1 protein	0	zinc carboxy peptidase [Brachypodium sylvaticum]	29.5	protein.degradation	406	378	592	561.5	727	483	423.5	550	944	560	612	528	523	402	399.5	620	560	777	629	767	501.5	706	674.5	465	493	443	502	661	510.5	401	571	630	628.5	504	659.5	688	505	525
25151	BF_TUBSXXXX_0021F12_T3M.SCF	different hits	#N/A	92.12	2573070	2572869	--	0	'chromo' domain containing protein [Solanum demissum]	35.2	not assigned.unknown	55	74	154.5	138	124	104	108	127.5	225.5	86	80	169	106	112	79	125	117	192	84	92.5	91	203	184	85	118.5	89	105	171	131	99	100.5	140	141	97	93.5	89.5	124	69
25152	MICRO.4675.C1	PGSC0003DMB000000801	SL2.10ch06	95.56	96723	96902	RNA 3' terminal phosphate cyclase	0	hypothetical protein OsI_013700 [Oryza sativa (indica cultivar-group)]	35.1	not assigned.no ontology	56	65	68.5	71	58	74.5	65.5	46	85	72.5	92	61	84	52	76.5	89.5	55	124.5	63.5	61	63	71	72	61	57	75	49	62	68	66	57	75	56.5	65	57	65	82	58
25153	MICRO.1702.C1	PGSC0003DMB000000461	Pot_ch06	99.7	231576	231242	Organic anion transporter	0	organic anion transporter [Arabidopsis thaliana]	34.8	transport.metabolite transporters at the envelope membrane	1001	1008	1249.5	1065.5	1625	1326	1334.5	2111	2183	1603	1126.5	1588	1433.5	892	682.5	2405	1036	2746.5	1459	2044.5	1637	2841	2355	1799.5	1231	1225	1229	1739	1524	1344	1636	2198	1942	1409	1221	1777	1558	2048.5
25154	059E05AF.esd	No Significant Hit	#N/A	NA	NA	NA	Aldo/keto reductase AKR	0	NA	35.2	not assigned.unknown	40	48	53.5	53	44	48	47	45	51	46.5	60	47	56	48	55	58.5	46	69	47	49	47	54	49	47	44	53	44	45	57	47	44	59	50	52	47	53.5	53	47.5
25155	bf_acdaxxxx_0062d11.t3m.scf	PGSC0003DMB000000037	Pot_ch07	92.71	103299	104098	Single myb histone	0	NA	35.2	not assigned.unknown	105	105.5	168	116	144	111.5	129.5	153	162	148.5	153.5	137	176	109	91	170	103	203	120	134	112.5	254	230	133	138	141	111	152.5	149.5	146	127	196	183.5	159.5	113	146	146.5	133
25156	MICRO.2987.C2	PGSC0003DMB000000155	Pot_ch12	98.11	778786	779525	Arginyl-tRNA synthetase	0	arginyl-tRNA synthetase [Arabidopsis thaliana]	29.1	protein.aa activation	49	55.5	72	65	57	56	57	54.5	72	55	67	59	76	63	60	77	52.5	86.5	65	57	59	75	65	59	53	68	53.5	61	65	55	54	70	70	67	53	77.5	61.5	68.5
25157	MICRO.1280.C2	PGSC0003DMB000000234	Pot_ch04	99.27	959192	959741	Organic anion transporter	0	unknown protein [Arabidopsis thaliana]	35.1	not assigned.no ontology	1141	2099	2948	1756	2368	2069	1903	2829	3978	2792	2873	2093	1929	2362	1486	3227	2273.5	3275	2695	2872	3618	3177	2990.5	3249	1776	2268	2374	2708.5	3023	2125	2580.5	2647	3114.5	2782	1951	3107	1783	2975
25158	BF_CSCHXXXX_0039G05.T3M.SCF	No Significant Hit	#N/A	NA	NA	NA	--	0	NA	35.2	not assigned.unknown	43	49.5	57	58.5	47.5	48	45	47.5	51	45	60	49.5	95	51	59	58	45.5	70	44.5	48	45.5	54	50.5	47	45	55	47	46	57	49	49	60	49	54	47	55	62	48.5
25159	MICRO.17421.C1	PGSC0003DMB000000409	Pot_ch09	98.45	518870	518485	Conserved gene of unknown function	0	NA	35.2	not assigned.unknown	860	1171.5	1706	1422	1622	1718	1178.5	1559	3381	1409	1477	1334	1353.5	1215	1289	1990	1698	2438.5	1570	1569.5	2069	2330	2175	1524.5	1497	1256	936.5	1763.5	1969	1122.5	1703	1552.5	1474	1925	906	1712.5	1238.5	1679.5
25160	MICRO.4237.C3	PGSC0003DMB000000087	Pot_ch06	98.18	780878	780494	Ubiquitin carrier protein	0	ubiquitin-conjugating protein-like [Solanum tuberosum]	29.5.11	protein.degradation.ubiquitin	1112	1668.5	1410	976	1505	2357	2365	1782.5	2304	2433.5	955	1251	2524	1615	785	3184	1122	2104	1472	1262	1414	2620	3791	2851	1377.5	1231.5	1151	2907	2512.5	1139	1449	1521	1278	1077	1519	1866	2406	1094
25161	MICRO.11735.C2	PGSC0003DMB102000423	Pot_ch02	97.35	371483	371821	G-box binding protein	0	BAC19.15 [Lycopersicon esculentum]	27.3.35	RNA.regulation of transcription.bZIP transcription factor family	83	0	122.5	98	122	109	115	111	127	110.5	151.5	115	146	102	81	158	84	147	112	117.5	117	201	152	122	111	126	88.5	122	144	96	112.5	131	135.5	117	127	118	96.5	113.5
25162	066E05AF.esd	PGSC0003DMB101000060	Pot_ch01	98.3	1584120	1583421	Clathrin adaptor complexes medium subunit family protein	0	NA	35.2	not assigned.unknown	41.5	50	60	59	54	50.5	52	45	67	52	63	54	67	49	53	70	53	71	52	54.5	55	63	56	51	48	57	47	50.5	61	56	50	67	60	61	56	66.5	57	56.5
25163	MICRO.4790.C2	PGSC0003DMB000000354	Pot_ch11	96.12	251099	250586	Hippocampus abundant transcript 1 protein	0	Major facilitator superfamily MFS_1 [Medicago truncatula]	35.2	not assigned.unknown	272	322	358	333.5	458	278	318	577.5	432	272	267	384.5	404	256	153	559	310	586	324	401	448	526	549.5	373	277	240.5	358	442	302	266	335.5	393.5	376.5	282.5	360	398	454	349
25164	MICRO.7879.C1	PGSC0003DMB000000164	Pot_ch04	100	1286094	1285909	Exocyst complex component sec6	0	unknown protein [Arabidopsis thaliana]	35.2	not assigned.unknown	177.5	194.5	349.5	321.5	425.5	340	355.5	407	587.5	407	274.5	371	389	241	193.5	458	288.5	574	401.5	499	463	622	548	368	286.5	299	233.5	487	442	343.5	414	502	380	353	263	490	384	394.5
25165	STMCR14TV	PGSC0003DMB101000002	Pot_ch04	97.22	488806	488412	PsRT17-1	0	hypothetical protein [Trifolium pratense]	35.2	not assigned.unknown	512.5	356	509	571	693	477	703	1239	806	779	341	644.5	609	496	328	1083	391	996	664	908	701	1197	1000	711	670	436	561	789	528	601.5	781	1046	892.5	546	610	820	743.5	699.5
25166	MICRO.434.C1	PGSC0003DMB000000157	Pot_ch07	100	1101803	1101966	Binding	0	unknown protein [Arabidopsis thaliana]	35.1	not assigned.no ontology	308	140	470	266	545.5	501	438	285	408	337	233	247	571	343	132	417	277.5	471	467.5	371	372	759.5	639	245	364	451	261	633	383	458	330.5	464	415	363.5	213	360	414	357
25167	SDBN002I08u.scf	PGSC0003DMB000000072	Pot_ch05	95.11	614790	614427	MAR-binding protein	0	NA	35.2	not assigned.unknown	44.5	50	60	56	55	51	49	45	59.5	50	61	51	92	51	59	60	48	66	50	51	52	59	56	49	47	56	47	53.5	61	51.5	46	60	60	58	55	63	59	51
25168	bf_suspxxxx_0033e11.t3m.scf	PGSC0003DMB000000068	Pot_ch01	100	1976892	1977388	TRANSPARENT TESTA 1 protein	0	NA	27.3.11	RNA.regulation of transcription.C2H2 zinc finger family	45	53	64	61	58	51.5	53	58	68	56	67	56.5	93.5	58	60.5	68.5	56	81.5	55	76	69.5	80.5	60	57	54	64	52	55	68	58	58	69	58.5	66	62	76	71	59
25169	MICRO.14965.C1	PGSC0003DMB000000215	Pot_ch06	99.18	275872	275019	Mitochondrial carnitine/acylcarnitine carrier protein	0	binding / carnitine:acyl carnitine antiporter [Arabidopsis thaliana]	34.9	transport.metabolite transporters at the mitochondrial membrane	132	80	95.5	129	125	112	113	119.5	208	112	167	109	146.5	66	115	162.5	92.5	192	97	141	175	242.5	124.5	98	130	122	80	106.5	113	148	128	171	115	137	95	138.5	130	252
25170	MICRO.3654.C1	PGSC0003DMB000000085	Pot_ch02	99.68	1550950	1550642	Protein MSP1	0	ATP binding / ATPase/ nucleoside-triphosphatase/ nucleotide binding [Arabidopsis thaliana]	29.5.09	protein.degradation.AAA type	111	69	120	110	157	176	226	102	134	101	84.5	104	206.5	99	66	137.5	92.5	169	124	121	137	217	205	94	130	144	109	198.5	127	138.5	111	148	123	125	75	131	162	139
25171	E1A_r60_1(18)	#N/A	#N/A	#N/A	#N/A	#N/A	#N/A	1				2059	3887	3482.5	1996	4517.5	4420.5	2573	1986	3515.5	2973	3280	3815	2790.5	2914	4413.5	1994	2746	1715	3466	4279	1915	2013	3370	3065.5	2624	3810	4219	5528	2678	2889.5	3676	3596	2704	4277	5301	2628	3050.5	2625
25172	MICRO.7199.C1	PGSC0003DMB000000048	Pot_ch08	100	1451912	1452238	Prenyl-dependent CAAX protease	0	prenyl-dependent CAAX protease [Arabidopsis thaliana]	35.1	not assigned.no ontology	572.5	705	953.5	807	1052	938	839	1172	1577	1067	932.5	902.5	1015.5	652	655	1315	775	1583.5	943.5	1348	1373.5	1785	1630	1169.5	763	808	568	1185.5	1166.5	884.5	1138	1375	1254	915	745	1226	1245	1243
25173	MICRO.9310.C1	PGSC0003DMB000000578	Pot_ch06	96.66	35462	34611	Aspartic proteinase nepenthesin-1	0	transporter [Arabidopsis thaliana]	34.99	transport misc	61.5	57	80.5	80.5	85.5	61.5	66	78	84	71	69	78	82	61	66	110	62	99	69.5	93	77	98	87	61	72	72.5	64	78	77	72.5	81.5	102	82	75	66	82	79	76
25174	bf_arrayxxx_0047h12.t7m.scf	PGSC0003DMB000000296	Pot_ch04	91.46	786745	786506	Chorismate synthase 2, chloroplastic	0	Chorismate synthase 2, chloroplast precursor (5-enolpyruvylshikimate-3-phosphate phospholyase 2)	13.1.6.1.7	amino acid metabolism.synthesis.aromatic aa.chorismate.chorismate synthase	42	47	60	56	46.5	45	49	48	55	45.5	59	46.5	81	46	54	58	49	59.5	45	48	48	94	48	44	50	52	46	43	55	52	44.5	56.5	50	58.5	55.5	62.5	58	46.5
25175	MICRO.2904.C1	PGSC0003DMB000000424	Pot_ch05	99.07	409490	409170	Homeobox-leucine zipper protein HAT7	0	Homeobox-leucine zipper protein HAT7 , putative [Solanum demissum]	27.3.22	RNA.regulation of transcription.HB,Homeobox transcription factor family	41.5	46	55	59	49	47	43	46	49.5	47	58.5	46	49	49	53	58	48	60	43	46	46	50	48	42	43	54	46	47	55	47	42	51	49	52	45	57	58.5	50
25176	MICRO.13623.C1	No Significant Hit	#N/A	NA	NA	NA	--	0	transposon protein, putative, Pong sub-class [Oryza sativa (japonica cultivar-group)]	35.2	not assigned.unknown	42	47.5	58	57	48.5	46	47	46	56	49	60	53	72	50.5	54	60	46	65	47.5	47	48	54	51	48.5	46	54	46	47	56	49	46	54	51	54	50	62	61.5	50
25177	MICRO.12158.C1	PGSC0003DMB000000248	Pot_ch05	99.77	63569	63128	Glutathione S-transferase	0	ATGSTU8; glutathione transferase [Arabidopsis thaliana]	26.09	misc.glutathione S transferases	125	470.5	228	276	540	162	220	202	264.5	130	307	403	129.5	245.5	99	281	216	312	184.5	276	294	208.5	317	163	177	96	203	292.5	168	79	257.5	287.5	98	341	410.5	131.5	213	134
25178	MICRO.13815.C1	PGSC0003DMB000000152	Pot_ch11	98.74	734378	734773	NOL1/NOP2/sun family protein	0	unknown protein [Arabidopsis thaliana]	35.1	not assigned.no ontology	40	46	57.5	54	48.5	47	44.5	45	50.5	45.5	56	48	81	50	56	52.5	48	57	44	46.5	49	54	49	46.5	43	56	45	46	57	48	44	53.5	51.5	56.5	48	51	55	49
25179	MICRO.15946.C2	PGSC0003DMB000000018	Pot_ch04	98.78	2717827	2718154	Conserved gene of unknown function	0	hypothetical protein [Arabidopsis thaliana]	35.2	not assigned.unknown	41	48	59.5	57	52	47	49	51	55	49	58	54	60	48	52	58.5	51	68	48	55	52	58	56	52	46	59	47	49	62	53	53	59.5	60	58	48.5	62	62	51
25180	SDBT002E15x.scf	PGSC0003DMB000000439	Pot_ch09	93.51	318548	318699	Dymeclin	0	early light inducible protein [Lycopersicon esculentum]	20.2.5	stress.abiotic.light	43	50.5	57.5	61.5	62	69	64	72	80	59	68	51	57.5	51	58	65	50	78	60	59.5	49	64	71	56	55	60.5	69	57.5	68	58	72	65.5	52	57	96.5	81	69	69
25181	bf_suspxxxx_0015d03.t3m.scf	different hits	#N/A	NA	NA	NA	--	0	NA	35.2	not assigned.unknown	41	49	57	62	48	43.5	47	47.5	54	46	52	47	76	47	52	59	47	57	49	48	49	50	48	47	48	56	44	46	56.5	47.5	44	69	53.5	56	49	56.5	55	48
25182	MICRO.6982.C1	PGSC0003DMB000000062	Pot_ch03	100	970841	970653	Dead box ATP-dependent RNA helicase	0	Helicase, C-terminal [Medicago truncatula]	28.1	DNA.synthesis/chromatin structure	376	130	390.5	302	505	558	684	337	375	306	211	272	674	372	136	439.5	281	497.5	431	363	324	830	704	269	451	471	315.5	573	422	595	279	411	413	303	150	376.5	446	514.5
25183	MICRO.3097.C1	PGSC0003DMB000000068	Pot_ch01	100	232268	232368	Chromatin remodeling complex subunit	0	NA	35.2	not assigned.unknown	101	59	78	78	84	73	80	70	75	71	65	66	109	61	71	84.5	57	92.5	72	93.5	67	98.5	82	60	80	71	70.5	86.5	73	72	73	84	81	85	65	85	80	72
25184	MICRO.708.C1	PGSC0003DMB000000172	Pot_ch01	98.51	962699	962499	Extensin	0	extensin-like protein [Solanum tuberosum]	35.2	not assigned.unknown	49	59.5	69	65	58	45	48	45	79	48	57	63	64.5	49	55	74.5	55	89	56	47.5	66	51	49	49	57	53	52	46	68	58	44	57	68	55	58	57	58	51
25185	MICRO.13241.C1	PGSC0003DMB000000226	Pot_ch04	98.43	212859	213368	Inositol-tetrakisphosphate 1-kinase 2	0	catalytic [Arabidopsis thaliana]	30.4	signalling.phosphinositides	40	48	52	53	47	45.5	58	42.5	48.5	46	68	48	52	45.5	51	53	47	58	48	46	46	53.5	48	45	44	53	45	41	54	46	43	53	50.5	50	45	52	53	49
25186	MICRO.14909.C1	PGSC0003DMB000000265	Pot_ch02	100	54728	53924	MAC/Perforin domain containing protein	0	Aldehyde oxidase and xanthine dehydrogenase, a/b hammerhead; Membrane attack complex component/perforin/complement C9 [Medicago truncatula]	33.99	development.unspecified	234	211.5	422.5	360	357	373	321	446	577	379	405	306.5	350	340	296	591	440	567	449	494	477.5	743.5	543	365.5	344	290	375	493	489.5	346	420	395.5	426	416	254	476	407.5	515.5
25187	MICRO.5117.C1	PGSC0003DMB000000274	Pot_ch08	100	82366	82082	Tetraspanin family protein	0	CD9/CD37/CD63 antigen [Medicago truncatula]	33.99	development.unspecified	355	326	499.5	316.5	425	396	340	420	682	504	339.5	376	547.5	360	322.5	607	384	704	474.5	455	709	928	614	501	357	389	331.5	555	571.5	436.5	466	490.5	539	408	358.5	523	452	412
25188	bf_suspxxxx_0027C02.t3m.scf	PGSC0003DMB000000150	Pot_ch06	99.16	215299	214944	Glycosyltransferase QUASIMODO1	0	glycosyltransferase [Plantago major]	10.4	cell wall.pectin synthesis	3368.5	4113	6333	5907	5863.5	7808	6280	10902	8765	8589	6583	6021	7031.5	6767	2579	11150	4472.5	8592.5	6357	7801	6373	12353	12216	8400	4409	4278.5	4004	9742	11326	6477	4681	9849.5	8984.5	6557.5	6571	7430.5	10274	8226
25189	BF_TUBSXXXX_0037C03_T3M.SCF	PGSC0003DMB101000060	Pot_ch01	96.63	832190	832014	--	0	NA	35.2	not assigned.unknown	263	163.5	227	203.5	416.5	295.5	264	221	391	202	227.5	264	253	226.5	161	303	186	348	289	309.5	302.5	386	340	213.5	334	289.5	276	385	255	257	266	261.5	222	214	230	383	267	235.5
25190	MICRO.12183.C2	PGSC0003DMB000000116	Pot_ch12	97.1	835015	834637	Rx protein	0	RGC1 [Solanum tuberosum]	20.1.02	stress.biotic.receptors	404	590	875	622.5	503	633	658	903.5	805	822.5	713	473	780	833	470	1669	674	810	709.5	768	1054	1102.5	910	897	522	683	499	768	684.5	560	928	793	775	927	607	1012	504	752
25191	MICRO.3390.C2	PGSC0003DMB000000174	Pot_ch09	100	481895	481561	Serine/threonine-protein kinase	0	ATP binding / kinase/ protein kinase [Arabidopsis thaliana]	29.4	protein.postranslational modification	90	125	197	136	158	138.5	152	171.5	202	159	118	154.5	202.5	134	105	241.5	172	249	161.5	169	225	237	212	175.5	132	156.5	98.5	167	221	125	129.5	193	191	165	125	213	167.5	156.5
25192	MICRO.5391.C3	PGSC0003DMB000000177	Pot_ch09	98.8	857608	857275	PGPD14	0	PGPD14 [Petunia x hybrida]	29.5.11.04.02	protein.degradation.ubiquitin.E3.RING	50	66.5	105	68.5	66	62	52.5	52	71	52.5	67	64	92	58	61	92	72	105	61	58.5	70	88	65.5	58	54	69	51	68.5	81	53	58.5	67	63	70	54	62	71	55
25193	BF_LBCHXXXX_0042H02_T3M.SCF	PGSC0003DMB000000098	Pot_ch01	94.33	485978	485697	Component of TRAPP complex, TRS85	0	NA	35.2	not assigned.unknown	270	235	360	360	499	366.5	340	448	625	366.5	262.5	366.5	428	256	199	571	290	675	466	390.5	535	710	596	324	334.5	287	280	525	427	363	343.5	432	427.5	319.5	297	484	443	378
25194	BF_LBCHXXXX_0054G10_T3M.SCF	PGSC0003DMB000000245	Pot_ch06	98.22	149046	148711	Conserved gene of unknown function	0	NA	35.2	not assigned.unknown	796.5	874	1297.5	1121	1413.5	1219.5	1305	1536	1832	1064	1315	1271	946	842	726	1890	1050	2084	1548	1380.5	1672	2280	1881	1175	1101	839	1203	1718	1370	936.5	1526	1659	1684.5	1117	974.5	1566	1328	1350
25195	POCAR92TP	PGSC0003DMB000000215	Pot_ch06	99.19	83446	82955	Hexokinase	0	hexokinase 3 [Nicotiana sylvestris]	2.2.1.04	major CHO metabolism.degradation.sucrose.hexokinase	44	56	71	65.5	52	57	49.5	47.5	73	59	66	56	89	54	60	69	54	84	57.5	54	82	65	60	55	48	59	47	53	71	52.5	49.5	61	68	62	55	62	66.5	66
25196	MICRO.7376.C1	No Significant Hit	#N/A	NA	NA	NA	DNA binding protein	0	unknown protein [Arabidopsis thaliana]	35.2	not assigned.unknown	783	1237	1222	1066	1505	1239	1271	1647.5	1942	1337	1522.5	1535	1105	1115	805	2038	1266	2207	1253	1429	1951.5	2486.5	1599	1507	1017	1244	949	1251	1653	1156	1244	1748.5	1786	1256	1182	1837	1207.5	1536
25197	bf_suspxxxx_0051d03.t3m.scf	PGSC0003DMB000000225	Pot_ch08	99.54	648378	647945	Zinc finger protein	0	zinc finger, FYVE domain containing 26, related [Medicago truncatula]	35.2	not assigned.unknown	42	48.5	59	63	49	51	47.5	49	55	51	64	49	86	51	57	64	49	73	47.5	47	47	60	51	49.5	47	55	43	49	60	52	46	61	51	58	48	59	58	50.5
25198	MICRO.2794.C1	PGSC0003DMB000000039	Pot_ch03	99.21	2238314	2238062	Proteasome subunit beta type-1	0	Proteasome subunit beta type 1 (20S proteasome alpha subunit F) (20S proteasome subunit beta-6)	29.5.11.20	protein.degradation.ubiquitin.proteasom	208	329	259	279	414	293	327	375	509	275	580.5	495	393	191	227	573	245.5	589.5	241	365	350	551.5	471.5	366.5	229.5	255	207.5	335	306	219	388	455	459	360	309	498	327.5	442
25199	SDBN005P20u.scf	PGSC0003DMB000000433	Pot_ch11	97.84	334134	334781	Ptpla domain protein	0	Root cap; Antihaemostatic protein [Medicago truncatula]	33.2	development.late embryogenesis abundant	47	52.5	61	68.5	54	59	53	56	63.5	54	72	51	86	54	59	66.5	55	82	58	58	54	62	60.5	52	55	62	48	56	61	54	51	66	61	66.5	56	63	63	65
25200	bf_cswbxxxx_0001e05.t3m.scf	PGSC0003DMB000000420	Pot_ch04	100	427465	427904	Histidine decarboxylase	0	putative serine decarboxylase [Beta vulgaris]	11.3	lipid metabolism.Phospholipid synthesis	5942	5224.5	8365	8451	7565	7779.5	8009.5	11111.5	12152	11448	5255	6806	10692	11739	6247.5	10437.5	10616	15437.5	5288.5	8012	23445.9	24801.2	14129	6610.5	9517.5	8804	2931	10973.5	12260.5	7089	5421	12432	6517.5	7218	5726.5	7670.5	7021.5	6392.5
25201	MICRO.11274.C2	PGSC0003DMB000000152	Pot_ch11	99.48	600395	600585	Homeodomain protein Hfi22	0	NA	27.3.22	RNA.regulation of transcription.HB,Homeobox transcription factor family	246.5	553	595.5	439	520.5	307	709	501	367	414	492.5	822.5	360	184	499	723	209.5	472	732	538	530	420	519	462	479	556	478	502	688.5	181	730	894.5	413.5	726	857	881	464	366
25202	MICRO.8376.C1	PGSC0003DMB000000040	Pot_ch03	100	1488352	1488143	Phosphatase	0	putative phosphatase [Solanum lycopersicum]	26.13	misc.acid and other phosphatases	41	49	58	56	47.5	48	46	45	55	46	61	50	72	48	54	59	49	68	46.5	49	47	52	50	45	63	54	47	44	55	76	46	52.5	48	52	47	54	57	51
25203	MICRO.5028.C1	PGSC0003DMB101000020	Pot_ch02	98.04	2041682	2041986	GTP binding protein	0	AT5g66030/K2A18_10 [Arabidopsis thaliana]	35.1	not assigned.no ontology	94	119.5	156	122.5	162	124	130.5	113	207	148	115	148	239	124.5	109.5	191	103	213	154	143	149	156	194.5	136	132	119	86.5	153	109	100	145	193	157	155	115	249.5	136.5	142
25204	bf_mxlfxxxx_0023e10.t3m.scf	PGSC0003DMB000000116	Pot_ch12	98.36	1043770	1043528	Conserved gene of unknown function	0	NA	35.2	not assigned.unknown	44	58	76	66	78	68	91	86	86	58.5	76.5	66	78.5	68	66	131.5	62.5	109	58	105	63	116.5	78	81	84	82.5	59	61	65	60	65	87.5	77	72	69	72	96	67
25205	STMEN45TV	PGSC0003DMB000000215	Pot_ch06	98.03	1003121	1003779	Gene of unknown function	0	NA	35.2	not assigned.unknown	120	107	148	163	144	125	115.5	152	271	157.5	158	164.5	173	94.5	150	184	117	243	122	150.5	149	219	171.5	109	160	113.5	104	143	118.5	104	138.5	178.5	169.5	178.5	125	263	175	145
25206	cPRO34M12TH	PGSC0003DMB102000010	Pot_ch01	97.94	1933766	1933573	Negatively light-regulated protein	0	unknown protein [Arabidopsis thaliana]	35.2	not assigned.unknown	47	59	71	68	70	59	82	59	93	64	82	73	74	68.5	64	82	73	107	73	72.5	116	90	78	63.5	65	68	52	70	80	66	63.5	78	70.5	72.5	63	71	97	70
25207	MICRO.6709.C1	PGSC0003DMB000000179	Pot_ch04	98.99	891885	891191	Protein SUPPRESSOR OF GENE SILENCING 3	0	SGS3 (SUPPRESSOR OF GENE SILENCING 3) [Arabidopsis thaliana]	27.3.99	RNA.regulation of transcription.unclassified	1849	1283.5	1211.5	1289	1706	1390	2205.5	3259	1851	2122	1165	1616.5	2164	1545	930	3051	1030.5	2423	1631.5	2090	2594	3873	2239	1964	2014.5	1649.5	1133	1750	1347	1945	1580	2658.5	1641	1731	1196.5	3307	1461	1500
25208	MICRO.13951.C1	PGSC0003DMB000000294	Pot_ch04	100	337041	337771	Chromosome 10 open reading frame 97	0	unknown protein [Arabidopsis thaliana]	29.5.11	protein.degradation.ubiquitin	1702	986.5	1930.5	1804	2781	2007	2001.5	2592.5	3116.5	2012	1322	2242.5	2082	1481	983	2762	1477	3465	2831	2227	2995.5	3916	3245	1768	1817	1678	1584	3352.5	1915.5	1887.5	2358.5	2500	2119	1937.5	1320.5	2768.5	2220	2136
25209	bf_swstxxxx_0027c04.t3m.scf	PGSC0003DMB000000459	SL2.10ch09	96.33	172535	172322	Gene of unknown function	0	NA	35.2	not assigned.unknown	1821.5	1623	2352	1427	2941	2746	1669	2663	4160	1851.5	1744	1924	2728	1174	1660	3237	1791.5	3592	3494.5	1936.5	2581	4976	3619	2178	2342	2108	1695	3799.5	1664	1529	2023	2488	1772.5	2457	1618	3435	2338	2189
25210	POACI25TV	PGSC0003DMB000000406	Pot_ch02	93.28	222817	222431	Gene of unknown function	0	NA	35.2	not assigned.unknown	1890.5	1821	2456	1919	2663.5	2072	2348	3396.5	3162	2505	1735	3162	2419	1908	1237	3525	2433.5	3570	2527	2346	2678	4921.5	3807	2635	1970	2149	2132.5	3237.5	2930	1942	2677	2592	3071	2246.5	1889.5	3254	2520	2438.5
25211	POAC585TV	PGSC0003DMB000000021	Pot_ch09	95.01	2975847	2976385	Pyruvate kinase	0	hypothetical protein OsI_036208 [Oryza sativa (indica cultivar-group)]	4.13	glycolysis.PK	309	117	408	463	584	605	683	770.5	499.5	357.5	126.5	426	470	226.5	141	797	253	754	507	524	459.5	818	744	364	472	390	415	667	531	531	545.5	712	445.5	428	216.5	697	556.5	633.5
25212	cSTB39C20TH	PGSC0003DMB000000506	Pot_ch10	95.96	326881	326486	DNA binding protein	0	NA	27.3.20	RNA.regulation of transcription.G2-like transcription factor family, GARP	88	77	93.5	88	102.5	90.5	78.5	78	147	87	100	111	131	82	94.5	116	94	207.5	90	89	148	157	108	96	88	114	84	107	116	72	93	105	102	93	95	107.5	102	82
25213	STMIB48TV	PGSC0003DMB000000017	Pot_ch11	94.3	805643	805121	Electron transporter	0	unnamed protein product [Arabidopsis thaliana]	35.2	not assigned.unknown	63	51	82	69	95	63	65	76	122	62	70.5	85	88	56.5	73	119	70	154	82	94	64	82	101.5	85.5	82	83	73.5	87	104	61.5	82	92	80	85	69	86	94	70
25214	MICRO.8479.C1	PGSC0003DMB000000142	Pot_ch03	97.75	403180	404415	Eukaryotic translation initiation factor 2 family protein / eIF-2 family protein	0	NA	35.2	not assigned.unknown	3245.5	2107	4573	4281	5160	5058	4907.5	5946	10009.5	4283	3323.5	4746	6051	3521	2563	8042	4167	8280	6325.5	4611.5	6510.5	10930	7447.5	3811	4648.5	3702	2795	6227	4495	4320.5	4699	6338	6082	4573	3091	8342	5785	5299.5
25215	MICRO.541.C2	PGSC0003DMB000000085	Pot_ch02	96.13	1843412	1843850	Fructose-bisphosphate aldolase	0	plastidic aldolase NPALDP1 [Nicotiana paniculata]	1.03.06	PS.calvin cyle.aldolase	26656.5	21319.7	43860.8	42666.2	46036.2	70586.1	40864.7	41887	108640	36650.7	46149.8	48802	36992.9	40337.3	25533	24738.8	42754.4	62963.4	39032.7	59415.1	77807.3	67952.9	73246.5	55468.1	40027.9	46610.6	27007.6	53567	80593.1	41195.5	31783.8	53366.3	51954.4	64903.2	38747.7	36576.9	57316.8	58783.8
25216	MICRO.3657.C1	PGSC0003DMB000000095	Pot_ch01	99.19	1520450	1521317	ELMO domain-containing protein	0	NA	35.2	not assigned.unknown	48.5	61	73.5	64	65	64	58	65	72.5	63.5	73	69	98	62	69	97.5	63	93	63	72	79	85	90	77	58	72	52	67	81	57	66	80	75	78	58	99	85	66.5
25217	MICRO.7022.C1	PGSC0003DMB101000377	Pot_ch01	100	133961	133492	Gene of unknown function	0	NA	35.2	not assigned.unknown	48	49	63	56	53	54	49	49	59	47.5	62	50	92	50	55	60	50	70	55	49	46	60.5	57	49	48	54	45	49	61.5	49.5	50	55	52	62	46.5	59	61	51.5
25218	bf_mxflxxxx_0019b09.t3m.scf	PGSC0003DMB000000661	SL2.10ch08	94.18	13938	14585	Gene of unknown function	0	NA	35.2	not assigned.unknown	133	106	262	162	160.5	141	170	98	265	227	268	320	150	109	186.5	216	122	223	223	215	182.5	207	173	147	179	203	116	195	216	95.5	121	329	214	357	306	421.5	220	165
25219	bf_mxflxxxx_0059c05.t3m.scf	PGSC0003DMB000000087	Pot_ch06	94.77	485610	486012	Stomatin	0	unknown protein [Arabidopsis thaliana]	35.1	not assigned.no ontology	79	69	101	86	128	86.5	84	127	127	89.5	91	109	90.5	74.5	74	121	66	149.5	117	106.5	91	145	125	87	89	91	90	103	87	82.5	108.5	141.5	126.5	98	70	127.5	115	123
25220	MICRO.4143.C1	PGSC0003DMB000000150	Pot_ch06	98.47	162618	163076	Mak	0	MHK; ATP binding / kinase/ protein kinase/ protein serine/threonine kinase/ protein-tyrosine kinase [Arabidopsis thaliana]	29.4	protein.postranslational modification	55	73	96	75.5	79	72	71	75	121.5	78	89	90.5	127.5	65	72	99	68.5	168	72	88	101	120	97.5	89	66	86	59	75	90	76	78	103.5	107	97	75	107	91	87
25221	BF_TUBSXXXX_0003E01_T3M.SCF	PGSC0003DMB000000026	Pot_ch03	97.95	191263	191747	Stromal cell-derived factor 2	0	NA	35.2	not assigned.unknown	46	49	54	56	56	48	50	45	56	50	62	48.5	59	50	55	63	48	71	48	52	52	56	50	49	44.5	57	47.5	48	60	49	47	58.5	51	59	47	60.5	60	51
25222	MICRO.4269.C2	PGSC0003DMB000000173	Pot_ch01	97.85	430659	430382	5-hydroxyisourate hydrolase	0	Transthyretin precursor family protein, expressed [Oryza sativa (japonica cultivar-group)]	35.2	not assigned.unknown	41	48	55	56	48	46	46.5	45	51	46	56	49	57	48.5	51	56	58.5	61.5	45	50.5	46	49	47	44	45.5	56	41	46	55	48	43	53	51	57	47	56	60	48
25223	BF_LBCHXXXX_0044D02_T3M.SCF	PGSC0003DMB000000129	Pot_ch10	100	273930	274367	AT-HSFB3 (Arabidopsis thaliana heat shock transcription factor B3)	0	hypothetical protein OsJ_027035 [Oryza sativa (japonica cultivar-group)]	27.3.23	RNA.regulation of transcription.HSF,Heat-shock transcription factor family	667	837.5	491.5	847.5	560	941	587	398	1257	966	1414	454.5	586	233	813	1798	542	1822	958	572.5	1046	1737	817.5	583.5	544	501	843	631	530	821	728.5	797	354	535	566	319.5	442	231
25224	MICRO.223.C2	PGSC0003DMB101000128	Pot_ch06	99.29	710016	709177	Beta-tubulin 2	0	TUB8 [Arabidopsis thaliana]	31.1	cell.organisation	12205.5	1588	9920.5	10631	21531.3	13324.5	17800.5	17635	11565.5	9996	1489	10443	12667	5580	2158	15811	3736	17088	17572	14563	12396	26264.4	23508.9	7572.5	13786	9060	11799	22678.5	12048	12834	16195	18064.5	12819	8722	4185	10437	15077.5	15114.5
25225	MICRO.338.C3	PGSC0003DMB000000524	Pot_ch11	96.15	87268	86515	TIR-NBS-LRR disease resistance	0	TIR-NBS-LRR type disease resistance protein [Populus trichocarpa]	35.2	not assigned.unknown	47	59.5	62.5	55	55	46	62	49	56	58	62	56	73	49	54.5	67	50	70.5	52	50.5	110	61.5	57	54	52	58.5	51	48	65	65	58.5	67	53.5	61	52	68	58	51.5
25226	MICRO.12712.C1	PGSC0003DMB000000265	Pot_ch02	99.24	649169	649432	Wd40 protein	0	NA	35.1	not assigned.no ontology	76	77	122	122.5	113	122.5	129	157	181.5	107.5	112	93.5	151	89	89.5	147.5	97	211	115	112.5	112	230.5	193.5	101	105	94	128	165.5	135	117	107	163	140	98	85	117	128	136
25227	MICRO.2765.C1	PGSC0003DMB000000552	Pot_ch02	95.91	47162	47429	Urease accessory protein G	0	urease accessory protein G [Solanum tuberosum]	13.2.2.3	amino acid metabolism.degradation.glutamate family.arginine	3117	5157	1973	4134.5	8535	2990	2475	7022	6426	4828	6729	8375.5	4157	1524	2564	8379.5	1018	6110.5	4689.5	9496	3713	5140	6529.5	6213.5	2298.5	3698.5	4731	5357.5	2556	1939.5	11200.5	6044	6016	5454	8170	8617.5	3192.5	5473
25228	MICRO.1517.C1	PGSC0003DMB101000060	Pot_ch01	99.25	577503	578173	Taz protein	0	Phospholipid/glycerol acyltransferase [Medicago truncatula]	35.1	not assigned.no ontology	776.5	852	1206	816.5	1569	928	1351.5	1205	1439	916	719	1264.5	1161.5	852	491	1840	1055	2001	1101	1010	1763	2727.5	1529.5	1036	970.5	858	1060	1260	1155	848.5	1042	1471	1147.5	866	807	1513.5	1248.5	899
25229	POCCU22TP	No Significant Hit	#N/A	NA	NA	NA	--	0	beta-myosin heavy chain [Homo sapiens]	35.2	not assigned.unknown	45	52	57	59	51	48	51	47	58	48	60	53	147	50	53	58	47.5	70	49	49	50.5	54	56	47	48	57	44.5	47	57	50.5	48	57	50	54	47	62	57	51
25230	MICRO.13866.C1	PGSC0003DMB000000047	Pot_ch07	98.74	1782233	1781995	Gene of unknown function	0	NA	35.2	not assigned.unknown	95.5	261	183.5	232.5	133	270	153	251	471	279	379	236.5	233	105	132	248.5	302.5	389.5	212	205	193.5	294	309	249.5	99.5	223	219	247	300.5	93	553	166.5	259	113.5	560	192.5	157	222.5
25231	POCA693TP	PGSC0003DMB000000123	Pot_ch04	99.41	951948	951270	Aurora kinase	0	NA	35.2	not assigned.unknown	46	57	65	61	53	56	51.5	51	73.5	50.5	70	54	74.5	50	59	63.5	52.5	114.5	58	53	56	71	61	51	50	60.5	47.5	59	70	51.5	58	59	65	61	55	55	68	55
25232	MICRO.6931.C2	PGSC0003DMB000000480	Pot_ch04	99.66	266054	265765	Cellular retinaldehyde-binding/triple function, C-terminal	0	Cellular retinaldehyde-binding/triple function, C-terminal [Medicago truncatula]	35.1	not assigned.no ontology	454	675.5	598	570	623	645	520	771	957	912	771	669	683.5	466.5	571.5	1194.5	523	1032	614	811.5	1032	1414.5	962.5	896.5	588	663	458	740	869	573.5	768	1091	836.5	666.5	652	756.5	608	690
25233	MICRO.11322.C1	PGSC0003DMB000000505	Pot_ch11	94.32	60096	60529	Transcription factor	0	myb-related transcription factor [Solanum lycopersicum]	27.3.25	RNA.regulation of transcription.MYB domain transcription factor family	46	62	56.5	60	62	71	51	58.5	86.5	48.5	70	53	64	84	61	67	61	76.5	62	55	52	61.5	69	50.5	49.5	66.5	70.5	63	64	72	56	61	51.5	62	54	64	67	50.5
25234	MICRO.2563.C1	PGSC0003DMB000000690	SL2.10ch04	98.68	50413	49961	Calcium-dependent protein kinase 2	0	NA	35.2	not assigned.unknown	48	53	57	64	57	52	54	48	63	50.5	65.5	54	68	51	68	73	54	75	52	50	57	61	54	52	50	64	49	54	60.5	54	53	64	54	69	52	64	71	51
25235	MICRO.7425.C2	PGSC0003DMB000000022	Pot_ch07	98.33	2675791	2675372	Thioredoxin peroxidase 1	0	thioredoxin peroxidase 1 [Lycopersicon esculentum]	21.05	redox.periredoxins	112	88	140	107	131	135	132.5	133.5	179	123.5	128.5	116	136	93	86	168	111	211	117	140	153	225	151	130.5	95	144	95	126	135	117	122	155.5	128.5	131	108	143.5	144.5	127
25236	MICRO.758.C1	PGSC0003DMB000000516	SL2.10ch12	96.15	163153	163850	Ribosomal protein L24	0	structural constituent of ribosome [Arabidopsis thaliana]	35.1	not assigned.no ontology	434	136.5	386	303	471.5	449.5	494.5	439.5	415.5	226	120.5	213.5	424	168	142	603	185.5	532	437	398	285.5	865	742.5	217	459	388	417	675.5	370	586	398	386	385	212	163	222.5	317	409
25237	E1A_r60_a20(17)	#N/A	#N/A	#N/A	#N/A	#N/A	#N/A	1				11274	22334.2	21270.8	10401	23932.1	24866.2	14717.5	9344	19325	18556.5	18991	22188.7	16597	16796.5	26601	10850.5	12604	9544	17889.5	21854.2	8800	10289	19572	18223	14039	23877.1	20473.5	26607.9	15406	16841	17201	20286.5	14090	26756	27875.1	14202	16778.5	15636
25238	MICRO.16344.C1	PGSC0003DMB000000215	Pot_ch06	93.81	816553	816775	Eukaryotic translation initiation factor 3 subunit	0	NA	35.2	not assigned.unknown	107.5	114	138	116	146	112	150.5	135	282	119	237	248.5	143	101	119.5	353	114	208	153	131.5	357	168.5	171	137	129	105	83	132	188	171	222	250	304.5	225.5	253.5	181	200	213
25239	BF_TUBSXXXX_0049H03_T3M.SCF	PGSC0003DMB102000002	Pot_ch05	92.77	2175049	2175346	MTD1	0	NA	35.2	not assigned.unknown	1266	2271.5	3225	1318	1560	800	1310.5	1731.5	2373.5	1408	1642	1378	1829	1639	746	3098	3652	2728	1849	2033.5	4269.5	3502	2320	2404	2227.5	999	1435	2117.5	1242	963	2325	1386	2301	1199	2431	2517	1071	906
25240	MICRO.7664.C1	PGSC0003DMB000000555	Pot_ch01	99.13	196	1113	Divinyl ether synthase	0	divinyl ether synthase [Solanum tuberosum]	17.7.1.3	hormone metabolism.jasmonate.synthesis-degradation.allene oxidase synthase	43	47.5	58.5	56	46	44	47	45	53	44	62	47	79.5	49	56	57.5	45	74	46	47	50	53	49	48.5	46	51	45	46	58	50	46	56	48	57	48	60	58	49
25241	bf_cswbxxxx_0053a02.t3m.scf	PGSC0003DMB000000300	Pot_ch07	96.54	625172	625575	Serine/threonine protein kinase	0	NA	29.4	protein.postranslational modification	194	186	254.5	213	321	224	207.5	279	361	266	243	207	222	177	108	305.5	207	377.5	250.5	229.5	244.5	462	394.5	195	216	210	200.5	330	288	194.5	289	301.5	315.5	234	203.5	254	189	302.5
25242	POACP48TP	PGSC0003DMB000000129	Pot_ch10	99.41	922915	922747	Villin-2	0	villin 2 [Arabidopsis thaliana]	31.1	cell.organisation	85	61	81	85.5	81	79.5	74	70	127	71	78.5	69	167.5	70	78	99.5	76	148	86.5	77	85	107	101	71	80	88	67	99.5	88	71	73	90	82	88	74	96.5	88	75
25244	ACDA04926C06.T3m.scf	PGSC0003DMB000000471	Pot_ch04	91.35	365211	365842	Something about silencing protein sas10	0	NA	35.2	not assigned.unknown	40	50	52	58	47	48	47	44	67	50.5	63	46.5	52	51	62	66.5	55.5	72	51	48	45	58	53	46	50	56	46	55	65.5	52.5	44	65	49	58	47.5	67	56	52.5
25245	bf_mxflxxxx_0034a06.t3m.scf	No Significant Hit	#N/A	NA	NA	NA	--	0	NA	35.2	not assigned.unknown	43.5	54	54	57	52	55	56	49.5	64	52	62	55	67	51	60.5	67.5	52	84.5	51	51	53.5	62	58.5	52	50	60.5	50	52	79	50.5	47.5	64	54	62	51.5	60.5	68	53.5
25246	MICRO.923.C2	PGSC0003DMB000000890	SL2.10ch06	99.9	62481	63459	Phosphonopyruvate decarboxylase	0	hypothetical protein OsI_037340 [Oryza sativa (indica cultivar-group)]	4.11	glycolysis.phosphoglycerate mutase	510.5	678	951	965	1200.5	1008	1050	1345	1320	839	1001	959	841	628	563	1316	718	1403.5	1105.5	1193.5	1164.5	1416.5	1539	955	908.5	744.5	897	1449	1091	791.5	1298	1398	1234.5	839.5	907	1295	953	1104
25247	EQC(22)	#N/A	#N/A	#N/A	#N/A	#N/A	#N/A	1				42	49	60	57	48	47	48	47.5	51	48	57	53	104	50	59	59.5	49.5	65	48.5	53	42	51	52.5	47	45.5	52	49	46	56	49	45	56.5	51	57.5	51	59	61	52
25249	bf_mxflxxxx_0043f06.t3m.scf	PGSC0003DMB000000039	Pot_ch03	95.86	2317159	2316847	ATP binding protein	0	ATP binding / ATPase/ nucleoside-triphosphatase/ nucleotide binding [Arabidopsis thaliana]	35.2	not assigned.unknown	41	49	62	56	51	51.5	52	50	64	48	58.5	54	101	52	56	63.5	49	68	51	48	46	56	52	49	50	60	49	50.5	63	49	48	60	51	55	53	60.5	59	53
25250	MICRO.14161.C1	PGSC0003DMB000000062	Pot_ch03	99.14	764455	763530	Polygalacturonase-1 non-catalytic subunit beta	0	polygalacturonase [Arabidopsis thaliana]	10.6.3	cell wall.degradation.pectate lyases and polygalacturonases	109.5	54.5	114	105	142.5	110	105	123	151.5	105.5	64	115	234	73.5	71	148	78	270	136	122	114	231	161	91	111	113.5	92	149	142	112.5	140.5	139	122	97	86	148	135	113
25251	MICRO.2422.C4	PGSC0003DMB000000052	Pot_ch06	99.54	1958769	1957894	Ribosomal protein S26	0	NA	29.2.2	protein.synthesis.misc ribosomal protein	55	62	109	73	115	107	99.5	67	103	73	70.5	72	132	84.5	78	128	73	105.5	128.5	111.5	92	114.5	142	75	104	108	81	118	101	85	70.5	120	92	81	76	88	124	132
25252	MICRO.2754.C1	PGSC0003DMB000000506	Pot_ch10	99.48	92613	91651	ATP-dependent RNA helicase	0	Os07g0508000 [Oryza sativa (japonica cultivar-group)]	27.1.2	RNA.processing.RNA helicase	870	918	1291	1131	1622	1256	1216	1747.5	2336	1368	1196	1265.5	1415	1097.5	781	2191	1303	2230	1630	1583.5	1968.5	3109	2144	1409	1205	1160	1040	1641	1487	1414	1562	1784	1696	1350.5	1112	1905	1640	1594
25253	MICRO.3907.C1	PGSC0003DMB000000052	Pot_ch06	99.78	1532813	1532365	GTP binding protein	0	unnamed protein product [Arabidopsis thaliana]	35.2	not assigned.unknown	111	121.5	179	136	197	171	170	153.5	211	178	124	167	247	119	111	263.5	121.5	268	158	213	208	311	265.5	181.5	141	165	100	213	224	179	175.5	238.5	213	183	127	269	207	203.5
25254	bf_mxflxxxx_0026a12.t3m.scf	PGSC0003DMB000000138	Pot_ch07	95.59	470300	469825	--	0	NA	35.2	not assigned.unknown	210	54	505	65.5	525	65	69	55	143	217	234	62	74	240.5	61	80	60	115	58.5	58	68	594.5	496	60.5	361	266	269.5	511.5	63	211.5	56	440	328	174.5	314	84	101	55
25255	MICRO.13122.C1	PGSC0003DMB000000147	Pot_ch08	99.49	1307963	1307769	Map3k delta-1 protein kinase	0	ATP binding / protein kinase/ protein serine/threonine kinase/ protein-tyrosine kinase/ signal transducer [Arabidopsis thaliana]	30.6	signalling.MAP kinases	66	88.5	107	137.5	129	88	90	138	134	89.5	116	116	124	87.5	73	131	94	137	132	101	125.5	153	126	113	95	84	85	96	104.5	116.5	96	129	99	105.5	128	125	121.5	136
25256	MICRO.2774.C2	PGSC0003DMB000000593	Pot_ch06	99.63	113987	113453	Transcription factor IWS1	0	Os01g0147200 [Oryza sativa (japonica cultivar-group)]	35.1	not assigned.no ontology	2607	3166	4156	3359.5	4840	4282	4182	5393.5	6925	4280	4842	3791	4191.5	3157	2109.5	5899.5	4306.5	7010	4294	4499	6662	7220	6902	4900	3321	3643	3139.5	4843	5105	4079	4444	5345	5787	4465	3496	5812	4578.5	5066
25257	MICRO.15395.C1	PGSC0003DMB000000136	Pot_ch01	99.58	1050366	1049895	CFM6	0	putative protein [Arabidopsis thaliana]	35.2	not assigned.unknown	65	62	87.5	79	87.5	75	109	73	99	78	73	76	117	68.5	66	89	70	93	67.5	82	89	119	86	72	76.5	85	59	73.5	81	69.5	70	89	74	79	69.5	91	80.5	77.5
25258	bf_mxflxxxx_0041g10.t3m.scf	No Significant Hit	#N/A	NA	NA	NA	--	0	NA	35.2	not assigned.unknown	47	53	63	64	48.5	57	59	47	59	56.5	72	55	68	54	62	72	49	82	51	62	49.5	96	56	48	52	68.5	50	49	59	53	50	65	57	58	54.5	69	63.5	51
25259	MICRO.7160.C1	PGSC0003DMB000000093	Pot_ch03	98.26	1419680	1420140	Transcription regulator	0	BolA-like [Oryza sativa (japonica cultivar-group)]	35.1	not assigned.no ontology	2962	2001	3052.5	2415	4130	4181.5	4449.5	3596.5	5162.5	3417	2699	2315	3514	3004	2147	3743	2398	4075	4504	3563	5025	6306	5021	3712	3602	3303	2518.5	4298.5	4175	5173.5	2528	3547	3431.5	3573.5	1663	3725	3852	3829
25260	POCBV92TV	No Significant Hit	#N/A	NA	NA	NA	--	0	NA	35.2	not assigned.unknown	86	48	143.5	115	163.5	136	45	162	51	48	143	48	211	48.5	51.5	59.5	45.5	71.5	158	131	45	53	169	157.5	109	124.5	45	152	155.5	106	128	55	51	146	117	210	56	50
25261	TBSK02696FA08.t3m.scf	PGSC0003DMB000000098	Pot_ch01	90.06	1396558	1396391	Ribosomal protein S27	0	NA	29.2.2	protein.synthesis.misc ribosomal protein	40	45.5	55	56	45	44	43	43	51.5	46	56	48	52	46	52.5	58.5	45	57	45	47.5	45.5	50	45	47	44	50	44	44	51	47	43	50	48	50	48.5	52	57	46
25263	cPRO24L22TH	PGSC0003DMB000000048	Pot_ch08	99.19	68723	68600	Soluble inorganic pyrophosphatase	0	Soluble inorganic pyrophosphatase (Pyrophosphate phospho-hydrolase) (PPase)	23.4.99	nucleotide metabolism.phosphotransfer and pyrophosphatases.misc	45	51.5	66	65.5	55.5	53	51	51	69	54	62	56	64	50	55	61	47	75.5	48	53	61	61	55.5	54	52	53	46	52	64	53.5	50	65	54	61	52	66	68	55
25264	cSTS11B21TH	No Significant Hit	#N/A	NA	NA	NA	--	0	14-3-3-like protein A (VFA-1433A)	35.2	not assigned.unknown	45	65	67	63.5	56	72	60	53	93	68	107	59.5	98	59.5	69	85	59	127	65	54	65	92	75	64	55	63.5	59	58	69	70	56	84	57	63	54	95	83	56
25265	POACE06TV	PGSC0003DMB102000010	Pot_ch01	99.77	1603407	1602547	Cytochrome P450	0	E-class P450, group I [Medicago truncatula]	35.2	not assigned.unknown	1510.5	557	2013	939	1399	2471	931	3221	1990	1479.5	442.5	1636	1021	1635	496	1934	931.5	1368	1542.5	1197	1621	1633.5	1981.5	1126	1220	949	1935	1846	2077	1201	989.5	1131	1718	1116.5	815.5	1604.5	1008	1473
25266	MICRO.6633.C1	PGSC0003DMB000000528	Pot_ch02	100	186148	185989	Cucumisin	0	serine protease-like protein [Nicotiana tabacum]	29.5.01	protein.degradation.subtilases	69	101.5	116	97.5	75	124	88	85.5	148	118.5	175	82.5	144	84	108	129	99	186.5	84	89	98	126	98	93	92	110.5	60	74	114	96	74	123	91	110	77	131	104	87.5
25267	MICRO.9025.C1	PGSC0003DMB000000387	Pot_ch11	98.74	38764	39080	GDP-mannose transporter	0	GDP-Mannose transporter [Arabidopsis thaliana]	34.11	transport.NDP-sugars at the ER	269	373.5	355.5	253	414	217	370	435	391	358	449	348.5	330.5	167.5	268	658	242	444	297	422	354	602	513	377	303	249	446.5	437	321.5	262	423	480	434.5	376	434.5	441	340.5	394.5
25268	MICRO.13715.C1	PGSC0003DMB000000374	Pot_ch03	95.34	297879	297497	--	0	NA	35.2	not assigned.unknown	42	263	58.5	65.5	51	46	50	49.5	65	51	385	66	85.5	51	73	64	53	73	47	67	58	54.5	52	84.5	47	69.5	61	46	58	52	48	61	69	63.5	48	89	61	60.5
25269	MICRO.432.C16	PGSC0003DMB000000225	Pot_ch08	96.15	851254	850607	RD22	0	BURP [Medicago truncatula]	20.2.3	stress.abiotic.drought/salt	4001	12512	1546	1502	19407	15683	14225	10337	2390	1123	12707	15115	13873	11751.5	473	3942	1346	7196.5	20504.1	2256	23612.1	6022	5364	25629.5	6874.5	1402	2140	3492	2597	1908	4728	26362.4	2718	13290	2348	22866.3	25188.8	5871
25270	MICRO.3079.C1	PGSC0003DMB000000005	Pot_ch06	99.55	2940567	2941006	Peptidyl-prolyl cis-trans isomerase	0	putative cyclophilin [Lycopersicon esculentum]	31.3	cell.cycle	1880.5	1404	1516	1470	1999	1499	1633	2700	3179	2075	1456	1998.5	1814	1758	1112	2632	1473	3222	1948.5	2273	2450.5	3739	2803	2314	1484	1401	1869	1883	1897	2138	1812.5	2305	3094	2072	1403	2668	2166.5	2072
25271	MICRO.17932.C1	PGSC0003DMB000000404	Pot_ch04	98.78	249084	249656	Transferase, transferring glycosyl groups	0	F3F9.18 [Arabidopsis thaliana]	35.1.17	not assigned.no ontology.transcription factor jumonji (jmjC) domain-containing protein	115	96	147	122	134	125	118	109	217	129	123	118.5	196	117	114	160	119	201.5	122	144.5	169	212	130.5	128	116	136	91	127	138	110	113.5	152	142	153	117.5	192	129.5	125
25273	MICRO.5340.C1	PGSC0003DMB101000137	Pot_ch11	98.48	670533	671254	Phi-2	0	phi-2 [Nicotiana tabacum]	17.1.2	hormone metabolism.abscisic acid.signal transduction	238	250	338.5	243	409	254	248.5	299	406	303	351.5	319.5	345	186	189	424.5	270	551	273	386	509.5	470	431	299	208	251.5	242	344.5	312	249	319.5	456	378	297.5	390.5	502	290	279
25274	MICRO.9168.C1	PGSC0003DMB000000037	Pot_ch07	99.27	2516351	2517313	Conserved gene of unknown function	0	unknown protein [Arabidopsis thaliana]	35.2	not assigned.unknown	300	149	420	216	408.5	218	204.5	318	302.5	438	318	240.5	157	310	131	343	201.5	431.5	214	249	247.5	711.5	590	228	382.5	373.5	336	442	312	393	234	561	522	415	287.5	275	246	271
25275	MICRO.16930.C1	PGSC0003DMB000000324	Pot_ch11	96.66	294578	295296	Conserved gene of unknown function	0	putative protein [Nicotiana sylvestris]	35.2	not assigned.unknown	1086	1899	2059	2148	2165	2473	1371.5	3134	4969	2168.5	3206	1794	1848	2344	1512	3637.5	3225	3338	2747	2859	3161.5	4068	2857	2726	1570.5	1801	2022	2431	2976	2113.5	2534.5	2050.5	3025.5	2621	2037	3139	1946	2775.5
25276	MICRO.764.C2	PGSC0003DMB000000846	SL2.10ch11	98.59	68519	68025	Conserved gene of unknown function	0	unknown protein [Arabidopsis thaliana]	35.2	not assigned.unknown	46	51	62	62.5	52	49	49	48.5	58	50.5	59.5	55	87	50.5	59	61	51	71.5	48	51	56	54	55	48	47	60	49	51	57	48	47	62.5	55	66	48	66	61	52.5
25277	cSTB22K20TH	PGSC0003DMB000000008	Pot_ch10	98.17	3743172	3742900	LRR protein	0	induced stolon tip protein LRP [Capsicum annuum]	20.1.02	stress.biotic.receptors	3051	6072	6683	4269.5	6278	5761	5483.5	6828	8925.5	6489.5	5586	6446	5703.5	4619	3604	10039	6035	9897.5	5925	6705	8669.5	13534.5	8286	8250	4337.5	5516.5	6462.5	6415	7694	5280	6094.5	8053.5	7730.5	7113.5	5854	10244.5	7332.5	6189
25278	STMHQ36TV	No Significant Hit	#N/A	NA	NA	NA	--	0	NA	35.2	not assigned.unknown	41	46	54	56	48	44	47	43	53.5	45	56	48	65	49.5	56	54	45	65	83	53	46	49	48	44	46.5	55	45	42.5	56	49	44	56	48	56	48	51.5	61	48
25279	MICRO.11675.C1	PGSC0003DMB000000633	Pot_ch04	98.99	134554	134752	Inositol polyphosphate 5-phosphatase	0	putative inositol polyphosphate 5-phosphatase [Oryza sativa (japonica cultivar-group)]	28.1	DNA.synthesis/chromatin structure	53	49.5	66.5	73	62.5	52	59.5	64	57	70	64	63	82	55	65.5	76	47	72.5	78.5	70	102	93	80	60	61	63	55.5	70	89.5	50.5	56	88	92.5	61	49	63	73	92
25280	bf_ivrootxx_0056h08.t3m.scf	PGSC0003DMB000000061	Pot_ch10	100	1631229	1630992	Dynamin	0	ADL4 (DYNAMIN-LIKE PROTEIN 4); GTP binding / GTPase [Arabidopsis thaliana]	26.17	misc.dynamin	45	51	57	59	48.5	48	48	49	56.5	49	58.5	53	82.5	48	59	60	47	73.5	46	51	53	56.5	54	48	48	57	47	47	60	48.5	46	59.5	59	58	49	59	56	54.5
25281	bf_mxflxxxx_0016d09.t3m.scf	PGSC0003DMB000000496	Pot_ch09	99.65	114563	114275	WW domain containing protein	0	NA	35.2	not assigned.unknown	974	289	722.5	558.5	1484	616.5	942	1113.5	780	548	145	1241	935	324	258	1216	214.5	1156	834	957	1079.5	1891.5	1511	671	1042	592	439	1410	805	717	1035	1461	1483	471	638	961	983.5	834.5
25282	MICRO.6822.C2	PGSC0003DMB000000040	Pot_ch03	99.17	1341282	1340923	CA-responsive protein	0	unknown protein [Arabidopsis thaliana]	35.2	not assigned.unknown	53	64.5	85	63.5	62	62	63	49	83	82	70.5	76	61	64.5	56	62	55	95.5	97	102	85	66	89	60	58	80	48	85	97	61	49	105	77.5	100	77.5	122	104	93
25283	MICRO.14091.C2	PGSC0003DMB102000115	Pot_ch09	96.12	990305	989868	Pentatricopeptide repeat-containing protein	0	SPX, N-terminal; EXS, C-terminal [Medicago truncatula]	34.7	transport.phosphate	93	68.5	161.5	90	120	145	249.5	285	212	122.5	116	94	208.5	84	77.5	106.5	106	356	126	133	82	284	269	195.5	232	84	176.5	237	86	114	124.5	148	151.5	83	108	252	255	235.5
25284	MICRO.2720.C2	PGSC0003DMB000000210	Pot_ch05	96.37	370738	371422	Cyclin d	0	cyclin D1 [Helianthus tuberosus]	31.3	cell.cycle	119	229	261	222	201	152	226.5	238	654	156.5	154.5	132	184	167	108	190	205	406	134	138	258.5	377.5	320	228.5	167	138	155	197	305.5	146.5	128.5	254	127.5	241	120	202.5	191	141.5
25285	STMEU15TV	PGSC0003DMB000000034	Pot_ch12	NA	NA	NA	Poly(ADP-ribose) glycohydrolase 1	0	TEJ; poly(ADP-ribose) glycohydrolase [Arabidopsis thaliana]	29.5	protein.degradation	115	458.5	483	169	433	293	422.5	672.5	309.5	455.5	572.5	344	412.5	117	217	747	180	387	314.5	236	516	392	308	436	135	188	401	205	356	134	240.5	372	381	347.5	192.5	380	341.5	356.5
25286	073G02AF.esd	No Significant Hit	#N/A	NA	NA	NA	Resistance gene	0	NBS-LRR disease resistance protein homologue [Hordeum vulgare]	20.1.02	stress.biotic.receptors	39	46	57	56	44	46	41.5	48	54	44	55	46.5	52	46	52	55	48	63.5	41.5	48	46	49	48	43.5	46	52.5	44	45	51.5	48	44	54	47.5	56	45	52	61	48.5
25287	bf_lbchxxxx_0057f12.t3m.scf	PGSC0003DMB000000249	Pot_ch04	98.1	765880	765983	PNCBP	0	NA	35.2	not assigned.unknown	43	49.5	59	60	46	51	49.5	44	53	47	63	46	60	49	56.5	59	46	70	48	47	48	54	53	48	45	55.5	45.5	46	53	52.5	46	55	48	53.5	49	52.5	61	50
25288	BPLI17D11TH	PGSC0003DMB000000271	Pot_ch03	100	794292	794704	Xyloglucan endotransglucosylase-hydrolase XTH3	0	xyloglucan endotransglucosylase-hydrolase XTH3 [Lycopersicon esculentum]	10.6.2	cell wall.degradation.mannan-xylose-arabinose-fucose	72	114	132	221	83	148.5	81.5	126	205.5	151.5	141	159.5	127	220	140.5	330	161	139	156.5	442	156	215.5	149	116	90	123	161.5	102.5	247	154	145	104	86	316	64	541.5	109	272.5
25289	bf_ivrootxx_0015b06.t3m.scf	PGSC0003DMB000000034	Pot_ch12	92.9	1079886	1080196	MTERF	0	NA	35.2	not assigned.unknown	115	139	205	143	152	140	157	155.5	221.5	150.5	126	160	163.5	170	110	186	165	300	159	167	207	277	240	192	197	163.5	88.5	193	171	158	141	187.5	222	174	129	234	171	150
25290	cSTD13H19TH	PGSC0003DMB000000033	Pot_ch05	96.73	392602	392206	Centromere/kinetochore protein zw10 homolog	0	expressed protein [Arabidopsis thaliana]	35.1	not assigned.no ontology	63	62	79	73	74	66	65.5	68	97	66	72	68	88.5	71	70	82	69	106.5	71	62	80	83	82	67	65	74	61	73	67	60	73	71	68.5	79	62	87.5	78	71
25291	MICRO.1726.C1	PGSC0003DMB000000244	Pot_ch02	99.48	164501	164120	Conserved gene of unknown function	0	NA	35.2	not assigned.unknown	138.5	137	182.5	160	203	181	132	177.5	286.5	174	236	178	169	132	145	222	202	326	195.5	216	205	223	203	157	129.5	168.5	143	212.5	197	135	190.5	219	196	236	208	286	187	193
25292	MICRO.10434.C1	PGSC0003DMB000000248	Pot_ch05	99.11	177607	178387	The auxin-independent growth promoter	0	unknown protein [Arabidopsis thaliana]	17.2.3	hormone metabolism.auxin.induced-regulated-responsive-activated	192	138.5	260	250	271.5	197.5	244	418	453	243.5	197	264	251	179	140	345	182.5	569	257.5	257	309	476	367.5	271	241	178.5	215.5	287.5	278	199.5	258.5	294	285	288.5	190	408	264	306
25293	SDBN003F22u.scf	PGSC0003DMB000000433	Pot_ch11	95.89	64852	64399	Loganic acid methyltransferase	0	F9L1.6 [Arabidopsis thaliana]	35.2	not assigned.unknown	41	48	58	69	45	43	43.5	44.5	49	42	61	47	60.5	48	54	58	46	70	42.5	47	45	54	47	47	44.5	51	45	42.5	51	47	42.5	51	48	55	46	53	63	50
25294	BF_TUBSXXXX_0058G10_T3M.SCF	PGSC0003DMB000000516	SL2.10ch12	96.28	248213	247950	Gene of unknown function	0	NA	35.2	not assigned.unknown	88	54	68	86	81	55.5	55.5	122.5	116	64	81	58	92	65	85	94	71	132.5	89	94	56	93	114	71	106	92	91	123	63.5	101	98	104	87.5	97	81.5	70	73.5	83
25295	MICRO.4108.C1	PGSC0003DMB000000623	Pot_ch11	96.16	36694	37160	Myosin heavy chain	0	Myosin heavy chain-like protein, putative [Solanum demissum]	35.1	not assigned.no ontology	636	292	598	611	633.5	701	549	565	768	616	258	762	738	395	425	750	532	1134.5	447	692	921	1262	703	394	527	552	370	740.5	620.5	579	506	852	681	751.5	441.5	1064	661	497
25296	MICRO.418.C1	PGSC0003DMB000000338	Pot_ch10	99.56	278297	277616	Pentatricopeptide repeat-containing protein	0	unknown protein [Arabidopsis thaliana]	27.3.67	RNA.regulation of transcription.putative DNA-binding protein	48	57	63	64	54	55	60	53	74	68	66	68	185	58	64	84.5	54	108	55	62	66	94	66	54	53	56.5	56	59	62	56	53	79	76	58	53	70.5	81	70
25297	MICRO.2529.C2	PGSC0003DMB000000126	Pot_ch03	100	1317393	1317935	Pom30 protein	0	pom30 [Solanum tuberosum]	34.2	transport.porins	1172	1013	2084	1673	2543	2297	2012	2477.5	2816	1787	1468	1890	1778.5	1589.5	948	2371	1234	2283	2037	1747	2272	2524.5	3210.5	2145.5	1759	1721	1769.5	2812.5	2758	1866	1835	2370	2239	1623	1201.5	2425	2593.5	2162.5
25298	bf_mxflxxxx_0064c03.t3m.scf	PGSC0003DMB000000272	Pot_ch07	99.03	335540	335848	C2 domain-containing protein	0	NA	35.2	not assigned.unknown	46.5	51	58.5	53	56	52	54	51.5	55.5	49	64	58	81	47	57	67	49	77	51.5	64	51	63	55	48	48	58	59	48.5	60	54	44	66	53	59	55	58.5	64	50
25299	SDBN003J19u.scf	PGSC0003DMB000000017	Pot_ch11	96.08	1872064	1872164	ATP binding protein	0	NA	35.2	not assigned.unknown	201.5	57	246	59	421	56	54	53	65	286.5	480.5	66	86	235	59	77	53	90	52	50	53	400	363	51	233	213	261	329	62	177	54	324	350.5	334.5	240.5	55	67	53
25300	MICRO.16895.C1	PGSC0003DMB000000026	Pot_ch03	99.29	804221	804643	Conserved gene of unknown function	0	unknown protein [Arabidopsis thaliana]	35.2	not assigned.unknown	301	268.5	405.5	348	498	382.5	383	576.5	642	454.5	402.5	515.5	438	328	237.5	598.5	373	676	474	471	626	782	685.5	421	380	346.5	341.5	586	476.5	361.5	513	565	544	382	381.5	591.5	489.5	427
25301	cSTB42H4TH	PGSC0003DMB000000074	Pot_ch12	100	363756	363911	Homology to unknown gene	0	hypothetical protein OsI_013921 [Oryza sativa (indica cultivar-group)]	35.2	not assigned.unknown	396	442	1005	327	1089	1131	1083	485	859.5	950.5	444.5	841	844	515	257	725.5	388	819	802	707	1477	1276	973	721	508	534	337	790	1241.5	733	536	674	699	496	384.5	667.5	1390	649.5
25302	MICRO.12241.C1	PGSC0003DMB000000344	Pot_ch12	98.92	279990	279155	Germin	0	germin-like protein [Capsicum chinense]	20.2.99	stress.abiotic.unspecified	1529.5	609	1120	1656	1664	1859.5	1474	2634	5464	1542	802	1486.5	1538	1979.5	1359	2348	1786	2989	2912	2936.5	2230	2923	2580	2325.5	1984	1754	1921.5	2397	2128	2835	2135	2324	1922.5	1993	1208	3064	1654.5	2776
25303	BF_LBCHXXXX_0002C10_T3M.SCF	No Significant Hit	#N/A	NA	NA	NA	--	0	NA	35.2	not assigned.unknown	43	48	57	51	44	49	47	45	52	49	58	48	70	47	57	59	45.5	66	44	46	45	54	52	47	46	53.5	44	46.5	57.5	46	46	54	53	51	46.5	56	60.5	50
25304	POABA65TV	PGSC0003DMB000000129	Pot_ch10	98.36	195513	195210	Sorting and assembly machinery (Sam50) protein	0	OEP80 (ARABIDOPSIS THALIANA OUTER ENVELOPE PROTEIN OF 80 KDA) [Arabidopsis thaliana]	35.1	not assigned.no ontology	1262	464	1066	908	1653	1293	1412	1603	1021	1120	646	956	1289	601	561	1482	575.5	1390	1322.5	1063	1024.5	2667.5	1707	764.5	1067	811	1284	1605	845	1663.5	1314.5	1459	1135	973	445	1150	1568.5	1306
25305	MICRO.1526.C1	PGSC0003DMB000000172	Pot_ch01	100	504362	504731	Dead box ATP-dependent RNA helicase	0	Helicase, C-terminal [Medicago truncatula]	27.1.2	RNA.processing.RNA helicase	175	110.5	173	157.5	202.5	150.5	159.5	161	250	156.5	139	151	204	147.5	160.5	190	138	198	200.5	159.5	189	194	193	145	174	145	175	231	152.5	127	177	182	171	183	148	214	164	160
25306	MICRO.6020.C1	PGSC0003DMB000000500	Pot_ch01	99.13	339976	340658	Erwinia induced protein 1	0	Erwinia induced protein 1 [Solanum tuberosum]	20.1.99	stress.biotic.misc	3055	1566	3586.5	2972	4992	4010.5	3457.5	4089	5096	3932	1451	2330	4360	2399	1865	4591	2094	5919	3000	2653	4221	5220	7448	2943	2692	2128.5	2403.5	5878.5	3765	2531.5	3728	4211.5	3762	3291	1257	5388	4966	3623
25307	MICRO.5950.C1	PGSC0003DMB000000026	Pot_ch03	100	2298178	2297571	Transcription factor	0	unknown protein [Arabidopsis thaliana]	27.3.07	RNA.regulation of transcription.C2C2(Zn) CO-like, Constans-like zinc finger family	4656.5	13334	9780	7875	11654	11524	7051.5	11530.5	25261.4	9069	13736	8698	8350.5	9320	7575	12058	13898	16441.5	7805.5	7650	13796.5	16079	9990	15296	7286	7278	7488	7621	12147.5	8457	9737	9858	12398.5	9780	8167.5	11140.5	7950	10566.5
25308	MICRO.5782.C1	PGSC0003DMB000000004	Pot_ch02	96.97	2672943	2672217	Nuclease	0	NA	35.2	not assigned.unknown	42	50	56.5	59	62.5	47	50.5	49	53	45	62	55	70.5	49.5	55	64	47	65	45	48.5	52	58	51	52	49	56	45	45	54.5	47	51	57	56	56	46	55	61.5	54
25309	SDBN005K07u.scf	No Significant Hit	#N/A	NA	NA	NA	--	0	NA	35.2	not assigned.unknown	43	47	58	55	48	50	50	47	54	49.5	68	49	113	51	58	59	49.5	70	44	51	49	58.5	47.5	46	47	58	46	51	54	45	45	59.5	51	54	57	57	61	46
25310	MICRO.9348.C2	PGSC0003DMB000000490	Pot_ch02	99.59	284090	283847	Conserved gene of unknown function	0	Os07g0114300 [Oryza sativa (japonica cultivar-group)]	35.2	not assigned.unknown	2180.5	4012	5054	3492	4990	4657	4394	7271	7060	5222.5	5199.5	3964	3002	4554	2319	7435	6907	6083.5	5200	4672	5742.5	7214	7485	5429	3746.5	3696	5230.5	6241	6083.5	3089	5902	6344	5980	3341	4048	5566.5	4383	3810
25311	MICRO.11477.C1	PGSC0003DMB000000555	Pot_ch01	97.23	156449	155946	Phospholipase A-2-activating protein	0	nucleotide binding [Arabidopsis thaliana]	11.9.3	lipid metabolism.lipid degradation.lysophospholipases	489	441	675	614	989	897	746	819	947	768	631.5	565.5	856	570	414.5	1015	510	995.5	803.5	672	915	913.5	1333	648	703	632	630.5	1223	702	626	820.5	908	768	663.5	573	932.5	828	593
25312	MICRO.8308.C2	PGSC0003DMB000000021	Pot_ch09	98.5	231279	231080	Conserved gene of unknown function	0	oxidoreductase [Arabidopsis thaliana]	3.5	minor CHO metabolism.others	84.5	93	110	88.5	170	104	99	113	256.5	146	126.5	155.5	150	107	105	159	107	183	170.5	183	183	202	124	128.5	93.5	105.5	104	146	117	86.5	124	143	174.5	136	200	206	129	101.5
25313	bf_mxflxxxx_0016b01.t3m.scf	PGSC0003DMB000000004	Pot_ch02	99.74	2186725	2187115	Transcription factor style2.1	0	DNA binding / transcription factor [Arabidopsis thaliana]	35.2	not assigned.unknown	316	457	524	405	542.5	443	492.5	538	888	443.5	297.5	564	507	382	283	587	458	657	378	445	631.5	625	846.5	801	404	578	475.5	594	615	405	375	579.5	405	477	427	698	529	631
25314	MICRO.6810.C1	PGSC0003DMB000000488	Pot_ch01	97.44	365623	366323	SEC1 family transport protein SLY1	0	protein transporter [Arabidopsis thaliana]	29.3.4.4	protein.targeting.secretory pathway.plasma membrane	78	73	100	104	108	102	86.5	84	149	102	101	81	176	69	90.5	120.5	92.5	139	90	104	94.5	178.5	130	85	85	98	71	98	112	89	91	130.5	90	123	79	139	110	98
25315	BF_CSCHXXXX_0022C02.T3M.SCF	different hits	#N/A	96.73	108525	108373	--	0	NA	35.2	not assigned.unknown	362	175.5	283	72	345.5	261	244	315	454	76.5	69	340	94	65	63	398	251	411	106.5	84	57	103	120	280	100	58	218	47	69	154	284	97	109	436	386	434	315	77
25316	bf_suspxxxx_0025C06.t3m.scf	PGSC0003DMB101000060	Pot_ch01	99.6	1576899	1576406	Beta-fructofuranosidase	0	beta-fructofuranosidase [Arabidopsis thaliana]	2.2.1.03.01	major CHO metabolism.degradation.sucrose.invertases.neutral	264.5	411	458.5	291	448	349.5	316	315	608	395	486.5	378.5	466	308	258	475	391	674	326	394	663	781	491.5	503	378	310	241	396	465	310.5	317	453	433	327.5	334	433	359	323
25317	BF_LBCHXXXX_0051A04_T3M.SCF	PGSC0003DMB000000114	Pot_ch12	99.61	720702	720449	--	0	NA	35.2	not assigned.unknown	49	56	75	73	73	62	57	52	79	46	92	83.5	81	53.5	53.5	74	54	80	58	68	64	94	66	85	63	76	45.5	68	66.5	46	51	61	56	101	68	51	59	65
25318	MICRO.4364.C1	PGSC0003DMB000000098	Pot_ch01	99.29	1170979	1170698	Nucleic acid binding protein	0	transcription factor [Arabidopsis thaliana]	27.3.11	RNA.regulation of transcription.C2H2 zinc finger family	59	63	62	75	55	54	47	61	108	53	67	72	59	54	59	90	70	91	83	59	81.5	64.5	58	88	65	60	61	58	77.5	57	54	104	83	115	69	61	75	52
25319	POCBD13TP	No Significant Hit	#N/A	NA	NA	NA	--	0	tissue inhibitor of metalloproteinase 4 precursor [Homo sapiens]	35.2	not assigned.unknown	47	62	65	66	54	60	59	52	70	58	75	54	78.5	54	61	78	56	104.5	56	50	57	69	63	54	50	63	48	54	62	61	48	75	56	60	52	58.5	77	50
25320	52-xl_pcrli45-33.e_A09_005.scf	PGSC0003DMB000000521	Pot_ch12	99.75	123019	122628	Conserved gene of unknown function	0	NA	35.2	not assigned.unknown	78.5	135	130	118.5	143	120	118	80.5	259	186	101	137	139	106	112.5	180	152.5	290	115.5	118	151	312	189	128	89	124	99.5	130	96	110	94	161.5	153	132.5	85	108.5	180	163
25321	SDBN001N22u.scf	PGSC0003DMB000000200	Pot_ch01	100	134095	134201	Cytochrome cd1-nitrite reductase-like, C-terminal haem d1	0	Cytochrome cd1-nitrite reductase-like, C-terminal haem d1 [Medicago truncatula]	27.3.42	RNA.regulation of transcription.Bromodomain proteins	69	73	94	82	83	76	67	74	142	85	81.5	77	136	74	85	104.5	72.5	122	88.5	82	93	105	88	73	78.5	87	55	91	84.5	73	79	106.5	96	101.5	67	111	99	86
25322	MICRO.624.C1	PGSC0003DMB000000072	Pot_ch05	99.82	64788	65874	ATP binding protein	0	unknown protein [Arabidopsis thaliana]	20.2.3	stress.abiotic.drought/salt	62	56	69	73	61	80.5	61	56.5	89	71	75	60	118	60	68.5	88	59	104	73	75	71	126	89	62	66	81	56	76.5	90	70	56	99.5	74	73	60	86.5	90.5	61
25323	MICRO.1006.C3	PGSC0003DMB000000614	SL2.10ch06	95.63	56498	56247	Cytosolic ascorbate peroxidase 1	0	cytosolic ascorbate peroxidase 1 [Lycopersicon esculentum]	21.02.1	redox.ascorbate and glutathione.ascorbate	74	62	78	80.5	59	67	85	67	98	68	105	84.5	76	52.5	85	85	67	122	89	65	66	96.5	74	70.5	63	72	72	65.5	82	66	79	74	69.5	77	56	79.5	103.5	59.5
25324	MICRO.1056.C2	PGSC0003DMB000000052	Pot_ch06	99.74	2234431	2234819	Rsdv1 resistance	0	Porin, eukaryotic type [Medicago truncatula]	35.1	not assigned.no ontology	1901	697	2117	1522	3411.5	3470	3780	2254	2302	1584	967	1649	2851	1478	727.5	3580	1063.5	2726	3678	2231	1800	4907	5011	1603.5	2490	2199	2126	4437.5	2429.5	2481	2124	3277.5	2143	1376	828	1717	2661	2678
25325	MICRO.9542.C4	PGSC0003DMB000000623	Pot_ch11	100	241185	241691	Gene of unknown function	0	NA	35.2	not assigned.unknown	115	721	272	139.5	209	148.5	249	154.5	495	224	1654	102	189	463	335	348	219	251	117	222	112	337	243	457	136	347	346	167.5	203	138	255.5	131	177.5	239	179.5	185	350	300
25326	bf_mxflxxxx_0066f04.t3m.scf	PGSC0003DMB101000251	Pot_ch07	99.35	777286	778056	--	0	NA	35.2	not assigned.unknown	58	104	126	96	143	84	83.5	79	152	113	109	124	93	93	72.5	130.5	79.5	188	103	76	95	141	142.5	130	62	82	115	125.5	133	75	115	163	152	154	127.5	65	122	116
25327	MICRO.347.C47	PGSC0003DMB000000591	Pot_ch07	98.43	171623	172005	Conserved gene of unknown function	0	hypothetical protein [Arabidopsis thaliana]	35.2	not assigned.unknown	51	50	68	58.5	57	56	48	59.5	59.5	55	59.5	72	64.5	56	62	62	48.5	72	61	57	63.5	102	73	51	46	66.5	50	67	71.5	59	48	64.5	72	71.5	55	63	64.5	52.5
25328	MICRO.6441.C1	PGSC0003DMB000000285	Pot_ch04	97.47	640533	641124	Light stress-responsive one-helix protein	0	short-chain dehydrogenase/reductase [Solanum tuberosum]	26.22	misc.short chain dehydrogenase/reductase (SDR)	4812	5332	6697	5865	7850.5	7401.5	8751	12197.5	6621	8851	3404	7213	8445	5580	4689.5	13378.5	3145	6319	3216	8736	14790.5	10836	9796	8684	6133	9102.5	4524	7136	4906	6981	6947	9019.5	8659.5	10588	6012	8925.5	7121	4576.5
25329	STMCN81TV	PGSC0003DMB000000240	Pot_ch08	95.85	515579	516084	UDP-glucose:glucosyltransferase	0	UDP-xylose phenolic glycosyltransferase [Solanum lycopersicum]	17.8.1	hormone metabolism.salicylic acid.synthesis-degradation	716	1356	908.5	1089	1353	1215	971.5	1813.5	1895	971	1377.5	1218	792	1104.5	743	2289	861.5	1672	1679	1956.5	1871	2385	1428	1838	1123.5	839	884.5	1297.5	1209.5	1976.5	1333	1451.5	1895	1466	1228	1716	1150	1499
25330	SDBN003H10u.scf	different hits	#N/A	98.97	22698	22987	--	0	Os08g0190800 [Oryza sativa (japonica cultivar-group)]	35.1	not assigned.no ontology	51.5	50	60	61	55	51	46	46	64	49	62	54	67	49	62	67	53.5	74.5	48.5	55	51	61	55.5	50.5	52	58	47	54	72	49	50	62.5	52	62	50	58	61	50
25331	RC3(4)	#N/A	#N/A	#N/A	#N/A	#N/A	#N/A	1				40	48	59	59.5	44	46	49.5	44	49.5	43	56.5	46.5	50	48	55	57	46	56	44	44.5	46	48	44.5	45	43	51.5	45.5	47.5	55.5	46	44	55	56	54.5	48.5	58	53.5	48
25332	bf_stolxxxx_0029c08.t3m.scf	No Significant Hit	#N/A	NA	NA	NA	--	0	NA	35.2	not assigned.unknown	1175	1005	2269.5	1309	2141.5	2527	2791.5	2377.5	2228.5	1749	898	1703.5	2525	1677	733	3434	1808	2676	1769	1601	1772	4519	4239.5	2160	2019.5	2259.5	1237.5	2419	3175	2816.5	1487.5	2946	2295	1504.5	710.5	2109.5	2237	2412
25333	MICRO.4634.C1	PGSC0003DMB000000210	Pot_ch05	92.81	301219	301503	Conserved gene of unknown function	0	unknown protein [Arabidopsis thaliana]	35.2	not assigned.unknown	43	50	56	57	45	45	45	45	52	45	56	49	57	49	55	55	44	64	46	47	46	50	52	44	43.5	54	47	42	56.5	46	46	56	49	52	45	56	53	46
25334	MICRO.4879.C2	PGSC0003DMB000001005	Pot_ch01	100	25650	25381	Gene of unknown function	0	hypothetical protein OsJ_032741 [Oryza sativa (japonica cultivar-group)]	26.28	misc.GDSL-motif lipase	768	885	1940.5	1302.5	924.5	936	772.5	2021	3854	1065	932	1767.5	897	745	590	1525	2057	3170	1008.5	1140.5	1572	3429	1469	1343	689	803.5	1293.5	1010	1549	892	959	1289	1198.5	1021.5	1746	1251	993	2033
25336	cSTB45K22TH	PGSC0003DMB000000686	Pot_ch06	98.69	82017	82473	High mobility group family	0	hypothetical protein At5g01910 [Arabidopsis thaliana]	35.2	not assigned.unknown	465	68	377	393	585	350	495.5	572	265	257	75	420	414	132	97	551	95	480	429	519	289	854.5	658	247	518	255.5	361.5	543	421	539	532	682.5	496	282.5	240	452	478	511
25337	MICRO.973.C7	PGSC0003DMB101000012	Pot_ch02	94.76	267176	267761	Arabinogalactan	0	NA	35.2	not assigned.unknown	76	62	95	77.5	110.5	126	74.5	158	690	166	70	86	171.5	298	70	188	91	195	148.5	104.5	90	124	156	150	77.5	120.5	74	125	281	153	87	136	197.5	360.5	75.5	136.5	121.5	271.5
25338	MICRO.3444.C2	PGSC0003DMB000000468	Pot_ch07	96.05	406946	406353	Fatty acid hydroperoxide lyase	0	fatty acid hydroperoxide lyase [Solanum tuberosum]	20.1.08	stress.biotic.secondary metabolites	94	129.5	178.5	144	190	166	147	182	365	174	211	136	206	174	151	229.5	242	242	185.5	183	259	230.5	171	167.5	145	146	132.5	174	210.5	143	174	200	191	216.5	161	208	188	181
25339	bf_suspxxxx_0043c03.t3m.scf	PGSC0003DMB000000172	Pot_ch01	98.06	9630	9937	Nucleic acid binding protein	0	pux2 (PLANT UBX DOMAIN-CONTAINING PROTEIN 2); nucleic acid binding / zinc ion binding [Arabidopsis thaliana]	27.3.99	RNA.regulation of transcription.unclassified	124	166	189	168	179	146	141.5	178	298	176	122	177	190	138.5	122.5	164	180.5	294	150.5	171.5	236	324	203.5	123	151	149	119.5	158.5	148.5	167	179	136.5	225	114	150	227	184	166
25340	E1A_r60_a104(18)	#N/A	#N/A	#N/A	#N/A	#N/A	#N/A	1				5627	14374.5	12239	5683	16780.5	15121	8000	5533	9192	11212	10332	13991.5	9810.5	10870	16591	5753	7538	4230	10650	14738.5	4401	4917.5	11727.5	10212	8017.5	13621	12979	19124.5	8314	10029.5	10959	11716	8015	16373	18936	9051.5	9478	8783.5
25341	MICRO.15804.C1	PGSC0003DMB000000862	Pot_ch06	99.82	62246	62815	Protein translocase	0	Os04g0376100 [Oryza sativa (japonica cultivar-group)]	29.3.2	protein.targeting.mitochondria	333	450	428	416	556.5	411	454	649	678	520.5	503.5	472	423	351	296	633.5	449	681	417	569	624	774	719	597	437	395	453	548	562	469	542.5	600	617	488	480.5	547	527	488
25342	STMGU85TV	PGSC0003DMB000000103	Pot_ch05	90.53	1264817	1265334	Alpha/beta hydrolase	0	NA	35.2	not assigned.unknown	55	64	81	84	102	99	85.5	76.5	108	93.5	99	77.5	117	65	71	125	60.5	152	86	87	87	164	115	83	77	74	70	98	91	88	97	130	79	78	61	111	114.5	79
25343	MICRO.10229.C1	PGSC0003DMB000000445	Pot_ch08	99.79	143194	143667	AT-hook DNA-binding protein	0	AT-hook DNA-binding protein [Catharanthus roseus]	27.3.67	RNA.regulation of transcription.putative DNA-binding protein	41	49.5	64	57	50	50	75	51	65	51	61.5	50	87	52	58	64	51	70	46	48	52	60	57	51	51	63.5	44	49	66	97	48	61	52	56	48	59.5	60	52.5
25344	MICRO.10.C1	PGSC0003DMB000000384	Pot_ch09	99.13	410267	411071	Basic helix-loop-helix protein BHLH3	0	unknown [Solanum tuberosum]	27.3.06	RNA.regulation of transcription.bHLH,Basic Helix-Loop-Helix family	1601	1799	1984	2188	3432	2358.5	2090	3279	3901	2447	3376	2630	1980	1687	1565	3436	1912.5	3990	2992.5	2952	2884	4509	3743.5	2681	1949.5	1796.5	2492	3433	2193	2002	3577	2922	3156	2178	2641	3154.5	2621	2563
25345	MICRO.1368.C13	PGSC0003DMB000000026	Pot_ch03	100	444842	445129	Prolyl-tRNA synthetase	0	ATP binding / proline-tRNA ligase/ tRNA ligase [Arabidopsis thaliana]	29.1	protein.aa activation	413	164	1479	182	523	238	436.5	360	565.5	1467	318	1396	321	203	227	2617.5	291	673	1672	1765.5	2151	1107	2297.5	255	479	1298	199	2049	1825	464	181	2047	2011	1564	167	1895	1605	412
25346	bf_mxflxxxx_0073d05.t3m.scf	PGSC0003DMB000000755	SL2.10ch10	99.15	92180	91594	Proline-rich protein	0	proline-rich protein [Nicotiana glauca]	10.5.2	cell wall.cell wall proteins.proline rich proteins	59	51	90.5	72	98	73	67	128	94	87.5	62	141	101	58	72	116	73.5	162	80	134	92	128	111.5	105	68.5	84	75	97	82	75	99	99	112	104.5	130	196	71	68
25347	POCCA20TP	PGSC0003DMB000000004	Pot_ch02	100	1517371	1517657	50S ribosomal protein L7/L12	0	hypothetical protein [Thellungiella halophila]	34.8	transport.metabolite transporters at the envelope membrane	45	48	61	56	50.5	50	45.5	48	54.5	49	62.5	51	123	48	57	59	50	65	46	53	50.5	56.5	53	48	47	58	45	46.5	61	52	46	55.5	54	57	50	59.5	60	51
25348	bf_cswbxxxx_0011d02.t3m.scf	PGSC0003DMB000000096	Pot_ch07	98.75	485235	484918	Protein yippee	0	NA	35.2	not assigned.unknown	41	49	57	65	50	48	47	50	62	50	60	53	65	49.5	57	60	45.5	66	47	52	52	56	53	52	47	54	45	49	60	49	48	57	53.5	56.5	54	64.5	62	51
25349	bf_acdcxxxx_0028f11.t3m.scf	No Significant Hit	#N/A	NA	NA	NA	Serine protease inhibitor 7	0	Probable serine protease inhibitor 6 precursor (AM66)	35.2	not assigned.unknown	41	56	58	59	62.5	54	58	70	66	54	62.5	57	63	52	55	82	55	106	60.5	45	50	74	58	52	46	57	63	49	59	52	71	66.5	74	60	58	52	70.5	55.5
25350	BF_LBCHXXXX_0017B10_T3M.SCF	PGSC0003DMB000000131	Pot_ch11	97.17	430635	430389	Receptor protein kinase	0	NA	35.2	not assigned.unknown	41	44	62.5	56	61	44	47	44	52.5	46	58.5	49.5	84	46	56	56	48	61.5	46	53	47	50	55	49.5	45.5	55	47	45	58	48.5	49	54	50	59	48	57	59	46.5
25351	MICRO.16746.C1	PGSC0003DMB000000184	Pot_ch04	95.5	532934	532535	Thioredoxin	0	hypothetical protein OsI_007581 [Oryza sativa (indica cultivar-group)]	21.01	redox.thioredoxin	1530	3740	3933.5	2208	3235.5	3467	2623	2584	5835	3784.5	4363.5	2230	3316	3317.5	1805	3723	3384	4602	3356	2582	7049	5384	4054	4262	3021	3063.5	1755	3580	4125	2785.5	1892	3618	4049	2749	2975.5	4284.5	3095	2055
25352	MICRO.1511.C1	PGSC0003DMB000000409	Pot_ch09	98.3	409033	408209	Fructokinase	0	kinase [Arabidopsis thaliana]	2.2.1.01	major CHO metabolism.degradation.sucrose.fructokinase	1440	323	966.5	768	1503	1103	1262	804	1038	914.5	259	757.5	1432	742	391	1079	447	1323	1384	1005	1148.5	2376	2063	752	1314	1000	629	1867.5	922	1369	602	1375	932	979.5	344	775	1486	883.5
25353	MICRO.16430.C1	PGSC0003DMB101000012	Pot_ch02	97.2	1043216	1043673	Conserved gene of unknown function	0	unknown [Arabidopsis thaliana]	35.2	not assigned.unknown	117	61.5	146	101	184	104	136	203	146	101	83	128	164	102	69	240	104	169.5	187	246	156.5	343.5	193	130.5	160.5	108	93	189.5	246	128	196	135	151	111.5	99.5	114.5	140	167
25354	STMGY86TV	PGSC0003DMB000000347	SL2.10ch01	98.36	353702	353279	EIL1	0	EIL1 [Petunia x hybrida]	35.2	not assigned.unknown	61	91	120	99.5	112.5	99	88.5	97	151	106	106	108	138	85	82.5	146	88	189.5	101	114	130	175	127	126.5	84	103	77	107	134	104	98	150	144.5	118	91.5	148	122	119
25355	MICRO.15518.C1	PGSC0003DMB102000010	Pot_ch01	98.91	1890092	1889450	Bmru protein	0	D-erythro-sphingosine kinase/ diacylglycerol kinase [Arabidopsis thaliana]	11.3	lipid metabolism.Phospholipid synthesis	132.5	112	163	169	231.5	179.5	201.5	237	216	180	138	188.5	202.5	115	112	287	106	285	175	199.5	164	379.5	332.5	202	179	170	130	252	242.5	215	188	280	264	165.5	124	192	250	246
25356	bf_suspxxxx_0026G10.t3m.scf	PGSC0003DMB000000004	Pot_ch02	98.95	4229746	4230412	Conserved gene of unknown function	0	unnamed protein product [Arabidopsis thaliana]	35.2	not assigned.unknown	522	625	929	674	1091	829	784	1209.5	1592	1011	944	826	1143	740	505	1379	823	1622	1052	923	1342	1769	1538	1065	723	918	473	1151	1199.5	689	916	1340	1150.5	1039	807	1331	1190	900
25357	POAE617TP	PGSC0003DMB000000468	Pot_ch07	90.17	34520	33594	Protein kinase	0	Protein kinase [Medicago truncatula]	29.4	protein.postranslational modification	42	49	53	62	48	48.5	48	45	51.5	43	56	50	63	47	50	57	46	63	45.5	48	45	52	48	46	45.5	55	43.5	46	54.5	46	46	54	48	53	49	58	52	51
25358	STMHC43TV	PGSC0003DMB000000406	Pot_ch02	98.33	283763	282925	Myo inositol monophosphatase	0	Galactose-binding like [Medicago truncatula]	26.16	misc.myrosinases-lectin-jacalin	63.5	75	92	80	82	105	83	82	110	75	121.5	92	100	73.5	84	95.5	86	102	82	81	108	95	91	95	77	102	58	70	108	75	61	90	83	108.5	78	120	84	82
25359	bf_arrayxxx_0095e03.t7m.scf	PGSC0003DMB000000017	Pot_ch11	93.88	2362569	2362763	Calmodulin binding protein	0	NA	35.2	not assigned.unknown	45	53	64	61	48	54	49	49	73	58	78	49	62.5	50	64	73.5	51	95	55	55	49	67	60	52.5	52	58	47	49	59	58.5	50.5	62	51	64	51	68	70.5	54
25360	MICRO.2700.C3	PGSC0003DMB101000128	Pot_ch06	100	1438390	1438301	Eukaryotic translation initiation factor 2 beta subunit	0	eukaryotic translation initiation factor 2 beta subunit-like [Solanum tuberosum]	29.2.3	protein.synthesis.initiation	1343	930	1470	1128	2401	2429	1706	1789	2401	1647	1074	1183	2479	1396	810	2399.5	1368	2900.5	2011	1541	2537	3696	2993.5	1907	1453	1798	1265	2726	1991	1720	1528	1813.5	1634.5	1390	989.5	2127.5	1870.5	1560
25361	cSTS8G20TH	PGSC0003DMB000000032	Pot_ch04	96.09	1687544	1688055	Nucleoredoxin	0	Os01g0794400 [Oryza sativa (japonica cultivar-group)]	35.1	not assigned.no ontology	144	402.5	256	275.5	310	251	198	411.5	500	273.5	501.5	400	322.5	148	220.5	460	268	630	240	356	280	538.5	345	388.5	191	260	346	242	332	196.5	460.5	418	502	336	717	499	293.5	303.5
25362	bf_mxlfxxxx_0052e02.t3m.scf	PGSC0003DMB000000203	Pot_ch04	99.73	26853	27601	Diadenosine tetraphosphate hydrolase	0	NA	35.2	not assigned.unknown	53	79	86	79	81	70	67	67.5	114	87	101	86	107	77	72	100	77	120	85	73	79	91	83.5	79	62	74	63	75	79.5	67	70.5	99.5	118	104	81.5	115	90	84
25363	MICRO.4915.C2	PGSC0003DMB000000087	Pot_ch06	97.71	202514	202038	Protein farnesyltransferase/geranylgeranyltransferase type-1 subunit alpha	0	Protein farnesyltransferase/geranylgeranyltransferase type I alpha subunit (CAAX farnesyltransferase alpha subunit) (Ras proteins prenyltransferase alpha) (FTase-alpha) (Type I protein geranyl-geranyltransferase alpha subunit) (GGTase-I-alpha)	29.4	protein.postranslational modification	43	50	56	59	50	47	46	46	54	47	57.5	54	67	45	54	60	60	70	49	49	48.5	55	54	47	47.5	57	42.5	47	71.5	50	45	56	51	55	47	62	63	48.5
25364	MICRO.16370.C1	PGSC0003DMB102000010	Pot_ch01	99.34	2093051	2093351	--	0	NA	35.2	not assigned.unknown	515.5	313	523.5	377	875	752	504	522	952.5	459.5	402	505	524	590	271	681	520	662	680.5	578	672.5	803	834	460	637	553	664.5	884	644	551.5	449.5	514	491	438	449	745	551.5	532.5
25365	MICRO.15247.C1	PGSC0003DMB000000114	Pot_ch12	98.85	602467	602207	Huntingtin interacting protein K	0	hypothetical protein MtrDRAFT_AC152185g3v2 [Medicago truncatula]	35.1	not assigned.no ontology	4143.5	3231.5	4534.5	3745	7394	6087	6435	7604.5	6969.5	4715	3116.5	4525	4993	3754.5	2333.5	7635	3432.5	6818	6574.5	5151	5899.5	9854	8631	4920	4697	4531	4980	7680.5	5341	5381.5	4707	5734	5215	4092.5	3058	6675	6837.5	5262.5
25366	MICRO.16719.C2	PGSC0003DMB000000150	Pot_ch06	96.8	17115	16775	Fimbrin	0	Os04g0595200 [Oryza sativa (japonica cultivar-group)]	35.2	not assigned.unknown	428.5	424	366.5	335	702.5	598.5	409	748.5	867	649	409	394.5	553	498	353.5	825.5	504.5	899	654	421	663	576.5	872	636	511	544.5	559	820	475	420	505	427.5	449.5	364	314.5	709	480	484
25367	MICRO.10683.C1	PGSC0003DMB000000127	Pot_ch03	97.09	568205	567760	Kelch repeat protein	0	unnamed protein product [Arabidopsis thaliana]	35.1	not assigned.no ontology	143	107	58	57	45	144.5	221.5	131	89	163	165.5	47	147.5	97	79.5	55	45	65	43	119	127	415	67	44	106	53	119	44	143.5	233	116	143.5	118.5	112	84	125	148	183
25368	BF_CSCHXXXX_0018E03.T3M.SCF	PGSC0003DMB000000529	SL2.10ch11	96.67	293021	292608	Nucleolar protein 58	0	NA	35.2	not assigned.unknown	41	47.5	59	59	49.5	48	48.5	45	51	44.5	59	48	54	50	50	56	46.5	63	50	49	52	52	52	48	47	54	46	46	52	47	43	52.5	52	56	48	56	55	56.5
25369	bf_cswbxxxx_0021g10.t3m.scf	PGSC0003DMB000000235	Pot_ch02	97.05	956978	956507	AP2 domain-containing transcription factor	0	NA	27.3.03	RNA.regulation of transcription.AP2/EREBP, APETALA2/Ethylene-responsive element binding protein family	361	419	535	525	570	476	489	878	897	588	525	661	511	380	375.5	779.5	433	1096	485	482	600	960.5	836.5	618.5	490	430	369	540.5	578	495	465	704	626.5	572	417	832	603.5	647
25370	MICRO.10286.C1	PGSC0003DMB000000271	Pot_ch03	93.52	625123	625476	Bos taurus hypothetical protein LOC788113 (LOC788113), mRNA.	0	NA	35.2	not assigned.unknown	99.5	56	164	127	174.5	155	60	80	337.5	195.5	239	65.5	178	49	135	72	140	300.5	60	56	192	69	205	59	54	66	53	160.5	192	60	50	78	56	70	62.5	345	199	57
25371	bf_stolxxxx_0024f08.t7m.scf	PGSC0003DMB000000062	Pot_ch03	95.92	1852325	1852083	Diacylglycerol kinase, theta	0	NA	35.2	not assigned.unknown	42.5	52	58.5	56.5	49	51	50	46	61.5	51.5	70	48	70.5	51	55.5	67.5	48.5	78	45.5	47	48.5	57	57	49	47	57	44	48	56	54.5	48	60	53	58	48	58	64	50
25372	MICRO.8096.C2	PGSC0003DMB000000175	Pot_ch05	94.3	264780	264325	Gene of unknown function	0	NA	35.2	not assigned.unknown	49	54	71	76.5	70.5	64.5	65	51	92.5	62	65.5	50	100	57	54	76	74	122.5	45	59	78	85	75	62	47	67.5	50.5	68	53	60	46	64	61.5	54.5	49	53	75	59
25373	MICRO.3605.C2	PGSC0003DMB000000032	Pot_ch04	97.12	432717	432959	Phenylcoumaran benzylic ether reductase	0	phenylcoumaran benzylic ether reductase homolog Fi1 [Forsythia x intermedia]	16.8.5	secondary metabolism.flavonoids.isoflavonoids	152.5	252	353	409.5	225	584	138.5	430	764.5	384	357.5	451	331.5	86	174	292.5	349	1248	533	1452	201	472	701	955	98	534.5	558.5	359.5	658	784	461	1074	1566.5	657	538	1739.5	288.5	1061
25374	MICRO.6152.C1	PGSC0003DMB000000202	Pot_ch05	100	695423	695550	Dihydrolipoyl dehydrogenase	0	hypothetical protein OsI_017854 [Oryza sativa (indica cultivar-group)]	8.1.01.03	TCA / org. transformation.TCA.pyruvate DH.E3	287.5	151	427	238	431	453	407	292.5	440	289	141	282	548	336	149.5	428	212	602	390	236	710	795	581.5	390	396	311	150.5	458	382	458.5	183.5	392	390	309	197	371	462.5	312
25376	cSTB45B19TH	PGSC0003DMB000000211	Pot_ch11	92.25	832032	831906	--	0	NA	35.2	not assigned.unknown	52	75.5	70	71	54	68	60	60	92	92	105	56.5	114	55	81	98	57	136.5	61	63	73.5	113	78	58	54	63	54	60	72	79	58	82	54	78	58	80	96	65
25377	bf_mxlfxxxx_0017g02.t3m.scf	PGSC0003DMB000000242	SL2.10ch08	98.28	451713	452058	Sterol desaturase	0	Sterol desaturase, putative [Medicago truncatula]	16.7	secondary metabolism.wax	238	935	527	295	469	390	333	521	1325.5	476	935.5	569.5	452	546	437.5	1054	752	764	358	434	538	493	527.5	544	464.5	357	507	471	607.5	253.5	385	402	687	541	863	772	402	372
25378	MICRO.1511.C2	PGSC0003DMB000000409	Pot_ch09	97.27	408731	408072	Fructokinase	0	kinase [Arabidopsis thaliana]	2.2.1.01	major CHO metabolism.degradation.sucrose.fructokinase	2903	607	2472	1416	3033.5	3096	3797	2927	3204	1794	719	1856	3600	1698.5	1029	3300.5	1380	4247.5	3443	1875	3473.5	7165	4505	2338	2624	2699.5	1957	3825	2537	3950	1960	2834	2688.5	1701	655	2349	3145	2735
25379	MICRO.2138.C1	PGSC0003DMB000000608	Pot_ch01	99.78	258554	258099	Arginine/serine rich splicing factor sf4/14	0	RNA binding / nucleic acid binding [Arabidopsis thaliana]	35.1	not assigned.no ontology	223	153	293.5	202	221	310	230	394	324.5	234	200	337	252	192	125	316	170	402.5	356	226	319	336.5	359	234.5	204	193	223	266	251	199.5	231	286	262	232	266	371	279.5	258
25380	bf_suspxxxx_0007G11.t3m.scf	PGSC0003DMB102000208	Pot_ch06	97.32	187670	187111	Nucellin	0	NA	35.2	not assigned.unknown	1726	132.5	2103	1738	98	2460.5	2267	87.5	189	112.5	1823.5	128	116	89.5	1453	3731.5	116	159	3515	110	124	128.5	2949	123.5	2253	97	145.5	3432	2358	80.5	2820.5	3113	3299	150.5	86	4484	118	3359.5
25381	MICRO.11724.C1	PGSC0003DMB000000403	Pot_ch07	98.08	411536	412104	DEAD-box ATP-dependent RNA helicase 1	0	NA	35.2	not assigned.unknown	5371	15927	13625	6635	6896.5	5475	8307	4328.5	14837	7837.5	10342	8395	7029	6083	9086	10903	24554.7	16441.5	6072	6761	20439.3	15082	9677.5	9141	5435	5993	4742	7995	7077	5263.5	4876	7524	8965	4204	10224.5	17995.5	8970	2856.5
25382	bf_mxlfxxxx_0044f06.t3m.scf	PGSC0003DMB000000627	Pot_ch09	99.48	20502	19928	AMP deaminase	0	NA	35.2	not assigned.unknown	60	82	81	70	74.5	82	73	64	103.5	73.5	104	78	91	64	85	105	64	133	70	67.5	75.5	112	82.5	73	64	76	58.5	68.5	75	84	68.5	93	87	80	67.5	99	97	68
25383	MICRO.13119.C1	different hits	#N/A	95.39	85373	85980	Gene of unknown function	0	Protein kinase [Medicago truncatula]	30.2.20	signalling.receptor kinases.wheat LRK10 like	163	580	603.5	269	410	238	680	362.5	329	287	793	370	424	225	321	612	171	408	243	352	389	550.5	618	835	149	365.5	994	462	250	153	706.5	867.5	445	1287	228	1173	308.5	527
25384	SDBN006G24u.scf	PGSC0003DMB000000092	Pot_ch01	98.71	834675	834367	Prenylated Rab acceptor protein	0	NA	35.1	not assigned.no ontology	41	48	58	54.5	46	47	43	46	49	45	60.5	54	90	46	56	57	47	63.5	47	46.5	45	48.5	51	46	45	53.5	58	47	57	44	44	64	53	63	46	51.5	59.5	47
25385	bf_suspxxxx_0012d09.t3m.scf	PGSC0003DMB000000534	Pot_ch01	98.82	298503	298166	--	0	NA	35.2	not assigned.unknown	50	48	56	61	56.5	60	53	52	68	54	61	73	72	51	56	85	53	88	54	55	68	69	66.5	54	55	60	58	54	67	62	54	69	76	64	49	67	67	63
25386	MICRO.8865.C1	PGSC0003DMB000000048	Pot_ch08	99.31	668004	667571	3-oxoacyl-[acyl-carrier-protein] synthase	0	3-oxoacyl-[acyl-carrier-protein] synthase [Capsicum chinense]	11.1.03	lipid metabolism.FA synthesis and FA elongation.ketoacyl ACP synthase	157.5	63	127	170	221	156	209	231.5	190.5	174	65.5	186	210	71	73	326	75.5	346	218	199	124	296	404	143	260	120	104	274	190	128	162	269	305	100.5	97.5	103	199	189
25387	MICRO.6041.C1	PGSC0003DMB000000448	Pot_ch02	98.02	302793	304107	Nuclear pore complex protein nup153	0	NA	35.2	not assigned.unknown	99	98	146	122	127	142.5	121	141	243	147	129.5	148.5	197	97	96	191	126	272	128	125	196	301	207.5	135	103	127	80	143	141.5	114	125	179.5	163	145	109	218.5	163	141.5
25388	MICRO.17546.C1	PGSC0003DMB000000349	Pot_ch06	97.34	196553	197337	--	0	Polyprotein, putative [Solanum demissum]	35.2	not assigned.unknown	134	138	197	165	196	118.5	146.5	158.5	415.5	154	231	236.5	197	192	174	170	175	251	205.5	166	218	230.5	185	203.5	175.5	116.5	130	204	184.5	110	245	164	293	283.5	203	259	168	196
25389	POACW72TV	PGSC0003DMB000000008	Pot_ch10	96.63	3502128	3502687	Cationic amino acid transporter	0	fiber protein Fb12 [Gossypium barbadense]	34.3	transport.amino acids	252.5	371.5	606.5	385	448	350	488	837	1008	384	718.5	579	379	494	216	776.5	516	941.5	605	716	816	844	799	774	518	525	273	671	653	312	416.5	754.5	720	418	738	542	422.5	528.5
25390	MICRO.1842.C1	PGSC0003DMB000000277	Pot_ch01	99.37	69570	69253	Replication factor C / DNA polymerase III gamma-tau subunit	0	nucleoside-triphosphatase/ nucleotide binding [Arabidopsis thaliana]	28.1	DNA.synthesis/chromatin structure	152	151	252	245	311	303	249.5	335.5	460.5	360	196	267.5	299	179	147	362	204.5	490	326	298	312	462	461	329	209	260.5	151	357	329	253	314	417	353	297	216.5	345	323	345
25391	MICRO.154.C5	PGSC0003DMB000000646	Pot_ch02	96.79	129406	128598	Phospholipase A1	0	Ipomoea nil Pn47p	11.9.2	lipid metabolism.lipid degradation.lipases	64	112.5	63	59.5	140.5	54	102	53	71	56	147	154	136	50	58	173	48	83.5	133.5	111	174	193	83	147.5	51	102	49	56	62	51	142	66	62.5	144	119	197	68	58
25392	MICRO.7396.C1	PGSC0003DMB101000060	Pot_ch01	93.96	756695	756374	Cytochrome c oxidoreductase	0	hypothetical protein OsI_011189 [Oryza sativa (indica cultivar-group)]	9.5	mitochondrial electron transport / ATP synthesis.cytochrome c reductase	37	48	55	58	46	43.5	44	45	50	44	57	45	60	46	53.5	54	51	69	45.5	54	46.5	48.5	46	43	42	54	43	45.5	54.5	46.5	41	52	48	56	44	54	55.5	47
25393	MICRO.7849.C1	PGSC0003DMB000000490	Pot_ch02	99.63	116091	115824	Adenylyl-sulfate kinase, chloroplastic	0	Adenylyl-sulfate kinase, chloroplast precursor (APS kinase) (Adenosine-5'-phosphosulfate kinase) (ATP adenosine-5'-phosphosulfate 3'-phosphotransferase)	14.15	S-assimilation.AKN	445	382	700.5	655.5	713	605	614.5	1123	1175.5	825.5	467	558	650	517	371	1001.5	537	1229	787	653	825	1408.5	1118	655.5	510	549	548.5	828.5	711	646	735	998	858.5	575	407	844	914.5	688
25394	BF_TUBSXXXX_0034B09_T3M.SCF	PGSC0003DMB000036351	#N/A	100	123	1	DNA topoisomerase	0	NA	35.2	not assigned.unknown	146	63	256	221	326	46.5	178	49	53	318	289	64	239.5	214	219	91	45	66	70	324	332	412	262	277.5	91	169	49	284	59	66	290.5	375	69	387.5	58	570	247	315
25395	MICRO.11543.C2	PGSC0003DMB101000233	Pot_ch07	98.05	538445	539211	Conserved gene of unknown function	0	Protein of unknown function [Medicago truncatula]	35.2	not assigned.unknown	470	458	567	454.5	565	453	498	683	913	752.5	830	546	497.5	530	420	667.5	464	883	663	516	596	1086	830.5	608.5	613	525	511.5	643.5	467	532	590	734.5	791	597	577	682	522	521
25396	bf_suspxxxx_0038b04.t3m.scf	PGSC0003DMB000000469	Pot_ch01	95.93	196361	196947	Loganic acid methyltransferase	0	defense-related protein [Brassica carinata]	17.8.1	hormone metabolism.salicylic acid.synthesis-degradation	55	54	92	108	127	79	104.5	184	103	62	80	84	114	56	61.5	64	52	152	69	92	95	135	137	97	69	90	81	108.5	61	107	107	124	61	81	65.5	164	129	87
25397	MICRO.4754.C1	PGSC0003DMB000000371	Pot_ch09	99.35	550731	550117	Zinc finger (C3HC4 type RING finger) family protein	0	NA	29.5.11.04.02	protein.degradation.ubiquitin.E3.RING	66	138	96	101	112	86	65	70	153	120.5	138.5	123.5	133	92	78	125	98	153.5	95	94.5	139	119	103	82	79	128	60	73	183	63.5	78	135	87	157	120.5	84.5	78	78.5
25398	MICRO.10994.C1	PGSC0003DMB000000352	Pot_ch12	97.15	638978	638347	DEAD-box ATP-dependent RNA helicase 39	0	ATP binding / ATP-dependent helicase/ helicase/ nucleic acid binding [Arabidopsis thaliana]	28.1	DNA.synthesis/chromatin structure	1180	879.5	1929.5	1162	2496.5	2069	2328	1885	2014	1734	1360.5	1555	1690	1277.5	841.5	1925	1165	1883	2188	1353	1900	3223	3020	1397	1834.5	1464	1520	2377	1994.5	2058	1357	1989	1723.5	1352.5	811	1254.5	2125	1475.5
25399	bf_mxlfxxxx_0024b07.t3m.scf	PGSC0003DMB000000201	Pot_ch08	95.87	638194	638508	--	0	NA	35.2	not assigned.unknown	394	472	443	443.5	416	358	498	342.5	1136.5	519	663	378	536.5	293	399	650	349.5	849	402	618	846	1150	519	597	533	416	348	418.5	437.5	472	455	736.5	426	582	382	814	538.5	277
25400	POCCR30TP	PGSC0003DMB000000303	Pot_ch08	98.82	143239	143916	Ring finger protein	0	NA	35.2	not assigned.unknown	42	50	56	60	47	50	48	46	54	46	59	48	56	49	57	60	47.5	72.5	47	48	48.5	56	55.5	48	48	52	48	49	58.5	47	48	60	52	56.5	46	56	61	47
25401	MICRO.475.C2	PGSC0003DMB000000159	Pot_ch03	99.12	492790	494716	GRAS10	0	GRAS10 [Solanum lycopersicum]	27.3.21	RNA.regulation of transcription.GRAS transcription factor family	159	295	175	199.5	178	196.5	167	318	312.5	375	388	203	220	175.5	223	228	161.5	274	245.5	224	299	358.5	254	233	152.5	178	200	195	189	183	303.5	309.5	324	292	297	265.5	197	349
25402	POCAZ53TP	PGSC0003DMB000000004	Pot_ch02	99.07	826968	826647	ATP binding protein	0	NA	35.2	not assigned.unknown	46	51	54	66	52	52	50	52	62	46	62	50	80	49	55	65.5	53	75	58.5	50	54	63	57	48	49	61	45	55	61	50	51	61	55	62.5	51	60.5	69	51
25403	MICRO.11124.C1	PGSC0003DMB000000145	Pot_ch05	95.39	398477	398691	--	0	NA	35.2	not assigned.unknown	72	65	109	77	86	98	102	74	85	107	83	115	111	53.5	77	110	55	76	123	70.5	81	72	112	77	110	107.5	65	89	113	50	73	138	94	110	76.5	115.5	101	94.5
25404	bf_mxflxxxx_0035c05.t3m.scf	PGSC0003DMB000000126	Pot_ch03	99.18	1015015	1015746	Polypyrimidine tract binding protein	0	NA	35.2	not assigned.unknown	46	56	61	64	50	50.5	52	47.5	66	51	65.5	53	67	49	63	69	52	82	54	47	54	60	60	54	50	59	49	50.5	63	49.5	49	61	54	64.5	51.5	61	69.5	52
25405	MICRO.8702.C1	PGSC0003DMB000000716	Pot_ch02	97.64	82572	81853	Pectinesterase	0	enzyme inhibitor/ pectinesterase [Arabidopsis thaliana]	10.8.01	cell wall.pectin*esterases.PME	50	69	68	68	52	58.5	57.5	54.5	92	62.5	90	53	72	54	63	80	62	117	59	53	59	84	70	60.5	55	64	50	59	66	63	55	69	60.5	66	52.5	61	75	54
25406	MICRO.5587.C2	PGSC0003DMB000000096	Pot_ch07	95.38	877538	877108	CYP72A58	0	CYP72A58 [Nicotiana tabacum]	26.1	misc.cytochrome P450	76	95	109.5	102	118.5	128	58	157	138	100	128	102	122	71	99	75	91	157	100	52.5	95	186.5	116	52.5	72	151	89	82	158.5	92	123	66	184.5	154	53	63	70.5	98
25407	bf_mxlfxxxx_0058e07.t3m.scf	PGSC0003DMB000000003	Pot_ch05	99.47	1825382	1825196	Conserved gene of unknown function	0	NA	35.2	not assigned.unknown	3287	4584	5023	3010	4655	5198	3234.5	4322	10987	6583	6139	5246	4440	4098.5	4020	7011	5093	5895.5	5194	5855	8471	7696	5280	5630	5029	4786	2887.5	4468	6608.5	4531	3598	5863	6820	3807	6291	8001.5	5678	3337
25408	BF_TUBSXXXX_0056A02_T3M.SCF	PGSC0003DMB000000617	Pot_ch03	97.57	73102	73470	Kinesin heavy chain	0	Putative plant transposon protein [Medicago truncatula]	35.2	not assigned.unknown	111.5	177	183.5	167	241	225	136	116.5	200.5	245	230.5	201	222.5	126	127	201	106	203	167	131	197	329.5	209	218	188	178	71.5	210	265	170	79	295.5	205	159.5	167	242	213	90
25409	bf_ivrootxx_0038h09.t3m.scf	PGSC0003DMB000000026	Pot_ch03	99.32	2237024	2237169	Synaptotagmin	0	hypothetical protein OsI_000233 [Oryza sativa (indica cultivar-group)]	35.1.19	not assigned.no ontology.C2 domain-containing protein	52.5	71	83	73	72	64	63	61	95	72	89.5	71	94	60	75	90	68	113	63	78	79	97	71.5	73	57	78	58	69	77	59	70	83.5	77	93	68	95	72	69
25410	bf_swstxxxx_0019c06.t3m.scf	PGSC0003DMB000000487	Pot_ch08	98.92	155066	154789	DNA methyltransferase	0	NA	35.2	not assigned.unknown	53	87	66	76	64.5	79	69	63	117.5	86	113	60	79	58	63	107	57	193	63	59	70.5	102	79	78	62	67	58	62	68	90	62.5	100	61.5	72	60	80	109	61
25412	bf_mxflxxxx_0007d01.t3m.scf	PGSC0003DMB000000004	Pot_ch02	100	2558036	2557468	E2F	0	NA	35.2	not assigned.unknown	201	171.5	254	204.5	314	254.5	259	280	362.5	255	213.5	270	279.5	175	140	411	184	395	322	298.5	278	483	406.5	251	226.5	227	198	349	273	248	289	331	302	230.5	166	312.5	274	279.5
25413	SSBT001F19x.scf	PGSC0003DMB000000626	Pot_ch10	99.43	136504	136852	--	0	NA	35.2	not assigned.unknown	48	136	72	72	58	61	93	56	236	143	82	143	78	110	118	211	138	239	65	62	198	203	85.5	89	57.5	61	125	62	71	62	66	161	172	74.5	58	93	129.5	142
25414	MICRO.15431.C1	PGSC0003DMB101000192	Pot_ch05	98.61	320844	320127	TPR domain containing protein	0	TPR domain containing protein, putative [Solanum demissum]	27.3.69	RNA.regulation of transcription.SET-domain transcriptional regulator family	79	50.5	70	75	69	67	67.5	64	68	61.5	63.5	64	170.5	56.5	61	87	48	92	68	64	61	107.5	71	69	74	63	59	77	74.5	62.5	70	86	73.5	62.5	55	72	82	65
25415	MICRO.7234.C1	PGSC0003DMB101000060	Pot_ch01	96.88	821563	820862	Conserved gene of unknown function	0	unknown protein [Arabidopsis thaliana]	35.2	not assigned.unknown	53.5	67	71	71	69	59	63	74	86	61	76	72	75	69	66	94.5	72	107.5	65	66	79.5	86	72	70	66	72.5	61	67	86.5	59	79	85	69.5	89	83	89	79	65
25416	bf_stolxxxx_0015f09.t7m.scf	PGSC0003DMB000000154	Pot_ch03	96.88	67466	67404	--	0	NA	35.2	not assigned.unknown	41	47	63	60	50	46	50	45	54	48	57	51	84	51	53	63	50	63	47	50	48	53.5	53	49	47	56	46	50.5	57	50	47	60.5	53	57	49	55	53	51
25417	MICRO.5450.C1	PGSC0003DMB000000126	Pot_ch03	98.46	505246	505569	Transcription factor	0	unknown protein [Arabidopsis thaliana]	35.2	not assigned.unknown	772.5	580	495	435.5	738.5	658.5	1094	899.5	811	960.5	568	550	818.5	498	447	815	474	857	755.5	901.5	920	1854	998	546	533	484	539	731	558.5	912	772	884	790.5	727	470	923	799	1128
25418	MICRO.10126.C1	PGSC0003DMB000000606	SL2.10ch08	95.93	143906	143661	60S ribosomal protein L18a, plant	0	unknown protein [Arabidopsis thaliana]	35.2	not assigned.unknown	44	47	57.5	54	47	43	45	44	53	46	56	46	59	48	55	54	46	61.5	44.5	57	46	52	49	46	46	54	46	48	55	49	46	56	49.5	54	47	54	57	51.5
25419	bf_arrayxxx_0062h03.t3m.scf	PGSC0003DMB000000018	Pot_ch04	92.24	346995	346778	Conserved gene of unknown function	0	NA	35.2	not assigned.unknown	128	128	205	167	303.5	200	224.5	270	292	175.5	158.5	246	208	116.5	107	241.5	149	319	171.5	234	184	348.5	311	189	180	153	219.5	226.5	201.5	176	246.5	231	252	158	176.5	201	278	194.5
25420	MICRO.563.C1	PGSC0003DMB000000021	Pot_ch09	99.88	418811	419630	Hsp70-binding protein	0	unknown protein [Arabidopsis thaliana]	35.1.3	not assigned.no ontology.armadillo/beta-catenin repeat family protein	350.5	458	623	437	489	615.5	557	773	981	626	800	518	757	505.5	335	964.5	592.5	1004	491	591	730.5	1305	793	804	457	640.5	439	522	1018	667	541.5	726	894	476	587	835	681	660
25421	MICRO.10369.C1	PGSC0003DMB000000068	Pot_ch01	99.28	1047781	1048610	Subtilase	0	subtilisin-like protease [Solanum lycopersicum]	29.5.01	protein.degradation.subtilases	3217	3042	11072.5	2481	4802	2465.5	8494.5	2831.5	6797	4131.5	1146	3209.5	5279	5482	1036.5	11101	9110.5	8059.5	5121.5	5136	16982	18937	6601	6506.5	5124	3334.5	5744	6846	6313	3917	3572	6094.5	3828	3851	2868	5982.5	4435	2802
25422	MICRO.8271.C1	PGSC0003DMB000000047	Pot_ch07	98.92	1952011	1952381	Lysosomal pro-X carboxypeptidase	0	catalytic/ serine carboxypeptidase/ serine-type peptidase [Arabidopsis thaliana]	29.5	protein.degradation	658	983	596	993	1151.5	856	1327.5	1360	1866	1077	1107	1368	893	819	819	2088.5	1030	2125.5	1136.5	1802	1519	1096.5	992	2328	745.5	826	902	744	532	722	1648	1381	1630	1019	1174	1262.5	1161	819
25423	MICRO.1433.C3	PGSC0003DMB000000490	Pot_ch02	98.28	235866	236156	Casein kinase II, alpha chain	0	NA	29.4	protein.postranslational modification	98	88	98	75	179	96	93.5	82	106	84	113	123	132	74	78	131	84	99	127	151	177	104	112	132	83	127	78	135	98	82.5	132	95	85	134	106	115	96	118
25424	MICRO.17695.C1	PGSC0003DMB000000081	Pot_ch08	99.79	960959	960488	Pentatricopeptide repeat-containing protein	0	maize crp1 protein-like [Arabidopsis thaliana]	35.2	not assigned.unknown	1288.5	1422	1983	1373	2668	2121	1931	2506	3646	1914	2048	2015	2114	1503	1487	2436	2033	3444	1728	2159	3460.5	3945	3080.5	2391	1690	1737.5	1255.5	2453	2160	1631	1836.5	2621.5	2387	2134	1741	2438	2606	1822.5
25425	MICRO.12509.C1	PGSC0003DMB000000665	Pot_ch06	98.25	36627	37369	WRKY transcription factor	0	WRKY21; transcription factor [Arabidopsis thaliana]	27.3.32	RNA.regulation of transcription.WRKY domain transcription factor family	40.5	46	63	59	48	48	45	46	55	50	58.5	46.5	59.5	48	54	60	49	65	47	49	49	56	48	46	47	55	46	46	57	47	46	60	52.5	56.5	48	56	58.5	49
25426	MICRO.6844.C1	PGSC0003DMB000000717	Pot_ch12	100	17530	17145	Phytocalpain	0	phytocalpain [Nicotiana benthamiana]	29.5.03	protein.degradation.cysteine protease	112.5	116	183	142	146.5	120	120	127.5	271.5	148	147	143.5	172	106	117	163.5	135	282.5	128	168	147.5	265	251	167	128	146.5	105	175	145.5	138	158	234	199.5	177.5	153	188	188	173
25427	bf_ivrootxx_0037c06.t3m.scf	PGSC0003DMB000000280	Pot_ch09	92.84	29762	30090	Cold-induced glucosyl transferase	0	glucosyl transferase [Nicotiana tabacum]	26.02	misc.UDP glucosyl and glucoronyl transferases	43	52	63.5	86.5	48	80.5	78	107	166.5	94	143	54	96.5	83.5	55	113	103	131	77	51	50	65	99.5	101	69	57	76.5	71	121	93	81	60	66	77	51.5	57	94	98
25428	MICRO.18205.C1	PGSC0003DMB000000004	Pot_ch02	99.03	626905	627213	Set domain protein	0	nucleic acid binding / transcription factor/ zinc ion binding [Arabidopsis thaliana]	27.3.11	RNA.regulation of transcription.C2H2 zinc finger family	345.5	365.5	573	479	586.5	473.5	517.5	587.5	757.5	526	397	534	596	408	345.5	818	385	770	477	497	703	1072	760.5	616	520	417.5	336.5	536	525.5	381.5	532.5	700	785	551	433	623	563	583
25429	SSBT001E18x.scf	PGSC0003DMB000000314	Pot_ch12	90.38	204227	203698	Arabinogalactan-protein	0	NA	35.2	not assigned.unknown	43	53	64	60	60.5	56	49.5	47	64	55	61	53	62	48.5	60	82	53	80	49	51	57	66	56	52	48	57	49	50.5	55	50	45	56	50	58.5	64	77	65.5	52.5
25430	bf_swstxxxx_0048e08.t3m.scf	PGSC0003DMB000000169	Pot_ch01	99.23	5708	6093	Flowering time control protein FCA	0	WW/Rsp5/WWP; Paraneoplastic encephalomyelitis antigen [Medicago truncatula]	33.99	development.unspecified	81	63	81	80	77	80	75	68	98	72	80.5	79	99	68	86	90	73	144	72	72	85.5	104	75	70	71	82	69	75	78	65	71.5	80	75	91	68	95	82	77.5
25431	BF_LBCHXXXX_0011H08_T3M.SCF	PGSC0003DMB000000062	Pot_ch03	99.52	133184	133393	ZW18 protein	0	NA	29.1	protein.aa activation	41	46	57	56	48.5	47	45	46	55	47	58	46	74	48	53	61	45	59	47.5	46	48	51.5	48	45.5	46	51	45	46	54	46	45.5	53	49	53	47.5	55	56.5	50
25432	MICRO.1785.C2	PGSC0003DMB000000184	Pot_ch04	99.59	922150	922634	Nucleic acid binding protein	0	nucleic acid binding protein [Nicotiana tabacum]	27.3.99	RNA.regulation of transcription.unclassified	2412	876.5	2425	1953	4579	3942	4109	2694	3303	2232	974	1872	3729	2406	1074	3468	1614	3079	4555	2793	3981.5	5935	5501	2197	2904	2817	2465.5	5135.5	3388	3806	2498	3023	2460	2190	1089.5	2170	3466	3064.5
25433	SDBN006N10u.scf	PGSC0003DMB000000156	Pot_ch06	99.03	453800	454108	Kelch	0	hypothetical protein OsI_017906 [Oryza sativa (indica cultivar-group)]	35.2	not assigned.unknown	203	105	134	143	148.5	133.5	107	320	263	206	137	253.5	196	121	85.5	259	119	389	146	217.5	175.5	490	299.5	191.5	185	136	133	235	157.5	168.5	193	207	292	173	209	254	231	181.5
25434	MICRO.6901.C1	PGSC0003DMB000000086	Pot_ch04	94.8	122458	123165	--	0	NA	35.2	not assigned.unknown	43	46	76	62	72	56	61	52	65	49	65	48	113	52	55	71	57	80.5	90.5	60.5	49.5	78	70.5	60	54	60	50	68	66	51	53	56	53.5	59	45.5	58	65	52
25435	MICRO.2512.C2	PGSC0003DMB000000126	Pot_ch03	98.62	1020347	1020779	Polypyrimidine tract binding protein	0	RNA binding / nucleic acid binding [Arabidopsis thaliana]	27.1	RNA.processing	592	554	1071	849	1341	981	853	1041	1527	766	787	865	1063.5	906	549	1421	882	1434.5	1050	844	1109.5	1566	1657.5	1087	1029	916	638	1333	1177.5	809.5	812	1182.5	1212.5	818	563	1059	996	856
25436	MICRO.5135.C3	PGSC0003DMB000000004	Pot_ch02	99.38	913159	913642	Proline oxidase/dehydrogenase 1	0	proline oxidase/dehydrogenase 2 [Nicotiana tabacum]	13.2.2.2	amino acid metabolism.degradation.glutamate family.proline	2741	566	1359	3390.5	1557	925	882	6855	2546	1929	602	1495	1801	572	1118.5	3076	822	3078	2267	8024	1958	2603	3808	860.5	1127.5	1933	1397	3308	1183	1081	4212	3415.5	1520.5	2340	861	3751.5	2528.5	6791
25437	MICRO.14740.C1	PGSC0003DMB000000048	Pot_ch08	99.58	2168241	2169443	Conserved gene of unknown function	0	NA	35.2	not assigned.unknown	157.5	68	69	155.5	171.5	151	248	216	242.5	155	195	238	92	115	66	84	128	258	182.5	165	60	250.5	76	65	163	182	54	63	177	136	180	207	225	132	87	206	203.5	320
25438	STDB001I03u.scf	PGSC0003DMB000000400	Pot_ch03	95.03	311474	311314	Heat shock protein 83	0	Heat shock protein 82	20.2.1	stress.abiotic.heat	71	350	172	153.5	114	326	242	239.5	365	206.5	566	105	197	180	186	250	141	168	241	187	107	187.5	212	344	116.5	210.5	269.5	152	558.5	171	175.5	201	194.5	340	307	354.5	259	300
25440	MICRO.7739.C2	PGSC0003DMB101000051	Pot_ch05	94.68	1099323	1099792	Sec-independent protein translocase protein tatC	0	TATC-like protein [imported] - Arabidopsis thaliana	35.1	not assigned.no ontology	5647	9463.5	11139	9539	12632	11390	8736.5	10583	21272.7	10199.5	14506	9111	9601	9378	7775	12553	10493.5	15590	9064	10572	15327	14908	12714	12455	7955.5	9949.5	6523	10883	13525	8766	10455	13012.5	12583	12394.5	9048	11346	12340	12106
25441	MICRO.1302.C2	PGSC0003DMB000000270	Pot_ch12	99.33	88889	88145	Gene of unknown function	0	coatomer alpha subunit-like protein [Lotus japonicus]	31.4	cell. vesicle transport	150	304	144	300	259	132	118	467	648	184	470.5	191	196	212	272	302	358	489	157	223	186	276	365	302	258.5	274	289.5	293	165	173	338	390	372	387	627	308	134	316
25442	MICRO.17225.C1	PGSC0003DMB000000202	Pot_ch05	99.52	644570	644984	Kinase	0	lectin-like receptor kinase 7;3 [Medicago truncatula]	35.2	not assigned.unknown	48	50	68	64	57	52	53	53	62.5	53	68	57	64	57	61	65	54	69	54	56	57	65	55	58	53	60	51.5	56	61	52	56	60	59	64	54	66	61	57
25443	MICRO.6025.C3	PGSC0003DMB000000378	Pot_ch02	98.75	417338	416539	Lupus la ribonucleoprotein	0	RNA-binding protein Lupus La [Medicago truncatula]	35.1	not assigned.no ontology	1078	1335	1738	1616	2500	1780	1543	2613	2876.5	1818.5	1707.5	1890	1656	1406.5	902	2630	1464.5	2700	2160	2112.5	2138	3120	2786	2050.5	1581	1464	1763.5	2331	2219	1665	1974	2403	2455.5	1687.5	1657	2465	1947	2146.5
25444	MICRO.7531.C1	PGSC0003DMB000000250	Pot_ch07	99.81	618268	617236	Heat shock 70 kDa protein	0	ATP binding [Arabidopsis thaliana]	20.2.1	stress.abiotic.heat	549	209.5	543.5	586	689	753	580.5	638	893.5	525	244.5	509.5	738	387	280	855	389	1039	709	729	648	1050	769	388	455	566.5	478	691	594	539	556	663	740	605.5	290	805	695	667
25445	MICRO.1823.C1	PGSC0003DMB000000104	Pot_ch01	93.9	1573099	1573309	--	0	NA	1.01.02.01	PS.lightreaction.photosystem I.LHC-I	41	76	93	55	110.5	94	64	63	96	48.5	104	93	66	53.5	54.5	70	61	113	80.5	75	86	69.5	62.5	85	50	60.5	61	49.5	77	52.5	104	53	126	89	117.5	61	106	83
25446	cSTB23G3TH	PGSC0003DMB000000102	Pot_ch07	93.15	421262	421117	Adaptin ear-binding coat-associated protein	0	unknown protein [Oryza sativa (japonica cultivar-group)]	35.2	not assigned.unknown	84.5	103	120.5	109	113	99	108	123.5	146	115	130	132.5	348	92	97	166	98	185.5	106	131.5	151	185	142	140	91	118.5	79	112.5	123	111	99	166	139	122	105	153	136	117
25447	bf_suspxxxx_0052e01.t3m.scf	No Significant Hit	#N/A	NA	NA	NA	--	0	NL0D [Lycopersicon esculentum]	20.1.02	stress.biotic.receptors	40	91	61.5	58.5	46	60.5	58	73	67	71	83	50	100	63.5	81	62	63	68	46	72	51	54	80	73	48	70.5	46	78	55	49.5	45	85.5	53.5	95	44	108.5	70.5	94
25448	MICRO.9730.C1	PGSC0003DMB102000010	Pot_ch01	98.61	2512591	2513451	Conserved gene of unknown function	0	unknown protein [Arabidopsis thaliana]	35.2	not assigned.unknown	779.5	610	1166	1103	1482	895	1160	1347	1754.5	1104.5	575.5	1017	1020	1039.5	594.5	2142	1331.5	2134	2008.5	1662	2152	2679	1914	1279	1155	1093	878.5	1961	1378	1177	1315	1405	1410	1141	944	1615	1518	1104.5
25449	cSTE21F10TH	No Significant Hit	#N/A	NA	NA	NA	Transcription factor	0	NA	35.2	not assigned.unknown	45.5	53	60	62.5	51	56	50	52	70	50	64	50	70	51	54	70	52	81	56	51	63	74	57	54	51.5	55	48	50	62	66	48	80	51	58	48	79.5	68	53
25451	cSTS2G22TH	PGSC0003DMB000000198	Pot_ch08	95.73	653427	653590	60S ribosomal protein L24, mitochondrial	0	structural constituent of ribosome [Arabidopsis thaliana]	29.2.1.2	protein.synthesis.chloroplast/mito - plastid ribosomal protein.mitochondrial	422	174.5	442	284.5	502	480	541	455	425	324.5	248	294	430	237	142.5	487	251	582	404.5	426	288	868	800	340	366	477	318.5	631.5	398	492	357	418	409.5	293	197	419	372	393
25452	bf_mxlfxxxx_0029d12.t3m.scf	PGSC0003DMB000000096	Pot_ch07	98.14	1383633	1384385	Gene of unknown function	0	NA	35.2	not assigned.unknown	47	55	68	58	48	54	53	53	78	54	70	53	70.5	55	56	75	59	89.5	52	57	62	99	61	55	54	64	47	55	66.5	52	47	56	53	62	55	60	66	55
25453	MICRO.4141.C2	PGSC0003DMB102000106	Pot_ch10	98.1	1083254	1083569	Ribulose bisphosphate carboxylase/oxygenase activase, chloroplastic	0	RCA (RUBISCO ACTIVASE) [Arabidopsis thaliana]	1.03.13	PS.calvin cyle.rubisco interacting	14514	30009.1	33293.4	25503.9	25496.6	36922.7	25403	24494.4	82979	35191.8	41623.7	24806.8	35051.8	27336.3	19629	34891.3	31667.1	67120.5	23272.7	25585.1	50303.9	54297.3	37093.9	41167.4	18902	27618.8	9657	22400.2	52922	31895.1	14905	35794.5	39199.8	41406.9	19741	43906.6	43810	28424.2
25454	MICRO.17403.C1	PGSC0003DMB101000051	Pot_ch05	99.83	1610038	1609463	ATP-dependent helicase	0	ATP binding / ATP-dependent DNA helicase/ ATP-dependent helicase/ helicase/ nucleic acid binding [Arabidopsis thaliana]	28.99	DNA.unspecified	42	54	72	65	65.5	53	50	62	79	46.5	56	45	54	47	51	68	63	113	45	47	58	49	87	60	46	60	41	74	64	56	74.5	76	48.5	53	45	51	65	49
25455	STMJG87TV	PGSC0003DMB102000423	Pot_ch02	96.67	281789	282118	Ubiquitin carrier protein	0	ubiquitin-conjugating enzyme [Capsicum annuum]	29.5	protein.degradation	258	482	391	233	662	552	360	415	576.5	296	820	707	445.5	354	216.5	741.5	251	635	581	659	492	605	392	577	339.5	465.5	183	256	651	284	507	723.5	655	676	626	885	369	593
25456	MICRO.12388.C1	PGSC0003DMB000000101	Pot_ch11	98.68	1371143	1370840	G10	0	unknown protein [Arabidopsis thaliana]	35.1	not assigned.no ontology	1033	1523	2128	1499	2627	1566	2018	2570	2646.5	1715	1593	2110	1934	1242	1159.5	3624	1949	3345	2090.5	1965	1208	3822	3777	1848.5	2149	1924	2085	3184	2559	848	1995	1304	2320	1142.5	2222	1372.5	1771	1730
25457	MICRO.3229.C1	PGSC0003DMB000000226	Pot_ch04	99.61	576043	576296	Heat shock protein binding protein	0	unknown [Arabidopsis thaliana]	20.2.1	stress.abiotic.heat	542.5	554	715	852	866.5	730	809	1137	1564	1089	815	809.5	1031	781.5	592	1250	731	1780.5	904	1087	1187	1782	1351	950.5	767	630	508	1074	1051	678	768	1334	1086	786	579.5	1169	1033	1086.5
25458	MICRO.10204.C2	PGSC0003DMB000000150	Pot_ch06	99.11	42058	42281	Conserved gene of unknown function	0	unknown protein [Arabidopsis thaliana]	35.2	not assigned.unknown	843	229	803	864	1505	669	1201.5	1042.5	1012	511	232.5	1142	620	354	288	1097	499	1825	1170	1243	1024	1792	1189	466	971	741	741	968.5	630	931	1399	1240.5	881.5	823	408	1369	784	1137
25459	STMHI88TV	PGSC0003DMB000000026	Pot_ch03	98.48	2723924	2722870	Pentatricopeptide repeat-containing protein, chloroplastic	0	unknown protein [Arabidopsis thaliana]	35.1.5	not assigned.no ontology.pentatricopeptide (PPR) repeat-containing protein	42	51.5	58	57	46	45	45	48.5	51	45	61	48	59	47	54	53	44	69.5	48	47	47	52	50	48	45	57.5	41	46.5	54	47	45	52	47.5	53	44	53.5	60	48
25460	MICRO.5381.C2	PGSC0003DMB000000073	Pot_ch01	99.65	390922	390635	Serine-threonine protein kinase, plant-type	0	Os03g0440900 [Oryza sativa (japonica cultivar-group)]	35.1	not assigned.no ontology	1380	1281	2383	1764	2327.5	1845	2092	3112	3438.5	2380	1376	2735	1673.5	1930	1147	3483	2311	4517.5	2472	2287	2584	5068	3422	2460	1742	1750.5	1956	2513	2295	1925	2420	2706	3329	1768	1726.5	3327	2234.5	2435
25461	MICRO.13969.C3	PGSC0003DMB000000189	Pot_ch04	97.78	79608	79876	Cgi-62	0	unknown protein [Arabidopsis thaliana]	35.1.5	not assigned.no ontology.pentatricopeptide (PPR) repeat-containing protein	41	59	62	60	53.5	51.5	54	52	64.5	66	76	57	83	54	64	80	52	76.5	49	65.5	74	70.5	61	63	56	65	49	52	62	56	58	74	55	70	51	76	69.5	55.5
25462	MICRO.1751.C4	PGSC0003DMB000000105	Pot_ch01	99.74	650020	650399	Yth domain-containing protein	0	YT521-B-like protein [Medicago truncatula]	35.2	not assigned.unknown	40	51	55	55	48	49.5	48	44	53	47	66	49	74	51	54	62	46	76	48	49	48	56	52.5	45	48.5	55	44.5	45	56.5	47	45	55	50	61	45	56.5	63	47
25463	BF_LBCHXXXX_0009C09_T3M.SCF	PGSC0003DMB000000379	Pot_ch10	95.87	439145	438808	Inhibitor of growth protein	0	NA	27.3.67	RNA.regulation of transcription.putative DNA-binding protein	1506	929	1089.5	1283.5	2084	1928	1671.5	1323.5	2345	1656.5	1127	1697	1753.5	1249.5	755.5	1830	1463	2781	1419	1040	1921	2256.5	2259.5	1679	1201	1241	1151	1769	1652.5	1512	1842.5	1422	1937	1249	1099	1830	1988	1290
25464	MICRO.6942.C1	PGSC0003DMB000000202	Pot_ch05	99.42	411099	411614	Phosphoinositide-specific phospholipase C	0	phosphoinositide-specific phospholipase C [Solanum tuberosum]	11.9.3	lipid metabolism.lipid degradation.lysophospholipases	2590	3713	4765.5	3391	4463	3454	3602.5	5971	7229	4761.5	4947	5092	3909	3352	2293.5	5880	4461	8142	4460.5	4306.5	6563	7032	6105.5	5180.5	3469	3152	3210	5101	4725.5	3231	4327	5377	4423	3773	4538	5853	4882	3317.5
25465	MICRO.11997.C2	PGSC0003DMB000000241	Pot_ch02	97.62	141963	142960	Nucleic acid binding protein	0	RNA-binding region RNP-1 (RNA recognition motif) [Medicago truncatula]	35.1	not assigned.no ontology	41.5	51	62	64	54.5	52	51	55	60.5	52	63	52	62	55	60	68	53	78	53	50	51	68	58	50	52	55	53	55	56.5	53	53	62.5	59	56	49	64	78	53
25466	POCCV62TP	PGSC0003DMB101000204	Pot_ch05	95	383944	384258	GTP-binding protein	0	GTP-binding protein [Arabidopsis thaliana]	30.5	signalling.G-proteins	42	48	65	57.5	54	47.5	48	46.5	93	47	56	47	108	49	56	57	50.5	65	45.5	46.5	47	52	49	48.5	48	54.5	44	46	56	52	47.5	52	51	56	45	61.5	63	47
25467	MICRO.1273.C2	PGSC0003DMB101000323	Pot_ch05	96.47	80034	79553	Molybdopterin biosynthesis moeb protein	0	elicitor-inducible LRR receptor-like protein EILP [Nicotiana tabacum]	20.1.02	stress.biotic.receptors	43	44	55.5	53	44	48	46	45	57	48	58	50	60	51.5	55	55	46.5	62.5	45	49	49	57	49	47	46	55	47	50	56	47	45	61	53	54.5	52.5	57	65	50
25468	MICRO.1345.C1	PGSC0003DMB000000140	Pot_ch12	98.09	1217489	1217018	Cytochrome P450 monooxygenase	0	ent-kaurenoic acid hydroxylase [Arabidopsis thaliana]	17.6.1	hormone metabolism.gibberelin.synthesis-degradation	4960.5	6267.5	2960.5	9392	11304.5	7895	6614	20529.7	8351	10583.5	7497	13967	4680	2732.5	5896.5	14614	1886	8473	5519	14742	3827.5	7456	14043	10326	4001.5	5476	10614	10314	3922	7442	15722.5	17880.5	16316	11004	9669	16970.5	12821	10305
25469	MICRO.16210.C1	PGSC0003DMB000000315	Pot_ch06	96.11	260324	259498	Pectinesterase	0	pectin methylesterase [Cicer arietinum]	10.8.01	cell wall.pectin*esterases.PME	46	52	932	627	830.5	597	700	1025	79	952	80	55.5	657	47	632	70.5	54	89	1063	1187.5	56	81	853	1037	544	713	1003	1025	67	50	52	1085	57.5	68	637	1319.5	71	752.5
25470	MICRO.15858.C1	PGSC0003DMB102000192	Pot_ch03	99.35	571820	572587	N-hydroxycinnamoyl/benzoyltransferase	0	transferase [Arabidopsis thaliana]	16.2	secondary metabolism.phenylpropanoids	40	48	57	60	46	46	49	43.5	52	47.5	64	51	76	47	66	54	46	66	49	47.5	47	54	51	46	43	54	47	45	52	47	46	55	48	53	49	62.5	55.5	50
25471	BF_LBCHXXXX_0038C05_T3M.SCF	No Significant Hit	#N/A	NA	NA	NA	--	0	NA	35.2	not assigned.unknown	41	47.5	56	53.5	42	44.5	50	45	55	48	58	49	98	48	55	59	49	65	45	48	46	76	51	46	43	52	46	46	54	44.5	47	52	48	50.5	45	53	57.5	47
25472	STMEB91TV	PGSC0003DMB000000040	Pot_ch03	93.81	626807	626116	Subtilisin serine protease	0	Protease-associated PA; Proteinase inhibitor I9, subtilisin propeptide [Medicago truncatula]	29.5.01	protein.degradation.subtilases	66.5	73	105	89	73	82	74.5	79	206.5	83	92	76	122	63	68	95	80	174	77	75	95	181	102	90	69	81	57	74	102	76	73	95	70	93	62	98	122	66
25473	SDBN005C14u.scf	Not Unique	#N/A	99.55	745247	745694	--	0	NA	35.2	not assigned.unknown	43	60	70	59	54	54	58	66.5	96	69	75	68	64	56	71	90	71.5	109	58.5	80	69	74	63.5	53	51	62	56	54	58	60	50.5	73	57	86	50	87	79	66
25474	POABD84TV	PGSC0003DMB000000354	Pot_ch11	98.72	537207	536741	Conserved gene of unknown function	0	hypothetical protein [Arabidopsis thaliana]	35.2	not assigned.unknown	835	336	947	804	1271.5	811	1092.5	1581	1049.5	908.5	419.5	1092	1236.5	520	379.5	1359.5	475.5	1430	1204.5	1014	1156	1732	1763	850.5	974	710	732	1478.5	929.5	879.5	1420	1449	991	768	866	1243.5	1068	1017.5
25475	MICRO.1168.C1	PGSC0003DMB000000098	Pot_ch01	96.03	291456	291833	Methionine aminopeptidase	0	putative protein [Arabidopsis thaliana]	29.5.07	protein.degradation.metalloprotease	42	51	60	56	51	52	51	47	67	50	62	50.5	58	50.5	56	62.5	51	81	53	51	50	62	55	51.5	49.5	58.5	48	52	61	50	48	58	54	63	53	63	58	54
25476	MICRO.14178.C1	No Significant Hit	#N/A	NA	NA	NA	--	0	similar to ribosomal protein S14 [Bos taurus]	29.2.2	protein.synthesis.misc ribosomal protein	408	238	248	266	155.5	324	237	168	460.5	300	305	223	361	132	282	370	271	456	185	177	206	477	265	197	250	285	222.5	162	219.5	251	155	248.5	160	258.5	187	202	202	133
25477	cSTB43F4TH	PGSC0003DMB000000202	Pot_ch05	97.84	1008459	1007951	Glucosyltransferase	0	Zeatin O-glucosyltransferase (Trans-zeatin O-beta-D-glucosyltransferase)	16.2.1	secondary metabolism.phenylpropanoids.lignin biosynthesis	564	126	158	204	190	1110	144.5	271.5	378	662	806	2264	675	82.5	295	1644	55	549	446	1571	83	374.5	717	764	238	248.5	123	524	489	1014	1398	3004.5	1067	576.5	551	2367.5	1766	520.5
25478	MICRO.8298.C1	PGSC0003DMB000000367	Pot_ch11	99.48	461158	461923	Heterogeneous nuclear ribonucleoprotein	0	unknown [Solanum tuberosum]	35.1	not assigned.no ontology	121	125.5	199	154	204	190	187	183.5	249	182	173	175	241	128	113	253	137	308	186	194	213	381	269.5	201.5	146	173	136	225	236.5	152	188.5	225	220	179	142	193	208	173
25479	MICRO.2686.C4	PGSC0003DMB000000129	Pot_ch10	99.17	675570	675932	Dehydration-induced protein ERD15	0	dehydration-induced protein ERD15 [Lycopersicon esculentum]	20.2.3	stress.abiotic.drought/salt	6431.5	12821.5	14087	8273	9649	8634	8201	7780	14122	11587	11487	8202	8720	9981	7625	16696	15372	12819	9823	11890	16972	19406	11437	8520.5	6773	6425	9951	9658	9376	7407.5	12260.5	12769	7863	10184.5	9967	16576	11712.5	8224
25480	SDBN001D16u.scf	PGSC0003DMB103000019	Pot_ch04	91.53	232865	232324	--	0	Polyprotein, 3'-partial, putative [Solanum demissum]	35.2	not assigned.unknown	40	48	54	56	50	44	44.5	46	68	48	56	48.5	76.5	49	54	61	46.5	69	43	48	45	53	55	45	49	55	48	45.5	61	48	44	70	47	50	45	55	58	46
25481	bf_mxflxxxx_0058b09.t3m.scf	PGSC0003DMB000000087	Pot_ch06	99.75	1061458	1061066	Small nuclear ribonucleoprotein E	0	NA	27.1.1	RNA.processing.splicing	2771.5	1139	3246	2462	3975	3070.5	3635.5	4075	5055.5	2469	1936	2797	2592	2028	1465.5	3685	2555.5	4519	4038	3110.5	3951	7671	4909.5	2406	3256	3158	2966	3799	2754	3142	3340	3845	3823	2865	1223	3519	2806.5	3616
25482	bf_suspxxxx_0039c01.t3m.scf	PGSC0003DMB000000022	Pot_ch07	95.1	2875755	2875997	ROP	0	Ras GTPase [Medicago truncatula]	30.5	signalling.G-proteins	1752	1235	1917.5	1995	2962.5	2459.5	2112	3183.5	3314	2667	1820.5	2047	1775	1627	1587.5	2343	1381	2619.5	2543	3067	2330	3624	3550	2591.5	1838	2237	2035	2945	2559	2256	3053	2794	3358	2545	2043.5	2399	2119	3039
25483	MICRO.2092.C1	PGSC0003DMB000000069	Pot_ch05	100	1990341	1990178	Threonine aspartase	0	asparaginase [Arabidopsis thaliana]	13.2.3.1	amino acid metabolism.degradation.aspartate family.asparagine	88	102	117	108	110	167	110	115	168	161	167.5	147.5	221	79	114	238	87	239	144	144	112	306	178	117	130.5	137	80	131	173.5	149	103	201	183	99.5	123	176	168	99
25484	MICRO.10323.C1	PGSC0003DMB000000214	Pot_ch03	97.44	262692	263900	ATP binding protein	0	Os10g0101000 [Oryza sativa (japonica cultivar-group)]	26.16	misc.myrosinases-lectin-jacalin	356.5	1196	1109	792	804.5	564	1006	1252	1191	871	1262	1013	890	721	600	1831	701	1247.5	741	1107	995	1705	1333.5	1500	627	657	1028	848	809.5	611	1271	1516	1383	1151.5	785	1757	813	1168
25485	bf_swstxxxx_016g09.t3m.scf	PGSC0003DMB102000141	Pot_ch02	92	258201	258030	40S ribosomal protein S4	0	40S ribosomal protein S4-like protein [Solanum tuberosum]	29.2.2	protein.synthesis.misc ribosomal protein	1990	760	2768.5	1863	2752	3905	4172	2656.5	3705.5	2227	781	1638	3261	1683.5	792.5	3280.5	1483	4424	2493	1973.5	2395	7894	5850	2028	2739.5	2431	1904.5	3816.5	3476	3769	1702	3581	2662.5	1721	602	1705.5	3787	3049
25486	MICRO.71.C5	PGSC0003DMB000000339	Pot_ch09	96.05	122869	122351	Adenosylhomocysteinase	0	S-adenosyl-L-homocysteine hydrolase-like [Solanum tuberosum]	13.2.3.4	amino acid metabolism.degradation.aspartate family.methionine	266.5	262	56	283	50.5	52	49	459	685	51	65	49	517.5	335	258	607.5	297.5	644.5	521.5	425	53	797.5	483.5	445	348	359	333.5	494	61	377	422.5	495	424	455.5	279.5	407	58	454.5
25487	MICRO.331.C20	PGSC0003DMB000000073	Pot_ch01	100	598888	598576	Methylthioribose kinase	0	S-methyl-5-thioribose kinase [Arabidopsis thaliana]	35.1	not assigned.no ontology	1915.5	2181	3496.5	2296.5	4224.5	3534	3222	4219	4615	2662.5	4041.5	3057	2935	2128.5	1533.5	4284	2941.5	4398	3087	3395	4722	5567	4333.5	4068	2666	2875	3216	3540	4049	2486	3131	3173	3297	2579.5	2811	3213	3256	2972
25488	MICRO.10292.C2	PGSC0003DMB000000194	Pot_ch10	91.16	289238	289632	Strictosidine synthase	0	NA	35.2	not assigned.unknown	44	50	59.5	67	51.5	48.5	51	50	72	51.5	70	55	78	54	60	60	53	78	48	53	52	77	61	50	50	60	49	52	64.5	51.5	48	61	54.5	57.5	53	61.5	67.5	51
25489	BF_LBCHXXXX_0029E03_T3M.SCF	PGSC0003DMB000000034	Pot_ch12	90.61	445454	445780	Conserved gene of unknown function	0	NA	35.2	not assigned.unknown	42	50.5	54	58.5	48	45	45	46.5	50	46	58.5	50	61	48.5	56	57	44	67	42.5	47	45	53	52	48	43	53	50.5	45	54.5	47.5	47	57	50	56.5	47	54.5	60	51.5
25490	cSTA27H1TH	PGSC0003DMB000000676	SL2.10ch06	99.43	117290	117116	Nitrate transporter	0	nitrate transporter [Nicotiana tabacum]	34.4	transport.nitrate	73	96	116	89	89	109	86	88	143.5	116	93	75.5	137.5	119	89	112	123	170	127	92	123	185.5	105	130	102	121	89.5	98	124	118.5	87	122	86	135	73.5	136.5	111	94
25491	bf_mxlfxxxx_0063c09.t3m.scf	PGSC0003DMB000000006	Pot_ch04	98.45	804324	804002	Serine/threonine-protein kinase PBS1	0	hypothetical protein OsI_027617 [Oryza sativa (indica cultivar-group)]	29.4.1.60	protein.postranslational modification.kinase.receptor like cytoplasmatic kinase X	587.5	548	1027.5	741	1318	695	820	1035	1116	759	605	1120	860	586.5	335	1629	680	1592.5	915	811	1241	1700.5	1303	872.5	881	650.5	817	1056	983	665	961	1276.5	1120.5	592	929	987.5	1033	726
25492	MICRO.7799.C1	PGSC0003DMB000000162	Pot_ch08	99.21	569517	569014	MTD1	0	Dilute [Medicago truncatula]	31.1	cell.organisation	407	551	573	543	767	593	561	893	695	695	650	592	627	547	363.5	722	426.5	639	763	550	563	740	1054	748.5	576	452	442.5	753.5	634.5	523	584	792.5	812	623.5	552	593	628	748
25493	MICRO.11663.C1	PGSC0003DMB000000152	Pot_ch11	95.44	507179	507506	Multidrug resistance pump	0	antiporter/ drug transporter/ transporter [Arabidopsis thaliana]	33.99	development.unspecified	3068	8082.5	5205.5	6519	5733.5	7804	4608	9993	11443	7879.5	14903	5862	6171	5571	9120.5	8823.5	3234.5	5205.5	5143.5	12271.5	6025	5804	6223	12516	4151	6247.5	3215.5	4867	11416	3442	4491	7138	9324	15056	9402	8394.5	4647	13666
25494	bf_cswbxxxx_0018a03.t3m.scf	different hits	#N/A	94.28	337274	336979	Gene of unknown function	0	NA	35.2	not assigned.unknown	140.5	131.5	244	176	249	152	181.5	160	159	274	261	171	93.5	127	162	102	114	275	139	166	206	382.5	345	256	140	232	131	287	187.5	146.5	219	301.5	202	243	155.5	268.5	284	218
25495	MICRO.4137.C2	PGSC0003DMB102000106	Pot_ch10	99.19	995	1615	Gene of unknown function	0	NA	35.2	not assigned.unknown	42	66.5	59.5	64	50	60.5	55	51	70	59	80	57	72	54	59	87	55	109	52.5	50	56	69	66	60	52	54	50	54	64.5	65.5	53	69	51	59.5	49	69	84.5	51
25496	MICRO.7519.C1	PGSC0003DMB000000076	Pot_ch07	99.33	1291857	1291410	Cysteine synthase	0	Cystathionine beta-synthase [Medicago truncatula]	13.1.5.3.01	amino acid metabolism.synthesis.serine-glycine-cysteine group.cysteine.OASTL	346	375	497	468	638	489	604	739	645.5	543	521	417	518.5	458	281.5	762	389	692	519	644	519.5	843	774	555	517	444.5	527	670	599	505	604	610	624.5	449	429	501	487	582
25497	MICRO.13677.C1	PGSC0003DMB102000027	Pot_ch05	99.53	1654207	1654845	Pectate lyase	0	pectate lyase [Gossypium hirsutum]	10.6.3	cell wall.degradation.pectate lyases and polygalacturonases	4170	9460	7449	6785	9661	5981	6149	11571	19237	8800	6990.5	7565.5	4983	9133	6533	8010.5	6993.5	12931	9406	8463.5	10794	7845	8102	13868.5	5038	5479.5	6504.5	6752.5	7343	4947	9670	12025	13214.5	8170.5	8101	11248	4711	8232.5
25498	MICRO.767.C1	PGSC0003DMB000000202	Pot_ch05	99.78	764271	763822	26S proteasome subunit	0	unknown protein [Arabidopsis thaliana]	30.11.1	signalling.light.COP9 signalosome	3657	1686.5	4714	3108.5	5341	4410	5381	5488	6162.5	3306	2086	3966	4540.5	2539	1576.5	6630	2786	6524.5	5267.5	4853.5	4150	7813.5	6348.5	4517	3910.5	3587	3595	4996	4826	5073	5082.5	6046	3926	4072	1852	5035	4983	5233
25499	bf_mxflxxxx_0033d12.t3m.scf	different hits	#N/A	95.55	311853	311564	Gene of unknown function	0	NA	35.2	not assigned.unknown	69	71	91	108	109	103	95.5	71	176	100	82	46	97	75	52	107	118	139.5	47	77	104	151.5	115	100	41	86	64	113.5	56	94	45	87	84	57	47.5	52	100	73
25500	bf_ivrootxx_0017b02.t3m.scf	PGSC0003DMB000000506	Pot_ch10	92.78	138702	138956	Calmodulin	0	hypothetical protein OsJ_001186 [Oryza sativa (japonica cultivar-group)]	30.3	signalling.calcium	2721	5717	4633	3327	3650	4373	4239	4645	7027	4481	5050	4182	4905	3125	3541.5	5455.5	4641	6823.5	3688.5	4232	4728	7760	6623.5	5441	3576.5	4493	2324	3459	6304	4294	3749	5280	4381.5	5000.5	3529	6559.5	4416.5	4352
25501	MICRO.6458.C1	PGSC0003DMB000000148	Pot_ch11	100	1169723	1169956	Nicastrin	0	unknown protein [Arabidopsis thaliana]	17.2.3	hormone metabolism.auxin.induced-regulated-responsive-activated	80	79	123.5	98	155	109.5	106	113	253	113	105	102	143	110.5	80	155.5	134	288	134	120	144	265.5	146	126	90	103.5	71	108	135	138	131	134	131.5	113	80.5	146	126	121
25502	MICRO.11413.C1	PGSC0003DMB000000140	Pot_ch12	98.84	1041925	1041321	Reticulon B8	0	NA	35.2	not assigned.unknown	268.5	373.5	408	403.5	282	631	284.5	215.5	520	599	514	490	381	178	383.5	618	344	669.5	210	228.5	205	586	509.5	257.5	247	429	267.5	274	293	340.5	210	438	246.5	397	314.5	655	435	179
25503	MICRO.4296.C1	PGSC0003DMB000000062	Pot_ch03	99.12	771189	771529	Phosphoglycerate mutase	0	catalytic [Arabidopsis thaliana]	35.1	not assigned.no ontology	257.5	440	493	514.5	732	538	466	661	1005	609	601	588	513	423	491	562.5	643	884.5	605	728	869	735	764	560.5	409	497	454	615	576	510.5	721.5	793	584	622	696.5	635	587	727
25504	MICRO.9238.C1	PGSC0003DMB000000201	Pot_ch08	99.58	402919	403391	Agenet domain containing protein	0	Agenet [Medicago truncatula]	35.1.2	not assigned.no ontology.agenet domain-containing protein	6658	6664	9382.5	8678.5	12449.5	8493	7641	11011	16542	10181	8349	9872.5	9785	6982.5	6074	14318	9689	17102	10615	11056	13860	20313.1	14001	9692	8731	5938	6763	13320	8539	7334	10763	13015.5	12937.5	8986.5	9924	12795	10403.5	10192
25505	bf_suspxxxx_0064b12.t3m.scf	PGSC0003DMB000000052	Pot_ch06	98.97	1930635	1930151	Avr9/Cf-9 rapidly elicited protein 216	0	CBL-interacting protein kinase 16 [Populus trichocarpa]	29.4	protein.postranslational modification	61	76	189	85	80	144	107.5	56	201	84	81	70	115	153	111.5	161	196	125	121	76	129	166.5	98	86	86	162.5	64	80	154	97	58	95	84	158	57	101	107	117
25506	MICRO.10230.C1	PGSC0003DMB000000008	Pot_ch10	98.1	2011270	2010482	Gene of unknown function	0	unknown protein [Arabidopsis thaliana]	35.1.5	not assigned.no ontology.pentatricopeptide (PPR) repeat-containing protein	43.5	49	65	62	51	49	50	47	58	47.5	59	51.5	79	50	64	64	50	66	51	67.5	49	56.5	51	46	47	59	48	50	58	46	48.5	58	53	61	50.5	75	60.5	48
25507	bf_arrayxxx_0035b10.t3m.scf	PGSC0003DMB000000345	Pot_ch06	92.07	170642	171110	Serine/threonine-protein kinase PBS1	0	NA	35.2	not assigned.unknown	227	340	370.5	399.5	210.5	666	265	190	527.5	582	594	395	390	165	413	653	281	778	210.5	193.5	185.5	564.5	500	228.5	217	379	259	271.5	284	403	199.5	463	190	345	226	618	463	137
25508	STMHQ29TV	PGSC0003DMB000000296	Pot_ch04	90.91	308838	308523	Conserved gene of unknown function	0	NA	35.2	not assigned.unknown	79	88.5	107	88	78.5	86	85	70	165	113	109	78	137.5	86	98	129	89	127	77	85.5	105.5	120.5	91	98.5	86	96	60	75	95	88	86	115	91	112	63	175.5	90.5	85
25509	bf_suspxxxx_0011c01.t3m.scf	different hits	#N/A	97.28	201571	201058	BURP domain-containing protein	0	RD22-like protein [Vitis vinifera]	20.2.3	stress.abiotic.drought/salt	74	68	1227	471	83	299	589	262	921.5	85.5	71.5	336	197	431	79	107	1194.5	787	179	145	229.5	2833	637	196	276	194	495	572	542	387	128.5	558	408	134	59	209	611	101
25510	MICRO.13024.C1	PGSC0003DMB102000208	Pot_ch06	99.58	184888	184653	Nucellin	0	aspartic-type endopeptidase/ pepsin A [Arabidopsis thaliana]	29.5	protein.degradation	83	382	59	119	250	55	50	177.5	484	395	241.5	325	238.5	152	57	67	297	392	50	183.5	377	408	105.5	320.5	48	165	318	54	146.5	174	146.5	65	177	416.5	124	228.5	189.5	50.5
25511	MICRO.3259.C1	PGSC0003DMB000000048	Pot_ch08	98.8	478326	477575	Luminal-binding protein	0	Luminal-binding protein precursor (BiP) (78 kDa glucose-regulated protein homolog) (GRP 78)	20.2.1	stress.abiotic.heat	6917	3255	10530.5	11560	14867	13828	12174	14427	16064	9846.5	4419.5	7240.5	13480	9641.5	4005	18005.5	7694.5	19366	13931.5	10127	9728	17148.5	17894	10245	7475	8336	9003	15155	12481.5	13397	8135	16305	12704	10666.5	4355	12937	12457.5	12571.5
25512	MICRO.8553.C3	PGSC0003DMB000000599	Pot_ch10	98.72	37013	36078	Conserved gene of unknown function	0	unknown [Arabidopsis thaliana]	35.2	not assigned.unknown	2880.5	779	2353.5	1516	3188	2936	4819	3435	3137.5	1776.5	934.5	1636	2702	1706.5	835	2853	1663.5	2942	3864	2001	2885.5	5098	4215	2184.5	3196	2123.5	1918	3390	2647.5	3314	1982	3094	2293	1764	763.5	2247	4100	3194
25513	MICRO.64.C1	PGSC0003DMB000000742	Pot_ch09	99.74	142722	143875	60S ribosomal protein L1	0	unknown [Solanum tuberosum]	29.2.2	protein.synthesis.misc ribosomal protein	35059.2	11846	33044.4	28766.1	45047.4	41816.3	56102.6	43923.6	45086.8	27375.3	13173	24767.9	48887	30511.8	12102.5	49394.8	26840.5	53771.1	43728.1	27248.8	34171.5	84756	73072.5	28854	33693.2	32904.1	30230.8	53840.4	43185.5	55510.1	30186.1	44995.1	38774.9	29228.8	11460	31043.6	50978	46971.1
25514	BF_TUBSXXXX_0047G05_T3M.SCF	PGSC0003DMB102000083	Pot_ch02	97.27	1175850	1176325	F-box family protein	0	NA	35.2	not assigned.unknown	74	80	135	126	117.5	108	94	141	165	126	96	95	98	82.5	94	127	110.5	184	95.5	106	91	121	167.5	123.5	90	87	113.5	150	138.5	112	92	159	146.5	87.5	112.5	119.5	143	118
25516	bf_suspxxxx_0001h08.t3m.scf	PGSC0003DMB000000551	Pot_ch04	99.51	263600	263396	Peroxisome biogenesis factor	0	PEX1 (PEROXISOME 1); ATP binding / ATPase/ nucleoside-triphosphatase/ nucleotide binding [Arabidopsis thaliana]	35.1	not assigned.no ontology	105	113	163	143	165.5	149	141.5	168	210	164	156	154	220	108	93	190	110	290.5	130	158	167.5	231	229	146	126.5	131.5	102	171	186	146	132	175.5	172	145	132	192	169.5	161
25517	MICRO.12159.C1	PGSC0003DMB000000047	Pot_ch07	99.25	1628560	1628958	Conserved gene of unknown function	0	unknown protein [Arabidopsis thaliana]	35.2	not assigned.unknown	1589	2011	2633	1858.5	2272.5	2643	2414	2803	3771	2717	2994.5	1983	2360.5	2751	1577	2792.5	2226	2987	2457.5	2146	3120.5	3402	3673	3002	1903	2435	1547	2690	3084	2307	1787	2644.5	3338	2303.5	1655	2286	2758	2524.5
25518	POCAZ89TP	PGSC0003DMB000000160	Pot_ch12	94.89	628197	627201	--	0	NA	35.2	not assigned.unknown	55	53	93	78	62	66	64.5	74	94	63	67	86	119	67	63	80	68	91	69	63	61	110	82	55	70	65.5	61	75	85	59	56	87	95	64.5	68.5	82	88	56
25519	MICRO.4602.C1	PGSC0003DMB101000010	Pot_ch01	98.68	587106	587788	Pentatricopeptide repeat-containing protein	0	hypothetical protein [Cleome spinosa]	35.1.5	not assigned.no ontology.pentatricopeptide (PPR) repeat-containing protein	48	51	68	68.5	68	71	56	54	79	60	69	56	128	59	64	70	53	93	105.5	64	70	91	70	60	53	66	43.5	64	66	55	63	70	68.5	70	52	73	73	62
25520	cSTE22E13TH	PGSC0003DMB000000443	Pot_ch02	99.29	158540	157838	Purine transporter	0	ATPUP4; purine transporter [Arabidopsis thaliana]	35.2	not assigned.unknown	58	89	90.5	94	81	94.5	73	66	166	91	115	65.5	135.5	74.5	103	112	78	130	111.5	81.5	100	124	89	89	73.5	95	67	79.5	99	81	75	97	82	117	80	112.5	113	74
25521	MICRO.5569.C1	PGSC0003DMB000000440	Pot_ch12	98.08	225378	225584	Kinesin	0	kinesin-like protein [Arabidopsis thaliana]	35.1	not assigned.no ontology	47	48	64	67.5	61	55	54	48	60	53	58	51.5	71	49	67.5	64	49	75	47	55	79.5	66	64	47	55	63	52	59	60	57	49.5	70	55.5	67.5	48	61	65	53
25522	MICRO.8000.C1	PGSC0003DMB000000154	Pot_ch03	99.37	1006474	1006951	F-box family protein	0	Cyclin-like F-box [Medicago truncatula]	29.5.11.04.03.02	protein.degradation.ubiquitin.E3.SCF.FBOX	825	1036	1069	821	1290	946	1038.5	1678	1598	1330	1062	1123.5	1261	843.5	744	1588.5	1091	1620	1045.5	1391	1533	2016	1486	1256	861	895	851	1090	1022	1066	1154.5	1649.5	1541.5	1093	1275	1737	1242	1154.5
25523	MICRO.97.C1	PGSC0003DMB000000056	Pot_ch12	95.91	850725	850313	DNA-directed RNA polymerase I/III subunits	0	ATRPAC43; DNA binding / DNA-directed RNA polymerase [Arabidopsis thaliana]	27.2	RNA.transcription	561	310	578	495.5	721	696.5	783	736.5	703	503	473	505	744	452	238	815.5	483.5	978	660.5	559	532	1509	1268.5	496	636.5	646	499.5	910	634.5	724	485	831	715.5	468	311	651.5	711.5	666.5
25524	MICRO.5354.C2	No Significant Hit	#N/A	NA	NA	NA	Alcohol NADP+ oxidoreductase	0	resistance gene-like [Solanum tuberosum subsp. andigena]	35.2	not assigned.unknown	1572	1133	1342	2395	2984	1717	1989	4191	4007	2592	2183	1273	2219	1811	734	3681.5	2413	3912.5	1625	3982	2851	4104	3407	3036	1011	866.5	2716	2866	1226	1899	1627	1712	3905	1266	1096	2178	2332	3495
25525	STMHW62TV	PGSC0003DMB000000863	SL2.10ch11	94.45	32402	31845	UDP-glucose:glucosyltransferase	0	UDP-glucuronic acid:anthocyanin glucuronosyltransferase [Bellis perennis]	16.8.1	secondary metabolism.flavonoids.anthocyanins	374.5	210	800.5	343	435	340	653	459.5	377	660.5	215	677.5	795	291	224	616	227	423	695	378	418	70	622	408	771	564	239.5	479	899	57.5	348	938	494.5	501	486.5	721	484	375
25526	bf_swstxxxx_0011f08.t3m.scf	PGSC0003DMB000000150	Pot_ch06	98.29	1246707	1247226	Serine endopeptidase degp2	0	NA	35.2	not assigned.unknown	94	98.5	68	62.5	147.5	146	51	106	243.5	142	62.5	52	182	101	100.5	155	98	251.5	126	59	194.5	87	184.5	160	103	138.5	72.5	142.5	66	57	101	71	53	59	52	169	75	52.5
25527	MICRO.15294.C1	PGSC0003DMB000000008	Pot_ch10	96.52	2265622	2265818	Ankyrin repeat-containing protein	0	protein binding [Arabidopsis thaliana]	31.1	cell.organisation	354	277	405.5	310	616.5	496	957	468.5	682	470.5	314	487	430	533	193	729	503	851	505.5	547	644	1478	839	326	381	489	675	702	428	734	361	734	362	412	208	546	838	528
25528	bf_ivrootxx_0010g04.t3m.scf	PGSC0003DMB000000246	Pot_ch06	100	165746	165943	Phosphatase	0	putative phosphatase [Solanum lycopersicum]	26.13	misc.acid and other phosphatases	44	70	63	70	60	64	52	53	80	66	63.5	53	67	53	65	76	48	93	66	66	48	73	75	63	51	69.5	64	62	60	53	52	76	69	65	68.5	79	75	56
25529	MICRO.4553.C2	PGSC0003DMB000000229	Pot_ch09	96.88	421130	420746	ATPase subunit I	0	unknown protein	1.01.04	PS.lightreaction.ATP synthase	42002.2	81980.9	74107.8	61418	83962	76831.4	59282.5	65404.2	155492	80740.7	87102.6	52425.6	85190.4	71990.4	63876.7	79881.4	64553.7	96988.1	92920.4	72572	111461	98593.2	77984.3	78740.9	52264.4	65275.1	38585.9	66434	81547.2	75960.2	52096.6	73648.1	71871.7	98730.4	73717.1	94438.9	86117.4	61776.8
25530	MICRO.6731.C1	PGSC0003DMB000000580	Pot_ch05	98.47	62393	62003	Protein arginine n-methyltransferase	0	arginine methyltransferase like protein [Arabidopsis thaliana]	26.06	misc.O- methyl transferases	582	372	517	571.5	594	850	783	790	860	770	794.5	595.5	763	593	507	970	410.5	1018.5	823.5	703.5	870	1642	1096	507.5	900	740	542	824.5	620	772	466	860	868.5	538	434	977.5	753	646
25531	ETG04_27747(5)	#N/A	#N/A	#N/A	#N/A	#N/A	#N/A	1				41	48	55	54	46	46	47	48	52	47	55	48	71	50	52	55	46	60	46.5	50.5	47	50	49	45	45	54.5	45	46	58.5	46	49.5	69	50	57	45	54.5	57	47
25532	MICRO.784.C1	PGSC0003DMB000000367	Pot_ch11	100	279332	279814	Nuclear acid binding protein	0	RNA-binding region RNP-1 (RNA recognition motif) [Medicago truncatula]	27.3.99	RNA.regulation of transcription.unclassified	617	554.5	766.5	915	1574.5	1330.5	1121	1549.5	1491.5	958.5	936.5	1074	1100	730	369	1277	717	1822	1426	1079.5	790.5	2744.5	1630	1045.5	973	813.5	924	1355	830	1039.5	1049	1064	1248.5	681	543	981	1413	1199
25533	MICRO.5495.C1	PGSC0003DMB000000266	Pot_ch06	98.95	756845	757321	Tubulin beta chain	0	TUB8 [Arabidopsis thaliana]	31.1	cell.organisation	123	85	110	109	134.5	115.5	126	116.5	117	118	78	123	174	68.5	70	184.5	71	228	127.5	111	136	307.5	224	108	118	106	72	172.5	151.5	131	137	176	135.5	103	78	129	141.5	148
25534	MICRO.3698.C3	PGSC0003DMB000000125	Pot_ch06	98.69	299582	300496	Conserved gene of unknown function	0	unknown protein [Arabidopsis thaliana]	35.2	not assigned.unknown	1777.5	4803.5	2181	1668.5	3220	1722	1805.5	3684	5053.5	3009	6132	3253.5	2086	2168	1310	3099.5	2479	5807	2063.5	2566	4346	4399.5	2627	3805	2478	2148	2238	2299	2462	2105	2612	3431.5	4170	2038	6528	4170	2671	1425
25535	MICRO.4442.C4	PGSC0003DMB000000354	Pot_ch11	99.02	268327	269041	R3h domain containing protein	0	Single-stranded nucleic acid binding R3H [Medicago truncatula]	35.2	not assigned.unknown	719	962	1337	942	1134.5	1107	1065	1530	1824	1341	1391	1214	997	982	627	1688	1050	2018.5	1213	1203	1510	1712	2056.5	1519	1131	1009	759	1312	1662	986.5	1008	1506	1772	1111	1098.5	1691	1179	1423
25536	MICRO.8460.C1	PGSC0003DMB000000273	Pot_ch08	92.06	750782	751058	PGR5 1A, chloroplastic	0	putative protein [Arabidopsis thaliana]	35.2	not assigned.unknown	4779.5	10451	1439.5	4204	7484	6742	1074	9773	2295.5	1719	8884.5	1933	1159.5	7871	1046	10068	1113	1961	9801	8255.5	9580	1768	3775	7862	6868	1124.5	1140	1775	1676	7851.5	1383	8190.5	9602	4789	10208.5	8681.5	6383	5079.5
25537	bf_mxflxxxx_0017h02.t3m.scf	PGSC0003DMB000000608	Pot_ch01	96.95	115734	116454	Pentatricopeptide repeat-containing protein	0	hypothetical protein OsI_007287 [Oryza sativa (indica cultivar-group)]	35.2	not assigned.unknown	46	48	61	59	50	48	47.5	50	98	44	57.5	48	53.5	48	55	59	49	66	46	46	51	74	52	49	45	57	52	48	58	50	46	60	50.5	57	47	60	60	51.5
25538	bf_mxflxxxx_0023b08.t3m.scf	PGSC0003DMB000000412	Pot_ch01	99.57	34566	35034	Arsenite-resistance protein	0	NA	27.3.11	RNA.regulation of transcription.C2H2 zinc finger family	54	55	71	66	59	57	50	55	82	58.5	71	60	118.5	55	66	77	60	89	63	60	65	74	58	60	64	66	53	65	71	73	56	71	65	71	62	75	69	63
25539	MICRO.355.C7	PGSC0003DMB101000128	Pot_ch06	99.57	1452527	1452297	Ubiquitin-conjugating enzyme E2-17 kDa	0	Ubiquitin-conjugating enzyme E2-17 kDa (Ubiquitin-protein ligase) (Ubiquitin carrier protein)	29.5.11.03	protein.degradation.ubiquitin.E2	295	326.5	418.5	290	496.5	601.5	397	368.5	765.5	535	548.5	451	519.5	372	271	619	449	1042	389	457.5	784	963.5	733	486	293	398	238	652	557	332	356	460	440	391	359	552	499	467.5
25540	MICRO.2877.C1	PGSC0003DMB000000004	Pot_ch02	99.81	1316850	1316323	CG8675 CG8675-PA	0	hypothetical protein [Cleome spinosa]	35.2	not assigned.unknown	1241	1465	2084.5	1878	1958.5	2643	3115	1937	1559	2156	953	2510	2472	1912.5	552	2074	1030	1975.5	1755	1451.5	2276.5	4693	2817.5	2233.5	2245	1486	2675	2160	1438	1635	2340	1605.5	2693	1189	796	1434	1767	1552
25541	bf_arrayxxx_0037e12.t7m.scf	PGSC0003DMB000000640	Pot_ch01	96.17	228026	227205	Conserved gene of unknown function	0	Protein kinase [Medicago truncatula]	30.2.20	signalling.receptor kinases.wheat LRK10 like	77.5	342	81	173	57	60.5	70	217	251	63	139	211	80	59	72	270	130	311	107	63	213.5	88	74	97.5	89	72	511	61	112.5	98	88.5	90.5	263	133	217	102.5	73	71
25542	NegativeControl(86)	#N/A	#N/A	#N/A	#N/A	#N/A	#N/A	-1				38	45.5	54	56.5	47	47.5	58	46	50	44.5	58.5	46	48.5	46	53	54	45	71.5	44	46	51	51	48	45	45	53.5	44	46.5	52	47	44	50.5	50	54	45	51.5	54.5	47
25543	MICRO.16010.C1	PGSC0003DMB000000177	Pot_ch09	99.19	168657	169026	Ethylene signaling protein	0	ethylene signaling protein [Solanum lycopersicum]	34.12	transport.metal	57	67	72	67	66	71	68	61	88	66.5	85	78	93	61	77	87	65	128.5	69	67	70	96	78	61	63	69	59	67	73.5	63	67	75.5	71	78	62	83	85	80
25544	SSBN002B02u.scf	PGSC0003DMB000000403	Pot_ch07	94.94	34070	33597	Gene of unknown function	0	NA	35.2	not assigned.unknown	40	48.5	57	56	47	50	47	46	57	51	64	48	94	47.5	59	59.5	47	111	50	47.5	50	61.5	51	49	45	57	45	49.5	59	52	47	57	51.5	55	53	54	61.5	75
25545	MICRO.9742.C1	PGSC0003DMB101000233	Pot_ch07	98.29	607621	606861	Acetylglucosaminyltransferase	0	acetylglucosaminyltransferase/ transferase, transferring glycosyl groups [Arabidopsis thaliana]	35.2	not assigned.unknown	51	68	64	73.5	61	63	62	68	84	69.5	81	65	93	56	67.5	89	58	111	65	63	72	88	76	61	56	66	54	53	72	64	62	78	64	68.5	55	73.5	85	67
25547	bf_mxflxxxx_0016b06.t3m.scf	PGSC0003DMB102000083	Pot_ch02	99.21	66598	66724	Mitochondrial carnitine/acylcarnitine carrier protein	0	mitochondrial amino acid carrier [Lycopersicon esculentum]	34.9	transport.metabolite transporters at the mitochondrial membrane	91.5	84	175	144	142	158.5	167	180	163	201.5	81	143	181.5	122.5	119	173	89	308	113.5	124	125	272	328.5	118	153	114.5	114	240	184.5	191.5	124.5	270	212	114	70	128	229	211
25548	MICRO.7125.C1	PGSC0003DMB000000092	Pot_ch01	100	1122796	1122596	TRNA pseudouridine synthase d	0	pseudouridylate synthase [Arabidopsis thaliana]	35.2	not assigned.unknown	72	57	73.5	75	71	70	66	62	73.5	63	74	65.5	99	57.5	69	80	62	98	68	64	63	91	79	76	69.5	74	60	70.5	67	66	64	78	70	71.5	57	82.5	84	68
25551	POAD094TV	PGSC0003DMB000000392	Pot_ch11	98.21	480469	480247	Glucan endo-1,3-beta-glucosidase	0	Os04g0412300 [Oryza sativa (japonica cultivar-group)]	26.04	misc.beta 1,3 glucan hydrolases	295	133	301	284	257	257	272.5	361	398.5	245	129	305	367	377.5	143	447	542	456	604.5	459	639	537.5	391	260	250	306.5	175	302	579	529.5	247	510	327.5	736	221	695	325.5	464
25552	POABK52TV	PGSC0003DMB000000592	Pot_ch07	91.71	165141	165514	Oxygen-evolving enhancer protein 2, chloroplastic	0	Oxygen-evolving enhancer protein 2, chloroplast precursor (OEE2) (23 kDa subunit of oxygen evolving system of photosystem II) (OEC 23 kDa subunit) (23 kDa thylakoid membrane protein)	1.01.01.02	PS.lightreaction.photosystem II.PSII polypeptide subunits	112	139	214	170.5	156	174.5	139	112.5	691	176	223	145	182.5	84	125	193.5	144	356.5	162.5	176	280	605	235	198	112	174.5	72	184	218	160	109	235	120	189	109	202	361	85
25553	MICRO.6775.C1	PGSC0003DMB000000152	Pot_ch11	96.05	823378	823782	2-deoxyglucose-6-phosphate phosphatase	0	catalytic/ hydrolase [Arabidopsis thaliana]	35.1	not assigned.no ontology	5992	7740	7008	7572	13608	14737	6745	10336.5	27481.7	12516	9669	6512	9885	13770	6655	8991	9193.5	17313.5	9254	11677	19916.3	16073	14502	13195	4817.5	7407.5	4602	11675	7660.5	15759	6434	8620	11943.5	8943	3662	8298	13977	11315
25554	MICRO.2745.C1	PGSC0003DMB000000156	Pot_ch06	99.17	728857	729338	Endo beta n-acetylglucosaminidase	0	hydrolase, acting on glycosyl bonds [Arabidopsis thaliana]	35.1	not assigned.no ontology	152.5	124	163	160.5	166	141	152.5	157	251	140.5	193	159.5	175	112	150.5	203	130	213	144	153	155	198	185.5	162	150	153.5	149	170	139	118	147.5	193	185	194	141	259	141	155
25555	MICRO.3930.C1	PGSC0003DMB000000087	Pot_ch06	97.37	1760606	1761734	ATM (ATAXIA-TELANGIECTASIA MUTATED)	0	ATM (ATAXIA-TELANGIECTASIA MUTATED) [Arabidopsis thaliana]	35.1	not assigned.no ontology	1247.5	1578	1279.5	1555	1839	2541	2928	2255.5	2172.5	2694.5	1326	2012	2667	1890.5	746	4814	1375	2646	1414.5	1576	1829.5	2864	4663	2518	1287	1104	1119	3625	2479	1139	1666.5	2233	2075	1391	2392	2175	3084	2007.5
25556	MICRO.1227.C1	PGSC0003DMB000000105	Pot_ch01	99.41	102912	103764	SAM (And some other nucleotide) binding motif	0	SAM (and some other nucleotide) binding motif [Medicago truncatula]	13.1.3.4	amino acid metabolism.synthesis.aspartate family.methionine	502	719	889	724	945.5	868	813.5	1133	1437	1007	943	1074	917.5	575.5	537	1303	502	1470	779	916	1145	1252.5	1391	1158	654	725.5	597	1002	1071	733	881	1226	1174.5	1042	569.5	1575	873	1126.5
25557	MICRO.783.C2	PGSC0003DMB000000004	Pot_ch02	94.39	1565043	1564656	Mitochondrial processing peptidase	0	mitochondrial processing peptidase [Solanum tuberosum]	29.3.2	protein.targeting.mitochondria	2931	1754	3264	2735.5	3785	3739	3761	4830	4603	3154	2370	3298	3026	2565	1494	4138	2396	4325	3350.5	2822	3463	5314	5868	3252	3162	2906.5	2562	4023	3244	3422.5	2744.5	3992.5	3785	3263	1724	3966	3515	3638
25558	MICRO.16907.C1	PGSC0003DMB000000669	Pot_ch07	97.81	173810	174220	Conserved gene of unknown function	0	NA	35.2	not assigned.unknown	654	730	789	893	1732	1420.5	1343	667	2166.5	816	766	625.5	1775	472	749	1209	925.5	1785	1412.5	1179	1848	2689	1632	603	1058	1037	1041	2260	848	876	1323	1146	704	1075.5	540	1975	1248	667
25559	BF_TUBSXXXX_0044B06_T3M.SCF	different hits	#N/A	95.34	102874	102553	--	0	NA	35.2	not assigned.unknown	53	62	67	65	80	66	65	88	83	61	66	71	78	59	69	99	53.5	81	63	66.5	68	79	83	57	64	76	67	74	67	53	61	84	82	80.5	58	86	75	58
25560	MICRO.12757.C1	PGSC0003DMB000000047	Pot_ch07	99.61	516371	516887	Serine-threonine protein kinase, plant-type	0	NA	35.2	not assigned.unknown	107	464.5	418	164	306.5	115.5	352.5	137	366	370	861.5	158	266	173.5	232	265.5	226	315	122	230	204	581.5	591	408	192	256	708	436	342	216	279	516	261	609	79.5	507.5	189.5	516
25561	MICRO.2408.C1	PGSC0003DMB000000540	Pot_ch05	98.44	95078	94822	Intracellular protein	0	catalytic [Arabidopsis thaliana]	35.1	not assigned.no ontology	121	394	199	273	333.5	177	168	283.5	467	200	319	223.5	177.5	187	151	360.5	205	444	132	224.5	221	308	358	346	130	186	156	279	223	148	418	363.5	250	290	255	224	253.5	162
25562	E1A_r60_n9(17)	#N/A	#N/A	#N/A	#N/A	#N/A	#N/A	1				2269	3759.5	3851	2521	5629.5	4650	2781	1769	3545	3453.5	4364	4265	2789.5	2954	4706	2210.5	2406	2649	5164	5708	2615	3018	3473	3124	2314	4321	6514	6480	2756	2865	6233	3941	2366.5	4751	6760	2971.5	4114	2641
25563	POCAW12TV	PGSC0003DMB000000363	Pot_ch01	99.39	541683	542011	Breast carcinoma amplified sequence	0	NA	35.2	not assigned.unknown	58	65	78	75	71	71.5	65	64	97	69.5	92.5	73.5	194	64	75	84	61	96	70	82.5	71.5	75	80	70	61	79	61	66	71	62	73	84.5	83	93	69	90	71	68.5
25564	PotatoF1065.scf	PGSC0003DMB000000274	Pot_ch08	100	112397	112766	--	0	NA	35.2	not assigned.unknown	53	54	65	61	59	59	58	53	83	62	72	60	142	55	65	78.5	56	83	62	57.5	61	72.5	68	52	58	70	52	60	69	54	55	67	62	71	50.5	65	68.5	58.5
25565	BF_TUBSXXXX_0022H11_T3M.SCF	PGSC0003DMB000000105	Pot_ch01	98.52	788648	789322	Alpha/beta hydrolase domain containing protein 1,3	0	NA	35.2	not assigned.unknown	44	60	62	57	52	57	54	50.5	72	65	69.5	55	69	52	64	71.5	51	84	52	59	56	66	65	61	50	62	48	58	66	57	55.5	76	63	68.5	53	73	67	52
25566	MICRO.7782.C1	PGSC0003DMB000000159	Pot_ch03	98.07	18415	19036	D-alanyl-D-alanine endopeptidase	0	D-alanyl-D-alanine endopeptidase [Arabidopsis thaliana]	29.5	protein.degradation	292	372	441.5	344	472	474.5	413.5	431	879	578	486	475.5	545	287	326.5	671	368	1047	445	589	774	975	623	564	350	423	281	467	520.5	469	518	639.5	566.5	523	372	744.5	510	583
25567	MICRO.2592.C1	PGSC0003DMB000000297	Pot_ch12	100	768602	768871	Malic enzyme	0	NADP-malic enzyme [Lycopersicon esculentum]	8.2.10	TCA / org. transformation.other organic acid transformaitons.malic	673	475.5	951	870	1169	1084	989	910	1833	1251	602	1014	1414	583.5	581	1314	595	2416	1046.5	1156	1580	2200	1554.5	1114	800	859	634	1159.5	1269.5	945	1159	1405	1505	854	946	1280	1117	1260
25568	MICRO.15550.C1	PGSC0003DMB000000234	Pot_ch04	100	822598	822311	Zinc finger protein	0	Zinc finger, DHHC-type [Medicago truncatula]	27.3.99	RNA.regulation of transcription.unclassified	182	164.5	284.5	211.5	368	302.5	314.5	280	506.5	252	131	304	359	147.5	122	409	176	522	286	356	344	627.5	420	291	199.5	234.5	216	315	293.5	268	376.5	361	397	256	194	328	374	301
25569	bf_mxlfxxxx_0008f12.t3m.scf	No Significant Hit	#N/A	NA	NA	NA	Conserved gene of unknown function	0	NA	35.2	not assigned.unknown	39.5	48	55	52.5	50	46	42	43	50	43	55	46	76	52	57	52	46	62	45	46.5	47	52	51	46	45	54	45	45	55	45	43	54	48	52.5	46	55	55	49
25570	MICRO.11324.C1	PGSC0003DMB000000032	Pot_ch04	100	623314	622844	Taxadien-5-alpha-ol O-acetyltransferase	0	putative hypersensitivity-related protein [Arabidopsis thaliana]	20.1.99	stress.biotic.misc	64	56	94.5	57	72	113	81	57	93	59	61.5	58	95	55	58.5	82	72	116.5	105	74	70	93	74	83	64	102	53	71	107	65	63.5	62	59.5	94	51	80	91	65
25571	MICRO.391.C3	PGSC0003DMB000000018	Pot_ch04	99.15	2904464	2905399	Homeodomain	0	Homeodomain-like [Medicago truncatula]	28.1	DNA.synthesis/chromatin structure	386	532.5	613	547	695	524	450	755	1131	740	702.5	717	585	431	458	878	510	1036	640.5	692	753.5	1138	947.5	746	532.5	517	414	725	716	455	781	921	871	653	606	679	619	702
25572	ETG05_36762(5)	#N/A	#N/A	#N/A	#N/A	#N/A	#N/A	1				43	48	54	64	46	47	48	47	54	48	59	47.5	79	48	53.5	58.5	47	63	46.5	50	55.5	57	51	48	48.5	60	45	48	58	47	47	56	52	58	47	52	59	48
25573	bf_mxflxxxx_0069a07.t3m.scf	No Significant Hit	#N/A	NA	NA	NA	Transcription factor	0	NA	35.2	not assigned.unknown	41	44	50	57	47	43	43.5	47	46	47	64.5	46	52.5	47	51.5	56.5	51.5	57	45	45.5	42.5	50	47	46	41	55	46.5	44	55	45	48	0	52	52	45	52	56	47
25574	bf_acdcxxxx_0060g12.t3m.scf	PGSC0003DMB000000135	Pot_ch08	99.1	1242507	1242173	Gene of unknown function	0	NA	35.2	not assigned.unknown	80	50	57	75	45	78	46	55	61	76	73	50	128	57.5	63	160.5	50	70	84	56.5	49	57	104	45	74	72.5	66	94	105	66.5	49	105	64	55.5	52	82	62	89
25575	MICRO.507.C1	PGSC0003DMB000000105	Pot_ch01	97.73	1328811	1329735	Conserved gene of unknown function	0	hypothetical protein MtrDRAFT_AC126013g23v2 [Medicago truncatula]	35.2	not assigned.unknown	2431	891	3355	2012.5	4320	2315	2309	3084	4421.5	1548	951	2382.5	1966	1418	730.5	2037	1992.5	3786	4434	3017	4444	6533	3234	1710	1839	1956.5	2467.5	2738	1943	2481	1462.5	2185	1648.5	1574	1804.5	1563	2111	2879.5
25576	bf_stolxxxx_0011H10.t3m.scf	No Significant Hit	#N/A	NA	NA	NA	--	0	NA	35.2	not assigned.unknown	40.5	47	55	58.5	51	49	47	45	50	47	61.5	48	184.5	49	56	61.5	49	67	48	46	47	55	50	48	47	55	45.5	48	57	47	46	55	48.5	55	46	57	58	45
25577	bf_suspxxxx_0038f11.t3m.scf	PGSC0003DMB000000488	Pot_ch01	99.68	327168	326538	RWP-RK domain-containing protein	0	NA	33.99	development.unspecified	41	52	60	62	51	49.5	48	47	63	51.5	69	51	72	50	55	68	47	76	52	52	51	58	53	50.5	49	59	48	50	62	50	46.5	65	49.5	60	50	62	63	48
25578	bf_mxflxxxx_0046e03.t3m.scf	PGSC0003DMB000000140	Pot_ch12	95.93	1274525	1274693	--	0	NA	35.2	not assigned.unknown	49	85	82	142	75	97	157	70	285	208.5	60	179.5	157	104	146	288	177	247	118	143.5	142	396	211	148	133	116	202.5	182.5	79	68	46.5	149	150	135	116	118.5	109.5	221
25579	MICRO.12534.C1	PGSC0003DMB000000017	Pot_ch11	98.77	299487	299972	Calcium/calmodulin-dependent protein kinase kinase	0	ATP binding / kinase/ protein kinase/ protein serine/threonine kinase/ protein-tyrosine kinase [Arabidopsis thaliana]	29.4	protein.postranslational modification	39	50.5	57.5	57.5	49	48	46	49.5	53	45.5	62	46	57	50	57	60	46	67	44	48	49	52	50	50	47	58	46	48	57	45	48	57	49	52	49	64	60	49
25580	MICRO.11295.C1	PGSC0003DMB000000773	SL2.10ch10	98.13	123982	124569	Chloroplast ferredoxin I	0	chloroplast ferredoxin I [Nicotiana tabacum]	1.01.05.02	PS.lightreaction.other electron carrier (ox/red).ferredoxin	6302.5	9456	9292	5924	11537	11927	17735	9207	34879.3	14361	6699.5	12976	7713	14042.5	7801	17918	13233	20235.5	10552	9974	22737	27364.3	11658	11413	8584	9783	11583	10036.5	14002	10724	7514.5	17256	16481	13107.5	6004.5	11465	16400	14552
25581	MICRO.12034.C1	PGSC0003DMB000000179	Pot_ch04	99.36	696820	697446	Gene of unknown function	0	NA	35.2	not assigned.unknown	65	195.5	406	143	527	156.5	246	292.5	755	62	139	410	81	55.5	72	87.5	301.5	693	207	325.5	412	572	288	368	64	78	98	182	176	76	438	128	509	316	244	81.5	444	190
25582	MICRO.6613.C1	PGSC0003DMB000000541	Pot_ch01	100	75286	75788	Conserved gene of unknown function	0	probable TCP1-chaperonin cofactor A [imported] - Arabidopsis thaliana	35.2	not assigned.unknown	1194	1194.5	1592	1532	2273	1505	1695	2242	2545.5	1667	1512	1768	1598	1101	922	2536	1255	2482	1720.5	2188	1838	3340	2797	1892	1507.5	1412	1553	2429	1683	1500	2229	2094.5	2152	1605	1662	2024	1683	1874.5
25583	MICRO.135.C4	No Significant Hit	#N/A	NA	NA	NA	Gene of unknown function	0	NA	35.2	not assigned.unknown	43	156	57	146	50	232	53	139	53	244	64.5	208	92.5	223	52.5	59.5	47	70	53	224	350	637	69.5	218	60	49.5	46.5	47.5	80.5	154	198	253	256.5	57.5	176	401.5	216.5	251
25584	MICRO.13903.C2	PGSC0003DMB000000040	Pot_ch03	100	1022671	1023252	Phosphatidylcholine: Diacylglycerol Acyltransferase	0	Os09g0444200 [Oryza sativa (japonica cultivar-group)]	11.8	lipid metabolism.'exotics' (steroids, squalene etc)	3028	2025.5	2307	1851.5	6514.5	5366	4422	6991	12817.5	7131	7489	2321	2182.5	2280	1507	3077.5	6877	9815	3406	7665	4655	4846.5	3662	7177	4603.5	1986	1568	2658.5	6434.5	4842.5	2666	8308.5	3022	6778	7325	7921	5662.5	6334.5
25585	STMHA71TV	PGSC0003DMB000000058	Pot_ch07	98.54	2164474	2165293	70 kDa subunit of replication protein A	0	NA	35.2	not assigned.unknown	158	181	123.5	167	230.5	193.5	144	134	259	357	154	107	290.5	165	241	417	101	200	359	263	217	437	211	321	209	95	192	199	104	181	112.5	229	337.5	310	386.5	729	313.5	233.5
25587	MICRO.11866.C1	PGSC0003DMB101000060	Pot_ch01	100	205149	204641	AMP-activated protein kinase, gamma regulatory subunit	0	SNF4 [Arabidopsis thaliana]	29.4	protein.postranslational modification	2012	1310.5	2088	2010	3092	2654	2917	3019	4087	2458.5	1712	2335.5	2693	1891	1446	3594	2089	4020	3100	2865	3571	4711	3638	2546	2501.5	2069.5	1982.5	3153.5	2906	2738	2775	3149	2931	2320	1483.5	2971.5	2531	3324
25588	STDB005F17u.scf	PGSC0003DMB000000316	Pot_ch02	97.59	525134	524762	Upstream activation factor subunit UAF30	0	NA	35.2	not assigned.unknown	90	72	148.5	126	169	181	144	178.5	168	128.5	101	124	143.5	96.5	79	124	98	195	79.5	156	98	256	255	124	146	100	99	216	151.5	150	99.5	163	186.5	128	124	108.5	162	130
25589	cSTE17K14TH	PGSC0003DMB000000225	Pot_ch08	97.02	819088	818486	RD22	0	RD22-like protein [Vitis vinifera]	20.2.3	stress.abiotic.drought/salt	6238	10349	2902	3203	14597	12421	13955	14369	4777	2042	11241	12623	10277	8746	819	8615	3613	14312	15947	3915	15712	11684	9667	20037.8	10898	2619	4068	5799	5308	3815	9056.5	23691	5540.5	11715.5	4313	19456.8	23164.7	8771
25590	MICRO.3749.C1	No Significant Hit	#N/A	NA	NA	NA	--	0	NA	35.2	not assigned.unknown	40	46	55.5	56.5	48.5	47	44	42.5	56	46	57	49	65.5	44	53	54.5	49	60	44	51	47	53	48	48	44	53	47	46	56	45	46	52	49	55	45	56.5	57	50
25591	bf_stolxxxx_0067b09.t3m.scf	PGSC0003DMB000000319	Pot_ch09	98.49	221380	221183	PG1 protein	0	Os12g0525300 [Oryza sativa (japonica cultivar-group)]	35.2	not assigned.unknown	8935	5080	9483	11660.5	10528	7931.5	6544	6289.5	8931	7648	5312	14402	7390	5335.5	8955	10040	8702.5	11515	9844.5	10850.5	20405.1	10176	8688	8481	10174	10337	2529	8223	7858	7636	6251.5	8386	11274.5	12859.5	21341.7	10413	5993	6831
25592	MICRO.3326.C2	PGSC0003DMB000000697	Pot_ch01	96.04	142707	142430	SKIP interacting protein 4	0	NA	35.2	not assigned.unknown	44	52	63	62.5	53	51	47.5	51.5	69.5	50	63	54	74	51	55	72	53	72	55.5	52	57	64	54	53	52	64.5	53	53	64	56	53	60	61	57	59	57	63	53
25593	ACDA01859C11.T3m.scf	PGSC0003DMB000000017	Pot_ch11	96.58	658940	659256	Auxin response factor	0	Auxin response factor 16, putative, expressed [Oryza sativa (japonica cultivar-group)]	17.2.3	hormone metabolism.auxin.induced-regulated-responsive-activated	68	93	125	121	105	103	101	108.5	158	113	102	120	135.5	86	95	137	117	186	100	128	157.5	184	130	116	90	95	72	97	114	104	102	162	146	131	114	169	105.5	119
25594	MICRO.3582.C1	PGSC0003DMB000000480	Pot_ch04	99.39	363191	363850	Pheophorbide A oxygenase	0	Rieske [2Fe-2S] region [Medicago truncatula]	26.3	misc. other Ferredoxins and Rieske domain	494	1303	1305	771	925	1320	664	831.5	2111.5	1373	1863	1007	1091.5	754	1062	1514	1032	1934	1046.5	1154	2182	1645	1136	1712	769	1019.5	508.5	934	1596.5	1048.5	1087	1280	1645.5	1157.5	1184	1420	1082	1138
25595	MICRO.3711.C1	PGSC0003DMB000000047	Pot_ch07	98.56	1802865	1802311	Joka8	0	Joka8 [Nicotiana plumbaginifolia]	27.3.06	RNA.regulation of transcription.bHLH,Basic Helix-Loop-Helix family	40	47	56	53	48	46	46	44	56.5	49	58	73	58	48	54	59	52	60	48	46	49	52	46	45.5	46	55	47	47	54	47.5	48	55.5	50	55	46	58	56.5	49
25596	MICRO.2979.C1	PGSC0003DMB000000076	Pot_ch07	98.59	272844	272418	Conserved gene of unknown function	0	GTP binding [Arabidopsis thaliana]	30.5	signalling.G-proteins	1597	807	2242	1479	2174.5	3003	2518.5	1475	3831	1403.5	730	1020.5	2654	2003	1029	2258	1567	2855	2094	1483.5	3417.5	4135	2689	1563	1376	2121	1317	2347	2674.5	3046	1518	2190	2145.5	1647	579.5	1882	1891.5	2101
25597	BPLI8N12TH	PGSC0003DMB000000040	Pot_ch03	92.09	2298125	2298432	Delta TIP	0	putative delta tonoplast intrinsic protein [Solanum habrochaites]	34.19.2	transport.Major Intrinsic Proteins.TIP	198	548	1639	420	543	769	835	495	1215	908	508	387	790	1232	375.5	1260	591	760	869.5	733	1720	1190	1244.5	876	454	1206	357	829.5	1603	837.5	268.5	1040	602	1194	175.5	1185	1015	803
25598	MICRO.6098.C1	PGSC0003DMB102000010	Pot_ch01	99.29	3019633	3019210	Ormdl	0	OSIGBa0103M18.2 [Oryza sativa (indica cultivar-group)]	35.1	not assigned.no ontology	1568	3146	2725.5	2186.5	3038	1967	2470	3740	3931.5	3121	3341	2345.5	2331	2252	1759	3803	2793	3766	2548	2969.5	3450	4671	4149	3324	2384	2249	2124	2960.5	2728	2221.5	2949.5	3519.5	3551.5	2496.5	3508	3458	2877.5	2306.5
25599	MICRO.17780.C1	No Significant Hit	#N/A	NA	NA	NA	--	0	NA	35.2	not assigned.unknown	43	50	60	56	61.5	49	48	52	88	50.5	61	50	90	50.5	59	59	49	66	45.5	49.5	46	52	53	50.5	47	60	46.5	46	57.5	51	45	65	52	55	45.5	56	57	53
25600	MICRO.10507.C1	PGSC0003DMB000000147	Pot_ch08	97.89	668784	670062	2,4-dihydroxyhept-2-ene-1,7-dioic acid aldolase	0	unknown protein [Arabidopsis thaliana]	35.1	not assigned.no ontology	619	276	625	717.5	1130	841	917	1160	884	577	360	556	811	482	271	970	384	956	1187	765	763.5	1372.5	1345.5	653	817	541	653	1223	794	990.5	724	1018	688	599	457	733	1035.5	880.5
25601	bf_acdaxxxx_0066b09.t3m.scf	PGSC0003DMB000000201	Pot_ch08	96.45	400132	400883	Agenet domain containing protein	0	NA	35.2	not assigned.unknown	68	73.5	86	76	78	64	60	61	120	72	80	72	117	64	87	97.5	69	95	76	86	86	93	70	68	71	81	64	80	77	60	73	79.5	85	84	77	112	77.5	70
25602	POCAL35TP	PGSC0003DMB000000149	Pot_ch10	98.87	738326	737798	Protein phosphatase-2c	0	catalytic/ protein phosphatase type 2C [Arabidopsis thaliana]	29.4	protein.postranslational modification	71	63	108	101	81.5	106	73.5	102	111	87.5	94.5	85.5	194	59	73	110	69	134.5	96.5	107	98	144	140	111	89	106.5	60	105.5	106.5	109	90	101	91	113	85	147.5	104	117
25603	bf_cswbxxxx_0032h02.t3m.scf	PGSC0003DMB000000445	Pot_ch08	99.51	361636	361232	Plant sec1	0	NA	35.2	not assigned.unknown	101	184	213	189.5	216.5	172	152	205	401	190	216.5	219.5	223	150.5	186	359	174.5	326	228	230	257	286	235.5	218	159	141	130	208	174	129	213.5	293.5	305	230.5	210	413	206	225
25604	STMGV96TV	PGSC0003DMB000000040	Pot_ch03	97.51	2344694	2345095	Cyclin A	0	cyclin [Medicago sativa subsp. x varia]	31.3	cell.cycle	160	68	184	173	200	154	180	225	136	180	71	199.5	233	108	76	332.5	70	239	276.5	198	189	378.5	438	117	182	171	132	340.5	200	174	204	328	267	144	90.5	186	281	255.5
25605	MICRO.1149.C6	PGSC0003DMB000000149	Pot_ch10	98.99	56684	56980	Polyubiquitin	0	ubiquitin [Oryza sativa]	35.2	not assigned.unknown	799	775	3616	3010	4073	3301	1219	1649	5332.5	1158	2606	2879	1182.5	988	753	1635	2944.5	4844.5	3410	1393	1464.5	2500	5339	1366	1138	1175	2437	4330	1121	1129	2997	1386	4230.5	1268	2660.5	1301	3981	3337.5
25606	STMGB46TV	PGSC0003DMB102000083	Pot_ch02	99.06	68872	69190	Mitochondrial carnitine/acylcarnitine carrier protein	0	binding / transporter [Arabidopsis thaliana]	34.9	transport.metabolite transporters at the mitochondrial membrane	389	279	641	723	556.5	584	510	828.5	998	905	289	392	466	535	578	588.5	333	854	486	503	366	724	1444.5	461	692	358	543.5	1163.5	688.5	577	406.5	983	882	429	285	490	702.5	802
25607	MICRO.124.C1	PGSC0003DMB000000048	Pot_ch08	100	1312719	1312400	Beta 1,3-glycosyltransferase I	0	beta 1,3-glycosyltransferase-like protein I [Solanum lycopersicum]	29.4	protein.postranslational modification	562	386	644	710.5	1092	696	732	1146	1366	838.5	585	673	780.5	577	373	1115	633	1361	892	809	792	1282	1256.5	830	612	554.5	628	976.5	679	721	663	1072	944	755.5	747	1014	819	783
25608	bf_arrayxxx_0046f12.t7m.scf	PGSC0003DMB000000431	SL2.10ch04	99.56	258437	258213	6-phosphogluconate dehydrogenase, decarboxylating	0	6-phosphogluconate dehydrogenase [Glycine max]	7.1.03	OPP.oxidative PP.6-phosphogluconate dehydrogenase	657	640	685.5	628.5	724.5	704	773	1050.5	1299.5	857.5	811	761	873.5	562	580.5	1400	733.5	1404	579	1012	1184	1537.5	1002.5	904.5	587.5	714.5	956.5	808.5	591	860	955	1023	633	1228	490	1312	787.5	726
25610	MICRO.17598.C1	No Significant Hit	#N/A	NA	NA	NA	--	0	Os02g0634900 [Oryza sativa (japonica cultivar-group)]	29.5	protein.degradation	39	46	53	55	44	45.5	45	44	51	45.5	53.5	46	59	46.5	53	58	46	55	42	43.5	45	55	48	47	44	54	45	46	52.5	47	43	54	47	56	49.5	53.5	55	47
25611	MICRO.1779.C2	PGSC0003DMB000000527	Pot_ch02	98.39	101589	101094	Pyrroline-5-carboxylate reductase	0	Pyrroline-5-carboxylate reductase (P5CR) (P5C reductase)	13.1.2.2	amino acid metabolism.synthesis.glutamate family.proline	585	302	553.5	575.5	869.5	617	751	843	626	492	369	572	598	329	224.5	916.5	280	914.5	658.5	586.5	661	1344	994.5	611	591	459	607	807	554.5	686	586	923	852	451	524	591	734.5	670
25612	MICRO.11336.C2	PGSC0003DMB000000433	Pot_ch11	100	31377	32170	Chitinase 1	0	Glycoside hydrolase, family 18 [Medicago truncatula]	35.2	not assigned.unknown	376	4827.5	2658.5	2653	1136.5	356	2000	3701	3177	1719.5	1268	2516	2849	1004	1263	1188.5	1070	1676	453	2087	535	2319	1694	1878	1130	1785	1974	953.5	5380.5	338	1324	565	5155.5	547	2149	777	967	3386
25613	POCBA13TV	PGSC0003DMB000000073	Pot_ch01	99.16	122582	123056	Magnesium transporter	0	metal ion transporter [Arabidopsis thaliana]	34.14	transport.unspecified cations	187	260	373	263	370.5	329	299	390	515	364	389	330	319	262.5	204	423	295	506	307	367	511	607	464	393	265	321	224	382	393	291	306	415	377	353	328.5	430	386	311
25614	MICRO.15168.C1	PGSC0003DMB000000202	Pot_ch05	98.67	26343	26642	Laccase 90c	0	diphenol oxidase laccase [Glycine max]	16.1	secondary metabolism.simple phenols	42.5	50.5	64	57	52	48	47	47	54	49	60	51	89	48.5	55.5	58.5	47	61	49	53.5	47	54	51	50	47	56	47.5	52	58	77	45.5	60	52	57	54	81	61	51
25615	ACDA04046B02.T3m.scf	PGSC0003DMB000000004	Pot_ch02	93.19	1159103	1158880	Ubiquitin-protein ligase	0	NA	35.2	not assigned.unknown	146.5	111.5	216.5	156	206	183.5	134.5	131	315	191	160	168	246	123	121	202	150	241.5	178	172.5	184	247	212	144	152	166	112	197	164	121.5	153	218	181	195	157	288	184	156
25616	MICRO.7526.C1	PGSC0003DMB000000928	#N/A	NA	NA	NA	--	0	NA	35.2	not assigned.unknown	44	47	55.5	55	44	43.5	44	45	49	43.5	69	46	50	48	51	54	44	60.5	44	46.5	45	50	47	45	44	54.5	46	47	53	45	41	56.5	50	52	46.5	56	53	47
25617	MICRO.9210.C3	PGSC0003DMB000000133	Pot_ch11	98.05	16511	15742	RING-H2 finger protein ATL1L	0	Zinc finger, RING-type [Medicago truncatula]	29.5.11.04.02	protein.degradation.ubiquitin.E3.RING	40	70.5	60	56	47	45	51.5	46.5	53.5	46	61	46	84	47.5	53	60	48	64.5	46	47	45	53	53	45	44	58	44	46.5	54	48	48	55.5	48	55.5	54	61	59	48
25618	bf_mxflxxxx_0058f04.t3m.scf	PGSC0003DMB000000241	Pot_ch02	92.34	594742	595001	--	0	NA	35.2	not assigned.unknown	45	51	290.5	239	223	50	129	51	65	53	135	47	116	217.5	58.5	374	49	87	323.5	183	297	68	66	52	52	101	180	46	183	163	79	175	53	60	290.5	181	162	49
25619	MICRO.3426.C4	PGSC0003DMB000000081	Pot_ch08	99.43	155665	155136	Gene of unknown function	0	NA	35.2	not assigned.unknown	196	307	377.5	170	528	387.5	310	377	647.5	415	480	330	520	312.5	311.5	600	214	560.5	257	360.5	379	563	577	450	351	242	224.5	527	303	166	338.5	603	621	396	396	584	454	232
25620	SSBN001B20u.scf	PGSC0003DMB000000341	Pot_ch08	95.76	191542	191095	Gene of unknown function	0	NA	35.2	not assigned.unknown	70.5	90	82	273	100.5	96	73	82	111	101.5	113	82	128	80	99.5	153	75	173	332	74	100	139	127	86	83.5	80	76	74	90	278.5	75	118	118	75	103.5	112	110.5	290.5
25621	MICRO.6787.C1	PGSC0003DMB000000092	Pot_ch01	99.59	1645350	1644862	Serine/threonine-protein kinase cdk9	0	CRK1 protein [Beta vulgaris subsp. vulgaris]	29.4	protein.postranslational modification	73.5	56	91	76.5	68.5	74	65	57	93.5	69	73.5	65	100	71	83.5	86	76.5	95	76	74	81	92.5	74	59.5	69	83	60	79	73	62.5	64	72.5	67	91	65	83	78	66.5
25622	cPRO13E1TH	PGSC0003DMB000000034	Pot_ch12	96.82	1745313	1745909	Proteasome subunit alpha type	0	20S proteasome alpha 6 subunit [Nicotiana benthamiana]	29.5.11.20	protein.degradation.ubiquitin.proteasom	481	455.5	359	378	495	675	379	826.5	866.5	642	578	725	341	274	370	625.5	408	979	468	455.5	384	1230	1063	442	541	618	664	969	361	603	462	963	794.5	586	423	576	459.5	704
25623	MICRO.6556.C1	PGSC0003DMB101000130	Pot_ch09	100	896202	895702	Gene of unknown function	0	CKI1 (CASEIN KINASE I); casein kinase I/ kinase [Arabidopsis thaliana]	29.4	protein.postranslational modification	1490	1332	1592	1458	1865	2176	2099	3085	3928.5	2236.5	2367	1806	1674	1569	1044	2594	1717.5	4820	2351	2481	2399	3278	2686	2604	1913	1388	1709	2007	1795	1960	2094.5	2838.5	2231.5	1788	1807	3707	2418	2931
25624	MICRO.17302.C1	PGSC0003DMB000000512	Pot_ch05	98.6	368966	369392	Pleiotropic drug resistance protein 1	0	PDR-type ABC transporter 2 [Nicotiana tabacum]	34.16	transport.ABC transporters and multidrug resistance systems	602.5	544	335	742	868.5	810.5	596	1214	519	1530	1187	1161.5	992	1117	688	1764	317	698	946	1000.5	976	2389.5	2024.5	479.5	1147	1020	532	1647	991	642.5	455	1346	1918	348	1467	1455	1009.5	378
25625	BPLI5P13TH	PGSC0003DMB000000835	SL2.10ch01	93.37	57906	57500	SET domain-containing protein	0	unknown protein [Arabidopsis thaliana]	35.1.13	not assigned.no ontology.SET domain-containing protein	51	57.5	64	66	57	66	54	51	83.5	62	74.5	53	85	53	61	82	57	106.5	56	53.5	59	77	67	55	58	61	52.5	52	63	66	53.5	65	55	63	53	63	70	57.5
25626	MICRO.2362.C1	PGSC0003DMB000000008	Pot_ch10	100	1906230	1906049	Exonuclease	0	exonuclease [Arabidopsis thaliana]	28.99	DNA.unspecified	122.5	100	200	139	216	238	236	170	202	182	125	194.5	278	139.5	91.5	280.5	124	339	208	195	177	380	341	168	152.5	201	124	285.5	230	213	182	256	217	160	96	222	242	207
25627	STMJN81TV	PGSC0003DMB000000312	Pot_ch10	99.6	318654	318903	Zinc finger (Ran-binding) family protein	0	NA	35.2	not assigned.unknown	51.5	50	67	69	65.5	59	69	62	75.5	52	64.5	63	70	52	58	72	57	88.5	66	61	57	109	80.5	55	58	66	55	73	68	62	61	62.5	62	64.5	50	68	81.5	54
25628	MICRO.4193.C1	PGSC0003DMB000000101	Pot_ch11	99.38	718411	718730	Superoxide dismutase [Cu-Zn]	0	superoxidase dismutase [Lycopersicon esculentum]	21.06	redox.dismutases and catalases	2817	1216	2375	1904	2898	2334	2666	3863	5092	1952	1017	2760	2774.5	1258.5	1536.5	4007	1259	5106	2469	2563.5	3225	3623	4837.5	2233.5	3104	2046	2257.5	3599	2945.5	3271	2301.5	3569	2381	3123	2038.5	3624	2931.5	2685
25629	bf_mxlfxxxx_0056c01.t3m.scf	PGSC0003DMB101000042	Pot_ch05	93.67	19959	19590	ORF285	0	NA	35.1	not assigned.no ontology	51	62	68	76	60	48	60	63	112.5	46.5	84	62	68.5	136.5	70.5	55	70.5	103	63	89	69.5	56	64	66.5	47	56	76	57.5	54	48	76	56	58	120	49	84.5	60	89
25631	POABM67TV	PGSC0003DMB000000313	Pot_ch07	99.12	532610	531929	Storekeeper protein	0	storekeeper protein [Solanum tuberosum]	35.2	not assigned.unknown	754	511	892	842	1337	981	1128.5	1195	1437	865	715	1051.5	1075.5	710.5	433.5	1517	830	1898	1083.5	1138.5	1282.5	2228	1777	963	879.5	804	831	1437	1074	906	1154	1352	1050.5	703	613.5	1206	1207	1026
25632	MICRO.6464.C1	PGSC0003DMB000000499	Pot_ch01	99.37	166615	165983	Glycosyl hydrolases family 17 protein	0	unknown protein [Arabidopsis thaliana]	35.2	not assigned.unknown	283	176	280	277	314	279.5	305	393	601.5	291	202	345.5	311.5	247	165	466	268	654.5	415	291.5	459	609	446.5	290	303	225.5	286	329	360.5	362	293.5	307.5	376	205	202.5	418.5	381	283.5
25633	MICRO.13956.C2	PGSC0003DMB000000207	Pot_ch09	98.88	548148	547793	Exonuclease	0	exonuclease/ nucleic acid binding / zinc ion binding [Arabidopsis thaliana]	28.99	DNA.unspecified	135	278	334	360	536.5	300	178.5	236	198	166	133	589	502	112	242	700	104	346.5	159.5	161	502	743	641	170	171	275	198	577.5	382.5	146	220	232	590	338	158	215	197	208.5
25634	MICRO.3768.C1	PGSC0003DMB000000717	Pot_ch12	97.64	104594	105307	Dead box ATP-dependent RNA helicase	0	ATP binding / ATP-dependent helicase/ helicase/ nucleic acid binding [Arabidopsis thaliana]	27.1.2	RNA.processing.RNA helicase	68	62	88	84	97	71	74	73.5	82	69	76.5	72	104	69	78	92.5	64	108	83	81	84.5	98	83	62	63	77	66.5	76	87	69.5	76	89	75	79	67.5	108	88	73.5
25635	cSTE6G17TH	PGSC0003DMB000000313	Pot_ch07	94.21	229720	230285	Serine-threonine protein kinase, plant-type	0	ATP binding / kinase/ protein kinase/ protein serine/threonine kinase/ protein-tyrosine kinase/ sugar binding [Arabidopsis thaliana]	26.16	misc.myrosinases-lectin-jacalin	44	55.5	64	59	48.5	51	50	50	60	53	70	58	94	50	59	69	48	88.5	53	52	53	64	58	49.5	52	60	46	48	61.5	56	48	63.5	70	60.5	51	54	75	49
25636	MICRO.8128.C1	PGSC0003DMB000000127	Pot_ch03	98.59	1093775	1094128	Sec61 gamma subunit	0	protein translocase [Arabidopsis thaliana]	29.3.4.99	protein.targeting.secretory pathway.unspecified	700	358	244.5	249	365	272	1052	307	468	703	409.5	328.5	241	161	384	400	199.5	455	351	989	920	1214	545	279	829.5	233	217	381	842.5	1082	278.5	328.5	248	657	192	1008	314.5	909.5
25638	MICRO.3621.C2	PGSC0003DMB000000617	Pot_ch03	98	256065	256815	Ubiquitin	0	UBQ8 [Arabidopsis thaliana]	29.5.11.01	protein.degradation.ubiquitin.ubiquitin	206	175.5	140	124	128	158.5	144.5	134	246.5	171	491.5	105.5	201.5	134	155	198	164	278	154.5	179.5	206.5	375	175	171	116	171	140	155.5	151	169	121.5	175	117	181.5	90	251.5	194	203
25639	cSTA9B11TH	PGSC0003DMB000000334	Pot_ch09	100	218758	218963	Inositol-1,4,5-triphosphate-5-phosphatase	0	hydrolase/ inositol or phosphatidylinositol phosphatase [Arabidopsis thaliana]	28.1	DNA.synthesis/chromatin structure	168	88	136	151	177	138	162	173.5	173	140	126	189	192	105	81	194	83	258.5	154.5	147	159	252	206	126.5	144	141.5	105	177	191	120	137	181	197.5	138	105	159	176	169
25640	MICRO.2.C1	PGSC0003DMB000000168	Pot_ch11	96.38	367669	367228	ADP,ATP carrier protein	0	NA	2.1.2.05	major CHO metabolism.synthesis.starch.transporter	7370	3035	6483	5939	10412.5	9032	8023.5	8782	10514	5681	3671	7022.5	7750.5	5139	3276	10996	4823	10155	10683	7422	13839	16183.5	11464	6692.5	6946.5	6580	5664	10545	9956.5	11483	8114	13252	7532	6292	3576	11490	9437	8584.5
25641	MICRO.10220.C1	PGSC0003DMB000000004	Pot_ch02	99.8	3653331	3652831	Bromodomain-containing protein	0	unknown protein [Arabidopsis thaliana]	27.3.52	RNA.regulation of transcription.Global transcription factor group	1072.5	1719	2241	1468	2027	1438	1528.5	2016	2661	1794	1842	1921.5	1700	1447	1061	2671.5	1519	2521	1978.5	2079	2781	3314	2577.5	2272.5	1444.5	1411	1584.5	2285	1622	1320	2110	2230.5	2196	1889	1807.5	2554	1781	1719
25642	MICRO.10167.C1	PGSC0003DMB000000076	Pot_ch07	98.86	1953356	1953795	Dead box ATP-dependent RNA helicase	0	ATP binding / ATP-dependent helicase/ helicase/ nucleic acid binding [Arabidopsis thaliana]	28.1	DNA.synthesis/chromatin structure	429	142.5	425.5	376	795	594	700	631	508	333.5	289.5	479	637	367	153	644	292.5	670	792	483	533	1289	1096	344.5	481	474.5	446.5	961.5	455	607	485	549	491	330	209	510	736	466
25643	SDBN003H05u.scf	No Significant Hit	#N/A	NA	NA	NA	--	0	NA	35.2	not assigned.unknown	39	47.5	54	57	45	45.5	47	52	50	42	63	44	51	49	56.5	53	47	69	47	46	45	47	50	46	43	52	46	47	54.5	46	42	52	50.5	55	44	55	59	47
25644	MICRO.11835.C2	No Significant Hit	#N/A	NA	NA	NA	N	0	NA	35.2	not assigned.unknown	42	47	58	52	47	47	43	46	68	48	68	48	62	47	63	60	45	71	49	46	44	53	55	47	44	55	45	47	54	47	47	61	49	54	45	53.5	59.5	49
25645	MICRO.8911.C1	PGSC0003DMB102000106	Pot_ch10	99.15	1337688	1336869	5-alpha-reductase	0	5-alpha-reductase [Solanum chacoense]	17.3.01.01.01	hormone metabolism.brassinosteroid.synthesis-degradation.BRs.DET2	51	52	67	67	61	61	54	56	76.5	52	67	55	87	56.5	58.5	69.5	56	118	61	56.5	55	71.5	72.5	54.5	58	66	52	67	70	58	59	66	64.5	63.5	57	68	67	55
25646	MICRO.6649.C2	PGSC0003DMB000000098	Pot_ch01	93.2	1386979	1387228	OJ000315_02.20 protein	0	Ribonuclease H; Ribosomal protein L9 N-terminal-like [Medicago truncatula]	35.1	not assigned.no ontology	361	379	436	431	471	453	429	559	911	478	328.5	604	567	298.5	236	883	398	1138.5	531	495	814	1002	649	489	421.5	404	311	524.5	718.5	476	475.5	657	768	470	367	574.5	518.5	553
25647	MICRO.7163.C2	PGSC0003DMB000000189	Pot_ch04	97.16	786108	785263	ZFP4 (ZINC FINGER PROTEIN 4)	0	ZFP4 (ZINC FINGER PROTEIN 4); nucleic acid binding / transcription factor/ zinc ion binding [Arabidopsis thaliana]	27.3.11	RNA.regulation of transcription.C2H2 zinc finger family	46	50	64.5	71.5	63	55	53	62	80	53	64	71.5	72	48	58.5	66.5	56	104	58.5	72.5	61.5	96	62	55	53	62	53	58.5	72	52	56.5	61	73	71.5	56.5	71.5	75.5	70
25648	MICRO.14308.C1	PGSC0003DMB000000575	SL2.10ch06	99.26	135799	136874	Fasciclin-like arabinogalactan protein 1	0	arabinogalactan protein [Gossypium hirsutum]	10.5.1	cell wall.cell wall proteins.AGPs	2762	1003	2821	3345	4638	4030	4247	6214	5916	3242	932	2356	3660	2457	1835	5277	2006.5	6323	4349	3638.5	5361	6985	5917	3500	3116	3034.5	1842	5319	5459	4163.5	4123	4894	2748.5	2701	2121.5	5877	3722	3693
25649	bf_arrayxxx_0071g11.t3m.scf	No Significant Hit	#N/A	NA	NA	NA	IMP dehydrogenase	0	NA	35.1	not assigned.no ontology	60	74	91.5	71	73	97	79	64.5	118.5	93	93	76.5	112.5	64	78	115	73	158	72.5	69	96	129	106.5	87	68	87	60	79	88	79	72	105	90	93	61	84	86	78
25650	MICRO.7399.C1	PGSC0003DMB000000594	SL2.10ch12	98.4	236373	236000	Acyl-CoA thioesterase	0	hypothetical protein OsI_030998 [Oryza sativa (indica cultivar-group)]	35.1	not assigned.no ontology	406	805.5	917	646	844	841	729.5	925.5	1242	933	1064	911	763	577	428	1104	605	1210	838	902	1177.5	1313	1119	1009	576.5	647	573	801	1002	539	937.5	976.5	1136	766.5	753	1116	869	839.5
25651	POCBJ27TP	No Significant Hit	#N/A	NA	NA	NA	--	0	PHYHD1 protein [Homo sapiens]	35.2	not assigned.unknown	44	52	63	60	49	51.5	51	47	62	53	69	54	125	49	60	67	50.5	82	50.5	50	49	64	89.5	49	51	57.5	49	50	63.5	49	51	61	55	67	48	60	64.5	47
25652	bf_ivrootxx_0051D08.t3m.scf	PGSC0003DMB000000092	Pot_ch01	99.61	93653	93145	Sigma factor binding protein 1	0	NA	35.2	not assigned.unknown	51	217.5	95	99	65	61	72	57	73	75	162.5	63	80.5	119	80	141	117	77	57	78	87.5	91	66.5	128.5	49	98	170	57	89	54	124	66	71	142	74	113	74.5	71
25653	bf_lbchxxxx_0066f01.t3m.scf	PGSC0003DMB000000018	Pot_ch04	97.73	2373325	2373544	--	0	NA	35.2	not assigned.unknown	44	48	58.5	58.5	48.5	45	52	47	49	51	61	50.5	150	53	55	62.5	45	70	44	48.5	49	59.5	54	53	48.5	59	46	48	55	51.5	46	58	50	60	52	72	68.5	50
25654	bf_mxflxxxx_0019h06.t3m.scf	PGSC0003DMB000001420	#N/A	99.51	1751	1341	Gene of unknown function	0	NA	35.2	not assigned.unknown	682	307	584	603.5	873	1117	1237.5	1129	624	1148	330	832	1347	424.5	328	2126.5	197.5	772	855.5	742	605.5	1465	1994.5	551.5	1450	710.5	486	1513	706	1031	1379	1790	1574	775.5	527	931	1270	709.5
25655	POCCK15TP	PGSC0003DMB000000116	Pot_ch12	97.27	1279343	1279782	Anthranilate synthase component II	0	Os03g0718000 [Oryza sativa (japonica cultivar-group)]	35.1	not assigned.no ontology	315	184	312	317	411	401	384	470	552	306	308	332	498	198	170	505.5	195	603.5	362	404	360	846	628	397	331	308	227	460	393	390	395.5	473	408	336	258.5	366	531	369
25656	MICRO.3583.C4	PGSC0003DMB000000573	SL2.10ch04	98.23	275231	276019	NRC1	0	NRC1 [Solanum lycopersicum]	20.1.02	stress.biotic.receptors	298	261	455	431	446	191	516	209	394	338	503.5	222	355	313	594	465.5	255	309	544	564	411	347	233.5	344	438.5	208	334	309	319	220	437	652	389	639	474.5	435	229	387
25657	MICRO.18308.C1	PGSC0003DMB000000473	Pot_ch03	100	212159	212026	Uncharacterized mitochondrial protein AtMg00030	0	NA	29.2.1.2	protein.synthesis.chloroplast/mito - plastid ribosomal protein.mitochondrial	82025.5	50281.3	87024.1	99269	85315	108043	61679.5	50950.7	136217	81016.7	111752	69557.4	76038.1	65991.8	97967.5	114885	83552.3	167453	104472	90636.3	120710	156977	76166.6	70290.1	91191.9	89112.6	78287.3	94784.4	97184	59694.3	85006.2	124295	89511.8	85677.4	101582	77299.4	107888	81434.1
25658	MICRO.5300.C1	PGSC0003DMB000000379	Pot_ch10	99.75	515796	515395	Conserved gene of unknown function	0	unknown protein [Arabidopsis thaliana]	35.2	not assigned.unknown	704	571	898.5	743	1122.5	834	894	1320	1528.5	1037.5	651	1009	1000.5	765	542.5	1365.5	737	1617	1211	1101.5	1386	1959.5	1456.5	945	842.5	731	782.5	1205.5	987	889	1112	1223	1119.5	809	783	1044	1033.5	973
25659	MICRO.11867.C1	PGSC0003DMB000000225	Pot_ch08	99.57	483035	482573	Syntaxin	0	Os01g0179200 [Oryza sativa (japonica cultivar-group)]	31.4	cell. vesicle transport	1732	1339	2470	1932	2997	2366	2276	2973.5	3625	2440	1694	2217	2249	1745	1224.5	3464.5	1891	3614.5	3102.5	3046	3435	4051	3733	2414.5	2331	2043	1973	3430	2664.5	2174	2916	3022.5	2624	2323	2007	2673	2495	2907.5
25660	STMIB12TV	PGSC0003DMB000000110	Pot_ch09	98.69	860746	860062	Receptor associated protein	0	putative receptor associated protein [Capsicum chinense]	35.1	not assigned.no ontology	45	54	59	59	56	50	49	55	53	50	65	56	58	52	57	64	48	63	50	54	84	57	56	50	49	59	49	47	59	48	50	59	55.5	63.5	52	58	58	49
25661	MICRO.12201.C1	PGSC0003DMB000000243	Pot_ch05	96.84	136628	135901	Pentatricopeptide repeat-containing protein	0	unknown protein [Arabidopsis thaliana]	35.1.5	not assigned.no ontology.pentatricopeptide (PPR) repeat-containing protein	40	49	54.5	54	48	46	47.5	48	48	45	58	47	55	48	54	62	48	62	47	49	47	58	49.5	47	47	53.5	47	46	59	49	48	57	52	57	45	56.5	58	48
25662	MICRO.5768.C2	PGSC0003DMB000000424	Pot_ch05	99.13	45827	45025	Late blight resistance protein homolog R1B-17	0	Sterol desaturase family protein [Solanum demissum]	11.8.1	lipid metabolism.'exotics' (steroids, squalene etc).sphingolipids	431	515	652	389	572	385	731.5	852	882	930	814.5	750	397	473.5	505	739	610	690	999	481	991	1460	959	564	748	425	837	956.5	463	512.5	534.5	613	1015	470	840.5	960	361.5	872
25663	MICRO.16144.C1	PGSC0003DMB000000186	Pot_ch12	98.89	83185	83726	Putative multidrug resistance-associated protein	0	MRP-like ABC transporter [Arabidopsis thaliana]	34.16	transport.ABC transporters and multidrug resistance systems	152	353	317	152.5	457.5	405.5	410	252	269	429	499	408.5	190.5	131	161	210	116	226	133	188	416.5	239.5	266	186	165	145	116	178	464	181	138	223	141.5	285.5	116	206	377	177
25664	MICRO.609.C1	PGSC0003DMB000000454	Pot_ch02	99.7	306418	306090	Ferredoxin--NADP reductase, root-type isozyme, chloroplastic	0	Ferredoxin--NADP reductase, root-type isozyme, chloroplast precursor (FNR)	7.3	OPP.electron transfer	109	79	173.5	113.5	131.5	177.5	166	119.5	204.5	120.5	123	119	243	132	104	185	157.5	284.5	145.5	122	195	387	210.5	111	135	142	79.5	142	244	181.5	110	295	105.5	124	93	164	170	112
25665	MICRO.3279.C1	PGSC0003DMB000000040	Pot_ch03	97.9	587008	586536	Phosphoinositide 5-phosphatase	0	SacIy domain containing protein, expressed [Oryza sativa (japonica cultivar-group)]	30.4	signalling.phosphinositides	352.5	764	1066	654	685.5	607.5	558	694.5	1023	975	707	947	643	754	567	1116	595.5	857	1160.5	1151	1381	1114.5	1276	720	542.5	733	573	1198	945	643	861.5	1030	1131	952	844.5	1067	736	1045
25666	bf_mxflxxxx_0030d09.t3m.scf	PGSC0003DMB000000183	Pot_ch02	99.08	565250	565467	ATP-dependent Clp protease proteolytic subunit	0	Peptidase S14, ClpP [Medicago truncatula]	35.2	not assigned.unknown	543.5	575.5	1677	1235	1126	1664	1651	2323	2423	942.5	703	1426	749.5	1163	501.5	1219	1122.5	2318.5	1071	914	822	2956	2371	933	1336	676	1452.5	2201	1554	1743	903	2069	1868.5	703	556	1105.5	1748.5	844.5
25667	STMGF06TV	PGSC0003DMB000000290	Pot_ch01	97.3	251559	252447	Ubiquitin-protein ligase BRE1A	0	unknown [Arabidopsis thaliana]	35.2	not assigned.unknown	3616	2110	3613	5031	6251.5	6540	4953.5	5516	9688	5553	3208	3849.5	5372.5	4210.5	2762	5640	3159.5	7017	5425	5607	5959.5	8200	7773	4648	4898.5	4125.5	3300	6034	5954.5	5428	5425	6048	7202	5239	2882.5	6658.5	5192	7108
25668	cSTB36E10TH	PGSC0003DMB000000048	Pot_ch08	99.65	2078453	2078735	Mitochondrial carrier protein	0	NA	35.2	not assigned.unknown	57.5	55	72	68	65	60	64	57	67.5	53	62	58	73	56	65	76	60	75	59	60.5	57.5	66	68.5	57	61.5	73	57	71	66	62	56	66	59	71.5	55	72	70.5	59
25669	POAE406TP	Not Unique	#N/A	99.19	435	64	Nonsense-mediated mRNA decay protein	0	Os07g0495900 [Oryza sativa (japonica cultivar-group)]	27.1.2	RNA.processing.RNA helicase	250	272	340.5	229	471	415.5	266.5	387	496	299	361	311	408	278	166	531	236	587.5	387	340	580	783.5	497	423	336.5	271.5	146	332.5	323.5	362.5	292	537.5	489	318	323	503	432	359
25670	STMJI32TV	PGSC0003DMB000000047	Pot_ch07	94.95	1920466	1920762	Gene of unknown function	0	NA	35.2	not assigned.unknown	43	48	57	57	48	47.5	49	47	52	46	57.5	51	227	53	57	63	48	74	50	47	46	52.5	52.5	47	47.5	55	44	50	61	46	47	57	54	63	46.5	57	61	49
25671	MICRO.5069.C2	PGSC0003DMB000000004	Pot_ch02	99.16	31240	31957	Conserved gene of unknown function	0	hypothetical protein [Populus tremula]	35.2	not assigned.unknown	2568.5	17585.5	5864	6955	7550	7976	4229	7674.5	27010.1	14462	35695.2	7959.5	4986	6366	13215	7918	6758	13492	7544	8935.5	8200	7788	8355	15105.5	5045	6389	4683	5623.5	7990	5801	9486	12244	19048	10200	13380	13364	7405	9698
25672	MICRO.11290.C1	PGSC0003DMB000000633	Pot_ch04	99.27	169832	170376	Zinc ion binding protein	0	hypothetical protein OsI_021156 [Oryza sativa (indica cultivar-group)]	29.5.11	protein.degradation.ubiquitin	215	216	388	331	390.5	298.5	328	415	589	350	332.5	356	354.5	258	213.5	513.5	320	595	373	407	486	641	500	430.5	318.5	316	281.5	402.5	427	296.5	354	460	454	381	295	502	344	383
25673	MICRO.1819.C5	PGSC0003DMB000000245	Pot_ch06	98	761496	760747	Superoxide dismutase [Fe], chloroplastic	0	NA	21.06	redox.dismutases and catalases	154	56.5	309	77	318.5	1834	2498	107	308	106	462	68	585	147	168	83.5	160	119	539	68	255	116.5	246	2169	104	1745	131	214.5	189	305.5	153	726	155	82.5	84	88	1473	116
25674	MICRO.419.C3	PGSC0003DMB000000246	Pot_ch06	98.65	564807	565028	Oligouridylate binding protein	0	oligouridylate binding protein-like protein [Solanum tuberosum]	35.1	not assigned.no ontology	49.5	59	74	63	58.5	69	65	60	90.5	70	81	62	84.5	59	73	96.5	63.5	126	64	60.5	68	88.5	76.5	65	56	64	58	60	73	84	58	77	68	68.5	62	91	77.5	65.5
25675	E1A_r60_3(16)	#N/A	#N/A	#N/A	#N/A	#N/A	#N/A	1				2410	10761	6123	4010	6311	7611.5	3781	5277	8514	5818	14968	6429	4339	5441.5	6925	5120	6697	5178	5754	7821.5	5333	3460	6261	11005	3722	5362	6019	6301	4834.5	4066	6408	6938	6543.5	7096	12481	6453.5	4095	3500
25676	MICRO.7946.C1	PGSC0003DMB000000217	Pot_ch11	100	477230	477629	Transcription factor	0	NA	35.2	not assigned.unknown	45	66.5	76	63	64	58	53	55	80	62	71	64.5	76.5	58	66	76	63	95	56	82	55	75	63	60	58.5	59	59	53	72	54	66	67.5	57	71	66	71	68	60.5
25677	MICRO.14163.C1	PGSC0003DMB000000363	Pot_ch01	99.6	537790	538295	Breast carcinoma amplified sequence	0	WD40-like [Medicago truncatula]	35.2	not assigned.unknown	49	58	67.5	63	59	63	56	60	85	62	71	59	73.5	59	80.5	78	62	93	64	67	62	78.5	65	63	60	64	52	61	69	61	65	70.5	71	70.5	57	81	68	57
25678	POCCI56TV	PGSC0003DMB000000114	Pot_ch12	99.56	200817	201500	Parvulin-type peptidyl prolyl cis/trans isomerase	0	conserved hypothetical protein [Medicago truncatula]	35.2	not assigned.unknown	168.5	289	62	193	48	136	50	262	480	183	55.5	413.5	55	47.5	269.5	65	219.5	480	51	229	52	417	363	464	190.5	143	172	317.5	59	143	230.5	264	452.5	392	181	69	58	425.5
25679	MICRO.792.C4	PGSC0003DMB000000026	Pot_ch03	98.71	481852	482084	WD-repeat protein	0	CTV.2 [Poncirus trifoliata]	35.1	not assigned.no ontology	935	1311	1910	1060.5	1461	1458	1496.5	1365	3276	1905	1732	1347	2005.5	1284	645.5	2563	1793.5	3560	1556	1787	2678	3545	2706	1880	1500	1397	598	1856	2001	1587.5	1127	2239.5	2145.5	1497	1131	2269	1912	1521
25680	SDBN004A15u.scf	PGSC0003DMB000000039	Pot_ch03	100	728141	728499	Membrane protein	0	NA	35.2	not assigned.unknown	40	48	65	54.5	50	47	47	48	55	48	62.5	60	61.5	51	58	60	52.5	68	49	48	47.5	58.5	50	47	50	59.5	46	49	58	50	46	57	54.5	57	49	58.5	62.5	51
25681	MICRO.1520.C28	PGSC0003DMB000000402	Pot_ch08	97.44	486826	486205	Patatin-05	0	patatin protein [Solanum tuberosum]	35.2	not assigned.unknown	40.5	48	58.5	56	47	47	46	43	55	47	56	48	73	48	54	54.5	49.5	59.5	46	48.5	45.5	54	48	45.5	43.5	56	42	45	52	48.5	49	50	51	54.5	46	54	56	50
25682	MICRO.17033.C1	PGSC0003DMB000000581	SL2.10ch07	97.97	29610	29023	E2F4,5	0	Pentatricopeptide repeat [Medicago truncatula]	35.1.5	not assigned.no ontology.pentatricopeptide (PPR) repeat-containing protein	296.5	601	578	611	698	597	530.5	854.5	1255	574	609	732	840.5	427	482	1095	646	1135	725	647.5	875.5	828.5	860.5	728	497	442	376	633	767	423.5	734.5	758	795	638.5	571	1026.5	699.5	792
25683	MICRO.12587.C1	PGSC0003DMB000000727	Pot_ch09	99.54	37211	37647	Sterol esterification protein	0	putative sterol esterification protein [Citrus sinensis]	11.8	lipid metabolism.'exotics' (steroids, squalene etc)	141	150	199	161	273	165	186	231	305	239	172	187	222	173	160	342	170.5	307	283.5	255	344	310	255	213	198	156	188	229	214	221	244.5	297	286	190	188.5	243	219	185
25684	MICRO.13336.C2	PGSC0003DMB000000136	Pot_ch01	97.43	236394	235850	EXECUTER1 protein, chloroplast	0	unknown protein [Arabidopsis thaliana]	35.2	not assigned.unknown	460.5	186	415	310	490	361	199.5	269	781	267	275.5	282.5	459.5	191	271	337.5	442	670.5	345	325	602.5	572	369	228	213	243	241.5	354	298	203.5	214.5	309	245.5	242.5	313	493.5	269	244.5
25685	MICRO.11859.C1	PGSC0003DMB000000072	Pot_ch05	98.23	1296344	1296907	Serine/threonine-protein phosphatase	0	catalytic subunit of protein phosphatase 1 [Vicia faba]	29.4	protein.postranslational modification	1158	1921	2267	1768	2441.5	1678	1868.5	2677	3156.5	1980	2688	1857	1922	1462.5	1190	2644	1944	2978	2142	2480	2933	3858	2888	2589	1789.5	1818.5	1576.5	2253	2607.5	1956	2257	2703	2824	2099.5	1650	2706	2096	2334.5
25686	MICRO.8888.C1	PGSC0003DMB000000055	Pot_ch03	99.06	639761	639973	Conserved gene of unknown function	0	unknown protein [Arabidopsis thaliana]	35.2	not assigned.unknown	41	46	57	58	47.5	45	48	43.5	58	47	59	51	73	50	53.5	63	44	64	46	48	46	54.5	47	44	45	56	45	49	77.5	47	47	67	53	56.5	51	57	58	49
25687	MICRO.17060.C2	PGSC0003DMB000000150	Pot_ch06	96.19	847818	848149	Nt-iaa4.5 deduced protein	0	Nt-iaa4.5 deduced protein [Nicotiana tabacum]	17.2.3	hormone metabolism.auxin.induced-regulated-responsive-activated	124	128	196	120	151	135	120	135	258.5	198	124.5	156.5	144.5	185	120	228	249	252	157	155	287.5	338	211.5	150	117.5	182.5	119	177	204	122	114	231	184	170.5	144	162	145	158
25688	MICRO.4890.C1	PGSC0003DMB000000717	Pot_ch12	98.38	93120	92257	EIG-I24 protein	0	EIG-I24 [Nicotiana tabacum]	16.2	secondary metabolism.phenylpropanoids	395	1385.5	602	530	695	580	542.5	1867	1471	973	1137	1308	600	427	878	1201.5	685.5	1443	472	817	788	1519	1157.5	1765	497.5	443.5	810	845	582	292	727	834	1745.5	1697	605	1268	425	1479
25689	bf_suspxxxx_0039a08.t3m.scf	PGSC0003DMB000000021	Pot_ch09	97.58	2999179	2999798	ATPP2-A13	0	ATPP2-A15 [Arabidopsis thaliana]	35.1	not assigned.no ontology	350.5	422	435.5	442	595.5	387	421	444	648	535.5	499	475	405	404	290	652	409.5	682.5	511.5	555	728	862	672.5	486	408	373	348	594	532	358	429	624.5	520	457	427	509	608.5	428
25690	BF_LBCHXXXX_0006C01_T3M.SCF	PGSC0003DMB000000226	Pot_ch04	99.32	445651	445504	YEATS domain-containing protein	0	NA	35.2	not assigned.unknown	432	191.5	536	497	794	590.5	691	687	672	567	217	427.5	738	476	273.5	905	351.5	730	604.5	668.5	745	1015.5	1008.5	500	542	496	394	928	616.5	533	482.5	769.5	657.5	419.5	210.5	472	798	627.5
25691	SSBN002P12u.scf	PGSC0003DMB000000301	Pot_ch06	96.87	28338	28656	Bacterial spot disease resistance protein 4	0	bacterial spot disease resistance protein 4 [Lycopersicon esculentum]	20.1.02	stress.biotic.receptors	87.5	146	151.5	130.5	137	93	107.5	121	977	114	124.5	139.5	195	419	128	165	613	706.5	595	148	131	828	233.5	124	115	126	147	124	134	376	730.5	157	117	172.5	139	237.5	133.5	136.5
25692	SSBN003N10u.scf	PGSC0003DMB000000133	Pot_ch11	100	793453	793668	EMB2756 (EMBRYO DEFECTIVE 2756)	0	F12K21.12 [Arabidopsis thaliana]	35.2	not assigned.unknown	43	47	58.5	60	49	44.5	47	47	53	49	60	49	85	47	54	60	48	65	45	49	48	55	51.5	49	45	58	47	46	58	50	47	58	52	56	50	61	57.5	50.5
25693	SSBN001A12u.scf	No Significant Hit	#N/A	NA	NA	NA	--	0	formate acetyltransferase [Streptococcus pneumoniae TIGR4]	35.2	not assigned.unknown	38	48	56	56	47	46	46	44	50	47	55	47.5	54	48	53.5	58	44	60	45	45.5	46	51	47	44	42	60	44	42	55	47	41	55	48	53	48	54	56.5	55
25694	MICRO.14465.C1	No Significant Hit	#N/A	NA	NA	NA	--	0	glutathione peroxidase 4 isoform B precursor [Homo sapiens]	35.2	not assigned.unknown	50	67	71	68	61.5	73	64	56	89.5	72	83.5	59	323	62.5	72	86	61	108.5	60	59.5	57.5	87	80	65	58	67	53	57.5	71	62	52	74	65	68	54	86	82	60
25695	SSBN002B11u.scf	PGSC0003DMB000000462	Pot_ch11	97.89	209261	209735	AP2/ERF domain-containing transcription factor	0	embryonic element binding Factor 2 [Daucus carota]	35.2	not assigned.unknown	41	49	58.5	58	48	46	45.5	43	53	48	64	46	67	59	53.5	62	48	60	46	48	49	57	47	50	47	56	48	46	52	52	43	49	53	55	49.5	57	65	51
25696	SSBT005M11x.scf	PGSC0003DMB000000062	Pot_ch03	97.6	966163	965958	Dead box ATP-dependent RNA helicase	0	NA	28.1	DNA.synthesis/chromatin structure	41	54	56	59	49	47	45.5	44.5	53	47	62	47	91	49	56	59	46	62	45	48	45	58	50	46.5	48	59	45	43	54	48	45	55	47.5	55	52	53	57.5	50
25698	cPRO31L13TH	PGSC0003DMB000000172	Pot_ch01	100	425993	426207	Serine/arginine-rich protein	0	RNA-binding region RNP-1 (RNA recognition motif) [Medicago truncatula]	27.1.1	RNA.processing.splicing	47	60.5	70	69	62	67	59	59.5	79	64	82	61	97	63	63	75	59.5	91	59	72.5	64	79	88	71.5	55	74	54	68	72	61	58	78	63	72	57	79	82	67
25699	MICRO.2538.C1	PGSC0003DMB000000627	Pot_ch09	99.47	53785	53973	Chlorophyll synthase	0	prenyltransferase [Arabidopsis thaliana]	19.15	tetrapyrrole synthesis.chlorophyll synthase	10036.5	7935	14065	9619.5	16200	14744.5	13877.5	18974	23335.8	14263	9389	12409.5	13986	10382	9407.5	18863	8898	19367.2	13279	13498	18149.5	26421.6	21536.4	15755	11621	12582	9746	16026.5	16092	15682	11791	17651	18702	13253	8662.5	16700.5	15847	17210
25700	ACDA00858H06.T3m.scf	PGSC0003DMB000000154	Pot_ch03	93.21	739751	740020	Heat shock factor protein	0	hypothetical protein OsI_031052 [Oryza sativa (indica cultivar-group)]	20.2.1	stress.abiotic.heat	109	260.5	404	218.5	240	202.5	194	266	399	193	236	278.5	347	192	129	448	307	564	190	212	349	499.5	405	345.5	248	274.5	142	270.5	404	160.5	178.5	320.5	315.5	217	262	291.5	285	108
25701	MICRO.2801.C2	PGSC0003DMB000000309	Pot_ch09	99.38	473589	474229	Cyclin-L1	0	cyclin T1 [Medicago truncatula]	31.3	cell.cycle	205.5	211.5	401.5	278.5	381.5	377	322	384	589	388	339	353	391	273.5	196.5	464	302.5	624	347	356	465.5	525	484.5	422.5	288	352	213	390	448	341	272.5	438.5	457	407	283	481	354.5	351
25702	MICRO.11449.C1	PGSC0003DMB000000052	Pot_ch06	98.25	2204643	2205325	Ubiquitin-protein ligase	0	ubiquitin-protein ligase [Arabidopsis thaliana]	29.5.11.04.03.02	protein.degradation.ubiquitin.E3.SCF.FBOX	55.5	68	63	67	51	56	54	51	68	55.5	68	52	61	54	65	74	51.5	89	52	53	57	66.5	56	53	52	60.5	60	51	65	58	48.5	67	54	64	50	72	59	53.5
25703	MICRO.6434.C1	PGSC0003DMB102000010	Pot_ch01	99.43	1818349	1816581	ATP binding protein	0	ATP binding , related [Medicago truncatula]	35.1	not assigned.no ontology	3345	3960.5	6953	4050	3936	5650	4340	6180	9326	6102	5920.5	4274	5637	6679	4047.5	7907	7494	8312	7019.5	7132	8622	9755	7090	5476	4475.5	4380	4192	5823	7287.5	4839	5152	5955	5851	7024	3852	9377	4963	6292
25704	BF_TUBSXXXX_0054A04_T3M.SCF	PGSC0003DMB000000048	Pot_ch08	99.57	1739792	1740023	Transferase, transferring glycosyl groups	0	NA	35.1	not assigned.no ontology	899	492	921.5	998	1307	1026.5	1041.5	1959	1505	1303.5	497	1280	965	821	511	1799.5	860	1836	1443	1395	1150.5	1831	2012.5	1160.5	1076	902	1035	1673	1332.5	1120.5	1268.5	1615	1695	1043	914	1685	1344.5	1433
25705	ACDA03202C10.T3m.scf	PGSC0003DMB000000200	Pot_ch01	100	842947	843040	Importin alpha 2	0	Impa2 [Nicotiana benthamiana]	29.3.1	protein.targeting.nucleus	46.5	47.5	62	73	52	51	48	49	66	52	62	51	64	49.5	53.5	58	50.5	75.5	49	49	54	75	58	49	48	58	47	50	57.5	50	48	59.5	58	57	48	59.5	64	51
25706	POCAK17TP	No Significant Hit	#N/A	NA	NA	NA	Pyruvate decarboxylase	0	Rh family, C glycoprotein, isoform CRA_b [Homo sapiens]	35.2	not assigned.unknown	53	58	69	71	52	63	58	53	71	58.5	72.5	53	77.5	53	62	79	53	97.5	55	52	50	73	64	55	52	64	51.5	53.5	63	60.5	52	62	56	60	49	60	70	52
25707	BF_LBCHXXXX_0023H04_T3M.SCF	PGSC0003DMB000000093	Pot_ch03	97.11	1521059	1521712	Conserved gene of unknown function	0	NA	35.2	not assigned.unknown	95	79	111	109	121.5	75.5	154.5	173	112	110	79	123	112	71	78.5	144	85	165	98.5	161.5	152	244	147	98	112	90	103	124	139	98.5	107.5	122	111	108	101.5	183.5	112.5	120
25708	MICRO.10013.C1	PGSC0003DMB000000349	Pot_ch06	96.1	404698	405030	2-deoxyglucose-6-phosphate phosphatase	0	unknown [Arabidopsis thaliana]	35.1	not assigned.no ontology	2581.5	2733.5	4285	2553.5	4410	3493	3214	3875.5	5354.5	4021	3473.5	3288	3554.5	2989	2444	4230	3026	5371.5	4056	3276	5215.5	5281	5200	3510.5	3448	3378	2682.5	4484	3386	3193	2552	4058	3975	2923.5	3900	4174.5	3714	3133
25709	MICRO.7953.C1	PGSC0003DMB000000092	Pot_ch01	100	321924	321696	Transporter	0	putative transporter-like protein [Trifolium pratense]	35.1	not assigned.no ontology	142	141.5	133	251.5	159	99	135	293.5	289	171	99.5	300	183	86	173	195	112.5	462	125	234	88	272	212.5	158	98	114	210.5	144	123	124	181	253	230	276	197.5	156.5	172.5	547.5
25710	MICRO.3810.C1	PGSC0003DMB000000026	Pot_ch03	99.2	760074	759574	Polygalacturonase	0	Glycoside hydrolase, family 28 [Medicago truncatula]	10.6.3	cell wall.degradation.pectate lyases and polygalacturonases	77.5	72	85	93	89	81	71.5	78	120	73	82	74	147.5	69	86	93	89	146	69	77	79	123	86	83	80.5	74	69	87	81	75	83	90	83	87	81	107	78	90.5
25711	MICRO.3240.C2	PGSC0003DMB000000004	Pot_ch02	99.47	3009661	3008332	50S ribosomal protein L12, chloroplastic	0	ribosomal protein L12-1a [Nicotiana tabacum]	29.2.1.99	protein.synthesis.chloroplast/mito - plastid ribosomal protein.unknown	147	131	141	108	200	221.5	175	178	249	204	198	123.5	201	141	140.5	238	161	293.5	247	205	219	276	266	171	108	238	107	231.5	204	221	125	215	166	209	133	242	222	153
25712	bf_mxflxxxx_0009g10.t3m.scf	different hits	#N/A	94.33	1076400	1076645	--	0	NA	35.2	not assigned.unknown	111	67	91.5	81	75	74	60	59	158	76	112	87	102	61	82	128	78	192	66	81	166.5	137	90	85	64	99.5	59	76	79.5	137	60	185	88	96	70	251	91	57
25713	bf_mxflxxxx_0011d11.t3m.scf	PGSC0003DMB000000004	Pot_ch02	98.78	3659995	3659587	Bromodomain-containing protein	0	NA	35.2	not assigned.unknown	140	329	333.5	217.5	211	181.5	300	220.5	283	185.5	252	288.5	257	213	162	334.5	191	327	226	289	341	516	294	352	217	208	371	215	181	192	236.5	243	259	221	166	325.5	209	256
25714	MICRO.831.C1	PGSC0003DMB000000151	Pot_ch12	100	201207	201462	Acetolactate synthase	0	acetolactate synthase small subunit [Nicotiana plumbaginifolia]	13.1.4.1	amino acid metabolism.synthesis.branched chain group.common	295	327	489	347	534	526	463	572	718	454	431	489.5	688	350	314	767	373	884	507	519	670.5	992.5	987	623	439	479	261	727	581.5	578	439	735.5	640	543	299	623.5	597	615.5
25715	MICRO.14745.C1	PGSC0003DMB000000105	Pot_ch01	98.63	544081	544735	Nonsense-mediated decay UPF3	0	Nonsense-mediated decay UPF3 [Medicago truncatula]	35.1	not assigned.no ontology	2672	3057	3505	3091	4510	3053.5	2891	4606	5492	3559	4188	4560	3183.5	2708	2082	4786	3482.5	6389	4134	3797	5533	5972	5074	3835.5	2933	2697	3160	4633	3946	2395.5	4500	3857	4461	3289	3780	5686	3225	3634
25716	MICRO.17028.C1	PGSC0003DMB000000576	Pot_ch04	98.82	269990	269484	--	0	NA	35.2	not assigned.unknown	42	46.5	59	62	47	47	51	49	58	51	55	49	59	54	58	59	51	68	46	53	52	63	57	49	49	54.5	44	56	58	49	44.5	57.5	53.5	57	49	56	58.5	54
25717	bf_mxflxxxx_0018f12.t3m.scf	PGSC0003DMB000000048	Pot_ch08	92.72	188324	188129	Conserved gene of unknown function	0	NA	35.2	not assigned.unknown	1118	577	969	921	1615	1185	1400	1703	1602	1072	675.5	1390	927.5	816	477	1652	838	1698	1276	1221	1197	2418	2069.5	1084	1182	1132.5	1188	1684	1261.5	1224	1299.5	1389	1270	998	730	1580	1321	1211.5
25718	MICRO.6355.C1	PGSC0003DMB000000561	Pot_ch12	93.79	33252	33555	Purine transporter	0	NA	35.2	not assigned.unknown	62	58	60	58	51.5	62	55	50	72	58	86.5	51	72	50.5	66.5	77	53	96	55	47	56	70	62	52	48.5	57	50	50	58	59	48	63	49	58	51	57	74	51
25719	POCAC91TV	PGSC0003DMB000000154	Pot_ch03	100	908994	909750	(S)-N-methylcoclaurine 3'-hydroxylase isozyme	0	putative retroelement pol polyprotein-like [Solanum tuberosum]	30.2.17	signalling.receptor kinases.DUF 26	44	103.5	56.5	61	91	46	104.5	44	170	126	69	136	52	90.5	102	196	93	179	44	62	274.5	209	61.5	46	45	70	92	57	58	45	45.5	137.5	128	101.5	46.5	88	150	143
25720	NegativeControl(87)	#N/A	#N/A	#N/A	#N/A	#N/A	#N/A	-1				42	47.5	62	53	45.5	48	44	43	50	42	59	46	48	48	55	55	47	60	44.5	47	48	51	48	43.5	45	52.5	44.5	47	53.5	48	44	54	48	52	45	54	59	47
25721	bf_mxlfxxxx_0012e01.t3m.scf	No Significant Hit	#N/A	NA	NA	NA	Gene of unknown function	0	NA	35.2	not assigned.unknown	263	510.5	677	228	860	341	48	529	709	793	722	46	71	317.5	55.5	55	326	688	45	48.5	46.5	1183	925	47	569.5	542	416.5	806.5	447.5	298	386	462.5	947	421	49	591	65	960
25722	MICRO.18046.C1	PGSC0003DMB000000783	SL2.10ch06	90.09	116156	115929	Gene of unknown function	0	NA	35.2	not assigned.unknown	2942	1339.5	3672	2308	2555	2383	2143	3721.5	3986	2750	456.5	1787	3147	3297	852	3808	4186.5	5650	3155	3736	3107	10251	4758	4571.5	3192	3747	3498.5	3975	3188.5	2197	2374	3021.5	3375	1269	812	4291	1875	2979
25723	MICRO.13183.C2	PGSC0003DMB000000105	Pot_ch01	98.09	1395922	1396340	Conserved gene of unknown function	0	NA	35.2	not assigned.unknown	325	51.5	473	450	486	51.5	48	658.5	696	49	68	503	69	47	59	58	419	740	430	474.5	543.5	753	134	48	47	57	391.5	49	60	45	45	61	50	55	439.5	63.5	62	443
25724	MICRO.10292.C1	PGSC0003DMB101000323	Pot_ch05	99.33	311050	311346	--	0	NA	35.2	not assigned.unknown	47	51	56	59	50	48	48	49	59	49	62.5	55	89	48	55	64	48	72	51	51	50	55	54	47	46	58.5	51	49	57	50.5	48	60	52	57	53	54.5	62.5	49
25725	cSTS15M7TH	PGSC0003DMB000000072	Pot_ch05	99.64	1431912	1431638	Arginine/serine-rich splicing factor	0	Unknown protein [Oryza sativa (japonica cultivar-group)]	35.1	not assigned.no ontology	50.5	83	76	101	67	70.5	92	79.5	103	99	80	68	81.5	89	91	98	62	122	64	67	121	189	96.5	66	98	101	75	65	80	73	65.5	84	126	74	86	73	91	64.5
25726	MICRO.15825.C1	PGSC0003DMB000000367	Pot_ch11	99.68	216284	216595	Xanthine dehydrogenase	0	putative xanthine dehydrogenase [Arabidopsis thaliana]	23.2	nucleotide metabolism.degradation	100	75	92	99	85	83	75	74	122	89.5	98	80	123	69	93.5	106	81.5	111.5	80	85	104	122	90	73	83	91	77	87	85.5	85	79	96	85	103	85	126	107	78
25727	RC8(5)	#N/A	#N/A	#N/A	#N/A	#N/A	#N/A	1				39	48.5	54	50	47	43	46	43	50	45	55	46	47	46	52	52	46	61	47	44	44	49	52	43	42	54.5	43	43.5	58	46	45	55	50	51	44	52	57	47
25728	MICRO.11763.C1	PGSC0003DMB000000105	Pot_ch01	98.8	1152533	1152283	Importin	0	hypothetical protein OsI_010563 [Oryza sativa (indica cultivar-group)]	29.3.1	protein.targeting.nucleus	92	98	151	131	116.5	151	187	125.5	204	144	125	104	199	123	86	194	120	298.5	170	139.5	142	298	185	131	131	155	91.5	148	135.5	190	114.5	175	136	153.5	76	125.5	191	159
25729	bf_ivrootxx_0034d10.t3m.scf	PGSC0003DMB000000244	Pot_ch02	97.38	549746	549110	Eukaryotic translation initiation factor 5	0	Translation initiation factor IF5; eIF4-gamma/eIF5/eIF2-epsilon [Medicago truncatula]	29.2.3	protein.synthesis.initiation	3348.5	2733	4857.5	3813	6338	5315	6142	6072	7337.5	3293	3322	4493	5236	4124	1802	5220	3451	6194.5	5406	3911	5529	7856.5	7744	5042	4621.5	4402.5	4564.5	6043	5784	3985	4302	5127.5	5075	4046	3112	4672.5	4568	5194
25730	ACDA02053D01.T3m.scf	PGSC0003DMB000000017	Pot_ch11	98.06	2245813	2245915	Cellular nucleic acid binding protein	0	NA	35.1	not assigned.no ontology	41	51	60	59	49	49	48	47	57	47	61.5	51	76	50	59	55	48	82.5	44	48	49	54.5	50	44	46	58.5	48	51	53	48	46.5	61	51	55.5	46.5	55.5	64	52
25731	MICRO.17128.C1	PGSC0003DMB000000693	SL2.10ch11	96.52	19128	18767	SNF5	0	NA	27.3.44	RNA.regulation of transcription.Chromatin Remodeling Factors	459	474	633	522	611	673	760.5	772	790	564.5	515	630	650.5	538.5	330	797	389	787	563	556	673	1248	1023	672	604	498.5	472	721.5	610	611	627.5	734	723	494	448	627	602	673
25732	bf_mxlfxxxx_0036d10.t3m.scf	PGSC0003DMB000000047	Pot_ch07	100	1419093	1418821	Hydrophobic protein OSR8	0	Protein of unknown function UPF0057 [Medicago truncatula]	20.2.2	stress.abiotic.cold	1148	1494	2536	1336	2716	1625.5	1250	3359	2646.5	1767	2069	994	864	881.5	681	1740	1782.5	2411	1458	1311	1645.5	4326	4095	1309.5	1813	1521	2410	3250	2895	1802	1792	2681	1695	1926	1315	2969	1393.5	2728
25733	bf_ivrootxx_0003c03.t3m.scf	PGSC0003DMB000000040	Pot_ch03	94.72	1747995	1748373	Stem 28 kDa glycoprotein	0	putative acid phosphatase [Hordeum vulgare subsp. vulgare]	26.13	misc.acid and other phosphatases	145	50	71.5	104	190.5	144	172	185	119	92.5	64	94	119.5	53	61	197	73	246	80	117	71	235.5	127	108	137	73	88	98	111	151	120.5	126	77.5	79	97	127	90.5	105
25734	MICRO.16590.C1	PGSC0003DMB000000127	Pot_ch03	96.9	328011	328385	Ap endonuclease	0	Os12g0279600 [Oryza sativa (japonica cultivar-group)]	28.1	DNA.synthesis/chromatin structure	1373	829.5	1103	1067	1831	1250.5	1657	1832	1617	1479.5	1104	1263	1113	871	771	1763	831	1575	1667.5	1989	1895	2724	2021	1283	1495	1002	1138.5	1790	1691	1445	1584	1621.5	1731	1428	857	1774.5	1259	1809
25735	MICRO.14060.C2	PGSC0003DMB000000005	Pot_ch06	99.55	3367457	3367235	ATATH9	0	putative ABC1 protein [Arabidopsis thaliana]	35.1.1	not assigned.no ontology.ABC1 family protein	111	107	199	159.5	217	212.5	191	184	200	205	139	152.5	268	123	109	267	109	262	198	204	183	290	312	181	155	189	133	243	256	170	163	245	216.5	168	136.5	208	188.5	264.5
25736	MICRO.3508.C5	PGSC0003DMB102000083	Pot_ch02	96.55	1545148	1544461	Suberization-associated anionic peroxidase	0	Suberization-associated anionic peroxidase precursor (POPA)	26.12	misc.peroxidases	123	309	417.5	329	191	121	204	589	490	168.5	310	202	156.5	103	140	380	152	380	166	201	191	750	259	327	264	205	210	162	157	93.5	318	317	138.5	395	239	314	227	90
25737	MICRO.9303.C1	PGSC0003DMB000000332	Pot_ch09	99.02	539133	540152	Conserved gene of unknown function	0	unknown protein [Arabidopsis thaliana]	35.2	not assigned.unknown	759	576	922	716	1138	1063.5	1204.5	1506	1756	1203	980.5	863.5	906	826.5	467	1346	863	1635	1325.5	1088.5	1272	1797.5	1700	1263	1013.5	776	793.5	1368	958	1046.5	1125	1441	1380.5	818	900	1309	1187	1261
25738	MICRO.5838.C1	PGSC0003DMB000000285	Pot_ch04	96.02	27423	28149	ATP binding protein	0	NA	35.2	not assigned.unknown	45	53	67	51	62	56	54	49	49.5	45	58	57.5	67	49	52.5	71	45	61	47	46	55.5	53	50.5	56	45.5	61	48	47	54.5	45	59	53	62	65	54	74	71	45.5
25739	MICRO.1399.C3	PGSC0003DMB000000695	Pot_ch03	100	47213	47422	Plasma membrane ATPase 1	0	Plasma membrane ATPase 1 (Proton pump 1)	34.1	transport.p- and v-ATPases	169	112	188	150	179	173	144	135.5	302	180	152.5	162.5	282.5	154	164	211	176.5	259.5	188	175	211	270	196	141	162	175.5	152	190	161	139	171	177	188	200	166	241.5	178	149
25740	bf_mxflxxxx_0020f09.t3m.scf	PGSC0003DMB000000215	Pot_ch06	93.27	263924	263712	Ribosomal protein L37	0	NA	35.2	not assigned.unknown	2644.5	666	2117.5	1735	3366	2565.5	4042	2727	2672	1872.5	850	2082	2874	1251	676	3402	1197	2724.5	3098	2469	3065	4936	3571.5	1752	2730	2371	2786	3083	2857.5	4231	2950.5	2900.5	1952	2154	614	2063	2925.5	3335
25741	bf_lbchxxxx_0060e02.t3m.scf	PGSC0003DMB000000207	Pot_ch09	96.88	847086	846416	Transcriptional activator	0	hypothetical protein [Arabidopsis thaliana]	35.2	not assigned.unknown	317	374	525.5	564	643	522.5	506.5	501	716.5	508	426	586	562	418.5	358	861	410.5	825	559.5	602	787	855	746	571.5	421	486	360	586	867.5	480	477.5	682	680	541	341.5	497	518	497
25742	MICRO.811.C2	PGSC0003DMB000000034	Pot_ch12	95.71	324975	326510	Trans-2-enoyl CoA reductase	0	transferase [Arabidopsis thaliana]	35.1	not assigned.no ontology	850	630	72.5	79	66	1680	65	1318.5	3387	1811	84.5	1417	75.5	58	626.5	93	1499.5	3264	61	57.5	67	3328	2074	1608	1170.5	71	1144.5	1948	71.5	1587	58	2066.5	2412.5	1774	53	56.5	87	2203
25744	MICRO.17666.C1	PGSC0003DMB000000126	Pot_ch03	93.54	1271271	1271796	ABC transporter family protein	0	Cyclic peptide transporter [Medicago truncatula]	34.16	transport.ABC transporters and multidrug resistance systems	504	1216	636	1010	1137	747	708	1948	2059	945	2051	1545	777	766	1254	1839	740	1590	811.5	1833	888	1565	1268.5	1916.5	584	893	1158	880.5	1376	621	1578	1502	1495	2756.5	1953	1592	795.5	2238.5
25746	bf_acdcxxxx_0013h10.t3m.scf	PGSC0003DMB101000002	Pot_ch04	95.74	134245	134107	--	0	NA	35.2	not assigned.unknown	55.5	59	67.5	70.5	60.5	66	79	61	108	66	75.5	68	113	62	68	83	61	101	68.5	59	63	87	81	59.5	59	66	52	61.5	67.5	67	58.5	79	61	68.5	54	75	81	60
25747	MICRO.6080.C2	PGSC0003DMB000000048	Pot_ch08	98.12	2045941	2045623	Conserved gene of unknown function	0	unknown [Schistosoma japonicum]	35.2	not assigned.unknown	481.5	580	676	558.5	924	640	625	795	1174	773	551	689.5	641.5	533	414.5	1020.5	535	997	729.5	779	799	1296	953	695	603	513	618	859	692	574	690.5	875	840.5	706	717.5	806	627	711
25748	MICRO.262.C1	PGSC0003DMB000000669	Pot_ch07	96.59	84595	84937	BRI1-KD interacting protein 132	0	Lissencephaly type-1-like homology motif; SRP40, C-terminal [Medicago truncatula]	35.1	not assigned.no ontology	189.5	156	294	218	329	325	352.5	283	362	241.5	203	181	320	187	101	334	214	360	318	224	238	557	482	201.5	262.5	282	209	362.5	368	280	254.5	287	281	190.5	119	307	273	265
25749	STMCG64TV	PGSC0003DMB102000042	Pot_ch03	99.34	510612	510312	Alcohol dehydrogenase	0	alcohol dehydrogenase [Solanum tuberosum]	26.11	misc.alcohol dehydrogenases	801	523	196	242	307	238.5	966	1245	1177.5	1460.5	276.5	1104	210	144	333	1322	517.5	1630	944	1922	1162	3170.5	650	444	254	188	1169	397.5	268.5	921	781	1800	361	1336	636.5	1126	128	1196
25750	BF_LBCHXXXX_0044H03_T3M.SCF	PGSC0003DMB000000241	Pot_ch02	97.22	830649	831115	Conserved gene of unknown function	0	hypothetical protein [Arabidopsis thaliana]	35.2	not assigned.unknown	38	53	59	52	43	46	49.5	44	53	48	62	46	64	48	57	56	49	64	46.5	44	48	58	45	45	46	53	47	46.5	56	46	46	56	49	58	46	53	58	50
25751	cSTS25L3TH	PGSC0003DMB000000461	Pot_ch06	98.68	341976	341673	Conserved gene of unknown function	0	unknown protein [Arabidopsis thaliana]	35.2	not assigned.unknown	335.5	375	479	429	493.5	460	540	595.5	742	512	471	532	471	350	284.5	850.5	412	773	498	562	626	846	755	580	441	422.5	414.5	540	564	450	607	644	693	525.5	459	639	516.5	571.5
25752	bf_arrayxxx_0035h12.t3m.scf	PGSC0003DMB000000093	Pot_ch03	91.71	400886	401215	Peroxidase 5	0	Nascent polypeptide-associated complex NAC; UBA-like [Medicago truncatula]	35.2	not assigned.unknown	1007	458	1598	1073	1884.5	1966	1937.5	1696.5	1918	984	436	1191	1763	1270	420.5	1958	761	1774	1832	990	941.5	2224	3176	1434	1802	1646	1342.5	2152	1447	1922	1205	2010.5	1567	993	542	1248	1874.5	1380
25753	MICRO.7520.C1	PGSC0003DMB000000243	Pot_ch05	91.71	181679	181132	Conserved gene of unknown function	0	NA	35.2	not assigned.unknown	43	52	56	57	47	47.5	51	48	50	47	60	50	66	50	56	59	49	66	47	48	47.5	54	52	47	49	53	47	48	60	50	47.5	56	52	60	50	55	59	51
25754	MICRO.10580.C3	PGSC0003DMB000000034	Pot_ch12	99.62	176527	176262	UDP-glucose:glucosyltransferase	0	UDP-glycosyltransferase 74G1 [Stevia rebaudiana]	17.8.1	hormone metabolism.salicylic acid.synthesis-degradation	497	431.5	727	1007	1372.5	603	769	1230	1388	705.5	657	856	720	627	502	1140	479.5	1097	1024	1712	1114	1231.5	1291	962	709	788.5	888.5	1217.5	878	726.5	1374	1063	1022	796	1077	1283.5	839	1100
25755	cSTA18J12TH	PGSC0003DMB000000101	Pot_ch11	99.22	173512	173385	Dof zinc finger protein	0	Dof zinc finger protein [Solanum tuberosum]	27.3.08	RNA.regulation of transcription.C2C2(Zn) DOF zinc finger family	52	62	67	66	60	59	61	61	67	56	70	68	72.5	57	60	81.5	54	86	52	59	59	78	69.5	62	59	63	49	59	71	62	58	75.5	67	67	55	75	72	63
25756	bf_ivrootxx_0043g06.t3m.scf	PGSC0003DMB102000204	Pot_ch02	94.89	221899	222211	Flavonol synthase/flavanone 3-hydroxylase	0	SRG1 (SENESCENCE-RELATED GENE 1); oxidoreductase, acting on paired donors, with incorporation or reduction of molecular oxygen, 2-oxoglutarate as one donor, and incorporation of one atom each of oxygen into both donors [Arabidopsis thaliana]	16.8.4	secondary metabolism.flavonoids.flavonols	56	87.5	62.5	60	56	47	48	45	56	48	123	69	141	49	54.5	83	50	61	53.5	98	71	53	53	66	45	82	64	46	58	48	56	61	53	108	65	86	57.5	52
25757	MICRO.7944.C1	PGSC0003DMB000000213	Pot_ch04	97.64	515461	515927	Catalytic	0	catalytic [Arabidopsis thaliana]	26.02	misc.UDP glucosyl and glucoronyl transferases	132	144	234	214	245	205.5	241	316	338	301	167	214	255	197	148	396	201	392	241	318	277.5	427	394	277	215.5	194	152	313	279.5	236.5	268.5	377	317.5	249	175	314	263	320
25758	bf_acdcxxxx_0015e02.t3m.scf	PGSC0003DMB000000613	Pot_ch07	100	248356	248174	--	0	NA	35.2	not assigned.unknown	52	64	72	65	57	68	58	62	90.5	72	85.5	63.5	100	59	64	96	55	110.5	62	60	62	85	66	64	60	67	55.5	59	72	63	55.5	82	66	68	60	85	80	61.5
25759	MICRO.1297.C3	PGSC0003DMB000000317	Pot_ch05	98.39	135333	134898	Conserved gene of unknown function	0	unknown protein [Arabidopsis thaliana]	35.2	not assigned.unknown	1992	467	1449	2154	5350	1939	2838	5798	5625	1614	1067.5	1077	2575.5	4383.5	446	2109	3451.5	5717.5	3415	3050	3550.5	5801	5565	2347	1304	64	3272	4749	61	3217.5	4319	59	3321	2259.5	604	1093	1491	5616
25760	POCB376TP	PGSC0003DMB000000159	Pot_ch03	96.9	492692	493239	GRAS10	0	GRAS10 [Solanum lycopersicum]	27.3.21	RNA.regulation of transcription.GRAS transcription factor family	61	79	86	82	78.5	73.5	66	65.5	128	89.5	121.5	85.5	105	68	95	101.5	85	142	64.5	88	130	132	87	86	70	85	66.5	77	106	76	72.5	89	85	115.5	74	122	78	85.5
25762	ACDA03606E06.T3m.scf	PGSC0003DMB101000128	Pot_ch06	91.37	1205333	1205607	RNA binding protein	0	NA	35.2	not assigned.unknown	425.5	251	486	494	688	498	629.5	385	898.5	390	377	492.5	569.5	261	313	613	434	884.5	656	573	685	1495	683	370	437	457	407.5	642	457	550	514	681	419	563	277	682	638.5	503
25763	STMEI04TV	PGSC0003DMB000000309	Pot_ch09	99.51	696277	696075	Spermine synthase	0	Spermine synthase [Medicago truncatula]	22.1.7	polyamine metabolism.synthesis.spermine synthase	2487	1438	2738	2807	4754	2870	3028	5511.5	3485.5	2954	954	2767	3169	1682	904.5	3950.5	1876.5	5516	3686	3505	2949	5799	5965.5	2091.5	3829	2178	3362.5	5288	3152	2609	4700	3471	2624	1971	3127	3981.5	2872	3720.5
25764	bf_ivrootxx_0017a03.t3m.scf	PGSC0003DMB000000004	Pot_ch02	99.19	1319518	1319396	CG8675 CG8675-PA	0	hypothetical protein [Cleome spinosa]	35.2	not assigned.unknown	242	244	343	290	431	380	420	377.5	333	315.5	220	327	379	245	154	476	265	439	339	392	394	751	567	383	330	343	342	460	359	380	379	408.5	441	299	200	306	414	375
25765	STMJM19TV	PGSC0003DMB000000040	Pot_ch03	97.56	720787	721233	Exportin-T	0	NA	35.2	not assigned.unknown	43.5	47	62	56	56	51	50.5	53	66	54	65	55.5	76	50	58	67	51	79	50	52	51	59.5	55	55	50	58	46	50	60	50	48	67	55.5	62	52	62	65.5	55
25766	cSTB34F5TH	PGSC0003DMB101000051	Pot_ch05	97.18	484267	483701	Receptor kinase	0	putative receptor kinase [Malus x domestica]	30.2.3	signalling.receptor kinases.leucine rich repeat III	158	96	147	157	178	122	131	149.5	230	142	105	147	178	108	111.5	194	135	279	135	147	130.5	212	182.5	136	136	143	125	142	175	117	185.5	186	161	158	110	179	172	165
25767	MICRO.13974.C1	PGSC0003DMB101000020	Pot_ch02	99.41	811032	810521	Glutaredoxin I	0	glutaredoxin I [Mesembryanthemum crystallinum]	21.04	redox.glutaredoxins	95	92	123	149.5	100	98	111	168	171.5	141	99	103	127	96	108	147.5	106	199	84.5	106	152	191.5	206	121.5	119	96	131	160	144	125.5	129	136	137.5	100	90	125	149	110
25768	ACDA01639A07.T3m.scf	PGSC0003DMB000000062	Pot_ch03	96	1234842	1234718	WD-repeat protein	0	NA	35.2	not assigned.unknown	45	48	62.5	60	51	50	49	50	57	49	58	52	160.5	52	57	62	51	65	51	50	51	60	53	49	49	58	49	52	58	55	49	88.5	56	60	46.5	62	65	54
25769	STMIY86TV	PGSC0003DMB101000233	Pot_ch07	99.28	432839	432285	Tryptophan decarboxylase	0	tryptophan decarboxylase [Camptotheca acuminata]	13.2.6.3	amino acid metabolism.degradation.aromatic aa.tryptophan	42	48	62	54	48	75	43	48	78.5	45	63	72	65.5	50	53	59	48	63	51	47	47	60	50	65	44	52	45	47	55	49	45	61	58	56	49	55	56.5	50
25770	BPLI18G5TH	different hits	#N/A	99.4	92304	92971	--	0	NA	35.2	not assigned.unknown	40	50	60	56	47.5	53	47	44	59	48	62	53	61	50	55	64	51	69.5	52	45	48	54.5	50.5	48	48	58.5	47	45	61	46	51	59	52	59.5	47	61	58.5	50.5
25771	SSBN001F18u.scf	PGSC0003DMB000000072	Pot_ch05	91.37	572351	572663	Ankyrin repeat-containing protein	0	NA	35.2	not assigned.unknown	40.5	50.5	58	55	46	44	45.5	47.5	50.5	47.5	61	48	55	47	54	57	44	63.5	46	49	48	52	48	46	47	59	46	45	56.5	47	45	52	45	50	46	58	52	47.5
25773	BF_LBCHXXXX_0043D07_T3M.SCF	No Significant Hit	#N/A	NA	NA	NA	Histone H3	0	histone 3 [Conocephalum conicum]	28.1.3	DNA.synthesis/chromatin structure.histone	39	46	55	54.5	45.5	45	41	44	53	51	54	49	59	48	55	55.5	47	60	46	44	47	52	44	45	48	53	45	45	55	45.5	42	66	49	51.5	46	51	53	46.5
25774	MICRO.9165.C1	PGSC0003DMB101000233	Pot_ch07	97.49	481208	480691	Photosystem II 11 kDa protein	0	unknown protein [Arabidopsis thaliana]	1.01.01.02	PS.lightreaction.photosystem II.PSII polypeptide subunits	12296	4737	22579.5	5670	8917	20791.4	7385	8426	12469.5	19608.1	13374.5	14581	7137	18966	11111	8456	5977	8358	18466	6919	11655.5	28434.8	28696.3	8078.5	18695	15954	4351	21721.7	10672	22012.2	4894	8546	20359.3	19601	10608	7085.5	10350	6056
25775	MICRO.11335.C1	PGSC0003DMB000000235	Pot_ch02	92.26	940872	941468	UDP-glucose 4-epimerase	0	H0313F03.11 [Oryza sativa (indica cultivar-group)]	10.1.09	cell wall.precursor synthesis.MUR4	60	47.5	57	48	88	72	75	44	53	48	57	81	82	49	58.5	56	44	57.5	45	78	80	54	92	83	72	77	67	79	77	48	71.5	57.5	93	89	75	52.5	53.5	90
25776	cSTA14A18TH	PGSC0003DMB000000155	Pot_ch12	100	1332461	1332355	Conserved gene of unknown function	0	NA	35.2	not assigned.unknown	120	150	227	162	186	233	198.5	179	448	199	223	139.5	386	198	198	279.5	210	332	265.5	229	236	326	215	203	149	159	151	168	219.5	118	124	169	331	180	245	331	205.5	234
25777	MICRO.6503.C1	PGSC0003DMB000000277	Pot_ch01	100	317121	318618	Peptidase S8 and S53, subtilisin, kexin, sedolisin; WD40	0	unnamed protein product [Arabidopsis thaliana]	35.1	not assigned.no ontology	95	98	159	117	161	153	121	121.5	276	157	134	134	229.5	111	120	196	132	308	137	165	261	313	204.5	140	110	148	76.5	150	165	118.5	124	182	151	153.5	117	253	146	150
25778	cSTB49G22TH	PGSC0003DMB000000245	Pot_ch06	97.13	768094	767921	Superoxide dismutase [Fe], chloroplastic	0	superoxide dismutase [Fe] [Solanum lycopersicum]	21.06	redox.dismutases and catalases	124	104	164	85	175	420	254	106.5	449	144	178	107	241	109	196	99.5	198	284	164	93	371	154	170	341	135	346	76	196	261	240.5	125	231	143.5	138	105	144	356	123
25779	MICRO.3716.C1	PGSC0003DMB000000026	Pot_ch03	99.3	2675622	2676339	F-box family protein	0	NA	35.2	not assigned.unknown	48.5	59	76	65	68	58	58	59.5	79.5	68	74	65	74.5	59.5	64	89	57	105	61	76	71	88	76	64	59	72	53.5	69	81	61	57	86	73	74	63.5	91	78.5	67
25780	STMIS76TV	PGSC0003DMB000000285	Pot_ch04	98.29	212492	212783	WRKY transcription factor	0	putative WRKY transcription factor [Nicotiana tabacum]	27.3.32	RNA.regulation of transcription.WRKY domain transcription factor family	110	584	352	180	137	91.5	302.5	184	270	122	596.5	190	182	144	203	267	212.5	156	97	249	160	203	188.5	420	61	184	682	98	172	89	423.5	159.5	184.5	525	134	542	149	201
25781	MICRO.10610.C1	PGSC0003DMB000000514	Pot_ch08	99.24	311021	311152	Catalytic	0	Os06g0163200 [Oryza sativa (japonica cultivar-group)]	35.2	not assigned.unknown	566	748	966	1275	2391.5	1431.5	747.5	973	2055	1431	726	1348.5	1118	819.5	720.5	2040	680	2098	780	1558	1681	2307	2228	1185.5	800	1010	1332	1928	1102	1702	1343	2035.5	1691.5	1054.5	928	1415	788	812
25782	MICRO.9972.C1	PGSC0003DMB000000489	Pot_ch03	96.95	387728	386715	--	0	Polyprotein, putative [Solanum demissum]	28.1	DNA.synthesis/chromatin structure	43	49	58	57	50	48	46	48	53	48	57	52	92	50.5	58	55	46	76	46	49	51.5	54	49	46.5	46	56	45	47.5	56	48	45	59.5	54	57	49	56	57	50
25783	STMDP42TH	PGSC0003DMB000000114	Pot_ch12	94.86	1135757	1135136	Late blight resistance protein homolog R1B-23	0	Late blight resistance protein, putative [Solanum demissum]	35.2	not assigned.unknown	41	45	55	52.5	46	45	44	47.5	49	45	64.5	45	55	46	51	59	46	63	45.5	48	49	50	49	45.5	43	54	46	43	58	47	45	52	49	55	51	57	59	44
25784	MICRO.12578.C1	PGSC0003DMB000000441	Pot_ch02	98.66	327468	326577	Galactomannan galactosyl transferase	0	galactomannan galactosyltransferase [Senna occidentalis]	10.3	cell wall.hemicellulose synthesis	58	57	70.5	71	64	65	64	62	74.5	59	66	72	106	53	60.5	81	54	79.5	69	74.5	68	91.5	72	66	61	69	50	58	76	58	70	106	75	77	64	74	74	67
25785	bf_mxlfxxxx_0075f12.t3m.scf	PGSC0003DMB000000226	Pot_ch04	93.66	232344	231940	UPA25	0	hypothetical protein MtrDRAFT_AC138017g26v2 [Medicago truncatula]	35.2	not assigned.unknown	133.5	172	234	192	235.5	256.5	166	289	389	156	158	255	211.5	122	105	362	176	300	289	321	162	307.5	346	257	192	215	216.5	257	397	230.5	379.5	258	289	337.5	255	386.5	206	421
25786	MICRO.15090.C1	PGSC0003DMB000000089	Pot_ch03	100	286832	288499	Nitrous oxide reductase, N-terminal	0	unknown protein [Arabidopsis thaliana]	35.1	not assigned.no ontology	1510	771	1523	1088	2127	1854.5	1895	1819	2202	1290	873	1495	1964.5	1279	675	2660	1210	2532	1711	1514.5	2074	3841	2954.5	1555	1657	1526	1411	2465	2041	1529.5	1430	1930	1899.5	1269.5	763	1749	2009	1485
25787	MICRO.8047.C1	PGSC0003DMB000000058	Pot_ch07	95.78	606722	606179	Acetyl-CoA synthetase	0	acetyl-CoA synthetase [Solanum tuberosum]	11.1.08	lipid metabolism.FA synthesis and FA elongation.acyl coa ligase	438	327	538	643	700	560	640	963	788.5	628	389	567	742	426	255	1069.5	438	1078.5	611.5	686	813	1208	1053	662.5	476	477.5	536.5	739	670	512.5	588	864	662	554	402	842.5	781	749
25788	POAD931TP	PGSC0003DMB000000136	Pot_ch01	97.42	508397	508784	Periaxin	0	unknown protein [Arabidopsis thaliana]	35.2	not assigned.unknown	42	55	62	67	53.5	61	54	52	71	59	73.5	54	110	51	58	71	54	90.5	52	62	55	73	59	54.5	73	62	47	51	62	56	51	65	58	72	54	73	62.5	55
25789	MICRO.7551.C1	PGSC0003DMB000000665	Pot_ch06	97.31	159189	160074	Glutaredoxin	0	arsenate reductase (glutaredoxin)/ electron transporter/ thiol-disulfide exchange intermediate [Arabidopsis thaliana]	21.04	redox.glutaredoxins	953	16017	1263	6341	4614	1980	1955	9173	10115	7455	22654.3	10803	1490	1710	5716.5	5202.5	1289	9493	2118	8832.5	2641	2334.5	4285	8354	1178	2591	4116	2082	1180.5	913	7173.5	6847	8900	6052	8143.5	8407.5	3156	5350
25790	MICRO.17640.C1	PGSC0003DMB000000062	Pot_ch03	100	1946969	1946358	RING-H2 protein	0	NA	29.5.11.04.02	protein.degradation.ubiquitin.E3.RING	40	49	57	61	48	45	44	46	56	50	57	49	56	47.5	55	59	46	59.5	47	49	49.5	53	52	46	46	54	45.5	49	55	47	45	56	49	52	46	54	61	48
25791	MICRO.2540.C1	PGSC0003DMB000000085	Pot_ch02	96.77	931490	931121	Xaa-Pro aminopeptidase 2	0	Xaa-Pro aminopeptidase 2 [Solanum lycopersicum]	29.5	protein.degradation	91	79.5	124	123.5	135.5	153	190	158	215.5	80	100	127.5	134.5	73	69	128	80	223.5	78	105	117	235	185	134	119	99	115	147.5	128	142.5	83.5	156	109	122	90	124	171	116
25792	BF_LBCHXXXX_0029G10_T3M.SCF	PGSC0003DMB101000130	Pot_ch09	97.16	555174	554471	--	0	NA	35.2	not assigned.unknown	46	56	60.5	63	47	53.5	49	47	61	55.5	71	49	82	50	63	62	46.5	84	53	48.5	50	63.5	54	49	49.5	55.5	47	45.5	73.5	57	47	59.5	49	57.5	47.5	60	64.5	51.5
25793	MICRO.369.C1	PGSC0003DMB000000040	Pot_ch03	99.09	1936139	1935810	DNA binding protein	0	TPA: TPA_inf: class III HD-Zip protein CNA1 [Medicago truncatula]	27.3.22	RNA.regulation of transcription.HB,Homeobox transcription factor family	677	414	782	661	1109	913	949.5	1239	1177	1000	468	953.5	892	577	289	1210	580	2180	1047	1068.5	1025.5	1743	1821.5	882	857.5	745.5	558	1319.5	1102	898	841	1447.5	1082	794	723	1556	974	1223
25794	MICRO.1058.C1	PGSC0003DMB102000083	Pot_ch02	99.02	1057988	1058496	Cell division protein ftsH	0	EMB1047/FTSH12; ATP-dependent peptidase/ ATPase/ metallopeptidase [Arabidopsis thaliana]	29.5.07	protein.degradation.metalloprotease	264	628	353	398.5	243	666	252	169	822.5	552	1497	241	455	276	720.5	561	456.5	888	386.5	263	402	547	335.5	395	270.5	401	262	217	351	382	256	374.5	212	410	271.5	229	423.5	195
25795	cSTA14H7TH	PGSC0003DMB000000032	Pot_ch04	90.32	1887150	1886934	Pectinesterase	0	pectinesterase [Solanum lycopersicum]	10.8.01	cell wall.pectin*esterases.PME	42.5	48	62	54	47	47	47	46	57	47	53	49	56	48.5	50	59	49.5	73	47	47	48	51	53	47	47	57	47.5	46	56	46.5	44	55	47	59	45.5	85	57	50
25797	cSTB44A21TH	PGSC0003DMB102000020	Pot_ch09	95.54	593287	592930	Inhibitor of growth protein	0	NA	35.2	not assigned.unknown	44	49	63	56	48	49	48	45	54	45	59	48	63	48.5	56.5	59	51	66.5	47	52	49.5	54	51.5	50.5	45	58	46	49	54	45	46	61	55	58	47	56	57	48
25798	MICRO.9941.C1	PGSC0003DMB000000893	SL2.10ch03	96.88	7665	7122	Calcium-dependent protein kinase 1	0	CPK30; calcium- and calmodulin-dependent protein kinase/ kinase/ protein kinase [Arabidopsis thaliana]	30.3	signalling.calcium	729	1351	1323	1227	1230	935.5	948	1984	1739	1408	1814	1524	1125	1025.5	859	1714	1266	2163.5	1188	1334	1659	1884	1576.5	1376	959.5	1012	1509	1345.5	1173.5	794	1499.5	1531	1973.5	1274	1650	1745	901	1204.5
25799	POCC641TP	PGSC0003DMB000000181	Pot_ch04	96.23	139422	140323	--	0	hypothetical protein SDM1_53t00006 [Solanum demissum]	35.2	not assigned.unknown	61	67	87	85	70	72	67	56	111.5	80	89	85.5	86	67	78	95	78	116	90	73	90	93	74	73.5	58	72	63	67.5	81	63	75	89	88	80	81.5	129	89	81
25800	MICRO.2346.C10	PGSC0003DMB000000148	Pot_ch11	96.26	513669	513350	Photosystem II CP43 chlorophyll apoprotein	0	NA	33.99	development.unspecified	122	184	840.5	180.5	78	200	241	403.5	157	120.5	205	128	291.5	74	109	250	84	150	230	166	213.5	277	234	169	431	510	125	166	533	95.5	119	202.5	82	542	181	390	153.5	87
25801	bf_arrayxxx_0048h04.t7m.scf	PGSC0003DMB101000060	Pot_ch01	94.55	876125	876611	Phospholipase d zeta	0	NA	35.2	not assigned.unknown	88	85	100.5	109	130	97	99	162	134	112.5	101	159	120	78.5	86	171	88	197	97	147.5	104	171	167.5	108	99	90	96	128	105	94	166	156	160	115	118	139.5	115	116
25802	bf_suspxxxx_0019G03.t3m.scf	PGSC0003DMB000000476	Pot_ch02	97.81	274305	273666	Gene of unknown function	0	putative orcinol O-methyltransferase [Rosa hybrid cultivar 'Kazanlik']	16.2	secondary metabolism.phenylpropanoids	52	47	55	58	48	46	46	48	52	47	57	47	63	46	57	56	46	69	44	48.5	46	51	48	44	43	53	44.5	46	56	48	44	53.5	53.5	54.5	45	53	62.5	51
25803	MICRO.129.C2	PGSC0003DMB000000657	Pot_ch03	96.68	38232	38653	Pyruvate kinase	0	Pyruvate kinase [Medicago truncatula]	11.1.30	lipid metabolism.FA synthesis and FA elongation.pyruvate kinase	44.5	53	59	57	51	53	49	47	65	54	68	49	57.5	49	53	67	52	88	48.5	51	58.5	67	55	49	49	57	46	50	60	50	48	58	54	61.5	49	57	68	53
25804	MICRO.5961.C2	PGSC0003DMB000000172	Pot_ch01	99	649153	649449	DnaJ-like zinc-finger protein	0	hypothetical protein MtrDRAFT_AC146329g2v2 [Medicago truncatula]	35.2	not assigned.unknown	1826.5	1471	2243	1730	3421.5	4084	3657	4101	4174	3971	3645	2678	3647.5	3240.5	2185	3586	2373	3514	2520	3280	3375	4451	5227	4187	1943	3597	1831.5	4225	4106	2617	2562	4581	2912	4197	1451	4031	3644.5	4371
25805	SSBN001M22u.scf	PGSC0003DMB000000322	Pot_ch04	94.05	136461	136279	WD-repeat protein	0	NA	35.2	not assigned.unknown	43	52	56	53	47.5	46	46	43	54	46.5	57	48.5	55	48	52.5	57	48.5	71	46	47	46.5	50.5	49.5	48	42.5	54	45.5	45	56	50	46.5	53.5	47	54	48	56	63.5	48
25806	MICRO.14712.C1	PGSC0003DMB000000085	Pot_ch02	NA	NA	NA	DH2 dehydrin	0	NA	20.2.99	stress.abiotic.unspecified	42	48	56	56	46	47	46	48	61	48	54.5	48	76	47	55	59.5	46.5	69	46.5	46	48	55.5	50	47	44	56	46	46	56	58	45	56	50	56	49	57	62.5	50
25807	MICRO.11023.C2	PGSC0003DMB102000141	Pot_ch02	96.87	407867	409175	Conserved gene of unknown function	0	FAD linked oxidase, N-terminal; Berberine/berberine-like [Medicago truncatula]	16.4.1	secondary metabolism.N misc.alkaloid-like	49.5	65	61	58.5	66	74	67.5	102	68	50	60	68.5	88	54	64.5	57	49	79	49.5	83	93	95.5	52.5	51	64	108	53	50	72	71	46	62	50	114	57	91	67	80
25808	MICRO.16896.C1	PGSC0003DMB102000010	Pot_ch01	100	664056	664518	CRS2-associated factor 1, mitochondrial	0	unknown protein [Arabidopsis thaliana]	35.2	not assigned.unknown	83	68	94	82	87	91	84.5	84	118	82	89	86	109	71	80	100	80	138	81	85.5	89	127.5	107.5	79	77	91	68	89	100	78	81	102	93	95	75	108.5	88	81
25809	BF_TUBSXXXX_0044D07_T3M.SCF	No Significant Hit	#N/A	NA	NA	NA	--	0	NA	35.2	not assigned.unknown	42	50	53	55	48	50	47	52	54	48	57.5	49.5	57	50.5	53.5	64.5	49	70	50.5	51.5	47	66	50.5	46.5	47	53	50	48.5	58	51	46.5	67	51	55	48.5	56	66.5	48.5
25810	MICRO.4.C3	PGSC0003DMB000000627	Pot_ch09	93.86	161405	162444	PGIP	0	polygalacturonase inhibitor protein	10.6.3	cell wall.degradation.pectate lyases and polygalacturonases	137.5	50	140	52.5	44	85	148	205	146	165	64	48	281	47	70	314.5	123	545	222	287	376	1167.5	140	316.5	46	234	154	47	126	337	217.5	366	686	52	215	511.5	294.5	123
25811	MICRO.1379.C1	PGSC0003DMB000000072	Pot_ch05	99.65	1673316	1671900	2-oxoglutarate dehydrogenase	0	2-oxoglutarate dehydrogenase, E1 subunit-like protein [Arabidopsis thaliana]	8.1.05	TCA / org. transformation.TCA.2-oxoglutarate dehydrogenase	218.5	153	226	229	240	255	217	214.5	394	208	214	179.5	277	206	219	273	219.5	278	273	188.5	268	313	264	197	226	249	185	256	238	214	195	240.5	256	257	159	342	223.5	245
25812	MICRO.4365.C1	PGSC0003DMB000000409	Pot_ch09	100	440841	440331	Fructose-1,6-bisphosphatase	0	fructose-1,6-bisphosphatase precursor [Solanum tuberosum]	1.03.07	PS.calvin cyle.FBPase	8241	17035	15605	13014	17823	17537	13677	14778	37841.4	17758	20426.1	17671	14096	11537	11882.5	17175	11915	28015.6	14726	17990	25196	23288.8	20569.5	20271.6	12187	12994	8297	14122.5	21901.6	14525	14683.5	18919	18565	19790	13513.5	22890.4	18625.5	17981
25813	MICRO.344.C3	No Significant Hit	#N/A	NA	NA	NA	DWARF1/DIMINUTO	0	NA	17.3.01.02.08	hormone metabolism.brassinosteroid.synthesis-degradation.sterols.DWF1	3849	1266	66	69	9577	1530	1362.5	4455	74	56	2953	12257	3749	50	2639	6654.5	53	84.5	2917	15419	2684	162.5	1758	5031	766	3593.5	58	56	817.5	1546	13885	90	55	7530	6562	12920	91	1207
25814	MICRO.5824.C1	PGSC0003DMB000000562	Pot_ch12	99.71	303008	301264	Catalytic	0	Haloacid dehalogenase-like hydrolase [Medicago truncatula]	35.1	not assigned.no ontology	1401	1843	2235	1735	2540.5	2479	2165	2889	3602	2750	2064.5	2270	2206	1678	1206.5	3796	1832.5	3224	2556.5	2233	3413	4702	3275.5	2704	1810	1701	1597.5	2425	3027	2469.5	2599.5	2864	3114	1818	2104	3099.5	3039.5	2515
25815	bf_suspxxxx_0004f09.t3m.scf	No Significant Hit	#N/A	NA	NA	NA	--	0	NA	35.1	not assigned.no ontology	43	48	52	52	47	48	49	44	49	46	56	50	66	49	55.5	57.5	45.5	68	46.5	53.5	47	50.5	52	46	45	54	46	47	56	44	42	51.5	48	52.5	48	53	57	53
25816	MICRO.5277.C1	PGSC0003DMB000000285	Pot_ch04	95.59	255922	256351	Conserved gene of unknown function	0	unknown protein [Oryza sativa (japonica cultivar-group)]	35.2	not assigned.unknown	3762	4819	4944	5536	6881.5	5355	5445	9033	8405	6812	5914	5514	5477	5524	3656.5	7058	4473	7011	5778	6677	8766	8074	8248	7428	4340	5646	5239	6329	6319	3997.5	7268.5	6929	7691	5988	6548.5	6837	6470	5837.5
25817	bf_mxlfxxxx_0041d07.t3m.scf	PGSC0003DMB000000411	Pot_ch06	98.66	487104	486956	--	0	NA	35.2	not assigned.unknown	43	48	56	55	48.5	45.5	50	46.5	67	50	62	48	59	48	56.5	64	48	66	52	49	49	58	51	49	44	56	49	50	51	47	47	63	58	60	50	61.5	62	51
25818	RC7(5)	#N/A	#N/A	#N/A	#N/A	#N/A	#N/A	1				39.5	49	54	56	43	42	42	44	46.5	44	55	47	48	48	51	54	46	61.5	43	44	44	52	46	43	42	52	45	43	53.5	46	43	54	49	57	44	52	55	47.5
25819	MICRO.9290.C2	PGSC0003DMB000000047	Pot_ch07	96.17	307552	308175	--	0	NA	35.2	not assigned.unknown	45	51	72	49.5	47.5	71	55	67	91	52	66	47	80	48.5	54	59	64	98	47	49	46	126	74	68	61	56.5	81	69.5	56	47.5	45	54.5	49	58.5	47	80	79	71.5
25820	bf_mxflxxxx_0041e12.t3m.scf	PGSC0003DMB000000003	Pot_ch05	90.05	4045580	4045393	AP-4 complex subunit sigma-1	0	NA	35.2	not assigned.unknown	56	62	83	75.5	88	63	72	77	86	75	71.5	59	74	66	59	74	68.5	80.5	68	66	68	72	87	62	69	74	78	87	74	56	65	76.5	59	72	63	91	77	63
25821	MICRO.18262.C1	PGSC0003DMB101000051	Pot_ch05	99.84	744560	743944	Wall-associated kinase	0	kinase [Arabidopsis thaliana]	30.2.20	signalling.receptor kinases.wheat LRK10 like	987	1480.5	1814	1480	1863	1296.5	1731	1921.5	3307	1939	2022	1653	1335.5	1496	1101	2020	1835	2860	1885	1639	3008	2919	1985	2277	1384	1318	1834	1718	2012	1359	2180.5	2461	2225	1807	1549	2310	1524	1984.5
25822	SDBN004N04u.scf	PGSC0003DMB000000076	Pot_ch07	95.44	86681	87418	Gene of unknown function	0	NA	34.2	transporter.sugars	343	449	681	457	557	635	455	519	1490	672	585	595	578.5	513.5	476	858	481.5	871	737	495	889	1122	720	516	473	461.5	295	581.5	618	445	779	735	905	666	460.5	891	541	626.5
25823	MICRO.712.C20	No Significant Hit	#N/A	NA	NA	NA	Calcium ion binding protein	0	Os06g0254700 [Oryza sativa (japonica cultivar-group)]	33.99	development.unspecified	41	44	51	52.5	44	143	174.5	183	49	171	157.5	44	194	176.5	137	52	43.5	60	47	280.5	46	49.5	224.5	236	44	185	44	179	55	42.5	44	214	48	239	46	226	210	162
25824	bf_cswbxxxx_0006f05.t3m.scf	No Significant Hit	#N/A	NA	NA	NA	--	0	NA	35.2	not assigned.unknown	34825.6	40737.5	44310.1	39981.1	47472.8	49408.3	33654.1	19730.5	53771.4	35852.3	34859.6	38611.3	38177	31766.5	53196.3	67947.6	58759.8	62654	52165.3	58612.8	67907.8	63150.6	30818.7	38600.5	40116.4	61245.2	55632.1	54323.6	47956.4	35370.6	38554.7	57942.5	41398	45340.9	59169.5	44166.7	35447.2	34540.5
25825	MICRO.13279.C1	PGSC0003DMB000000441	Pot_ch02	99.55	411863	412748	Beta-glucanase	0	unknown protein [Arabidopsis thaliana]	35.1	not assigned.no ontology	180	189	276	215	305	231	244.5	264	307	218	257	295	259	198	124	410	162	312.5	315	352	324	425	311.5	352.5	258	200	226	232	281	158	383	355	330	263	291	217.5	218	302
25826	MICRO.728.C2	PGSC0003DMB000000026	Pot_ch03	98.67	524501	523604	F-box-containing protein 1	0	protein binding [Arabidopsis thaliana]	35.1	not assigned.no ontology	195	572	307	227	378	207	290	352	520	385	635	286.5	275	255	236	363	277	560.5	233	258.5	371	488	351	447	334.5	188	279	267	308	231	277.5	419	335	285.5	652	336.5	244	198.5
25828	bf_ivrootxx_0049d07.t3m.scf	PGSC0003DMB000000281	Pot_ch08	99.49	202871	203065	Homeobox 2 protein	0	homeobox 2 protein [Lycopersicon esculentum]	27.3.22	RNA.regulation of transcription.HB,Homeobox transcription factor family	196	241.5	337	294	303	253	258	311	485	345.5	291	360.5	313	205	215	487	258	536.5	226.5	327	346	602	433.5	301	226	261.5	180	301	318	181	302.5	431	389	359	357.5	391	310	288
25829	MICRO.8125.C1	Not Unique	#N/A	99.06	522163	521529	RIN3 (RPM1 INTERACTING PROTEIN 3)	0	hypothetical protein MtrDRAFT_AC137510g7v1 [Medicago truncatula]	35.2	not assigned.unknown	756	934	1389	1155	1545	1027.5	1151	1344	3162	1285.5	1528	1364	1397.5	1323	917	2268	1115	1830.5	1605	1272	1612	1884	1583	1308	1304	867	916	1390	1383	857.5	1503	1549	1881	1478.5	1105.5	2407	1377	1354.5
25830	MICRO.6029.C1	different hits	#N/A	96.1	220002	220406	Gene of unknown function	0	NA	35.2	not assigned.unknown	43	51	56	66	51	51	53	50	63	52	68	51	117	53	59	64.5	53	87	52	49	52.5	62.5	58.5	50	50	59	46	53	59	56	51	68	53.5	60	46	61	70.5	50
25831	MICRO.4735.C2	PGSC0003DMB000000339	Pot_ch09	92.94	85142	84733	TMV resistance protein N	0	selenium binding protein [Lotus japonicus]	15	metal handling	40	111	56	216	50	157	183	275	345	223.5	202	46	57.5	123.5	53	302	184.5	332	175	48	97	54	254.5	225	181	57	224	209	204	119.5	224	138	116	111	153	59	232.5	271.5
25832	E1A_r60_3(17)	#N/A	#N/A	#N/A	#N/A	#N/A	#N/A	1				2537	10869	6557	4004	6663	7990	3934	5222	9374	6161.5	15380	6882	4696	5568	7263.5	5543.5	6221.5	5514	6096.5	7947	5382	3624.5	6335	11391	3939	5756	6371	6521.5	5100	4003	6724	7115	6822	7474	13141.5	6256.5	4113.5	3720.5
25833	cSTS8O8TH	PGSC0003DMB000000244	Pot_ch02	98.24	15012	15295	Transcription factor	0	unknown protein [Arabidopsis thaliana]	35.2	not assigned.unknown	78	72	125	114	102	131	91	97	234	135	98	90	134	86	102	144	133	201	106	103	109	166	164	87	80.5	114	69	130	126.5	116	99	136	102	135	87	139.5	131	95
25834	MICRO.11127.C1	PGSC0003DMB000000305	SL2.10ch10	100	782419	782009	Magnesium-dependent phosphatase	0	unknown protein [Arabidopsis thaliana]	35.2	not assigned.unknown	174	215	305	228	253.5	272	280	290	424.5	240.5	224	235	310	172	150	372	214	424.5	270.5	277	239	497	416	321	267	248	259	284	319.5	257	220.5	303.5	263	271	207	296.5	301	264
25835	MICRO.940.C1	PGSC0003DMB000000095	Pot_ch01	95.09	1320819	1321072	Glycyl-tRNA synthetase 2, chloroplast/mitochondrial	0	NA	35.2	not assigned.unknown	108	104	125.5	116	99.5	138	121	102	175	150	151	98	129	95	109	168	114	258	115	94	109	185.5	144	102.5	114	120	85	108.5	123	133	82	140	105	137	91	137	154	96
25836	MICRO.13178.C1	PGSC0003DMB000000468	Pot_ch07	99.61	366973	367226	Conserved gene of unknown function	0	NA	35.2	not assigned.unknown	46.5	51	61	62	51	52.5	48	49	65	54	68	51	84	52	61	69	51	88	55	51	49	64	54	50	49	60	48	54	65.5	53	53	63	55	62.5	50	65	67.5	56
25837	bf_ivrootxx_0002h10.t3m.scf	PGSC0003DMB000000133	Pot_ch11	97.6	423557	423681	Polyglutamine binding protein	0	putative poly-glutamine tract-binding protein [Oryza sativa (japonica cultivar-group)]	35.1	not assigned.no ontology	81.5	85	104	109	138	109	90	91	164	95	119	114	205	79	87.5	114	86	187	94.5	120.5	129	172	141	115	81	97	79	120.5	105	114	107	140	122	115.5	83.5	149	127	113.5
25838	MICRO.6295.C1	PGSC0003DMB000000647	SL2.10ch10	98.27	179781	179437	Amino acid transporter	0	amino acid permease/ transporter [Arabidopsis thaliana]	17.2.2	hormone metabolism.auxin.signal transduction	122	80	150.5	134	223	156	179	192	227.5	177	90	252	290	106	78	304.5	92	476.5	176	171.5	187	430	283.5	147.5	143	145	105	191	193	160.5	201	339.5	205	132	97	207	222.5	239
25839	MICRO.150.C2	PGSC0003DMB000000008	Pot_ch10	99.08	343273	343598	Histone deacetylase HDT1	0	Histone deacetylase 2a (HD2a) (ScHD2a)	27.3.55	RNA.regulation of transcription.HDA	3373	2005	4204	2831.5	5315	4205	5819	5172.5	6291	3186	2896	3823	4069	3640.5	1421	5895	3468	5752	6014	4801	5109	8605.5	7559	3747.5	4324	4336.5	4055	6777.5	5291	4465	3386.5	4550	4679	3053	2472	3440	3279	5309
25840	MICRO.10176.C1	PGSC0003DMB000000380	Pot_ch09	97.68	97971	98571	Dead box ATP-dependent RNA helicase	0	DEAD box protein P68 [Pisum sativum]	27.1.2	RNA.processing.RNA helicase	61	75	83.5	90	89.5	73	72	82.5	102	81	86	85	107	79	82	112	72	125	92.5	94.5	81.5	122	102	84	80.5	80.5	83	100.5	88.5	78.5	80	103	97	95	76.5	112	100.5	81
25841	MICRO.4859.C2	PGSC0003DMB000000216	Pot_ch05	96.91	929195	929355	Gene of unknown function	0	NA	35.2	not assigned.unknown	59	63	105	87	97	68	75	71.5	138	66	71	70	201	73	76	84	81	114	70	68	107	76	82	74	67	72	64	92	87.5	61.5	74.5	74	70	102.5	67.5	91	72	91
25842	STMCV04TV	PGSC0003DMB000000053	Pot_ch09	99.29	1013459	1013319	A/G-specific adenine glycosylase muty	0	adenine DNA glycosylase like protein [Arabidopsis thaliana]	28.1	DNA.synthesis/chromatin structure	158	74	149	132	204	145.5	190	220	134	134	94	128	174	84.5	79	173	74	200.5	177	176	128	265	260	116	178	129	141	205	145	167	160	215	150	122	97	152.5	167	172
25843	TBSK03300FC12.t3m.scf	No Significant Hit	#N/A	NA	NA	NA	--	0	NA	35.2	not assigned.unknown	44	53	54	65	65	59	51	100	62	47	61	79	95	50	56	97	51	118	75	47	49	57	65	51	47	60	80	54	59	53.5	92	91.5	125	57	61	59.5	81	55
25844	bf_arrayxxx_0025g06.t7m.scf	No Significant Hit	#N/A	NA	NA	NA	COP1 homolog	0	NA	35.2	not assigned.unknown	65.5	65	76	79	66.5	71	86.5	72	114	72	77.5	81	97	64	71	95	68.5	112	116.5	67	72	116	85	72	65	75	76	71	85	72	80	90	73	76	66	84	95	68
25845	MICRO.18177.C1	PGSC0003DMB000000102	Pot_ch07	97.73	1259660	1259923	Conserved gene of unknown function	0	hypothetical protein At2g30900 [Arabidopsis thaliana]	35.2	not assigned.unknown	51	78.5	108	68	67	66	54	71	93	76	65	61.5	94	82	56	95.5	108	102.5	67	60.5	94	102	87	54	66	83	58	67	84.5	62	55.5	85	82.5	74.5	62	77.5	78	67
25846	MICRO.13418.C1	No Significant Hit	#N/A	NA	NA	NA	--	0	hypothetical protein OsI_003995 [Oryza sativa (indica cultivar-group)]	20.1.02	stress.biotic.receptors	237.5	196	77	354.5	509	280.5	61.5	46	61	379	69	70	289	62	194	96	49	79	48.5	74.5	48	87	57	49.5	50	53	354	47	62	248	484.5	78	48	343	48.5	417	412	60
25847	MICRO.11007.C1	PGSC0003DMB000000073	Pot_ch01	100	1219930	1220175	Conserved gene of unknown function	0	Autophagy-related protein 2, related [Medicago truncatula]	35.2	not assigned.unknown	690.5	710	1077	832	1136	650	562.5	1188	1545.5	902	1139	930	835	612	611	1089	1060.5	1684	981.5	1066	1346	1542.5	1238	989.5	613	590.5	800	1042	992	499	919	977.5	899	775	1101	1176	872	934
25848	MICRO.10794.C2	PGSC0003DMB000000300	Pot_ch07	98.78	207658	208477	Arogenate dehydrogenase	0	At1g15710/F7H2_5 [Arabidopsis thaliana]	35.1	not assigned.no ontology	308	177	274	423	377	410.5	584	469.5	719	285	285	507	613	343	408	794	444.5	645	668	862	773	538	408.5	577.5	230	233	321	342	518	360	573	519	317	518	395	513.5	638	336
25849	E1A_r60_a135(18)	#N/A	#N/A	#N/A	#N/A	#N/A	#N/A	1				593.5	1119	1079	601.5	1320.5	1236.5	715	559	972	947.5	999	1103	900	837.5	1324	653	840	533.5	959	1179.5	552	763	1019	897	775.5	1129	1165	1463.5	811	826	1107	993	770.5	1299.5	1481	802	855	754
25850	POAEF77TV	PGSC0003DMB000000627	Pot_ch09	94.64	133091	133202	Mitochondrial inner membrane protease subunit	0	NA	35.2	not assigned.unknown	54	57	72.5	67	53	56	54	50	62	55	85	59.5	81	59	67	70	56	74	53.5	63	55.5	65.5	61	55	52	75	49.5	54.5	66.5	55	53	65.5	67	62	57	66	65	59
25851	bf_lbchxxxx_0063b02.t3m.scf	PGSC0003DMB000000171	Pot_ch01	94.87	925558	926239	PLDP1 (PHOSPHOLIPASE D ZETA1); phospholipase D	0	NA	11.9.3	lipid metabolism.lipid degradation.lysophospholipases	113	100	111	168.5	188	103	158	118	286	168	207	113.5	170	136	132	162	165	285	107	195	215	278	214	202	91.5	149	98	179	113	99	196	228	212	181.5	108	280	182	185
25852	MICRO.7411.C1	PGSC0003DMB000000092	Pot_ch01	98.48	1393916	1394309	Cytidine deaminase	0	unknown [Solanum tuberosum]	23.2	nucleotide metabolism.degradation	892	1664	1477	1623	2078.5	1610	1360.5	2150	2892	1846	1930	1758.5	1453.5	1124	1363.5	1968	1335	2310	1662	2286	2175	2519	2187	2009	1304	1329	1369	1685	1628	1473.5	1885.5	2131	2073	1795.5	2098.5	2532	1658	1650.5
25853	MICRO.10633.C1	PGSC0003DMB000000309	Pot_ch09	97.86	619428	619149	Vacuole membrane protein	0	unknown protein [Arabidopsis thaliana]	35.2	not assigned.unknown	94.5	126.5	182.5	130.5	157.5	150.5	156	144.5	234	190	132	172	205	115	114	233.5	131	305	150	175	271	256	197	182.5	119	163.5	111	151.5	194	141	142	259	197	163.5	113	202.5	200	176
25854	MICRO.15403.C1	PGSC0003DMB000000066	Pot_ch02	98.95	292585	291918	DNA repair helicase rad5,16	0	Similar tp transcription factors [Arabidopsis thaliana]	27.3.44	RNA.regulation of transcription.Chromatin Remodeling Factors	49	58	69	64	61	60	56.5	55	85	60.5	69	87	95	55.5	64	78	59	89.5	58	67.5	66.5	84	70	87	57.5	71	48	61	63	58	57	117	74	73	58	80	66.5	63.5
25855	MICRO.1647.C2	PGSC0003DMB000000096	Pot_ch07	99.5	337834	338236	Proton pump interactor	0	PPI1 (PROTON PUMP INTERACTOR 1) [Arabidopsis thaliana]	35.2	not assigned.unknown	45	50	71	61	50	88	51	50	86.5	52	61	54	88	51	58	61.5	51	70	49	47	53	89	59	52	51	61	48	48	64	51	53	64.5	53	58.5	47.5	57	59.5	51.5
25856	MICRO.2186.C1	PGSC0003DMB000000328	Pot_ch05	98.18	554961	554523	Ethanolamine-phosphate cytidylyltransferase 1	0	Cytidylyltransferase [Medicago truncatula]	35.1	not assigned.no ontology	49	61	74	73	63	63	71	66.5	90	59	77.5	64.5	92	60	61	82.5	55	104.5	59.5	67	61	78	84	70	60.5	66	56	61	82	58.5	63.5	77	65	78	57	76	74.5	71
25857	POCC548TP	PGSC0003DMB000000266	Pot_ch06	97.42	639000	639772	Zinc finger, C3HC4 type family protein	0	NA	29.5.11.04.02	protein.degradation.ubiquitin.E3.RING	72	104	102.5	115	99	77	75	141	139	103	129	122	176	68	82	112	98	191	87	107.5	124	198.5	114.5	133	82.5	87	76.5	87	118.5	89	131	106	128.5	105	98	141	112	84
25858	bf_arrayxxx_0015g03.t7m.scf	different hits	#N/A	98.03	490188	489732	Gb protein	0	NA	35.2	not assigned.unknown	41	349	487	189	258	198	46.5	478	320	216	192	45	255	173.5	246	673	186	302	224	564	525	798	787	580	326	55	379	570	383	454	293	311	566	209	410.5	272	55	381
25859	MICRO.15172.C1	PGSC0003DMB000000018	Pot_ch04	93.33	1750559	1750104	3-5 exoribonuclease CSL4	0	Os02g0815800 [Oryza sativa (japonica cultivar-group)]	35.1	not assigned.no ontology	302	177	536	575.5	792	715	329.5	416.5	717.5	328	562.5	537	470	301	175	562	392	734.5	828	342	295	580	1050.5	262.5	343	349	676	1001.5	707	366	595	479	659	249	409	422	666	796
25860	ACDA02287G07.T3m.scf	PGSC0003DMB000000330	Pot_ch04	90.85	19557	19080	Gene of unknown function	0	NA	35.2	not assigned.unknown	43	59	65	65	49	58	52	48	67	59	78.5	48	71	52	60	83.5	47	102	53	48	52	69.5	57.5	54	48.5	59.5	47	49	62.5	55	49	67	58	60	47	71	71.5	49.5
25861	163G05AF.esd	PGSC0003DMB000000229	Pot_ch09	99.48	156180	156760	Pentatricopeptide repeat-containing protein	0	Os04g0628200 [Oryza sativa (japonica cultivar-group)]	35.1.5	not assigned.no ontology.pentatricopeptide (PPR) repeat-containing protein	84	112	99	107	78	147.5	92	73	129	147.5	140.5	74.5	183	71	109	159	85	182.5	70	72	74	144	126	81	87	109	78.5	80	95	102	66	132	82	105	82	155	129.5	68.5
25862	MICRO.13171.C2	PGSC0003DMB000000475	Pot_ch09	99.69	301161	300522	Conserved gene of unknown function	0	putative nuclear GTPase [Solanum lycopersicum]	30.5	signalling.G-proteins	101	63	100	95	127	130	163	138	125	95.5	89	83	142.5	87	73	157	74	160	167	121	92	163	165.5	92	124	102	110	140	104.5	152	100	146	112.5	100	71	121	144	130.5
25863	MICRO.1479.C1	PGSC0003DMB000000032	Pot_ch04	99.79	2105932	2105457	MigA	0	protein binding [Arabidopsis thaliana]	35.1.9	not assigned.no ontology.BTB/POZ domain-containing protein	223.5	204.5	621	211	190	266	163.5	106	639	287	255	148.5	414	423	187.5	413	682	368.5	392	253	672.5	611	274.5	277	242	358	130	326.5	346	211	140	242	387	339.5	199.5	398	180	181
25864	MICRO.830.C1	PGSC0003DMB000000055	Pot_ch03	99.11	842087	841417	Ribosomal protein L27a	0	ribosomal protein L27a [Petunia x hybrida]	9.1.2	mitochondrial electron transport / ATP synthesis.NADH-DH.localisation not clear	59702.8	20649.7	53881.3	54238.1	100866	69486	99025.7	79793.7	67240.5	47266.6	25111.3	46888.2	80250.3	53463.8	19314	80820.7	36354.2	75115.1	82721.9	59173.9	54997	124087	124251	50309.9	49136.4	62564.1	70019.8	102794	80953.3	98269.5	56446.6	85828.8	57985.9	53111.1	23949.2	50302	99268.8	76447.4
25865	POCB864TV	No Significant Hit	#N/A	NA	NA	NA	Sulfate/bicarbonate/oxalate exchanger and transporter sat-1	0	unknown protein [Arabidopsis thaliana]	34.6	transport.sulphate	82	223	132.5	206	129.5	110	236.5	241	328	234.5	126	134	139	180.5	178	159	102	217	126	104.5	327.5	365	162.5	148	208	216	157.5	122	126	109.5	114	152	279	133	196.5	157	167	100
25866	MICRO.7634.C1	PGSC0003DMB000000072	Pot_ch05	97.86	1268257	1268443	Ubiquitin specific protease 12	0	ubiquitin-specific protease 12, putative, expressed [Oryza sativa (japonica cultivar-group)]	29.5.11	protein.degradation.ubiquitin	189	214	338.5	277	377	330	321	378	455	330	276	287	378.5	226.5	156	466	208.5	583	339	334.5	418	593	517	350	280	271	208	380	366	319.5	281	441	474.5	338	226	432	370	380
25867	MICRO.2224.C1	PGSC0003DMB101000128	Pot_ch06	99.2	826878	826506	Hydrolase, hydrolyzing O-glycosyl compounds	0	hydrolase, hydrolyzing O-glycosyl compounds [Arabidopsis thaliana]	10.6.1	cell wall.degradation.cellulases and beta -1,4-glucanases	41	46	55	58	44.5	45	45	44.5	53	45	56	49	54	46	54	57	48.5	66.5	46	46	47	48	46	48	45	52	46	46	54	43	41	64	49	53	48	59	54	50
25868	cSTS28M21TH	PGSC0003DMB000000004	Pot_ch02	99.77	3579264	3579695	Protein phosphatase 2a, regulatory subunit	0	NA	35.2	not assigned.unknown	41	49.5	58	56.5	47	44	45	46	51.5	44.5	60	49	59	50	57	56.5	46	62	44.5	49	47	56	48	45	44	57	42	46	56	47	43	57	51	57.5	48	61	58	52
25869	MICRO.7679.C1	PGSC0003DMB000000152	Pot_ch11	97.21	252463	252856	Catalytic	0	unknown [Lycopersicon esculentum]	16.2	secondary metabolism.phenylpropanoids	49	56	66	63	59	57.5	60	55	81.5	60	74	56	96	54.5	83	72	55.5	100	55	55	61	77.5	61	64	55	60.5	58.5	55	66	62	62	64	67.5	65	53.5	68.5	74.5	57
25870	BF_LBCHXXXX_0038E05_T3M.SCF	PGSC0003DMB000000493	SL2.10ch08	100	223566	223830	Gene of unknown function	0	NA	35.2	not assigned.unknown	69	51	58	80	59.5	47	48	110	84	49	56	51	112	53	63.5	93	51	112	64	82	48.5	93	106.5	67	93	69	70	96	60	75	84	125	83	81	58	83	60	82
25871	STMJH55TV	PGSC0003DMB000000325	Pot_ch10	95.28	186078	186289	--	0	NA	35.2	not assigned.unknown	40.5	47	57	62	46.5	46	45	49.5	49	47	57	50	54	48	55	57	46	60	46	54.5	47	51.5	51	47	44	55	45	44	57	46	47	59	50	58	46	55	65	50
25872	MICRO.10453.C1	PGSC0003DMB000000280	Pot_ch09	98.28	761158	760752	MAC/Perforin domain containing protein	0	Membrane attack complex component/perforin/complement C9 [Medicago truncatula]	35.2	not assigned.unknown	180.5	286	335.5	239	409.5	189.5	198.5	317	360	224.5	184	329	556	145	220	419	198	375	186	388	534	546	288.5	268	204	232	204.5	241	246.5	163	205	490	432.5	346	348.5	462	272.5	257.5
25873	bf_suspxxxx_0025F06.t3m.scf	PGSC0003DMB000000246	Pot_ch06	98.2	454984	455261	TATA binding protein associated factor	0	unknown protein [Arabidopsis thaliana]	35.2	not assigned.unknown	549	216	419	536	639	461	584	675	606	508	234	513.5	509	284	182	722	310.5	744	630.5	507	509	918	918.5	412	686	383	389.5	788	691	482	488.5	581	736	340	281	404	572	590
25874	MICRO.16170.C1	PGSC0003DMB000000048	Pot_ch08	100	1715926	1716327	Conserved gene of unknown function	0	NA	35.2	not assigned.unknown	1363.5	2324	1672	1545	2268	1838	1504	3082	2895	2087	3221	2045	1414	1538.5	1297.5	3051	1867	2709	2015	1828	2453.5	3451.5	3052	2151	1829.5	1487	1635	2640	2018	1299.5	2182	1962	2412.5	1612	2945.5	2361	1790.5	1623.5
25875	MICRO.5780.C3	PGSC0003DMB000000497	Pot_ch03	98.69	144285	143520	Zinc finger protein	0	Os08g0451800 [Oryza sativa (japonica cultivar-group)]	29.5.11.04.02	protein.degradation.ubiquitin.E3.RING	58	149	101.5	108	64.5	62	62	76.5	163.5	91	452.5	73	90	101.5	122.5	120.5	111.5	122	61	131	113	127	78	120.5	54	92.5	92	68	91	63	82	92.5	84	149	73	177.5	80.5	100
25876	bf_mxlfxxxx_0073e02.t3m.scf	PGSC0003DMB000000072	Pot_ch05	100	2016252	2016039	Epoxide hydrolase	0	NA	26.01	misc.misc2	38	48	60	58	46	42	45	41	52.5	45	58	47	55	47	55	59	43	65	44	50	46	51.5	48	46	44.5	53.5	46.5	45.5	54	45.5	46	55.5	48	57.5	46	58	58.5	47.5
25877	POAB882TV	PGSC0003DMB102000010	Pot_ch01	94.17	2693789	2694096	Ubiquitin family protein	0	unknown protein [Arabidopsis thaliana]	29.5.11.01	protein.degradation.ubiquitin.ubiquitin	39.5	47	55	58	45.5	47	47	43	53	47	56	48	77	47	56	56	45.5	67	45.5	45	49	51	47	46.5	45	56	44	46	51	47	41	55	49.5	56	46	53.5	55	49
25878	MICRO.464.C1	PGSC0003DMB101000020	Pot_ch02	99.87	2130906	2131684	Catalase isozyme 2	0	Catalase isozyme 2	21.06	redox.dismutases and catalases	1617.5	4847	4588	3003.5	3504	6919	3212	2976.5	11492.5	5885.5	11343	4547	5724	3070	4063	5548	4345	9773	4578.5	5558	10968.5	8240	4156	7187	2404	6277.5	1409	2883	7632	3402	3899	5103	7375.5	7211.5	5965	8017.5	4728	6969
25879	ACDA01284C12.T3m.scf	PGSC0003DMB000000103	Pot_ch05	93.55	1212676	1212827	Argininosuccinate synthase	0	NA	35.2	not assigned.unknown	51	61.5	67.5	67	57	72	56	54	84	64	79	53.5	86	53	72.5	111.5	56	104.5	59	56.5	64	83.5	69	59	58	67	54	54	66	70	81	73	56	68	55	65	79.5	61
25880	BF_LBCHXXXX_0024G02_T3M.SCF	different hits	#N/A	92.28	62127	62637	--	0	NA	35.2	not assigned.unknown	745	313.5	914	777.5	1699	1016	888	423.5	1152	759.5	527	418	1107	395	534	729	877.5	1227	479	616	1016.5	1642	1528	386.5	685	814	515.5	1731.5	779	662	624.5	982	503	901	354	1037	838	491.5
25881	MICRO.7706.C1	PGSC0003DMB000000136	Pot_ch01	97.08	451051	450299	Sentrin/sumo-specific protease	0	NA	35.2	not assigned.unknown	46	54.5	65	66	54	54	54	55	74	56	67	54	69	56	66	74	54.5	77	60	54	50	65	61	59	55	63	55	55	68	54	54	69	69	67	55	97	65	59
25882	MICRO.4816.C1	PGSC0003DMB000000148	Pot_ch11	96.4	1109869	1109370	Ubiquitin-protein ligase	0	unknown protein [Arabidopsis thaliana]	29.5.11.04.03.02	protein.degradation.ubiquitin.E3.SCF.FBOX	79	59	75	90.5	119.5	84	81	94.5	139	86	85.5	72	104.5	80	65.5	119.5	80	202.5	75	98.5	90	177	111	82	64.5	70	71	97	73	93.5	83	77	110	75.5	65	86.5	111	92
25883	MICRO.13625.C1	PGSC0003DMB000000134	Pot_ch11	99.46	968175	968540	Chlorophyll synthase	0	hypothetical protein OsI_033526 [Oryza sativa (indica cultivar-group)]	19.16	tetrapyrrole synthesis.chlorophyll synthase	516	1355	1834	999.5	1487	1386	932.5	1269	3131	1709	1648	1763	1372	1228	870	1656	1394.5	3254	1161	1434	2954	2275	2059	1832	826.5	1150	478	1586	1859	1137	1354	1855	2126	1604	1148	2117	1766	1498
25884	bf_mxflxxxx_0040f01.t3m.scf	PGSC0003DMB000000528	Pot_ch02	99.65	200765	201050	Conserved gene of unknown function	0	Os05g0490900 [Oryza sativa (japonica cultivar-group)]	35.2	not assigned.unknown	256.5	245	231	292.5	475.5	162.5	285	418	293	522.5	264	527	261	152	359	312	139.5	417	378	667	274	485	502	484	249	390	322	371	267	199	511	401	486	377	417	326	120.5	576
25885	MICRO.3405.C1	PGSC0003DMB000000471	Pot_ch04	99.03	362136	361413	Something about silencing protein sas10	0	hypothetical protein MtrDRAFT_AC141115g30v2 [Medicago truncatula]	35.2	not assigned.unknown	1891.5	771	1671.5	1938	1819	1882	1846	1894	3139	1829	1179	1674	1913.5	1402.5	1325	2715	1610	3049	1768	1799	1989	3825	2314	1305	2111.5	1919	1090	2433	1756	1654	1435.5	2298	1899	1967	1073	3159	1630	1593
25886	ACDA00511C07.T3m.scf	No Significant Hit	#N/A	NA	NA	NA	Ci21A protein	0	NA	20.2.3	stress.abiotic.drought/salt	39	46	59.5	56	48	49	47	46	55.5	48	59	53.5	190.5	48	57	58.5	47.5	68	49	47	50	57	49.5	47	46	56	47	47	58	46.5	43	55	54	57.5	46	56	58.5	51.5
25887	bf_stolxxxx_0010B10.t3m.scf	PGSC0003DMB102000010	Pot_ch01	94.57	1286500	1286588	Synaptotagmin	0	NA	35.2	not assigned.unknown	44	52	69	61	51	48	46	50	58	47	70	52	71	52	60	64	50	74	49	50	50	60.5	50	48	51	59	50	45	59	50	49	56	57	69.5	51	61	59	49
25888	SSBN001J15u.scf	PGSC0003DMB000000392	Pot_ch11	95.86	12032	12514	Alpha-l-fucosidase	0	B0103C08-B0602B01.14 [Oryza sativa (indica cultivar-group)]	35.1	not assigned.no ontology	121.5	210	293	253	315.5	216.5	293.5	375	416.5	246	225.5	310.5	275.5	177.5	149	444	198	516.5	172	326	177	572.5	412	339	214	206	271	316	286	157.5	371	248.5	327	166	202	267	387	240
25889	DCP_22_6(1)	#N/A	#N/A	#N/A	#N/A	#N/A	#N/A	1				2768	5163.5	3808	2719	4045	5003	2471	1878.5	4559.5	3156	3851	3845.5	3408	2602	5879	2438	3031	2405	3291	4308	1893	3086	3884	3014	3031.5	4935	4094	5128	3168	3476	2697	3779	2664	6049	4683	3236	3339	2338
25890	ACDA04446C06.T3m.scf	No Significant Hit	#N/A	NA	NA	NA	--	0	NA	35.2	not assigned.unknown	52	63	64	59	67	72	48.5	49	59.5	66	72	58	78	52	66.5	61	51	71	56	55	51	62	52	50	52	63	52	48	60	57	62.5	60.5	54	85	49	99	72	57
25891	cPRO16E17TH	PGSC0003DMB000000127	Pot_ch03	91.79	587873	588149	Gamma tubulin	0	gamma tubulin [Nicotiana tabacum]	31.1	cell.organisation	100	68	97	107.5	130	98	111	115	142	96	82.5	102	143.5	67	78	136	66.5	177.5	111	116	134	294	158.5	87	89	88.5	97	145	105	105	130.5	142	89	96	80	127	156	86
25892	MICRO.1628.C1	PGSC0003DMB000000313	Pot_ch07	98.6	737396	737538	Histone-lysine N-methyltransferase ATXR2	0	unnamed protein product [Arabidopsis thaliana]	27.3.69	RNA.regulation of transcription.SET-domain transcriptional regulator family	51	51	67	64	59	53	57	52	62	56	67.5	60.5	65	59	62	68	54.5	74	60	58	55	71.5	64	54	58	65	53	58	63	59	56	62	62	69	60	67	67.5	60
25893	MICRO.15615.C1	PGSC0003DMB000000575	SL2.10ch06	99.77	185988	185558	Carbamoyl phosphate synthase large subunit	0	putative carbamoyl phosphate synthase large subunit [Nicotiana tabacum]	13.1.2.3	amino acid metabolism.synthesis.glutamate family.arginine	857.5	204	684.5	417.5	733.5	710	590	472	755	508	371	503	792.5	432	350.5	537	455	831	594	597	680	1066	885	419	551	691	347	880	512.5	580	447	552	572	631.5	320.5	671	575	502
25894	MICRO.12076.C1	PGSC0003DMB000000149	Pot_ch10	97.42	405719	405294	Import inner membrane translocase subunit TIM50	0	hypothetical protein OsI_019907 [Oryza sativa (indica cultivar-group)]	35.1	not assigned.no ontology	43	44	53	57	46	47	46	49	53	45	57	46	78.5	50	55	53	46	66	48	49.5	48	49	50.5	47.5	44	53	46.5	47	54	47	46	52	50	53	47	58.5	62	50
25895	bf_mxflxxxx_0049b01.t3m.scf	PGSC0003DMB000000531	Pot_ch01	98.8	172974	173305	DNA binding protein	0	Chain A, Crystal Structure Of The Myb Domain Of The Rad Transcription Factor From Antirrhinum Majus	27.3.26	RNA.regulation of transcription.MYB-related transcription factor family	275	390	83	260	213.5	413	183	108	759	675	91	176	243.5	146	123	67.5	55	532	545.5	662	233.5	691	157	328.5	230	819	132	125	135.5	770	146	209	129.5	267	120.5	110	203	869
25896	MICRO.5614.C2	PGSC0003DMB000000017	Pot_ch11	98.31	59659	60012	Metal ion binding protein	0	NA	35.2	not assigned.unknown	57	63	72	67	59	66.5	60	56	104	65	74	60	83	62	78.5	81	59	97.5	59	55	68	75	65	72	59	66	59	59	67	62.5	56.5	78.5	69	84	51	72	82	61
25897	TBSK03587FC11.t3m.scf	No Significant Hit	#N/A	NA	NA	NA	--	0	NA	35.2	not assigned.unknown	199	256	388	287.5	314.5	462.5	387	230.5	689	393	329	358	639	249.5	235	634	255	883	327	354.5	704.5	1005.5	548.5	402	230.5	384	145	391	705	434	344	412	466.5	433	206	516	458	441
25898	BPLI12E23TH	PGSC0003DMB000000355	Pot_ch04	93.81	615537	615136	PEP carboxylase kinase	0	phosphoenolpyruvate carboxylase kinase 1 [Solanum tuberosum]	4.14	glycolysis.PEPCase	40	45	59	56	47.5	46.5	43.5	42	54.5	48	60	48	76.5	49	51	55	43.5	70	46	48.5	47	50	54.5	43	45	53	43.5	45.5	59	46	43	53.5	49	60	45	56	66	50
25899	POCBN65TP	PGSC0003DMB000000429	Pot_ch02	96.05	297542	296642	Uncharacterized ACR, COG1678 family protein	0	NA	35.2	not assigned.unknown	72.5	58	75.5	62	63.5	80	60	49	64	57	66	67	84	55.5	57	86.5	60	69.5	61	69	78	69	75	67	92	89	52	77	77	94	50	59	88	65	95	67	71	63
25900	bf_lbchxxxx_0062b01.t3m.scf	No Significant Hit	#N/A	NA	NA	NA	--	0	NA	35.2	not assigned.unknown	41	47	58	55.5	46	47	46	44	48.5	46	57	48	69	48	53	52	48	65	44	47	47.5	48	46	46	45	50	44	47	54	49	44	54	48	55	48	50	68	52
25901	POAEB42TV	PGSC0003DMB102000204	Pot_ch02	99.54	143890	144754	--	0	NA	35.2	not assigned.unknown	53	53	65	77.5	48.5	47	59	66	111	82	58	46	71	66	68	75	84	123	62.5	52	46	131	93.5	61	62	53	95	90	65	58	64	94	84	56	46.5	54	91	69.5
25902	MICRO.14693.C1	PGSC0003DMB000000480	Pot_ch04	98.65	269254	271106	Lycopene beta cyclase, chloroplastic	0	Lycopene beta cyclase, chloroplast precursor	16.1.4	secondary metabolism.isoprenoids.carotenoids	4439.5	6991	7365.5	6290.5	7036	9391	5242	7968	15675.5	9031	12304.5	6583	5437	5687	6557	8899	6861	9608	8376	7062	10008	10972	10061.5	8223	5399	6048	5158.5	7873.5	9515	6555.5	7644	8195	9749	7685	7283.5	9268	8050.5	9342.5
25903	MICRO.8146.C1	PGSC0003DMB101000019	Pot_ch06	98.41	62331	61515	Littorine mutase/monooxygenase	0	littorine mutase/monooxygenase [Hyoscyamus niger]	26.1	misc.cytochrome P450	40	49.5	54	51	46	49	47	47	54	46	62	47	60	47	52	60	45	66	45.5	48	46	53	53	44	45.5	53.5	46	47	57	50	45	60.5	48	55.5	46	53.5	65	46.5
25904	MICRO.10672.C2	PGSC0003DMB000000889	#N/A	98.97	40503	40020	Splicing factor 3B subunit	0	unknown protein [Arabidopsis thaliana]	27.1.1	RNA.processing.splicing	57	53	55	60	55	52	57	65	66.5	47	71	59	59.5	51.5	56	71	54	69	57	57	50.5	60	59	55	55.5	57	46	51	55	52	48	54	59	57	47.5	59	84.5	71
25905	STMGR01TV	PGSC0003DMB000000640	Pot_ch01	99.55	104504	104726	Calcium-dependent protein kinase 8	0	calcium-dependent protein kinase 8 [Nicotiana plumbaginifolia]	30.3	signalling.calcium	423.5	752	820	847	1123	702.5	718	1238	1184	1038	1000	886.5	788	559	575	1110.5	590	1075	794	1092	713	1301.5	1273.5	1137	673	695	865	1134	783	533.5	1255.5	1425.5	1176	1022	1246	1164	804.5	947.5
25906	MICRO.14838.C1	PGSC0003DMB000000274	Pot_ch08	100	225181	226207	RNA-binding protein	0	putative RNA-binding protein [Ammopiptanthus mongolicus]	35.2	not assigned.unknown	775.5	1116	1517	2210	3335	2591	2323.5	1283.5	4734	2979	2733	2623	2641	2405	926	2350	2279	4162	3120	1248	2018	2609	2308	1514	1212	2114	968	1695	1324.5	1046	1155	3564	1970	2958	1225	3553	2442	1341
25907	MICRO.2537.C1	PGSC0003DMB000000591	Pot_ch07	98.52	198932	198323	Catalytic	0	catalytic [Arabidopsis thaliana]	35.2	not assigned.unknown	144.5	93	206	122.5	152	236	181	129.5	244	187	96	138	248	137.5	104	231	117.5	322.5	171	140	299	562	285.5	140.5	140	219	100	200.5	272	209	119	189.5	191	164	83.5	163	197	165.5
25908	bf_mxflxxxx_0032a10.t3m.scf	No Significant Hit	#N/A	NA	NA	NA	--	0	NA	35.2	not assigned.unknown	76	78	128.5	117.5	164	112	65	112	158.5	76	139.5	129	128.5	72	68	168	113	147.5	83	91.5	125	284.5	216	117	92	74	107	158	105	126	98	73	117	103	52.5	121	110.5	129
25909	SSBN003I20u.scf	PGSC0003DMB000000542	Pot_ch10	99.55	273242	272794	Protein SCARECROW	0	SCARECROW [Cucumis sativus]	27.3.21	RNA.regulation of transcription.GRAS transcription factor family	43	49	58.5	51	46	50	48	45	56.5	44	59	49	71	55	49	59	45.5	64	48	49	55.5	53.5	50	47	48	52.5	47	48	56	48	45.5	54	47.5	60	45	60	66	48
25910	MICRO.8418.C1	PGSC0003DMB000000032	Pot_ch04	99.29	2290236	2291076	Ubiquitin-protein ligase	0	armadillo/beta-catenin repeat family protein, putative, expressed [Oryza sativa (japonica cultivar-group)]	20.1.03	stress.biotic.signaling	217	232	410	346	393	279	381	487	578	521	305	451.5	526	340	272	648.5	292	631	294.5	390.5	808	866	634	357	319	268.5	196	457	404.5	234	448.5	574.5	362	403	214.5	485.5	374.5	522
25911	SDBN003H18u.scf	No Significant Hit	#N/A	NA	NA	NA	--	0	NA	35.2	not assigned.unknown	40	51	54	55	46	46	46	46	51	48	60	45	64	49	53	56	46	61.5	45.5	57	47	47.5	51	47	46	54	47	46	54	45	48	53	48	55	44.5	51	57.5	48
25913	cSTS10I14TH	PGSC0003DMB000000076	Pot_ch07	96.24	437414	437812	Protein phosphatase-2c	0	catalytic/ protein phosphatase type 2C [Arabidopsis thaliana]	29.4	protein.postranslational modification	58	67.5	71	75	58	65	66	56	88	67	78	60	82	70.5	67.5	89	67.5	84	63	56	75.5	96	65	55	57	79	71.5	57	67	58	65.5	88.5	75	76	56	80	72	70
25914	MICRO.712.C19	different hits	#N/A	99.47	623862	624802	Ceo protein	0	truncated radical-induced cell death 1-1 [Arabidopsis thaliana]	35.1	not assigned.no ontology	114.5	154	195	128	166	157	137	180.5	268	177	217	167.5	285	131.5	121	212.5	140	306	150	159	240	308	205	203	129	158.5	105	157	208	132	140	214	205	201	160	231	186	138
25915	MICRO.4422.C2	PGSC0003DMB000000742	Pot_ch09	99.09	90374	90592	Zinc finger protein	0	Os01g0834700 [Oryza sativa (japonica cultivar-group)]	27.3.99	RNA.regulation of transcription.unclassified	1196.5	592	1399	1098.5	1575	1588	1352	1402	2114	1182	867	1040	1291	841	835	1733.5	1168.5	1703	1349	1611	1563	2579	1849.5	1069	1201	1398	1072	1843	1297	1228	1201.5	1342	1277	1431.5	948.5	1517	1230	1221
25916	MICRO.2055.C6	PGSC0003DMB000000424	Pot_ch05	98.06	224868	225279	40S ribosomal protein S9	0	unknown [Solanum tuberosum]	29.2.2	protein.synthesis.misc ribosomal protein	1539	1027	3335.5	2575	5205	60	7244	5753	3983	1119.5	535	1104.5	70	2514	438	77	1806.5	4384	2420	53	3969.5	4165.5	3238	2885	1738	3489.5	4938.5	3009	4019	2102.5	3139	4236	1035	2732.5	246	1122	77	4852
25917	MICRO.4914.C1	PGSC0003DMB000000062	Pot_ch03	95.66	1911870	1912215	Leucine-rich repeat containing protein	0	protein binding [Arabidopsis thaliana]	35.1	not assigned.no ontology	47.5	78.5	81	69	68	60	66	67.5	86	78	93.5	70	89.5	60	69	103	65	120	66	75.5	72	101	88	84.5	62	70	58	68	73.5	61	70	98.5	72.5	78.5	61	101	88	68
25918	MICRO.4639.C1	PGSC0003DMB000000527	Pot_ch02	98.96	12752	11322	Glycoprotein endopeptidase	0	glycoprotein endopeptidase-like protein [Solanum tuberosum]	29.5	protein.degradation	4221.5	2427.5	4057	3023.5	6241	5581.5	5745	5933	5817	4026	3502	4248	5168.5	3833	1857	5980	3355	5838	5761.5	4597	5791.5	9761	8523.5	4176	4634	4873	3878	7287	5421	4855.5	4540	5137	4642	3689	2714	4499	5247	4943
25919	MICRO.5107.C1	PGSC0003DMB000000032	Pot_ch04	100	1063826	1064689	Transcription factor VSF-1	0	transcription factor VSF-1 [Solanum lycopersicum]	27.3.35	RNA.regulation of transcription.bZIP transcription factor family	75	91	127	106	109	114	98	96	190	118	125	105	182	84.5	83	150	94	232	108.5	136	137	210.5	135	131	92	114	85	115	155	110	113	142.5	160	131	97.5	154	116.5	132
25920	bf_mxlfxxxx_0047a03.t3m.scf	No Significant Hit	#N/A	NA	NA	NA	Gene of unknown function	0	NA	35.2	not assigned.unknown	436	651	412.5	544	753	608	307	612	1482.5	473	1126	657	475	358	296	753	511	1008	371	648	898.5	1233.5	1044.5	806	390	319.5	417.5	729.5	446	517	588	989.5	908	614	401	1117	883	484
25921	ACDA02446D10.T3m.scf	No Significant Hit	#N/A	NA	NA	NA	--	0	NA	35.2	not assigned.unknown	65	69	67	71	58	72	77	54	73	68	92.5	58	144	58	85	72	58	93	68	56	63.5	67.5	64	60	63.5	61	72	60	65	82	54	69	54	66.5	48	61	74	55
25922	STMEX37TV	PGSC0003DMB000000157	Pot_ch07	96.14	71349	70832	Glucosyltransferase	0	glucosyltransferase [Nicotiana tabacum]	26.02	misc.UDP glucosyl and glucoronyl transferases	73	49	140	55	122	44	44	45	51	124	126	46	58	92.5	55	55	44	64	43	47	46	188.5	121	45	98	103.5	80.5	127	53	106	45	152	131	142	139	52	57	47.5
25923	MICRO.5100.C2	PGSC0003DMB000000035	Pot_ch01	100	1079116	1078911	Cullin 1 C	0	cullin 1-like protein C [Petunia inflata]	29.5.11.04.03.03	protein.degradation.ubiquitin.E3.SCF.cullin	92	86	115	98	105	105	86	78	162	98	102	100	123	84	96	125	91.5	152	109.5	104	113.5	132	105	91	87.5	104	81	102.5	111.5	85	91	111	110	127	93	143	90	98.5
25924	MICRO.9796.C1	PGSC0003DMB000000048	Pot_ch08	98.39	1430960	1431455	Transmembrane protein TPARL	0	NA	35.2	not assigned.unknown	51	76	74	70	62	76	67	59	109	72.5	126	59	91	61	86	112	63	195	71	61	77	92	74	69	62	68	54	65	80	88	65.5	92	64	82	60	88	100	71
25925	SSBT006L12x.scf	PGSC0003DMB000000114	Pot_ch12	96.44	190959	191179	Signal recognition particle 9 kDa protein	0	RNA binding / signal recognition particle binding [Arabidopsis thaliana]	29.3.4.99	protein.targeting.secretory pathway.unspecified	1292	903	1536	1355	2213	1718	1979	2338	2007	1524	1011.5	1488.5	1582	1134	635	2329	955	1954	1893.5	1885	1661	2515	2919	1745.5	1701.5	1555	1644	2436.5	1772	1773	1852	2120	1835	1379	1086	1897	1693	2046
25926	BF_LBCHXXXX_0040G04_T3M.SCF	PGSC0003DMB000000127	Pot_ch03	94.47	489607	489204	Ubiquitin-protein ligase	0	NA	35.2	not assigned.unknown	43	50.5	60	60.5	48	50	52	49	59	48	62	52.5	60	47	55	63	49	64	48.5	47	46.5	57.5	53.5	49	46	55	44	48.5	61	53	48	58	52	56	48	58	58	50.5
25927	MICRO.10668.C1	PGSC0003DMB000000566	Pot_ch12	98.5	97291	96959	Fatty acid desaturase	0	putative short-chain type alcohol dehydrogenase [Solanum tuberosum]	26.22	misc.short chain dehydrogenase/reductase (SDR)	74	109	84	97	92	112.5	96	119.5	166	112	82	145	73.5	70	83	100	110	176.5	75	103	86	166	136	129.5	83	77	72	116	87	95.5	78	114.5	135	112.5	68	109	103	148
25928	MICRO.13068.C1	PGSC0003DMB000000181	Pot_ch04	98.53	227672	227264	Zinc finger, C3HC4 type family protein	0	protein binding / ubiquitin-protein ligase/ zinc ion binding [Arabidopsis thaliana]	29.5.11.04.02	protein.degradation.ubiquitin.E3.RING	174	273.5	299	263	335	232	291	377.5	407.5	297	352	309	280	199	172	410	268	420.5	245.5	396.5	346	448	391	374	229	241.5	331	284.5	294	236	370.5	392	367.5	271	329	391	288	277.5
25929	MICRO.9601.C1	PGSC0003DMB000000034	Pot_ch12	98	1398431	1398928	PS60 protein	0	PS60 [Nicotiana tabacum]	35.1	not assigned.no ontology	79	58	118	99.5	148	113	135	134	80	115	72	78.5	165	85	70	144	60	102.5	120	114	122.5	119	102.5	78	87.5	113	95	88	144	114	117	115	80	108.5	65	164	143	111
25930	MICRO.16335.C1	PGSC0003DMB000000021	Pot_ch09	97.55	76405	76890	Mitochondrial deoxynucleotide carrier	0	putative peroxisomal Ca-dependent solute carrier protein [Oryza sativa (japonica cultivar-group)]	34.9	transport.metabolite transporters at the mitochondrial membrane	171	159	280.5	231	398	338.5	377	303	375.5	228	225	264.5	286	226	138	361.5	248.5	387.5	329	296	283.5	516	445.5	240	282	307	264	406	372.5	298.5	281.5	305	273.5	245	170	297	326	323
25931	SSBT001M18x.scf	PGSC0003DMB000000714	SL2.10ch09	95.29	14611	15032	--	0	NA	35.2	not assigned.unknown	41	53	61	60.5	50.5	51	48.5	48	56	46.5	59	52	156	47	62	68.5	47.5	61	47	68	49.5	56	53	47	48.5	62	45	49	61	47	48.5	65	53	65.5	55	57.5	56.5	48
25932	MICRO.1573.C6	PGSC0003DMB000000473	Pot_ch03	96.22	276791	277444	UPA16	0	unknown protein [Arabidopsis thaliana]	33.99	development.unspecified	55.5	238	4048.5	3040	2933.5	4610	91	2739	8786	230	579	3632	2472	4581	286	2760	5717	6160	4276	278.5	412	561	3214.5	4450.5	163.5	3615	2146	2279	340	94	3016	4703	5373	334.5	4360	439	3577.5	108
25933	bf_ivrootxx_0016g07.t3m.scf	PGSC0003DMB000000315	Pot_ch06	99.48	307402	307593	Replication protein A1	0	NA	35.2	not assigned.unknown	46.5	49	62.5	57.5	51	48	52	49	72	50.5	60	50	57	55	51	68.5	55	72.5	51	61.5	69.5	77	49	54.5	51	64.5	49	49	64	48	54	61	58.5	67	72	60	64.5	54
25934	MICRO.17880.C1	PGSC0003DMB000000517	Pot_ch04	98.92	318861	319139	Abhydrolase domain containing	0	catalytic/ hydrolase [Arabidopsis thaliana]	35.1	not assigned.no ontology	622.5	424	732.5	861.5	1129	781.5	814.5	1233	1542	949.5	519	930.5	795	636	436	1242	780	1551	1196	1184	766	1599	1640	957	848	537	903	1249	1316	903	877	1420.5	1413	663.5	655	1030	984	1401
25935	167B08AF.esd	PGSC0003DMB000000514	Pot_ch08	93.81	313115	313211	Catalytic	0	unknown protein [Oryza sativa (japonica cultivar-group)]	35.2	not assigned.unknown	75	104.5	133	157	201	138.5	94	98	310	158	129.5	149.5	143	78	105	194	100.5	293	84	150.5	158	407	222	155	94	123.5	115.5	180	137	163	154	198	110	130.5	98	159	148	76
25936	bf_lbchxxxx_0056h04.t3m.scf	PGSC0003DMB000000172	Pot_ch01	99.08	419480	419372	Maintenance of killer 16 (Mak16) protein	0	NA	35.2	not assigned.unknown	44	45	58	56	48	42	44	44	51	62	55.5	47	70	48.5	50	54.5	48	57	47	50.5	47	51	48	48.5	45	53	43	43.5	53	45	41	55	48	55	47.5	52	54	49
25937	MICRO.12069.C1	PGSC0003DMB000000580	Pot_ch05	91.61	284874	285633	--	0	NBS-LRR resistance protein-like protein [Solanum lycopersicum]	35.2	not assigned.unknown	45	46.5	59	52	46	47	48	43	50.5	48	60	49.5	88	47	55	55	48.5	60	44	50	55	58	46.5	49	48	57	43	44	59	53	47	53	53	57	49	58	56	49.5
25938	bf_mxflxxxx_0050g11.t3m.scf	No Significant Hit	#N/A	NA	NA	NA	--	0	NA	35.2	not assigned.unknown	85	156	154	145	128	125	212.5	173.5	441	186.5	157	172	167.5	108	157	279	152	372.5	105	117	160	515	206	140	143.5	128.5	112	121	143	154	108.5	278	111	208.5	84	196.5	328	141
25939	MICRO.12489.C1	PGSC0003DMB101000233	Pot_ch07	100	89626	89471	Two pore calcium channel protein 1B	0	two-pore calcium channel [Nicotiana tabacum]	34.21	transport.calcium	79	67.5	112	87	86	99	81	85	131.5	113	97	117	127	88	96	122	75	166	145	99	98	163	108.5	112	102	98.5	72.5	109	103.5	96	97	124	132	111	107	119.5	96	83
25940	MICRO.16877.C1	PGSC0003DMB000000339	Pot_ch09	96.69	18163	18827	Rhg4-like receptor kinase II	0	receptor-like kinase RHG4 [Glycine max]	30.2.9	signalling.receptor kinases.leucine rich repeat IX	1089	771	2214	1976	1322	1657	1186.5	2138	2899	1690	1358	1118	1690.5	2282.5	981	3139	2979	2272.5	2486.5	2500	3774	2627.5	2617	1327	1614.5	1505	1134	1989	2923	1861.5	1725	1682	1914	2113.5	1080.5	2691	1616	2810.5
25941	TBSK02804FB08.t3m.scf	PGSC0003DMB000000159	Pot_ch03	90.21	868177	868499	Cysteine protease inhibitor 1	0	Cysteine protease inhibitor 5 (PCPI-5) (Pcpi5)	20.1.07.06	stress.biotic.PR-proteins.proteinase inhibitors	41	55.5	57	57	48	48	47	46	58	49	63	51	102	51	56	60	49	81.5	45.5	46	49	55	50	49.5	48	62	46	50	60	47	47	59	51	54	45.5	58	62.5	48
25943	BF_TUBSXXXX_0065D04_T3M.SCF	PGSC0003DMB000000189	Pot_ch04	90	219470	219314	Defensin J1-2	0	NA	35.2	not assigned.unknown	41	48	63	51	53	45	46	46	59	46	58	44.5	52	46	55	53	59	58	46	47	45	63	48.5	43.5	52	56	43	46.5	71	46	44.5	58	51.5	55	45	55	62	49
25944	bf_cswcxxxx_0004b01.t3m.scf	PGSC0003DMB000000087	Pot_ch06	95.03	1426700	1427564	Ribosomal protein	0	NA	35.2	not assigned.unknown	41	48	55	53	49	47	47	46	53	46	55	49	67	49	53	59	46	65	46	47.5	52	57	51	48	46	58.5	44	47	59	48	44	50	54	59	48	50.5	57	51
25945	bf_slmwxxxx_0009h10.t3m.scf	No Significant Hit	#N/A	NA	NA	NA	--	0	NA	35.2	not assigned.unknown	40.5	48.5	58	57	47	49	47.5	46	57.5	50	58	46	59	50	53.5	61	48	67	46	46	45	54	47	48.5	46	55.5	45.5	49	56	55.5	43	59	49.5	57	48.5	59.5	60	47
25946	MICRO.9994.C1	PGSC0003DMB000000352	Pot_ch12	97.48	623952	624546	Brg-1 associated factor	0	unknown protein [Arabidopsis thaliana]	35.1	not assigned.no ontology	9741.5	3182	8581	5557	13192	9846	16508	10680	15508.5	9077	1602	7576	12403	9647	4494	13617	6100	13278.5	13088	8389	13831	25999.3	16845	7494.5	10161	9204	11055.5	16221.5	9430	13289.5	6589	13905	10525	6409.5	3266	8984.5	17916	10924.5
25947	MICRO.5316.C2	PGSC0003DMB000000096	Pot_ch07	100	953853	953485	Polynucleotide kinase-3'-phosphatase	0	phosphoesterase [Arabidopsis thaliana]	28.2	DNA.repair	590	461	761	709	1161	708	789	899	977	637	482.5	649	946	385.5	359	1218	484.5	1206	681	943.5	761	1540	1036	746	855.5	629.5	698	918	727	583	928	1001	941.5	614.5	499	904.5	862	1030
25948	MICRO.2685.C2	PGSC0003DMB000000293	Pot_ch09	98.87	150440	149470	Gene of unknown function	0	NA	35.2	not assigned.unknown	103	77	65	85	104	59	52	102	233	83	105	83	139	77.5	110	79.5	88	104.5	99	98	54.5	63.5	84	56	151	83	75	77.5	68	73	77	128	96	150	84	83	71.5	87
25949	MICRO.7003.C1	PGSC0003DMB000000149	Pot_ch10	99.32	664096	663508	Conserved gene of unknown function	0	Os02g0550000 [Oryza sativa (japonica cultivar-group)]	35.2	not assigned.unknown	698	1455.5	1317	979	1748.5	1056	1264	1333	3162.5	1909	1160.5	1303	1023	1311	1079	2038.5	1803	2606.5	1197	1308	2539	2663	1914	1400	911	1051	992.5	1468	1827.5	899	1018.5	2043	2046	1318	889.5	1470.5	1766	1176
25950	MICRO.9011.C1	PGSC0003DMB000000101	Pot_ch11	100	1634504	1634296	Protein HIRA	0	Os09g0567700 [Oryza sativa (japonica cultivar-group)]	33.99	development.unspecified	198	153	255	221	336	239	208	269	413	277	235.5	240	397	147.5	150	345	183.5	423	259	273	306	500	426.5	248	217	238	176.5	340	258.5	206.5	259	320	294	261	209	359.5	284	279
25952	BF_TUBSXXXX_0045G05_T3M.SCF	PGSC0003DMB000000134	Pot_ch11	91.84	804757	804854	--	0	NA	35.2	not assigned.unknown	43	61	64	62	53	57	53	50.5	73	57.5	75	52	143	49	58	72	52	99.5	56	53	56	70	63	57	51.5	62	47	50	65	56	49	68	52	64	50	71	71.5	53
25953	E1A_r60_a104(19)	#N/A	#N/A	#N/A	#N/A	#N/A	#N/A	1				7012.5	15518	13315	6095	18247.5	16626	8698	5870.5	10090	12320	11088	15413	10140.5	11475	17904	6476	7211	4581	11091	15778	4733	5397	12869	11550	8638	15041	13914	20340.3	8875	10911	10146	12492	8906	18399.5	20101.9	9855	10744	9870.5
25954	bf_suspxxxx_0057h11.t3m.scf	different hits	#N/A	99.39	958831	958505	Isocitrate dehydrogenase (NAD+)	0	3-isopropylmalate dehydrogenase, chloroplast precursor (Beta-IPM dehydrogenase) (IMDH) (3-IPM-DH)	8.2.04	TCA / org. transformation.other organic acid transformaitons.IDH	41	53	57	58	49	52.5	50	45.5	62.5	53	71.5	45	66	46	78	69	47	92	51.5	47.5	50.5	67.5	53	48	47	53.5	46	45.5	59	53	46	62	46.5	54	47	63	66	50
25955	bf_arrayxxx_0005b03.t3m.scf	PGSC0003DMB000000065	Pot_ch12	93.55	1529824	1530132	H/ACA ribonucleoprotein complex subunit	0	RNA binding / structural constituent of ribosome [Arabidopsis thaliana]	29.2.99	protein.synthesis.misc	769	214.5	662	553.5	822.5	1109	1347	869	742	580	307	607	1178	532.5	182	1228	379	1147	991	678	553	2568	1603.5	619	866.5	743	620	1119.5	715	980	694	937	896	462	234.5	728	1086	880
25956	MICRO.4660.C1	PGSC0003DMB000000515	SL2.10ch10	99.74	200916	199403	Serine-threonine protein kinase, plant-type	0	putative disease resistance protein [Arabidopsis thaliana]	20.1.02	stress.biotic.receptors	725.5	1463	1411.5	761	1613	495	1941	1973	1920.5	1253	599.5	1620	712	1154	857	2724	1778.5	2762	755	1132	2157	3733.5	1089	1056	518	718.5	2533.5	751	1293	469.5	1263	2762	1661	1158	755	1259	1608	2234
25957	NegativeControl(88)	#N/A	#N/A	#N/A	#N/A	#N/A	#N/A	-1				39	47	60	54	43	45	46	44	50.5	46	54	45	49	46	54	56	44	59.5	44	44	79	83	50	47	44.5	52.5	46.5	44	57	43	42	55	50	55	44	51	54	48
25958	ACDA04369E01.T3m.scf	PGSC0003DMB000000404	Pot_ch04	99.19	276232	275744	Structural constituent of cell wall	0	NA	35.2	not assigned.unknown	45	53.5	60	67.5	54	47	56	52	60	54.5	68	55	90.5	51.5	61	66	51	74	50	65	68	64.5	56.5	54	50	60.5	49	50	61	52	49	68	59	71	56	64	61	53
25959	MICRO.1681.C19	PGSC0003DMB000000101	Pot_ch11	95.39	1702621	1702340	--	0	NA	35.2	not assigned.unknown	43	60	187	851	178	148	84	648	1769.5	927	66	161	303	124	488	247	334	1583	506.5	48	57	135.5	277	136.5	51.5	111	655	212	57.5	1502	107	656.5	164	96	108.5	821	1098	52
25960	MICRO.7448.C2	PGSC0003DMB000000527	Pot_ch02	98.05	24045	24455	Rubisco subunit binding-protein alpha subunit, ruba	0	GroEL-like chaperone, ATPase [Medicago truncatula]	29.6	protein.folding	49	51	64	62	53	52	52	48	64	51.5	60.5	48	59	52	52	60.5	50	79	52.5	52	53	67.5	59	52	52	55.5	47	54	57	55	47	61	53	58	48	66	64	54
25961	MICRO.13754.C1	PGSC0003DMB000000379	Pot_ch10	98.39	521818	521385	Protein kinase; Calcium-binding EF-hand	0	CRK1 (CDPK-RELATED KINASE 1); ATP binding / calcium ion binding / calcium-dependent protein serine/threonine phosphatase/ kinase/ protein kinase/ protein serine/threonine kinase/ protein-tyrosine kinase [Arabidopsis thaliana]	29.4	protein.postranslational modification	2049	1638.5	3133.5	2698.5	3560	2493	2724	3871.5	4792	3320	1877	3526	2444	2109	1465	4396	2527	5962	3174	3123	4061	5729.5	4732	3065.5	2851	2471	2130.5	3803	3436	2326	2775	3906	4288	2634.5	2801	3791.5	2890	3071.5
25963	MICRO.10341.C1	PGSC0003DMB000000445	Pot_ch08	98.83	95740	95485	Conserved gene of unknown function	0	NA	35.2	not assigned.unknown	494	88	222	347	624	352.5	466.5	543	312	314	126	500	394	121.5	93	586	88	635	537	329	247	1019	606	261	436	192.5	272.5	563	256	289	473	621	515.5	217.5	211	396	531	481.5
25964	BF_LBCHXXXX_0001D04_T3M.SCF	PGSC0003DMB000000219	Pot_ch03	94.99	919754	919396	--	0	NA	35.2	not assigned.unknown	195	46	259.5	221	343	319	50.5	44	763.5	370	433	51	299.5	48.5	273	70	292	575	44	59	474	50.5	376	52	45	53.5	48	333	301	47	60.5	53	51	62	43	651	319.5	59
25965	BF_LBCHXXXX_0042B10_T3M.SCF	No Significant Hit	#N/A	NA	NA	NA	--	0	hypothetical protein SAV7207 [Streptomyces avermitilis MA-4680]	35.2	not assigned.unknown	41	48	60	62	46	49	47	48	58.5	50	60	47	75	48.5	59	65	49.5	69	48	53	47.5	59	55	67	46	55	46	46.5	52	45	49	55	51	66	45.5	85.5	52	47
25966	bf_mxflxxxx_0003b01.t3m.scf	PGSC0003DMB000000032	Pot_ch04	93.95	663240	663445	Conserved gene of unknown function	0	unknown protein [Arabidopsis thaliana]	35.2	not assigned.unknown	925	1158.5	1782.5	1543	1808.5	1845	1415	2192	2802.5	2721	1400	1669	1564	1124	1169	2187	1343	3288	2608	2746.5	1884	2547	3544	2676	1267	1821	1604	2671	2731	1675.5	1720.5	2607.5	4004	1478	1806	1765	1801.5	3311
25967	ETG08_142674(5)	#N/A	#N/A	#N/A	#N/A	#N/A	#N/A	1				40	47	60	57	48.5	43.5	48	42	52	46	55	47.5	85	47	51.5	54	52	61	45	45	45	50	49	47	45	57	45.5	46	53	47	44	55	65	57	48	52	56.5	50
25968	bf_arrayxxx_0017c10.t7m.scf	PGSC0003DMB000000052	Pot_ch06	99.52	2252077	2251661	Gene of unknown function	0	NA	35.2	not assigned.unknown	45	51	71	63	68	57	57	63.5	59	52	78.5	70	78	66	65	92	57	80	70	71	53	70	73	56	67	60.5	76	70.5	66	56	62	83	82	58	74	77	78.5	71
25969	MICRO.3580.C1	PGSC0003DMB000000055	Pot_ch03	98.81	843976	843642	DEAD-box ATP-dependent RNA helicase 30	0	ATP-dependent RNA helicase-like protein [Arabidopsis thaliana]	17.5.3	hormone metabolism.ethylene.induced-regulated-responsive-activated	334	574	633	480	670	744	434	620	1296	830	938	779	747	360.5	528	938	508	1712	602	652	1098	1180	793.5	674.5	417.5	401	290	572	767	666	687	833	955	814	643.5	1061	755	778
25970	181F06AF.esd	PGSC0003DMB000000443	Pot_ch02	96	270203	270277	RNA recognition motif (RRM)-containing protein	0	NA	27.4	RNA.RNA binding	54	60	75	64	55.5	67	80	53	77	63	77.5	65	77	51	65	79	56.5	91	78	57.5	55	75	68	53	55	63	51.5	53	62	66	52.5	68	55.5	65	53.5	63	73	56
25971	bf_cswbxxxx_0040b04.t3m.scf	PGSC0003DMB000000313	Pot_ch07	99.55	683806	684476	DNA binding protein	0	NA	35.2	not assigned.unknown	69	92.5	147	114	128	112	77	134.5	225	139.5	114.5	100	127	85	93.5	146.5	99	254	89	108	111	181	173	108.5	106	100	85	138	129.5	82	134	126	158	115	91	169.5	125.5	135
25972	bf_arrayxxx_0085e06.t7m.scf	PGSC0003DMB000000034	Pot_ch12	95.35	465377	465676	6,7-dimethyl-8-ribityllumazine synthase	0	NA	18	Co-factor and vitamine metabolism	73	65	69	73	54	77	58	55	78	76	93	62	115	52	80	92	67	109	60	58	60	88	72	60	59	77	60	52	71	72	57	72.5	56	73	62.5	59.5	79	53
25973	MICRO.7382.C3	PGSC0003DMB000000560	Pot_ch01	98.83	514	173	Pentatricopeptide repeat-containing protein	0	NA	35.1.5	not assigned.no ontology.pentatricopeptide (PPR) repeat-containing protein	43	58.5	62	55	49	50	48	49	62	50	86	53	58	55	57.5	68	48	68	50	47	53	56	54.5	51	47	59	46	50	60	50	50.5	53.5	51	59	60	60	58	76
25974	MICRO.3076.C1	PGSC0003DMB000000087	Pot_ch06	98.35	1142504	1142262	Coiled-coil domain containing 12,	0	unknown protein [Arabidopsis thaliana]	35.2	not assigned.unknown	1477	1409	2795	1530	4149	3257.5	2493.5	4552.5	3529.5	2781	1138	2070	3113	2340	1256	2797	2118.5	3976	3929.5	2190.5	2167	3678.5	5058	2956	2844	2532	2984	5062	2194.5	1884	3586	2178.5	2218.5	1550	1333	3546.5	2349	1920
25975	MICRO.3591.C1	PGSC0003DMB102000204	Pot_ch02	97.41	36067	35259	Protein kinase-coding resistance protein	0	Putative receptor kinase-like protein, identical [Solanum demissum]	30.2.12	signalling.receptor kinases.leucine rich repeat XII	46.5	54.5	67	66	50	49	58	46	72.5	60.5	67	55	68	53	53.5	80	56	97	59.5	51	52	83	70	60	46	55	47	62	61	47.5	64	66	67.5	59	52	62	73	54
25976	MICRO.3287.C1	PGSC0003DMB000000337	Pot_ch06	95.99	136248	136618	Plant-specific domain TIGR01615 family protein	0	Os01g0973600 [Oryza sativa (japonica cultivar-group)]	35.2	not assigned.unknown	39.5	49	57.5	58	46	49	50	49.5	56	46	63	53	58.5	51	54	58	47	73.5	48	48	50	58	49.5	50	45	55	46	46	60	52	47	59	53.5	60	48	57	63	53
25977	bf_arrayxxx_0067g07.t7m.scf	No Significant Hit	#N/A	NA	NA	NA	PGIP	0	polygalacturonase-inhibiting protein [Prunus americana]	35.2	not assigned.unknown	2596.5	738	2737	2112	3985.5	1937	4342	9564	4078	2493	570.5	4054	2545	5606	464	7968.5	4691	12558	3225	3343	4045.5	14467	4735.5	2631.5	3171	2132	3834	3367	2940.5	4350	4550	5523	8576	2488	3154	4676	4086	2866
25978	MICRO.15911.C1	PGSC0003DMB000000386	Pot_ch02	97.94	79686	78964	Phosphoribosylformylglycinamidine synthase	0	catalytic [Arabidopsis thaliana]	23.1.2.4	nucleotide metabolism.synthesis.purine.FGAR amidotransferase	430	168.5	340	327	578	583.5	356.5	358	582	319	336	348	663	256	246	371	338.5	622	370.5	498.5	590	704.5	521	248	309.5	533	240	549	376	451	313	381	368.5	549	279	644	388	400.5
25979	bf_cswbxxxx_0051h05.t3m.scf	PGSC0003DMB000000016	Pot_ch04	96.2	1648423	1648347	Monoxygenase	0	NA	26.07	misc.oxidases - copper, flavone etc.	117.5	136.5	192.5	133	185.5	96	144	181	210.5	128	112	172	151	91	92.5	236	220	300.5	154	189	221	476.5	214	161.5	120	107	133.5	176	161	107.5	151	138	141	183	117	167	205	114
25980	MICRO.228.C1	PGSC0003DMB000000023	Pot_ch09	97.84	1070292	1070154	BRCT domain protein	0	unknown protein [Arabidopsis thaliana]	35.2	not assigned.unknown	942	561.5	963	946	1398	1074.5	939.5	1106	1364	885	625.5	1056	991	795.5	704	1280	850	1046.5	1328	1155.5	1108	1374	1346	843	891	948	1047	1658	785	784.5	1230	1092	1081	991.5	789	1615	1002	972
25981	POCDD96TV	No Significant Hit	#N/A	NA	NA	NA	--	0	NA	35.2	not assigned.unknown	41	70.5	97	86	47	47	49	79	163	73.5	86	49	62	62	68	110	76	122	85.5	47	47	190	53	45	45	52	44.5	46	55	80.5	45	102	48.5	50	46	100	121.5	45
25982	MICRO.6176.C1	PGSC0003DMB000000104	Pot_ch01	97.49	481762	482196	Pectinesterase	0	Pectinesterase [Medicago truncatula]	10.8.01	cell wall.pectin*esterases.PME	1339	931	2368.5	2513.5	2613	2555	2786	4190	4397	3848	1351	2156.5	3030.5	2608	1369	4245.5	2824.5	6031	2881	3200	4022	7606.5	4147.5	3355	1789	2681	895	3072	2875	2817.5	4312.5	4265	3168	3494	1256	7112	3226	3385.5
25983	MICRO.17435.C1	PGSC0003DMB102000010	Pot_ch01	97.25	2221345	2220985	Ccr4-not transcription complex	0	transcriptional regulator, putative, expressed [Oryza sativa (japonica cultivar-group)]	27.3.67	RNA.regulation of transcription.putative DNA-binding protein	267	401	330.5	396.5	560	357	318	509	833	477	595.5	359.5	411	356	397	671.5	331	660	607	416	679	774	903.5	424	446.5	395	279	704	391	464	501.5	500	645	386	497	589	517	704
25984	MICRO.165.C13	PGSC0003DMB000000087	Pot_ch06	96.73	276330	276967	60S ribosomal protein L27	0	ribosomal protein L27 [Panax ginseng]	29.2.2	protein.synthesis.misc ribosomal protein	63	60	74	71	80	63	67	69	100	65	80.5	73	92	64.5	77	90	71	94	76.5	66	73	84	71.5	63	69	72	68	72.5	73	59	66.5	83	90	82	73	91	85	71.5
25985	MICRO.6647.C1	PGSC0003DMB000000736	Pot_ch10	100	30441	30862	Dead box ATP-dependent RNA helicase	0	LOS4; ATP-dependent helicase [Arabidopsis thaliana]	28.1	DNA.synthesis/chromatin structure	217	132	257	266	364.5	315.5	307	419	425	243	265	269	292.5	199	150	442	167	417	385	380.5	342	426.5	442	328	289	268	233	412	338	285.5	346	363	334	265	346	349	325	289
25986	MICRO.12245.C1	PGSC0003DMB000000420	Pot_ch04	96.57	60971	61465	Protein MKS1	0	hypothetical protein [Oryza sativa (japonica cultivar-group)]	35.1	not assigned.no ontology	91	85	146	176.5	115	91	124	199	275.5	269	116	105	197	211	102	211	133	221	209	202	141	284.5	313	164.5	145	143	144.5	250	259	153	112	221	175	189	119.5	112	115.5	311
25987	MICRO.112.C5	PGSC0003DMB000003502	#N/A	99.33	739	148	--	0	resistance gene-like [Solanum tuberosum subsp. andigena]	20.1.02	stress.biotic.receptors	159	157	228	197	190	168	142	153	299	162.5	169	246	215	107	207	234.5	123	188	188	252	227	205	209.5	174	183.5	184	133	179.5	273	102	216	351	194	357	226	387	227.5	182
25988	BF_LBCHXXXX_0017A08_T3M.SCF	No Significant Hit	#N/A	NA	NA	NA	--	0	NA	35.2	not assigned.unknown	12474.5	2616	11859	4809.5	9857	16330	9997	7869	19132.5	5664	5546	10300.5	14737.5	5226	2405	18469	8480	15336	17709	12778	7603	16298	12709	11383	7120.5	7145	7084	11815	15777	16912	12234	15081.5	6358.5	10295.5	2980.5	13009.5	17521	13085
25989	MICRO.7182.C2	PGSC0003DMB000000065	Pot_ch12	99.8	421001	421508	Translation initiation factor 2b, delta subunit	0	NA	29.2.3	protein.synthesis.initiation	98.5	86	113	113	143	115	122	129.5	153.5	108.5	104.5	102	138	99	88	164.5	86	171	133	117	117.5	161	202.5	115	113	98	119	152	128.5	118	110	146	118	106	82	123	150	131.5
25990	MICRO.15784.C1	PGSC0003DMB000000461	Pot_ch06	98.82	211102	211694	Conserved gene of unknown function	0	nucleoside-triphosphatase/ nucleotide binding [Arabidopsis thaliana]	35.2	not assigned.unknown	53	64.5	80	72	74	69	64	63.5	108	87	76	75	83.5	63	65.5	82	64	119	72	76	78	101	80	72.5	66	73	64	77	76	67	76	92	75	78.5	66.5	128.5	93	79
25991	MICRO.3749.C4	PGSC0003DMB000000316	Pot_ch02	97.99	445071	444574	Phosphoglycerate mutase	0	catalytic [Arabidopsis thaliana]	35.2	not assigned.unknown	62	140	98.5	103.5	73.5	117	85	72	188	132	178	84	123	72	94	181	87	216	83	81	88	159	130	112	72.5	89.5	60.5	77	107	109	72	128	70	93	75	96	139	62
25992	bf_cswbxxxx_0053a07.t3m.scf	PGSC0003DMB000000191	Pot_ch08	97.78	1099398	1098949	--	0	NA	35.2	not assigned.unknown	115.5	154	159	104	244	199.5	144	241.5	211.5	258	197	197	156	157	124	183	158.5	218.5	158	216.5	161	130	165	149	137	97	137	116	204.5	123	267	173	256	184	193	253.5	190	194
25993	BF_CSCHXXXX_0027F04.T3M.SCF	PGSC0003DMB000000281	Pot_ch08	96.9	489915	490042	Ara4-interacting protein	0	NA	35.1	not assigned.no ontology	41	49	54.5	60	48	50.5	48	51	57	51	65	51	65	52	54	57.5	47	68	51	49.5	50	58	52	50.5	53	56	49	55	56	49	47	56	53	64	50	58.5	62.5	52
25994	SDBN004D08u.scf	PGSC0003DMB000000017	Pot_ch11	96.97	3083526	3082872	Translation elongation factor EF-1 alpha	0	Translation elongation factor, putative [Solanum demissum]	29.2.4	protein.synthesis.elongation	580	644	395.5	904	509.5	1545	1102.5	1299	702	1002.5	358.5	983.5	1046.5	780	237	728	329	718.5	979	465	1578	926	890.5	472	466	395	401.5	504	1092	1271	505	1525	1228	696	712	1400	608.5	1269
25995	bf_mxflxxxx_0014e07.t3m.scf	PGSC0003DMB000000552	Pot_ch02	NA	NA	NA	Mitochondrial inner membrane protease subunit	0	At1g23470 [Arabidopsis thaliana]	29.3.4.99	protein.targeting.secretory pathway.unspecified	214	207.5	603.5	520	318	565	628	787	872	597	235	296	293	405	285.5	457	426	938.5	294	309	313	1046	894	302	605	241	610	827	688	608.5	333	812	657	261	192.5	274	730	656
25997	MICRO.7789.C1	PGSC0003DMB000000184	Pot_ch04	99.54	1048872	1048442	Purine permease	0	Xanthine/uracil/vitamin C permease [Medicago truncatula]	34.99	transport misc	338	193	266	423	574	280	523	741.5	419	498	201	427	444.5	349	257	767.5	213	421	338	591	530	816	756.5	326	456	242.5	259.5	658.5	298	286	617	669	311.5	283	236	352	571	291.5
25998	TBSK01458FB06.t3m.scf	PGSC0003DMB000000159	Pot_ch03	92.59	674548	674365	Miraculin	0	NA	35.2	not assigned.unknown	180	59	1464	785	1963	911.5	161	1796.5	3129	154	62	3169.5	1058	1150	81	3750	2844	4542	955.5	420.5	136	685.5	1519	1674.5	203	904	1076	1234	115	141.5	2127	3309.5	3924	138	2858	102	1742	188
25999	MICRO.4693.C1	PGSC0003DMB101000060	Pot_ch01	98.47	1489204	1489919	Conserved gene of unknown function	0	NA	35.2	not assigned.unknown	153	215.5	201	169	230.5	160	247	259	297	224.5	143	197.5	200	145	134	374	192.5	347	226	243	260.5	483	298	267	244	207	164	215	184	218	255	292	234.5	189	171	268	233	191
26000	MICRO.7002.C1	PGSC0003DMB000000039	Pot_ch03	100	529240	530562	Protein kinase	0	Protein kinase-like [Medicago truncatula]	35.1.1	not assigned.no ontology.ABC1 family protein	342	314	517	452.5	622.5	542	519	526	931	469	408	426	613	494	268.5	760	377	721	597	481	566	847	748	542	460	483	450	636	641	407	498	571	630	496	362	500	514	577
26001	POCCF61TP	No Significant Hit	#N/A	NA	NA	NA	--	0	PREDICTED: 5'-nucleotidase, cytosolic III-like isoform 8 [Pan troglodytes]	35.2	not assigned.unknown	40	51	52	55.5	48	48.5	46	43	55	49	59.5	47	79	49.5	54	59	47	67	48	47.5	50	59	53	48	46	55.5	46	48	56.5	53	49	57.5	48.5	56	48	60	60	49
26002	BF_LBCHXXXX_0032G08_T3M.SCF	PGSC0003DMB000000345	Pot_ch06	96.7	226077	225866	Conserved gene of unknown function	0	NA	35.2	not assigned.unknown	236	119	300	193	453	188	262	281	283	291	80.5	224.5	297	170.5	94.5	506.5	168.5	393.5	363	243	328	486	535.5	247	496	166	315	522.5	272	119	295	323	319	128.5	203	160	208.5	112.5
26003	MICRO.14512.C2	PGSC0003DMB000000735	SL2.10ch02	96.45	35621	34636	GH3 family protein	0	auxin and ethylene responsive GH3-like protein [Capsicum chinense]	17.2.3	hormone metabolism.auxin.induced-regulated-responsive-activated	42	58	69.5	71	44	54	67	73	66	70	61	49	70.5	84	57.5	140	86	94	58	46	46.5	153	67	49	56	57	60	60	79	53	53	89	94	59	47	65.5	67	48.5
26004	MICRO.17715.C1	No Significant Hit	#N/A	NA	NA	NA	--	0	hypothetical protein [Neurospora crassa OR74A]	35.2	not assigned.unknown	42.5	48	55	52	44	49	48.5	43	49	45	57	48	50	47.5	51	58	47	64	49	45	47	52	51	44	46	48	46.5	47	56	47	47	52	48	52	45	50	55	45
26005	MICRO.2907.C1	PGSC0003DMB101000377	Pot_ch01	99.21	135483	134087	Heat shock 70 kDa protein, mitochondrial	0	HSP68=68 kda heat-stress DnaK homolog [Lycopersicon peruvianum=tomatoes, Peptide Mitochondrial Partial, 580 aa]	20.2.1	stress.abiotic.heat	336	105.5	392.5	247	525	379	321	335	461.5	153.5	173	247	352	157	125	239	191	524	444	293	336	622	453.5	168	217	197	279.5	350	224.5	281.5	164	274.5	203	196	128.5	294	220	396.5
26006	POAE743TV	PGSC0003DMB000000017	Pot_ch11	92.48	915453	915980	Rubisco subunit binding-protein alpha subunit	0	chaperonin 60 alpha subunit [Canavalia lineata]	1.03.13	PS.calvin cyle.rubisco interacting	1911	1876	473	4164	562	10137	9111	5928.5	1989.5	5047	247	4351	752	5054	216	636.5	319	1119	3722	406	10294	17632	1548.5	400	479	519.5	247.5	584	602.5	12000	353	9970	5666.5	2404	2135.5	7321.5	1324.5	6464
26007	POACO39TV	PGSC0003DMB000000477	Pot_ch12	100	124872	125719	F-box family protein	0	Cyclin-like F-box; Galactose-binding like [Medicago truncatula]	26.16	misc.myrosinases-lectin-jacalin	464.5	825.5	526	706	783.5	1249	695	1106	2690.5	747.5	1851	940	657	907.5	690	1147	853	1882	864	924.5	1002	1112	1371	915	774	809	842	999	1000	1200	1045	1599.5	1193	993	823.5	1213	774	979
26008	MICRO.2349.C1	PGSC0003DMB000000072	Pot_ch05	99.74	351901	352683	Methyltransferase 1	0	MT-A70 [Medicago truncatula]	27.3.67	RNA.regulation of transcription.putative DNA-binding protein	1635	1196	2077	1744	2540	2088	1994	2949	3542	2212	1544.5	2068	2196	1781	1171	3413.5	1664	3421	2459.5	2247.5	2987.5	4324.5	3492.5	2088	2183	1807.5	1462	3019	2263	1885	2312	2868.5	2824	2052.5	1800.5	2851	2021.5	2372.5
26009	MICRO.3774.C1	PGSC0003DMB000000216	Pot_ch05	99.42	687682	688023	Polygalacturonase	0	F20B24.8 [Arabidopsis thaliana]	10.6.3	cell wall.degradation.pectate lyases and polygalacturonases	513	768	1103	603	1090	915	901	691	1468	895	455	1269	1165.5	570.5	666	1479	644	1903	1075	1060	1659	1669.5	1153	1510.5	1052	877.5	474.5	1041.5	1328	1203	1001	1442.5	1606	738	934	1715	1225	830
26010	bf_lbchxxxx_0063f10.t3m.scf	No Significant Hit	#N/A	NA	NA	NA	--	0	TUF (TUFF) [Arabidopsis thaliana]	35.2	not assigned.unknown	42	52.5	57	57	49	51	48	47	54	46	61	50	119	52	55	64	50	69.5	47	47	48	55	53	47	48	58.5	44.5	48	60.5	53.5	44	53	50	60	48	55	62.5	48.5
26011	MICRO.1716.C2	PGSC0003DMB102000010	Pot_ch01	99.07	852148	851613	CLB1	0	CLB1 [Solanum lycopersicum]	30.3	signalling.calcium	861	1125	1568	1515.5	2277	1293	1595	2571	1953	1744	1334	1766	1435	1164	884	2278	1239	2281	1677	2286	2369	2660	2050	1814	1325	1142.5	1489	1961.5	1567	1321	2292	2394.5	2107.5	1614	2275	2293.5	1714	1750
26012	MICRO.11341.C1	PGSC0003DMB000000040	Pot_ch03	97.91	2167070	2166497	Homeobox protein	0	homeodomain protein GhHOX1 [Gossypium hirsutum]	27.3.22	RNA.regulation of transcription.HB,Homeobox transcription factor family	241	495	434	417	501.5	257	341	929	571	568	338	950.5	436	320	247	959	233	668	657	1064	658	1013	765.5	550	272	498	493.5	714	443.5	239.5	788	749	1259.5	517	1112	861	644	619.5
26013	STMJF86TV	Not Unique	#N/A	99.12	193	763	Glucosyltransferase	0	UDP-glycosyltransferase/ transferase, transferring glycosyl groups [Arabidopsis thaliana]	26.02	misc.UDP glucosyl and glucoronyl transferases	43	91.5	95	91	68	57	76	161.5	230	64	335	132	65	79	80	138	82	149	103	312.5	101.5	116	156	252	72	118	58	89	114	57	98	153	170	86	215.5	115	61	206
26014	bf_arrayxxx_0070g03.t3m.scf	No Significant Hit	#N/A	NA	NA	NA	--	0	NA	35.2	not assigned.unknown	69	73.5	92	98.5	84	85	79.5	78	117.5	86	92.5	83	140	70.5	82	108	79.5	156	78	81	99	147	106	78	83	95	77	90	113	85	82	104	92	92.5	76	103	101.5	91.5
26016	bf_mxlfxxxx_0065f11.t3m.scf	PGSC0003DMB000000008	Pot_ch10	95.09	2324220	2323656	Gene of unknown function	0	NA	35.2	not assigned.unknown	53	54	58	73	69.5	62.5	46	46.5	53.5	64	62	45	80	46	62.5	58	47	60	47	51	44	54.5	47	44	43	58	58	45	61	73	103	53	49	78	46	104	76.5	47
26017	MICRO.4598.C3	PGSC0003DMB000000087	Pot_ch06	98.98	355666	355081	Fructokinase 2	0	zinc finger B-box protein [Solanum sogarandinum]	27.3.07	RNA.regulation of transcription.C2C2(Zn) CO-like, Constans-like zinc finger family	179	468.5	450	320	275.5	509.5	265	275.5	1369.5	585	649	377	487	292	365	604	450	774	364	361.5	617	890	532	579	299	330.5	148	374	600.5	337.5	310	493	472.5	443	547	596	563	301
26018	bf_cswbxxxx_0008c02.t3m.scf	PGSC0003DMB000002591	#N/A	96.23	1060	1218	--	0	NA	35.2	not assigned.unknown	45	57.5	74	63.5	65	61	59	60	58	60.5	78.5	62	68.5	58	61	70	50	60	60	70	73.5	67	61	58	51	65.5	51	59	68	54	64	70	64	67	64.5	79	69	60
26019	bf_stolxxxx_0040h06.t3m.scf	PGSC0003DMB000000076	Pot_ch07	95.95	1897613	1897758	SUI1 B protein	0	NA	35.2	not assigned.unknown	220	272.5	310	288.5	309	312	191	245.5	850.5	308.5	280	282	473	231.5	240	433	374	510	247	292	412.5	643	297	230	291	322.5	178	273.5	378	200	291	400	322	321	290.5	516.5	302	272
26020	E1A_r60_a22(16)	#N/A	#N/A	#N/A	#N/A	#N/A	#N/A	1				15041	29853.8	26300.6	14803	35911.5	31871.2	19245	14216	23797.6	21224.6	22017.7	28785	21163.3	20517.3	33846.4	16312.5	21465.2	11201	29262.4	35065.2	14611.5	13663	24441.9	22142	21043.6	28957.2	32421.9	43975.4	21074	21434.6	26698.3	24443.2	21248.4	32737.6	43451	20366.9	20755.6	18698
26021	MICRO.9861.C1	PGSC0003DMB102000130	Pot_ch11	98.83	47534	47959	Ubiquitin-protein ligase	0	NA	35.2	not assigned.unknown	41	44	56	58	49	47	45	46	53.5	55	60	44.5	79	47	53.5	57	48.5	60	45	45	46	53.5	50	52.5	42	58	45	47	54	47	44	53	50.5	56	47	57	53	49
26022	bf_suspxxxx_0026A01.t3m.scf	PGSC0003DMB000000406	Pot_ch02	98.88	85018	84306	Serine-threonine protein kinase, plant-type	0	unknown protein [Arabidopsis thaliana]	35.1	not assigned.no ontology	100	107	144.5	146.5	206	92	100	207	206	200	92	153	187	88.5	106	191	96	341.5	134	167	161	221.5	226	162	95	123.5	103	185	122.5	111.5	198.5	260	158.5	167	125.5	281	158	159
26023	MICRO.1104.C2	different hits	#N/A	98.9	1015270	1014456	--	0	NA	35.2	not assigned.unknown	47	54	67	68	69	58.5	59	59	79	54.5	67	51	86	54	66	71	55	90	65	58	56	87	59	60	55	61	52	57	65	62	64	71	63	60	57	67	67	61.5
26024	bf_ivrootxx_0030a09.t3m.scf	PGSC0003DMB000000039	Pot_ch03	100	1654013	1653774	Protein phosphatase 2C homolog	0	protein phosphatase 2C (PP2C) [Fagus sylvatica]	29.4	protein.postranslational modification	425.5	318	782	789	763	641	579	999	1017	637.5	529	608	827.5	511.5	314	986	552.5	1089	741	660.5	739	1164	1318.5	872	759	598.5	546.5	979	971	618.5	747	849	928	487	481.5	899	811	703.5
26025	BPLI11M23TH	PGSC0003DMB101000192	Pot_ch05	100	304810	304470	UPF0497 membrane protein 1	0	Putative oxygen evolving enhancer protein 3, identical [Solanum demissum]	1.01.01.02	PS.lightreaction.photosystem II.PSII polypeptide subunits	53	94.5	107	90	126	143	51	86	192	108	110	93	157.5	77	94	193	106	129	111	209	141	184	129	115.5	76	112	49	127	124.5	99	91	128.5	85.5	130	100	172.5	182	48
26026	MICRO.15719.C1	PGSC0003DMB000000105	Pot_ch01	98.23	996309	996645	Osmotic stress-activated protein kinase	0	protein kinase [Craterostigma plantagineum]	29.4	protein.postranslational modification	496	557	830.5	754	895	841.5	725	809	1445	965	646	692	943	539	468.5	1195	799	1740.5	900	1148.5	1259.5	1704.5	1034	942.5	663	872.5	465	1028	1000.5	732	992	1305	1093	1047	732.5	1105.5	1012	1089.5
26027	cSTB44K13TH	PGSC0003DMB000000250	Pot_ch07	98.68	681033	680883	ARF8	0	auxin response factor 3 [Cucumis sativus]	17.2.2	hormone metabolism.auxin.signal transduction	169	103	200	166	171.5	209	160	138.5	292	176	132	147	336	122	139.5	238	146	391.5	184	186	242	375	256	156	156.5	189	124	187	179	174.5	143	204	160	194	112	245	203	165
26028	BPLI17C3TH	PGSC0003DMB000000172	Pot_ch01	92.71	388464	388957	NL0E	0	NL0D [Lycopersicon esculentum]	20.1.02	stress.biotic.receptors	40	44	57	55	48	48	47	45	51	45	58.5	47.5	61	49	53	54	46	61	47.5	47	49	53	47	48	45	51	45.5	46	55	46	42	60	48	56.5	47	55	54	49
26029	bf_suspxxxx_0018E03.t3m.scf	PGSC0003DMB000000062	Pot_ch03	95.3	1534616	1534849	Multidrug resistance protein	0	NA	34.16	transport.ABC transporters and multidrug resistance systems	89.5	123	200	134	375	113	115	190.5	221	308.5	254	239.5	131	100	129	436	99	176.5	259.5	639	246	159	338	461	102	277	155	296	289	115	156	363.5	297	557	144.5	424.5	308	183
26030	bf_arrayxxx_0100a06.t7m.scf	No Significant Hit	#N/A	NA	NA	NA	ATP binding protein	0	NA	35.1	not assigned.no ontology	42	53	65.5	58.5	49	52	52	48	59	51	61	47	69	51	55.5	65.5	49	77	48	44.5	50	62	51	48	48	62.5	49	47	58	48.5	48	63.5	49	56	51	59.5	57	49
26031	BF_LBCHXXXX_0001B03_T3M.SCF	PGSC0003DMB000000048	Pot_ch08	97.51	545524	545048	Transcription factor	0	NA	35.2	not assigned.unknown	41.5	53	65	57	53	55	48.5	48	68.5	56	67	52	63	54.5	58.5	64	53.5	69	51.5	47	50	74	52	51	48	59	48	50	75.5	58	47	60	60.5	64	48	65.5	58	52
26032	bf_lbchxxxx_0061a10.t3m.scf	PGSC0003DMB000000418	SL2.10ch07	91.36	147695	147855	--	0	NA	35.2	not assigned.unknown	152	98	412	238	331	261.5	371.5	237	716	335	164	291	384.5	95	203	337	335	513	43.5	298	282	686	496.5	300	161.5	365	259	467.5	405	65	346	317.5	168	308	138.5	229.5	367	150
26033	MICRO.10602.C1	PGSC0003DMB000000026	Pot_ch03	98.51	1052595	1052125	Succinate/fumarate mitochondrial transporter	0	hypothetical protein OsI_022824 [Oryza sativa (indica cultivar-group)]	34.9	transport.metabolite transporters at the mitochondrial membrane	66	68	97	94	108.5	99	88	92.5	143.5	122	89	83	132	72	79	109.5	70.5	147	89	104	99.5	149.5	112	105	80.5	88	65.5	96.5	105	93	90	118	95	88	77	99	101.5	113
26034	MICRO.16434.C1	PGSC0003DMB102000083	Pot_ch02	99.19	1420452	1420083	Equilibrative nucleoside transporter	0	putative protein [Arabidopsis thaliana]	27.3.99	RNA.regulation of transcription.unclassified	98	88.5	132	117	198	129.5	123.5	151	183	127	111	140.5	143	106	96	174	102	188	166	178	165	214	199	127	120	114.5	114	170	132	117	137	162	146.5	134	128.5	162	159	128.5
26035	MICRO.8795.C1	PGSC0003DMB000000104	Pot_ch01	96.86	906761	906603	PIT1	0	Zinc finger, RING-type; RINGv [Medicago truncatula]	29.5.11.04.02	protein.degradation.ubiquitin.E3.RING	339	997	1324	370.5	290	268	364.5	265	727	397	398	209.5	562	1030	146	1810	2083	554	447	364	1588.5	1297.5	450	752	382	329	228	399	579	306	311	354.5	393	344	409	649	317	223.5
26036	MICRO.17169.C1	PGSC0003DMB101000036	Pot_ch03	100	2350240	2349894	Tubulin binding cofactor C	0	Tubulin binding cofactor C [Medicago truncatula]	31.1	cell.organisation	96	87.5	129	95	109	107	90	90	149	133	112	98	135	81	100	130	81	162	96.5	133.5	148.5	193	119	104	83	106.5	58	102	111	106	82.5	130.5	112	166	81	168.5	116	128
26037	MICRO.8987.C2	different hits	#N/A	95.92	231879	232608	--	0	hypothetical protein ZeamMp158 [Zea mays subsp. mays]	35.2	not assigned.unknown	35034.9	16087	35979.2	28061.8	37057.8	37337	19109	15721	42483.3	27868.1	31646.6	27089.8	25880.1	18948.5	34587.3	32087.9	34333.1	42088.5	40682.2	42359.8	51697.2	29588.7	24809.4	20505.4	31726	39708.5	14062	34813.3	23946.2	19800	20472.9	21617.5	30560	38728.9	39785.8	30961.7	17935.5	23900.9
26038	cPRO17D4TH	PGSC0003DMB101000020	Pot_ch02	100	166579	167074	Transporter	0	transporter-like protein [Solanum tuberosum]	29.3.4.99	protein.targeting.secretory pathway.unspecified	54	65	87.5	84	76.5	57.5	63.5	69	92.5	70	78	71.5	88	61	65	85.5	59	111	66	67	72	96.5	121.5	77	68	67	57	72	80	57	78	94	87	73	67	85.5	77	70
26039	ACDA04004F08.T3m.scf	No Significant Hit	#N/A	NA	NA	NA	--	0	NA	35.2	not assigned.unknown	41	47	56.5	59	46	46	47	46	50	46	57.5	48.5	135.5	48	85	57.5	49	62	48	47	46	51.5	54	45	46	56	45	45.5	58	50	48	59.5	50	57	51.5	53.5	56	48
26040	MICRO.7333.C1	PGSC0003DMB000000322	Pot_ch04	99.3	179061	179777	Glucosyltransferase	0	zeatin O-glucosyltransferase [Glycine max]	35.2	not assigned.unknown	109	73	78	169	161	145.5	116.5	340	105	176	82	237	102	59	102.5	238	51.5	137	78	239	63.5	111	188	138	75	96	134.5	130.5	115	111	239	354	235.5	184	114	204	231	179
26041	bf_cswbxxxx_0037e11.t3m.scf	PGSC0003DMB000000313	Pot_ch07	97.69	759605	759391	--	0	NA	35.2	not assigned.unknown	54	69.5	70	76	79	81	67	66	98	60	75	58	83	57	69	96	68.5	116	65	82.5	86	79	73	76	58	69	68	65	91	64	68.5	88.5	62	62	53	95	92	79
26042	bf_slmwxxxx_0011b01.t3ma.scf	PGSC0003DMB000000047	Pot_ch07	91.47	1653312	1652988	Ubiquitin carboxyl-terminal hydrolase	0	NA	35.2	not assigned.unknown	3931	5180	8054	5372.5	9194	6139.5	5304	10528.5	10363.5	7449.5	5887.5	5353	6198.5	5608	3131	10205	8177	11059	6496	5555	8847	17030	14622	6392	7043	5546.5	5123	12761	10379.5	4882.5	6819	9386	9093	5561	4494	8503.5	7232	8045
26043	bf_stolxxxx_0008e02.t3m.scf	No Significant Hit	#N/A	NA	NA	NA	--	0	NA	35.2	not assigned.unknown	42.5	46.5	58	55	46	47	51	46	56	46.5	56	48	81	47	55	57.5	48	64	47	47.5	50	56	47	45	44.5	56	44	47	56	47	43	53.5	51	61.5	45.5	56	58	50
26044	MICRO.5656.C1	PGSC0003DMB000000038	Pot_ch12	97.3	2342461	2342829	SKIP interacting protein 10	0	hypothetical protein OsJ_016520 [Oryza sativa (japonica cultivar-group)]	35.2	not assigned.unknown	1934	3045	2744	2804	3241.5	2636	2114	4102	6219	3608.5	4420	2909	2772	2405	2860	3202	2954	5152	2941	3784	4398.5	4569.5	4202	3653	2175	2856	1797.5	3355	2506	2210	2848	3715.5	4371	3507.5	3954	4436	2833	3013
26045	cSTS15G13TH	PGSC0003DMB000000104	Pot_ch01	97.92	557992	558423	RNA binding protein	0	RNA binding [Arabidopsis thaliana]	35.1.2	not assigned.no ontology.agenet domain-containing protein	907	872	1349	1012	1647	1321	1332	1511	2348.5	1539.5	1180	1383	1594	1026	713.5	1905	1274	2607	1302.5	1361	2025	2704.5	2449	1518	1039	1230	770	1832	1501	1074	1224	1878	1766	1342	947	1944.5	1536	1601
26046	cPRO8D12TH	PGSC0003DMB000000173	Pot_ch01	97.78	151560	151784	Protein AFR	0	NA	35.2	not assigned.unknown	54	62	81	63	62	79	54.5	54	84.5	74	64	71	68	59	61	77	76	96.5	63	60	84	90	72	63	55	62	51	67	77.5	56.5	54	76	70	67	52	74	80	65
26047	156B12AF.esd	No Significant Hit	#N/A	NA	NA	NA	Aspartic protease inhibitor 8	0	Aspartic protease inhibitor 1 precursor (pA1) (gCDI-A1) (STPIA) (STPID)	20.1.07.06	stress.biotic.PR-proteins.proteinase inhibitors	43	102	99.5	93	106	82.5	49	165	365	56	60	172.5	84.5	77	63	229	304	658	72	51	55.5	73	126.5	90	51.5	68	105	90	58.5	49.5	133.5	143.5	180	61.5	175	61	183	49
26048	cSTS5L14TH	PGSC0003DMB000000003	Pot_ch05	99.34	4534215	4533913	Derlin-1	0	NA	35.1	not assigned.no ontology	1281	834	1329	1297	2103	1580	1969	2441.5	2055.5	1506	1091	1567	1318	1262.5	655	2138	969	2255	2056.5	1846	1666.5	2466	2370	1634.5	1665	1219	1894.5	2168	1554	1711	1601	1916.5	1818	1158	1146	1990	1930	1784.5
26049	MICRO.13020.C1	PGSC0003DMB000000337	Pot_ch06	94.25	142604	143194	--	0	NA	35.2	not assigned.unknown	40	48	60	57.5	46.5	46	48	48.5	55	47	69	50.5	118	46	64	80	47.5	65	47	50	51	50	53	50	48	57	46	44	55	48	88.5	53	80	55.5	52	61	59.5	85
26050	MICRO.5653.C2	PGSC0003DMB101000060	Pot_ch01	98.59	1423887	1424169	2-deoxyglucose-6-phosphate phosphatase	0	NA	35.2	not assigned.unknown	46	50	69	61	51	48	48	45.5	63	50	56	51	56	49.5	59	63	50	66	54	69	52	60	52	77	51	58	48	49.5	56	46	52	59	52.5	70	51	63	57	51.5
26051	MICRO.15436.C1	PGSC0003DMB000000352	Pot_ch12	97.54	555686	555403	S-adenosylmethionine transporter	0	S-adenosylmethionine transporter [Nicotiana benthamiana]	34.9	transport.metabolite transporters at the mitochondrial membrane	291	128.5	759	524	978	410	924	462.5	407	670	227.5	328	754	537.5	159	859	193	593	854.5	649	730	1314	541.5	546	327	287	284	520	788	314	648.5	416	841	234	282	691	939	825
26052	BF_LBCHXXXX_0029D05_T3M.SCF	PGSC0003DMB000000114	Pot_ch12	98.09	1515516	1515777	Glycin-rich protein	0	NA	35.2	not assigned.unknown	40	49	308	61	343	306	262.5	172	51	299	184	46	254	201	55	337	50	66.5	529	47	737	52	49	44.5	45	55	46	46	233	48	44	56	60	56	47.5	53	334	46
26053	bf_mxflxxxx_0013g04.t3m.scf	PGSC0003DMB000000087	Pot_ch06	94.17	1575228	1574905	R2r3-myb transcription factor	0	Homeodomain-related [Medicago truncatula]	27.3.25	RNA.regulation of transcription.MYB domain transcription factor family	42.5	63	69	59	70	58	63	63	69	71	60	56	99	54	62	103.5	61	107	58	52	53	88	98.5	86.5	59	64.5	62	78	67	50	66	67	77	57.5	64	80	77.5	49
26054	cSTE10O13TH	No Significant Hit	#N/A	NA	NA	NA	Activator of basal transcription	0	NA	27.3.51	RNA.regulation of transcription.General Transcription, TBP-binding protein	68	78	99	96	87.5	88	87	80	145.5	96	92	108	212	72	85.5	120	98.5	156	80	84	109	154	123	73	73	87	78.5	98	112	86.5	77	114	103	95	69	120	128	86.5
26055	MICRO.6279.C1	PGSC0003DMB000000034	Pot_ch12	99.85	1432920	1432238	Glutathione-s-transferase theta, gst	0	hypothetical protein OsI_009662 [Oryza sativa (indica cultivar-group)]	26.09	misc.glutathione S transferases	11207.5	13181.5	6809	8683.5	7066	13789	6481	16103	28572.2	13292	12805	20930.7	5967.5	9250	13662	14142	12827.5	25595.2	12996	12500.5	9335.5	24889.5	25452.4	14435	15631	18027	12149	19605	7646.5	16489	10737	21598.2	22196.9	17438	10077	18492	8226	18573
26056	bf_arrayxxx_0048c05.t7m.scf	PGSC0003DMB000000048	Pot_ch08	97.62	580553	580470	Gene of unknown function	0	NA	35.2	not assigned.unknown	42	48	57	59	46	44	47	47	50.5	45	58.5	48.5	72	47	56	58	44	66.5	66	45	45	50	51	43	44	54	63	45	55	48	44	54	46	56	47.5	56	56	46
26057	MICRO.7398.C1	PGSC0003DMB000000150	Pot_ch06	97.36	1220073	1219289	Shikimate dehydrogenase	0	3-dehydroquinate dehydratase / shikimate dehydrogenase isoform 2 [Nicotiana tabacum]	13.1.6.1.10	amino acid metabolism.synthesis.aromatic aa.chorismate.dehydroquinate dehydratase/shikimate dehydrogenase	45.5	47	82	96.5	53	50	72	47	57.5	50.5	101	104	58	53	58	59	47	69	47	95	45	104	62	50	44.5	57	50	51	83	64.5	49	125	120	115.5	88	57.5	110	130
26058	MICRO.1465.C1	PGSC0003DMB000000048	Pot_ch08	97.63	1334056	1334392	Vacuolar proton ATPase subunit E	0	hypothetical protein OsI_030980 [Oryza sativa (indica cultivar-group)]	29.2.3	protein.synthesis.initiation	113.5	73	126	101	121	128	103	88.5	148.5	111	93	127	137	85	89.5	142	91.5	203	109	126.5	153	217	160	91	106	134	70	130.5	125.5	103	104	133.5	132	128	77.5	151	118	130
26059	MICRO.1811.C3	PGSC0003DMB000000324	Pot_ch11	97.76	529143	529767	Protein tyrosine phosphatase	0	protein tyrosine phosphatase-like [Solanum tuberosum]	29.4	protein.postranslational modification	43	52	58	61.5	47.5	45	47	46	53	48	67	49	62	50.5	57	59	47	71	47	49	50	52	50	46	48	59	45	45	60.5	49	44	58	50	58.5	51	63	63	60
26060	MICRO.249.C10	PGSC0003DMB000000280	Pot_ch09	92	380794	381666	Glycine-rich protein	0	NA	35.2	not assigned.unknown	59	55	68	65	62	51	57.5	52	82	51	62.5	51	72	49.5	63	74	59	101	54.5	68	89	184	60	53.5	59	84	50	54	64	54	47	79.5	63.5	75.5	64	69	85	51.5
26061	MICRO.327.C1	PGSC0003DMB000000164	Pot_ch04	97.66	403461	403084	Dehydration-responsive element binding protein 3	0	dehydration-responsive element binding protein 3 [Lycopersicon esculentum]	27.3.03	RNA.regulation of transcription.AP2/EREBP, APETALA2/Ethylene-responsive element binding protein family	93	295	335	189	300	322	145.5	146	1058	269	574	382	202	316	168.5	179.5	396	736	317	230	191	301	284	417	155.5	151	217	183	613	280.5	279.5	268	465.5	239.5	282	577	305	437
26062	MICRO.1399.C5	PGSC0003DMB000000180	Pot_ch06	99.73	1013236	1012864	Plasma membrane H+-ATPase	0	H(+)-transporting ATPase [Solanum tuberosum]	34.1	transport.p- and v-ATPases	1598.5	1869	4325	2091	3663	4378.5	3520	3070	6288.5	4005	2378	2905	4279	2953	1339.5	4031	3460	6486	3767.5	3456	5378.5	6217	5902	4336	2392.5	3603	1733	4496	4827	3210	2857.5	3745.5	3294	3144.5	2003	4822	3644.5	3279.5
26063	MICRO.9228.C2	PGSC0003DMB102000083	Pot_ch02	98	1476212	1475415	Uncharacterized Cys-rich domain	0	Uncharacterized Cys-rich domain [Medicago truncatula]	35.2	not assigned.unknown	190	309	681	492	212	422	227	559	694	471	251	189.5	287.5	397.5	259	708	882.5	628	273.5	294	465.5	703	695	367	276	252	393	492	753.5	451	347	439	573	299	199	432	367.5	514
26064	MICRO.9389.C2	PGSC0003DMB000000312	Pot_ch10	96.31	169637	170178	Glutathione S-transferase	0	Probable glutathione S-transferase (Auxin-induced protein PCNT107)	26.09	misc.glutathione S transferases	585	661	828	842	1030.5	822	859	1245	1466.5	991	902	968	911.5	671	537.5	1362.5	672.5	1403	1016	855	1147	1502	1447	963	850	690	609	1210.5	986	744.5	1017.5	1082.5	1197	909.5	870	1251	1059.5	969
26065	bf_mxlfxxxx_0042c02.t3m.scf	PGSC0003DMB000000021	Pot_ch09	98.03	2998220	2998473	ATPP2-A13	0	NA	35.2	not assigned.unknown	59	62	64	75	61	70.5	58	53	99	67	98	59	95	56	73	99.5	61	127	63	55.5	73	88	74	62	57.5	66.5	56	58	65	67	59	75	59.5	71	56	70	79.5	60
26066	bf_ivrootxx_0038c05.t3m.scf	PGSC0003DMB000000008	Pot_ch10	98.21	1148230	1148449	Peptide transporter	0	TGF-beta receptor, type I/II extracellular region [Medicago truncatula]	34.13	transport.peptides and oligopeptides	418	356	691	391	471.5	494	570.5	456	653	357	446	500	690	955	231	500	860	622	633.5	480	1085	817	542	550.5	589	533	411.5	473	578	387.5	437	468	458	465	369	620	581	284
26067	E1A_r60_a135(19)	#N/A	#N/A	#N/A	#N/A	#N/A	#N/A	1				735	1284	1151	670.5	1449	1427	890	693	1097	1045	1162	1445	954	978	1484	692	824.5	594	1128	1299	628	715	1186	992	837.5	1308	1409.5	1649	945	981	1240	1112	887	1481	1638.5	928	1009	908.5
26068	MICRO.8245.C3	PGSC0003DMB000000154	Pot_ch03	96.15	689681	690278	Steroid binding protein	0	hypothetical protein OsJ_030806 [Oryza sativa (japonica cultivar-group)]	21.02	redox.ascorbate and glutathione	2678.5	3618	3934	3584	4867	4286	4729	8463	7815	5811.5	4758	5581	4162	3154	2187	6875	3801	8541	4983	5972	5149.5	8584	7366.5	5140	3018	3573	4609	5234	4734.5	4304	7905	8176.5	7500	4439	5142	6451.5	6201	6163
26069	MICRO.13882.C1	PGSC0003DMB000000093	Pot_ch03	99.08	1597318	1596774	3-oxoacyl-(Acyl-carrier-protein) synthase III	0	beta-ketoacyl-ACP synthase IIIA [Perilla frutescens]	11.1.03	lipid metabolism.FA synthesis and FA elongation.ketoacyl ACP synthase	445	179	781	658	1229.5	1031	616	1128	1282	438	198.5	801	898.5	629	250	1021.5	511	1094.5	1305	551	626	911	1612	791	457.5	807	728	1468	542	608	908	1085	855	462	464	495.5	1142	530.5
26070	MICRO.17631.C1	PGSC0003DMB000000398	Pot_ch09	99.3	406900	406191	Heat shock protein binding protein	0	heat shock protein binding / unfolded protein binding [Arabidopsis thaliana]	20.2.1	stress.abiotic.heat	812	772	746	763	1118	769	829.5	1422	1319	1236.5	1791	1023	728	827	608	1521	625	1648	1486.5	1145	1422	1728	1184	1042.5	1136.5	806.5	854.5	939	882	1186	1397	1509	1921.5	709	1003.5	1083.5	1090.5	772
26071	MICRO.10499.C1	PGSC0003DMB000000315	Pot_ch06	93.76	638171	637707	Metal ion binding protein	0	unknown [Solanum tuberosum]	35.2	not assigned.unknown	905.5	2809	3572	2151.5	2340	1373	2768	3682	3466	2145	4149.5	2571	2103	1884	2617	4916	2219.5	2713	2347	4143	2316	3874	3573	4024	1360	1969	4164.5	2721	1902	1061.5	3994.5	3509.5	3067.5	3110	1636	5566.5	2239	2844
26072	MICRO.4428.C1	PGSC0003DMB102000115	Pot_ch09	98.56	397844	398463	Phytochrome-interacting factor	0	Helix-loop-helix DNA-binding [Medicago truncatula]	27.3.06	RNA.regulation of transcription.bHLH,Basic Helix-Loop-Helix family	240.5	646	492	431	626	483	275.5	376	654	509	586	512.5	440.5	461	416	812	335	539	608	467	1013	656.5	648	457.5	304	490	247.5	564	702.5	407	473	511	688	506	484	421.5	357	401
26073	BF_TUBSXXXX_0056C03_T3M.SCF	PGSC0003DMB000000371	Pot_ch09	96.36	37242	37513	Nodulation receptor kinase	0	NA	35.2	not assigned.unknown	234	415.5	510	688	958	527.5	94.5	96	883	349.5	392	815	497	201.5	348	1159	351	884	376	412	385	217	876.5	98	296	604	75.5	726	780	97.5	770	499	380	791	243	124	139.5	82
26074	MICRO.16244.C1	PGSC0003DMB000000152	Pot_ch11	97.72	932229	931443	Nucleic acid binding protein	0	Zinc finger CCCH domain-containing protein ZFN-like	35.2	not assigned.unknown	106.5	186	130	195	197.5	166.5	128	233	329	224.5	256	125	180.5	208	142	231	163	220.5	134	178.5	186	242.5	250	236	124	126	145.5	208	147	150	159.5	165	281.5	148	138	176	187	192.5
26075	bf_ivrootxx_0038d11.t3m.scf	PGSC0003DMB000000302	Pot_ch07	92.11	199042	199268	--	0	NA	35.2	not assigned.unknown	74	132.5	140	112	158	113	45	158	140	125.5	186	50.5	69	48	58	59	133.5	148	49	48	49	166.5	154	44	112	131	196	157	120	49.5	211	55	158	59	48	183	74	140
26076	RC3(5)	#N/A	#N/A	#N/A	#N/A	#N/A	#N/A	1				40	47	54.5	52	45.5	44	42	42	51	43	57	43	49.5	50	49	52	46	59	44	44	46	64.5	47	43	44	51.5	43	44	55	41	45.5	58	50	60	46	56.5	58	46
26077	cSTB34H6TH	PGSC0003DMB000000550	Pot_ch06	98.62	122391	122175	Glutathione S-transferase T4	0	hypothetical protein OsI_000160 [Oryza sativa (indica cultivar-group)]	35.2	not assigned.unknown	416	767.5	969	611	804.5	969	1044.5	983	1703	1099	1113	943	954	707	662	1215	694.5	1121	936	1036	1318.5	1282	1226	1227.5	665	833	473	876	1248	806	840.5	1305	1057	1101	911	1208	1001	808
26078	BF_TUBSXXXX_0062A08_T3M.SCF	PGSC0003DMB000000032	Pot_ch04	98.46	2440483	2440031	RNA recognition motif (RRM)-containing protein	0	NA	27.4	RNA.RNA binding	61	68.5	53	72.5	120	77.5	96	67.5	103	74	55	108.5	93	67	73	169	64	110	46.5	47	96.5	102	85	46.5	92.5	53	56	76	54	64.5	112	92	47	81	72	55	113	94
26079	MICRO.16365.C1	PGSC0003DMB000000801	SL2.10ch06	92.64	53724	53309	Gene of unknown function	0	hydrolase [Arabidopsis thaliana]	35.1	not assigned.no ontology	208	179.5	297	285	399	289.5	341	420	488	286	233	293	278.5	206	181	391	247	456	353.5	361	325	428	402	279.5	311	251	284	326	297	290.5	327	372	339	300	222.5	349	299	332.5
26080	MICRO.8713.C2	PGSC0003DMB000000044	Pot_ch06	99.54	1948007	1949092	Nitrate transporter	0	nitrite transporter [Cucumis sativus]	34.13	transport.peptides and oligopeptides	81	246.5	165.5	359.5	77	339	203.5	117.5	522.5	96	868	99	100.5	131	272.5	255.5	153	303.5	245	97.5	166.5	208	334	204	245	68	66	288	502.5	201	424.5	360.5	522.5	120	144	161	196	218
26081	BPLI5F21TH	No Significant Hit	#N/A	NA	NA	NA	--	0	unnamed protein product [Paramecium tetraurelia]	35.2	not assigned.unknown	42	48	54	55	46.5	47	48	42	51.5	47.5	58	46	68	49	56	55	45	65.5	47.5	48.5	47	53	49	46	44	54	45	48	55	43	48	57	47	52	47	49.5	59	48
26082	cSTA29O5TH	PGSC0003DMB000000032	Pot_ch04	93.06	195769	195941	Transporter	0	transporter-like protein [Solanum tuberosum]	29.3.4.99	protein.targeting.secretory pathway.unspecified	124.5	145.5	145	208	210	184.5	143	266	349.5	263	217	315	216	102	240	310	117.5	428	162.5	304	188	312	253	195	113	172.5	151	201	182	168	287	361	287	300.5	197	308	240	255
26083	MICRO.617.C1	PGSC0003DMB000000016	Pot_ch04	97.68	2087549	2086954	AP-1 complex subunit gamma-2	0	gamma-adaptin 1 [Arabidopsis thaliana]	31.4	cell. vesicle transport	600	376	663	636.5	950	776	763	913	1001	890	419	624	959	572	433	1374	441.5	1149	974	890	1135.5	1579	1198	784	756	696	580	1075	770	801	783	1169	794.5	747	432	927	811.5	829
26084	bf_ivrootxx_0014h03.t3m.scf	PGSC0003DMB000000625	Pot_ch06	97.81	51632	52359	Protein kinase	0	Pto-like serine/threonine kinase [Capsicum chinense]	30.2.16	signalling.receptor kinases.Catharanthus roseus-like RLK1	738	724	1481	1343	1081	1183.5	1068	1662	2036.5	1434	1055	1116	1026	1093	698	1849	1320	1893	1317	1579	1595	1851	1886	1162.5	1098	865.5	892.5	1377	1528	1083	1268	1632	1387	1285.5	886	1726.5	1384.5	1506.5
26085	MICRO.17990.C1	PGSC0003DMB102000002	Pot_ch05	95.15	4283313	4282602	RanGAP1 interacting protein	0	unknown protein [Arabidopsis thaliana]	35.1	not assigned.no ontology	102	114	177	134	162.5	146	140	135	266	181	146.5	159	232	112	124	212	145	366.5	123.5	162.5	243	314.5	224	183	112.5	161.5	91	161	198	137	154	209	174	175	107	212.5	171	160.5
26086	SDBN003C19u.scf	No Significant Hit	#N/A	NA	NA	NA	--	0	NA	35.2	not assigned.unknown	40	45	54	50.5	47	44	44	43	52	47	55	46	59	50	51	58.5	44	62	42	46	54	51	50	45	45	56	43	44	55	47	44	55	47.5	54	44	56	59.5	48
26087	PPCAD84TH	PGSC0003DMB000000322	Pot_ch04	97.44	44507	44391	Conserved gene of unknown function	0	NA	35.2	not assigned.unknown	47	49	154	129	200	123	48	159	182	48	61	130	55	47.5	57	59	120.5	202	160	52	53	275	200.5	48	46.5	127	155.5	220	158	47	46	56.5	144	62	167	62	165	131
26088	MICRO.8267.C1	PGSC0003DMB000000561	Pot_ch12	98.1	203694	205269	Transcription initiation factor iia (Tfiia), gamma chain	0	unknown protein [Arabidopsis thaliana]	35.2	not assigned.unknown	246	345	299.5	393	363.5	320	335	448	714.5	322	254	452	316	319	273.5	694.5	341	657	478	528	364.5	804	617	505	389.5	370	525	540	362.5	364	538.5	634.5	552.5	457	429.5	580.5	357	519
26089	MICRO.10852.C1	PGSC0003DMB000000188	Pot_ch08	98.7	780290	779905	Ribosomal protein S10, eukaryotic and archaeal form	0	Ribosomal protein S10, eukaryotic and archaeal form [Medicago truncatula]	29.2.2	protein.synthesis.misc ribosomal protein	1709	959	2021.5	1726	4217	4019	3925	3058.5	2903.5	1617	1074	2243	4026	2104	677	2896	1202	2693.5	4735	1907	3537	7082	3946	2564.5	3160	1929	1694	3392	3753	3305	1803	3312	1605.5	2243	1091.5	2253	3732	2384.5
26090	BF_TUBSXXXX_0051B06_T3M.SCF	PGSC0003DMB000000557	Pot_ch09	99	40664	40962	Isoamyl acetate-hydrolyzing esterase	0	NA	35.2	not assigned.unknown	412	290	675	286	631	518	549	511.5	911	541.5	385	439	452	442	284.5	541	440	711.5	687	639	680	804.5	704	636	540	439	502.5	645	519.5	615.5	400	626	642.5	413	372.5	621	587	491
26091	BF_LBCHXXXX_0053F10_T3M.SCF	PGSC0003DMB102000010	Pot_ch01	99.17	2935271	2934909	Auxin response factor	0	NA	35.2	not assigned.unknown	44	52	58	57.5	54	51.5	52	51	58	48	60	54	71.5	50.5	54	63	45	70	51	54.5	55	61	58	49	46	58	50	54	64.5	51	50	61	50	60.5	49	55	57	55
26093	POAE566TP	No Significant Hit	#N/A	NA	NA	NA	Protein kinase APK1B, chloroplast	0	unknown protein [Arabidopsis thaliana]	35.2	not assigned.unknown	439	1408.5	1971	557	618.5	1180	1204	1195	1985.5	840.5	1690.5	786	1148	1335	497	1155	1709	1684	871	583	1766	2091.5	1157.5	1438.5	741.5	852	953	990	899	615	967	598	998	743	1252	1204.5	625	633.5
26094	MICRO.2286.C66	PGSC0003DMB000000175	Pot_ch05	94.81	48891	47927	Gene of unknown function	0	NA	35.2	not assigned.unknown	43	51	74	57.5	48.5	66	55	46	64.5	94	64	61	75	57	59	87	47	85	66.5	56.5	71	85	52	66	49	55	45	52	71	50.5	60	61	60	60	53	84	72	68
26095	STMGB01TV	PGSC0003DMB000000237	Pot_ch11	99.4	357188	357521	Conserved gene of unknown function	0	NA	35.2	not assigned.unknown	637	784	981	832	1472.5	1010	1088	1574	1490.5	988	840	1224	934	666	566	1677	688	1530	1188	1380	963	1988	1809	1131	1008	951	1207	1484	1251.5	895.5	1328	1192	1398.5	957	868	1316	1124	1209
26096	SSBN003A04u.scf	PGSC0003DMB000000545	Pot_ch12	92.67	5769	6190	--	0	NA	35.2	not assigned.unknown	40	47	54.5	56	44	48	44	46	51	48	59	47	62.5	49	53	61	44.5	59	45	45	46	51.5	50	48	46	52	44	47	55	48	47	57	50	54	48.5	51	57	49
26097	STMDC61TV	PGSC0003DMB000000062	Pot_ch03	98.28	1805700	1806164	Conserved gene of unknown function	0	NA	35.2	not assigned.unknown	1012	1018.5	1571	1266	2132	1472	1644	1838	2708	1761	1360	1826	1963	1302	939	2535.5	1477	2667	2153	1949	2497.5	3508	2720	1640.5	1492	1323.5	1171	2550	1808	1398	1899.5	2277.5	2319	1681	1450.5	2258.5	1886	1952
26098	MICRO.13914.C1	PGSC0003DMB000000412	Pot_ch01	97.03	40416	40181	FHA domain containing protein	0	unknown protein [Arabidopsis thaliana]	35.1	not assigned.no ontology	1103	1290	3700	1361	4218	4226	3731	2223	2950	2834	2956	1540	2923.5	3171.5	1996	2011.5	1255.5	1856.5	2348	3490.5	2112	4480	4432.5	4469.5	1843	3324.5	1502	4101.5	2158	2545	2755	4725	2000	5395.5	1024	3905	3771	3484
26099	cSTA28M12TH	PGSC0003DMB000000300	Pot_ch07	95.02	569335	569075	Conserved gene of unknown function	0	NA	35.2	not assigned.unknown	39	51	53	54	44	46	0	45	55	46	53.5	46	51	49	53	58	46	61	44	51	44.5	52	49	46	44	54	45	49	60	46	45	56	48	53	48	54	56	50
26100	bf_ivrootxx_0002f04.t3m.scf	PGSC0003DMB000000072	Pot_ch05	96.69	762348	762831	Quinonprotein alcohol dehydrogenase	0	Quinonprotein alcohol dehydrogenase-like [Medicago truncatula]	35.2	not assigned.unknown	53	86	76	79	65	70	74	76	102	79	113	72	137	65	75.5	155	78	119	101.5	129	78	112	103	98	63	71	65	85	89	72	79	95	85	80	97	156	99	76.5
26101	bf_swstxxxx_0036b07.t3m.scf	No Significant Hit	#N/A	NA	NA	NA	--	0	NA	35.2	not assigned.unknown	41	47	58	52	44.5	46	49	44	57	46	60	46.5	67	49	57	60	48	65	48	47	51.5	56	50	48.5	47	49	46	45	55	49	43	56	49	55	50	56	56.5	46
26102	MICRO.12972.C1	PGSC0003DMB101000051	Pot_ch05	98.37	1442891	1443995	Quinolinate phosphirobosyltransferase	0	nucleotide binding [Arabidopsis thaliana]	33.99	development.unspecified	119	118	310	281	499.5	262.5	392.5	150	331.5	122	108.5	123.5	327	257	89	301	230	450	211	200	295	323	296.5	219	160	328	253	268	317.5	154.5	345	393	152	219	91	150	264	264
26103	STMEN14TV	PGSC0003DMB000000154	Pot_ch03	97.97	496828	496338	Structural maintenance of chromosomes 6 smc6	0	MIM; ATP binding [Arabidopsis thaliana]	35.2	not assigned.unknown	727.5	948	1082	1180	991	1872.5	1135	1071	1559	1602	1733	1156	1505	654	1104	2403.5	708	2519	1151	878	876	2575	1837	903	987	1073	877.5	1290.5	1009.5	1129	1105.5	1532	1112	948	643	2047	1750	882
26104	MICRO.13705.C1	PGSC0003DMB101000012	Pot_ch02	91.57	516124	515864	TRNA-dihydrouridine synthase	0	unknown [Solanum tuberosum]	16.8.4	secondary metabolism.flavonoids.flavonols	41	46	57	54	49	49	46.5	47	58	46.5	57	50	72.5	48	52	61	52	59	46.5	48	51	54	50.5	47	44	55.5	43.5	47.5	59	49	65	54	54.5	54	49	55	57	48.5
26106	cSTS8L9TH	different hits	#N/A	98.35	823214	823636	Aldo/keto reductase 2	0	aldo/keto reductase AKR [Manihot esculenta]	17.2.3	hormone metabolism.auxin.induced-regulated-responsive-activated	423	638	639	502.5	604	530	426	605	744	649	657	771.5	607	320	463.5	821	498	858	382	697	627	1088	728	607	376.5	587	431.5	447.5	462.5	362	460	898	951.5	661	727	934	543	525
26107	bf_mxflxxxx_0050g01.t3m.scf	PGSC0003DMB000001062	#N/A	95.99	31247	31895	RING-H2 finger protein ATL1L	0	hypothetical protein [Solanum tuberosum]	35.2	not assigned.unknown	45	58.5	67	64.5	63	61	57	54	81	65.5	74	55	129	53	67	79.5	56	94	58	67	61.5	83.5	62.5	59	56	63	55	60	64.5	56	54	70	60	65.5	50	73	73	58
26108	bf_suspxxxx_0028B06.t3m.scf	PGSC0003DMB000000245	Pot_ch06	98.73	600399	600947	Zinc finger, C3HC4 type family protein	0	hypothetical protein [Arabidopsis thaliana]	29.5.11.04.02	protein.degradation.ubiquitin.E3.RING	96	158.5	215	155	172	140	158	176	287.5	174	194	183	225	126	116.5	294.5	146	374.5	138	183	231	334	231	231	130	153	120	159.5	196	147	182	259	232.5	197	155	294.5	216	186
26109	MICRO.1681.C11	PGSC0003DMB000000001	Pot_ch01	91.61	1563621	1563775	Gene of unknown function	0	NA	35.2	not assigned.unknown	40	462	793	56	1076.5	49	582	916	1250	54	59.5	670	69	53	55.5	64	649.5	1020	51	1619	914	1195	164	802	48	57	49	45	59	50	869	59	911	786.5	752	63	1201	52
26110	MICRO.960.C1	PGSC0003DMB000000011	Pot_ch10	100	1072434	1072788	Vicianin hydrolase	0	Os04g0474800 [Oryza sativa (japonica cultivar-group)]	26.03	misc.gluco-, galacto- and mannosidases	2085	107	2357	2950	5027	4388	6824.5	5534	1895	1872.5	100.5	2818.5	4473	480.5	440	5320	519.5	7760	2566	1950	2843	7571	5419	1785.5	2261.5	1166	4311.5	3975	1173.5	3293	4410	5199	2034	1780	633	2438	5592	4625
26111	bf_ivrootxx_0026h03.t3m.scf	PGSC0003DMB000000048	Pot_ch08	99.62	1381276	1381540	--	0	NA	35.2	not assigned.unknown	39	47	61	52	45.5	45	43.5	43.5	50	46	58	46	52	47	50	59	45	57	43	49.5	48.5	55	51	46	43	52	44	45	55	46	46	52.5	47	49	44	57	58	45
26112	bf_suspxxxx_0020D11.t3m.scf	PGSC0003DMB101000208	Pot_ch08	99.32	397507	397653	ER33 protein	0	ER33 protein [Lycopersicon esculentum]	17.5.3	hormone metabolism.ethylene.induced-regulated-responsive-activated	56.5	74	87	90	62	95	61	69	112	97	102	66.5	156	68.5	87	132	75	123	71	96	63	86.5	96	68	60	90	88	66	85	82	85	89	72	97	63	107.5	82	114.5
26113	147A04AF.esd	PGSC0003DMB000000300	Pot_ch07	99.01	765531	766136	Zinc finger protein	0	NA	35.2	not assigned.unknown	200	139	202	228	242	210	148	220.5	380.5	184	169	190	369	153	204	266	192	351	202	276	287.5	286.5	242	161	182	155	164	241.5	179	115.5	227	194	240	192	263	327	183	197
26114	MICRO.6099.C1	PGSC0003DMB000000105	Pot_ch01	99.47	1263368	1262806	Arginine/serine-rich coiled coil protein	0	NA	35.2	not assigned.unknown	50	51.5	67	63	48	47	50	47.5	56	54	67	50.5	72	51	55	65	48	65	46	56.5	48	58	52.5	53	46	58	46	53	55.5	50	50	63	56	67	48	67	64	50
26115	ACDA02482G10.T3m.scf	PGSC0003DMB000000400	Pot_ch03	94.33	212245	211975	Conserved gene of unknown function	0	NA	35.2	not assigned.unknown	84	78	104.5	98	101.5	95	96.5	83.5	141.5	93	99.5	95	123.5	85.5	113	117	83.5	127	113.5	96.5	105.5	119.5	100	103	89	99	74	105	91	85	94.5	119.5	120	110	90	129	101.5	103
26116	bf_stolxxxx_0025f04.t3m.scf	PGSC0003DMB000000102	Pot_ch07	90.51	89151	89422	DnaJ	0	DnaJ like protein [Solanum lycopersicum]	35.2	not assigned.unknown	73.5	97	111	99	108	96.5	91	110	151	99.5	145	109	149.5	80	104	137	87	172	86	107	104	169	129	123	91.5	105	84.5	94	153.5	111	92	138.5	130	119.5	105	140	134	98
26117	MICRO.11728.C1	PGSC0003DMB101000002	Pot_ch04	94.79	974732	974196	40S ribosomal protein S21e	0	NA	35.2	not assigned.unknown	41	49	62	54	49	45	45	45	58	53	55	48	82.5	50	57	68.5	46	62	45	53	46	57	51	47	47	55.5	46	49	57.5	46	44	59	48.5	54	49	59	58	47
26118	MICRO.330.C1	PGSC0003DMB000000371	Pot_ch09	94.46	13908	14175	Ascorbate peroxidase	0	unknown protein [Arabidopsis thaliana]	35.2	not assigned.unknown	86	183.5	211.5	148	144	175	128.5	137	383	181	276.5	153.5	169	101	130	226.5	153	296	116	138.5	198.5	252	199.5	209	118	151	86	141	223	147	120	194	173	178	141	206	189.5	128
26119	MICRO.17336.C1	PGSC0003DMB000000039	Pot_ch03	99.82	2046609	2046054	Receptor kinase	0	putative receptor protein kinase [Arabidopsis thaliana]	30.2.7	signalling.receptor kinases.leucine rich repeat VII	41	49	58	56	46.5	47.5	47	44	53.5	45	58.5	50.5	305	48	53.5	59	49	67	65	48	46	57	51	47	47	58	45	47	57	46	46	68.5	51	59	50.5	55	60	52
26120	bf_mxflxxxx_0025b06.t3m.scf	PGSC0003DMB000000489	Pot_ch03	94.4	223347	223733	D-cysteine desulfhydrase	0	Os02g0773300 [Oryza sativa (japonica cultivar-group)]	17.5.1	hormone metabolism.ethylene.synthesis-degradation	42	46	429	1536	3228.5	944	47	4324	771	48	64.5	4893	920	303	54	2419	194	2057	965	53.5	47.5	55	2484.5	807	47	560.5	1339	2149	58	44	4064	4071	4730	56	1784	59	1856	53
26121	MICRO.3404.C2	PGSC0003DMB000000473	Pot_ch03	97.81	287816	287225	Dehydrogenase	0	putative dehydrogenase [Lycopersicon esculentum]	23.2	nucleotide metabolism.degradation	1159.5	2018	2072	1956	2729.5	1879	1595.5	3348	3630	2352	2747.5	2502	1820	1427	1234	3703.5	1657	3744	1931	2646	2931.5	3273	3657.5	3053	1694	1943	1749.5	2491.5	2443.5	1807.5	1986	3294	3129	2260	2561	3595	2158	2535
26122	MICRO.12111.C1	PGSC0003DMB000000250	Pot_ch07	96.58	76109	75818	FHY3 (FAR-RED ELONGATED HYPOCOTYLS 3); transcription factor	0	NA	35.2	not assigned.unknown	254	294	364	328	481.5	312	321	601	575	472	488	412	350.5	300.5	222	616	273	572	318	409.5	414	603	627.5	415.5	382	282	304	443	450.5	328	372	585	654	377	452	533	451	386
26123	MICRO.6490.C2	PGSC0003DMB000000068	Pot_ch01	100	1114394	1114124	Conserved gene of unknown function	0	unknown protein [Arabidopsis thaliana]	35.2	not assigned.unknown	2089	5441	4488	4759	7865	4968.5	5266	7108.5	18384	7062.5	7330	7255	3748.5	8340	5715	10072.5	9635	13622.5	4586	7684	10406.5	13122	7014	6895	4522	5705	3730	5414.5	6384	4799.5	5736	9037	9954	11297	5435	6038	8197	7798
26124	MICRO.845.C2	PGSC0003DMB000000644	SL2.10ch09	100	70383	70085	Alpha-glucan phosphorylase, H isozyme	0	Alpha-glucan phosphorylase, H isozyme (Starch phosphorylase H)	2.2.2.02	major CHO metabolism.degradation.starch.starch phosphorylase	4833	10337.5	8034	12546	13350.5	12290	7629	16897	28395.3	13163	20555.4	12461	8495	6945	11104	11613	8881	21862.4	9882.5	14638	12481	12471	14436	14885	7199	7924	6583	10681.5	9595	8557	13746	14853	16317	14313	13359	20395.8	13567	15956.5
26125	DCP_1_7(1)	#N/A	#N/A	#N/A	#N/A	#N/A	#N/A	1				445.5	793.5	673	416.5	874.5	835	513.5	378	750	593	707	765	624	562.5	854.5	414	508	401	675	789	359	481	703	605.5	493	774	825	1006	576	623	616	659	473	807	975	535	645	487
26126	cSTB28H8TH	PGSC0003DMB000000008	Pot_ch10	96.3	2154976	2154680	Molybdopterin-binding	0	NA	35.2	not assigned.unknown	44	58	62	61	57	53	52.5	48.5	67	58	67	57	78	52.5	62.5	75	60	80	51	60	65.5	71.5	56	50	48	58	53	50.5	59	55	46	61	58	62	51	73	68.5	54.5
26127	MICRO.987.C4	PGSC0003DMB101000020	Pot_ch02	98.35	1638644	1638223	Aspartic proteinase nepenthesin-1	0	aspartic-type endopeptidase/ pepsin A [Arabidopsis thaliana]	29.5.04	protein.degradation.aspartate protease	44.5	52.5	55	62	50	49	49	56	78.5	58	60.5	48	68.5	48	61.5	65	57	89	48.5	46	51	62	60	47	44	59	65	57	64	58	43	62	48	54	46	62.5	68	49
26128	MICRO.447.C4	PGSC0003DMB102000377	Pot_ch01	99.22	278338	278720	WD-repeat protein	0	nucleotide binding [Arabidopsis thaliana]	35.1	not assigned.no ontology	890.5	585	1319.5	983.5	1220	922	703	1152	1678	1221.5	847	870	976	615	547	1209	1045	1758	969	927	1654	1426	1980	942	729	637.5	679.5	1511	1420	645.5	717.5	1019	988	743.5	743	1489	1253.5	801
26129	MICRO.4267.C1	PGSC0003DMB000000296	Pot_ch04	99.3	125109	125821	Glyceraldehyde-3-phosphate dehydrogenase A, chloroplastic	0	Glyceraldehyde-3-phosphate dehydrogenase A, chloroplast precursor (NADP-dependent glyceraldehydephosphate dehydrogenase subunit A)	1.03.04	PS.calvin cyle.GAP	248	371	450	381.5	451.5	570.5	559	406	1052.5	528	351	343	490	377.5	450	481	335.5	778	477	491	937.5	668	463	707	373.5	434.5	185	342	429	616.5	273.5	542.5	496.5	663	238.5	587	593	440.5
26130	MICRO.15490.C1	PGSC0003DMB000000554	Pot_ch01	97.27	65852	66691	Gene of unknown function	0	OSIGBa0132O24.3 [Oryza sativa (indica cultivar-group)]	35.2	not assigned.unknown	44	132.5	200	169.5	224	48	180	197	287.5	52	67	47	66	158	60	62.5	185.5	274	49	53	241	60	262	200	48.5	56	150	230.5	54.5	54	171	54	51	183	47	60	59	222
26131	MICRO.6210.C1	No Significant Hit	#N/A	NA	NA	NA	--	0	NA	35.2	not assigned.unknown	40	47	60	53	47	46.5	45	46	51.5	47	56	48	65	47	54	56.5	45	105	44.5	46	48	54	47	43.5	48	56	44	44	52	48	46	54	46	57	43	58	53	48
26132	BPLI8D22TH	PGSC0003DMB000000506	Pot_ch10	95.3	193371	193688	Photosystem II core complex proteins psbY, chloroplast	0	NA	1.01.01.02	PS.lightreaction.photosystem II.PSII polypeptide subunits	39	52	59	60.5	45	49	47	47	57	47	56	50.5	64.5	50	66	59	48	72	46	51	50	56	51	48.5	48	61.5	49	46	57	50	45	57	53	56	44	59	56.5	52
26133	MICRO.1052.C6	PGSC0003DMB000000062	Pot_ch03	NA	NA	NA	Gene of unknown function	0	unknown protein [Arabidopsis thaliana]	35.2	not assigned.unknown	83	80.5	85	67	91	85	73	84	254	77	90.5	100	108	72	83	62	101	250	47	75	94	153	111	108.5	70.5	106	63	78	57	103	65	93	90	129.5	62	97	134	96
26134	MICRO.11608.C1	PGSC0003DMB000000003	Pot_ch05	99.16	518232	519662	VIL1 protein	0	Fibronectin type III domain containing protein, expressed [Oryza sativa (japonica cultivar-group)]	35.1	not assigned.no ontology	1310	862	1575	1437	2162	1909.5	1784	1982	2801	1930	1085	1798	1992	1161	919.5	2750	1210.5	3322	1968	1679	2313	4132	2836	1765	1713	1585	1104	2533.5	2334	1761	1324.5	2183	2223	1362.5	1174.5	2270	2372	1738
26135	E1A_r60_a22(17)	#N/A	#N/A	#N/A	#N/A	#N/A	#N/A	1				17570	33611.1	29084.1	16349	40590.2	36005.1	21843.9	16658.5	27354	24526.7	26464.1	36352.7	23133.5	24527.6	37791.4	18503	22427.7	15304	33120.9	37664.1	16125	15372	27042.9	25278.8	24004.4	33187.4	35869.1	50106.2	24223.7	24861.6	27458.2	27249.7	24498.8	37360.6	48242.8	25553.6	24517.4	21072
26136	083E04AF.esd	PGSC0003DMB000000147	Pot_ch08	92.05	1133527	1133901	Conserved gene of unknown function	0	NA	35.2	not assigned.unknown	59	140	83	415.5	207	168	180	211.5	104	70	171	186.5	212	141.5	70	102	65	110.5	578.5	81	208	313	168	176	168	69	59	74	181	492	65	207	78	82	159	216.5	175	472
26137	bf_cswbxxxx_0004b01.t3m.scf	PGSC0003DMB000000040	Pot_ch03	94.34	1974585	1974173	Endo-1,4-beta-D-glucanase	0	NA	35.2	not assigned.unknown	144	111	152.5	191	213.5	226	163	222	530.5	163	310	159.5	283.5	127	232.5	364	247	475	156.5	137	160.5	289	180	288	193.5	129.5	136	136.5	189	183.5	216	181	235	172	139.5	254.5	176	139
26138	POABJ76TP	PGSC0003DMB000000034	Pot_ch12	97.63	1063704	1063329	Conserved gene of unknown function	0	Protein of unknown function UPF0047 [Medicago truncatula]	35.2	not assigned.unknown	48.5	73	88	69.5	64.5	70	60	62.5	100	77	100	96.5	97	64	81	73	79	93	63	76	83.5	77	72	80	56	83.5	68	62	70	60.5	63	83	91	96	72	96.5	77.5	73
26139	cSTS23K12TH	PGSC0003DMB000000219	Pot_ch03	93.2	1002175	1002916	Alpha amylase	0	alpha-amylase [Ipomoea nil]	2.2.2.01	major CHO metabolism.degradation.starch.starch cleavage	151	305	176.5	175	165	147	130	151	245.5	331	355	267	226.5	160	208.5	218	108	300.5	115	338.5	381	492	243.5	233	154	154.5	135	179	253.5	186	192	229	212	289.5	132	432	178	261
26140	ACDA03308D08.T3m.scf	PGSC0003DMB000000180	Pot_ch06	92.84	994760	994323	Hypersensitive-induced response protein	0	unknown protein [Arabidopsis thaliana]	20.1.99	stress.biotic.misc	41	49	60	59	47	44	48	46	53	47	59	57.5	60.5	45.5	55	58	47.5	64	51	45	48	49	52	47	44	58.5	48	48	56	46	46	57	49.5	55	46.5	52	56.5	47
26141	MICRO.3937.C1	PGSC0003DMB102000010	Pot_ch01	100	1771410	1771128	WD40	0	ferric-chelate reductase [Lycopersicon esculentum]	15.1	metal handling.acquisition	210	877	338.5	540	559	442	426	696	1685	928	1044	924	420.5	334.5	627.5	794	327.5	1787	515	668	478.5	608.5	777.5	1021	271	578.5	456	472	456	393.5	1014.5	987	1256	1021.5	757	1312	681	1021
26142	MICRO.10424.C1	PGSC0003DMB102000099	Pot_ch02	98.43	385879	386133	Binding / calmodulin binding	0	calmodulin binding [Arabidopsis thaliana]	35.2	not assigned.unknown	371	64	363	443	477	446.5	321.5	696	414	448.5	73	360.5	347	119	106	488	110.5	902	454	332.5	263.5	690	967	196	339	190.5	429	1013	387.5	470	478	800	685	202.5	163.5	309	630.5	630
26143	bf_swstxxxx_0018a01.t3m.scf	PGSC0003DMB101000251	Pot_ch07	98.65	694973	694383	RING-H2 finger protein ATL3J	0	NA	35.2	not assigned.unknown	62	94	87	88	78	86	68	72	143.5	103	122.5	88	103	71	91	129	80.5	169	82	71	112	140	92	89	65	82	65.5	73	93	82	79	99	93	86.5	80	99	100.5	110.5
26144	MICRO.6105.C1	PGSC0003DMB102000063	Pot_ch01	99.23	266480	266093	Photosystem II CP47 chlorophyll apoprotein	0	photosystem II cp47 protein [Stewartia pseudocamellia]	1.01.01.02	PS.lightreaction.photosystem II.PSII polypeptide subunits	51752.6	53844.5	87971.4	71703.7	67505.7	88281.1	48430.2	30771.9	162659	72500.3	104361	53916.8	78280.1	56079.4	87951	78216.9	84322.2	123497	77155.5	62963.9	106606	124903	48348.7	61322.9	49023.3	65934.6	31608.7	49305.7	78675	50544.4	55715.9	90675	84325	97938.7	60365	88722.5	86759.2	66169.8
26145	MICRO.7756.C1	PGSC0003DMB000000500	Pot_ch01	98.94	298330	297763	Conserved gene of unknown function	0	unknown protein [Arabidopsis thaliana]	35.2	not assigned.unknown	160	153	207	216	190	186	160	200.5	296	205	255	203.5	341.5	154	161	270	193	323	201.5	253	240	312	267	187.5	188	196	153	215.5	195.5	154.5	237	254.5	263	259	226.5	331	190	217
26146	bf_arrayxxx_0079g05.t7m.scf	PGSC0003DMB000000172	Pot_ch01	93.21	1111633	1112263	Alcohol dehydrogenase	0	NAD-dependent sorbitol dehydrogenase [Malus x domestica]	3.3	minor CHO metabolism.sugar alcohols	88	172	230	178	173	147.5	153	169	269	201	179	170	204	144	146	197	141.5	248	147	187	233	237	202.5	193	138	144	96	178	144	120	178	214	210	155	165.5	368	192	144
26147	bf_arrayxxx_0034d05.t7m.scf	different hits	#N/A	94.88	598740	598954	Glucose acyltransferase	0	glucose acyltransferase [Solanum berthaultii]	29.5.05	protein.degradation.serine protease	43	51	289	258	478	271	52	57	309	51.5	190.5	476	82	49.5	60.5	59	213.5	601	361.5	60	51	68	422	49.5	49	56	315	320	56	47	448	65	410.5	67.5	374.5	58	417	331
26148	MICRO.5302.C3	PGSC0003DMB000000174	Pot_ch09	95.92	1283601	1283506	Proteinase inhibitor I	0	proteinase inhibitor I precursor [Solanum tuberosum]	35.2	not assigned.unknown	43	47	59	59	49	50	47	50	54	49	60	47	142	51	67	58	48	71.5	47.5	48	55	61	49	48	48	57	49	48	60	50	47	55	56	55	50	56	66	50.5
26149	MICRO.15921.C1	PGSC0003DMB000000354	Pot_ch11	96.82	476057	475712	Iron-sulfur cluster assembly protein	0	unknown protein [Arabidopsis thaliana]	35.1	not assigned.no ontology	225	481	306	325	466	278	297	514	525	353.5	537	449	283	244	229	501	268.5	464	346	404	428	427.5	499.5	400	297	282	365	426	293	225.5	389	417	444	315.5	492	516	391.5	295.5
26150	MICRO.16807.C1	PGSC0003DMB102000083	Pot_ch02	98.82	594069	593307	Double-stranded RNA binding protein	0	putative protein [Arabidopsis thaliana]	27.4	RNA.RNA binding	290	448	537	429	613.5	485	514.5	615.5	859	591.5	572	593.5	545.5	424	357	826	444	815.5	570	507	564	858	893	680	441	447	372	694	628	481.5	511	709	789	597	414	758	578	787.5
26151	STMGW92TV	PGSC0003DMB000000276	Pot_ch01	94.48	164715	165036	Protease m50 membrane-bound transcription factor site 2 protease	0	peptidase M50 family protein-like [Oryza sativa (japonica cultivar-group)]	35.2	not assigned.unknown	51	57	72.5	64	60	65	58	56.5	96	61.5	73	58	116	52.5	58	77	58	92.5	55	57	64	97	73	60	58.5	64	54	62	69.5	63	55	68	58.5	64.5	54.5	74	88	56
26152	MICRO.17960.C1	No Significant Hit	#N/A	NA	NA	NA	--	0	NA	35.2	not assigned.unknown	41	48	55	52	45.5	45.5	43	45	51	53	57	45	52	46	51	55	45	60	44	45	45	52	47	46	43	55	44	44.5	54	50	45	53	47	54	47	54	61	57
26153	BF_LBCHXXXX_0047E04_T3M.SCF	No Significant Hit	#N/A	NA	NA	NA	--	0	NA	35.2	not assigned.unknown	42	48	59	53	48	49.5	49	45	56	48.5	59	48	57	49	55	59	50.5	63	46.5	48	51	54	53	47	44	52	45	48	57.5	50	47.5	54	51.5	55	45	56	64	50
26154	MICRO.14077.C1	No Significant Hit	#N/A	NA	NA	NA	--	0	apolipoprotein A-I preproprotein [Homo sapiens]	35.2	not assigned.unknown	41	47	54.5	51	48	45	56	44.5	53	46	56	48.5	67	47	54	56	45	65	45	50	50	53	52	47	45	53.5	46	43.5	53	48	53	53	49	53	46	57	61	48
26155	bf_mxflxxxx_0026b04.t3m.scf	No Significant Hit	#N/A	NA	NA	NA	--	0	NA	27.3.09	RNA.regulation of transcription.C2C2(Zn) GATA transcription factor family	43	51	57	54	48	52	47	46	54	48	58	48	75	50	57	58	48	73	47.5	48	50	59	47.5	45	45	52.5	42.5	48	57	51	44	54	49.5	54	46	54	64	50
26156	cPRO14D1TH	PGSC0003DMB000000488	Pot_ch01	99.12	75204	74638	Guanine nucleotide exchange family protein	0	guanine nucleotide-exchange protein-like [Arabidopsis thaliana]	30.5	signalling.G-proteins	178	187	282	225.5	286.5	319.5	307	320	424	341	234	288.5	358.5	183	162	454	195	508.5	279	287	318	470	492	313.5	233.5	256	141	331	331	267.5	291.5	482	379.5	328	195.5	437	350	354
26157	SSBN003N05u.scf	PGSC0003DMB000000043	Pot_ch07	94.92	2198036	2198606	Esterase	0	NA	35.2	not assigned.unknown	39	49.5	54	53.5	53.5	49	43	45	49.5	45	62	46	54	47.5	52	60	47	62	46.5	45	49.5	54.5	49	46	45.5	54	42	48	56	48	44	57	48	60	45	58	64.5	49
26158	SDBN004A12u.scf	PGSC0003DMB000000324	Pot_ch11	98.69	109139	109898	Conserved gene of unknown function	0	NA	35.2	not assigned.unknown	103	82	132.5	80	105	167	117	143	108	100.5	107.5	95	154	90	95	192	103.5	142	182.5	189	180	176	103.5	136	113	140	129	154.5	130.5	118	125	125	161	106	132	127.5	188	122
26159	cPRO7A1TH	PGSC0003DMB101000128	Pot_ch06	94.39	187070	186680	Histone H4	0	Histone H4	28.1.3	DNA.synthesis/chromatin structure.histone	21577	5592	14981	19471	25476.9	21403.1	25101.6	25786.4	17956	19336.5	5289	22747.3	21964	8554	3841	25230.4	5134.5	23549.1	17063	24659.8	12743	50079.4	43016.2	14943.5	17845	13515	15079	34847.4	19582	19231.5	22567.6	32279.2	20556.9	17345	14001	16124	35002.9	20111.3
26161	STMGP85TV	PGSC0003DMB000000135	Pot_ch08	98.38	986389	986944	WRKY transcription factor	0	unknown protein [Oryza sativa (japonica cultivar-group)]	35.2	not assigned.unknown	877	954	1428	1028	1565.5	1227	1210	1603.5	2332	1392	1193	1230.5	1283	997	781	2199	1168	2340.5	1283	1526	2078.5	3000	2195.5	1486	1239	1086	1000	1754	1470	1112	1632.5	1847	1753	1341	1040	1791	1483	1408
26162	MICRO.2941.C2	PGSC0003DMB000000268	Pot_ch03	99.23	490559	490430	Mediator complex subunit soh1	0	contains similarity to poly(A)-binding protein II [Arabidopsis thaliana]	27.1	RNA.processing	56.5	57.5	75.5	67	73.5	70	70	69	106	56.5	61.5	72	138	69	63	112.5	71	103	89	55	55	88	74	68	72	72	73	80	77	53	80	91	93	67	72	67	89	61
26163	MICRO.17777.C1	PGSC0003DMB000000114	Pot_ch12	97.81	776036	776307	Neurobeachin	0	unknown protein [Arabidopsis thaliana]	35.1	not assigned.no ontology	558	765	999	824	1119	744	811	1140.5	1489.5	949	838	940.5	949	782	608.5	1650.5	749	1341	1118.5	1094	1236	1668.5	1366.5	1025	836	739.5	718	1063	1019.5	718.5	1156.5	1195	1260.5	845	923	1159	978.5	1066
26164	MICRO.6218.C4	PGSC0003DMB101000128	Pot_ch06	98.87	469904	470345	Conserved gene of unknown function	0	Os05g0110800 [Oryza sativa (japonica cultivar-group)]	35.2	not assigned.unknown	48	60.5	70	65.5	49.5	63	57	49.5	77	68	80	61	98	60	59.5	79.5	52	76	57	58	60	77.5	66	60	53	58	50	61	82	54	52	77.5	73	70.5	57	69	79.5	71
26165	MICRO.1272.C2	PGSC0003DMB000000504	Pot_ch06	98.23	333034	333314	Glycoprotein	0	glycoprotein-like protein [Solanum tuberosum]	29.2.2	protein.synthesis.misc ribosomal protein	13775	5667	15974	10710.5	20321.1	19336	24002.7	17496	16624.5	12126	6162	10711.5	15953	10749.5	5300	21750.5	8682.5	15457	21647.6	13749	14167	29554.3	31587.4	12040.5	16840.5	14314	15111	28306.5	18111	16725	16754	19669.3	14384	10870	5912	11254	20163.2	15908
26166	MICRO.2155.C1	PGSC0003DMB000000312	Pot_ch10	99.76	279912	280322	Mitogen-activated protein kinase	0	ATMPK18; MAP kinase [Arabidopsis thaliana]	30.6	signalling.MAP kinases	77	115	168	135	78	122.5	75	70	268	157.5	92	87	95.5	81	94	113	124	230	136	150.5	93.5	202	142	134	130	131	91	129	84	67	91	95.5	98	180	80.5	103	95	131
26167	MICRO.5822.C1	PGSC0003DMB000000201	Pot_ch08	95.04	268670	269373	Dehydration-responsive element binding protein 6	0	Pathogenesis-related transcriptional factor and ERF [Medicago truncatula]	27.3.03	RNA.regulation of transcription.AP2/EREBP, APETALA2/Ethylene-responsive element binding protein family	40	46	55	57	46	44	46	44	49	45	61	44	58	49	53	55	48	57.5	46	45	45.5	49	52	45	42	58	43	47.5	55	47	43	52	48	56	47	53	56	45
26168	MICRO.5871.C1	PGSC0003DMB000000114	Pot_ch12	98.31	1361313	1360603	RIN4	0	Os03g0848600 [Oryza sativa (japonica cultivar-group)]	35.1	not assigned.no ontology	629	589	1039.5	763	1126	973	1012	1279.5	1404	1077	695.5	810	1007	819	544	1581	787	1402.5	1169	940	1478.5	1663	1317	951.5	845	686	797	1181	1143	827	910	1127.5	971	843.5	577	1000.5	1105	956
26169	MICRO.11653.C1	PGSC0003DMB101000051	Pot_ch05	98.46	724872	724614	Wall-associated kinase	0	kinase [Arabidopsis thaliana]	35.2	not assigned.unknown	44	56	62	60	48	48.5	53	49	65	50	77	53	96.5	49	59	60	51	68	48	54	57	65	81	55	49	59	49	53	60	52	47	62	60	63	47	83	65	55
26170	MICRO.11444.C1	PGSC0003DMB000000404	Pot_ch04	95.12	411086	410647	Queuine tRNA-ribosyltransferase	0	Os09g0469900 [Oryza sativa (japonica cultivar-group)]	29.1	protein.aa activation	87.5	57	98	94	109	104	130.5	103	101	87.5	80	76	122	97	69	140	65.5	117	94.5	97.5	117	166.5	160.5	75	109.5	109	79.5	129	108	83	77	117.5	92	105	59	84.5	107	92
26171	MICRO.292.C1	PGSC0003DMB000000126	Pot_ch03	99.49	847694	848089	GLT1 (NADH-dependent glutamate synthase 1 gene)	0	NADH glutamate synthase precursor [Phaseolus vulgaris]	12.2.01	N-metabolism.ammonia metabolism.glutamate synthase	626	248	1024	703.5	1332	1178.5	1236	415	1106.5	731	413	666	1189.5	898	386.5	1395	905	1677	1140	728	2039	3059	1609.5	770	1885	707	453.5	1542	1542	1041	478	877	626	784	262.5	573	778.5	896.5
26172	STMCQ37TV	PGSC0003DMB102000106	Pot_ch10	98.37	309274	309825	Oxidoreductase	0	iron ion binding / isopenicillin-N synthase [Arabidopsis thaliana]	16.8.1	secondary metabolism.flavonoids.anthocyanins	127.5	251	234	342	509	329	462	384	885	306	420.5	746	316.5	226	216.5	472	403	922.5	249	379	257.5	765	514	473	235	280	235	448	185	165.5	500.5	669.5	740	502.5	411	387.5	410	530
26173	MICRO.712.C40	PGSC0003DMB000000055	Pot_ch03	98.53	47646	47781	Ubiquitin carrier protein	0	ubiquitin carrier-like protein [Solanum tuberosum]	29.5.11.03	protein.degradation.ubiquitin.E2	78	116	146	117	122	159	128.5	115	199	139.5	198	144.5	197	109.5	131	197.5	118	322	116	179	166	284	152	158	106	160.5	110	162.5	169	138	170.5	167	165	171	135	157	182	143
26174	bf_cswbxxxx_0046h03.t3m.scf	PGSC0003DMB000000214	Pot_ch03	92.26	793604	793269	O-acetyltransferase	0	NA	35.2	not assigned.unknown	53	63	87.5	84	127	70	85	82	126	71	89	106	113.5	73	70	135	95.5	173	82	77	98.5	98	109	82	107	84	70	102	81	56	101	106	92.5	72	123.5	98	83	70
26175	bf_cswbxxxx_0062d01.t3m.scf	PGSC0003DMB000000666	Pot_ch07	98.47	91949	91688	Conserved gene of unknown function	0	NA	35.2	not assigned.unknown	732	490	775	627	891	721	934	1366	1204	927.5	961	1148	770	875	584	1286	639	1204	1064	1173	1445	1376	1595	1106	635	655	530	1391	795.5	816	830	1347	943	1178.5	1028	1412	992	793
26176	bf_arrayxxx_0080b02.t7m.scf	PGSC0003DMB000000630	SL2.10ch02	96.32	161946	162297	RNA binding protein	0	NA	35.1	not assigned.no ontology	1347	1074	1695	1344.5	2398.5	1811	1673.5	2006	2866	1770	1524	1851	2366	1273	978	3158	1327	2939	1670	2214	2849	4394	2697	1936	1800	1618	1277	2427.5	1803	1514	2360	2071	2185	1950.5	1717	2484	1556.5	2172.5
26177	MICRO.10473.C1	PGSC0003DMB000000821	SL2.10ch10	96.71	27181	28001	12-oxophytodienoate reductase 1	0	Chain A, Crystal Structure Of 12-Oxophytodienoate Reductase 1 From Tomato Complexed With Peg400	17.7.1.5	hormone metabolism.jasmonate.synthesis-degradation.12-Oxo-PDA-reductase	342	434	471	656	791	741	217.5	765	653	712	975	412.5	556.5	209	343	392.5	209	721	545.5	925	325	542	831.5	897.5	404	432	297.5	601	746	785	1046	494	1096	482	763	635.5	524	428.5
26178	MICRO.4012.C1	PGSC0003DMB101000059	Pot_ch03	97.15	318856	318330	TMV-induced protein I	0	TMV-induced protein I [Capsicum annuum]	35.1	not assigned.no ontology	40.5	49	53	55	48	45	47	45	51.5	71	59	47	59	49	54	59	46	67	46	46	49	52	47	44	45	54	46	50	55	48	46	57	52.5	58	45	57	59	46.5
26179	POCAN16TP	PGSC0003DMB102000027	Pot_ch05	96.44	587418	586547	Gene of unknown function	0	NA	35.2	not assigned.unknown	131	113	161	123	157	155	128.5	96.5	417	138.5	150	120	222	143.5	162	243.5	148	240	196	135	199.5	233	136	145	134	136	94	159	151	116	175	183	163.5	195	106	226.5	154	198
26181	STMHB40TV	PGSC0003DMB000000152	Pot_ch11	96.3	555213	554756	--	0	NA	35.2	not assigned.unknown	42	47	59	58	47	46	47	45	50.5	47	63	49	64	45	51	61	46	60	46.5	44	48	51	49.5	45.5	47	51	43.5	44	61	47	44	54	50	54	47	56	55.5	49
26182	MICRO.15509.C1	PGSC0003DMB000000605	Pot_ch03	99.19	49589	49219	Multicopper oxidase	0	SKS1 (SKU5 SIMILAR 1); copper ion binding [Arabidopsis thaliana]	35.1	not assigned.no ontology	118	64.5	124	126.5	200	126.5	161	140.5	131	108	78	116	155	83	78	170.5	84	178	145	131	148	288	204	101	138	115	128.5	195	130	157	149	163	140	114	81	131	162	132.5
26183	MICRO.5488.C1	PGSC0003DMB000000095	Pot_ch01	100	807430	807261	DnaJ homolog protein	0	molecular chaperone [Ricinus communis]	20.2.1	stress.abiotic.heat	59	78.5	82	90	81.5	83	66.5	94	128	87	104	93	100.5	68	77	107	85	147	66.5	88.5	78	128	100	84	72	86	75	79	88	72	90	97	106	98	88	130	80	95
26184	NegativeControl(89)	#N/A	#N/A	#N/A	#N/A	#N/A	#N/A	-1				40	44	54	53	44.5	42.5	46.5	44.5	49	44.5	58	47	49	47	52	56	48	57	44	47	48	50	47	46	44	53	42	45	56	43	43.5	52	45	53	45	54	52	48
26185	bf_mxflxxxx_0004f07.t3m.scf	PGSC0003DMB102000010	Pot_ch01	99.82	2699208	2699755	F-box/LRR-repeat protein	0	NA	35.1	not assigned.no ontology	138	177	218	341	197	46	190	203	561	218	55	204	55.5	169	147	299.5	341	542.5	184	166	50	340.5	318	212.5	206.5	168	128	184	221	195	176	239.5	267	171	158	56	228	371.5
26186	ACDA03527F11.T3m.scf	PGSC0003DMB000000189	Pot_ch04	93.91	1019366	1019257	Conserved gene of unknown function	0	NA	35.2	not assigned.unknown	43	62	70	81	78	58	57.5	60	79.5	53	74.5	70.5	121	53	62	65	63	91.5	48	64.5	66	88	66.5	52	56	69	52	61	78	52	53	79	62.5	66	83	91	79	56
26187	MICRO.1188.C3	PGSC0003DMB000000290	Pot_ch01	99.11	12416	13308	Arginine decarboxylase	0	arginine decarboxylase 1 [Datura stramonium]	13.2.2.3	amino acid metabolism.degradation.glutamate family.arginine	368	1174.5	940	955	1542	917	612	1418	1987	1018	1081	1704	939	582.5	652	958.5	1241	2335	716	1792	1317.5	1525	1251	1550.5	385.5	1035	859	836	1153	538	1327	1524	1434	1666.5	1278	1816	953	876
26188	MICRO.1268.C1	PGSC0003DMB000000104	Pot_ch01	99.46	139084	140558	Cysteine desulfurylase	0	unknown protein [Arabidopsis thaliana]	27.3.99	RNA.regulation of transcription.unclassified	373	345	467.5	423.5	571	499.5	507	669	800	525	413.5	552	568.5	362	235	815	419.5	1098	520	609	739	1217	842	554	447	420	317.5	642	663	502	598	718	688	456	424	608	591	593
26189	MICRO.3954.C1	PGSC0003DMB000000682	Pot_ch01	100	169406	169704	Pinin	0	NA	35.2	not assigned.unknown	86	112	112	117	101	142	145	106	120	184.5	127.5	110	209	128	117	198	99	112	119	160	86.5	168.5	166	124	150	171	95	170	127	122.5	174	196.5	172	199.5	148.5	225	166	96
26190	MICRO.8507.C1	PGSC0003DMB000000349	Pot_ch06	99.16	611051	611645	Alpha-soluble NSF attachment protein	0	NA	35.2	not assigned.unknown	100	102	130	135	187	148	128	153	194	131.5	141	152.5	143	101	121.5	188	121	216.5	140	152.5	147	198	178	195	126	124.5	121	158	145	118	181.5	166.5	167	144	133	154.5	145	137.5
26191	MICRO.15326.C1	PGSC0003DMB000000745	SL2.10ch11	100	67996	67622	A membrane-associated salt-inducible protein	0	a membrane-associated salt-inducible protein	35.1.5	not assigned.no ontology.pentatricopeptide (PPR) repeat-containing protein	152.5	137	321.5	189	346.5	325	290	247.5	484	302.5	187	250	478.5	222	160	369	224.5	508	313	297.5	493	477	456.5	310	249	273	123	371	346	265	179	386	341	347	156	334	377.5	291
26192	MICRO.8354.C1	PGSC0003DMB000000365	Pot_ch11	100	329594	330173	ATP binding protein	0	ATP binding / nucleoside-triphosphatase/ nucleotide binding [Arabidopsis thaliana]	35.1	not assigned.no ontology	42	47	57.5	57	50	46	45	45	55	48.5	60	48	63	47	53	59	46	63	46	51	49	53	47	47.5	45	54	45	45.5	53	47.5	46	52	48	59	46	55	58	46
26193	MICRO.11624.C1	PGSC0003DMB000000220	Pot_ch10	100	990833	990692	Plant RNA cleavage stimulation factor	0	Protein prenyltransferase [Medicago truncatula]	35.1	not assigned.no ontology	55	60	65	63	63	63	64	56	88	65	75	62	90	58	69	91	67	111	60	67.5	72.5	96	68	65	60	71	56	64	73.5	63	57	77	75	73	56	87	80	67
26194	MICRO.1133.C3	PGSC0003DMB000000091	Pot_ch06	97.02	283697	284467	Protein binding / zinc ion binding	0	unknown protein [Arabidopsis thaliana]	35.2	not assigned.unknown	39.5	45	56	56	45	44	46	42.5	51	44	56	46	72.5	52	53	55	46	61	45	47	44	52.5	49.5	45	43	56	45	45	53	46	45	54	51	56	46	57	57	46
26195	MICRO.3401.C1	different hits	#N/A	92.04	422421	422821	--	0	NA	35.2	not assigned.unknown	50	51	72	66	60.5	56	60	62	77.5	57	75	63	201	63	56	78	59	91.5	65.5	63	62.5	88	80.5	58	63	72	49	78	72	54	56	76.5	64	62.5	58.5	72	65.5	59
26196	MICRO.14968.C1	different hits	#N/A	98.77	754470	753417	--	0	ATCNGC17; calmodulin binding / cyclic nucleotide binding / ion channel [Arabidopsis thaliana]	34.22	transport.cyclic nucleotide or calcium regulated channels	851	1563	1571	1221	1638.5	1039	1207.5	1925	2543.5	1560	2272	1436	1430.5	1103	842.5	2160	1500	2398	1342.5	1678	2100	2601	2059	1792.5	1233.5	1094	1368	1669	1537.5	1022	1875	1860	2077	1430	1546	2144	1440	1537
26197	POABU93TP	PGSC0003DMB000000155	Pot_ch12	98.13	858990	858511	Gamma glutamyl transpeptidases	0	gamma-glutamyl transferase [Raphanus sativus]	21.02.2	redox.ascorbate and glutathione.glutathione	241.5	508	673	411	637	541	546.5	424	1147	743.5	742	672	678.5	354	288	755	630	1550	398	865	1008	1015	643.5	638	401.5	376	264	448	648.5	410	473	751	707	506	651.5	1004	698	566
26198	MICRO.12383.C1	PGSC0003DMB000000671	Pot_ch03	99.28	18392	18943	Galactose mutarotase	0	Os03g0748300 [Oryza sativa (japonica cultivar-group)]	35.2	not assigned.unknown	1224	1510	1622	1288	1842	1331	1138	1351	2555	1792	1332.5	1568.5	1529	1141.5	1090	1825	1638	2566.5	1266.5	2194	3259	3200	1954.5	1592	1117.5	1265	787	1558.5	1745	1868.5	1232	2163	1962	1718	1451	2354	1626	1805
26199	MICRO.2151.C1	PGSC0003DMB000000056	Pot_ch12	97.46	896474	896161	Farnesyl pyrophosphate synthase	0	farnesyl pyrophosphate synthase [Lycopersicon esculentum]	16.1.2	secondary metabolism.isoprenoids.mevalonate pathway	4071	3160	6454	7138	9084	6076	6243	12941	6953.5	6089	4410	8851	5207	3172	2878	8731	3053	7793	5900	8475.5	5876	9183.5	9976.5	5768	5086	4424	5108	7844	6122	5258	7806	10942	9955	5618	4576	8277	7495.5	7454.5
26200	BF_TUBSXXXX_0064F12_T3M.SCF	PGSC0003DMB000000086	Pot_ch04	100	624212	624007	--	0	NA	35.2	not assigned.unknown	289	141.5	389.5	184	247	300.5	300	208	223	433	248	325	412	198	164	402	118.5	234	449	217.5	398	210	431.5	222	424	322	174	367	465	168	190	558	294	272	234	457	247.5	301
26201	MICRO.416.C14	PGSC0003DMB000000032	Pot_ch04	100	2672007	2672443	TAF7 (TBP-ASSOCIATED FACTOR 7)	0	unknown [Solanum tuberosum]	35.1	not assigned.no ontology	615	456.5	1130	531.5	1135	810.5	459.5	756	993	908.5	762	528.5	863	628	348.5	765	498	987	744.5	646	747	1580	1338	584	777	881	791	1233	837	876.5	557	967.5	1005	878.5	908.5	716	527	748.5
26202	MICRO.1029.C3	PGSC0003DMB000000076	Pot_ch07	96.27	1273780	1273326	Transporter	0	NA	35.2	not assigned.unknown	84	125.5	179	123	126	106	105.5	128	217	129.5	190	131	192	110	104	184.5	136.5	259.5	116.5	163.5	189.5	242	162	147	100	120	94	114	148.5	104.5	126	177	150	144	124	228	150	123
26203	MICRO.15959.C1	PGSC0003DMB000000108	Pot_ch03	100	1509893	1509340	Nucleic acid binding protein	0	Zinc finger, CCCH-type [Medicago truncatula]	27.3.12	RNA.regulation of transcription.C3H zinc finger family	46	50.5	66.5	61.5	54	50	49	50	66	65.5	58	55	93	51	61	66	49	75	55	54	52	75	56	51	52	64	46.5	54	69	52	48	61	57	63	53	68	63	52.5
26204	MICRO.17969.C1	PGSC0003DMB000000017	Pot_ch11	98.87	657416	658121	Auxin response factor	0	hypothetical protein OsJ_030651 [Oryza sativa (japonica cultivar-group)]	17.2.3	hormone metabolism.auxin.induced-regulated-responsive-activated	101	124	152.5	175	157.5	137	131	147.5	211	142	122	174.5	228.5	111	117.5	179	129	233	151	154	194.5	208.5	161	140.5	116	140	103	135	160	134	141	213.5	209	155	166.5	239	140	159.5
26205	MICRO.8250.C1	PGSC0003DMB000000219	Pot_ch03	100	564363	563925	Gene of unknown function	0	NA	35.2	not assigned.unknown	59	66.5	63.5	72	64	65.5	55.5	65	103	83	96	63	74	62	92	78	61	90	95	73	83	76	67.5	65	58	68	53.5	65	73	65.5	59	95.5	72	93	57	126	76	77
26206	MICRO.7925.C1	PGSC0003DMB000000052	Pot_ch06	98.81	877726	877308	Catalytic	0	Os02g0717100 [Oryza sativa (japonica cultivar-group)]	35.2	not assigned.unknown	1793	1216	1725	1848.5	3166.5	1862	1861	3247	3230	2683	1211.5	2542	1748	1191	1089	3714	1427	3228	2390.5	3306	2926	4409.5	3915	2205	2090	1640.5	2067.5	3157	2367	2036	2561	3179	3287	2054	2209.5	2645	2161.5	2966
26207	POCAB22TV	PGSC0003DMB000000125	Pot_ch06	91.91	511497	511805	Nonsense-mediated mRNA decay protein	0	unknown protein [Arabidopsis thaliana]	35.1	not assigned.no ontology	307.5	235	761	566.5	870	840.5	867	725.5	585.5	636.5	277	312.5	915	330	300	624	317.5	581	839	656	485	919	1274	642.5	683.5	763.5	482	1075.5	550.5	454.5	302.5	904	416	384.5	348.5	712	534	815
26208	MICRO.765.C3	PGSC0003DMB000000431	SL2.10ch04	99.3	434489	434063	UDP-glucose:protein transglucosylase	0	UDP-glucose:protein transglucosylase-like [Solanum tuberosum]	10.5.5	cell wall.cell wall proteins.RGP	19733	9756	21016.9	18358	27311.9	20505.3	28368.9	27699.7	24613	20677.5	10891.5	17441	23424.7	18347.5	7556.5	37626.5	14584	30715.4	25413.6	26717.2	26183.5	38265.2	37277.6	21075.2	19719	18386.5	24495.2	32284.8	24408.7	24953.8	23566.1	33629.4	21623.9	21947.3	10309	29666.3	25835.5	26430.4
26209	MICRO.13458.C1	PGSC0003DMB000000058	Pot_ch07	99.37	610379	610221	Acetyl-CoA synthetase	0	AMP-dependent synthetase and ligase [Medicago truncatula]	11.1.08	lipid metabolism.FA synthesis and FA elongation.acyl coa ligase	268	216	358	418.5	471	375.5	422.5	566	539	417	263	354	502.5	276	215	664	263	694.5	372.5	427.5	499	797	676	451.5	333	310	356	450	438.5	347	410.5	574	410	366	266.5	537	523	456
26210	cSTB42P10TH	PGSC0003DMB000000034	Pot_ch12	94.87	124984	124868	F-box protein PP2-B10	0	Cyclin-like F-box [Medicago truncatula]	35.2	not assigned.unknown	438	325.5	86	71	71	455	75	754.5	702.5	741	67	698.5	75	61	247	96	357	952	64	64	70.5	1052	887	571	557	78	559	876	106	481	64	1107	1002.5	579	54	83	86.5	643
26211	BF_LBCHXXXX_0034F03_T3M.SCF	PGSC0003DMB000000125	Pot_ch06	97.98	746885	746688	--	0	NA	35.2	not assigned.unknown	41	45	53.5	54.5	44	43	44	45	52	45	59	47	54	45	51	55.5	48	60	43	47	45	49	50	45.5	43.5	53	42	44	56	46	44	53	49	53	46	53	55	49
26212	MICRO.5473.C1	PGSC0003DMB000000320	Pot_ch02	98.71	234834	235528	Ethylene-responsive nuclear protein	0	ethylene-responsive nuclear protein [Lycopersicon esculentum]	17.5.3	hormone metabolism.ethylene.induced-regulated-responsive-activated	191	219	281	204.5	232	189	184.5	288	328	259	286	273	294	144	171	333	212	403	185	283	248	428.5	322	222	231	210	177	239.5	209	177.5	233.5	336	322	234	297	432	257	192
26213	bf_cswbxxxx_0038h04.t3m.scf	different hits	#N/A	100	93659	93380	--	0	NA	35.2	not assigned.unknown	47	57	72	61	65	63	77	54	71	60	74	68	72	55	60	79	51	82	64	56.5	62	88	65	58	62	62	52	55	68	56	51	68	65	68	62	76	74	59.5
26214	MICRO.9873.C1	PGSC0003DMB101000060	Pot_ch01	99.5	298281	298679	Nucleic acid binding protein	0	Zinc finger, C2H2-type [Medicago truncatula]	27.3.11	RNA.regulation of transcription.C2H2 zinc finger family	71	182	144.5	135	119	92	100	135	163	117	163	138	152.5	105	95	224	113	226	107.5	155	140.5	191	141	194	84	107	106	105	136	103	129.5	160	174	135	157	198.5	138.5	129
26215	DCP_1_4(1)	#N/A	#N/A	#N/A	#N/A	#N/A	#N/A	1				788	1476	1312	748	1665	1612	972	727.5	1450	1099	1313	1466	1119	975.5	1678.5	740	898.5	747	1262.5	1511.5	661	859	1252.5	1119	888	1422	1510	1923.5	1024	1120	1151	1259	895	1557	1851.5	1032	1243	886
26216	bf_slmwxxxx_0005g03.t3m.scf	PGSC0003DMB000000150	Pot_ch06	100	915448	915530	Small nuclear ribonucleoprotein sm d1	0	NA	27.1	RNA.processing	64	75.5	65	80	54	86	63	65	82	73	117	54	107	62	81	97.5	57	121	56.5	54	60	76.5	92	72	63	71	49	66	75	75	48	73	53	68	54	81	99	55
26217	SDBN003A10u.scf	PGSC0003DMB000000005	Pot_ch06	99.15	2919176	2918824	PI-phospholipase C PLC5	0	putative phospholipase C [Lycopersicon esculentum]	11.9.3	lipid metabolism.lipid degradation.lysophospholipases	43	54	63	60	50	52	54.5	49	60	51	65	47	94	49.5	66	64	51	106	52	49	51.5	56	56	50	49	60	46	53	59	52.5	50	65	58	60	51	65	62	50
26218	bf_mxlfxxxx_0060f01.t3m.scf	PGSC0003DMB000000623	Pot_ch11	92.24	220996	221450	Gene of unknown function	0	NA	35.2	not assigned.unknown	42.5	60.5	58.5	62.5	49	46	49	52	52	50	61	58	57	46	68.5	58	48	63	46	49	49.5	57	54.5	50	44	56.5	46	45	61	49	55.5	65	58.5	69	60.5	69	59	53
26219	048C09AF.esd	different hits	#N/A	94.58	2922899	2922606	Nucleoporin GLE1	0	NA	35.2	not assigned.unknown	42	48	60.5	59	47	47	47	46	52	47	55	45	59	48	59	58	47	60.5	47	48	46	52	47	45	45	52	43	45	53	47	60	54	57	52	48	53	58.5	65
26220	MICRO.10693.C1	different hits	#N/A	92.51	185461	185647	Tip120	0	CAND1 [Arabidopsis thaliana]	35.1	not assigned.no ontology	201.5	87	167	172.5	180	148	119	200	274	134	191.5	189	160	108	147.5	153.5	126	261.5	153.5	149	152	198	163.5	122	144	113	136	134	161	105.5	114	134	151	152	172	251	123	169
26221	cSTB16H20TH	PGSC0003DMB000000026	Pot_ch03	96.14	1321323	1320968	Acyl carrier protein	0	NA	35.2	not assigned.unknown	46	63	65	65	62	103	58	58	116	60	63	57.5	86	60	64	79	56.5	91	57	54.5	57	72	60	73	55	68	52	53	69	69	58	61	70.5	72	52	67	66	75
26222	MICRO.13633.C1	PGSC0003DMB000000149	Pot_ch10	97.61	375505	376591	Ribosomal protein S8	0	NA	35.2	not assigned.unknown	40	46	54	59	46	44	47	44	52.5	45	59	48	59	47	54	56	51	63	45	45	45	50	48.5	43	42.5	53	43	42.5	53.5	48	45.5	63	69.5	55	48	53	58	49
26223	bf_mxflxxxx_0007e10.t3m.scf	PGSC0003DMB000000101	Pot_ch11	100	1683729	1684019	Catalytic	0	NA	35.2	not assigned.unknown	150	194	357	287.5	506	300	398.5	551.5	543	308.5	275	457	406	209	168	530.5	260	905	461.5	428	192	672	589	413	341.5	333.5	428	488	399	197	449	267	473.5	210	281.5	185	525.5	338.5
26224	BF_TUBSXXXX_0031A04_T3M.SCF	PGSC0003DMB000000253	SL2.10ch09	99.42	203301	203643	--	0	NA	35.2	not assigned.unknown	188	373	748	478.5	511	683	330.5	780	1414	535	568	375	552.5	408.5	156	847	553	1622.5	867	347	259.5	981	450	553.5	897.5	210	736	309.5	346	408	652	602	885	222	673	821	697	978
26225	bf_mxlfxxxx_0023a07.t3m.scf	PGSC0003DMB000000302	Pot_ch07	93.35	199042	199443	--	0	NA	35.2	not assigned.unknown	71	72	93	87	66	66.5	57	73	99	81	93	77.5	154	55	96.5	245	59	103	57.5	90.5	79	136	95	72.5	70	103.5	67	74	73	73.5	50	191	87	117	71	213	73	67
26226	MICRO.13156.C1	PGSC0003DMB000000440	Pot_ch12	97.78	231303	232068	Conserved gene of unknown function	0	unknown protein [Arabidopsis thaliana]	35.2	not assigned.unknown	548	821.5	1067	1010	1559	1146	1076	1635	2456	1108	850	1053	1436.5	1096.5	870	1791.5	1162.5	2634.5	1466	1436	1642	2478	2291	1674	1340	1324	950.5	2032.5	1387	1704.5	1392	1974.5	1582	1382	921	1449	1403	1399
26227	MICRO.12509.C3	PGSC0003DMB000000665	Pot_ch06	100	36258	36539	WRKY transcription factor	0	WRKY21; transcription factor [Arabidopsis thaliana]	27.3.32	RNA.regulation of transcription.WRKY domain transcription factor family	335	440	412	573	766	427	466	939	672	554	656.5	769	464	317.5	344	790	313	912	475	748	460.5	777	893	582	448	394	562	693	493.5	417	732.5	734	659	507.5	685	815	700	669.5
26228	ACDA00524D08.T3m.scf	PGSC0003DMB000000087	Pot_ch06	93	59460	59219	AGO4-1	0	Argonaute and Dicer protein, PAZ; Stem cell self-renewal protein Piwi [Medicago truncatula]	27.3.36	RNA.regulation of transcription.Argonaute	517	211	453.5	337	376	319	223	331	539.5	341	233	326	386	308	290	463	420	493	407	246	402	492	377	273	501.5	288	234.5	395	291	215.5	370	277	395	299	298	477	249	238
26229	TBSK01123FF07t3m.scf	PGSC0003DMB000000246	Pot_ch06	99.31	456447	456590	TATA binding protein associated factor	0	NA	35.2	not assigned.unknown	51	63	74	73.5	73	65.5	62	61	85	66	83	70.5	74	61.5	71	86	58	123.5	68.5	67	73	87	68.5	70	57	73	57	63	78	58.5	66	79.5	82	81	70	109.5	78	69
26230	MICRO.2900.C3	PGSC0003DMB000000053	Pot_ch09	99.57	2249799	2250497	Conserved gene of unknown function	0	hypothetical protein OsI_018736 [Oryza sativa (indica cultivar-group)]	35.2	not assigned.unknown	119.5	131	166	131	121.5	130.5	139	216	213.5	179	161	187	193.5	115	102.5	237.5	120	303	128	156	167	291.5	233.5	184	138	138	104	141	180	137.5	121.5	232.5	210	141	135	258	186	151
26231	MICRO.17718.C1	PGSC0003DMB000000073	Pot_ch01	98.79	490361	489699	Auxin and ethylene responsive GH3	0	auxin and ethylene responsive GH3-like protein [Capsicum chinense]	17.2.3	hormone metabolism.auxin.induced-regulated-responsive-activated	68	64	82	137	77	64.5	73.5	82.5	80	79.5	69	118.5	112	66.5	72	117	59	143	67	88.5	82	178	110.5	76	94	85	65.5	91	89.5	66	89	116	177	72	69	86.5	84.5	78
26233	MICRO.10086.C1	PGSC0003DMB000000551	Pot_ch04	96.62	190526	189997	UDP-n-acteylglucosamine pyrophosphorylase	0	hypothetical protein [Trifolium pratense]	10.1	cell wall.precursor synthesis	144	72	117	151.5	156	122.5	160	195	145	166.5	100.5	111	183	115	103	213	73.5	179	143	163.5	156	258	266	153	150	154	113	216	116	174	117	244.5	128	164.5	86	159.5	145.5	126
26234	MICRO.14988.C1	PGSC0003DMB000000445	Pot_ch08	97.62	70550	70089	Copper chaperone	0	ADP-sugar diphosphatase [Solanum tuberosum]	35.1	not assigned.no ontology	1140	1779.5	1706	1620	2072	1720	1501	2269.5	2858.5	1812	1681	1914.5	1824.5	1373.5	1519	2838	1524.5	3136	1533	1761	2724	3375	2741.5	2073	1473	1257.5	1542	2044	1727	1642	1758	2274.5	2372.5	1859	1259	2460	1636	1795
26235	MICRO.1361.C4	PGSC0003DMB000000004	Pot_ch02	100	1340450	1340026	Cop9 complex subunit 7a	0	unknown [Solanum tuberosum]	29.5.11.20	protein.degradation.ubiquitin.proteasom	7634	3792	7896.5	6792	12251.5	10054	12428	11227.5	8968.5	7037.5	4038	7831	9780	7585	2860.5	11545	4999.5	8620	11951	7925	8427	15198	17033	7245	7916	8437	9194	14579	10214	11211	8222.5	9542	8535	6812.5	3855.5	8132	11468	9698
26236	MICRO.13381.C1	PGSC0003DMB000000095	Pot_ch01	99.47	1225844	1226599	BZIP protein	0	NA	35.2	not assigned.unknown	310	152	279	308	304	281	228	263	453	254	188	260	334	259.5	243	343.5	284	406	285	249	371	355	278	218.5	278.5	239	237	310	272	194	286.5	254.5	298	363.5	227	435	226	242.5
[truncated: 18,284 more rows]
[truncated: 58 more columns]
