# Supplementary material for: Organ specificity and transcriptional control of metabolic routes revealed by expression QTL profiling of source--sink tissues in a segregating potato population
Source: BMC Plant Biol. 2012 Feb 7;12:17. doi: 10.1186/1471-2229-12-17 (PMC3546430; doi:10.1186/1471-2229-12-17)
Supplement: Additional file 13 — Leaf Cy3 qnormalized + genome info partI. [file 1471-2229-12-17-S13.XLSX]

## Sheet: traitfileCy3_LEAF_qNOr part a
Feature nr	Hybridization REF	PGSC Scaffold hit	Expected Chrom nr	%identity (unigene against genome)	Start (scaffold pos)	Stop (scaffold pos)	Function	L_Cy3_CE017	L_Cy3_CE069	L_Cy3_CE072	L_Cy3_CE084	L_Cy3_CE110	L_Cy3_CE141	L_Cy3_CE145	L_Cy3_CE155	L_Cy3_CE164	L_Cy3_CE165	L_Cy3_CE171	L_Cy3_CE195	L_Cy3_CE196	L_Cy3_CE202	L_Cy3_CE218	L_Cy3_CE222	L_Cy3_CE232	L_Cy3_CE233	L_Cy3_CE276	L_Cy3_CE277	L_Cy3_CE350	L_Cy3_CE447	L_Cy3_CE602	L_Cy3_CE603	L_Cy3_CE604	L_Cy3_CE605	L_Cy3_CE607	L_Cy3_CE608	L_Cy3_CE609	L_Cy3_CE615	L_Cy3_CE624	L_Cy3_CE628	L_Cy3_CE630	L_Cy3_CE631	L_Cy3_CE632	L_Cy3_CE633	L_Cy3_CE635	L_Cy3_CE636	L_Cy3_CE639	L_Cy3_CE642	L_Cy3_CE648	L_Cy3_CE651
Feature nr	Gene_ID	PGSC Scaffold hit	Expected Chrom nr	%identity (unigene against genome)	Start (scaffold pos)	Stop (scaffold pos)	Function	Normalized Log2 value	Normalized Log2 value	Normalized Log2 value	Normalized Log2 value	Normalized Log2 value	Normalized Log2 value	Normalized Log2 value	Normalized Log2 value	Normalized Log2 value	Normalized Log2 value	Normalized Log2 value	Normalized Log2 value	Normalized Log2 value	Normalized Log2 value	Normalized Log2 value	Normalized Log2 value	Normalized Log2 value	Normalized Log2 value	Normalized Log2 value	Normalized Log2 value	Normalized Log2 value	Normalized Log2 value	Normalized Log2 value	Normalized Log2 value	Normalized Log2 value	Normalized Log2 value	Normalized Log2 value	Normalized Log2 value	Normalized Log2 value	Normalized Log2 value	Normalized Log2 value	Normalized Log2 value	Normalized Log2 value	Normalized Log2 value	Normalized Log2 value	Normalized Log2 value	Normalized Log2 value	Normalized Log2 value	Normalized Log2 value	Normalized Log2 value	Normalized Log2 value	Normalized Log2 value
15	bf_mxlfxxxx_0074h03.t3m.scf	PGSC0003DMB000000039	Pot_ch03	NA	NA	NA	--	2.0761	2.11822	2.33818	2.07117	1.94379	2.04104	2.15393	2.04174	1.93146	1.97601	2.05718	2.0202	2.05607	2.17074	2.00653	2.26043	2.20087	2.01522	2.05059	2.16263	2.2516	2.22803	1.92704	2.05595	2.04612	2.08452	2.14532	2.03873	2.07638	2.10028	2.01612	1.73888	1.86373	2.14362	2.03393	2.06919	2.0265	1.97281	2.24322	1.94566	2.14457	1.99595
20	MICRO.16403.C1	PGSC0003DMB000000073	Pot_ch01	100	1964848	1965269	Pentatricopeptide repeat-containing protein	2.70551	2.85546	2.61039	2.59123	2.65558	2.76513	2.81259	2.56739	2.62195	2.6599	2.71108	2.62592	2.65486	2.83008	2.61557	2.65015	2.60164	2.48085	2.66048	2.65978	2.55326	2.57021	2.59791	2.63319	2.70596	2.81804	2.87319	2.72158	2.76903	2.79412	2.58985	2.60571	2.61291	2.68398	2.67151	2.60144	2.70596	2.65732	2.63221	2.58457	2.70091	2.56944
21	POADY25TV	PGSC0003DMB000000048	Pot_ch08	100	1202693	1203040	Grave disease carrier protein	2.9792	2.75353	3.10428	2.9994	3.05757	3.19316	2.93759	2.85399	3.13558	3.15721	3.22251	2.87392	3.01109	3.25263	2.87383	2.97673	3.19022	3.10141	3.09064	2.62003	2.78098	3.16493	2.90219	3.01908	2.60791	2.98565	2.92867	2.95343	2.75679	3.19123	2.51493	3.07633	3.09864	3.09539	2.98096	3.00607	2.64051	2.86667	2.79154	2.86086	2.92375	3.05928
22	MICRO.804.C1	PGSC0003DMB000000127	Pot_ch03	98.95	630154	629773	AMP-activated protein kinase, gamma regulatory subunit	2.01013	2.41445	2.49915	2.18008	2.15769	2.16348	2.00472	2.26563	2.12936	2.615	2.27384	2.20844	2.12889	2.41419	1.89714	2.39491	2.42379	2.1648	2.23516	2.00798	2.25572	2.12314	2.19402	2.34911	2.18159	2.25216	2.43121	2.29497	2.28555	2.04498	2.14745	2.08132	2.19144	2.05324	2.47894	2.04326	2.10663	2.01697	2.50056	2.09778	2.21426	1.9554
23	MICRO.9968.C1	different hits	#N/A	99.38	97863	97222	Gag-pol polyprotein	3.15835	3.46407	3.3341	3.69848	3.32723	3.62639	2.9462	3.25058	3.72468	3.8613	3.56132	3.73177	3.62157	3.26761	3.61886	3.62137	3.77689	3.65087	3.62861	3.67209	3.17425	3.45014	3.53022	3.81395	3.69716	3.55713	3.59353	3.62074	3.22836	3.51997	3.29689	3.15481	3.33016	3.67183	3.97415	3.68859	2.94511	3.04893	3.27789	3.20192	3.57869	3.02565
25	TBSK03849FA09.t3m.scf	PGSC0003DMB000000087	Pot_ch06	92.4	271534	271697	60S ribosomal protein L9	2.77365	2.43583	2.6149	2.44448	2.52703	2.75535	2.97998	2.39379	2.63898	2.55308	2.23649	2.65446	2.79105	2.39153	2.39757	2.6485	2.37881	2.56335	2.64176	2.48591	2.5961	2.88501	2.66504	2.61719	2.6131	2.64349	2.51218	2.703	2.77429	2.81069	2.48429	2.68201	2.33501	2.50755	2.21364	2.54587	2.88449	2.37301	2.51353	2.52928	2.55142	2.65439
29	MICRO.7557.C2	PGSC0003DMB000000239	Pot_ch01	99.79	985020	985499	Squamosa promoter-binding protein	2.64154	3.15902	3.14004	2.7078	2.76604	3.01923	2.76217	2.95928	2.73239	2.8004	2.80591	3.11708	2.83553	2.82717	2.73287	3.10008	2.76038	2.67358	3.06378	2.7107	2.8339	2.7365	2.75847	2.8185	3.04323	2.70541	3.17015	2.77351	3.11627	3.04841	2.7687	2.80473	2.7674	2.77197	3.12314	2.47391	2.73369	2.74827	3.16926	2.77237	2.76352	2.74465
33	MICRO.1880.C1	PGSC0003DMB000000028	Pot_ch10	100	266832	266518	TGB12K interacting protein 3	3.26719	3.22653	3.20181	3.14749	3.23112	3.26674	3.41352	3.28276	3.13737	3.34766	3.20482	3.16926	3.31714	3.33518	3.24118	3.3091	3.05441	3.12091	3.13389	3.27921	3.31726	3.3666	3.17111	3.28192	3.32555	3.32654	3.21757	3.2033	3.31438	3.31352	3.19819	3.34482	3.14476	3.22056	3.13648	2.99584	3.24223	3.1985	3.16161	3.19219	3.17186	3.31438
34	bf_suspxxxx_0040g01.t3m.scf	PGSC0003DMB000000001	Pot_ch01	100	4089090	4088919	Serologically defined colon cancer antigen 1 isoform 5	2.71102	2.67098	2.63221	2.61814	2.60078	2.71654	2.5965	2.37664	2.72402	2.57001	2.74305	2.51006	2.69073	2.67993	2.84741	2.60109	2.67475	2.42706	2.7242	2.60551	2.59598	2.50734	2.40045	2.56659	2.60993	2.66461	2.67683	2.62336	2.45643	2.56601	2.66122	2.47052	2.54449	2.68712	2.68549	2.31405	2.55175	2.55954	2.55982	2.56596	2.52776	2.59638
36	MICRO.8798.C1	PGSC0003DMB000000085	Pot_ch02	92.6	1566045	1566472	Basic helix-loop-helix protein BHLH7	2.18064	2.18448	2.31861	2.206	2.16187	2.21753	2.2838	2.23955	2.19477	2.2163	2.11133	2.20309	2.13284	2.35832	2.04591	2.25594	2.30832	2.16533	2.17737	2.18667	2.23024	2.18978	2.22744	2.31775	2.32213	2.22071	2.20501	2.26234	2.33877	2.24961	2.13791	2.21219	2.26424	2.1532	2.20968	2.0434	2.21932	2.18096	2.38854	2.20317	2.28343	2.14703
37	bf_mxflxxxx_0051d02.t3m.scf	PGSC0003DMB000000127	Pot_ch03	95.1	991069	991433	Conserved gene of unknown function	2.03453	2.11262	2.26392	1.99454	2.1836	1.86298	1.98656	2.00531	2.00722	1.86012	1.96807	2.15483	1.95647	2.02153	1.89943	2.35113	2.27443	2.06352	2.16379	2.13147	2.32841	2.0131	2.03865	2.27345	2.10769	2.16358	2.14542	2.26238	2.21465	1.98126	1.96678	1.92215	1.81204	1.99373	2.03549	1.91842	1.96648	1.88584	2.29687	1.90591	1.99914	1.96374
39	MICRO.979.C1	PGSC0003DMB101000060	Pot_ch01	96.35	1195882	1196155	Zinc finger protein	2.82128	2.74716	2.72657	2.74119	2.76006	2.75313	2.82872	2.78965	2.63847	2.74541	2.63251	2.77823	2.73085	2.70113	2.68333	2.76968	2.60171	2.62546	2.77657	2.70694	2.66933	2.77334	2.76634	2.74262	2.79341	2.78017	2.84499	2.83073	2.74457	2.78881	2.8042	2.76278	2.70951	2.67078	2.73359	2.64063	2.78438	2.76164	2.68778	2.72843	2.78934	2.79655
40	STMGB25TV	PGSC0003DMB000000058	Pot_ch07	97.07	1143083	1142845	Conserved gene of unknown function	2.2477	2.45466	2.31437	2.40711	2.25698	2.41369	2.40835	2.32057	2.49941	2.26155	2.30499	2.44627	2.57653	2.33354	2.56245	2.45607	2.42178	2.24318	2.45038	2.38141	2.25926	2.12753	2.21454	2.49081	2.28918	2.2833	2.16328	2.27801	2.38743	2.19821	2.38674	2.3235	2.25957	2.36494	2.29619	2.46621	2.45989	2.49707	2.50505	2.1776	2.33309	2.43603
42	MICRO.10145.C1	PGSC0003DMB000000400	Pot_ch03	99.15	70078	69725	Component of TRAPP complex	3.1107	3.03626	3.1008	3.05218	3.0682	3.13467	3.14124	3.05729	3.07404	3.1268	2.99657	3.12226	3.11404	3.08298	3.04165	3.13365	3.04365	3.08734	3.07265	3.11309	3.08935	3.08717	3.07535	3.1293	3.05557	3.12471	3.08661	3.13067	3.14494	3.11266	3.11122	3.09081	3.05738	3.0982	3.01908	3.05054	3.0783	3.16033	3.07394	3.11556	3.13869	3.10742
50	cSTA5G21TH	PGSC0003DMB000000379	Pot_ch10	99.5	504468	505065	Conserved gene of unknown function	2.13922	2.11743	2.08968	2.21984	2.23267	2.16246	2.1826	2.19702	1.9944	2.11822	2.09611	2.14399	2.1166	2.08897	2.06038	2.15494	2.06933	2.05127	2.153	2.18101	2.08619	2.10014	2.16508	2.11913	2.13871	2.15844	2.22993	2.22182	2.14336	2.18536	2.12763	2.10679	2.11497	2.06091	2.1498	2.03244	2.09628	2.16426	2.13652	2.09049	2.19144	2.12543
51	MICRO.16256.C2	PGSC0003DMB000000004	Pot_ch02	96.2	3411132	3411463	Surfeit locus protein 2 containing protein	3.32793	3.04909	3.18003	3.14919	3.25163	3.23112	3.29853	3.25542	3.1083	3.18593	3.05631	3.14625	3.21868	3.2276	3.07031	3.22845	3.17974	3.14577	3.26127	3.17601	3.08153	3.17609	3.24685	3.12285	3.18909	3.31897	3.25251	3.29347	3.30236	3.32951	3.0983	3.15144	3.10625	3.18236	3.05823	3.0948	3.20461	3.19462	3.07555	3.10676	3.30816	3.21566
56	MICRO.7063.C2	PGSC0003DMB000000334	Pot_ch09	96.94	98058	98643	Protein XRI1	2.62538	2.52969	2.45984	2.79782	2.56232	2.26316	2.51505	2.4835	2.33215	2.39531	2.15348	2.67442	2.48114	2.31232	2.52686	2.49081	2.29416	2.4213	2.50251	2.43983	2.60359	2.51055	2.32335	2.42857	2.37255	2.49268	2.34155	2.35335	2.36587	2.35348	2.4043	2.35582	2.54766	2.48057	2.4221	2.24511	2.47115	2.35308	2.43342	2.41802	2.48261	2.43394
57	bf_mxflxxxx_0018e09.t3m.scf	PGSC0003DMB102000106	Pot_ch10	96.92	711292	711745	DIV3B protein	2.54815	2.65446	2.35382	2.92695	2.54376	2.56082	2.58531	2.47148	2.59297	2.69147	2.36194	2.71727	2.40963	2.41424	2.73974	2.4895	2.25359	2.55921	2.5468	2.64515	2.47488	2.39837	2.49102	2.48843	2.42771	2.53208	2.53482	2.60461	2.43099	2.51585	2.56163	2.53521	2.42528	2.65558	2.52087	2.62659	2.5794	2.63574	2.07655	2.72747	2.53959	2.62168
59	MICRO.3019.C1	PGSC0003DMB000000490	Pot_ch02	93.65	316008	316996	Heat shock protein binding protein	2.57814	2.67575	2.61857	2.86944	2.72367	2.61459	2.54633	2.57801	2.69279	2.67598	2.65666	2.73065	2.68931	2.60132	2.74424	2.73443	2.59333	2.62029	2.67753	2.6392	2.72408	2.50901	2.52308	2.70235	2.59045	2.5759	2.57732	2.64437	2.60967	2.58079	2.68555	2.4973	2.64246	2.6648	2.75046	2.59752	2.59302	2.64419	2.66472	2.67683	2.62074	2.59375
60	MICRO.3858.C1	PGSC0003DMB000000085	Pot_ch02	99.08	1092765	1094182	Pentatricopeptide repeat-containing protein, mitochondrial	2.70048	2.402	2.67111	2.90934	2.67241	2.85583	2.90573	2.67041	2.54852	2.54554	2.52752	2.58973	2.77148	2.7982	2.34941	2.64629	2.59643	2.64472	2.73246	2.55419	2.50644	2.74052	2.71654	2.48029	2.7136	2.71437	2.6899	2.78972	2.70431	2.82109	2.55208	2.56085	2.57484	2.51991	2.30428	2.46878	2.77136	2.71996	2.41312	2.53612	2.74148	2.65364
62	MICRO.16220.C1	PGSC0003DMB000000021	Pot_ch09	97.47	2592323	2592087	Starch branching enzyme II	3.76625	3.93346	3.79743	3.92715	3.87504	3.8494	3.76597	3.74909	3.85205	3.79424	3.95356	3.95843	3.79961	3.66474	4.07357	3.80394	3.75405	3.81955	3.70797	3.81657	3.68904	3.60304	3.74174	3.72804	3.72446	3.7301	3.58356	3.75857	3.77748	3.68394	3.87101	3.65967	3.77008	3.94474	3.79805	3.68952	3.65741	3.80735	3.67209	3.72545	3.82406	3.7674
63	MICRO.332.C1	PGSC0003DMB000000379	Pot_ch10	95.16	374195	375018	40S ribosomal protein S5	4.29982	4.215	4.39733	4.28772	4.28871	4.33294	4.52889	4.32403	4.11229	4.37505	4.02813	4.38288	4.3505	4.2221	4.27143	4.47566	4.13632	4.23212	4.24988	4.36633	4.27667	4.48383	4.28573	4.19676	4.24525	4.31157	4.38691	4.34707	4.3266	4.49155	4.23064	4.34024	4.18004	4.35768	3.96655	4.25907	4.25349	4.37943	4.38923	4.14855	4.29262	4.38923
64	MICRO.292.C2	PGSC0003DMB000000032	Pot_ch04	99.69	1474128	1473810	Gene of unknown function	3.8274	3.94474	3.90835	3.63215	3.8234	3.94825	3.79002	3.82055	3.87144	3.6806	3.79198	3.82236	3.69278	3.61555	3.61532	3.77037	3.83192	3.89901	3.93548	4.0036	3.59593	3.64729	3.64554	3.93207	3.69327	3.96531	4.04742	3.73936	3.93988	3.9867	3.78675	3.56695	3.91485	3.91884	3.95594	3.89588	3.68761	3.66679	3.67329	3.95933	3.7003	3.76256
65	MICRO.1573.C5	PGSC0003DMB000000093	Pot_ch03	100	1788115	1787903	UPA16	2.16223	2.48783	2.43023	2.24948	2.17687	2.35542	2.17642	2.06629	2.48147	2.30644	2.41197	2.28003	2.31051	2.4742	2.23155	2.06888	2.43678	2.36405	2.35354	2.19571	2.42713	2.26147	2.07926	2.46769	2.13199	2.50529	2.16333	2.1259	2.25246	2.21296	2.01632	2.29396	2.24869	2.18241	2.34194	2.03501	2.22785	2.11561	2.47189	2.34802	2.18364	2.11924
66	BF_LBCHXXXX_0041B09_T3M.SCF	PGSC0003DMB000000184	Pot_ch04	92.07	756402	756807	Conserved gene of unknown function	1.71448	2.32165	2.25818	1.74964	1.74127	2.26324	1.79012	1.71513	2.29169	1.73151	2.21141	1.7305	1.77058	1.71796	1.68383	1.73369	2.28881	2.30214	2.25723	1.70172	1.75141	1.7019	1.7126	2.30804	1.70566	2.30365	2.28666	1.69406	2.3374	2.3328	1.77177	1.70005	2.29236	2.26756	2.23207	2.24264	1.73294	2.34886	1.6992	2.33622	1.78666	1.71917
68	cSTA11H1TH	No Significant Hit	#N/A	NA	NA	NA	60S ribosomal protein L1	3.06698	2.43591	2.81237	2.60835	2.7519	2.94658	2.91941	2.65503	2.56454	2.70121	2.37824	2.66376	2.88337	2.76192	2.64437	2.64059	2.59518	2.75903	2.81792	2.67516	2.7329	2.79643	2.73437	2.6353	2.88609	2.89647	2.74518	2.84917	2.76604	2.93409	2.61863	2.66777	2.61995	2.69219	2.40427	2.53089	2.74837	2.757	2.6041	2.62226	2.84243	2.84189
96	bf_mxflxxxx_0065a07.t3m.scf	PGSC0003DMB000000105	Pot_ch01	99.03	1709840	1710248	Conserved gene of unknown function	2.74755	2.70742	2.68449	2.50497	2.64709	2.8248	2.68653	2.51223	2.56386	2.64786	2.82564	2.60242	2.76527	2.72934	2.78344	2.60929	2.51708	2.51087	2.48125	2.51945	2.75561	2.54382	2.65577	2.65009	2.6796	2.68116	2.52317	2.7504	2.88509	2.73813	2.61564	2.55004	2.60821	2.62538	2.479	2.66099	2.6047	2.63279	2.6457	2.6599	2.66435	2.61798
98	MICRO.13055.C1	PGSC0003DMB000000126	Pot_ch03	96.93	868019	868829	Membrane receptor 1	2.38984	2.65577	3.04144	2.67491	2.64385	2.42561	2.32594	2.44229	2.90919	2.56168	2.78945	2.77831	2.59975	2.80523	2.76034	2.91617	3.0016	2.81237	2.61459	2.67915	2.93334	2.71521	2.54822	2.8377	2.70614	2.70254	2.56956	2.63115	2.73845	2.36998	2.51218	2.50157	2.50927	2.6084	2.64097	2.62831	2.57021	2.31303	2.78065	2.52203	2.63834	2.56237
99	MICRO.881.C2	PGSC0003DMB000000354	Pot_ch11	96.76	549599	549813	Small nuclear ribonucleoprotein G	3.18769	2.91914	3.1432	2.98169	3.06744	3.08278	3.307	3.08787	2.97715	3.17111	2.82268	3.1318	3.21391	2.99247	3.04976	3.03726	2.80996	2.92558	3.21665	3.04028	2.94361	2.84857	3.0846	3.03991	3.26655	3.16104	3.08708	3.11565	3.18489	3.03981	2.97865	2.59472	2.85021	3.07753	3.04254	3.11139	3.12671	3.01877	2.84621	3.17128	3.21696	3.22165
103	bf_stolxxxx_0057b09.t3m.scf	PGSC0003DMB102000099	Pot_ch02	100	962463	962867	Homeobox protein knotted-1-like LET6	2.13932	2.49715	2.25345	2.22401	2.36521	2.36969	2.30384	2.04612	2.47619	2.56414	2.46251	2.28364	2.29053	2.41429	2.4489	2.28271	2.34144	2.36813	2.23451	2.24678	2.40215	2.3906	2.25085	2.23611	2.28383	2.21418	2.02153	2.28617	2.27255	2.39976	2.13112	2.33261	2.41687	2.20893	2.21035	2.09696	2.22495	2.47754	2.01957	2.40117	2.26682	2.2054
104	MICRO.6959.C1	PGSC0003DMB000000272	Pot_ch07	99.04	188578	188162	NUP155; nucleocytoplasmic transporter	2.65186	2.29111	2.50326	2.52122	2.5939	2.65673	2.71249	2.52587	2.43206	2.4553	2.3346	2.62226	2.71065	2.48343	2.38209	2.76473	2.30552	2.58441	2.65712	2.52901	2.5593	2.61828	2.5725	2.51958	2.61752	2.54307	2.52341	2.62989	2.51958	2.71863	2.49454	2.62251	2.48667	2.4714	2.40054	2.44627	2.60061	2.61364	2.28971	2.40916	2.67454	2.62439
105	MICRO.12640.C1	PGSC0003DMB000000159	Pot_ch03	94.71	41087	41426	D-alanyl-D-alanine endopeptidase	3.18612	3.17052	3.22282	3.21775	3.21446	3.20411	3.22679	3.18121	3.28171	3.14465	3.19766	3.26012	3.22749	3.19152	3.14088	3.25153	3.18632	3.31702	3.15615	3.17384	3.19631	3.14556	3.13046	3.30282	3.26127	3.23931	3.20066	3.20695	3.22068	3.18173	3.17248	3.22808	3.22077	3.17993	3.25563	3.14733	3.19316	3.17736	3.12638	3.19983	3.22165	3.1895
106	MICRO.13802.C1	PGSC0003DMB000000215	Pot_ch06	100	246034	245833	Thylakoid membrane phosphoprotein 14 kDa, chloroplast	3.85413	4.01822	3.9714	3.87963	3.90479	3.95979	3.84867	3.82366	3.98994	3.98346	3.99504	3.89319	3.88038	3.95311	4.02755	3.87542	3.92395	3.86609	3.87663	3.9408	3.97182	3.80238	3.81756	4.01938	3.89473	3.94729	3.78542	3.81554	3.96531	3.98285	3.77244	3.90313	3.88603	3.97087	3.94645	3.92222	3.94566	3.88977	3.88153	3.92098	3.88445	3.87504
109	STMHL35TV	PGSC0003DMB000000129	Pot_ch10	99.4	1474133	1474631	Leucine zipper transcription factor TGA	2.15285	2.54852	2.32004	2.24264	2.18792	2.23905	2.2566	2.14124	2.17742	2.41233	2.44455	2.31622	2.28503	2.31825	2.28299	2.29839	2.16112	2.2477	2.13475	2.27844	2.35811	2.2552	2.11335	2.27607	2.08706	2.2048	2.3137	2.11526	2.26581	2.32806	2.19299	2.26937	2.16524	2.38624	2.28003	2.41414	2.27229	2.27988	2.19485	2.18434	2.20521	2.23367
111	MICRO.16294.C1	PGSC0003DMB000000114	Pot_ch12	97.9	1440658	1440325	60S ribosomal protein L13a	4.27667	3.857	4.16776	4.11167	4.2482	4.22116	4.34707	4.06527	4.11431	4.05705	3.7897	4.12664	4.2796	4.19907	3.90722	4.23305	4.02312	4.10435	4.31157	4.20163	4.15804	4.30948	4.23934	4.07044	4.23934	4.29497	4.26662	4.3601	4.23305	4.365	4.1809	4.17198	4.10032	4.11097	3.93299	4.12227	4.17352	4.21753	4.07098	4.08069	4.28366	4.16945
115	MICRO.10561.C1	PGSC0003DMB000000599	Pot_ch10	99.86	241515	240783	Ring domain containing protein	2.07619	2.24478	1.82591	2.22095	2.14156	2.09123	1.99932	2.42418	1.89714	2.31168	2.15415	2.57274	2.08325	1.85636	2.21802	2.25835	1.77751	1.97156	1.8288	2.31647	1.86948	1.86068	1.99964	2.32465	1.84671	1.97207	2.25723	1.97156	1.87352	2.08897	2.41157	2.42737	2.33706	2.20901	2.28605	2.38116	2.1836	2.16673	1.87944	2.29053	2.05967	2.20877
116	MICRO.12222.C1	PGSC0003DMB000000150	Pot_ch06	100	842642	842878	F-box/leucine rich repeat protein	2.31149	2.3646	2.47831	2.35241	2.42871	2.48302	2.42726	2.30926	2.48449	2.50729	2.33211	2.38288	2.40636	2.41696	2.33376	2.35968	2.38098	2.47805	2.46489	2.41445	2.516	2.41552	2.47838	2.49274	2.3868	2.46168	2.22322	2.44717	2.43699	2.46968	2.42105	2.49454	2.39813	2.51001	2.18334	2.17856	2.45455	2.48831	2.4621	2.36608	2.49028	2.41912
118	MICRO.2037.C1	PGSC0003DMB000000034	Pot_ch12	98.63	2114290	2112542	Zinc finger protein	3.12834	3.27407	3.3097	3.24696	3.19247	3.14388	3.1293	3.20123	3.23506	3.31788	3.3186	3.27674	3.27067	3.19219	3.27826	3.16194	3.1682	3.2628	3.18661	3.22865	3.27751	3.18812	3.2105	3.28907	3.19623	3.25401	3.10855	3.1992	3.30561	3.22333	3.22528	3.25666	3.27719	3.24029	3.31012	3.12322	3.16142	3.23732	3.29896	3.23515	3.279	3.22234
119	MICRO.14362.C2	PGSC0003DMB000000149	Pot_ch10	100	1092107	1092601	Phosphatidylglycerotransferase	2.34588	2.23379	2.40653	2.33492	2.35317	2.44611	2.3938	2.36737	2.24708	2.30122	2.28814	2.26834	2.35266	2.31535	2.18274	2.22767	2.30287	2.19698	2.49807	2.44968	2.20761	2.33147	2.46364	2.45045	2.3916	2.50533	2.49868	2.53143	2.23146	2.56163	2.42143	2.27287	2.33995	2.44822	2.26596	2.22268	2.41271	2.42786	2.39475	2.19356	2.41262	2.30816
120	MICRO.13988.C1	PGSC0003DMB000000037	Pot_ch07	98.48	1909803	1909148	Axi 1 (Auxin-independent growth promoter)	2.37773	2.46605	2.48739	2.4652	2.35618	2.5085	2.58372	2.45544	2.46223	2.43822	2.41819	2.46412	2.50226	2.49655	2.4751	2.52229	2.51359	2.44463	2.50644	2.4249	2.52281	2.34448	2.39268	2.57223	2.417	2.38133	2.37937	2.38235	2.56222	2.46139	2.48876	2.41475	2.40662	2.36019	2.32911	2.38543	2.49478	2.54547	2.56237	2.43086	2.44725	2.49028
121	bf_cswbxxxx_0016h11.t3m.scf	PGSC0003DMB000000292	Pot_ch08	93.85	126956	127378	RNA binding protein	1.83999	2.05748	2.1532	1.79086	1.87067	1.89146	1.92125	2.14647	1.77177	1.81741	1.85151	1.82166	1.90971	1.83592	2.03282	2.20415	1.73698	1.75141	1.87437	2.08928	2.16653	2.32786	2.25095	2.1464	2.25532	1.8151	2.31981	2.3396	2.15795	2.36004	2.22369	1.77672	2.1834	1.73764	2.05372	1.74641	1.82289	2.21095	2.07406	2.07307	2.28042	1.86739
122	MICRO.15661.C2	PGSC0003DMB000000004	Pot_ch02	99.52	1094419	1094839	Kanadaptin	2.98798	2.93043	2.99446	2.93846	2.96811	2.98504	2.97354	2.88877	2.9837	2.9412	2.92882	2.98012	3.01607	2.9761	2.94984	2.94681	2.95917	2.91914	2.99861	2.87179	2.99869	2.95906	2.91157	2.9477	2.91199	2.95961	2.84182	2.97219	2.98728	2.97211	2.93161	2.96958	2.96945	3.02307	2.92095	2.91433	2.90838	2.99383	2.96349	2.90514	2.95734	2.93176
124	MICRO.2746.C3	PGSC0003DMB000000305	SL2.10ch10	99.33	671011	671603	Poly-A binding protein	3.62773	3.5537	3.63911	3.52474	3.61181	3.61532	3.63789	3.5343	3.47984	3.55198	3.58887	3.51948	3.58356	3.59656	3.4714	3.52547	3.4795	3.51167	3.55469	3.4944	3.59506	3.56381	3.54231	3.59334	3.57406	3.59614	3.50114	3.59072	3.65762	3.68545	3.59656	3.56496	3.55543	3.54372	3.45777	3.46061	3.5807	3.53451	3.57464	3.55579	3.56075	3.54372
125	MICRO.4446.C1	PGSC0003DMB000000096	Pot_ch07	99.42	191382	191552	Calmodulin binding protein	2.0347	2.15714	1.9557	2.11722	2.13538	1.97469	2.09582	2.0673	2.02813	1.9978	2.22368	2.1935	2.18824	2.06749	2.13392	2.06537	2.12943	2.12175	2.05718	2.30223	1.9971	1.9583	2.00333	2.21007	2.00606	1.98328	2.13284	2.05748	1.99063	2.04504	2.1583	2.16732	1.94847	2.20087	2.25853	2.30821	2.12567	2.1859	2.12754	2.18762	2.01336	1.98675
132	MICRO.16023.C1	PGSC0003DMB000000173	Pot_ch01	99.69	934733	935385	Transposon protein	2.44134	2.22954	2.40662	2.46529	2.39828	2.35495	2.39198	2.28605	2.37937	2.40777	2.24037	2.42528	2.4471	2.38951	2.37044	2.37292	2.3359	2.46223	2.41962	2.38145	2.41057	2.33666	2.32669	2.3688	2.41776	2.36798	2.36336	2.41102	2.4723	2.41668	2.37445	2.43411	2.41455	2.34842	2.3167	2.35121	2.32946	2.40982	2.29212	2.42726	2.46578	2.40866
137	bf_ivrootxx_0063f03.t3m.scf	PGSC0003DMB000000412	Pot_ch01	100	174371	174574	RNA-binding protein AKIP1	2.17212	2.37383	2.34747	2.30499	2.32077	2.33112	2.27378	2.33178	2.28584	2.39538	2.56328	2.36741	2.37777	2.28415	2.57602	2.25894	2.31131	2.34032	2.24839	2.42495	2.3943	2.27255	2.22519	2.34922	2.19937	2.35871	2.23905	2.33371	2.35275	2.34291	2.31389	2.36111	2.36163	2.55728	2.29345	2.42069	2.30993	2.36608	2.31954	2.25076	2.30182	2.3437
139	MICRO.9980.C1	PGSC0003DMB000000174	Pot_ch09	100	371040	370315	Peroxisomal membrane protein	2.91365	2.26208	2.62114	2.68692	2.82544	2.81058	2.81636	2.75325	2.5565	2.68419	2.23326	2.68916	2.8625	2.4901	2.46105	2.75416	2.26745	2.72148	2.88135	2.717	2.6462	2.82753	2.79012	2.58028	2.77319	2.6592	2.77533	2.91859	2.60848	2.7942	2.78473	2.64651	2.60164	2.61902	2.45553	2.63023	2.73627	2.74837	2.27105	2.57661	2.83414	2.79528
140	BPLI17C9TH	PGSC0003DMB000000314	Pot_ch12	92.05	694215	693553	ATP synthase delta chain, chloroplastic	4.07225	4.32002	4.23934	4.16551	4.16776	4.21192	4.10111	4.08954	4.34835	4.31596	4.30727	4.1871	4.1871	4.19676	4.32527	4.09972	4.14991	4.16038	4.11682	4.23305	4.32403	4.2221	3.99358	4.321	4.04519	4.16776	3.94256	4.04006	4.28573	4.20719	4.09339	4.08627	4.12867	4.27558	4.22472	4.1546	4.2482	4.05884	4.20876	4.23934	4.04349	4.12305
145	MICRO.3139.C1	PGSC0003DMB101000012	Pot_ch02	97.83	375985	376537	Heavy metal cation transport atpase	2.47631	2.64167	2.55773	2.79295	2.49772	2.4747	2.4328	2.41143	2.5719	2.49328	2.6272	2.56739	2.46958	2.45135	2.68116	2.48098	2.41933	2.45634	2.45721	2.46887	2.56746	2.49288	2.28746	2.59935	2.49363	2.47362	2.40599	2.3646	2.44338	2.42271	2.55345	2.41996	2.46945	2.5576	2.597	2.36464	2.50439	2.43539	2.48266	2.5719	2.37218	2.39751
147	SSBT004H23x.scf	PGSC0003DMB000000384	Pot_ch09	96.7	468010	467920	Nt-iaa2.3 deduced protein	2.52158	2.68189	2.57466	2.71552	2.47177	2.4328	2.44951	2.42857	2.32777	2.38456	2.42469	2.35938	2.43871	2.70776	2.38922	2.43153	2.71168	2.17964	2.52357	2.45822	2.5362	2.27855	2.27571	2.29311	2.5526	2.51746	2.72641	2.51374	2.49112	2.46529	2.4687	2.24908	2.23053	2.45288	2.59617	2.40473	2.37362	2.31096	2.55449	2.38705	2.45412	2.42961
148	MICRO.17568.C1	PGSC0003DMB000000265	Pot_ch02	100	389837	390191	Zinc ion binding protein	2.92814	2.95552	2.86171	2.8823	2.86711	2.81137	2.80101	2.8585	2.90144	2.87746	3.03094	2.90446	2.8559	2.84066	2.95036	2.83763	2.92823	2.90993	2.85305	2.89456	2.94338	2.86608	2.74557	2.893	2.87319	2.8142	2.79222	2.80803	2.77302	2.80262	2.87895	2.78446	2.84484	2.85412	2.98917	2.87627	2.81661	2.75618	2.87682	2.93275	2.7982	2.89817
150	MICRO.6941.C2	PGSC0003DMB000001408	#N/A	99.72	6167	6517	Vacuolar protein sorting protein	2.16227	2.25127	2.39135	2.45755	2.54834	2.72388	2.48746	2.26249	2.50637	2.77613	2.47238	2.52601	2.47014	2.63295	2.54474	2.31913	2.51958	2.50485	2.35618	2.48732	2.46039	2.4471	2.2275	2.58853	2.25542	2.22906	2.14551	2.2429	2.29261	2.44585	2.14605	2.39778	2.21526	2.52104	2.16079	2.37839	2.40154	2.2778	2.17147	2.29972	2.53863	2.52494
154	MICRO.5880.C1	PGSC0003DMB000000004	Pot_ch02	100	2876626	2876808	Farnesyl-protein transferase beta subunit	2.08793	2.22477	2.20269	2.04394	2.05926	2.20245	2.15405	2.15277	2.11127	2.10779	2.16773	2.28078	2.30174	2.14277	2.12973	2.1683	2.04579	2.15647	2.09783	2.13708	2.22224	2.19464	2.02705	2.23619	2.12322	2.17131	2.04158	2.03332	2.18117	2.14006	2.17212	2.12235	2.23792	2.1902	2.14472	2.05392	2.11229	2.22316	2.1993	2.22559	2.14737	2.0831
155	MICRO.13818.C2	PGSC0003DMB000000202	Pot_ch05	98.87	936468	936027	Protein Pop3	3.57869	3.58414	3.59614	3.54676	3.51669	3.55428	3.60492	3.60284	3.5619	3.61989	3.48809	3.60492	3.53524	3.47342	3.60265	3.55764	3.47174	3.57723	3.61406	3.5653	3.55747	3.50098	3.54971	3.63524	3.59945	3.59656	3.74351	3.57893	3.49039	3.59759	3.60474	3.45329	3.55764	3.60265	3.64146	3.54425	3.47892	3.59473	3.42143	3.62011	3.58535	3.58251
159	MICRO.10473.C2	PGSC0003DMB000000821	SL2.10ch10	96.47	27156	28002	12-oxophytodienoate reductase 1	2.86452	2.93533	2.73106	2.94016	2.80191	2.96392	2.5972	2.90106	2.83803	2.97047	3.10278	2.82142	2.76757	2.67498	2.894	2.7326	2.62183	2.75362	2.79551	2.92177	2.57326	2.66297	2.77744	2.9452	2.78919	2.76146	2.81475	2.74624	2.88466	2.97748	3.05581	2.64961	2.97445	2.84941	3.02948	2.81804	2.83073	2.75144	2.70965	2.81979	2.80891	2.75089
182	MICRO.1857.C1	PGSC0003DMB000000309	Pot_ch09	99.13	56638	56868	Protein induced upon tuberization	1.94822	2.12683	1.66539	1.81309	1.80498	2.3851	2.02379	1.88673	2.61378	2.20718	2.79257	1.76502	1.69121	2.5476	1.8998	1.87482	2.63251	2.05748	1.98382	1.98436	2.21007	1.67152	1.77467	2.17638	1.97622	2.23933	1.8839	1.85692	2.45195	2.0404	1.92447	1.96648	1.75817	1.88286	2.08959	1.92361	2.13182	1.97622	1.84793	2.15841	1.6957	1.98354
185	MICRO.4120.C2	PGSC0003DMB000000048	Pot_ch08	98.22	1094552	1094832	Pathogenesis-induced protein	2.86033	3.49874	3.24859	2.89657	2.84415	2.89486	2.95102	2.92579	2.94165	2.98308	3.30166	2.98162	3.13541	2.9462	3.27377	3.06356	3.06469	2.97127	2.83042	3.07142	3.21796	2.95819	3.00178	3.31586	3.09089	2.93373	2.89142	2.99838	3.05141	2.92459	2.97158	NA	3.05522	2.8683	3.29764	3.09089	3.0649	2.73476	3.20531	3.12646	2.9616	2.85667
187	POCD427TP	PGSC0003DMB000000285	Pot_ch04	99.66	667631	668522	Short-chain dehydrogenase/reductase	2.55163	2.63423	2.67352	2.52128	2.61088	2.74021	2.43614	2.27287	2.74613	2.6201	2.82325	2.56095	2.39117	2.57321	2.80686	2.43441	2.81022	2.57548	2.67854	2.64613	2.56753	2.50542	2.39591	2.61473	2.60253	2.54822	2.5407	2.55856	2.70495	2.57917	2.48756	2.49876	2.50655	2.57064	2.70541	2.4316	2.51321	2.58464	2.573	2.6577	2.57038	2.46199
188	MICRO.17454.C1	PGSC0003DMB000000466	Pot_ch09	98.89	213430	213788	Conserved gene of unknown function	2.54822	2.36768	2.35139	2.39903	2.47454	2.42629	2.55821	2.63015	2.4579	2.45135	2.29098	2.46571	2.29576	2.29472	2.25506	2.36013	2.31755	2.53699	2.44979	2.55163	2.38225	2.45427	2.45861	2.48883	2.53248	2.31042	2.65549	2.50693	2.34543	2.50028	2.46578	2.48497	2.52594	2.24389	2.58	2.40982	2.5371	2.60907	2.27863	2.41712	2.36599	2.54161
193	MICRO.2906.C1	PGSC0003DMB000000363	Pot_ch01	100	187189	187484	Microsomal signal peptidase 23 kD subunit	3.8368	3.64333	3.71178	3.73207	3.75676	3.71498	3.77126	3.72779	3.70152	3.67494	3.57302	3.70797	3.74091	3.67658	3.5365	3.75015	3.59945	3.69822	3.76477	3.77601	3.65673	3.75293	3.667	3.67781	3.75885	3.70797	3.93642	3.73724	3.69848	3.76292	3.6995	3.694	3.72647	3.68107	3.66176	3.75857	3.68717	3.73148	3.61429	3.61947	3.70691	3.73698
194	MICRO.14641.C1	PGSC0003DMB000000274	Pot_ch08	99.45	363337	363155	Lon protease homolog	2.34971	2.29972	2.33099	2.14729	2.1089	2.0869	2.09963	2.0383	2.17617	2.08187	2.22645	2.05813	2.30489	2.29474	2.48429	2.13005	2.20091	2.0225	2.08817	2.05492	2.27855	2.10792	1.86567	2.1296	2.24217	2.11292	2.34911	2.12924	2.11918	2.14012	2.01112	1.97784	2.10864	2.16666	2.27214	2.13783	1.9573	2.05653	2.15439	2.11822	2.09242	2.07939
197	MICRO.17349.C1	PGSC0003DMB000000149	Pot_ch10	99.55	592677	592010	AGAP003409-PA	2.18677	2.36993	1.97079	2.25246	2.32806	2.21992	2.40376	2.32786	2.29761	2.29667	2.42629	2.45165	2.18076	2.45057	2.44984	2.4717	2.26026	2.2894	2.01751	2.09799	2.4579	2.19609	2.09713	2.01918	2.25194	2.00531	2.32645	2.03426	2.36866	2.01041	2.3	2.44748	2.26778	2.07771	2.36608	2.25988	2.25376	2.33995	1.95687	2.49715	2.01797	2.44717
198	MICRO.7107.C2	PGSC0003DMB000000039	Pot_ch03	99.7	1188432	1187120	Oligopeptide transporter	2.6639	3.01584	2.80919	2.86874	2.87713	2.69213	2.92117	2.7648	2.81086	2.89729	2.96192	2.99638	2.75602	2.59668	2.76083	2.86905	2.70107	2.89129	2.65209	2.87451	2.71607	2.72208	2.86164	2.99718	2.63941	2.7517	3.07617	2.74789	2.64377	2.67543	2.91046	3.01622	2.8835	2.90189	3.0154	2.70478	2.68659	2.83464	2.8135	2.82913	2.76096	2.81279
200	MICRO.776.C2	PGSC0003DMB000000047	Pot_ch07	96.66	817890	818787	UDP-glucuronate 5-epimerase	2.09451	2.29355	2.20882	2.28404	2.17787	2.24186	2.206	2.16426	2.31397	2.2558	2.24668	2.24727	2.27716	2.27126	2.17291	2.28003	2.25055	2.21553	2.21814	2.32744	2.17847	2.20985	2.17369	2.28373	2.17815	2.27836	2.23913	2.21081	2.44168	2.36414	2.29311	2.28662	2.12332	2.27689	2.22224	1.89654	2.29514	2.15149	2.24762	2.29977	2.21108	2.33871
206	POADF80TP	PGSC0003DMB000000441	Pot_ch02	100	409114	409696	Beta-glucanase	2.20574	2.17597	2.09792	2.19119	2.12382	2.09134	2.14997	2.15429	2.08407	2.15553	2.1746	2.13802	2.2003	2.15277	2.12981	2.09542	2.11554	2.0491	2.09134	2.14336	2.09553	2.01868	2.06168	2.21542	2.15483	2.06859	2.21271	2.10231	2.13599	2.20409	2.1776	2.1437	2.13382	2.10231	2.18762	2.12138	2.09635	2.17815	2.15442	2.09783	2.14469	2.16723
209	MICRO.12780.C1	PGSC0003DMB000000424	Pot_ch05	93.94	44252	44614	Late blight resistance protein homolog R1B-17	2.36236	2.4547	2.53654	2.50139	2.51069	2.42984	2.539	2.39669	2.43621	2.39504	2.4835	2.38705	2.45822	2.63546	2.55371	2.48327	2.55797	2.45989	2.49167	2.51891	2.59731	2.4917	2.34005	2.40963	2.37621	2.42484	2.45327	2.43492	2.49989	2.43907	2.53055	2.4489	2.3037	2.48356	2.47907	2.37787	2.41776	2.55515	2.38752	2.38053	2.51742	2.43608
212	MICRO.10097.C1	PGSC0003DMB000000066	Pot_ch02	97.83	1365450	1365955	PsaB translation factor	2.72788	2.54857	2.72912	2.67581	2.74335	2.88328	2.89194	2.6639	2.812	2.5719	2.49989	2.7236	2.77773	2.71385	2.54477	2.60189	2.51554	2.70022	2.7691	2.65372	2.67087	2.74282	2.73656	2.73077	2.82841	2.73151	2.7367	2.77357	2.74895	2.93726	2.64278	2.68749	2.6512	2.68514	2.56847	2.5922	2.82142	2.68376	2.5939	2.71709	2.69651	2.70154
218	MICRO.4536.C2	PGSC0003DMB101000128	Pot_ch06	91.58	1431455	1431362	--	2.38989	2.59746	1.69181	1.77177	2.52061	2.4221	1.70837	2.47154	2.53098	2.56175	1.69121	1.71882	2.45475	2.5625	2.46191	2.62081	2.58701	2.44051	2.44192	1.7019	2.46444	1.67219	2.4456	2.45649	2.3576	2.46172	2.53047	2.56667	1.67712	1.67883	2.54024	1.66845	1.70885	1.67512	1.6793	2.48157	1.68039	1.71917	2.55317	2.48848	2.56477	2.48217
219	MICRO.1806.C2	PGSC0003DMB000000001	Pot_ch01	100	4038401	4038709	30S ribosomal protein S1, chloroplastic	4.60455	4.55647	4.61609	4.5916	4.64091	4.61842	4.61609	4.68591	4.63352	4.62865	4.53894	4.60255	4.66912	4.66604	4.5916	4.46438	4.39733	4.54842	4.62607	4.61842	4.66023	4.56942	4.53685	4.65218	4.55848	4.61138	4.51612	4.57635	4.56524	4.67444	4.51612	4.58272	4.58652	4.61842	4.52497	4.56124	4.55647	4.60883	4.54652	4.61609	4.68591	4.59595
221	MICRO.17116.C1	PGSC0003DMB000000149	Pot_ch10	96.03	164847	165416	Receptor serine-threonine protein kinase	2.6938	2.5922	2.71088	2.72918	2.60297	2.60773	2.69285	2.66397	2.70091	2.70128	2.35527	2.62056	2.62144	2.61758	2.45235	2.61696	2.66066	2.74155	2.75924	2.7036	2.63803	2.74895	2.68229	2.70056	2.64151	2.69364	2.71332	2.75494	2.63023	2.73759	2.58554	2.55672	2.68725	2.68952	2.4769	2.55217	2.68066	2.66168	2.63258	2.61033	2.76586	2.65285
223	MICRO.2286.C112	PGSC0003DMB102000012	Pot_ch10	94.42	474707	475135	Gene of unknown function	2.23955	2.12358	2.17023	2.25613	2.0593	2.09139	2.0473	2.29088	2.12943	2.00551	2.11687	2.09291	2.16274	1.83645	1.84671	2.10354	2.09174	2.08793	2.25138	1.90201	2.20047	1.86118	1.74543	1.91265	2.26079	2.13094	2.10322	1.93634	2.23785	2.20954	1.85557	1.75504	2.06477	2.14997	2.14478	1.96211	2.06514	1.81693	1.96928	2.05567	2.16902	1.89748
224	MICRO.1124.C1	PGSC0003DMB000000153	Pot_ch11	98.69	663806	662590	Nucleic acid binding protein	2.99986	2.88534	3.01066	2.97594	3.18547	3.14444	3.10412	3.006	3.00877	3.01001	2.99903	3.01559	3.10925	3.06483	2.97577	2.98459	2.93561	3.02721	3.22291	3.00943	2.97445	3.09563	3.00894	2.92798	3.08585	3.01032	3.0916	3.1707	2.94704	3.00257	3.0282	2.80298	2.96998	2.98283	2.99727	2.99198	2.98535	3.02641	2.9121	2.98434	3.08242	3.013
227	MICRO.15010.C1	PGSC0003DMB000000580	Pot_ch05	99.15	160330	161148	GRAS1	2.79984	3.01972	2.96349	3.04059	2.75218	2.80741	2.81394	2.88548	2.95542	2.87281	3.20026	2.84018	2.90573	2.83104	3.11048	2.86474	3.01016	2.88381	2.82054	2.88099	2.95281	2.88186	2.69979	2.9458	2.80397	2.88328	2.87522	2.71533	2.88058	2.7534	2.87451	2.68175	2.88135	2.97819	2.99426	2.85762	2.73106	2.91515	2.84182	2.96733	2.88737	2.87237
230	bf_lbchxxxx_0058a04.t3m.scf	PGSC0003DMB000000322	Pot_ch04	99.58	408143	408612	ATP binding protein	2.36541	2.35838	2.40604	2.65157	2.08286	2.18169	2.33362	2.16126	2.10567	2.36572	2.34883	2.14811	2.32841	2.53346	2.28304	2.30164	2.31215	2.08808	2.15031	2.3733	2.43048	2.01325	2.13284	2.33607	2.29368	2.22075	2.14962	2.18108	2.12196	2.33288	2.30932	2.25804	2.0408	2.38368	2.11561	2.32826	2.11027	2.11941	2.44338	2.06576	2.16551	2.37599
231	ACDA00703C07.T3m.scf	PGSC0003DMB000000125	Pot_ch06	91.94	908773	908450	Nucleoprotein TPR	2.66915	2.33078	2.40899	2.77802	2.34782	2.40956	2.36378	2.34662	2.48157	2.35161	2.42213	2.33316	2.47115	2.50333	2.52613	2.42506	2.4989	2.27433	2.39	2.31266	2.34376	2.34987	2.26403	2.23367	2.46893	2.35219	2.33885	2.39956	2.35726	2.38674	2.36939	2.2344	2.42225	2.49023	2.38181	2.37171	2.34747	2.35098	2.24124	2.31168	2.37033	2.41916
233	MICRO.15374.C1	PGSC0003DMB000000039	Pot_ch03	99.77	1004257	1002973	Tumor suppressor candidate	3.26235	3.08604	3.28541	3.35298	3.38443	3.27598	3.42634	3.36158	3.21288	3.1363	2.91897	3.2906	3.28171	3.22845	3.02365	3.31292	3.13848	3.23781	3.33051	3.34555	3.23781	3.30923	3.18184	3.18728	3.22077	3.19373	3.41414	3.30335	3.237	3.36919	3.33507	3.20715	3.15275	3.2257	3.17384	3.10254	3.17634	3.18992	3.22302	3.16017	3.32966	3.19256
234	MICRO.10691.C1	PGSC0003DMB000000406	Pot_ch02	98.27	148789	148328	Cytochrome c6, chloroplastic	3.29609	3.19075	3.26989	3.1432	3.20794	3.25825	3.25614	3.21929	3.24426	3.27176	3.05414	3.20311	3.32042	3.30549	3.37181	3.2102	3.11293	3.21825	3.22192	3.23575	3.20598	3.22978	3.18802	3.29643	3.26524	3.27009	2.91284	3.24404	3.15931	3.2536	3.1887	3.10439	3.21091	3.19256	3.09324	3.13354	3.26052	3.18143	3.16388	3.26323	3.26361	3.22126
236	cSTC6I15TH	PGSC0003DMB000000244	Pot_ch02	97.91	84107	83581	Receptor protein kinase CLAVATA1	2.41354	2.10926	2.05718	2.22758	2.18799	2.15948	2.11429	2.10551	2.2045	2.19157	2.01358	2.17832	2.147	2.22739	2.44675	2.11112	2.19386	2.06617	2.26625	2.17609	2.10154	2.01888	1.90882	2.06377	2.24478	2.14215	2.30742	2.17955	2.05458	2.16959	2.25844	2.01	2.13392	2.20091	2.20337	2.1572	2.08003	2.15984	1.98756	2.13493	2.17179	2.20548
237	MICRO.491.C3	PGSC0003DMB000000533	Pot_ch03	98.83	166612	167377	Conserved gene of unknown function	1.96736	3.08288	2.50538	2.01433	2.08508	1.90776	1.95245	2.03021	2.25228	1.91216	2.3909	2.16469	2.10762	2.48132	2.0043	2.86502	2.86292	2.21895	2.04104	2.22777	2.46144	2.34162	1.9952	2.62139	2.29994	2.05284	2.05541	2.11533	2.57131	1.79617	1.9573	2.00951	2.0131	1.89189	2.21665	2.41728	1.96999	1.71943	3.16262	2.05888	2.13811	1.78436
238	MICRO.5413.C2	PGSC0003DMB102000010	Pot_ch01	96.84	234427	235407	Carnitine racemase	2.52348	2.70015	2.59799	2.65828	2.73579	2.60571	2.73517	2.67049	2.16704	2.70307	2.64307	2.64737	2.67555	2.68229	2.67509	2.70836	2.14156	2.10894	2.69613	2.7064	2.6498	2.61416	2.63228	2.79934	2.7101	2.70388	2.68412	2.65565	2.70438	2.72283	2.72382	2.65776	2.71973	2.72079	2.78044	2.67063	2.63539	2.74299	2.73334	2.68175	2.68487	2.69399
239	MICRO.12891.C1	PGSC0003DMB000000040	Pot_ch03	90.6	1822529	1822958	Gene of unknown function	2.76575	2.38382	2.61468	2.6041	2.72678	2.73813	2.79908	2.6918	2.59134	2.52398	2.63977	2.54996	2.71474	2.55449	2.47796	2.63746	2.65951	2.72832	2.62868	2.52301	2.4471	2.68633	2.59333	2.57343	2.84011	2.62659	2.68037	2.61033	2.47334	2.74246	2.6652	2.51671	2.58959	2.56537	2.46501	2.46188	2.55522	2.59524	2.37998	2.59278	2.6221	2.57539
240	MICRO.6109.C1	PGSC0003DMB000000129	Pot_ch10	97	649137	648210	Calcium-binding allergen Ole e	3.13428	3.4543	3.30536	3.34682	3.23648	3.2628	3.19462	3.47028	3.28204	3.30468	3.48776	3.33655	3.13279	3.44769	3.32608	3.33027	3.2994	3.204	3.28748	3.52417	3.15193	3.21353	3.2015	3.27453	3.12796	3.34306	3.51554	3.22875	3.44783	3.2928	3.44526	3.16104	3.16082	3.50576	3.46407	3.3516	3.14088	3.44219	3.15492	3.27112	3.32542	3.42619
244	bf_stolxxxx_0063g12.t3m.scf	PGSC0003DMB000000750	Pot_ch12	98.96	117737	117257	Chalcone synthase J	2.9465	2.2541	3.15392	2.8323	2.67279	2.52884	2.97903	2.33862	2.63339	2.17856	1.91005	2.674	3.01738	2.8868	2.11886	2.75577	2.85841	2.96742	2.87746	2.49143	2.93705	3.27789	2.98208	2.81628	2.84578	3.15529	2.57184	2.9894	2.86954	3.09599	2.7334	2.69009	2.52788	2.76058	2.56393	2.64907	2.77538	2.59534	2.897	2.79	3.06095	2.39813
245	MICRO.8470.C1	PGSC0003DMB000000037	Pot_ch07	99.19	2389808	2390548	Xylem serine proteinase 1	3.19755	1.70961	2.95272	1.74859	3.044	1.69942	1.7085	1.72299	2.13586	3.02015	2.38897	1.75762	1.73735	2.90331	1.648	1.7289	1.64435	1.73114	1.69364	1.68677	1.6957	3.18859	3.10297	1.7383	3.18056	2.91119	2.96742	3.17328	1.71882	3.11012	1.74254	3.11038	3.07188	2.94468	2.89944	1.68978	1.73331	1.68383	1.66168	2.9805	3.18268	1.70961
265	MICRO.410.C3	PGSC0003DMB000000026	Pot_ch03	99.46	1001601	1000867	Calnexin	2.1807	2.08751	1.9403	2.10207	2.28042	2.22954	2.18916	2.15518	2.18076	1.98222	2.02173	1.92493	2.15583	1.96398	1.97308	1.95002	2.09713	2.22582	1.96095	2.0473	1.93146	2.08089	1.92745	2.15865	2.19942	1.88673	2.12844	1.94893	2.05392	2.27729	2.10322	1.99595	1.88584	1.99573	2.00575	2.003	1.94786	2.20236	1.9063	2.10075	1.98274	1.92873
266	STMGN70TH	PGSC0003DMB000000216	Pot_ch05	98.28	701394	701567	ADP-ribosylation factor 2	2.33903	2.49725	2.53433	2.36231	2.63095	2.49562	2.48429	2.32426	2.42136	2.44134	2.30197	2.44338	2.34971	2.48756	2.4264	2.46368	2.44359	2.42915	2.48132	2.5459	2.59164	2.3719	2.42839	2.46746	2.33002	2.53328	2.48098	2.65698	2.51169	2.45939	2.61748	2.37208	2.38361	2.49297	2.40062	2.24071	2.39174	2.58616	2.30537	2.51768	2.55522	2.50471
269	MICRO.7728.C1	PGSC0003DMB101000106	Pot_ch05	95.38	24363	24051	Dihydroxy-acid dehydratase	2.21235	2.25835	2.3724	2.66335	2.7045	2.17713	2.55381	2.75384	2.34842	2.33724	2.16784	2.19734	2.19265	2.0473	2.27378	2.2083	2.09731	2.43951	2.16679	2.35623	2.36096	2.01041	2.28814	2.46277	2.11141	2.1585	2.57548	2.2575	2.08512	2.14989	2.59994	2.14311	2.32887	2.38064	2.57527	2.15576	2.20074	2.63357	1.917	2.57044	2.58868	2.56628
270	POAB217TV	PGSC0003DMB000000017	Pot_ch11	97.83	709451	708713	Double-stranded RNA binding protein	3.11941	2.97766	3.03547	3.03036	3.05713	3.00894	3.02486	3.01041	3.0896	3.05597	2.98274	3.02859	3.24685	3.07412	3.05336	3.05806	2.98081	3.05887	3.07888	3.07273	3.04789	3.07188	3.02426	3.01915	3.10742	3.01057	3.03962	3.07786	3.04625	3.03157	3.02462	2.68412	3.03626	3.0324	2.96423	2.93601	3.0656	3.05797	3.02149	2.98988	3.04323	3.03899
277	STMGF71TV	PGSC0003DMB102000083	Pot_ch02	95.46	553990	553419	SFR6 (SENSITIVE TO FREEZING 6)	2.36245	2.40206	2.3144	2.26224	2.3714	2.36429	2.30057	2.27848	2.39865	2.52901	2.54857	2.3504	2.46861	2.34612	2.25024	2.26823	2.29619	2.39329	2.30079	2.35676	2.44201	2.36813	2.27443	2.38972	2.24908	2.35881	2.28672	2.32379	2.31312	2.34295	2.33178	2.21685	2.3145	2.37541	2.51462	2.39634	2.24	2.34526	2.30712	2.30188	2.33099	2.30174
278	MICRO.17483.C1	PGSC0003DMB101000233	Pot_ch07	98.98	49994	49405	Conserved gene of unknown function	2.3352	2.41354	2.2329	2.19751	2.28914	2.18086	2.28087	2.29785	2.27241	2.25549	2.28816	2.30725	2.1927	2.31831	2.14037	2.31237	2.29941	2.22212	2.17331	2.37013	2.1689	2.31096	2.23792	2.3156	2.37006	2.28087	2.44419	2.2644	2.25498	2.33291	2.3063	2.25974	2.27262	2.1766	2.37928	2.31714	2.26569	2.23184	2.32641	2.23228	2.32413	2.32438
280	MICRO.14767.C1	PGSC0003DMB000000129	Pot_ch10	100	1197006	1196564	Plastid-lipid-associated protein 13, chloroplastic	2.45553	2.71794	2.6356	2.55613	2.66082	2.66663	2.58817	2.48776	2.67001	2.68122	2.61644	2.54822	2.56057	2.66252	2.73981	2.54722	2.54391	2.48088	2.66147	2.69035	2.78945	2.58582	2.45643	2.61282	2.57572	2.60587	2.64466	2.54978	2.60642	2.71774	2.50875	2.55808	2.49041	2.66769	2.57831	2.50955	2.65782	2.58622	2.57848	2.62016	2.57773	2.56758
282	MICRO.9231.C1	PGSC0003DMB000000363	Pot_ch01	100	347543	347670	Glutathione synthetase, chloroplastic	2.35582	2.47255	2.43168	2.35542	2.36527	2.46406	2.43474	2.37824	2.43758	2.42052	2.51475	2.4612	2.4221	2.43104	2.5578	2.40989	2.37629	2.40553	2.36572	2.48681	2.36296	2.3641	2.34295	2.52208	2.35708	2.47438	2.39238	2.31514	2.44653	2.45949	2.35832	2.39287	2.36788	2.51549	2.41981	2.32077	2.32719	2.50092	2.45538	2.43563	2.40464	2.42379
284	POCB566TP	PGSC0003DMB000000149	Pot_ch10	98.78	199988	199661	Constitutive plastid-lipid associated protein	2.29497	2.32534	2.3951	2.40553	2.22894	2.28943	2.26218	1.80295	2.62895	2.41623	2.20131	2.22761	2.26189	2.12235	2.23159	2.19643	2.23812	2.51187	2.31003	2.34425	2.19109	2.67098	2.43539	2.4706	2.26716	2.45675	2.22695	2.40608	2.25033	2.57343	2.14017	2.25677	2.25066	2.4181	2.04843	1.91492	2.68165	2.16784	2.37629	2.25324	2.32594	2.24076
285	bf_mxflxxxx_0034e01.t3m.scf	PGSC0003DMB000000062	Pot_ch03	98.39	629195	628700	Glycosyltransferase UGT90A7	2.39531	2.13239	2.29696	2.46701	2.22898	2.25487	2.44611	2.57326	2.23818	2.07863	2.1438	2.41401	2.32291	2.2836	2.05392	2.50184	2.27126	2.43662	2.31215	2.39688	2.27938	2.53825	2.3167	2.30044	2.26471	2.25733	2.58683	2.3376	2.15254	2.42275	2.71871	2.32234	2.28337	2.20905	2.2835	1.95662	2.25102	2.38549	2.39608	2.29748	2.33486	2.20252
288	MICRO.4470.C2	PGSC0003DMB000000441	Pot_ch02	99.73	377472	376373	GTP binding protein	2.80631	2.71437	2.0869	2.22761	2.22902	2.16252	2.83895	2.81882	2.68973	2.95518	2.35533	2.83904	2.33481	2.03549	2.39347	2.78109	2.50077	2.86644	2.74429	3.0799	2.78283	3.07458	2.44619	2.34612	2.20236	2.1224	2.91134	2.29966	2.14912	2.90069	2.69393	2.97311	2.20567	2.95752	2.74164	2.60711	1.9345	2.82236	2.5965	2.11272	2.76393	2.86422
289	bf_mxlfxxxx_0003g03.t3m.scf	PGSC0003DMB000000136	Pot_ch01	99.82	466411	465862	MADS transcriptional factor	2.2136	2.47959	2.37614	2.00208	2.29497	2.43925	2.2883	1.96058	2.30404	2.33322	2.46288	2.07123	2.52516	2.32448	2.55845	2.45712	2.2566	2.27928	1.98577	2.03063	2.25165	1.95308	2.43463	2.47923	2.37465	2.34194	2.0629	2.44111	2.51087	2.27507	2.37631	2.39293	2.4086	2.36414	2.03411	2.60825	2.32137	2.07223	2.47525	2.35495	2.31729	1.97722
291	MICRO.4566.C1	PGSC0003DMB000000170	Pot_ch12	98.37	281588	280732	Gene of unknown function	2.98216	3.18878	2.89523	2.84966	3.05658	2.85777	2.97571	3.07344	3.18035	3.28064	3.3113	3.03435	2.8018	3.10332	3.0783	2.94666	3.14741	3.04598	3.13152	3.25195	3.03052	2.77499	2.79347	3.14069	2.97766	2.86525	3.17634	2.87849	2.96796	3.04	3.04825	3.12824	3.14908	2.90666	3.47294	3.0896	3.064	3.09286	2.90144	3.17015	2.82028	3.12108
292	MICRO.13284.C1	PGSC0003DMB102000205	Pot_ch12	100	187491	187772	Electron transfer flavoprotein ubiquinone oxidoreductase	2.68998	2.8932	2.89108	2.75479	2.85011	2.90121	2.9104	2.78232	2.76418	2.90331	2.95438	2.94205	2.82487	2.82921	2.79373	2.85907	2.7061	2.70456	2.87154	2.88051	2.86502	2.79735	2.70535	2.90689	2.71826	2.76151	2.80678	2.74954	2.84571	2.75432	2.95709	2.75577	2.96024	2.77757	2.9979	2.75416	2.85762	2.88012	2.87243	2.81116	2.74155	2.7874
293	MICRO.4029.C2	PGSC0003DMB000000591	Pot_ch07	95.67	146591	147421	Glucose-6-phosphate/phosphate translocator 1, chloroplast	2.94345	2.93782	2.94205	2.99567	3.01392	3.09133	3.10197	2.92152	3.01601	2.99574	2.92814	3.05771	3.0983	2.89657	2.99599	3.04825	2.935	3.13296	2.99124	3.00951	3.0255	2.96229	2.98784	3.07404	2.91927	3.06111	2.91562	2.99088	3.02844	3.11302	3.06689	3.14311	3.0046	2.97876	2.93561	2.98689	3.04213	3.0836	2.96002	3.06031	3.05284	3.07823
296	MICRO.13662.C1	PGSC0003DMB000000303	Pot_ch08	97.49	762026	760834	Carotenoid cleavage dioxygenase 4	3.19631	3.97041	3.60387	3.44597	3.32103	3.26127	3.27356	3.2729	3.62345	3.44554	3.89285	3.4647	3.40229	3.4558	3.62861	3.35113	3.48793	3.58732	3.12761	3.29085	3.45057	3.38818	3.34022	3.5066	3.2947	3.42157	3.19951	3.32116	3.32691	3.24591	3.45149	3.42392	3.5518	3.44496	3.72731	3.42051	3.33768	3.27166	3.36228	3.36963	3.20715	3.20755
300	ACDA00927F03.T3m.scf	PGSC0003DMB000000147	Pot_ch08	91.03	1028584	1028432	Ubiquitin carrier protein	3.72294	3.64485	3.7763	3.65401	3.48901	3.55162	3.55293	3.66432	3.62255	3.71715	3.67939	3.59072	3.50184	3.56325	3.64751	3.7452	3.70644	3.72387	3.46704	3.65421	3.46578	3.56418	3.71152	3.63264	3.67494	3.78571	3.63239	3.62926	3.57367	3.68669	3.65133	3.58494	3.738	3.71107	3.51789	3.48689	3.47125	3.70594	3.78944	3.69822	3.57893	3.58623
302	STMHY21TV	PGSC0003DMB000000015	Pot_ch01	99.76	1134193	1135036	Heat shock protein binding protein	2.91732	2.92549	2.91515	2.93922	2.84436	2.89748	2.84924	2.88437	2.9541	2.89028	2.90069	2.88143	3.02374	2.92655	2.9805	2.89796	2.9634	2.96952	2.89156	2.87289	2.91927	2.96598	2.85628	2.89307	2.92161	2.88337	2.83784	2.88516	2.90485	2.86787	2.8329	2.80371	2.88358	2.86581	2.90308	2.86711	2.86761	2.89579	2.90151	2.92725	2.95674	2.86566
305	POAED31TP	PGSC0003DMB000000055	Pot_ch03	99.44	1149220	1149041	Afc	2.52752	2.57012	2.50827	2.49087	2.41445	2.50457	2.48433	2.28727	2.50717	2.51502	2.56855	2.46251	2.61616	2.46571	2.67768	2.41362	2.55469	2.53376	2.48477	2.5402	2.68037	2.58796	2.25613	2.45565	2.47631	2.52768	2.43547	2.43389	2.57614	2.52385	2.47014	2.37931	2.4818	2.54846	2.53168	2.5156	2.35139	2.52805	2.53208	2.51771	2.422	2.42809
307	MICRO.10736.C1	PGSC0003DMB000000136	Pot_ch01	99.47	1043265	1043451	Endoplasmic reticulum-Golgi intermediate compartment protein	2.91646	2.78175	2.90266	2.85422	2.88715	2.92268	3.00363	2.87583	2.86064	2.93297	2.79025	2.91284	3.03395	2.86357	2.77124	2.92679	2.85667	3.05668	2.9597	2.97137	2.91988	3.013	2.88665	2.96844	2.86378	2.94235	2.83571	2.90362	2.88703	3.01199	2.93711	2.93868	2.94338	2.84173	2.82607	2.95332	2.93415	2.98605	2.90942	2.91331	2.95824	2.94984
308	bf_ivrootxx_0038b04.t3m.scf	PGSC0003DMB000000008	Pot_ch10	93.04	3743222	3742877	LRR protein	3.0124	3.29402	3.09427	2.95358	2.87611	3.02383	3.00593	2.86888	2.99832	3.13408	2.98557	3.09037	3.1121	3.06161	3.15902	3.13249	3.0633	3.0825	2.85054	2.99751	3.10897	3.22578	2.81937	3.07877	2.8841	3.00928	3.0848	2.81603	3.05497	3.09225	2.97871	2.97519	2.97336	3.16502	2.95552	3.20945	3.05658	2.98711	3.09372	3.04015	2.94052	3.02093
309	MICRO.7919.C1	PGSC0003DMB000000392	Pot_ch11	99.71	190677	190336	Membrane protein (ISS)	2.7506	2.86216	2.72747	2.87911	2.87063	2.79192	2.66547	2.66861	2.91914	2.74045	2.92733	2.7105	2.76105	2.68	2.92108	2.64086	2.7988	2.71057	2.84255	2.90113	2.78832	2.68561	2.61791	2.84286	2.74305	2.87319	2.81811	2.73804	2.82156	2.79789	2.70528	2.58372	2.61745	2.82947	2.96494	2.79398	2.78261	2.70099	2.67136	2.89073	2.70468	2.68398
315	MICRO.12871.C1	PGSC0003DMB000000132	Pot_ch08	98.51	1016568	1015694	F-box/ankyrin repeat protein SKIP35	2.61778	2.66578	2.72948	2.83214	2.55841	2.69334	2.65372	2.5744	2.79941	2.73215	2.67598	2.68158	2.6822	2.68238	2.69815	2.67606	2.66076	2.83363	2.54161	2.6348	2.77212	2.66606	2.57977	2.7139	2.56765	2.69174	2.49871	2.60874	2.73608	2.62175	2.61485	2.5742	2.72821	2.65077	2.63515	2.6563	2.60363	2.66854	2.66811	2.66304	2.6938	2.61233
318	MICRO.5528.C3	PGSC0003DMB000000008	Pot_ch10	97.8	3236952	3235512	Fasciclin-like arabinogalactan protein 14	3.16231	2.91845	2.87464	3.25718	3.16132	3.12576	2.99776	3.17993	3.11345	3.12376	2.81364	3.00186	3.08903	2.97629	3.02279	2.96931	2.99072	3.05075	3.12207	3.00482	2.91515	2.81988	2.98858	3.0723	3.08522	2.95416	3.09748	3.0646	3.06812	3.12411	3.21868	2.93217	3.05015	3.11901	3.16008	3.07767	3.10484	2.97571	2.89283	3.17147	3.10748	2.98301
320	MICRO.9575.C2	PGSC0003DMB101000020	Pot_ch02	98.75	987478	987239	Salt-tolerance protein	3.13668	3.4634	3.30204	3.29201	3.16956	3.38818	3.12824	3.31885	3.41888	3.46548	3.38053	3.38968	3.1885	3.25411	3.50958	3.23545	3.34132	3.3113	3.26808	3.33559	3.24426	3.14711	3.30011	3.43496	3.23575	3.41076	3.31223	3.27933	3.51274	3.37286	3.35037	3.26514	3.40036	3.38486	3.42392	3.2535	3.20806	3.40912	3.26383	3.46119	3.32089	3.29666
325	MICRO.14594.C1	PGSC0003DMB000000082	Pot_ch02	98.96	642698	643083	Gene of unknown function	2.33808	2.05284	2.18414	2.13399	2.11497	2.12008	2.14632	2.03042	2.07372	2.30137	2.14997	2.06315	2.31629	2.1621	2.17293	2.05015	2.01494	2.00606	2.25345	2.01158	1.9777	2.01957	2.07852	2.09814	2.30742	2.07349	2.16182	2.15687	2.0579	2.05861	2.02452	1.94566	2.05607	2.03353	2.10648	1.96824	2.0442	2.0619	2.02452	2.05153	2.09187	2.10494
327	MICRO.7955.C1	PGSC0003DMB101000020	Pot_ch02	99.55	916144	915697	Conserved gene of unknown function	2.29169	2.32095	2.32594	2.1556	2.32221	2.31921	2.3714	2.28611	2.15141	2.25061	2.13127	2.3594	2.28509	2.32985	2.12889	2.32566	2.1931	2.20635	2.27524	2.33057	2.2839	2.29572	2.20337	2.35376	2.33453	2.29529	2.35582	2.29278	2.38941	2.22158	2.38724	2.22509	2.33808	2.22393	2.35133	2.21081	2.21665	2.3472	2.30714	2.29401	2.29511	2.20255
330	cSTA37J14TH	PGSC0003DMB000000431	SL2.10ch04	100	388981	389087	Transcription factor BIM2	2.1922	2.25516	2.1986	2.18677	2.14161	2.23355	2.20218	2.18518	2.37887	2.21049	2.21144	2.3263	2.34612	2.26249	2.16328	2.21835	2.19317	2.24167	2.19254	2.26189	2.20764	2.18692	2.16441	2.29111	2.2287	2.20781	2.19681	2.23516	2.22346	2.26335	2.28264	2.1438	2.26784	2.23203	2.29119	2.18471	2.20877	2.2727	2.25374	2.21016	2.26683	2.21497
350	MICRO.2286.C101	No Significant Hit	#N/A	NA	NA	NA	Gene of unknown function	2.73853	2.61291	2.00904	1.89803	2.67078	2.20047	2.24029	1.98248	2.21447	2.57614	2.60164	2.18855	2.69715	2.07841	2.65383	2.5022	2.07307	2.0473	2.75515	2.68829	2.71612	2.14191	2.18186	2.61395	2.27593	2.65402	2.28324	2.26764	2.22095	2.12361	2.69399	2.04326	2.20996	2.709	2.71139	2.58804	2.04764	2.73323	2.56746	2.03689	2.69005	2.26892
351	bf_acdaxxxx_0062b06.t3m.scf	PGSC0003DMB000000575	SL2.10ch06	96.14	107452	106937	Conserved gene of unknown function	2.49671	2.60371	2.85311	2.46887	2.44463	2.11229	2.68201	2.28762	2.64358	2.21353	2.66854	2.32396	2.14109	2.64349	2.45488	2.35302	2.96167	2.44788	2.51512	2.38231	2.88921	2.61778	2.10792	2.29119	2.61	2.61403	2.6946	2.11881	2.26175	2.56804	2.35302	2.35944	2.52248	2.45427	2.34393	2.53482	2.09174	2.28027	2.93194	2.12421	2.11148	1.91216
352	MICRO.2018.C2	different hits	#N/A	99.09	1784024	1783695	Protein kinase	3.88038	3.96949	3.94923	3.81955	3.95356	3.94868	3.87745	3.93642	4.05325	3.94645	3.84207	3.94689	3.91033	3.93207	3.92356	3.89012	3.85016	3.90479	3.89814	3.92437	3.93385	3.89433	3.87542	4.02052	3.93593	3.89633	3.8699	3.99358	4.03534	3.9925	3.89814	3.8812	3.97364	3.9408	4.00673	3.85059	3.92549	3.85016	3.95157	3.97954	3.86645	3.85016
354	bf_stolxxxx_0055h06.t3m.scf	PGSC0003DMB000000379	Pot_ch10	98.29	412185	412358	NADH-glutamate dehydrogenase	2.50831	2.6905	2.44434	2.55333	2.57199	2.58661	2.6304	2.36683	2.41634	2.61017	2.53047	2.50637	2.64134	2.3488	2.60746	2.49753	2.21535	2.52406	2.48297	2.61151	2.60544	2.49177	2.39597	2.53951	2.3504	2.61681	2.49236	2.48799	2.50194	2.58776	2.69058	2.55297	2.50471	2.65459	2.69063	2.60835	2.46893	2.58347	2.33122	2.56601	2.55954	2.44725
355	bf_arrayxxx_0042f11.t7m.scf	PGSC0003DMB000000076	Pot_ch07	99.13	1665209	1664869	EH-domain-containing protein	2.83003	2.55565	2.69774	2.66048	3.03452	2.78672	2.79303	3.00225	2.59144	2.9762	2.62856	2.91263	2.76022	2.64746	2.81116	2.73001	2.48213	2.67808	3.05622	2.99727	2.68783	2.72671	2.99296	2.92012	2.77218	2.71332	2.76356	3.08177	2.75754	3.13317	2.66868	2.48069	2.68586	2.91359	2.80659	2.56222	3.0436	2.7807	2.60516	2.94158	2.80795	3.0045
356	MICRO.7920.C2	PGSC0003DMB000000367	Pot_ch11	99.31	417748	418182	Armadillo/beta-catenin-like repeat family protein	2.48208	2.2048	2.26855	2.19498	2.23271	2.30421	2.26751	2.07503	2.14284	2.21906	2.22655	2.15171	2.30701	2.27364	2.35856	2.17308	2.21975	2.12472	2.23455	2.1736	2.21814	2.17019	2.12263	2.18577	2.3155	2.29278	2.27716	2.24065	2.19243	2.30976	2.14089	2.19963	2.15959	2.24097	2.21368	2.14753	2.15915	2.19464	2.16379	2.12796	2.1732	2.22758
358	bf_mxflxxxx_0004e06.t3m.scf	PGSC0003DMB000000261	Pot_ch04	99.53	438879	439090	Conserved gene of unknown function	2.69539	2.64466	2.63053	2.66414	2.71377	2.67819	2.58979	2.5523	2.64412	2.71863	2.71355	2.60121	2.64746	2.69785	2.6524	2.6663	2.65541	2.6574	2.77383	2.66981	2.48384	2.49133	2.74155	2.64515	2.68355	2.72562	2.83818	2.78659	2.76856	2.64497	2.67191	2.63436	2.66883	2.58135	2.62156	2.61863	2.65577	2.74748	2.77371	2.61128	2.7259	2.62797
360	MICRO.3798.C1	PGSC0003DMB000000040	Pot_ch03	100	2242327	2242090	Isochorismatase family protein rutB	2.66539	3.08839	2.92294	2.64646	2.80196	2.69627	2.81758	2.76487	2.7259	2.86335	2.84207	2.91687	2.86844	2.8859	2.87138	NA	2.68201	2.65712	2.81565	2.91522	2.88905	2.81957	2.81094	2.88877	2.70462	2.85966	2.98337	2.88065	2.73804	2.74874	2.85412	2.89087	2.88143	2.87258	2.97554	2.8696	2.82149	2.82193	2.93403	2.65229	2.81838	2.83367
371	SSBT004C12x.scf	PGSC0003DMB102000141	Pot_ch02	96.15	184516	184415	Katanin p60 ATPase-containing subunit	3.2628	3.23148	2.50691	2.81375	3.34356	2.60863	2.60098	2.7103	2.82537	2.6648	3.28276	3.42536	3.20704	2.30814	2.67184	3.31811	2.45109	2.63732	3.22047	3.40464	3.28204	2.77371	2.84125	3.30782	2.53022	3.24294	2.63149	2.64796	2.59317	2.66153	3.48104	2.80631	2.52962	3.29988	3.44318	2.86335	2.88381	2.51647	3.24118	2.75005	3.21578	2.71297
372	ACDA03668B08.T3m.scf	PGSC0003DMB101000137	Pot_ch11	94.02	510993	511106	--	5.13825	4.85923	4.94815	5.10839	4.80524	5.10004	4.87104	4.73154	4.91874	5.02517	5.00175	4.99668	4.96129	5.0306	5.10839	5.12722	4.87948	4.96129	5.0575	4.9676	5.0199	4.97134	4.82977	4.93131	5.22364	5.16183	5.17336	5.09121	4.94815	4.99668	5.07313	4.99173	5.00718	4.90105	5.04512	4.52667	4.88759	4.95615	4.73494	5.01345	4.88759	5.08155
377	SSBT005E20x.scf	PGSC0003DMB000000338	Pot_ch10	90	474402	474539	--	2.27637	1.88337	2.2748	2.2862	2.40899	2.36023	1.97984	2.24961	1.96807	1.88179	2.20059	1.87944	2.30499	1.80558	1.87279	1.96398	1.91924	1.88337	2.43723	2.33995	1.94893	2.07593	2.20511	2.22276	2.31232	2.31205	1.93879	2.46878	2.3044	2.38468	2.3852	1.86567	1.79141	2.25085	2.2883	2.09704	1.99769	1.86739	2.20802	1.88673	2.33699	1.88883
380	MICRO.13938.C1	PGSC0003DMB102000083	Pot_ch02	100	495853	496274	Conserved gene of unknown function	2.93373	3.31378	3.65608	3.31281	3.00574	3.36023	3.09548	3.09686	3.48641	3.4006	3.24634	2.95928	3.18173	3.26136	3.4399	3.0219	3.69182	3.34897	3.10261	3.07838	3.40116	3.12654	3.22182	3.17195	3.32129	3.14349	3.20443	3.31366	3.44465	3.3784	3.03189	3.27091	3.15882	3.13476	3.07573	3.12948	3.33098	3.19572	3.09012	3.17946	3.14367	3.16745
381	MICRO.14.C1	PGSC0003DMB000000244	Pot_ch02	96.51	367205	367651	Fructokinase 3	2.1868	2.1094	2.21758	2.22404	2.15345	2.17067	2.25332	2.16441	2.20187	2.06801	2.09064	2.2331	2.2634	1.92825	2.04053	2.1531	1.98808	2.26033	2.10266	2.14083	2.18739	2.44111	2.108	2.24933	2.23578	2.20485	2.02813	2.12164	2.20858	2.23751	2.1822	2.22133	2.01907	2.1986	2.08187	2.04357	2.29261	2.03674	2.13527	2.22377	2.02302	2.10769
383	BF_TUBSXXXX_0010F05_T3M.SCF	PGSC0003DMB000000252	Pot_ch07	98.92	22372	22649	--	2.62546	1.809	2.55598	1.82843	2.55831	1.79826	1.89599	1.81354	1.79826	2.5017	2.39153	1.81016	1.73017	2.59672	1.74916	1.88481	1.78733	1.77528	1.79012	1.79862	1.77751	2.58496	2.51048	1.80498	2.58434	2.5939	2.57432	2.61403	1.77177	2.68604	1.79862	2.62023	2.47047	2.50471	2.36614	1.78366	1.82357	1.80738	1.77058	2.52459	2.59542	1.80128
385	MICRO.10018.C1	PGSC0003DMB000000160	Pot_ch12	96.87	946862	945620	Wall-associated kinase	2.25252	2.29364	2.30499	2.38752	2.08578	2.11349	2.22925	2.27855	2.4086	2.14256	2.2935	2.18858	2.36468	2.43881	2.56711	2.40025	2.53062	2.39956	2.29333	2.43104	2.29606	2.38377	2.21309	2.56108	2.25785	2.42271	2.58243	2.28147	2.09273	2.27965	2.43644	2.33985	2.29985	2.53391	2.43925	2.48619	2.10309	2.51831	2.47642	2.13871	2.31733	2.30821
386	MICRO.10802.C1	PGSC0003DMB000000345	Pot_ch06	99.78	220804	221262	Aspartic proteinase nepenthesin-2	2.62552	2.5927	2.63228	2.83763	2.71835	2.85783	2.97303	2.77807	2.66564	2.85103	2.22369	2.89224	2.88028	2.95518	2.60448	3.00079	2.56393	2.84085	2.67929	2.96561	2.74943	2.80292	2.82788	2.87575	2.5383	2.60914	2.75855	2.84685	3.0298	2.77538	2.89142	2.84499	2.70736	2.81587	2.67658	2.89612	2.95793	2.97545	2.52601	2.93692	2.96977	3.0543
387	MICRO.5158.C6	PGSC0003DMB000000008	Pot_ch10	99.07	2846724	2846296	Valacyclovir hydrolase	2.15769	2.39174	2.08417	2.27737	2.21497	2.26527	2.16773	2.1373	2.04847	2.29885	2.15418	2.23972	2.32486	2.14284	2.23163	2.22773	2.05127	2.12211	2.04579	2.2136	2.13965	2.13819	2.06463	2.1641	2.0606	2.03549	2.30747	2.12653	2.14571	2.26877	2.31175	2.18667	2.14936	2.23087	2.18652	2.22886	2.2447	2.25714	2.15197	2.10298	2.10779	2.12472
388	MICRO.10382.C1	PGSC0003DMB000000150	Pot_ch06	99.24	328473	328079	STY-L protein	3.27398	3.18584	3.25079	3.27112	3.14178	3.19181	3.15685	3.30216	3.20451	3.2995	3.20046	3.22135	3.27347	3.23112	3.16909	3.24958	3.2112	3.26213	3.16724	3.23405	3.24885	3.23648	3.26534	3.2038	3.22323	3.19929	3.14427	3.23898	3.27574	3.18035	3.15529	3.19462	3.25637	3.25553	3.15794	3.16142	3.2039	3.2542	3.2596	3.24426	3.30827	3.31103
390	MICRO.16392.C1	PGSC0003DMB000000136	Pot_ch01	97.32	1354020	1353251	Multiprotein bridging factor ER24	2.57303	3.16212	2.81818	2.80591	2.61494	3.13687	2.81317	2.90069	2.8735	3.07651	3.68717	2.45002	2.72747	3.06024	3.04673	2.85914	2.90039	2.60371	2.94733	2.79169	2.8395	2.65071	2.62003	2.9478	2.87464	2.96614	2.95882	2.67191	3.04789	3.14757	2.94322	2.77849	2.91297	3.00489	3.08655	2.7313	2.76179	2.85134	2.94588	2.93251	2.76527	2.8825
393	STMCP93TV	No Significant Hit	#N/A	NA	NA	NA	Late blight resistance protein	2.56643	2.38951	2.7103	2.62839	2.48217	2.53068	2.57044	2.63884	2.60711	2.68238	2.93692	2.56099	2.52351	2.88431	2.67191	2.70705	2.78872	2.54307	2.58372	2.61902	2.26751	2.63489	2.67286	2.7062	2.54732	2.52325	2.66651	2.7139	2.60821	2.77599	2.74954	2.13573	2.15141	2.2541	2.25432	2.66356	2.47391	2.60972	2.29474	2.62839	2.45461	2.62868
395	MICRO.5505.C1	PGSC0003DMB000000188	Pot_ch08	99.43	478940	479291	Conserved gene of unknown function	3.4802	3.20171	3.48743	3.34837	3.48401	3.54443	3.61512	3.3709	3.41967	3.38749	3.18555	3.34008	3.52903	3.50528	3.40438	3.34871	3.26904	3.36321	3.57464	3.44655	3.4714	3.41151	3.39106	3.47586	3.55764	3.51948	3.37311	3.4576	3.45313	3.59905	3.25542	3.35517	3.31954	3.44627	3.2033	3.29907	3.47529	3.36011	3.34228	3.38861	3.46237	3.39574
396	MICRO.523.C1	PGSC0003DMB000000008	Pot_ch10	100	3347090	3347267	Ubiquitin carboxyl-terminal hydrolase	2.55036	2.53603	2.59508	2.81012	2.56931	2.63199	2.55672	2.51927	2.54766	2.597	2.58776	2.59375	2.69432	2.5593	2.52692	2.51535	2.4714	2.61616	2.57131	2.64063	2.60564	2.47444	2.49637	2.5781	2.48591	2.62782	2.41877	2.56108	2.56042	2.59182	2.5742	2.50307	2.56462	2.73776	2.56667	2.53346	2.49177	2.59348	2.57572	2.52752	2.58281	2.57743
397	bf_arrayxxx_0053a08.t7m.scf	PGSC0003DMB000001127	#N/A	95.54	17542	17432	Metallocarboxypeptidase inhibitor	2.39293	2.37091	2.34901	2.78919	2.20495	2.282	2.24846	2.74776	2.44413	2.47298	2.36703	2.6353	2.49915	2.35527	2.36142	2.7107	2.87691	2.43554	2.11934	2.85134	2.60126	2.59155	2.43871	2.74657	2.25202	2.3879	2.22704	2.45746	2.73287	2.01957	2.39228	2.10682	2.51439	2.03372	2.28271	2.58017	2.17778	2.29572	3.06608	1.9971	2.25319	2.54711
399	BF_TUBSXXXX_0051F09_T3M.SCF	No Significant Hit	#N/A	NA	NA	NA	--	1.70005	1.78603	2.50831	2.8004	2.453	1.75464	1.79086	1.72179	2.50721	1.74127	2.63451	2.54278	2.32493	1.74742	2.52928	2.51546	2.64412	2.3822	1.73764	2.45187	2.44463	2.28246	2.2771	2.41683	2.41566	2.38795	1.7126	2.39198	2.56462	1.74916	1.76382	1.69153	1.73452	2.53853	1.71761	2.4973	1.69342	1.71964	1.69942	1.73698	2.49037	2.42813
402	bf_ivrootxx_0039e06.t3m.scf	different hits	#N/A	NA	NA	NA	TRANSPORT INHIBITOR RESPONSE 1 protein	2.48856	2.53612	2.24052	2.75775	2.50969	2.17074	2.24313	2.54518	2.45505	2.51399	2.21784	2.54101	2.51662	2.48141	2.31737	2.27176	2.46153	2.45282	2.24628	2.46919	2.55658	2.48911	2.22071	2.55515	2.54278	2.41668	2.52348	2.29281	2.21619	2.44789	2.2771	2.45971	2.23793	2.48919	2.58161	2.4464	2.44359	2.18853	2.55004	2.50827	2.19821	2.48356
405	MICRO.13445.C1	PGSC0003DMB000000055	Pot_ch03	97.54	1260002	1260367	Cytochrome P450 71A4	2.76006	3.2851	3.03023	3.23554	3.09883	3.14379	2.69058	3.17345	3.20261	3.05557	3.5221	3.24562	2.96078	3.02801	3.46548	2.94727	2.98239	3.01972	3.11546	3.14593	2.92459	2.5383	2.93463	3.26486	2.88215	3.22904	3.12896	2.95697	2.98226	2.81587	3.28266	3.03718	3.27269	3.2131	3.50328	3.0218	2.90174	3.09055	2.80511	3.23836	3.10996	3.01901
406	MICRO.15791.C1	PGSC0003DMB000000004	Pot_ch02	99.64	3368588	3369421	ATP binding protein	2.75248	2.92759	2.86861	2.8185	2.82279	2.894	2.89647	2.8285	2.71738	2.75979	2.57748	2.97359	2.91515	2.83321	2.74429	2.77909	2.70951	2.7122	2.7912	2.79514	2.86734	2.84052	2.73472	2.88789	2.87473	2.77229	3.04288	2.81356	2.75504	2.77377	2.91948	2.7064	2.85488	2.69755	2.73853	2.68313	2.73517	2.85695	2.85371	2.86091	2.72094	2.72526
407	MICRO.10188.C1	PGSC0003DMB000000177	Pot_ch09	98.7	836847	836465	Peptidyl-prolyl cis-trans isomerase CYP21-3, mitochondrial	2.93541	1.73921	2.78934	1.76592	1.77467	2.77424	3.19075	3.13678	2.73741	2.83763	2.64466	2.59381	2.89122	2.86837	2.68823	1.72102	2.72178	2.7689	2.84325	2.86689	2.7765	3.05908	2.12597	3.05968	2.86546	2.78379	3.15777	1.81693	1.79086	3.16811	2.79357	2.78984	3.07997	1.87798	2.79908	3.027	3.07058	3.11818	2.73538	2.80073	1.74291	2.83797
408	cSTB23O19TH	PGSC0003DMB000000652	Pot_ch07	100	78450	78078	Multicopper oxidase	2.97972	2.34761	2.91394	2.91453	3.00363	2.90794	3.06922	2.87662	2.76705	2.87355	2.11141	2.93102	3.01812	2.79453	2.48823	3.03101	2.64921	3.09702	2.98892	3.0217	2.95058	3.05622	3.04281	2.74335	2.87989	2.97813	2.78759	3.05605	2.90492	3.07321	2.96254	2.99463	2.85311	2.88805	2.4671	2.8574	2.92375	3.03626	2.65565	2.87154	3.05344	3.03616
409	MICRO.14804.C1	PGSC0003DMB000000543	Pot_ch05	97.86	192205	191600	Acetyltransferase, GNAT family protein	2.54087	2.84941	2.87376	2.66826	2.81711	2.76044	2.79311	2.54101	2.79716	2.81774	2.44277	2.49137	2.54107	2.58959	2.74895	2.53248	2.80826	2.70462	2.59889	2.52332	2.88192	2.78163	2.73323	2.62622	2.80405	2.75077	2.74827	2.82339	2.54752	2.61039	2.52172	2.62782	2.73287	2.69028	2.84038	2.43731	2.6072	2.44021	2.58504	2.71117	2.71533	2.44073
410	MICRO.5254.C1	PGSC0003DMB000000004	Pot_ch02	99.77	714523	713638	Zinc finger protein	3.01467	3.16483	3.10254	2.92198	3.09898	2.9903	2.96478	2.99608	3.01877	3.08522	3.04993	3.06896	3.01484	3.02149	2.9836	3.09722	3.05788	3.02157	3.06102	3.18131	3.15184	3.11964	2.97644	3.14757	3.05451	3.03386	3.09294	3.05702	3.01793	2.98784	3.1984	2.93231	3.04288	2.99845	3.20965	2.96614	2.92511	3.02216	3.15713	3.02956	2.99776	2.99115
413	MICRO.13781.C1	PGSC0003DMB000000073	Pot_ch01	100	660732	660412	UNC-50 family protein	3.01441	2.90282	3.00851	2.85819	2.90949	3.02829	3.0404	3.04206	3.00097	3.01184	2.8243	3.01024	2.99805	2.99479	2.83598	3.03212	2.93403	3.00994	3.06689	3.03212	3.01641	2.99657	2.95771	2.98574	2.97794	2.99463	3.03452	3.03133	3.02649	3.03836	3.03655	2.90339	2.96818	2.96509	2.90398	2.91352	3.00428	3.04154	2.94259	2.98892	2.98526	2.98111
416	MICRO.8570.C2	PGSC0003DMB000000068	Pot_ch01	100	1920601	1921165	Conserved gene of unknown function	3.47763	3.75762	3.65901	3.41258	3.32891	3.44465	3.41398	3.57367	3.40426	3.4524	3.5681	3.57229	3.42605	3.47908	3.47107	3.37474	3.4714	3.3019	3.47466	3.48449	3.3936	3.28873	3.39888	3.55692	3.63439	3.42334	3.6299	3.42619	3.42593	3.40464	3.44834	3.27166	3.46061	3.3467	3.78755	3.54731	3.30011	3.23199	3.74146	3.40337	3.39574	3.36135
417	MICRO.9934.C1	PGSC0003DMB000000032	Pot_ch04	98.37	1099337	1098724	Krox	2.22714	2.25132	2.51462	2.15995	2.16493	2.43036	2.35173	2.21041	2.24264	2.23367	2.25635	2.26249	2.41996	2.56425	2.11846	2.16023	2.53741	2.34851	2.30254	2.24762	2.59809	2.35968	2.20728	2.32834	2.36271	2.35226	2.19202	2.23523	2.57024	2.41677	2.22704	2.13317	2.30585	2.36263	2.3193	2.23433	2.2194	2.24414	2.47306	2.28239	2.28605	2.1844
435	SDBN003F21u.scf	PGSC0003DMB000000087	Pot_ch06	97.69	1678687	1678558	Zinc finger protein	2.33811	2.44675	2.23771	2.22406	2.24048	2.30957	2.34242	2.23024	2.29766	2.31775	2.40749	2.35944	2.32295	2.26256	2.27384	2.25118	2.21542	2.20854	2.28252	2.32685	2.28555	2.1934	2.18991	2.33844	2.26175	2.25165	2.29208	2.25366	2.30747	2.24824	2.35458	2.23278	2.30428	2.31315	2.37457	2.2227	2.29265	2.31476	2.28056	2.3019	2.29994	2.32652
436	MICRO.12083.C1	PGSC0003DMB000000047	Pot_ch07	99.76	1439514	1440344	Conserved gene of unknown function	2.99455	2.95917	2.91972	2.91631	2.98598	2.91297	2.87849	2.97819	2.9127	2.91174	2.93146	2.92177	2.95897	2.89827	2.92248	2.91687	2.85192	2.90597	2.94945	2.99097	2.9477	2.99351	2.90016	2.93931	2.94634	2.87043	2.98704	2.99861	2.9581	2.95178	3.04196	2.90431	2.95568	2.93508	3.0791	2.92368	2.8735	2.97886	2.90355	2.95438	2.97292	2.98821
441	MICRO.15459.C1	PGSC0003DMB000000096	Pot_ch07	99.57	1100561	1100791	Alpha galactosidase	1.82166	2.59752	2.1585	1.88883	1.86202	1.97877	2.01128	1.91401	2.07735	1.94412	2.56979	1.86118	2.00564	2.29865	2.16784	2.17778	2.33238	1.93798	2.01907	2.01233	2.22064	1.87067	1.71622	2.41483	2.04135	1.96851	2.01013	1.88028	2.06178	1.98147	1.87798	2.0225	1.83783	1.93965	2.42664	2.11616	1.9871	1.89082	2.34382	2.1269	1.86801	1.74742
442	MICRO.15127.C1	PGSC0003DMB000000164	Pot_ch04	96.35	510173	510977	Periplasmic beta-glucosidase	3.59777	3.351	3.45509	3.52143	3.51879	3.51569	3.66056	3.63439	3.29976	3.51308	2.81259	3.40253	3.71017	3.58928	3.3582	3.67183	3.26644	3.31083	3.34938	3.5484	3.67858	3.51997	3.41967	3.56381	3.5625	3.67381	3.52229	3.55147	3.37248	3.34396	3.49857	3.55428	3.49773	3.66338	3.43052	3.45554	3.45992	3.24084	3.4622	3.51655	3.37604	3.65654
443	MICRO.12778.C1	PGSC0003DMB000000097	Pot_ch12	99.81	551749	551229	RBP50	3.38079	3.32586	3.30178	3.29621	3.37374	3.30423	3.30133	3.23629	3.32732	3.26558	3.31339	3.26926	3.40765	3.28086	3.28118	3.35086	3.23535	3.30652	3.39774	3.36174	3.31116	3.34257	3.27542	3.3288	3.37004	3.34938	3.37772	3.41193	3.29753	3.38067	3.31083	3.34268	3.3192	3.34396	3.35238	3.23586	3.24815	3.3192	3.24223	3.20272	3.36243	3.35432
451	MICRO.3092.C1	PGSC0003DMB000000062	Pot_ch03	96.76	2159738	2159555	Kinase	2.35641	2.52289	2.37244	2.40162	2.3744	2.54745	2.39117	2.31168	2.58207	2.53991	2.72382	2.38831	2.47612	2.41987	2.66712	2.30234	2.41455	2.47609	2.45119	2.48856	2.49381	2.34425	2.28458	2.55399	2.4213	2.50271	2.38783	2.33765	2.55456	2.49671	2.34543	2.36071	2.51691	2.41588	2.6511	2.32238	2.40418	2.48297	2.42528	2.59638	2.39927	2.42574
456	MICRO.15474.C1	PGSC0003DMB000000076	Pot_ch07	99.16	1203337	1202741	Stress response protein nst1	2.4174	1.86801	2.20583	2.21992	2.17478	2.31654	2.20526	2.17112	1.96824	2.11526	1.806	2.18471	2.27719	2.01522	1.92125	2.12263	1.82479	2.0817	2.26884	2.05091	2.13452	2.22685	2.20872	1.95124	2.25798	2.2054	2.06948	2.22695	2.10526	2.23758	2.36512	2.18487	2.18559	2.10234	1.90201	1.90125	2.14469	2.16441	1.86298	1.94589	2.31789	2.30377
460	MICRO.2219.C5	PGSC0003DMB000000177	Pot_ch09	97.3	215610	215757	Phenylalanine ammonia-lyase	2.84851	2.50307	2.36512	2.9677	2.98948	2.86601	2.75979	2.99861	3.10204	3.14536	2.83887	3.09686	2.83504	2.47422	3.3453	2.73836	2.43402	2.83655	2.94259	3.28608	2.61644	2.76648	2.73287	3.16909	2.63539	2.92785	3.07427	2.90934	2.85596	2.92611	3.26101	3.07625	3.09748	3.08043	3.28107	2.92846	3.04556	2.99621	2.31825	3.24958	2.86761	3.23856
462	MICRO.13915.C1	PGSC0003DMB000000660	Pot_ch06	98.63	91341	91049	DNA binding protein	3.25979	3.20003	3.26859	3.30609	3.31586	3.35026	3.24878	3.31036	3.51602	3.37918	3.12348	3.27398	3.29412	3.52194	3.0896	3.50852	3.43453	3.32481	3.47924	3.35772	3.22353	3.21468	3.32904	3.28529	3.36674	3.25464	3.26429	3.37918	3.392	3.45205	3.28435	3.31825	3.24591	3.24344	3.10221	3.38588	3.35037	3.33461	3.04513	3.22353	3.42238	3.32654
465	MICRO.2814.C1	PGSC0003DMB000000032	Pot_ch04	99.9	2456548	2457533	3-hydroxy-3-methylglutaryl coenzyme A reductase	2.88516	2.57506	2.80455	2.7391	2.6912	2.77904	2.91297	2.65209	2.77977	2.69156	2.33215	2.67143	2.86937	2.99489	2.56399	3.01158	2.8825	2.84144	2.7213	2.63288	2.96064	2.86206	2.65641	2.60078	2.86573	2.64845	2.66076	2.77904	2.76179	2.86021	2.73759	2.60527	2.44619	2.83448	2.42213	2.61894	2.86318	2.76089	2.90777	2.76553	2.82954	2.80905
468	MICRO.12938.C1	PGSC0003DMB000000385	Pot_ch10	97.28	325148	326356	Conserved gene of unknown function	2.3391	2.45165	2.18946	2.45398	2.42253	2.40725	2.41483	2.47796	2.41609	2.42387	2.40756	2.50383	2.24433	2.30088	2.47517	2.40625	2.16118	2.38873	2.38611	2.43455	2.21395	2.22695	2.38492	2.42216	2.31995	2.26092	2.56847	2.39963	2.32277	2.31364	2.53328	2.64113	2.50492	2.41819	2.50068	2.21095	2.30223	2.51247	2.17159	2.58868	2.4221	2.44034
469	MICRO.695.C6	PGSC0003DMB000000279	Pot_ch06	99.41	178185	179031	ATP binding protein	3.13019	2.74797	3.10546	3.06744	3.10072	3.06888	3.08661	3.15015	3.01607	3.16203	2.52629	3.03991	3.16628	3.10788	2.85945	3.05813	2.98065	3.11238	3.06076	3.07777	3.05855	3.12141	3.12115	2.99489	3.09641	3.12744	2.9769	3.13092	2.95866	3.06274	2.95979	3.10116	2.93835	3.02436	2.83612	3.11091	3.09261	3.08935	2.98346	3.06896	3.24008	3.21203
470	MICRO.5009.C1	PGSC0003DMB000000034	Pot_ch12	99.19	788756	789003	Cadmium-induced protein AS8	3.14021	3.10572	2.94173	3.0435	3.03767	3.06762	2.98892	2.95416	3.07434	3.03858	2.95147	3.06251	2.99062	3.1016	3.08531	2.91276	3.02674	3.05855	2.99925	3.06251	3.01729	3.09548	3.02297	3.09702	3.16655	3.14654	3.11884	3.13365	3.02657	3.19819	3.02374	3.02015	3.04306	3.07066	3.11379	2.87812	2.96811	3.06787	3.05823	3.08384	3.09494	3.00759
472	MICRO.577.C2	PGSC0003DMB000000126	Pot_ch03	98.56	35117	35742	GTPase activating	2.50132	2.28458	2.42857	2.60126	2.50976	2.44619	2.36774	2.40546	2.51287	2.29834	2.2564	2.42167	2.40034	2.4717	2.44679	2.38341	2.4616	2.26823	2.59423	2.35168	2.22617	2.17074	2.33683	2.35295	2.50333	2.46406	2.64472	2.54413	2.23218	2.31815	2.48883	2.35098	2.41287	2.35464	2.56023	2.28548	2.36643	2.30015	2.26834	2.41596	2.40107	2.37107
476	MICRO.5319.C5	PGSC0003DMB103000051	Pot_ch04	94.35	447	1541	--	2.08119	2.22052	2.27095	2.27378	2.15348	2.25173	2.08851	2.10186	2.26234	2.28192	2.29104	2.28367	2.18606	2.20844	2.24573	2.21592	2.24749	2.13508	2.34626	2.08286	2.28187	2.0431	2.05861	2.20681	2.04158	2.15377	2.08549	2.15226	2.20619	2.16971	2.1208	2.18978	2.16246	2.15707	2.26482	2.3707	2.15176	2.24733	2.23119	2.22894	2.22034	2.07948
477	bf_cswbxxxx_0008h06.t3m.scf	different hits	#N/A	94.22	60744	60916	Cystathionine beta-lyase	2.60285	2.7096	2.77931	2.72518	2.5851	2.78984	2.56268	2.67424	2.75535	2.73564	2.86734	2.7939	2.58179	2.7621	2.63207	2.7062	2.88028	2.70443	2.72664	2.56601	2.52969	2.61616	2.70321	2.69691	2.74624	2.62128	2.76363	2.68683	2.73137	2.77628	2.6106	2.59189	2.80191	2.56739	2.78404	2.67491	2.6791	2.72428	2.88991	2.77773	2.74305	2.60886
478	bf_mxflxxxx_0065a08.t3m.scf	PGSC0003DMB000000510	SL2.10ch07	97.27	160278	159738	Purine transporter	2.40524	2.92774	2.51807	2.68229	2.52494	2.75983	2.58687	2.65166	2.70354	2.73021	2.9809	2.42533	2.38356	2.58179	2.59839	2.49087	2.64314	2.6498	2.48654	2.42801	2.36703	2.45202	2.5359	2.6918	2.55081	2.78732	2.55163	2.50492	2.5991	2.74776	2.57732	2.54868	2.51462	2.61569	2.5048	2.82672	2.47954	2.64592	2.59164	2.85068	2.57614	2.60326
484	MICRO.14125.C3	PGSC0003DMB000000004	Pot_ch02	100	4051103	4051692	Conserved gene of unknown function	2.2558	2.22141	2.38897	2.71324	2.26745	2.23016	2.25933	2.21911	2.20761	2.27241	2.27677	2.2544	2.203	2.23985	2.18724	2.17923	2.265	2.21321	2.24313	2.25562	2.20103	2.14006	2.1572	2.23078	2.24488	2.2637	2.1285	2.23228	2.27484	2.18008	2.2357	2.18916	2.21296	2.25798	2.30149	2.17654	2.19485	2.20017	2.28061	2.19823	2.25868	2.26901
485	MICRO.7977.C2	PGSC0003DMB000000105	Pot_ch01	97.86	1068350	1068957	Serine hydroxymethyltransferase	3.14545	3.11964	3.10897	3.11984	3.1053	3.18671	3.2014	3.08522	3.18215	3.09303	3.20825	3.06284	3.16926	3.21605	3.10914	3.04772	3.10888	3.09898	3.15676	3.13648	3.16172	3.04789	2.94274	3.15913	3.18479	3.19483	3.10383	3.07434	3.13077	3.1753	3.15646	2.96531	3.09002	3.12338	3.13716	3.04028	3.11689	3.11893	3.10421	3.13848	3.1261	3.06724
487	bf_stolxxxx_0038d02.t3m.scf	PGSC0003DMB000000174	Pot_ch09	92.06	96039	96220	60S ribosomal protein L17	2.94562	2.61828	2.68011	2.94025	2.73776	3.61705	3.68641	3.35495	3.35443	3.3192	3.28064	2.64327	2.80019	3.51222	2.52096	3.35685	3.41179	3.38067	3.53688	2.60978	2.73106	3.00443	3.45269	3.35187	3.45269	2.91997	3.54659	3.5101	3.3943	3.58577	3.31392	3.28149	2.46439	2.70907	3.07329	3.28313	3.47763	3.41967	2.60132	3.32055	2.61291	3.41846
490	MICRO.1887.C2	PGSC0003DMB000000102	Pot_ch07	100	587047	587384	Proteasome subunit alpha type	3.32055	2.99072	3.20046	3.19695	3.29633	3.38498	3.40375	3.25432	3.13019	3.21566	2.98377	3.25153	3.32067	3.05303	3.12046	3.24454	2.91424	3.25195	3.25293	3.26665	3.17876	3.29494	3.25879	3.18839	3.23996	3.2852	3.27078	3.297	3.17355	3.30874	3.26071	3.28894	3.18056	3.18642	3.05259	3.17523	3.32767	3.28666	3.0187	3.19603	3.2327	3.25947
491	STMJP64TV	PGSC0003DMB102000423	Pot_ch02	97.67	227456	227245	Conserved gene of unknown function	3.01963	2.16622	2.61172	2.80699	2.79496	2.74192	2.84578	2.83784	2.41445	2.74444	1.9688	2.73071	2.89966	2.41066	2.3822	2.75468	2.06013	2.57228	2.76648	2.76034	2.47642	2.86586	2.87942	2.45419	2.91659	2.53796	2.8506	2.92701	2.6561	2.80469	2.90919	2.76363	2.78984	2.65466	2.46302	2.50213	2.75162	2.86436	2.15202	2.53494	2.88746	2.95631
492	BF_TUBSXXXX_0002E02_T3M.SCF	PGSC0003DMB000000433	Pot_ch11	96.4	438242	438133	Conserved gene of unknown function	2.82067	2.69743	2.66742	2.55163	2.57427	2.85503	2.66731	2.63893	2.6026	2.85325	2.5744	2.62707	2.61	2.67184	2.59367	2.59825	2.58707	2.60752	2.7747	2.52575	2.78949	2.56007	2.60401	2.67796	2.59361	2.63526	2.57831	2.55735	2.6343	2.83685	2.54905	2.7594	2.61473	2.82954	2.61745	2.75468	2.58732	2.60848	2.62156	2.62232	2.60378	2.80161
495	MICRO.5036.C1	PGSC0003DMB000000500	Pot_ch01	99.1	313607	313276	NmrA family protein	3.71375	3.86322	3.79485	3.75212	3.82871	3.90562	3.77601	3.75914	3.95643	3.94303	3.89242	3.81395	3.88377	3.86609	3.94689	3.66409	3.76174	3.79743	3.86423	3.87288	3.98825	3.70518	3.75293	3.83129	3.82143	3.81722	3.6491	3.78446	3.8357	3.85769	3.82366	3.73698	3.84046	3.87467	3.90241	3.79135	3.79295	3.87663	3.74402	3.90994	3.82603	3.78729
496	MICRO.153.C2	PGSC0003DMB000000032	Pot_ch04	93.49	1890364	1889426	Pectinesterase	2.31921	2.00169	2.03888	2.27792	2.3144	2.15995	2.22174	2.33376	2.35226	2.39547	1.88673	2.33979	2.38197	2.51069	2.28721	2.30122	2.06026	2.09918	2.22984	2.22617	2.22695	2.20439	2.24271	2.19643	2.37408	2.1459	2.19682	2.40974	2.25775	2.09242	2.40876	2.25552	2.20574	2.27229	2.14872	2.19498	2.20622	2.45078	2.2477	2.29985	2.39547	2.3635
502	MICRO.11452.C2	PGSC0003DMB000000073	Pot_ch01	99.21	1232818	1233321	Pentatricopeptide repeat-containing protein	2.12482	2.37094	2.14872	2.08779	2.00798	2.33666	2.25151	2.10059	2.06026	2.24048	2.43649	2.17737	2.20553	2.3714	2.2028	2.19653	2.172	2.11951	2.16996	2.11851	2.04843	2.09579	2.22075	2.1154	2.25804	2.29711	2.14469	2.22484	2.0733	2.29795	2.2048	2.15968	2.42533	2.29941	2.19764	2.19953	2.18928	2.15155	2.18637	2.26596	2.29514	2.15613
519	MICRO.17303.C1	PGSC0003DMB000000116	Pot_ch12	100	115040	115196	Integral membrane single C2 domain protein	2.11502	2.31775	2.1285	2.067	2.10166	2.11616	2.00484	2.04205	2.22906	2.20728	2.17467	2.02046	2.33091	2.07307	2.23168	2.07982	2.15756	2.2049	2.0347	2.17617	2.08396	2.20691	1.95245	2.19653	2.15031	2.13027	2.19694	2.01888	2.16393	2.04512	2.19577	2.06687	2.23168	2.11478	2.22641	2.17859	1.98808	2.17487	2.16638	2.05902	2.15377	2.0685
520	MICRO.8955.C1	PGSC0003DMB000000281	Pot_ch08	100	683943	684206	Elicitor-responsive protein	3.48743	3.57623	3.40311	3.40311	3.53037	3.39481	3.4728	3.4859	3.36228	3.49315	3.36186	3.45161	3.39589	3.4709	3.25163	3.44597	3.44968	3.4134	3.5339	3.59032	3.45963	3.34975	3.39994	3.45492	3.42948	3.46296	3.66787	3.46806	3.52035	3.5501	3.49603	3.45086	3.38943	3.38616	3.62926	3.39604	3.38588	3.42931	3.43184	3.49979	3.45922	3.44496
521	MICRO.4592.C1	PGSC0003DMB000000071	Pot_ch09	98.85	734767	735028	Glutathione S-transferase	3.49233	3.40818	3.4647	3.5299	3.53451	3.53199	3.52509	3.84178	3.42651	3.52159	3.35495	3.69517	3.50204	3.25901	3.57641	3.50885	3.24426	3.47388	3.33592	3.59372	3.2927	3.40183	3.54302	3.52624	3.41698	3.4134	3.62324	3.58834	3.40229	3.56001	3.83749	3.60304	3.52764	3.5094	3.51931	3.54876	3.55506	3.61947	3.3453	3.47436	3.46939	3.55031
522	MICRO.15094.C1	PGSC0003DMB102000031	Pot_ch12	99.49	617336	616748	Calmodulin-binding transcription activator (Camta), plants	2.75632	3.03409	3.02844	2.62613	2.93493	3.00195	2.9963	2.74438	2.82397	3.01853	3.0459	2.97137	2.84611	2.81221	2.80388	2.79134	2.76382	2.76111	2.76634	2.75602	2.98923	2.85566	2.74776	2.8395	2.79204	2.77898	2.75561	2.72832	3.02102	2.78379	2.76875	2.70262	2.77788	2.72613	2.76203	2.65673	2.93058	2.8413	2.79612	2.98807	2.81919	2.74335
526	TBSK01959FD03.t3m.scf	No Significant Hit	#N/A	NA	NA	NA	--	4.23393	4.23697	4.31058	4.1848	4.23212	4.25907	4.21753	4.17651	4.20514	4.28573	4.22553	4.27255	4.31491	4.20067	4.20614	4.26755	4.18781	4.21589	4.12664	4.23783	4.23064	4.2482	4.26662	4.25723	4.19753	4.24631	4.2127	4.24285	4.3505	4.25822	4.15662	4.23305	4.1794	4.21589	4.14047	4.23856	4.18781	4.26382	4.26662	4.21589	4.21843	4.2221
529	MICRO.539.C1	PGSC0003DMB000000226	Pot_ch04	96.64	1024948	1024384	ZCW7 protein	2.47637	2.21637	2.16704	2.3196	2.47927	2.27634	2.51868	2.3727	2.1413	2.28689	2.15795	2.38098	2.36023	2.31542	2.30851	2.40162	2.07437	2.12438	2.24846	2.41102	2.32028	2.36194	2.27986	2.22351	2.4133	2.22083	2.32295	2.39342	2.15799	2.34712	2.39989	2.33808	2.18342	2.20439	2.24264	2.16135	2.31309	2.24048	2.10588	2.15907	2.21426	2.38652
530	MICRO.15722.C1	PGSC0003DMB000000469	Pot_ch01	99.09	121871	120882	Circadian clock-associated FKF1	2.53906	2.58017	2.52181	2.51152	2.9118	2.31215	2.82314	2.33385	2.52854	2.40453	2.64565	2.87662	2.37873	2.42438	2.50492	2.71568	2.71883	2.85141	2.4318	2.44304	2.94719	2.64489	2.40711	2.30926	2.41137	2.2666	2.69912	2.39807	2.61579	2.42649	2.44065	2.8825	2.41462	2.44552	2.62243	2.54888	2.58608	2.44648	2.21402	2.50047	2.3	2.81674
533	ACDA01761C09.T3m.scf	PGSC0003DMB000000105	Pot_ch01	93.33	878233	878061	Transcription factor	2.04158	2.03958	2.20586	2.08793	2.10533	2.02342	1.98675	2.06741	2.20033	2.06463	2.19415	2.19409	2.16571	1.975	1.97332	1.92825	2.06038	2.18609	2.0228	1.98045	2.16389	2.10476	1.93798	2.02782	1.94379	2.02731	1.98102	2.01041	2.09691	2.0548	1.94474	1.96398	1.99573	2.00412	2.13622	2.05115	2.01282	2.20467	1.99903	1.97667	2.03653	1.95439
536	MICRO.14990.C1	PGSC0003DMB000000072	Pot_ch05	98.32	1178589	1178767	Charged multivesicular body protein	3.45177	3.33496	3.4249	3.37672	3.4634	3.39227	3.43689	3.42036	3.34105	3.40926	3.3612	3.42787	3.4618	3.39308	3.32555	3.43393	3.32481	3.37129	3.46612	3.47908	3.28748	3.35419	3.44983	3.4433	3.46254	3.41888	3.48194	3.47015	3.39926	3.43084	3.41929	3.41582	3.38763	3.33472	3.43453	3.33755	3.42096	3.44953	3.35999	3.38888	3.45509	3.46761
539	MICRO.8543.C1	PGSC0003DMB000000152	Pot_ch11	97.29	25837	26352	10-hydroxygeraniol oxidoreductase	2.98346	3.32531	3.02664	3.07823	2.98417	2.99247	2.989	3.11193	2.97064	3.04919	3.36135	3.05203	3.01697	3.06608	3.23825	3.10955	3.04468	2.88058	2.8949	3.14766	2.97972	2.95495	2.91499	3.19169	2.92477	3.14041	3.20341	2.9124	3.12979	2.90544	2.93382	3.02126	3.02057	3.28596	3.22791	2.91414	2.83131	3.04315	3.06714	3.04942	2.96916	3.15817
540	MICRO.16075.C1	PGSC0003DMB000000541	Pot_ch01	98.35	127566	128353	DNA2/nam7 helicase	3.49149	3.33755	3.46372	3.42905	3.49502	3.47294	3.53967	3.36199	3.4317	3.47602	3.38118	3.4375	3.56001	3.48901	3.34975	3.47602	3.39188	3.45118	3.50822	3.40116	3.45161	3.50591	3.50976	3.35506	3.4944	3.42365	3.38202	3.5249	3.37004	3.46282	3.42876	3.46104	3.4504	3.42065	3.35695	3.11672	3.45641	3.48573	3.351	3.34217	3.51274	3.50924
541	MICRO.7220.C1	PGSC0003DMB000000363	Pot_ch01	95.83	459825	459547	Sugar transporter	2.11506	2.26745	2.09799	2.12124	1.82712	1.84793	2.06514	2.14655	2.27863	2.1556	2.06567	1.99074	2.13287	2.11637	2.14632	2.05944	2.29623	2.31476	1.99007	2.12844	1.83351	2.17713	1.77849	2.17935	2.08727	2.14101	2.00081	1.81741	2.11349	2.11361	2.1166	2.08669	2.12134	2.11837	2.23138	1.75269	2.0028	2.30018	2.10592	2.16971	2.09582	2.04265
542	MICRO.5825.C2	PGSC0003DMB000000156	Pot_ch06	93.93	1201841	1203007	--	2.78003	2.13764	2.39329	2.28693	2.76527	2.63732	2.42882	2.47591	2.0968	2.54127	2.03212	2.13182	2.44991	2.20706	2.07816	2.00239	1.94751	2.12943	2.53151	2.37018	2.24619	2.56891	2.28611	2.26625	2.50875	2.44472	2.66409	2.33412	2.44659	2.68829	2.51656	2.39801	2.44298	2.13955	2.14145	2.04014	2.37564	2.2592	2.13664	2.26601	2.56517	2.57893
549	MICRO.15754.C1	PGSC0003DMB000000558	Pot_ch06	97.63	72978	73315	Kinesin heavy chain	2.23179	2.1709	2.21696	2.13311	2.20295	2.24448	2.12187	2.07948	2.2124	2.17859	2.06201	2.21932	2.29368	2.13227	2.13932	2.11506	2.07831	2.08817	2.19051	2.22362	2.2416	2.19105	2.12059	2.13883	2.13586	2.22655	2.09018	2.19609	2.14925	2.15589	2.22707	2.17487	2.2	2.2938	2.08651	2.0826	2.15178	2.18101	2.14248	2.08342	2.25619	2.25449
550	MICRO.5066.C1	PGSC0003DMB000000008	Pot_ch10	97.47	611802	611447	Conserved gene of unknown function	3.61278	3.80142	3.76223	3.63329	3.66198	3.66432	3.6523	3.60923	3.74989	3.74789	3.80363	3.69327	3.68465	3.7003	3.71737	3.70594	3.72387	3.72446	3.71477	3.73148	3.83263	3.73776	3.5627	3.77899	3.6525	3.68979	3.66766	3.657	3.65205	3.65421	3.70228	3.65381	3.68082	3.64309	3.83749	3.62193	3.61929	3.58251	3.73724	3.72116	3.58601	3.63077
552	MICRO.15833.C1	PGSC0003DMB000000198	Pot_ch08	94.76	900792	900412	Hydrogen-transporting ATP synthase, rotational mechanism	3.03733	2.88381	2.97452	2.92167	3.0617	3.02769	3.04088	2.95383	3.0124	2.96319	2.79741	2.9894	3.01746	2.99758	2.93194	2.9637	2.84436	2.8978	2.95114	3.02565	2.90829	3.0542	2.94016	2.90786	3.00912	2.98874	3.10659	3.06274	2.99409	3.02071	2.95358	2.98519	2.96718	2.9419	2.83181	2.89685	2.97756	2.97893	2.90544	2.99409	2.98807	2.93931
555	MICRO.4761.C2	PGSC0003DMB102000137	Pot_ch09	99.02	37303	36484	Histone H1F	2.8949	2.18824	2.73472	2.73306	2.84662	2.83696	2.94999	2.71902	2.4713	2.73221	1.99903	2.83881	2.87071	2.53689	2.32472	2.76393	2.12953	2.7713	2.90316	2.85488	2.74524	2.81765	2.79749	2.6712	2.77009	2.75325	2.73401	2.92268	2.68763	2.90168	2.83429	2.93194	2.79703	2.78266	2.43563	2.51048	2.84897	2.87006	2.35216	2.63379	2.90144	2.9778
557	MICRO.4375.C3	PGSC0003DMB000000091	Pot_ch06	97.49	492974	493489	Phosphoglycerate mutase	2.10428	2.97594	1.998	2.10769	1.99102	2.8271	2.05748	1.98873	2.42857	2.84806	2.12382	2.03639	2.75964	2.78961	2.10105	2.73206	2.08699	2.10078	2.05728	1.93634	2.0724	2.15334	2.70388	2.89122	2.02582	2.07364	1.9791	2.75274	2.83561	2.07899	1.98921	1.95902	1.92277	1.98045	2.93424	2.01233	2.78482	1.94188	2.02342	2.88641	2.75583	2.75096
558	MICRO.6483.C1	PGSC0003DMB000000243	Pot_ch05	97	436512	437109	CW14 protein	2.52351	2.49445	2.4221	2.5362	2.51075	2.4871	2.54434	2.65466	2.53035	2.61752	2.76596	2.66988	2.52788	2.47993	2.75789	2.4316	2.39469	2.40756	2.64529	2.70366	2.4877	2.42935	2.39021	2.4889	2.52229	2.49788	2.68213	2.46496	2.56493	2.61778	2.47959	2.43662	2.56758	2.57767	2.74518	2.59684	2.36909	2.72518	2.39778	2.56604	2.59638	2.66547
560	MICRO.4881.C2	No Significant Hit	#N/A	NA	NA	NA	--	2.68165	2.86888	2.44168	2.76613	2.62546	2.4706	2.63953	2.7807	2.5148	2.64454	2.47985	2.70327	2.56677	2.46342	2.50603	2.87172	2.33078	2.58959	2.58756	2.80305	2.4106	2.53564	2.6511	2.84038	2.58315	2.50279	2.85783	2.63325	2.61668	2.38477	2.75737	2.55509	2.73021	2.57602	2.85576	2.43735	2.5655	2.70518	2.5717	2.78247	2.71285	2.77474
562	MICRO.16830.C1	PGSC0003DMB000000274	Pot_ch08	99.44	148495	148848	Transporter	2.96707	3.0311	2.95332	2.99925	2.95256	2.98377	3.014	3.01681	3.03557	3.07555	3.15576	3.07546	2.94851	3.08812	2.97047	2.94142	3.10659	3.00629	2.97644	2.92739	2.99205	2.90777	2.86459	3.00542	2.90211	3.00203	2.99165	2.8932	2.97519	2.89188	2.96192	2.90733	2.90926	3.03836	2.99553	3.04459	2.95656	2.9607	2.94062	3.01309	2.90926	3.02064
563	MICRO.11140.C1	PGSC0003DMB000000021	Pot_ch09	95.1	1459920	1460264	Signal recognition particle protein	3.73279	3.21526	3.72317	3.23374	3.43647	3.72697	3.73069	3.81462	3.75592	3.7049	3.46689	3.34118	3.97274	3.7257	3.7482	3.667	3.56675	3.66077	3.80535	3.71132	3.80987	3.93904	3.34605	3.92715	3.36108	3.90028	3.81462	3.48641	3.70644	3.96905	3.60387	3.57802	3.84907	3.42238	3.68082	3.87253	3.69446	3.8469	3.36723	3.66385	3.37335	3.65358
567	bf_cswbxxxx_0031h09.t3m.scf	PGSC0003DMB000000330	Pot_ch04	96.43	235220	235110	--	2.20578	2.40215	2.08014	2.75384	2.08027	2.16358	2.08014	2.41348	2.05797	2.54852	2.26212	1.99903	2.48756	2.48583	2.2121	2.39614	2.00893	1.92825	2.05748	2.08985	1.87006	1.96928	2.19887	2.32149	1.96999	1.92873	2.15418	2.24678	2.37301	1.97622	2.11094	1.98577	2.05308	2.11561	2.40067	1.9971	2.1067	2.05308	2.03622	2.32932	2.30188	2.20346
569	bf_cswbxxxx_0064a10.t3m.scf	PGSC0003DMB102000099	Pot_ch02	100	1003138	1002888	Pyrophosphate--fructose 6-phosphate 1-phosphotransferase subunit beta	2.2716	2.29368	2.17355	2.72041	2.30742	2.17404	2.20535	2.17505	2.33622	2.20485	2.26007	2.25449	2.21806	2.28707	2.3575	2.29206	2.22205	2.17591	2.39997	2.32259	2.31038	2.1346	2.08194	2.21317	2.30537	2.19396	2.2833	2.28151	2.30049	2.14362	2.39039	2.14386	2.23598	2.30843	2.34809	2.28777	2.14267	2.27095	2.20467	2.21592	2.30649	2.23611
571	SSBN001M23u.scf	PGSC0003DMB000000108	Pot_ch03	99.62	1328156	1327896	Multidrug resistance pump	3.00113	3.07066	2.69925	2.87856	2.62299	2.73329	2.80154	2.78396	2.80707	3.08006	3.08444	2.91631	2.71766	2.66342	2.92033	2.78635	2.72283	2.95599	2.6511	3.00648	3.01956	3.0485	2.62251	2.87018	2.57641	2.70694	2.65641	2.57296	2.79094	2.98813	2.73239	2.69841	2.81301	2.97151	2.90219	3.01591	2.72961	3.0379	2.74026	2.85932	2.65828	2.97242
573	MICRO.16666.C1	PGSC0003DMB000000140	Pot_ch12	95.77	1144811	1144434	2-oxoglutarate-dependent dioxygenase	2.43187	2.96742	2.37427	2.69503	2.35323	2.79474	2.78084	2.26256	2.60601	2.51409	3.2257	2.1574	2.65023	2.76734	2.74605	2.40627	2.28007	2.21131	2.02302	2.49149	2.35996	2.41369	2.18434	2.69897	2.15494	2.61902	2.29464	2.18425	2.2856	2.27262	2.43815	2.32719	2.40672	2.74111	2.344	2.36088	2.77972	2.85284	2.77112	2.3374	2.15508	2.53612
575	MICRO.16837.C1	PGSC0003DMB000000039	Pot_ch03	99.12	1651618	1651050	Protein phosphatase 2C homolog	2.74409	2.50359	2.72584	2.72628	2.68973	2.68641	2.68973	2.74574	2.66485	2.66525	2.50827	2.69246	2.73858	2.72769	2.59848	2.76533	2.5781	2.69799	2.74003	2.6666	2.67169	2.64953	2.71377	2.77561	2.77197	2.72647	2.72428	2.73718	2.76989	2.70121	2.69762	2.61611	2.75737	2.58281	2.61055	2.65906	2.62805	2.73485	2.61346	2.78109	2.73637	2.69417
576	MICRO.6774.C2	PGSC0003DMB000000155	Pot_ch12	97.92	888501	888786	Zinc finger CCCH domain-containing protein 20	2.33917	2.88921	2.67737	2.29885	2.53637	2.59297	2.38603	2.49469	2.28714	2.43057	2.71117	2.66586	2.70951	2.34883	2.07831	2.41166	2.686	2.48706	2.12844	2.43484	2.45515	2.42011	2.35161	2.35302	2.63067	2.16746	2.46182	2.36464	2.50326	2.23087	2.51662	2.2248	2.44857	2.05653	2.88831	2.40508	2.31248	2.05661	2.60035	2.38057	2.19147	2.18792
579	MICRO.3555.C2	PGSC0003DMB000000506	Pot_ch10	99.77	85309	85738	RNA-binding region RNP-1 (RNA recognition motif)	3.50958	3.44879	3.55506	3.44801	3.50276	3.528	3.53199	3.49667	3.54285	3.53951	3.39561	3.55274	3.56675	3.57562	3.50166	3.58457	3.53842	3.51585	3.55692	3.54897	3.54267	3.52435	3.54821	3.49651	3.51488	3.52662	3.46088	3.56892	3.58753	3.54098	3.49202	3.42787	3.45731	3.53282	3.44783	3.465	3.50012	3.55506	3.45345	3.52377	3.57177	3.52093
581	MICRO.3085.C1	PGSC0003DMB102000099	Pot_ch02	100	1109779	1109208	60S ribosomal protein L10, mitochondrial	3.00829	2.79412	2.872	2.8217	3.06363	3.03166	3.06251	2.894	2.87018	2.84182	2.72832	2.96502	3.00593	2.92067	2.70179	2.92294	2.83663	2.88846	3.05303	2.99088	2.96516	3.00034	2.9233	2.88665	2.95623	2.98704	2.95674	2.96522	2.95874	3.0435	2.96811	2.85714	2.84228	2.87997	2.78764	2.79404	2.92671	2.9411	2.82178	2.86684	2.98933	2.90121
583	MICRO.16260.C1	PGSC0003DMB000000580	Pot_ch05	99.12	215191	214737	E3 ubiquitin-protein ligase UPL5	2.45515	2.7752	2.66217	2.53625	2.46023	2.50856	2.55025	2.73415	2.63343	2.62613	2.71948	2.63095	2.63509	2.57085	2.6668	2.55975	2.55113	2.60414	2.539	2.5927	2.59904	2.59164	2.51938	2.6604	2.53837	2.4983	2.57933	2.50142	2.51382	2.51546	2.66385	2.49609	2.64327	2.66048	2.74014	2.64792	2.54037	2.5371	2.63044	2.65425	2.58291	2.57057
586	ACDA01286D02.T3m.scf	PGSC0003DMB000000846	SL2.10ch11	95.1	85435	85295	Conserved gene of unknown function	2.41124	2.56493	2.5479	2.50505	2.32448	2.62538	2.63211	2.38171	2.50644	2.53175	2.59482	2.5437	2.58065	2.60439	2.5506	2.59598	2.56508	2.712	2.51899	2.46392	2.32155	2.56439	2.50354	2.52211	2.52104	2.62099	2.45372	2.47558	2.60852	2.48085	2.39379	2.28509	2.47052	2.51252	2.52238	2.32834	2.52629	2.5337	2.51097	2.581	2.51746	2.59342
603	MICRO.2729.C1	PGSC0003DMB000000034	Pot_ch12	95.25	1865252	1865790	Conserved gene of unknown function	2.61473	2.55876	2.15858	2.54107	2.27345	2.19702	2.18922	2.17513	2.59302	2.2331	2.16168	2.53521	2.18833	2.57787	2.48826	2.68404	2.57814	2.53796	2.63953	2.68022	2.23714	2.61926	2.58402	2.65173	2.67365	2.56281	2.61569	2.68278	2.23408	2.64694	2.68734	2.60848	2.57385	2.5172	2.6372	2.52477	2.20252	2.57001	2.49812	2.65142	2.62684	2.5883
604	MICRO.339.C4	PGSC0003DMB000005156	#N/A	99.29	474	614	Gene of unknown function	2.18518	2.13771	2.13182	2.05995	2.00709	1.73151	2.12524	2.06749	2.04032	2.03578	2.02302	1.93495	2.10446	2.31835	2.03116	2.18677	1.99823	1.93853	2.02705	1.96423	1.97404	2.01336	2.09442	2.13239	2.21249	1.71321	2.27753	2.18714	2.01053	1.70837	2.27062	1.93104	2.17624	2.18251	1.78127	1.9944	1.92923	2.13616	2.16057	2.12802	2.27836	2.1532
605	MICRO.3461.C3	PGSC0003DMB000000126	Pot_ch03	99.02	528668	529074	ATP-dependent clp protease ATP-binding subunit clpx	3.72751	3.84728	3.67729	3.65741	3.75734	3.64333	3.67519	3.71375	3.69587	3.71941	3.83749	3.71965	3.72518	3.62361	3.7092	3.67088	3.68371	3.7227	3.7222	3.77689	3.77008	3.67682	3.6082	3.68882	3.66679	3.60883	3.75163	3.68738	3.57681	3.64374	3.79681	3.74146	3.74017	3.65565	3.90393	3.62798	3.65811	3.72468	3.64055	3.72162	3.63077	3.66269
606	MICRO.7784.C1	PGSC0003DMB102000423	Pot_ch02	94.12	294674	294590	--	2.23064	2.39109	2.15327	2.0817	2.00722	2.42632	2.23146	2.02543	1.92603	2.27178	2.60378	2.20024	2.28714	2.11041	2.62439	2.23087	2.14248	2.26827	2.14737	2.05099	2.28192	2.04504	1.82224	2.20608	2.15995	2.21426	2.14555	2.03116	2.30254	2.34893	2.13792	2.1498	2.01981	2.04624	2.09929	2.14516	2.2307	2.04591	2.20893	2.34316	2.0683	2.24349
607	MICRO.1327.C2	PGSC0003DMB000000131	Pot_ch11	98.93	1057577	1056646	Acetylglutamate kinase	2.70158	2.72802	2.76467	2.5939	2.73287	2.82634	2.79984	2.68793	2.73987	2.77148	2.67618	2.72843	2.82523	2.71355	2.72009	2.67936	2.68297	2.77533	2.68195	2.74597	2.79542	2.79341	2.71848	2.78109	2.66135	2.79134	2.60435	2.71124	2.74613	2.83833	2.73818	2.7813	2.74131	2.77917	2.65518	2.67241	2.75248	2.82122	2.70934	2.68809	2.78615	2.73297
610	bf_suspxxxx_0019F06.t3m.scf	PGSC0003DMB000000148	Pot_ch11	99.61	693369	693112	60S ribosomal protein L6	3.49404	2.99155	3.30368	3.27719	3.4406	3.5299	3.48449	3.21578	3.32654	3.27878	3.08994	3.15098	3.5537	3.33592	3.06146	3.35961	3.22323	3.38486	3.36269	3.32691	3.32494	3.55692	3.44834	3.2628	3.37016	3.36476	3.35063	3.54478	3.39774	3.6622	3.17319	3.22781	3.23898	3.16859	2.91741	3.10732	3.49588	3.36023	3.34155	3.1327	3.33435	3.30356
611	MICRO.2158.C3	PGSC0003DMB000000345	Pot_ch06	99.76	532397	534509	EIL1	2.72465	3.2995	2.86007	2.32501	2.64817	2.86801	2.72721	2.61668	2.84587	3.03565	2.65863	2.41834	2.95256	3.05738	2.94259	3.0776	2.91433	2.80646	2.75256	2.48685	2.93109	2.5242	2.79192	3.20056	2.6952	2.73158	2.67688	2.87955	2.83571	2.41394	2.72989	2.42002	2.51275	2.42713	2.96546	2.78565	2.71088	2.37272	3.05067	3.006	2.86944	2.84956
618	bf_ivrootxx_0049b08.t3m.scf	No Significant Hit	#N/A	NA	NA	NA	Dehydrodolichyl diphosphate synthase 2	2.14893	1.95086	2.4478	2.26527	2.26465	1.79862	2.04252	2.03046	1.99454	1.97187	2.00333	2.47582	2.03411	1.84671	2.06567	1.93681	2.12472	2.10089	1.95647	2.41455	1.99373	2.34993	1.97984	1.9688	2.12003	2.07192	2.16591	2.04205	2.02263	2.02046	2.01	2.21689	2.39482	2.13695	2.13326	1.92704	1.79312	2.12199	2.42397	1.86245	2.00345	1.88939
621	MICRO.14878.C1	PGSC0003DMB000000519	Pot_ch04	98.66	113494	113941	Ufm1-conjugating enzyme	2.63115	2.62349	2.54278	2.66832	2.70371	2.70158	2.67253	2.63199	2.69449	2.71432	2.73151	2.59897	2.77155	2.64227	2.70658	2.64349	2.55119	2.6826	2.80328	2.80531	2.61403	2.71396	2.71662	2.66297	2.77643	2.61689	2.71695	2.80286	2.75441	2.75754	2.59477	2.79113	2.55862	2.57156	2.65926	2.47222	2.61548	2.76187	2.47075	2.65315	2.7482	2.60428
622	MICRO.5323.C3	PGSC0003DMB000000062	Pot_ch03	99.68	871668	871983	1-deoxy-D-xylulose-5-phosphate reductoisomerase	2.79601	2.99409	2.90316	2.8273	2.85832	2.96742	2.90339	2.79175	2.95161	2.95102	3.05024	2.96727	3.03952	2.81799	3.10723	2.81022	2.82664	2.93493	2.78009	2.92846	2.92586	2.86242	2.80056	2.96931	2.79709	2.89079	2.68284	2.78984	2.97824	3.03334	2.87989	2.9769	2.92725	2.98033	2.94696	2.70551	2.91677	2.91617	2.95108	2.93146	2.8403	2.86115
623	MICRO.14771.C1	PGSC0003DMB000000145	Pot_ch05	98.3	44164	43401	Squamosa promoter-binding protein	2.77657	2.63242	2.66974	2.64497	2.67371	2.5972	2.72343	2.75535	2.61814	2.76179	2.47702	2.78217	2.76819	2.48762	2.65048	2.79149	2.56134	2.69805	2.82492	2.8379	2.5892	2.75384	2.66061	2.84986	2.81468	2.66202	2.76038	2.69762	2.76356	2.55474	2.80173	2.64786	2.85268	2.61459	2.67664	2.46887	2.54569	2.85021	2.71339	2.76559	2.82806	2.83306
628	MICRO.5065.C3	PGSC0003DMB000000028	Pot_ch10	96.03	2523197	2523760	Potassium transporter	2.39618	2.4002	2.43173	2.40329	2.46681	2.45002	2.56677	2.4518	2.51656	2.50313	2.45656	2.44648	2.46589	2.52036	2.35862	2.51048	2.45278	2.46496	2.52057	2.53311	2.51976	2.48807	2.43971	2.47306	2.40735	2.43484	2.54161	2.48297	2.45629	2.53915	2.55999	2.55303	2.55183	2.39174	2.47292	2.25013	2.56555	2.54722	2.38758	2.53137	2.43858	2.5048
630	bf_mxflxxxx_0039g06.t3m.scf	PGSC0003DMB000000214	Pot_ch03	98.35	370582	370280	Acyltransferase	3.01738	2.62074	3.17775	3.37311	3.20965	3.35286	3.17924	3.41831	3.34811	3.29963	2.3916	3.13242	3.25553	3.61326	2.87107	3.44133	3.31154	3.14672	3.47253	3.29026	3.23473	2.95196	3.44865	3.37274	3.28737	3.39188	3.40586	3.46748	3.56892	3.26688	3.24859	3.14238	3.29865	3.35747	3.05588	3.0212	2.85325	3.48706	3.07163	3.32129	3.5732	3.43576
632	bf_suspxxxx_0061e01.t3m.scf	PGSC0003DMB000000026	Pot_ch03	100	1998078	1998209	Protein kinase	2.16732	2.25785	2.3201	2.21011	2.19132	2.25804	2.21228	2.16445	2.22913	2.29411	2.28252	2.1974	2.31637	2.30094	2.23607	2.14026	2.26795	2.15655	2.2666	2.33862	2.30008	2.15576	2.1922	2.30249	2.21256	2.31051	2.15358	2.24869	2.35708	2.23416	2.23323	2.23236	2.2643	2.31708	2.27689	2.1996	2.18064	2.34529	2.32501	2.20501	2.32598	2.26324
634	MICRO.1495.C1	PGSC0003DMB000000131	Pot_ch11	99.44	1277482	1276947	Hepatocyte growth factor-regulated tyrosine kinase substrate	3.00211	3.05203	3.14733	3.06095	3.0371	3.06055	3.03101	2.99124	3.09686	3.06427	3.14302	3.0227	3.1384	3.11048	3.0948	3.06904	3.15413	2.99706	3.20231	3.11219	3.22465	3.02071	2.94183	3.02966	3.07726	3.13207	2.99954	3.03523	3.19403	3.19083	3.08288	2.9458	2.99334	3.05766	3.10428	2.95961	2.99014	2.99409	3.05505	3.13242	3.11005	3.06647
635	MICRO.16374.C1	PGSC0003DMB000000103	Pot_ch05	99.75	1644615	1645021	Pattern formation protein	2.48157	2.58767	2.56393	2.5442	2.58402	2.52296	2.53143	2.59554	2.55999	2.53297	2.55683	2.5655	2.56467	2.51439	2.58094	2.63663	2.48008	2.59189	2.55355	2.54935	2.55936	2.56134	2.51075	2.5519	2.54736	2.48642	2.57038	2.61204	2.46061	2.5239	2.63691	2.53328	2.52601	2.51662	2.60483	2.49733	2.51735	2.54726	2.46878	2.54863	2.56245	2.51807
641	MICRO.6672.C2	PGSC0003DMB000000048	Pot_ch08	100	1689478	1689847	Mitogen-activated protein kinase	2.7507	2.90919	2.80694	2.78452	2.69015	2.73656	2.76513	2.77169	2.80262	2.80659	2.90078	2.78885	2.74597	2.8187	2.86041	2.76519	2.8317	2.72897	2.69662	2.76089	2.79222	2.78344	2.70056	2.8271	2.70816	2.78232	2.82382	2.71057	2.78703	2.73768	2.73858	2.67922	2.80852	2.81643	2.75405	2.66555	2.70138	2.78065	2.76134	2.79749	2.7517	2.77342
645	MICRO.17544.C1	PGSC0003DMB000000105	Pot_ch01	98.42	1148816	1148310	Importin	2.75637	2.65453	2.76828	2.83936	2.75717	2.93363	3.07352	2.76764	2.77757	2.80646	2.63847	2.59075	2.88344	3.02592	2.61764	2.90566	2.86954	2.81571	3.01092	2.81394	2.7739	2.94786	2.76013	2.75089	2.89605	2.9419	2.84956	2.93487	2.75449	3.07412	2.79749	2.75012	2.75812	2.86051	2.57241	2.57131	2.91822	2.86007	2.76446	2.77351	3.0212	2.93456
651	MICRO.13081.C2	PGSC0003DMB000000152	Pot_ch11	98.52	266340	265193	Conserved gene of unknown function	2.28415	2.23767	2.26397	2.72635	2.10542	2.13508	2.07759	2.04223	2.09996	2.57378	2.25001	2.06335	2.13452	2.03566	2.24488	2.05967	2.11934	2.10154	2.12247	2.16023	2.26827	2.18837	1.89803	2.20399	2.18164	2.15383	2.04164	2.0672	2.06119	2.17674	2.124	2.01494	2.13399	2.24846	2.3808	2.13791	2.02663	2.02452	2.23516	2.1902	2.07144	2.01452
653	MICRO.15601.C1	PGSC0003DMB000000076	Pot_ch07	95.92	1360118	1361070	DNA binding protein	3.14722	3.36476	3.20866	3.24263	3.27418	3.1268	3.1991	3.17004	3.33004	3.2542	3.33592	3.28011	3.26926	3.15246	3.28055	3.27508	3.24364	3.3341	3.17783	3.27367	3.227	3.23463	3.20866	3.31415	3.21696	3.11998	3.1421	3.27688	3.17634	3.13011	3.29598	3.19572	3.21041	3.2038	3.32103	3.22781	3.21971	3.23781	3.21627	3.32951	3.15492	3.18236
654	MICRO.2014.C3	PGSC0003DMB000000129	Pot_ch10	98.32	1504960	1505197	Ubiquitin associated/TS-N domain-containing protein	2.68561	2.39181	2.21483	2.8932	2.70628	2.68646	2.28837	2.65819	2.5655	2.41877	2.56023	2.2003	2.67651	2.21553	2.35871	2.22886	2.59882	2.64984	2.67762	2.22785	2.20108	2.23078	2.60924	2.62734	2.62824	2.58291	2.40701	2.66843	2.65219	2.49197	2.7799	2.08679	2.63357	2.38549	2.59106	2.40831	2.48599	2.21656	2.60734	2.62584	2.63414	2.23372
655	MICRO.11604.C1	PGSC0003DMB101000130	Pot_ch09	98.75	486234	484881	Ribokinase	2.68326	2.5056	2.63884	2.76231	2.61778	2.74613	2.84751	2.51321	2.70829	2.55317	2.49679	2.47207	2.7401	2.70121	2.52203	2.48642	2.61291	2.55515	2.64537	2.56209	2.70979	2.67248	2.55487	2.64944	2.66636	2.66564	2.59288	2.70753	2.6422	2.69443	2.45625	2.44755	2.53612	2.59056	2.47732	2.47356	2.67814	2.61055	2.55011	2.61674	2.60759	2.4886
657	ACDA03765B09.T3m.scf	PGSC0003DMB000000116	Pot_ch12	97.53	1422091	1422170	Neutral leucine aminopeptidase preprotein	3.80053	3.65401	3.787	3.71245	3.70968	3.81657	3.82668	3.8234	3.7488	3.73965	3.70286	3.76798	3.88222	3.80021	3.72495	3.8733	3.72495	3.8064	3.69924	3.78198	3.76174	3.86841	3.72596	3.79901	3.76916	3.77689	3.63841	3.76656	3.8294	3.82905	3.71737	3.74351	3.79774	3.83129	3.73577	3.81136	3.74543	3.82603	3.75795	3.73577	3.83291	3.8274
658	MICRO.782.C1	PGSC0003DMB101000060	Pot_ch01	99.21	1179070	1178692	Disulfide-isomerase	2.79461	2.51001	2.65279	2.90748	2.88344	2.81661	2.85103	2.7809	2.73916	2.63365	2.49246	2.77956	2.75815	2.62081	2.54314	2.81328	2.58071	2.79357	2.87012	2.79675	2.74488	2.79288	2.66291	2.68284	2.72554	2.72526	2.88534	2.81545	2.68	2.85428	2.89478	2.68072	2.65473	2.63868	2.63073	2.63501	2.72428	2.70857	2.50866	2.73317	2.74849	2.74827
659	MICRO.11112.C1	PGSC0003DMB000000201	Pot_ch08	99.12	788035	787810	Oxysterol-binding family protein	2.6221	2.56159	2.80925	2.83321	2.72512	2.72802	2.6929	2.70965	2.71841	2.73287	2.61157	2.68412	2.93547	2.70128	2.67196	2.75012	2.75928	2.77594	2.70443	2.88302	2.85512	2.69723	2.67575	2.67434	2.59935	2.65493	2.62975	2.74498	2.74557	2.76356	2.72838	2.71484	2.71858	2.7767	2.75201	2.82981	2.6292	2.77403	2.54314	2.59123	2.80707	2.76875
660	MICRO.708.C10	PGSC0003DMB000000004	Pot_ch02	100	2218894	2219413	DNA-binding protein	2.14422	2.20033	2.32379	2.34871	2.03979	2.51462	2.13302	2.50702	2.29374	2.06162	2.17162	2.29081	2.19571	2.46837	1.98782	2.55797	2.49899	2.24177	2.28016	2.42143	2.1959	2.17081	2.1469	2.3518	2.15504	2.33447	2.40382	2.13284	2.49256	2.23093	2.306	2.07816	2.08545	2.37472	2.33666	2.34829	2.16584	2.32801	2.47674	2.3641	2.35065	2.30182
661	MICRO.708.C6	PGSC0003DMB000000112	Pot_ch10	99.66	630360	629778	SGRP-1 protein	2.0928	2.42944	2.28735	2.15619	2.32455	2.30428	2.26519	2.10193	2.43245	2.23372	2.20485	2.28373	2.32669	2.37414	2.48831	2.26519	2.33023	2.46112	2.24013	2.24286	2.41066	2.32389	2.16223	2.173	2.16372	2.22984	2.23228	2.25961	2.25506	2.18216	2.23578	2.2329	2.3196	2.33745	2.0907	2.40517	2.27418	2.26073	2.24554	2.39801	2.17331	2.22845
664	MICRO.3199.C1	PGSC0003DMB101000609	Pot_ch05	98.89	41846	42205	60S ribosomal protein L34	4.19985	3.72468	4.03483	3.95263	4.16243	4.15889	4.19596	4.05821	3.98825	3.94256	3.48335	4.00251	4.20802	4.04627	3.71425	4.05821	3.86768	4.015	4.1216	4.031	4.02103	4.14794	4.09459	3.9579	4.08817	4.11811	4.15581	4.16612	4.09145	4.21431	4.09772	3.96574	3.91771	3.9751	3.66908	3.82209	4.07284	4.04472	3.8517	3.95686	4.15889	4.06643
665	MICRO.5969.C1	PGSC0003DMB102000137	Pot_ch09	99.05	56659	56026	Conserved gene of unknown function	3.46645	3.5629	3.30228	3.48659	3.49085	3.49298	3.44393	3.47652	3.51114	3.58049	3.64397	3.54285	3.41995	3.36146	3.68208	3.28288	3.23752	3.44318	3.49704	3.54767	3.51879	3.30057	3.36011	3.47908	3.5124	3.43197	3.43824	3.38805	3.37761	3.56657	3.52435	3.39321	3.56619	3.46533	3.67329	3.42948	3.367	3.62324	3.31825	3.57464	3.41283	3.52377
667	POABX56TV	PGSC0003DMB000000152	Pot_ch11	92.22	468312	468060	Conserved gene of unknown function	2.70872	3.11485	1.71964	2.72184	2.90846	2.90253	1.75587	2.92982	3.09702	2.97445	3.0709	1.6987	2.88991	2.96531	1.65099	2.84912	2.91276	2.86518	1.71713	2.96167	2.96302	2.7396	2.77204	2.9637	1.68481	1.71207	2.86546	2.80934	1.76163	2.93239	2.26285	1.65722	2.94762	1.69227	1.66076	1.67512	2.82913	2.9018	2.86115	1.6707	1.69364	1.6744
669	MICRO.13429.C1	PGSC0003DMB000000313	Pot_ch07	99.3	285735	287156	Pentatricopeptide repeat-containing protein	2.59252	2.59759	2.55456	2.54112	2.605	2.77538	2.92903	2.60874	2.66573	2.58951	2.50157	2.58554	2.79007	2.66748	2.52699	2.72809	2.60176	2.67395	2.6512	2.75917	2.73415	2.59317	2.5961	2.69477	2.65529	2.63467	2.60439	2.58363	2.74988	2.72796	2.70222	2.60189	2.57392	2.55463	2.48868	2.64916	2.70857	2.77411	2.65658	2.55484	2.66122	2.59954
672	MICRO.11567.C1	PGSC0003DMB000000068	Pot_ch01	98.11	226488	227172	Glucose inhibited division protein A from prokaryotes	2.36842	2.30018	2.40291	2.19501	2.29504	2.43042	2.35601	2.33871	2.28971	2.27593	2.20781	2.37746	2.30836	2.33944	2.24577	2.39576	2.22351	2.26569	2.503	2.30515	2.3298	2.22785	2.35797	2.33574	2.42582	2.29227	2.28334	2.36561	2.30597	2.40196	2.31176	2.24355	2.3344	2.2823	2.32434	2.28022	2.28655	2.33041	2.33447	2.29216	2.36521	2.2552
688	MICRO.2388.C1	PGSC0003DMB000000100	Pot_ch01	99.33	761908	761466	Conserved gene of unknown function	2.79922	2.79696	2.58767	2.56057	2.64529	2.84325	2.74716	2.81951	2.72484	2.63149	2.48983	2.78635	2.73092	2.57792	2.58968	2.77357	2.66539	2.71458	2.81399	2.59534	2.53499	2.605	2.67098	2.67208	2.87706	2.66573	2.90838	2.65148	2.8142	2.95686	2.60126	2.60265	2.74299	2.51422	2.65453	2.54168	2.66054	2.658	2.70346	2.61337	2.81603	2.68404
691	MICRO.8550.C1	PGSC0003DMB000000062	Pot_ch03	100	1128696	1128923	H/ACA ribonucleoprotein complex subunit	2.27988	1.96058	2.16945	2.15053	2.32674	2.42985	2.28914	2.22351	1.92662	2.05284	1.96095	2.23771	2.36661	2.07852	1.90034	2.25604	1.95002	2.10166	2.40599	2.11855	2.09108	2.11244	2.32309	2.10864	2.13802	2.26669	2.31637	2.44366	2.07655	2.11958	2.30993	2.24977	2.21743	1.94327	1.94751	1.9557	2.33403	2.0856	1.98824	1.98071	2.3846	2.15211
695	POAD201TV	PGSC0003DMB000000550	Pot_ch06	96.67	256129	256428	Kinase	2.79341	2.8146	2.79675	2.72195	2.79	2.78379	2.81792	2.74755	2.79618	2.81293	2.79934	2.77275	2.78141	2.79827	2.78232	2.78672	2.79534	2.72678	2.81051	2.7902	2.8433	2.70581	2.7096	2.82109	2.78431	2.72569	2.79876	2.80133	2.78642	2.77802	2.76989	2.79571	2.77093	2.77104	2.87451	2.77334	2.77744	2.80314	2.77814	2.74209	2.78711	2.77757
696	POADC13TP	PGSC0003DMB000000272	Pot_ch07	99.65	556337	555490	Hydrolase, hydrolyzing O-glycosyl compounds	2.63384	2.55572	2.72955	2.47954	2.53235	2.57629	2.45158	2.27949	2.54094	2.54633	2.4584	2.25974	2.56343	2.67008	2.69651	2.30384	2.66974	2.36245	2.53205	2.36961	2.5653	2.52815	2.41588	2.33332	2.63034	2.63106	2.47809	2.57392	2.50729	2.59668	2.32448	2.39807	2.4851	2.59062	2.2321	2.39128	2.37824	2.50339	2.39482	2.50053	2.53297	2.41922
698	bf_ivrootxx_0051A02.t3m.scf	PGSC0003DMB101000233	Pot_ch07	95.43	333442	332853	RAP2	2.13475	2.16168	2.03156	2.11729	2.10487	2.10273	2.14321	2.0147	2.14563	2.05047	2.21418	2.21095	2.11415	2.30816	2.29844	2.01112	2.17118	2.12482	2.04591	2.2359	2.17452	2.12322	1.99543	2.16666	2.14647	2.06262	2.09029	1.99823	2.28495	2.13922	2.0237	2.13802	2.06424	2.15005	2.09508	2.14758	2.11321	2.11951	2.10679	2.05167	2.12303	2.07069
700	MICRO.4594.C1	PGSC0003DMB000000093	Pot_ch03	92.82	1094761	1095093	ATP binding protein	2.52091	2.37107	2.42097	2.2241	2.41746	2.55254	2.46543	2.26984	2.44009	2.45381	2.17478	2.33322	2.56684	2.47954	2.28311	2.32526	2.27393	2.3641	2.49207	2.33066	2.43532	2.41037	2.34564	2.46958	2.37472	2.43758	2.43806	2.42143	2.41872	2.58661	2.34207	2.46945	2.45419	2.37943	2.37518	2.24672	2.42865	2.36213	2.4717	2.46235	2.44934	2.28428
702	MICRO.5482.C2	PGSC0003DMB000000773	SL2.10ch10	95.79	52440	52085	Non-specific lipid-transfer protein 2	4.49829	4.2736	4.14511	4.43152	4.50542	4.35399	4.33092	4.67171	4.35522	4.68303	4.20964	4.7526	4.29588	4.25907	4.44639	4.42421	3.86915	4.58475	4.33092	4.61138	4.23578	4.37108	4.46142	4.4358	4.46739	4.26852	4.63142	4.57154	4.20163	4.43452	4.56739	4.64669	4.55268	4.37376	4.87527	4.46903	4.46142	4.57813	4.01345	4.54437	4.39858	4.52497
704	MICRO.17924.C1	PGSC0003DMB000000263	Pot_ch09	96.26	861491	862410	Serine-threonine protein kinase, plant-type	2.22722	2.80686	2.42865	2.53364	2.50148	2.29651	2.29411	2.25425	2.41233	2.40167	2.50655	2.44379	2.5635	2.43596	2.71841	2.28279	2.33243	2.22609	2.32389	2.35121	2.44328	2.33791	2.16508	2.36559	2.24492	2.43547	2.3436	2.26596	2.51702	2.35923	2.29487	2.27289	2.57909	2.54827	2.45977	2.33778	2.31476	2.31101	2.53089	2.35082	2.45083	2.28161
706	bf_stolxxxx_0014D01.t3m.scf	PGSC0003DMB000000032	Pot_ch04	93.75	866111	866314	Pre-pro-cysteine proteinase	1.68978	2.5071	2.14422	1.742	1.70885	2.14571	1.69364	1.68509	2.47575	1.8112	2.44634	1.74053	1.99684	1.71835	1.8204	1.71835	2.1791	2.39336	2.03002	2.28991	1.82712	1.91623	1.73615	2.38624	1.70597	2.16359	2.06305	1.76985	2.18434	2.17678	1.73017	1.80823	2.17638	2.198	2.34404	1.88939	1.74543	2.12618	1.68872	2.36758	1.75405	1.68635
707	BPLI15L14TH	PGSC0003DMB000000068	Pot_ch01	98.98	408403	409088	Rhicadhesin receptor	2.40448	2.3217	2.57471	2.71585	2.3985	2.48991	2.46717	2.29795	2.80806	2.51413	2.06576	2.07982	2.53985	2.55092	2.34207	2.1085	2.84777	2.64134	2.52265	2.45195	2.54745	2.83655	2.47844	2.58363	2.30293	2.60814	2.36527	2.52717	2.52221	2.67776	2.58392	2.43434	2.58738	2.21483	2.09936	2.03256	2.52453	2.66742	2.61441	2.74568	2.41492	2.40411
708	MICRO.15443.C1	PGSC0003DMB000000158	Pot_ch06	97.52	108908	109551	Zgc:112329	2.63394	2.63727	2.6563	2.58094	2.68499	2.70307	2.7856	2.62416	2.70038	2.6524	2.53682	2.61271	2.70091	2.65722	2.59857	2.65698	2.5961	2.63398	2.67169	2.64437	2.68973	2.6456	2.65583	2.66974	2.63073	2.62961	2.59708	2.69319	2.67618	2.72885	2.55137	2.64965	2.61	2.65951	2.51899	2.00977	2.7105	2.64704	2.64239	2.63969	2.67724	2.63143
711	MICRO.568.C1	PGSC0003DMB000000441	Pot_ch02	98.13	423106	422572	Cyclophilin-10	2.7706	2.79814	2.79627	2.77499	2.76238	2.77931	2.80516	2.7432	2.79138	2.77155	2.72283	2.79534	2.80678	2.75547	2.73572	2.81603	2.72001	2.77876	2.7504	2.78217	2.82898	2.85231	2.78098	2.77377	2.76604	2.7767	2.76519	2.84407	2.76266	2.80286	2.74444	2.75679	2.76446	2.73932	2.77499	2.40879	2.77143	2.78411	2.69621	2.7805	2.75096	2.77931
714	MICRO.224.C1	PGSC0003DMB000000334	Pot_ch09	98.85	546743	545786	Protein FRIGIDA	3.28324	3.46563	3.54676	3.42771	3.5101	3.4644	3.35014	3.39968	3.37672	3.46645	3.40856	3.59473	3.61349	3.30514	3.34595	3.50699	3.34717	3.4622	3.36199	3.49633	3.47602	3.62137	3.55147	3.49789	3.46629	3.50397	3.39256	3.51291	3.51471	3.44879	3.60859	3.50994	3.50852	3.4356	3.50276	3.36036	3.42993	3.48865	3.60859	3.45132	3.53863	3.49335
715	MICRO.4100.C2	PGSC0003DMB101000051	Pot_ch05	99.54	354789	354571	Glutaminyl-tRNA synthetase	2.42002	2.30325	2.41668	2.46538	2.48114	2.43288	2.41987	2.09843	2.38565	2.20635	2.23331	2.20033	2.51671	2.32783	2.41197	2.24395	2.34155	2.28555	2.28689	2.27218	2.35651	2.04277	2.24433	2.35188	2.21577	2.47993	2.21612	2.29735	2.39701	2.34468	2.42889	2.30898	2.09422	2.36731	2.24869	2.19299	2.26764	2.28737	2.0625	2.28662	2.32418	2.21743
717	MICRO.90.C1	PGSC0003DMB102000141	Pot_ch02	98.78	1238092	1237683	SAG101	2.15171	2.27877	2.14495	2.1077	2.15948	2.1271	2.11436	2.0677	2.15358	2.14848	2.26751	2.38873	2.22071	2.11648	2.16786	2.19577	2.13819	2.15424	2.11244	2.15264	2.16576	2.1832	2.11127	2.2684	2.11519	2.17138	2.13685	2.1154	2.14582	2.14017	2.21606	2.15429	2.17797	2.14745	2.1877	2.16618	2.16945	2.17388	2.21784	2.12813	2.16905	2.11159
721	MICRO.10236.C1	PGSC0003DMB000000338	Pot_ch10	99.21	245344	245597	Mitochondrial basic amino acid carrier	2.4233	2.15296	2.24367	2.21016	2.33434	2.36225	2.5593	2.27051	2.25594	2.33332	2.19423	2.35069	2.28721	2.36627	2.18729	2.35971	2.20429	2.35519	2.34291	2.24995	2.34382	2.49415	2.31525	2.16412	2.38368	2.31542	2.42911	2.3737	2.26855	2.43518	2.29147	2.38204	2.38395	2.1094	2.1789	2.07886	2.41973	2.41348	2.14727	2.33412	2.32857	2.40711
727	bf_suspxxxx_0041c03.t3m.scf	PGSC0003DMB000000076	Pot_ch07	92.8	949154	949394	Heat shock cognate protein 80	4.13709	3.71547	3.96436	3.94524	3.73044	3.90355	3.7485	3.87101	3.7802	3.89549	3.74733	3.78912	3.78791	4.01402	3.93126	3.75347	3.91523	3.69182	3.81787	3.61326	3.71596	3.82774	3.71224	3.5758	3.87701	3.92395	3.86291	3.78641	3.87745	3.73526	3.91523	3.7222	3.94303	3.79552	3.86291	3.74351	3.58753	3.69745	3.68181	3.65762	3.82081	3.85097
729	MICRO.1311.C1	PGSC0003DMB000000123	Pot_ch04	100	889522	889638	Aspartic proteinase Asp1	2.12914	2.0983	2.1931	2.16007	2.21296	2.10282	2.22934	2.19989	2.09397	2.19806	2.09918	2.20467	2.10526	2.14824	2.09524	2.13171	2.11127	2.10177	2.12164	2.20744	2.07593	2.10028	2.19228	2.19381	2.12263	2.16753	2.20117	2.23933	2.15264	2.16618	2.23372	2.2136	2.12138	2.13347	2.10762	2.14763	2.16227	2.23191	2.19185	2.14487	2.19157	2.22761
731	MICRO.374.C1	PGSC0003DMB000000008	Pot_ch10	99.66	816450	816158	Heparanase	2.81579	2.90405	2.83181	2.9634	3.01333	2.81752	3.03757	3.22791	3.04442	2.94439	2.88621	3.31837	2.84903	2.842	2.93752	3.09864	2.86107	3.06936	2.83867	3.23692	2.81205	3.03634	2.87639	3.08953	2.85268	2.92375	2.97491	2.89101	2.86719	2.97848	3.09435	3.177	3.1707	3.02511	3.04073	3.05693	3.00812	3.14088	2.89392	3.13696	2.97964	3.15222
732	MICRO.10769.C2	PGSC0003DMB102000083	Pot_ch02	96.17	619629	620019	Dentin phosphoryn protein	3.15882	3.19462	3.04664	3.06356	3.08953	2.99418	3.11582	3.07674	3.12036	3.10297	3.14282	3.18792	3.16655	3.1434	3.1293	3.17953	3.05274	3.1152	3.08298	3.11867	3.11257	3.17727	3.01191	3.17024	3.05033	3.07512	3.00345	3.01891	3.0323	3.05395	3.11336	3.02315	3.09286	3.14455	3.14604	3.20834	3.02109	3.06347	3.10684	3.1083	3.12999	3.06314
735	MICRO.118.C2	PGSC0003DMB000000371	Pot_ch09	95.81	368372	368795	Valyl-tRNA synthetase	3.41502	3.1712	3.35249	3.27377	3.29347	3.40036	3.49807	3.41568	3.28894	3.31303	3.17675	3.25901	3.43795	3.38346	3.24048	3.30959	3.22474	3.28862	3.40073	3.28227	3.27763	3.43269	3.36502	3.41231	3.41995	3.29359	3.33742	3.37042	3.2597	3.50606	3.23506	3.26838	3.35273	3.2587	3.18173	3.33301	3.39724	3.42847	3.27311	3.29347	3.35732	3.364
736	bf_mxlfxxxx_0063h01.t3m.scf	PGSC0003DMB000000256	Pot_ch11	99.22	729049	729306	--	2.12071	2.05827	1.956	2.76461	2.076	1.89714	2.17054	2.10558	1.87738	1.96315	1.98382	2.07144	2.38534	1.88883	2.05406	1.89247	1.98071	1.88939	2.44675	2.13154	2.12533	1.96965	1.85465	2.10874	2.09097	2.02743	2.0856	1.99769	1.98196	2.02063	1.94822	1.88028	2.01393	2.17973	1.99286	2.04032	1.93929	2.48969	2.25302	1.99993	1.9952	2.17541
738	MICRO.6075.C2	PGSC0003DMB000000016	Pot_ch04	100	2364410	2363605	Trehalose-6-phosphate synthase	2.50686	2.92766	2.7507	2.78283	2.42878	2.39498	2.49223	2.40989	2.50409	2.45585	2.69307	2.46816	2.49648	2.66446	2.41429	2.60675	2.74252	2.58751	2.47083	2.32493	2.68255	2.72079	2.36546	2.57677	2.54286	2.4568	2.53487	2.392	2.5625	2.4515	2.42474	2.3472	2.52692	2.35052	2.71437	2.37646	2.41312	2.24328	2.96097	2.36984	2.37185	2.23045
739	MICRO.7108.C4	No Significant Hit	#N/A	NA	NA	NA	Pepsin A	2.25259	2.565	2.27329	2.95424	2.48826	2.70165	2.20225	2.34462	2.76337	2.69477	2.91677	2.53073	2.39813	2.63911	2.83351	2.47838	2.79922	2.4316	2.66618	2.78778	2.3914	2.24013	2.24435	2.38405	2.15508	2.37445	2.48619	2.24299	2.36236	2.51359	2.59095	2.43539	2.58143	3.07222	2.74971	2.72139	2.21108	2.53578	2.09731	2.39763	2.41271	2.82357
740	MICRO.7428.C1	PGSC0003DMB000000087	Pot_ch06	98.65	280311	279868	Tetrapyrrole-binding protein, chloroplast	3.91523	4.0793	4.13208	3.94382	3.97954	3.87542	3.83129	4.09644	4.06707	3.96393	4.14511	4.08134	3.94689	3.97318	4.11682	3.92589	4.07995	3.93904	4.0164	4.07663	4.06707	3.9281	3.85237	3.9395	4.06707	4.01694	3.9925	3.91884	4.02985	4.10824	4.00103	4.00013	4.14047	4.09339	4.03941	4.03661	3.93777	4.02263	4.09339	3.96531	3.9723	3.86725
741	MICRO.109.C9	PGSC0003DMB000000147	Pot_ch08	96.68	559641	559432	Phosphomannomutase	2.54094	1.68481	1.67802	2.56215	1.71513	2.37204	2.53403	1.72329	1.68383	2.35789	2.22968	2.33724	2.33751	1.71882	2.17823	2.33291	1.68839	1.69305	2.37006	2.38934	1.67883	2.38477	1.6766	1.69342	2.32004	2.32234	1.68537	1.70414	2.37308	2.43198	1.70495	2.27467	2.33856	1.71207	2.30658	2.23033	2.3757	1.72016	2.30721	1.84902	1.69584	1.9291
743	MICRO.5562.C1	PGSC0003DMB000000517	Pot_ch04	99.04	247771	248499	Gene of unknown function	2.86349	2.2681	2.90419	3.05757	2.68626	2.84277	2.91646	2.93913	2.71601	2.72243	2.09384	2.66414	2.87012	3.08212	2.41965	3.03257	2.84538	2.79771	2.87415	2.89796	2.93883	2.83895	2.75012	2.74548	2.80666	2.96675	2.86923	2.82963	3.0187	2.86041	2.76634	2.62468	2.55914	2.98331	2.429	2.76734	2.7902	2.88065	2.77605	2.8239	2.9415	2.91547
745	cPRO17C16TH	PGSC0003DMB102000141	Pot_ch02	92.57	805383	805038	50S ribosomal protein L20	2.43469	2.2248	1.83074	1.97207	2.31592	1.9156	1.95278	1.77177	1.93003	1.87179	2.21338	2.28887	2.32622	1.91924	2.19767	2.26937	1.95025	2.02263	2.34295	2.20635	2.17687	1.80823	1.75587	2.21321	1.81851	2.3436	1.92125	1.82641	1.86948	2.00593	2.24577	1.81634	1.8349	2.10634	2.12059	2.17221	1.86012	1.91842	2.0742	1.86801	2.22315	1.97045
746	MICRO.8927.C1	PGSC0003DMB000000120	Pot_ch02	99.81	29328	29844	Thioredoxin-like U5 small ribonucleoprotein particle protein	3.8974	3.98825	3.94039	3.8613	3.88528	3.8974	3.87432	3.97318	3.95157	3.95401	3.8812	3.94474	3.8613	3.92356	3.97415	3.97041	3.90722	3.90722	3.94474	3.91523	3.90479	3.94039	3.82807	3.90681	3.88004	3.90636	3.96216	3.8985	3.87033	3.92138	3.91247	3.8494	3.86388	3.85378	3.92315	3.86498	3.87215	3.84728	3.82442	3.93469	3.85274	3.90916
748	MICRO.5266.C1	PGSC0003DMB000000240	Pot_ch08	100	795423	794651	Monogalactosyldiacylglycerol synthase, chloroplastic	3.33144	3.18779	3.02418	2.91515	3.32089	3.41128	3.04673	3.25825	3.04706	2.96435	3.16142	2.92108	3.05668	3.32353	2.94267	3.29837	2.99351	2.94183	3.32904	2.92435	3.38498	3.32139	2.98152	3.34897	3.36158	3.03036	2.92294	3.01123	3.0776	3.44133	2.91881	3.17984	3.24084	2.94606	3.14379	3.19276	3.30178	2.94128	3.03991	3.26688	3.00583	3.23383
752	MICRO.11679.C1	PGSC0003DMB000000032	Pot_ch04	95.74	1239161	1238880	Chromosome 11 contig 1, DNA sequence.	2.90454	3.58437	3.40569	2.93349	2.99305	3.46391	2.95726	3.04468	3.453	3.16042	3.54516	3.08435	3.177	3.09471	3.1661	2.95847	3.28907	3.39256	3.32711	3.46939	3.09199	2.8559	2.95561	3.48462	2.91669	3.39481	3.21414	2.94814	3.42619	3.43156	3.04958	2.98152	3.43526	3.49571	3.50057	3.40569	3.06707	3.05757	3.08505	3.4296	2.97563	2.99832
754	MICRO.1773.C1	PGSC0003DMB000000613	Pot_ch07	99	143665	144565	Calmodulin-binding protein	3.51205	3.70771	3.63147	3.59431	3.47374	3.53819	3.7041	3.67545	3.66951	3.54425	3.55031	3.8102	3.70644	3.63077	3.68831	3.77899	3.61069	3.68082	3.65673	3.75212	3.74378	3.54497	3.51669	3.77389	3.53351	3.55876	3.57996	3.53524	3.52744	3.53779	3.67329	3.56171	3.5365	3.61219	3.6652	3.68545	3.63524	3.56091	3.65111	3.58089	3.53163	3.65901
755	MICRO.15370.C1	PGSC0003DMB000000076	Pot_ch07	NA	NA	NA	Ribosomal protein S8	3.71425	3.20015	3.5972	3.52547	3.86841	3.75734	3.82544	3.82209	3.47892	3.73752	3.40506	3.78079	3.7507	3.59199	3.43316	3.61664	3.38805	3.59292	3.97415	3.80606	3.53759	3.76855	3.94382	3.68738	3.70894	3.69182	3.68325	4.00994	3.65183	4.0515	3.56058	3.48147	3.48949	3.70747	3.47863	3.37323	3.86253	3.60062	3.3793	3.70543	3.67425	3.8733
757	MICRO.1456.C1	PGSC0003DMB000000040	Pot_ch03	NA	NA	NA	Aldehyde dehydrogenase family 7 member A1	1.73151	2.16057	2.0843	1.88939	1.73331	1.74964	1.75627	1.80823	1.72933	2.05687	1.66539	2.28894	1.75679	2.11048	1.74964	1.87524	1.75405	1.75221	2.22116	2.17369	2.10519	1.84058	2.1158	1.76163	1.8112	2.1267	2.00104	2.19893	2.04794	1.79312	1.96095	2.00631	2.19545	2.067	2.27364	2.09442	2.03097	2.14516	2.08035	1.70526	2.18776	2.18037
773	SSBT001E04x.scf	PGSC0003DMB000000445	Pot_ch08	99.62	179662	179925	Conserved gene of unknown function	2.93009	2.78266	2.83983	2.9543	2.95979	2.79067	2.96762	2.95681	2.72094	2.93203	2.46916	2.87812	2.7107	2.95014	2.60285	3.11156	2.8556	2.87421	2.90741	3.01087	2.77717	2.85695	2.93095	2.84615	2.9305	2.64537	3.06024	3.00733	2.80694	2.9026	2.94205	2.87548	2.91748	2.73782	2.982	2.82156	2.76337	2.8379	2.74449	2.78059	2.93759	2.95726
777	MICRO.16519.C1	PGSC0003DMB101000128	Pot_ch06	98.39	1342536	1342971	OFP4 (ARABIDOPSIS THALIANA OVATE FAMILY PROTEIN 4)	2.22254	2.33453	2.36336	2.21023	2.19423	2.41523	2.22668	2.40711	2.31972	2.27467	2.13452	2.17159	2.32627	2.57954	2.04776	2.41523	2.31825	2.18621	2.34842	2.33999	2.37018	2.34999	2.26249	2.37044	2.31286	2.40196	2.33889	2.344	2.52502	2.27973	2.28707	2.08908	2.23341	2.3335	2.28611	2.24678	2.29756	2.34173	2.26617	2.41933	2.51912	2.32448
778	096F03AF.esd	PGSC0003DMB000000017	Pot_ch11	96.3	311989	311531	Conserved gene of unknown function	2.47914	2.77594	2.68978	2.60938	2.62204	2.60869	2.52341	2.78911	2.79398	2.64106	2.72208	2.80958	2.70658	2.61473	2.73579	2.70719	3.23761	2.78861	2.72562	2.72733	2.56537	2.66409	2.58243	2.79303	2.69604	2.6353	2.92397	2.56114	2.72713	2.52943	2.86378	2.56798	2.80631	2.68862	3.00113	2.87185	2.57357	2.66958	2.75615	2.69279	2.65835	2.62538
779	MICRO.6146.C1	PGSC0003DMB000000004	Pot_ch02	96.8	297817	296603	Serine/threonine protein kinase SAPK8	2.44704	2.81857	2.77856	2.64651	2.49439	2.55785	2.63522	2.62423	2.69897	2.73028	2.82122	2.63539	2.686	2.62876	2.80232	2.64497	2.7902	2.72158	2.43187	2.71766	2.65229	2.61882	2.65511	2.7594	2.51502	2.60478	2.68998	2.63221	2.63457	2.64701	2.59773	2.66933	2.59799	2.76968	2.56628	2.84461	2.59738	2.7061	2.75256	2.54986	2.63657	2.72041
781	MICRO.1683.C1	PGSC0003DMB000000004	Pot_ch02	99.67	1022918	1022010	Glycosyltransferase QUASIMODO1	2.36848	2.28802	2.41799	2.33211	2.44675	2.53972	2.48591	2.40404	2.48807	2.46484	2.17173	2.36357	2.5998	2.4829	2.27829	2.48783	2.38071	2.49288	2.50425	2.54766	2.53716	2.52122	2.41592	2.71257	2.40249	2.52203	2.36341	2.4974	2.62571	2.62989	2.389	2.52679	2.40117	2.45848	2.31672	2.40367	2.46634	2.55961	2.45675	2.49381	2.55528	2.44536
784	MICRO.772.C1	PGSC0003DMB000000171	Pot_ch01	100	1252811	1253119	Protein penguin	2.25998	2.08106	2.19317	2.13837	2.29858	2.3706	2.41435	2.13738	2.0864	2.11197	2.14026	2.14816	2.4755	2.25432	1.97984	2.13708	2.15383	2.2233	2.23053	2.14341	2.18101	2.39842	2.3276	2.12582	2.23133	2.36389	2.25487	2.35658	2.20399	2.40873	2.164	2.22135	2.1788	2.03244	1.98045	2.06278	2.25104	2.20245	2.10682	2.07391	2.30921	2.22519
785	MICRO.6010.C2	PGSC0003DMB000000244	Pot_ch02	99.33	456989	455341	UDP-glucosyltransferase family 1 protein	2.32362	2.41072	2.40473	1.95152	2.22404	2.26048	2.3006	2.0131	2.10003	2.11112	2.27443	2.2194	2.35392	2.41183	1.96268	2.36341	2.06417	2.08825	2.28509	2.14542	2.43057	2.32884	2.09223	2.43907	2.42159	2.22461	1.97308	2.15439	2.35557	2.17159	2.09752	2.3044	2.30197	2.15016	2.25491	2.25464	2.08865	2.14412	2.41828	2.2486	2.28611	1.93681
787	STMGP63TV	PGSC0003DMB000000500	Pot_ch01	98.3	261810	262339	Alanyl-tRNA synthetase	3.18314	3.29424	3.3169	3.23781	3.17895	3.35391	3.34035	3.10278	3.40389	3.32103	3.31873	3.2552	3.37222	3.36321	3.3994	3.28529	3.22454	3.27598	3.23586	3.24696	3.2928	3.33568	3.23455	3.35759	3.37503	3.30863	3.03395	3.23732	3.27078	3.44275	3.16203	3.36438	3.318	3.4231	3.2597	3.34319	3.30282	3.3746	3.26352	3.33931	3.37155	3.28424
789	MICRO.15101.C1	PGSC0003DMB000000088	Pot_ch06	99.64	213237	212963	Nucellin	2.82073	3.08877	3.1661	3.17345	3.04015	3.10607	3.14615	3.0542	3.00395	3.0418	3.04499	3.13783	3.01615	3.0374	3.17375	3.18909	2.97998	3.02622	3.11148	3.09837	3.02279	2.98973	3.04121	3.15423	3.06544	2.96742	3.11811	3.0759	3.19181	3.06417	3.19039	3.21981	3.24499	3.06615	3.17946	3.10855	3.05242	3.18499	3.03952	3.11955	2.98845	3.01087
791	STMDE95TV	PGSC0003DMB000000245	Pot_ch06	93.73	661891	662193	COP1-interacting protein 7 (CIP7)	2.74636	2.53979	2.76406	2.81286	2.7805	2.80671	2.81643	2.74164	2.83035	2.77527	2.5383	2.77605	2.84766	2.72096	2.76231	2.77018	2.66791	2.8004	2.7507	2.74479	2.69613	2.74202	2.78344	2.70824	2.85433	2.70883	2.63707	2.80536	2.74917	2.82193	2.72873	2.90597	2.75411	2.74784	2.61163	2.46015	2.85534	2.83915	2.56931	2.79427	2.82996	2.78261
793	MICRO.11492.C1	PGSC0003DMB000000017	Pot_ch11	99.32	2726878	2726587	BTB-POZ and MATH domain protein	2.49341	2.78084	2.63969	2.57506	2.52023	2.59069	2.59868	2.55987	2.61819	2.67672	2.75855	2.62727	2.72064	2.61364	2.62797	2.6409	2.58898	2.68526	2.51777	2.6034	2.68793	2.66651	2.58997	2.69774	2.52112	2.60176	2.49242	2.52061	2.70566	2.66777	2.51035	2.63106	2.63904	2.569	2.66376	2.41847	2.60951	2.65646	2.65978	2.66311	2.64183	2.615
796	MICRO.18229.C1	PGSC0003DMB000000265	Pot_ch02	99.15	462956	462489	Ubiquitin domain-containing protein	2.67111	2.64145	2.90025	2.90224	2.7213	2.87646	2.92874	2.82149	2.89498	2.87822	2.61651	2.64926	2.67993	2.87568	2.8877	2.68165	2.87962	2.85021	2.73388	2.74769	2.72971	2.92152	2.88106	2.67929	2.87911	2.6858	2.96811	2.917	2.8677	2.95778	2.73768	2.88086	2.8413	2.66006	2.62727	2.32946	2.83078	2.9386	2.6316	2.89633	2.67731	2.8902
797	bf_mxflxxxx_0022h04.t3m.scf	PGSC0003DMB000000213	Pot_ch04	99.64	568975	569255	Seven-transmembrane-domain protein 1	3.04059	3.06804	3.23405	3.19799	3.13345	3.09303	3.28759	3.01883	3.31534	3.26115	2.74827	3.24708	3.16283	3.28873	3.17227	3.19075	3.11998	3.28324	3.19657	3.28022	3.24394	3.39617	3.25751	3.26311	3.1509	3.0055	3.05102	3.22781	3.3495	3.37906	2.96966	3.3566	3.09965	3.00574	3.09286	3.01891	3.17876	3.23445	3.40426	3.17258	3.14331	3.05581
804	MICRO.12146.C1	PGSC0003DMB000000105	Pot_ch01	97.93	330797	329984	High molecular weight glutenin subunit	2.95631	2.73853	2.91941	2.92484	2.97629	3.07956	3.10247	2.79318	3.01963	2.88337	2.82498	2.83104	3.07504	3.11457	2.78892	2.903	2.93074	2.9104	3.11611	2.90485	2.97219	3.09179	2.91715	2.83473	2.95154	3.06347	2.98504	3.00305	2.89873	3.06647	2.88344	2.9088	2.93349	2.93043	2.71774	2.79204	2.98226	3.03013	2.79427	2.8918	3.03376	2.91195
805	MICRO.11448.C2	PGSC0003DMB000000062	Pot_ch03	93.76	1956809	1956233	Heparanase-2	2.71585	2.9607	2.96605	2.87078	2.83146	2.87473	2.80623	2.74444	3.00994	2.91547	2.95906	2.90151	2.8508	2.89664	2.89449	2.87131	2.96868	2.93125	2.86459	2.917	3.0016	2.79127	2.73549	3.00225	2.83207	2.90459	2.69593	2.78247	2.89993	2.83464	2.80905	2.89162	2.91997	2.89513	2.87835	2.90295	2.79508	2.83797	2.99045	2.91195	2.88157	2.81339
806	096B08AF.esd	No Significant Hit	#N/A	NA	NA	NA	--	3.20341	3.10476	3.05757	3.1293	2.96554	3.19364	3.13059	2.86592	3.19001	3.25859	3.30259	3.07039	3.16736	3.34132	3.36619	3.14527	3.07895	2.96247	3.07048	3.03591	3.13886	3.02261	2.99669	3.14132	3.14615	3.21825	3.00497	3.04919	3.1865	3.21435	2.85804	3.0474	3.0187	3.16008	2.99236	3.10141	2.98542	3.16063	3.00474	2.92459	3.09783	3.22422
807	MICRO.11056.C1	PGSC0003DMB000000049	Pot_ch09	99.44	2011250	2010892	Homology to unknown gene	2.8568	2.47664	2.61177	2.57117	2.65782	2.75156	2.64537	2.44236	2.67176	2.63672	2.44463	2.5024	2.84318	2.70951	2.82812	2.44648	2.56622	2.48602	2.82634	2.65493	2.65132	2.51847	2.50947	2.62016	2.73974	2.7765	2.60578	2.67128	2.54029	2.79067	2.53336	2.73974	2.52699	2.62868	2.53529	2.48364	2.6504	2.62619	2.52044	2.58876	2.63191	2.64489
808	MICRO.182.C4	PGSC0003DMB000000214	Pot_ch03	91.89	233429	233137	Protoporphyrinogen oxidase, mitochondrial	2.0683	2.16635	2.34754	2.3127	2.31599	2.09855	2.27384	2.25194	2.19126	1.71835	1.69829	2.27528	2.07992	2.17141	1.73197	2.30689	2.14972	2.07251	2.05762	2.08295	1.71005	2.08305	2.09704	2.16971	2.09542	2.09731	2.23569	2.09976	2.40644	2.09635	2.29088	2.43502	2.10663	2.10241	2.43327	1.6671	2.03116	1.72033	2.32309	2.14946	2.11159	1.70969
809	MICRO.3399.C3	PGSC0003DMB000000072	Pot_ch05	99.83	1396166	1396739	Ankyrin repeat protein	2.60983	2.50717	2.70719	2.64134	2.56462	2.66596	2.59342	2.4901	2.56007	2.56739	2.56293	2.53194	2.73663	2.58707	2.5242	2.61346	2.55276	2.61514	2.65301	2.63207	2.6661	2.58868	2.5998	2.54193	2.59171	2.57147	2.50092	2.68898	2.70262	2.62279	2.63154	2.61431	2.58841	2.60176	2.45984	2.52977	2.5883	2.64709	2.58291	2.50831	2.59643	2.5529
810	MICRO.13328.C1	PGSC0003DMB000000744	SL2.10ch04	95.06	64394	64554	Sn-1 protein	2.61078	3.17609	2.36683	1.90408	2.24916	2.68355	2.34005	2.43526	2.87208	2.75405	2.64771	2.68165	2.62151	3.30863	2.70321	2.52044	2.94945	2.69643	2.8294	2.27643	3.12504	2.90398	2.4621	3.10806	2.30303	3.13585	2.72142	2.55816	2.422	2.70158	2.56007	2.76192	1.98328	2.51999	2.13336	2.8808	2.68712	2.28503	2.94836	2.41721	2.29678	2.66752
811	bf_arrayxxx_0076b05.t7m.scf	No Significant Hit	#N/A	NA	NA	NA	--	3.06356	2.89142	3.01828	2.96796	2.99734	3.02778	3.09401	3.00234	2.95217	2.93356	2.98741	2.97802	3.08542	2.99845	2.82162	2.99821	2.93697	3.02126	2.97652	2.86297	2.89513	3.10659	3.06155	2.96114	3.0217	3.00868	2.96689	3.00851	3.02391	3.09676	2.89713	3.01631	2.97055	2.92753	2.81051	2.85865	3.00725	2.96762	2.97242	2.89916	3.00288	3.02974
812	MICRO.12905.C3	PGSC0003DMB000000021	Pot_ch09	95.88	1379286	1379624	--	2.453	2.5593	2.2028	2.41337	2.30912	1.86373	1.98	2.26397	2.50457	2.39054	2.67516	1.97079	2.41281	2.43108	2.56719	2.48645	2.09269	2.11687	2.36587	2.54438	2.16417	2.19577	2.22216	2.49434	2.31753	2.25529	2.26136	2.19265	1.9156	2.44795	2.48762	2.58781	2.51062	2.47787	2.41523	2.43539	1.72248	2.43644	2.51927	2.26175	2.31981	2.5172
813	MICRO.10197.C1	PGSC0003DMB000000201	Pot_ch08	95.4	356017	355323	Conserved gene of unknown function	2.41362	2.35938	2.35199	1.95854	2.01729	1.956	2.35676	2.74512	2.01632	1.958	1.87352	2.48195	1.95976	1.84732	2.2643	2.42264	1.96472	1.97648	1.91842	2.4704	2.29431	2.47985	2.44413	2.45014	2.62797	2.34657	2.48792	2.45306	2.61142	2.40625	2.66304	1.96423	2.3943	1.92239	2.51468	1.96472	2.33412	2.62168	2.59395	2.63983	2.47248	1.99493
814	MICRO.15126.C1	PGSC0003DMB102000083	Pot_ch02	99.85	895780	895094	Diphosphonucleoside phosphohydrolase	2.51017	2.44853	2.61963	2.64377	2.47183	2.64331	2.57868	2.65473	2.53232	2.56114	2.37525	2.482	2.40584	2.55099	2.60455	2.40936	2.49341	2.4429	2.53557	2.377	2.37875	2.35805	2.52464	2.52908	2.53521	2.48167	2.65646	2.54577	2.59045	2.73359	2.34216	2.55011	2.56467	2.48008	2.42216	2.39469	2.61263	2.56201	2.403	2.62592	2.4812	2.54569
815	STMGX02TV	PGSC0003DMB000000148	Pot_ch11	90.18	1258383	1257766	Pentatricopeptide repeat-containing protein	2.46612	2.23771	2.26098	2.44216	2.4389	2.37255	2.48437	2.39513	2.2954	2.38718	2.32966	2.32911	2.54547	2.40853	2.23483	2.39366	2.39526	2.3526	2.33481	2.35625	2.3328	2.45127	2.37129	2.30585	2.41783	2.2544	2.3603	2.46003	2.28963	2.39627	2.31815	2.2996	2.38405	2.22396	2.21999	2.30765	2.38152	2.45727	2.23129	2.29221	2.36139	2.3526
816	bf_mxflxxxx_0025g03.t3m.scf	PGSC0003DMB000000034	Pot_ch12	97.03	1599580	1598941	HVA22 i	3.00123	2.64026	2.91157	2.83439	2.94252	2.90597	3.02674	2.8847	2.81468	2.92806	2.58392	2.87769	3.01024	2.88998	2.69225	2.86422	2.7747	2.90009	2.88042	2.83306	2.91054	2.92661	2.85238	2.81636	2.95552	2.86861	2.81579	2.92248	2.88423	2.95488	2.77849	2.80334	2.81385	2.76203	2.72961	2.8526	2.98385	2.82579	2.7809	2.83084	2.87828	2.85238
820	bf_mxlfxxxx_0059a07.t3m.scf	PGSC0003DMB000000920	Pot_ch10	91.57	2671	2426	Transketolase, chloroplastic	3.65111	4.01402	3.72892	3.66295	3.66338	3.78416	3.97611	3.62032	4.14511	4.02646	3.76064	3.98778	3.72294	4.00776	4.16687	3.91687	4.00891	4.01594	3.68545	3.68859	4.08188	3.94382	3.5582	3.7823	3.6073	3.76009	3.78046	3.58251	3.77303	3.78079	3.62157	3.92057	4.00519	3.80304	3.71425	3.73279	3.89391	3.94969	3.70152	3.99697	3.65741	3.93506
821	MICRO.6190.C1	PGSC0003DMB000000216	Pot_ch05	96.69	694887	695367	Naphthoate synthase	3.05721	3.13198	3.08346	3.0433	3.02601	3.13059	3.05386	3.09864	3.02573	3.0948	2.9026	3.15052	3.16666	3.06544	2.95599	3.04548	2.98247	3.02365	3.02657	3.07512	3.03574	3.11811	2.97772	3.15835	3.08639	3.09236	3.00097	2.99657	3.14527	3.19828	2.94252	2.99608	3.08444	2.96182	3.1084	3.0404	3.0753	3.03318	3.24162	3.02149	3.06337	2.97739
822	MICRO.1981.C1	PGSC0003DMB000000032	Pot_ch04	98.62	1883408	1883047	TRNA pseudouridine synthase Pus10	2.72948	2.42687	2.48088	2.85292	2.53089	2.57719	2.59577	2.48356	2.46571	2.55321	2.3757	2.54711	2.67898	2.53693	2.55993	2.50505	2.39765	2.48531	2.50432	2.54445	2.55856	2.52301	2.46987	2.42693	2.54024	2.56108	2.51223	2.53391	2.48698	2.53662	2.52788	2.45091	2.47032	2.53073	2.46717	2.42315	2.478	2.5242	2.45848	2.47122	2.52717	2.56245
823	bf_mxlfxxxx_0014b09.t3m.scf	PGSC0003DMB000000289	Pot_ch10	98.7	423319	422481	Nitrate transporter	3.23463	3.27708	3.38459	3.16995	3.00638	3.25442	3.28399	3.15106	3.2729	3.27442	2.96278	3.18859	3.29085	3.53022	3.24591	3.35391	3.44345	3.28236	3.33616	3.08561	3.44968	3.33968	3.12654	3.31954	3.24106	3.35932	3.11102	3.1268	3.35596	3.22343	2.91732	3.13727	3.08595	3.25837	2.95623	3.17033	3.2539	3.21181	3.35961	3.33425	3.35125	3.285
831	bf_suspxxxx_0011g02.t3m.scf	PGSC0003DMB101000063	Pot_ch12	96.35	406021	405557	Pyruvate dehydrogenase E1 alpha subunit	3.51436	3.38928	3.50224	3.5339	3.52246	3.5501	3.59986	3.62011	3.44289	3.50513	3.21636	3.50361	3.55198	3.51879	3.41804	3.5927	3.33507	3.49789	3.57848	3.51879	3.42931	3.49353	3.5501	3.54267	3.5584	3.47125	3.53899	3.55216	3.54372	3.6064	3.52744	3.51772	3.64101	3.41245	3.53705	3.36516	3.51308	3.56789	3.45743	3.49502	3.58393	3.51772
832	MICRO.4082.C7	PGSC0003DMB000000339	Pot_ch09	95.66	336666	337375	Binding	2.39	2.83201	2.49323	2.95615	2.4607	2.96325	2.97087	2.97376	2.98664	3.05054	2.91134	2.56108	2.35446	2.87865	2.59144	2.98395	3.02426	2.96015	2.9944	2.5276	2.76454	2.4189	2.77837	3.00039	2.96844	2.45045	2.99343	2.76718	2.95623	2.7122	2.90253	2.70056	2.77334	2.86335	2.76918	2.52717	2.88817	3.03574	2.75264	2.98162	2.40866	3.03774
833	MICRO.7305.C1	PGSC0003DMB000000371	Pot_ch09	100	11682	11940	Ascorbate peroxidase	2.11519	2.14205	2.23818	2.18019	2.23093	2.39778	2.43288	2.6072	2.30826	2.18186	2.43294	2.24249	2.26601	2.30701	2.0265	2.27959	2.37887	2.36634	2.27139	2.30747	2.04847	2.31412	2.30106	2.60478	2.25878	2.113	2.50809	2.29504	2.23789	2.46458	2.51374	2.2479	2.24636	2.0825	2.62775	2.2329	2.39865	2.4233	2.35219	2.42039	2.43327	2.23588
835	SDBN001D08u.scf	PGSC0003DMB000000004	Pot_ch02	99.8	4292490	4291993	DNA cross-link repair protein pso2/snm1	2.72041	2.13249	2.39669	2.46669	2.66278	2.5749	2.56684	2.5863	2.73798	2.52776	2.07177	2.49304	2.49921	2.24299	2.32481	2.50313	2.07841	2.49899	2.63295	2.46793	2.32846	2.51799	2.686	2.33995	2.58853	2.47047	2.56544	2.70077	2.4322	2.6457	2.49698	2.45505	2.43669	2.36737	2.54087	2.36111	2.61569	2.5523	2.1367	2.383	2.64377	2.69203
841	bf_stolxxxx_0049f05.t7m.scf	PGSC0003DMB000000096	Pot_ch07	98.91	289795	290069	Cell division protein kinase	2.22726	2.05296	2.206	2.09666	2.108	2.21758	2.13891	2.03063	2.18086	2.18271	1.98408	2.1853	2.282	2.1166	2.05424	2.12511	2.19665	2.2628	2.17393	2.20096	2.25894	2.1791	2.11894	2.10885	2.18621	2.18216	2.02826	2.21095	2.18953	2.15838	2.1346	2.01533	2.1878	2.13072	2.25498	2.11622	2.02678	2.1158	2.10298	2.16493	2.12729	2.12546
842	MICRO.17796.C1	PGSC0003DMB000000150	Pot_ch06	97.53	1096613	1096452	Small nuclear ribonucleoprotein sm d1	3.67613	3.38025	3.53688	3.42185	3.54191	3.63264	3.71152	3.56585	3.33869	3.48674	3.21665	3.52849	3.61259	3.49943	3.27135	3.54731	3.37969	3.42757	3.6105	3.52229	3.42036	3.5827	3.68278	3.49704	3.67444	3.60773	3.66452	3.67729	3.53882	3.67682	3.51981	3.46166	3.42065	3.40491	3.31223	3.37261	3.56585	3.52283	3.39764	3.4134	3.64374	3.61363
844	MICRO.1131.C2	PGSC0003DMB000000110	Pot_ch09	98.09	739595	739020	Homocysteine s-methyltransferase	2.77757	2.65765	2.8433	2.66944	2.80262	2.86216	2.94557	2.74618	2.73853	2.71893	2.41322	2.74518	2.92311	2.76006	2.50254	2.79969	2.63135	2.76655	2.85783	2.74457	2.78261	2.90136	2.87737	2.76329	2.84263	2.80101	2.88974	2.91337	2.81957	2.87043	2.72994	2.62956	2.7154	2.71716	2.60659	2.71818	2.79703	2.7746	2.71152	2.67783	2.79643	2.6837
858	MICRO.3872.C1	PGSC0003DMB000000071	Pot_ch09	99.66	1130028	1128866	Conserved gene of unknown function	3.2485	3.11833	3.09791	3.03507	3.09648	3.12654	3.272	3.20231	3.2597	3.26486	3.30863	3.06483	3.17505	3.29865	3.07048	3.09783	3.31244	3.22395	3.27495	3.22999	3.13934	3.17775	3.07504	3.26534	3.23629	3.08489	3.24232	3.11655	3.12585	3.27078	3.11396	3.09607	3.20695	3.0584	3.28118	3.13019	3.23496	3.20046	3.07848	3.22719	3.11763	3.22068
861	bf_mxflxxxx_0019b07.t3m.scf	PGSC0003DMB000000105	Pot_ch01	NA	NA	NA	Globulin	2.50139	2.36998	2.57137	1.66897	2.50766	2.82892	2.55132	1.70334	1.70526	2.36198	2.45187	2.32641	2.8477	2.57732	2.45243	2.60983	1.71207	1.71513	1.70837	2.48085	2.59738	1.70222	2.79503	2.39781	2.59409	2.47765	1.72248	2.92019	2.86529	2.57074	2.54176	2.38718	2.42536	2.35317	1.71796	2.5116	2.52348	1.69038	2.60821	2.51359	2.66257	2.51309
868	MICRO.16700.C1	PGSC0003DMB000000072	Pot_ch05	100	247809	248598	RNA binding motif protein, X-linked 2	3.52693	3.26936	3.45269	3.3813	3.46578	3.38654	3.28098	3.27033	3.44304	3.36963	3.35238	3.35556	3.3855	3.27554	3.48776	3.37297	3.43316	3.3495	3.45462	3.51655	3.44431	3.37852	3.26148	3.23965	3.44465	3.39095	3.36773	3.48434	3.25339	3.27653	3.41167	3.33755	3.33087	3.48335	3.58335	3.41684	3.28873	3.27933	3.25718	3.33604	3.25339	3.38861
870	cSTA45J23TH	PGSC0003DMB000000559	Pot_ch01	100	242614	242779	Nucleic acid binding protein	2.22268	1.81204	2.03256	2.0441	2.23555	2.19113	2.21235	2.0579	2.04121	2.08273	1.83645	2.13452	2.35458	2.02173	1.80295	2.02987	1.88434	2.21031	2.23463	2.19265	2.08119	2.20295	2.18824	2.00798	2.22531	2.07209	2.05549	2.24925	2.13435	2.18019	2.15342	2.07349	2.11502	1.98504	1.8839	1.98222	2.12263	2.19773	1.85557	1.97698	2.22396	2.16441
871	MICRO.13273.C1	PGSC0003DMB000000105	Pot_ch01	97.55	327748	328562	Conserved gene of unknown function	2.33522	2.30026	2.28503	2.27511	2.46596	2.3367	2.36691	2.33538	2.26175	2.31175	2.31514	2.3217	2.41828	2.3155	2.17173	2.32117	2.23001	2.22216	2.32184	2.37706	2.38111	2.26847	2.29157	2.32505	2.31502	2.22722	2.42813	2.4383	2.43248	2.36171	2.2954	2.3206	2.32448	2.24612	2.3367	2.3201	2.26272	2.36835	2.2413	2.21256	2.31321	2.26962
873	MICRO.2062.C3	PGSC0003DMB000000172	Pot_ch01	97.74	1025528	1024026	D12 oleate desaturase	2.53487	2.37391	2.53114	2.61039	2.53208	2.71065	2.57498	2.51146	2.69073	2.63154	2.21152	2.47004	2.56359	2.64831	2.53311	2.4928	2.51965	2.53879	2.69213	2.61644	2.64051	2.58504	2.52987	2.39485	2.65062	2.60791	2.60137	2.6422	2.57262	2.75089	2.49599	2.38053	2.59617	2.47268	2.53358	2.44111	2.51807	2.6757	2.40096	2.62845	2.70015	2.56142
876	MICRO.6119.C1	PGSC0003DMB000000158	Pot_ch06	98.17	425527	425200	Thylakoid lumenal 29.8 kDa protein, chloroplast	3.17591	3.57781	3.54231	3.285	3.37983	3.51114	3.30536	3.19483	3.58335	3.44445	3.41414	3.28907	3.44847	3.50836	3.54914	3.27044	3.51736	3.36023	3.48386	3.36868	3.50822	3.39347	3.27224	3.55488	3.36538	3.47711	3.23394	3.30838	3.4442	3.4494	3.16311	3.33374	3.30411	3.43526	3.40375	3.3019	3.43576	3.28701	3.52143	3.43734	3.27418	3.30335
877	cSTB10M6TH	PGSC0003DMB000000542	Pot_ch10	99.24	201159	200763	ATP binding protein	2.59759	2.66132	2.59631	2.44994	2.49242	2.58071	2.78009	2.59021	2.70042	2.69486	2.61215	2.75602	2.5744	2.69669	2.67618	2.66012	2.64419	2.65571	2.49213	2.51345	2.72158	2.66988	2.56454	2.56817	2.62168	2.62279	2.5541	2.55404	2.63034	2.63759	2.53342	2.78136	2.78059	2.47429	2.53906	2.25076	2.68719	2.75924	2.5062	2.72821	2.63023	2.77731
878	bf_arrayxxx_0050g10.t7m.scf	PGSC0003DMB000000034	Pot_ch12	97.36	1768128	1768542	Sugar transporter	2.52581	2.67241	2.71709	2.51735	2.57506	2.62903	2.6726	2.54438	2.70649	2.71738	2.79404	2.56673	2.62364	2.73696	2.64211	2.60414	2.68306	2.5673	2.5851	2.5712	2.71984	2.52128	2.52238	2.69979	2.53845	2.64542	2.54846	2.50148	2.6899	2.68205	2.41677	2.59197	2.6063	2.65082	2.5794	NA	2.63126	2.61375	2.6292	2.63015	2.59759	2.58135
880	MICRO.17370.C1	PGSC0003DMB101000233	Pot_ch07	96.62	54065	53593	Conserved gene of unknown function	3.50147	2.46612	3.11122	3.15768	3.28032	3.38146	3.34617	3.18075	3.08118	3.17754	2.51332	3.09811	3.33398	3.05987	2.80397	3.33472	2.69872	3.15385	3.42582	3.27056	2.99496	3.35529	3.42694	3.03899	3.4802	3.20695	3.27517	3.49373	3.13408	3.45854	3.25007	3.1893	3.18822	3.01622	2.62364	2.76231	3.18507	3.30379	2.61128	3.07753	3.44769	3.29257
882	TBSK00358FF10.t3m.scf	PGSC0003DMB000000072	Pot_ch05	95.24	1192204	1192303	DnaJ	3.24375	3.751	3.62095	3.52337	3.4375	3.50479	3.59676	3.34585	3.49603	3.63373	3.54134	3.45854	3.54535	3.35187	3.55977	3.63993	3.76119	3.58949	3.26979	3.48477	3.787	3.60265	3.39861	3.65313	3.63841	3.44006	3.46939	3.43633	3.69278	3.30456	3.51879	3.60085	3.6523	3.53072	3.75885	3.09539	3.3793	3.4504	3.89175	3.54642	3.31837	3.45567
884	MICRO.8823.C1	PGSC0003DMB000000842	Pot_ch12	98.74	35284	35522	Structural molecule	3.57996	3.66176	3.70131	3.62926	3.63612	3.64444	3.63264	3.61219	3.63354	3.68014	3.67658	3.66951	3.68441	3.7234	3.62463	3.64621	3.67915	3.53163	3.7026	3.61947	3.6601	3.66766	3.6546	3.7234	3.66566	3.65673	3.7094	3.70644	3.67281	3.70568	3.65654	3.6073	3.65854	3.59353	3.71525	3.3943	3.62384	3.56754	3.68738	3.61601	3.61755	3.61989
886	MICRO.10567.C1	PGSC0003DMB000000158	Pot_ch06	98.21	660048	660437	STYLOSA protein	3.56496	3.51324	3.59334	3.55216	3.58866	3.5691	3.58112	3.51554	3.52849	3.57192	3.4433	3.59247	3.62639	3.59052	3.50869	3.51324	3.5537	3.47309	3.63147	3.57662	3.60883	3.5446	3.56511	3.54876	3.55333	3.58535	3.54156	3.63264	3.51997	3.57121	3.57604	3.56381	3.54551	3.61386	3.5518	3.51255	3.54693	3.5918	3.59372	3.49456	3.61862	3.6022
887	MICRO.6375.C1	PGSC0003DMB000000430	Pot_ch09	93.15	445615	445935	ATP binding protein	2.38057	2.04685	2.7894	1.97236	2.02782	2.72691	2.82178	2.57447	2.76105	2.21911	2.37831	2.38295	2.76487	2.4276	2.03896	2.08209	2.7856	2.75737	2.28914	2.1974	2.11008	2.68158	2.58707	2.75775	2.30306	2.07372	2.65957	2.63384	2.12482	2.30725	2.6256	2.25668	2.30122	2.05718	2.24511	2.75346	2.77237	2.66586	2.71346	2.25085	2.14101	2.17847
890	MICRO.56.C4	different hits	#N/A	99.08	677940	678480	--	2.2227	2.153	2.32016	2.16798	2.21501	2.3488	2.11008	2.25651	2.20039	2.36587	2.39571	2.42701	2.27729	2.301	2.13942	2.27384	2.13382	2.16007	2.39876	2.17868	2.1121	2.20103	2.20659	2.35382	2.3	2.2107	2.37541	2.27561	2.25779	2.1888	2.24332	2.27761	2.40123	2.31981	2.51309	2.30079	2.26088	2.21858	2.11192	2.20323	2.26996	2.14362
892	MICRO.6562.C1	PGSC0003DMB101000012	Pot_ch02	99.66	199549	199257	Conserved gene of unknown function	3.33996	3.90393	3.60243	3.69694	3.56872	3.75795	3.40843	3.5807	3.93694	3.77186	4.03941	3.52035	3.52676	3.63612	3.89473	3.48793	3.74431	3.64507	3.64268	3.66102	3.72495	3.4384	3.46791	3.74989	3.47174	3.68107	3.60004	3.58292	3.71082	3.70644	3.57177	3.49927	3.62193	3.75676	3.86878	3.59963	3.60492	3.62237	3.59431	3.69446	3.53182	3.58136
895	MICRO.1091.C3	PGSC0003DMB000000003	Pot_ch05	100	2150386	2150481	Protein gar2	3.279	2.5631	2.81911	2.80707	2.842	2.99062	2.84297	2.69539	2.65906	2.79557	2.74613	2.83748	3.06945	2.87691	2.9419	2.73545	2.722	2.57527	2.98689	2.92361	2.60137	2.83245	2.65292	2.52776	3.08953	3.00337	2.96892	2.85365	2.81058	2.92397	2.78571	2.65938	2.84721	2.84079	2.82753	2.80469	2.79198	2.77751	2.74262	2.64358	2.8379	2.83859
899	MICRO.9611.C1	PGSC0003DMB000000331	Pot_ch12	97.28	379838	379582	Reverse transcriptase	2.80277	2.63847	2.61988	2.64746	2.65565	2.75185	2.73194	2.67954	2.70241	2.57101	2.59197	2.59423	2.68152	2.688	2.61564	2.65411	2.65383	2.62606	2.65594	2.61239	2.51283	2.67814	2.69191	2.59975	2.7664	2.74762	2.72148	2.74988	2.62937	2.8185	2.54914	2.61187	2.61572	2.65957	2.56979	2.57498	2.65994	2.67688	2.59006	2.64845	2.72343	2.70042
900	MICRO.13388.C2	PGSC0003DMB000000179	Pot_ch04	99.03	730650	731164	ATP binding protein	2.98807	2.94485	2.9053	3.00138	2.94361	2.96064	2.95979	3.01484	3.02511	3.08725	3.10765	2.89657	2.95085	3.06031	3.00638	2.96392	2.99884	2.95343	2.99599	3.0371	2.89843	2.86364	2.87669	3.0584	2.98021	2.94267	3.01515	2.92435	2.96707	3.02956	2.94719	2.95615	3.05757	2.96271	3.08561	2.99097	2.86975	3.03867	2.99463	3.03748	2.94866	2.98346
902	MICRO.2712.C1	PGSC0003DMB101000012	Pot_ch02	98.19	365259	365755	Chromatin binding protein	3.09803	2.88621	2.87977	3.0324	2.97376	2.93373	3.07048	2.97739	2.8579	2.99079	2.82753	2.96637	3.09811	2.91753	2.8835	2.89101	2.72518	2.86661	2.9101	2.90672	2.86624	2.99523	2.95358	2.90852	3.04733	2.93058	3.08327	2.98838	2.87421	3.03189	2.95641	2.86014	2.93899	2.81594	2.78384	2.8241	2.87355	2.93349	2.73461	2.90113	2.99036	2.97184
904	MICRO.2963.C1	PGSC0003DMB000000695	Pot_ch03	98.62	124340	123687	Homeobox	3.05757	4.04472	3.43873	3.63102	3.12628	3.56601	3.22828	3.56381	3.54336	3.3378	4.01453	3.53842	3.42036	3.66634	3.528	3.36308	3.49085	3.3193	3.39951	3.31012	3.27269	3.19971	3.19631	3.6408	2.99147	3.57641	3.6466	3.24182	3.32542	3.24532	3.63215	3.45836	3.67939	3.35517	4.04413	3.307	3.21203	3.51736	3.56001	3.56016	3.33098	3.17709
906	MICRO.540.C4	PGSC0003DMB000000131	Pot_ch11	92.54	1099374	1098922	SKIP5	2.58859	2.68195	2.65062	2.84972	2.65784	2.59075	2.57954	2.61849	2.85365	2.68037	2.62364	2.67448	2.6656	2.74813	2.77965	2.64771	2.65301	2.56985	2.66843	2.58576	2.66066	2.53358	2.54722	2.69902	2.64861	2.56057	2.58427	2.65263	2.61785	2.33091	2.67304	2.54924	2.68734	2.67826	2.73916	2.75618	2.53964	2.65828	2.66202	2.66319	2.68665	2.61416
909	MICRO.12870.C1	PGSC0003DMB000000004	Pot_ch02	100	3445927	3446402	Conserved gene of unknown function	2.54827	2.26505	2.29865	2.76828	2.49915	2.42032	2.40382	2.45364	2.4264	2.40222	2.26756	2.33332	2.32906	2.34886	2.3615	2.46978	2.36142	2.39228	2.4504	2.41143	2.29242	2.42229	2.45099	2.33335	2.50293	2.46128	2.41223	2.54238	2.46797	2.52629	2.37453	2.34413	2.32455	2.36271	2.2935	2.33434	2.47397	2.37472	2.22941	2.36105	2.48848	2.39818
910	bf_stolxxxx_0067h03.t3m.scf	PGSC0003DMB000000191	Pot_ch08	94.95	837911	838218	Proline-rich protein	3.32732	3.16017	3.33669	3.17403	3.027	3.30895	3.25837	3.0622	3.62215	3.2402	3.20794	3.1985	3.29359	3.37387	3.33496	3.23692	3.5337	3.3762	3.19393	3.16348	3.41037	3.50442	3.15913	3.2673	3.18046	3.33262	2.93697	3.08847	3.279	3.33592	2.91646	3.16956	2.94913	3.40871	2.80584	3.35695	3.50241	3.06913	3.16321	3.3843	3.13648	3.25542
911	cSTB20D11TH	PGSC0003DMB000000133	Pot_ch11	92.72	1142682	1142483	--	2.30658	2.4489	2.24619	2.67498	2.32815	2.28441	2.25941	2.3211	2.42357	2.27973	2.24038	2.39402	2.43802	2.24313	2.42644	2.31101	2.28016	2.19702	2.27312	2.35308	2.33112	2.17086	2.15537	2.38435	2.35288	2.26266	2.333	2.26239	2.21374	2.30985	2.33765	2.19206	2.16524	2.26764	2.39071	2.35126	2.32952	2.22393	2.19189	2.50339	2.20143	2.21748
913	MICRO.6074.C2	PGSC0003DMB000000184	Pot_ch04	98.11	422521	421992	Protein DCL, chloroplastic	3.1384	2.97819	3.14665	3.12989	3.03069	3.21676	3.19713	3.01525	3.11228	3.04206	2.9088	3.05497	3.21587	3.08261	2.98565	3.03991	2.95856	3.10297	3.14898	3.01158	3.05414	3.13317	3.09419	3.11781	3.17288	3.22845	3.00435	3.11193	3.19703	3.33051	2.93109	3.00482	3.07265	3.12402	2.8348	3.03781	3.16985	3.13142	3.00298	3.09452	3.12913	3.02233
914	MICRO.6466.C2	PGSC0003DMB000000062	Pot_ch03	100	1058402	1058788	Cell growth defect factor	3.55936	3.34068	3.44612	3.38875	3.47558	3.5152	3.57464	3.37906	3.58906	3.55449	3.39914	3.47044	3.51807	3.41626	3.49651	3.37311	3.42905	3.55543	3.41218	3.47107	3.37761	3.54876	3.46104	3.47966	3.57039	3.51689	3.32055	3.38284	3.58136	3.67939	3.31313	3.42298	3.4714	3.52179	3.25411	3.45714	3.4672	3.57823	3.44393	3.53055	3.50294	3.49704
916	MICRO.744.C1	PGSC0003DMB000000177	Pot_ch09	98.48	352715	353109	Cysteine-type peptidase	2.42644	2.51283	2.50194	2.4056	2.54489	2.5172	2.48107	2.49707	2.48974	2.57105	2.53985	2.58291	2.58853	2.58997	2.39247	2.43108	2.44366	2.49772	2.50745	2.57321	2.5881	2.53521	2.43315	2.63419	2.47385	2.48001	2.57057	2.46501	2.52546	2.53669	2.57787	2.42469	2.58017	2.46829	2.68446	2.5085	2.46769	2.63451	2.58427	2.59062	2.50194	2.4983
917	MICRO.2396.C3	PGSC0003DMB000000524	Pot_ch11	97.5	158756	159633	Avr9 elicitor response protein	2.73585	2.27577	2.71036	2.34139	2.32199	2.39232	2.71683	2.41298	2.40314	2.67321	2.20379	2.31942	2.67156	2.31237	2.51315	2.68291	2.31527	2.35915	2.70321	2.35507	2.28871	2.43304	2.38496	2.36319	2.71017	2.69422	2.69691	2.39394	2.75156	2.4459	2.31459	2.27896	2.28095	2.61	2.60668	2.27756	2.40013	2.31954	2.62927	2.67746	2.68434	2.66061
918	MICRO.2975.C5	PGSC0003DMB000000021	Pot_ch09	97.8	2027347	2027619	Catalytic	2.39299	2.62081	3.0531	2.47429	2.34264	2.92867	3.01457	2.85638	3.0134	2.45187	2.98874	2.4621	3.04096	2.48297	2.84611	3.01066	2.91555	2.98257	2.46496	2.51768	2.50529	2.9953	2.41362	3.02974	2.42426	2.95224	2.96675	2.35317	2.92611	2.97681	2.8932	2.39647	2.91174	2.49304	2.38846	2.85769	2.49482	2.88135	2.55548	2.50837	2.42992	2.43441
919	MICRO.3395.C2	PGSC0003DMB000000148	Pot_ch11	95.45	602316	601943	Fumarylacetoacetate hydrolase	2.51243	2.09187	2.0131	2.63603	2.96442	2.49263	2.51876	2.7401	2.84611	2.54686	2.36709	2.29858	2.42655	2.57479	2.0728	2.51982	2.57825	2.93752	2.61758	2.72248	2.37998	2.71958	2.50307	2.5872	2.12332	2.10494	2.65157	2.47566	2.09696	2.81004	2.7942	2.07831	2.62183	2.137	2.35139	2.0856	2.78965	2.5804	2.32834	2.14716	2.09242	2.16732
920	MICRO.1600.C1	PGSC0003DMB000000110	Pot_ch09	99.57	1513024	1512790	Glutathione reductase, chloroplastic	2.27993	2.36774	2.38674	2.22346	2.28689	2.47525	2.36126	2.1992	2.50538	2.44366	2.34167	2.32178	2.40589	2.42237	2.59197	2.17996	2.29678	2.46938	2.36778	2.38603	2.37881	2.74209	2.24573	2.45427	2.35052	2.36984	2.25491	2.29157	2.34612	2.43048	2.29541	2.28069	2.31542	2.39013	2.5011	2.27062	2.40644	2.42484	2.32645	2.33185	2.30846	2.32234
922	STMEZ82TV	PGSC0003DMB000000336	Pot_ch10	97.16	54390	53514	NAC domain protein	1.89654	2.7469	2.50092	2.0704	2.19431	2.58421	2.40717	2.23714	2.43871	2.2136	2.98699	2.49482	1.98782	2.12844	2.53584	2.21346	2.16818	2.22617	2.03927	2.10105	2.11992	2.0385	2.14901	2.47536	1.84732	2.29447	2.75882	2.10273	2.00653	1.89035	2.67279	2.3641	2.46621	2.57385	2.12924	2.49767	2.07069	2.43411	2.449	2.27041	2.07688	2.41751
924	MICRO.2892.C1	PGSC0003DMB000000704	Pot_ch04	100	95039	95220	N-acetyltransferase 10	2.26768	2.05308	2.16954	2.10298	2.21718	2.27637	2.38964	2.09752	2.03042	2.45595	2.11148	2.1249	2.24435	2.15695	1.917	2.23093	2.04591	2.15872	2.25151	2.09814	2.03156	2.12936	2.14904	2.06948	2.19472	2.22668	2.19698	2.26768	2.09704	2.29798	2.16982	2.03896	2.16176	2.04223	2.03566	2.0579	2.15923	2.17493	2.04646	2.03372	2.23133	2.20259
925	MICRO.951.C1	PGSC0003DMB000000149	Pot_ch10	99.25	457282	458613	Fasciclin-like arabinogalactan protein 10	2.85386	2.64701	3.23312	3.04408	2.40215	3.08094	2.62279	2.88797	2.93081	3.04808	2.5909	2.49143	3.22948	2.81094	2.36225	2.69897	2.8294	2.9597	3.24708	3.30035	2.64984	2.91433	3.12834	3.20341	2.92629	3.16926	2.80305	3.21	2.8379	3.36905	2.98283	2.60668	2.95952	3.23261	2.70388	3.01214	3.044	2.79445	3.11266	2.61136	3.37209	2.69422
927	MICRO.9140.C1	PGSC0003DMB000000116	Pot_ch12	100	959008	959191	Glycine-rich cell wall structural protein 1	2.20583	3.34823	2.42561	2.58898	2.4835	2.65023	2.38262	3.17505	2.90763	2.76745	3.48147	3.09064	2.17797	2.89803	2.87762	2.76689	2.92718	2.78911	2.46829	2.80413	2.35658	2.5401	2.48999	2.90211	2.47422	2.52208	3.27574	2.24933	2.40152	2.44802	3.25699	2.57459	2.99418	2.78926	3.78851	3.06047	2.26316	2.69847	2.76634	2.94222	2.403	2.59643
942	MICRO.1130.C1	PGSC0003DMB000000506	Pot_ch10	98.56	156131	155645	Desaturase	2.89678	2.88722	2.5578	2.81293	2.85841	3.027	2.89307	2.30664	2.88458	2.9415	2.55254	2.4456	2.93432	2.51642	2.97176	2.39744	2.55801	2.54314	2.45656	2.3404	2.60835	2.6149	2.43146	2.54587	2.50521	2.51592	2.67191	2.45848	2.6304	3.08893	2.73592	2.40604	2.27928	3.00435	2.24448	2.84467	2.96862	2.42337	2.47566	2.57868	2.38468	2.35408
944	cSTA11C1TH	PGSC0003DMB000000197	SL2.10ch08	100	1022197	1021976	Protease degS	2.5437	2.6343	2.61494	2.42655	2.54914	2.67954	2.54547	2.4866	2.72938	2.69174	2.62754	2.52793	2.63813	2.55105	2.65389	2.47809	2.56399	2.66236	2.56045	2.55308	2.69298	2.56979	2.55577	2.70535	2.51505	2.60595	2.37292	2.55099	2.59987	2.70845	2.50419	2.62577	2.59631	2.57262	2.53047	2.44009	2.69439	2.54466	2.5261	2.6485	2.62081	2.51771
946	cSTB47B9TH	PGSC0003DMB000000683	SL2.10ch08	90.08	158651	159292	NBS-LRR resistance protein	2.20087	2.31059	2.37799	2.33215	2.27873	2.29941	2.21881	2.32972	2.36478	2.31587	2.25313	2.27062	2.35986	2.34526	2.2944	2.40488	2.28022	2.33501	2.2591	2.40701	2.37171	2.36056	2.37263	2.3727	2.26478	2.36802	2.35327	2.37374	2.39306	2.39981	2.36088	2.35822	2.40126	2.36279	2.28837	2.34842	2.20309	2.49081	2.28977	2.32939	2.41306	2.36587
947	MICRO.1814.C2	PGSC0003DMB000000072	Pot_ch05	97.72	283234	282754	Chaperonin gamma chain	2.9814	2.41455	2.8123	2.65402	2.92468	3.01092	3.03726	2.77763	2.66048	2.70395	2.49492	2.70128	3.01116	2.68586	2.52208	2.86546	2.49167	2.79534	2.98175	2.80653	2.76513	2.91677	2.86954	2.67624	2.91838	2.76566	2.83904	2.96531	2.78044	3.01861	2.88389	2.82537	2.6935	2.67504	2.42911	2.70146	2.83904	2.88509	2.54547	2.65938	2.87603	2.89433
948	bf_mxlfxxxx_0026b11.t3m.scf	PGSC0003DMB000000382	SL2.10ch10	100	547157	546896	Nucleotidyltransferase domain containing protein	3.08821	3.07928	3.07344	3.03662	3.07273	3.08552	3.05102	2.97987	3.17328	3.12151	3.03821	3.05968	3.14434	3.06888	3.09925	3.11984	3.05855	3.08444	3.12824	3.10906	3.15255	3.13101	3.00089	3.09462	3.07458	3.06451	3.01392	3.0637	3.07838	3.1102	3.05369	3.09261	3.13028	3.10231	3.09372	3.11048	3.07172	3.15666	3.01622	3.10742	3.09914	3.12796
949	BF_LBCHXXXX_0008G09_T3M.SCF	PGSC0003DMB000000476	Pot_ch02	93.33	44248	43991	Gene of unknown function	2.26772	2.19243	1.6671	1.67802	2.3314	1.72248	2.35682	1.6744	1.71713	1.69245	2.07899	2.16057	2.24389	1.70222	1.65962	2.25274	1.75141	1.68256	2.27371	2.25823	2.56222	2.13475	1.70934	2.13558	1.6947	2.20788	1.67593	1.70441	1.71917	1.74053	2.14753	1.67593	1.70908	2.15021	2.23218	2.1531	1.68086	1.72059	2.26308	1.67152	2.30606	1.69738
950	MICRO.10767.C1	PGSC0003DMB000000004	Pot_ch02	99.24	3456486	3455958	Pectate lyase P18	2.12924	2.14277	1.91005	2.05436	2.15358	2.06654	2.09242	2.17647	2.09029	2.02312	1.94441	2.21099	2.02173	2.03578	1.87006	2.02637	1.91354	2.14673	2.09785	2.06629	1.97433	2.0983	1.9573	2.04205	2.14655	2.04461	2.71102	2.06617	1.99543	2.10037	2.24585	2.12785	2.16252	2.01766	2.13347	2.07982	2.003	2.15085	2.05902	2.15915	2.06834	2.02201
951	MICRO.4841.C1	PGSC0003DMB000000201	Pot_ch08	100	873119	871635	Catalytic	2.61291	2.71958	2.81988	2.75569	2.73317	2.74171	2.60271	2.79528	2.7899	2.78711	2.5242	2.64211	2.85495	2.73221	2.8316	2.88163	2.69503	2.72547	2.76278	2.96566	2.8884	2.73498	2.80246	2.91859	2.77744	2.61696	2.8317	2.88789	2.77599	2.95542	2.78881	2.83111	2.85619	2.72769	2.88696	2.71503	2.60601	2.82088	2.67562	2.86199	2.91653	2.80473
952	MICRO.15730.C1	PGSC0003DMB000000149	Pot_ch10	99.24	292451	292713	Cell differentiation protein rcd1	2.45306	2.70022	2.54888	2.50571	2.6241	2.40372	2.53564	2.41847	2.69285	2.66184	2.60315	2.65411	2.50354	2.65257	2.70327	2.6464	2.70195	2.57378	2.55321	2.51468	2.63044	2.57959	2.44951	2.54834	2.50882	2.48384	2.60005	2.52069	2.61263	2.50348	2.46444	2.62257	2.68679	2.54399	2.61337	2.45434	2.60253	2.63983	2.56328	2.62625	2.54874	2.57311
954	MICRO.14400.C1	PGSC0003DMB000000549	Pot_ch11	99.51	174374	174169	Nudix hydrolase 26, chloroplastic	3.2947	3.05082	3.26547	3.09947	3.24127	3.32139	3.33704	3.10286	3.16212	3.22496	3.03876	3.15453	3.28643	3.21362	3.19603	3.09648	3.06954	3.07404	3.28608	3.23354	3.1985	3.10914	3.13216	3.17763	3.25709	3.28907	3.14238	3.21783	3.22719	3.35695	3.08985	3.17993	3.14512	3.19819	2.98774	3.05284	3.21745	3.24907	3.12026	3.14665	3.26774	3.24674
955	SDBN006A14u.scf	PGSC0003DMB000000292	Pot_ch08	94.76	364860	365354	Pentatricopeptide repeat-containing protein	2.80444	2.81863	2.8731	2.80455	2.72171	2.86734	2.76975	2.88628	2.87713	2.87895	2.76179	2.80579	2.95552	2.93922	2.68439	2.79045	2.82564	2.76418	2.82128	2.73352	2.78842	2.69574	2.74512	2.84338	2.84352	2.7674	2.7565	2.76105	2.77573	2.80713	2.85932	2.92223	2.96509	2.73696	2.90405	2.74072	2.8079	2.85824	2.85186	2.88846	2.86171	2.74218
956	bf_mxflxxxx_0007b10.t3m.scf	PGSC0003DMB000000118	Pot_ch04	97.83	1539468	1538916	ARF GTPase activator	2.55672	2.6382	2.78279	2.79461	2.76848	2.83776	2.59874	2.57667	2.78059	2.63977	2.6862	2.74557	2.59542	2.62606	2.64802	2.56914	2.73058	2.66168	2.78725	2.60182	2.61407	2.60245	2.7587	2.615	2.59791	2.61541	2.78065	2.81774	2.63295	2.58912	2.70713	2.58377	2.75815	2.60332	2.7127	2.59226	2.77823	2.80852	2.77049	2.72184	2.82236	2.56855
958	MICRO.1800.C1	PGSC0003DMB000000114	Pot_ch12	100	179407	179612	Receptor protein kinase	2.06834	2.29647	2.16314	2.11094	2.13508	2.14582	2.15005	2.10926	2.20047	2.25584	2.2049	2.20854	2.22735	2.09918	2.18169	2.14436	2.12482	2.23854	2.06162	2.25604	2.16902	2.18019	2.15728	2.25698	2.15393	2.15858	2.13695	2.23475	2.21696	2.25762	2.19305	2.24038	2.24341	2.24328	2.22503	2.22894	2.12867	2.26182	2.26066	2.18241	2.19734	2.14716
962	MICRO.15712.C1	PGSC0003DMB102000204	Pot_ch02	99.16	609300	609536	Double-stranded DNA-binding protein	3.73577	4.06014	3.89093	3.76148	3.87963	3.85016	3.79901	3.73883	3.83877	3.90722	3.96905	3.8458	3.77066	3.87779	3.93642	3.8606	3.94348	3.75885	3.85413	3.94256	3.90028	3.7987	3.77774	3.87585	3.81519	3.89941	3.93857	3.91485	3.91121	3.82472	3.80606	3.857	3.83291	3.86685	3.97862	3.20987	3.78281	3.7882	3.8368	3.83786	3.80735	3.84178
963	MICRO.14752.C1	PGSC0003DMB000000273	Pot_ch08	98.9	498220	497767	Exosome complex exonuclease rrp42	2.6452	2.82095	2.17647	2.55456	2.73585	2.72989	2.29858	2.5562	2.28458	2.2064	2.67156	2.21395	2.23933	2.84137	2.20283	2.60924	2.15393	2.16348	2.86638	2.72518	2.72533	2.27719	2.2812	2.62546	2.67208	2.27844	2.2357	2.30188	2.22941	2.93356	2.09758	2.61346	2.59164	2.57453	2.71145	1.9345	2.68072	2.57856	2.14451	2.82492	2.24037	2.63961
964	MICRO.14366.C1	PGSC0003DMB000000032	Pot_ch04	98.87	1728241	1726826	F-box family protein	2.42911	2.40777	2.30088	2.37117	2.41609	2.32394	2.3878	2.40835	2.27393	2.35658	2.22972	2.40909	2.4687	2.3868	2.30858	2.48654	2.40711	2.24	2.28256	2.30546	2.41538	2.47831	2.37914	2.2464	2.47162	2.23323	2.42271	2.41112	2.22641	2.37831	2.4607	2.30616	2.2121	2.21228	2.33453	1.80498	2.38133	2.35811	2.45016	2.31629	2.43441	2.45949
965	bf_arrayxxx_0017g05.t7m.scf	PGSC0003DMB000000056	Pot_ch12	99.51	1810150	1810554	Gene of unknown function	3.52589	3.73826	3.63702	3.61886	3.63481	3.64013	3.55977	3.50576	3.73988	3.63329	3.76656	3.55198	3.68132	3.61159	3.71525	3.53688	3.57893	3.59527	3.65811	3.58623	3.69619	3.5077	3.52972	3.66035	3.59393	3.6022	3.53842	3.606	3.61069	3.69446	3.54989	3.58717	3.57893	3.61491	3.738	3.05292	3.56619	3.57502	3.56325	3.62324	3.62446	3.54191
966	MICRO.12827.C1	PGSC0003DMB000000136	Pot_ch01	96.7	780687	781489	ATP-binding cassette transporter	2.91822	3.37517	3.25699	2.80573	3.29689	3.46119	3.1874	2.54327	3.46455	3.49118	3.69493	3.2628	3.50131	3.48822	3.72423	3.05863	3.23252	3.34509	2.99131	2.96939	3.29598	3.28907	3.57681	3.32951	3.24148	3.46134	2.77396	3.57483	3.10914	3.36516	3.21517	3.29678	3.42298	3.61577	3.13549	3.05806	3.22999	2.96046	3.02126	3.21267	3.36023	3.20026
967	MICRO.660.C1	PGSC0003DMB101000063	Pot_ch12	99.74	111896	112654	Proline-rich protein	4.61394	4.1465	4.71542	4.44639	4.49321	4.66334	4.62087	4.54051	4.74932	4.64669	4.17868	4.5633	4.68303	4.84737	4.52497	4.57635	4.64935	4.61138	4.64373	4.69189	4.76806	4.68025	4.62087	4.65477	4.59357	4.63876	4.36983	4.66023	4.66023	4.71852	4.47566	4.60883	4.64373	4.68934	4.34242	4.50025	4.70721	4.76806	4.67709	4.5739	4.74211	4.71242
973	bf_stolxxxx_0067h02.t3m.scf	PGSC0003DMB000000150	Pot_ch06	97.16	812762	812623	Histone H1	2.70165	2.29009	2.62613	2.86893	2.68363	2.37578	2.55797	2.62183	2.50184	2.3711	2.32241	2.73369	2.63859	2.19477	2.5625	2.3635	2.31217	2.49167	2.6026	2.73021	2.31693	2.51062	2.45445	2.35738	2.73144	2.57893	2.74066	2.48927	2.28095	2.60303	2.70535	2.6899	2.61579	2.73608	2.74678	2.61451	2.41783	2.56659	2.36013	2.42045	2.40067	2.68692
975	MICRO.16868.C1	PGSC0003DMB000000500	Pot_ch01	98.47	268941	269396	Expansin	2.53205	2.59766	2.80611	2.75248	2.4804	2.88541	2.70314	2.6408	2.65418	2.62183	2.34173	2.54376	2.87107	2.96002	2.54602	2.93328	2.99608	2.51446	2.72606	2.85732	2.78504	2.6316	2.60271	2.68604	2.66974	2.73676	2.98103	2.64385	2.94104	2.91934	2.75325	2.6503	2.57917	2.84407	2.59738	2.89028	2.65157	2.91094	2.83403	2.68037	2.91762	2.64497
979	MICRO.12707.C3	PGSC0003DMB101000027	Pot_ch10	100	784255	783823	Gene of unknown function	2.16741	2.41712	2.34442	2.23955	2.11251	2.24891	2.19317	2.1902	2.53529	2.35797	2.3719	2.18204	2.1197	2.69334	2.21806	2.48416	2.37117	2.17534	2.30401	2.2075	2.34323	2.13171	2.14199	2.36171	2.17131	2.26098	2.30068	2.15005	2.41683	2.33031	2.12773	2.13005	2.27095	2.35968	2.17895	2.26827	2.18932	2.29576	2.57582	2.32434	2.31068	2.20353
980	MICRO.14390.C1	PGSC0003DMB000000421	Pot_ch10	98.47	132155	131569	Transcription factor	2.29416	2.48024	2.31003	2.31278	2.44679	2.50415	2.66915	2.35676	2.49971	2.55326	2.5148	2.51462	2.35838	2.66132	2.66717	2.33066	2.31535	2.42076	2.29147	2.23203	2.4671	2.32706	2.2474	2.42225	2.41337	2.39368	2.41228	2.22216	2.49863	2.36778	2.3299	2.49128	2.45971	2.3062	2.29355	2.30616	2.47259	2.48939	2.30542	2.69566	2.36088	2.50307
983	BF_CSCHXXXX_0028H10.T3M.SCF	PGSC0003DMB000000500	Pot_ch01	99.19	148378	147644	Ubiquitin-protein ligase	2.22276	2.41362	2.35789	2.29597	2.24573	2.35376	2.28918	2.26538	2.29252	2.39094	2.33469	2.3021	2.41424	2.39216	2.27836	2.29872	2.34364	2.29316	2.27829	2.30552	2.38557	2.26693	2.30522	2.34052	2.28211	2.26674	2.21619	2.32887	2.28781	2.33618	2.39046	2.29567	2.39608	2.34848	2.31939	2.33085	2.30156	2.37275	2.52348	2.36163	NA	2.23093
985	STDB004C07u.scf	PGSC0003DMB000000101	Pot_ch11	94.19	1683415	1683926	Catalytic	2.64529	2.38603	2.56057	2.45002	2.61209	2.47316	2.58985	2.57534	2.54943	2.42076	2.42282	2.54107	2.62613	2.44111	2.48836	2.5725	2.48969	2.57719	2.6359	2.52581	2.6272	2.46295	2.50816	2.52507	2.60151	2.59889	2.72158	2.63953	2.56753	2.64892	2.46701	2.61435	2.47823	2.62423	2.46139	2.50734	2.56209	2.4983	2.54554	2.54785	2.56817	2.5362
988	MICRO.7461.C2	PGSC0003DMB000000277	Pot_ch01	98.5	352039	352766	Conserved gene of unknown function	2.20968	2.07006	2.14083	2.59395	2.27634	2.22083	2.28089	2.21915	2.15977	2.1121	2.07911	2.16741	2.17713	2.21472	2.09535	2.22934	2.11556	2.18297	2.30084	2.19577	2.23949	2.1683	2.18198	2.17221	2.26717	2.16364	2.21622	2.25572	2.17054	2.30787	2.13475	2.13579	2.10241	2.15327	2.09949	2.19963	2.15926	2.2268	2.15005	2.22785	2.25043	2.21181
991	bf_suspxxxx_0053f11.t3m.scf	PGSC0003DMB000000441	Pot_ch02	97.31	286423	286972	Amino acid binding protein	2.40242	2.66206	2.75799	2.93058	2.26073	2.41374	2.3211	2.36393	2.39413	2.49929	2.40584	2.37907	2.51133	2.69815	2.58738	2.60326	2.86064	2.3263	2.50564	2.59831	2.79318	2.57719	2.36961	2.63106	2.54857	2.48391	2.4939	2.37013	2.44342	2.52655	2.58347	2.21228	2.5006	2.46258	2.37051	2.66076	2.172	2.45455	2.63461	2.58335	2.5387	2.41492
992	MICRO.116.C5	PGSC0003DMB000000068	Pot_ch01	98.5	1503710	1504042	PHD finger family protein	2.36177	2.10811	2.22744	NA	2.10551	2.23024	2.07274	2.15202	2.16524	2.06168	2.13551	2.18866	2.19577	2.15698	2.25947	2.03002	2.14605	2.07926	2.22785	2.05115	2.0677	2.09242	1.97722	2.04223	2.18251	2.10885	2.17641	2.11292	2.04477	2.089	2.06213	2.00181	2.05944	2.11488	2.20283	2.08917	2.04776	2.0753	2.189	2.07406	2.0685	2.10411
996	cPRO14E5TH	PGSC0003DMB000000147	Pot_ch08	98.41	14340	14717	Conserved gene of unknown function	2.68333	2.48522	2.56771	2.78718	2.52843	2.54905	2.5523	2.53186	2.53235	2.52459	2.47923	2.53079	2.61995	2.56753	2.54318	2.53863	2.46563	2.50271	2.53418	2.55744	2.55515	2.51695	2.45235	2.50955	2.69979	2.54117	2.53242	2.57954	2.5215	2.59672	2.54307	2.45822	2.52351	2.56023	2.56175	2.53182	2.53186	2.52194	2.43964	2.58656	2.54616	2.58271
998	MICRO.3807.C1	PGSC0003DMB000000180	Pot_ch06	98.6	1001333	1002476	Short chain dehydrogenase	2.27917	2.2054	2.1836	2.70857	2.09843	2.02782	2.24037	2.33877	2.28462	2.05296	2.57927	2.3615	2.31059	2.15707	2.62673	2.16835	2.32594	2.08734	2.08054	2.54399	2.31183	2.12181	1.88179	2.21011	2.12008	2.38836	2.28679	1.98354	2.34349	2.30515	2.07911	2.23064	2.34731	2.78842	2.27371	2.30773	2.14801	2.59759	2.19937	2.0002	2.20526	2.11166
999	MICRO.16003.C1	PGSC0003DMB000000102	Pot_ch07	99.18	768785	768059	Rab11 GTPase	3.37722	3.44162	3.31198	3.27188	3.28399	3.25924	3.3467	3.29335	3.35529	3.33982	3.46483	3.40601	3.30782	3.35896	3.46205	3.39951	3.30335	3.22273	3.31714	3.36337	3.41414	3.29017	3.27911	3.44769	3.31512	3.31328	3.32843	3.39294	3.25979	3.33313	3.29167	3.27888	3.29097	3.34202	3.50114	3.33655	3.28313	3.228	3.28712	3.36762	3.24499	3.28192
1000	SDBN002O14u.scf	Not Unique	#N/A	99.46	116478	116663	ATP-citrate synthase	3.278	2.77357	3.5077	3.4006	3.42378	3.07188	3.19679	3.29689	3.027	3.22173	2.70798	3.62324	3.23394	3.04958	3.20903	3.19472	3.09225	3.14049	3.28541	3.54231	3.14948	3.34155	3.237	3.15804	3.28333	3.24859	3.32469	3.3299	3.14665	3.18878	3.2105	3.31234	3.47357	3.17736	3.36186	3.08269	2.87575	3.21391	3.51807	3.09571	3.2402	3.18427
1001	MICRO.9692.C1	PGSC0003DMB102000204	Pot_ch02	95.44	555474	556301	Two-component response regulator ARR8	2.65641	2.56508	2.90204	2.47438	2.39475	2.78546	2.77773	2.49772	2.47967	2.63803	2.23341	2.12097	2.96046	3.07804	2.47189	2.35188	3.16763	2.3201	2.73317	2.69743	2.85046	2.88234	2.82037	2.59423	3.04816	2.85687	2.39004	2.85783	2.96718	2.66731	2.32826	2.27528	2.36798	2.58693	2.19423	2.31514	2.70535	2.4706	2.84835	2.55487	3.03174	2.58281
1003	MICRO.16195.C1	PGSC0003DMB000000185	Pot_ch04	94.74	240719	241135	--	1.83074	2.44396	2.01233	1.87944	2.19356	1.84845	1.96497	2.3227	1.94786	1.99311	2.22322	2.14469	1.81309	2.05827	2.01888	1.97207	1.95051	1.90882	1.92493	2.0184	2.10166	1.95472	2.08873	1.94566	2.01494	2.00045	2.18454	2.09978	2.04158	2.09564	2.12348	2.15163	2.11141	2.16934	2.12482	2.17868	1.89377	2.28292	1.99914	2.32669	2.14745	1.93717
1005	116H09AF.esd	PGSC0003DMB000000044	Pot_ch06	95.37	1573588	1573486	Elongation factor 1-alpha	2.96711	2.88005	3.07058	2.7805	3.0637	3.18162	3.10322	2.78626	3.15246	3.05878	2.70753	3.07283	3.3562	2.98756	2.8978	3.09286	2.96939	3.28784	3.01956	3.02649	3.28678	3.38319	3.0405	3.07683	2.94954	3.18075	2.79433	3.0565	3.21402	3.23282	2.98638	2.96398	3.02511	3.0485	2.91028	2.98074	3.11726	3.05766	3.14722	3.05537	3.15636	3.03781
1006	MICRO.14404.C2	PGSC0003DMB000000011	Pot_ch10	100	1749730	1749336	Emsy N terminus domain-containing protein / ENT domain-containing protein	2.09457	2.09269	2.10792	2.03002	2.11262	2.14956	2.09097	2.15285	2.31205	2.07429	2.06241	2.14058	2.17582	2.02782	2.02452	2.04673	2.08706	2.18308	2.07383	2.16274	2.12753	2.20996	2.15799	2.12965	2.11148	2.14223	1.99311	2.12884	2.16135	2.08817	2.12412	1.96999	2.10968	2.14753	2.12926	2.08469	2.08873	2.15751	2.15448	2.0843	2.15518	2.0673
1007	MICRO.9814.C1	PGSC0003DMB000000382	SL2.10ch10	100	517130	517460	RING-H2 finger protein ATL3K	2.21769	2.3711	1.98436	2.19841	2.04223	2.7038	2.24541	1.97096	2.08865	2.04565	2.25562	2.26511	2.29374	2.08342	2.39357	2.24401	2.10336	2.17749	1.99021	2.00825	2.076	2.00689	2.14912	2.18824	2.07372	2.06278	1.94113	2.06629	2.07956	2.3509	1.91265	2.147	2.00169	2.02597	2.06749	2.17872	2.09251	2.02471	2.03674	2.33797	2.09247	2.31795
1008	MICRO.9258.C1	PGSC0003DMB000000626	Pot_ch10	99.82	100545	100002	OB-fold nucleic acid binding domain containing protein	3.29976	2.94627	3.13737	2.98175	3.2673	3.29633	3.34823	3.11921	2.99798	3.17061	2.8413	3.12708	3.24907	3.14388	2.87522	3.1216	3.01662	3.01908	3.27302	3.19305	3.10877	3.22855	3.28388	3.05605	3.25762	3.23081	3.27732	3.34897	3.19114	3.3516	3.15987	3.08288	3.07142	2.98481	2.90454	2.95036	3.22068	3.16427	2.94958	3.00607	3.21605	3.18961
1014	MICRO.8864.C3	PGSC0003DMB000000021	Pot_ch09	96.33	2435425	2435860	Protein G10	2.63246	2.44679	2.33335	2.38044	2.39724	2.383	2.42552	2.57899	2.32526	2.61507	2.30202	2.43272	2.27829	2.61902	2.17179	2.34529	2.25366	2.28441	2.6504	2.61791	2.61926	2.61215	2.46215	2.60724	2.44174	2.58776	2.65071	2.45515	2.34922	2.63961	2.3377	2.56393	2.53311	2.37757	2.5892	2.58128	2.63961	2.53929	2.35889	2.6399	2.41137	2.64839
1028	MICRO.334.C1	PGSC0003DMB000000290	Pot_ch01	100	562670	563089	Proteasome subunit alpha type	3.93821	4.03321	3.78851	3.75293	3.84619	4.08495	4.14589	3.85954	3.7092	4.04519	3.68132	3.74091	4.1293	4.0057	4.00994	4.0503	3.62345	3.74679	3.80955	3.79295	3.70228	3.83714	4.04121	3.78281	4.06469	4.08438	3.90114	4.10297	3.75705	4.13632	4.08256	4.05511	4.02926	4.04006	3.66245	3.98778	4.07483	4.12379	3.9281	4.04237	4.1056	3.85623
1029	BPLI9G8TH	PGSC0003DMB102000141	Pot_ch02	98.75	1431020	1430542	Zinc finger protein	2.08132	2.28462	2.15334	2.0442	2.14174	2.13871	2.11806	2.13903	2.18577	2.17585	2.20384	2.20858	2.31571	2.11478	2.15226	2.10359	2.11052	2.22913	2.08067	2.23207	2.30015	2.17725	2.07939	2.25398	2.10257	2.17559	2.12281	2.13182	2.27029	2.18565	2.15838	2.12543	2.15732	2.15031	2.24181	2.14522	2.10679	2.16786	2.30725	2.21606	2.16199	2.09174
1030	MICRO.2170.C5	PGSC0003DMB000000034	Pot_ch12	99.16	2181494	2181972	Cysteine protease	3.53899	3.74733	3.42143	3.53334	3.43591	3.40183	3.453	3.43905	3.68394	3.53596	3.61302	3.66566	3.52159	3.45963	3.61989	3.55274	3.54116	3.80053	3.50852	3.63612	3.51222	3.61644	3.52035	3.73358	3.53037	3.57302	3.55313	3.49962	3.39321	3.57177	3.63951	3.69304	3.69056	3.56872	3.88153	3.57893	3.47571	3.58717	3.54953	3.69745	3.55674	3.65836
1033	MICRO.3773.C3	PGSC0003DMB000000172	Pot_ch01	93.97	46081	45851	Conserved gene of unknown function	2.21774	2.60978	2.64961	2.13404	2.32224	2.11361	2.41655	2.19718	2.29541	2.24829	2.16168	2.3352	2.26403	2.44428	2.07841	2.42511	2.58469	2.31542	2.17742	2.34776	2.54268	2.50047	2.18995	2.41707	2.28217	2.28089	2.47454	2.25762	2.31437	2.32815	2.185	2.24796	2.19806	2.1437	2.30156	2.36468	2.39701	2.13199	2.6131	2.21921	2.11616	2.25529
1034	076H05AF.esd	PGSC0003DMB102000010	Pot_ch01	97.45	2102389	2102082	Programmed cell death 7	2.27643	2.41462	2.36341	2.25252	2.37799	2.32652	2.39642	2.33185	2.36378	2.32894	2.3225	2.39211	2.48902	2.38133	2.25516	2.37154	2.41066	2.4056	2.35357	2.39807	2.29611	2.40376	2.32738	2.38984	2.34291	2.38435	2.38505	2.43723	2.38951	2.43692	2.38732	2.36909	2.44973	2.35059	2.29124	2.28948	2.32906	2.42961	2.39914	2.28666	2.3955	2.32658
1035	MICRO.704.C2	PGSC0003DMB000000387	Pot_ch11	96.15	67578	68044	Hydroxymethylglutaryl-CoA lyase, mitochondrial	2.78796	3.18961	2.91054	3.02829	2.96998	2.96834	2.79217	2.98874	3.15949	3.06337	3.26761	3.05693	2.86157	2.93356	3.24867	2.90829	3.03085	3.00535	2.88616	3.07083	2.94993	2.87962	2.82128	3.11556	2.87147	2.93948	2.96254	2.7942	2.93796	2.92964	3.02898	2.9926	3.11763	3.02071	3.11655	2.96589	2.8438	3.08187	2.94688	3.10572	2.91463	2.98728
1036	MICRO.4585.C1	PGSC0003DMB000000679	Pot_ch09	98.77	127460	127783	Threonine dehydratase biosynthetic, chloroplastic	1.69015	2.5172	2.12857	1.83783	2.08035	1.88631	2.57402	2.77067	2.31807	2.03589	2.93058	2.45412	1.96003	2.8087	1.94505	2.95906	3.09627	2.97838	1.85812	2.33388	1.91265	3.0543	1.85084	2.88737	1.84793	2.07965	3.00912	1.778	2.17355	2.30993	2.83146	2.63398	3.42157	2.72873	2.7178	2.62473	2.3227	2.10792	4.0036	2.41602	1.87944	2.02813
1037	MICRO.8737.C2	PGSC0003DMB000000643	Pot_ch08	98.83	70798	71736	Poly(A) polymerase beta	2.16135	2.41369	2.233	2.27046	2.34848	2.39614	2.41298	2.30932	2.24268	2.34115	2.44404	2.36535	2.52112	2.36634	2.18177	2.20259	2.26033	2.25961	2.40003	2.22151	2.42426	2.18991	2.25288	2.39374	2.3156	2.24526	2.2128	2.2558	2.43389	2.29535	2.21317	2.35952	2.2416	2.4213	2.40589	2.35382	2.3879	2.3991	2.28689	2.30197	2.43131	2.37792
1040	MICRO.3013.C1	PGSC0003DMB000002184	#N/A	99.92	1786	455	Gene of unknown function	1.94001	2.17602	2.32178	2.2516	2.1158	2.09154	1.88337	2.43532	2.37486	2.30144	2.16068	1.96928	2.66644	2.51267	2.16792	2.4421	2.3225	2.23416	2.67993	1.80128	1.98147	2.32004	2.08878	1.96211	1.92565	2.0629	2.46674	2.09985	1.86801	2.20961	2.32915	2.39459	2.4706	1.76731	1.99903	2.233	2.38029	1.81354	1.93634	2.45572	2.51755	1.96519
1043	STMHJ21TV	PGSC0003DMB000000076	Pot_ch07	95.29	1552772	1553705	Fimbrin	2.88635	3.12394	3.20911	3.06321	3.09686	3.12979	2.98908	3.08118	3.11912	3.22836	3.18682	3.23506	3.14766	3.05234	3.13101	3.0374	3.09539	3.09982	3.08043	3.26957	3.05968	3.00835	3.1145	3.26071	2.95044	3.12654	2.90978	3.10033	3.15106	3.20066	3.027	3.12512	3.24096	3.22096	3.14804	3.09318	3.11546	3.19211	3.29988	3.09914	3.14757	3.11286
1044	MICRO.4667.C1	PGSC0003DMB000000268	Pot_ch03	98.96	356962	356579	Pterin-4-alpha-carbinolamine dehydratase	4.07995	4.16467	4.04121	3.95843	4.0326	4.07357	4.04916	3.94303	4.16551	4.19109	4.24203	3.96986	4.09644	4.02588	4.23212	3.93385	3.97274	3.96754	4.06076	4.18859	4.18004	4.13346	3.93593	4.07663	3.96026	4.07225	3.98568	4.01547	4.0515	4.30096	3.97552	4.05271	4.01047	4.23697	3.96754	4.22553	4.08069	4.25349	3.96655	4.06136	4.04237	4.15662
1046	STMCG37TV	PGSC0003DMB000000436	Pot_ch10	95.38	242548	243002	Sensory transduction histidine kinase	2.7132	2.92964	2.68326	2.66454	2.74438	2.78266	2.92661	2.45959	2.87369	2.93726	2.57933	2.83598	2.87856	2.87654	2.7999	2.83818	2.90331	2.85932	2.53426	2.58884	2.98704	2.86689	2.55494	2.5719	2.52255	2.57899	2.78532	2.58876	2.55993	2.85054	2.55515	2.85723	2.53049	2.90289	2.48261	2.74326	3.01956	2.79192	2.57303	2.75206	2.53874	2.75989
1047	MICRO.1206.C1	PGSC0003DMB103000013	Pot_ch04	99.75	2043659	2043259	N-acetyltransferase	2.64537	3.13668	2.92989	2.76505	2.79681	2.84766	2.7507	2.79246	2.98434	3.00749	3.17101	2.84649	2.9412	2.86638	3.02641	2.84949	2.95438	2.90715	2.72327	2.84587	2.91483	2.84479	2.80444	3.00502	2.76806	2.91157	2.77275	2.78961	2.86852	2.82988	2.80591	2.86021	2.9305	2.89843	3.01284	2.39757	2.81774	2.76436	2.92874	2.98784	2.8339	2.82841
1049	MICRO.9670.C1	PGSC0003DMB000000072	Pot_ch05	96.16	1108083	1107307	Acyltransferase	2.67434	2.02104	2.42737	2.32178	2.66498	2.56779	2.35688	2.39521	2.46228	2.32706	2.09397	2.63977	2.44634	2.21174	2.25027	2.56017	2.17541	2.52172	2.58408	2.5997	2.21402	2.21915	2.63983	2.4133	2.31293	2.44755	2.23001	2.66195	2.48934	2.6997	2.59278	2.66435	2.3606	2.43383	2.09963	2.01	2.65483	2.5892	2.02917	2.36993	2.36096	2.71958
1053	MICRO.779.C15	PGSC0003DMB000000245	Pot_ch06	100	567181	567413	Hydroxyacylglutathione hydrolase cytoplasmic	3.43605	3.63033	3.38146	3.40213	3.40337	3.39494	3.38025	3.40412	3.44021	3.36199	3.59314	3.56511	3.36308	3.47984	3.39241	3.45103	3.42404	3.38053	3.3703	3.43647	3.5101	3.48994	3.32341	3.58601	3.37078	3.34132	3.51027	3.38561	3.50361	3.54022	3.56113	3.40438	3.52143	3.47466	3.54588	3.16851	3.45594	3.3703	3.55469	3.43591	3.31597	3.37374
1055	MICRO.11810.C1	PGSC0003DMB000000105	Pot_ch01	99.36	104332	104644	SAM (And some other nucleotide) binding motif	3.06363	3.16636	3.11735	3.12979	3.08542	3.13242	3.03876	3.05916	3.0941	3.1027	3.2402	3.13101	3.11485	3.04476	3.16793	3.0974	2.95649	2.95986	3.05353	3.09143	3.11293	2.97554	3.11175	3.15501	3.02811	3.02333	3.11763	3.09225	3.12989	3.09027	3.06872	3.10042	3.10132	3.13775	3.0379	3.07427	3.04121	3.1345	3.09179	3.06707	3.05658	3.06754
1058	bf_lbchxxxx_0061c10.t3m.scf	PGSC0003DMB000000184	Pot_ch04	99.39	234124	234616	N-hydroxycinnamoyl/benzoyltransferase 6	2.42649	2.21007	2.2194	2.17693	2.37976	2.23913	2.53288	2.41877	2.13005	2.24839	1.89654	2.30266	2.14703	2.29744	2.1404	2.42795	2.20096	2.07265	1.96374	2.17617	2.27449	2.37937	2.29951	2.26424	2.33066	1.9291	2.55677	2.39207	1.90034	2.32819	2.39856	2.24367	1.96374	2.16673	2.09969	2.02543	2.44814	2.00709	2.27353	2.18394	2.02312	2.39211
1059	bf_arrayxxx_0067c01.t7m.scf	PGSC0003DMB000000096	Pot_ch07	95.7	467848	468033	Protein yippee	2.10437	1.95124	2.24879	2.01452	2.10811	2.31451	2.10716	2.0256	2.11934	2.22797	1.9612	2.00778	2.3145	1.99573	2.06576	1.92873	1.97469	2.00104	2.05067	1.70222	2.04477	2.31807	2.06477	1.73888	2.06477	2.33871	1.99323	2.10542	2.27403	2.17687	2.0164	1.69181	2.14321	2.07816	1.69103	1.71044	1.7383	2.04891	1.99769	1.72933	2.27329	2.27677
1060	bf_acdaxxxx_0064f12.t3m.scf	PGSC0003DMB000029533	#N/A	92.94	1	84	--	2.24448	2.41466	2.43359	2.21031	2.40945	2.19119	2.32846	2.30094	2.21385	2.29611	2.35775	2.31508	2.28727	2.46128	2.25954	2.18008	2.31232	2.25668	2.19847	2.18108	2.25733	2.25033	2.26234	2.26847	2.17138	2.31059	2.19626	2.18715	2.36424	2.30026	2.2955	2.29713	2.41298	2.28662	2.19639	2.21031	2.26324	2.52647	2.33532	2.45306	2.27965	2.44735
1061	MICRO.1308.C3	PGSC0003DMB000000215	Pot_ch06	97.9	636556	636984	Cytochrome c oxidase family protein	2.99718	2.78182	2.87917	2.91227	2.97452	3.06844	3.07709	2.89796	2.89035	2.8949	2.7799	2.90454	2.99313	2.92484	2.86086	2.91562	2.74276	2.86378	2.98081	2.92774	2.90032	2.91631	2.94485	2.92248	2.93813	2.97599	2.97028	2.97167	2.95819	3.09783	2.91972	2.96349	2.84941	2.90295	2.74727	2.81051	3.0125	3.01199	2.8585	2.86608	3.00419	2.92638
1062	MICRO.4526.C2	PGSC0003DMB000000290	Pot_ch01	99.78	549936	551313	Protein farnesyltransferase alpha subunit	2.92403	2.55044	2.81503	2.77424	2.93637	3.27495	3.34631	2.66012	2.65493	2.86143	2.59708	2.65658	3.26847	3.19169	2.60978	2.98582	2.75052	2.71766	3.01477	2.69235	2.73545	2.9923	3.12879	2.56911	3.07257	3.1885	2.92671	3.24324	2.81147	3.26171	2.97491	2.9647	2.89368	2.87268	2.31602	2.74636	3.12366	3.05459	2.74032	2.77455	3.16859	2.76806
1063	MICRO.773.C3	PGSC0003DMB000000271	Pot_ch03	93.56	153520	154741	Ethylene response factor 5	2.14433	2.66504	2.43416	2.90942	2.41244	2.41981	2.31312	2.42599	2.39903	2.33288	2.98033	2.49781	2.59457	2.66953	2.64216	2.44942	2.71173	2.38044	2.51062	2.64341	2.38565	2.36667	2.26407	2.5526	2.41348	2.37675	2.54639	2.29972	2.56232	2.41401	2.8677	2.31873	2.38103	2.44762	2.63927	2.68266	2.38635	2.02479	2.36019	2.42582	2.41819	2.28781
1064	MICRO.2613.C2	PGSC0003DMB000000366	Pot_ch04	97.35	14267	14529	--	2.71412	2.65177	2.59356	2.59534	2.7365	2.78275	2.56817	2.4621	2.79782	2.63394	2.7687	2.64406	2.81406	2.67814	2.79735	2.65565	2.61295	2.65229	2.81951	2.59897	2.69562	2.59236	2.61798	2.57471	2.67612	2.7276	2.68719	2.76724	2.67888	2.7367	2.62851	2.63636	2.55598	2.7565	2.6106	2.66106	2.65486	2.73092	2.67057	2.60527	2.68793	2.71212
1067	MICRO.737.C3	PGSC0003DMB000000026	Pot_ch03	99.08	546403	546729	Prli-interacting factor l	3.47466	3.22282	3.38513	3.39968	3.38025	3.54077	3.50641	3.29928	3.35086	3.25163	3.20311	3.32404	3.55617	3.4075	3.35482	3.22888	3.14898	3.34022	3.47831	3.24783	3.3526	3.51964	3.38359	3.39561	3.40697	3.4558	3.37648	3.4644	3.2032	3.47436	3.3486	3.23405	3.31473	3.29656	3.13657	3.09548	3.44953	3.35113	3.18406	3.31586	3.39873	3.39994
1074	STMDC90TV	PGSC0003DMB000000081	Pot_ch08	100	217393	217087	Chlorophyll(ide) b reductase NOL, chloroplastic	2.69705	2.81102	2.74541	2.88437	2.88475	2.83784	2.79542	2.75815	2.8526	2.79433	2.7594	2.78537	2.7539	2.8316	2.88928	2.68175	2.71021	2.70907	2.84475	2.81069	2.88534	2.73916	2.68434	2.87583	2.75862	2.75456	2.71818	2.77802	2.79521	2.81503	2.74139	2.73621	2.73896	2.82931	2.83873	2.75026	2.75012	2.79113	2.75405	2.77424	2.81399	2.74541
1076	MICRO.7300.C1	PGSC0003DMB000000262	Pot_ch07	98.97	400178	398140	Ubiquitin-protein ligase	3.12141	3.07248	3.24137	3.14097	3.12699	3.11276	3.09115	3.06228	3.0418	3.12842	3.07163	3.10711	3.08717	3.28444	3.0982	3.00884	3.19639	3.01738	3.18268	3.10536	3.13791	2.96378	3.01729	3.12842	3.15747	3.20289	3.15817	3.19639	3.16113	3.09607	3.06179	3.02874	3.06284	3.17549	3.11203	3.06714	3.01373	3.0649	3.17736	3.08515	3.17061	3.12824
1077	MICRO.13143.C1	PGSC0003DMB000000482	Pot_ch03	96.58	402975	403232	Signal recognition particle 54 kDa protein 1	2.98605	2.91219	3.02093	3.04451	2.93146	2.98798	2.97756	2.90219	2.93736	3.00812	2.87603	3.02867	3.0016	2.88746	2.91568	3.03813	2.84137	2.954	3.04451	3.01167	3.03196	2.97876	2.96788	3.00943	2.95961	3.0123	2.92725	3.04808	3.0154	3.00934	2.93983	2.93432	2.99758	3.00903	2.90794	2.98152	2.97644	2.935	2.9412	2.95058	2.96844	3.01861
1080	MICRO.7442.C2	PGSC0003DMB000000009	Pot_ch11	100	1011750	1012047	Conserved gene of unknown function	3.01861	3.22154	3.11362	3.11257	3.10393	3.04238	3.00089	3.11038	3.12842	3.15431	3.18972	3.16123	3.07956	3.03748	3.28818	3.06517	3.06754	3.03935	3.09189	3.20037	3.09686	3.0212	3.01915	3.15203	3.05195	3.01184	3.05211	3.10758	2.9927	3.04007	3.22077	2.97064	3.09803	3.11091	3.27124	3.12235	3.01963	3.04059	3.08177	3.27176	3.08298	3.14331
1081	MICRO.6270.C2	PGSC0003DMB000000219	Pot_ch03	100	569438	569857	Peptide-N4-(N-acetyl-beta-glucosaminyl)asparagine amidase A	2.38064	2.27168	2.27338	2.67783	2.32819	2.23917	2.42889	2.51777	2.37608	2.40458	2.08407	2.37218	2.33288	2.29872	2.26847	2.45617	2.28887	2.47809	2.40749	2.41475	2.36497	2.54924	2.28397	2.30832	2.31303	2.24478	2.49921	2.30976	2.29169	2.3868	2.4717	2.31075	2.42229	2.36285	2.31423	2.33903	2.39357	2.45083	2.36397	2.47207	2.29735	2.39442
1082	MICRO.11958.C1	PGSC0003DMB000000062	Pot_ch03	97.05	1365791	1366364	L-asparaginase	2.95376	2.80086	2.87535	2.88583	3.00385	2.7706	2.84118	2.91927	2.72314	2.97311	2.83414	2.98042	2.86695	2.76406	2.6905	2.97824	2.62305	2.82947	2.91677	3.02409	2.91111	2.90347	2.89065	2.85777	2.9477	2.78023	2.83983	2.9991	2.90821	2.89307	2.8967	2.90016	2.9531	2.85985	2.87753	2.83904	2.91845	2.82421	2.73545	2.85762	2.87219	2.99649
1083	ACDA00800C08.T3m.scf	PGSC0003DMB102000010	Pot_ch01	95.89	2158355	2158425	--	2.19228	2.21743	2.07911	2.68699	2.21219	2.13064	2.10322	2.06142	2.16314	2.07735	2.2883	2.24733	2.344	2.15714	2.15777	2.10109	2.24457	2.0619	2.00798	2.05047	2.172	2.04032	1.95051	2.04244	2.44822	2.07971	2.24603	2.09123	2.0619	2.10926	2.06377	1.97378	2.01	2.06708	2.24879	2.05406	2.07593	2.04595	2.08044	2.17713	2.05973	2.09882
1087	cSTB27K13TH	PGSC0003DMB000000158	Pot_ch06	99.75	724604	724197	Protein phosphatase 2a, regulatory subunit	2.92338	2.77972	2.90274	2.85068	2.91046	2.91941	2.94309	2.88475	2.91515	2.93303	2.67708	2.96355	3.03557	2.81674	2.85841	2.93922	2.75362	2.94302	2.91532	2.98443	2.94403	2.92733	2.9397	2.91321	2.92346	2.88583	2.76446	2.98858	2.982	2.98417	3.0124	2.89856	2.95474	2.92625	2.73718	2.8618	2.95801	2.97336	2.88754	2.91784	2.98247	2.96707
1088	MICRO.16967.C1	PGSC0003DMB000000287	Pot_ch02	99.72	353785	353075	Root phototropism protein	3.13345	2.99173	3.13122	3.08968	3.1277	3.10684	3.11336	3.07767	3.12999	3.13678	2.89042	3.13623	3.13428	3.08531	3.06284	3.10338	3.05468	3.12303	3.1027	3.16194	3.1984	3.1712	3.13171	3.1102	3.15576	3.11884	3.08153	3.19152	3.11485	3.11699	3.14265	3.04993	3.14585	3.12226	3.04065	3.08435	3.08903	3.18427	3.07361	3.11932	3.16483	3.17091
1089	MICRO.1949.C1	PGSC0003DMB101000128	Pot_ch06	97.05	881843	881065	Binding	2.21364	2.40291	2.15605	2.26847	2.18808	2.2336	2.08508	2.1094	2.36572	2.27981	2.40589	2.14716	2.31647	2.30821	2.54482	2.06278	2.42594	2.2292	2.16358	NA	2.34934	2.04326	1.93853	2.15595	2.13875	2.26596	2.25725	2.10551	2.11361	2.06091	2.27067	2.01013	2.11192	2.25804	2.29295	2.28611	2.00333	2.13622	2.09018	2.20548	2.11918	2.25532
1090	MICRO.331.C94	PGSC0003DMB000000566	Pot_ch12	95.27	220652	221383	Stress-associated protein 10	2.37507	2.82217	3.43483	2.47189	3.29494	3.05259	3.1712	3.45223	2.40866	3.42238	3.59883	2.51735	3.24435	3.35542	2.71385	3.307	2.55921	2.31729	3.10906	2.45538	3.23091	2.34167	2.36389	2.51187	2.65071	2.51232	2.5635	2.44585	3.45132	2.38686	2.52502	2.40777	2.44304	2.48628	2.6826	3.31621	3.23682	2.32806	2.66988	2.48482	2.42379	3.33628
1091	MICRO.14166.C2	PGSC0003DMB000000004	Pot_ch02	97.71	2648363	2647184	Class III peroxidase	3.11771	3.19858	3.61302	3.3928	3.06638	3.63354	3.56695	3.42771	3.20101	3.08779	2.87429	3.42917	3.55238	3.71152	2.94074	3.51343	3.24048	3.18899	3.54354	3.46269	3.68158	3.51058	3.19114	3.47253	3.51027	3.41728	3.43008	3.13924	3.53779	3.32391	3.60024	3.28236	3.39816	3.52283	3.08935	3.19713	3.16406	3.68418	3.41555	3.60981	3.57543	3.23836
1094	MICRO.9354.C2	PGSC0003DMB000000142	Pot_ch03	98.87	1178073	1177544	Ycf20	3.49389	3.66102	3.61197	3.47667	3.56675	3.57742	3.56933	3.62861	3.67915	3.66811	3.57139	3.67968	3.61512	3.64889	3.606	3.61219	3.58251	3.58535	3.59113	3.63655	3.65923	3.53229	3.56954	3.68082	3.59199	3.55162	3.59739	3.58393	3.67329	3.58717	3.62549	3.49149	3.66102	3.58251	3.71498	3.60304	3.5339	3.54642	3.54535	3.63033	3.606	3.56307
1095	MICRO.9008.C1	PGSC0003DMB000000623	Pot_ch11	97.22	55449	56483	Dof domain, zinc finger family protein	2.02731	2.20039	2.10105	2.12877	2.16497	2.12016	2.24249	2.22954	2.16524	2.23103	2.10811	2.30057	2.15586	2.20854	2.08445	2.26141	1.98102	2.24971	2.1166	2.21769	2.02173	2.23812	2.20515	2.2416	2.16227	2.17797	2.19636	2.25118	2.24554	2.17955	2.27772	2.08917	2.21301	2.08177	2.20718	2.11048	2.21945	2.26308	2.0928	2.20047	2.27249	2.12877
1097	MICRO.7455.C1	different hits	#N/A	96.13	4289065	4287731	--	2.87925	3.044	2.94658	2.58263	2.8538	3.11183	3.01467	2.78867	2.90168	3.02533	3.23944	3.14722	3.22385	3.10132	3.16172	3.15758	2.68094	2.71902	2.92854	3.02631	3.1121	2.96668	2.93752	3.07997	2.94795	2.85116	2.8018	2.99915	2.9923	2.82642	2.95332	2.95256	2.96727	3.12592	2.83784	3.36476	3.02222	2.80523	2.96221	3.03485	3.03499	2.95786
1099	MICRO.12689.C1	PGSC0003DMB101000282	Pot_ch07	98.02	214106	214661	Receptor kinase	2.02743	1.9871	2.09384	1.78792	2.00736	1.82357	1.96648	2.00399	1.83783	2.13973	2.28161	1.99914	1.89377	2.20409	1.98147	1.93371	1.90408	1.88028	1.95662	1.95025	1.94505	2.06888	2.04744	2.00045	2.07383	2.09752	2.33309	2.10282	1.8947	2.20143	1.91301	2.18491	2.25874	2.26348	2.30161	1.96678	1.86505	2.32515	1.84845	2.1844	2.09251	1.86801
1114	MICRO.16355.C1	PGSC0003DMB000000096	Pot_ch07	99.54	469698	469480	Protein yippee	3.07257	2.87822	2.83376	2.8947	2.9711	2.88943	3.00474	2.94501	2.96573	2.90633	2.96622	2.9129	3.00169	2.94829	2.79771	2.95709	2.87699	2.95383	3.0046	3.06031	2.97336	2.87458	2.94967	3.04442	3.02322	2.82572	2.93782	3.01972	2.84766	3.06095	2.99212	3.05806	2.83282	2.85992	3.02609	2.95771	3.01746	2.93561	2.81565	3.02093	2.86823	2.87179
1116	bf_mxflxxxx_0064c04.t3m.scf	PGSC0003DMB000000202	Pot_ch05	96.95	563288	562544	Folylpolyglutamate synthase	3.04639	3.07546	3.07895	3.07172	3.22002	3.17754	3.17936	3.08298	3.18387	3.13092	2.97599	3.01275	3.13978	3.11744	3.15423	3.02641	3.12778	3.05414	3.17846	3.11228	3.16985	3.11102	3.10633	3.14536	3.12385	3.16647	3.18438	3.20501	3.1017	3.23692	3.13906	3.15845	3.08353	3.16436	3.10002	3.06015	3.12646	3.10607	3.15826	3.15892	3.16104	3.13279
1117	bf_ivrootxx_0048b08.t3m.scf	PGSC0003DMB000000191	Pot_ch08	100	513484	513630	Galactokinase	2.34207	2.29374	2.21705	2.12543	2.14776	2.35738	2.35005	2.19724	2.26729	2.29668	2.4566	2.27295	2.27973	2.22744	2.31357	2.26527	2.25374	2.39787	2.25422	2.15751	2.24167	2.35986	2.22377	2.2663	2.21582	2.23253	2.20882	2.20323	2.25725	2.37154	2.1438	2.30275	2.14328	2.17665	2.19767	2.32239	2.36915	2.20024	2.22087	2.27873	2.19161	2.27458
1118	STMJM75TV	PGSC0003DMB000000048	Pot_ch08	97.9	628833	628502	Cellulose synthase CslG	2.76224	3.0723	2.29162	3.18547	3.27257	3.07855	3.04513	2.86984	3.26486	3.18939	3.46596	3.26194	2.61192	2.80444	3.06575	3.2021	2.90144	3.17876	2.51906	2.69141	2.26415	2.75479	2.64385	3.06076	2.37859	2.83598	3.00877	2.58017	2.27488	2.98425	2.81558	3.36591	3.24967	3.29236	3.19994	3.33364	2.61128	3.24314	2.12028	2.77876	2.67695	2.87243
1119	MICRO.12089.C1	PGSC0003DMB000000131	Pot_ch11	94.21	703453	703916	Chromatin assembly factor I P60 subunit	2.7805	2.36177	2.58776	2.59874	2.7165	2.69805	2.7101	2.71124	2.45243	2.54857	2.22984	2.50901	2.90168	2.56364	2.25957	2.57636	2.38543	2.51391	2.66348	2.6372	2.53254	2.71124	2.71858	2.51636	2.70742	2.59129	2.68665	2.80631	2.51755	2.79984	2.58781	2.61819	2.59423	2.51006	2.27378	2.47778	2.69632	2.66861	2.45381	2.41728	2.68037	2.65712
1120	ACDA03814F10.T3m.scf	PGSC0003DMB000000044	Pot_ch06	91.84	1360767	1360573	Elongation factor 1-alpha	3.06179	2.9792	3.15595	2.88234	3.09487	3.24172	3.15923	2.82621	3.23137	3.13585	2.83585	3.10439	3.44244	3.06954	2.93312	3.1509	3.071	3.3441	2.8526	3.06754	3.26462	3.51736	3.11528	3.18305	3.01449	3.26524	2.8108	3.0495	3.27968	3.34542	2.87179	3.14701	3.04706	3.15203	2.78125	3.12715	3.19828	3.11875	3.21899	3.13791	3.23463	3.12585
1122	MICRO.5815.C1	PGSC0003DMB000000172	Pot_ch01	99.1	530630	530076	Conserved gene of unknown function	3.08187	3.34883	3.14185	3.06155	3.17485	2.9937	3.07265	3.16224	3.05529	3.18769	2.9932	3.24571	3.08058	3.05046	3.27388	3.15275	3.20056	3.0543	3.04698	3.33845	3.09898	3.14021	3.01654	3.11618	3.04383	3.0989	3.21815	3.09341	3.02966	3.09883	3.28691	3.19542	3.29145	3.12366	3.27619	3.20612	3.11825	3.14567	3.16868	3.03607	3.09189	3.16754
1123	MICRO.5731.C1	PGSC0003DMB000000003	Pot_ch05	100	841277	841611	ABC transporter G family member 32	2.10446	2.3314	2.31703	2.14801	2.29511	2.30365	2.29865	2.28415	2.29261	2.37308	2.11159	2.36541	2.21271	2.29478	1.98921	2.29073	2.29951	2.34964	2.23228	2.30234	2.30843	2.17404	2.30644	2.42701	2.57534	2.17914	2.25498	2.30985	2.29885	2.3227	2.28483	2.37599	2.41696	2.23751	2.38185	2.16469	2.24577	2.29111	2.32126	2.24585	2.2835	2.31389
1124	MICRO.347.C50	PGSC0003DMB000000096	Pot_ch07	99.2	178326	178822	GTP-binding protein	3.98936	4.03374	4.21431	3.9955	3.92437	4.12809	3.99358	4.01594	4.03151	4.24203	3.98	4.04006	4.04807	4.11369	3.9723	4.13709	4.09586	4.0545	3.96164	3.86465	4.16038	4.27255	4.09829	3.94382	4.07483	4.13709	3.98721	4.1341	4.2482	4.05759	3.99646	3.97415	4.21111	3.98936	3.76119	3.79901	3.86215	4.04627	4.1727	3.82905	4.14589	4.16776
1126	MICRO.10839.C1	PGSC0003DMB000000789	SL2.10ch08	98.65	40994	40478	Ring finger protein	2.38711	2.47438	2.47463	2.45538	2.4621	2.4389	2.44619	2.42944	2.44015	2.41837	2.52221	2.43065	2.52357	2.49921	2.34216	2.40492	2.45712	2.37757	2.46085	2.42606	2.42367	2.46188	2.37954	2.51642	2.51359	2.41497	2.44543	2.40982	2.48939	2.5266	2.38908	2.44634	2.47649	2.36497	2.45595	2.42911	2.38587	2.53414	2.45342	2.43434	2.46584	2.42681
1127	MICRO.6468.C1	PGSC0003DMB000000147	Pot_ch08	97.67	1179157	1180833	Potassium channel tetramerization domain-containing protein	2.14436	2.47207	2.3145	2.25259	2.41721	2.44795	2.37711	2.45902	2.38411	2.3846	2.52826	2.38505	2.4283	2.59482	2.30814	2.36768	2.36405	2.16482	2.44318	2.37445	2.42839	2.38133	2.25954	2.47927	2.46477	2.28095	2.32086	2.33963	2.4755	2.46258	2.30994	2.40608	2.35519	2.45617	2.49023	2.47946	2.39366	2.37928	2.31599	2.43699	2.53131	2.43751
1129	bf_arrayxxx_0037c12.t7m.scf	PGSC0003DMB000000578	Pot_ch06	98.86	267581	267320	Copine	2.95986	2.93161	3.03513	2.90949	2.95584	2.95938	3.0105	2.90522	2.96015	2.9677	2.92785	2.97292	3.04136	3.01267	2.99496	3.02582	3.01785	2.94309	2.96892	3.03036	3.07633	2.97201	2.89498	3.00234	2.97594	2.94901	2.94882	2.94945	3.00725	3.10322	2.94634	3.01574	2.99727	3.02391	2.86601	2.97429	3.00435	3.06795	3.02974	2.93569	3.03507	2.93669
1132	BPLI12I10TH	PGSC0003DMB101000381	Pot_ch04	100	272703	272377	Cytochrome B5	2.22735	2.26823	2.16601	2.04944	2.20117	2.19953	2.21791	2.2303	2.09479	2.22231	2.16469	2.21103	2.04996	2.21256	2.18285	2.18858	2.18978	2.08366	2.09139	2.21542	2.18745	2.1469	2.17929	2.24939	2.2194	2.1177	2.21283	2.17964	2.13047	2.23972	2.19581	2.17493	2.17338	2.11846	2.21041	1.72713	2.17467	2.18916	2.17811	2.21612	2.15751	2.20608
1133	MICRO.8487.C2	different hits	#N/A	95.35	1563412	1563810	--	3.16704	2.93961	1.87006	2.935	3.06528	2.91079	2.90617	2.90757	2.93088	3.24182	3.28712	3.00314	2.12268	3.21081	2.98125	3.02006	2.85068	2.90763	3.31313	3.30446	3.01908	2.00333	2.95746	2.92067	2.89551	2.9233	2.9129	2.95801	3.05091	3.21696	3.25135	3.2102	3.02279	2.91601	3.31837	2.34616	3.22173	2.94158	2.97292	3.23383	2.95832	3.23123
1137	BF_CSCHXXXX_0049H04.T3M.SCF	PGSC0003DMB102000060	Pot_ch02	99.26	272482	272075	Conserved gene of unknown function	2.73592	2.51724	2.56615	2.49825	2.77657	2.74864	2.73522	2.42173	2.50961	2.50213	2.55689	2.61926	2.80852	2.63784	2.5184	2.55801	2.48069	2.37608	2.6757	2.68931	2.70321	2.59773	2.71057	2.66555	2.69311	2.67338	2.53853	2.7739	2.6456	2.7427	2.59102	2.53464	2.58213	2.67509	2.6427	2.15948	2.52857	2.76192	2.59111	2.45381	2.62845	2.7036
1145	TBSK01154FA02.t3m.scf	No Significant Hit	#N/A	NA	NA	NA	Kunitz-type proteinase inhibitor	1.73197	2.53437	2.93161	2.80897	3.02391	2.69943	2.30814	3.13727	3.22719	1.93046	2.20495	3.34058	2.88035	3.20411	1.75012	3.44612	3.74491	3.54571	2.75178	2.00842	1.82779	3.06291	2.90715	2.99409	2.15405	2.70836	3.21435	2.88005	2.37154	1.83645	3.31177	3.21059	3.54211	2.59288	3.42334	1.77261	3.16685	2.13903	3.78791	3.05757	2.91741	2.34621
1146	MICRO.9927.C1	PGSC0003DMB000000222	Pot_ch06	91.96	397787	398148	Transcription initiation factor IIE subunit beta	2.08808	2.21748	2.13802	2.08067	2.08588	2.17334	2.13955	2.07144	2.18414	2.1689	2.20501	2.13239	2.15948	2.089	2.1346	2.12303	2.14616	2.14006	2.07742	2.10109	2.1168	2.21743	2.11668	2.20103	2.07831	2.14504	2.14556	2.113	2.21188	2.15915	2.06219	2.14058	2.08217	2.09495	2.11229	2.05424	2.14472	2.09792	2.17162	2.20054	2.10792	2.1085
1148	MICRO.7306.C1	PGSC0003DMB000000017	Pot_ch11	100	2445133	2445003	J domain-containing protein spf31	2.96182	2.79571	3.01318	2.73021	3.04173	2.81603	2.78832	2.71863	2.97376	2.7846	2.94485	2.74924	2.78642	2.7674	3.00821	3.01092	2.90887	2.92846	3.06356	3.0649	2.84426	2.73994	2.97629	3.04564	2.97087	3.0016	3.01877	3.09898	2.75989	2.81895	3.09748	2.81156	2.76382	3.05242	2.81495	2.72971	2.97652	2.73884	2.96278	2.72094	2.73194	2.83455
1149	MICRO.13403.C1	PGSC0003DMB000000032	Pot_ch04	96.55	1558478	1559085	Conserved gene of unknown function	2.19694	2.72236	2.44261	2.5589	2.32685	2.33166	2.37646	2.11554	2.50285	2.57012	2.75248	2.4043	2.31286	2.41435	2.8323	2.11349	2.37555	2.31861	2.46358	2.48088	2.52427	2.24395	2.25102	2.68633	2.2839	2.45258	2.30074	2.2993	2.51708	2.2634	2.25259	2.43745	2.54184	2.40418	2.20659	2.37078	2.32958	2.46398	2.30499	2.46563	2.3019	2.31232
1150	POCDM45TV	PGSC0003DMB000000226	Pot_ch04	94.3	901233	901618	Peptidylprolyl isomerase	2.63398	2.70488	2.66327	2.73631	2.66981	2.70589	2.66236	2.70366	2.76424	2.6975	2.72302	2.66798	2.77917	2.68011	2.70535	2.70845	2.64321	2.73071	2.68938	2.65811	2.63312	2.69925	2.68306	2.72261	2.70488	2.70472	2.63714	2.69035	2.66168	2.72302	2.67151	2.65343	2.75052	2.69298	2.72788	2.69162	2.60151	2.72171	2.66777	2.6852	2.75592	2.65092
1156	cSTE25M9TH	PGSC0003DMB000000576	Pot_ch04	91.1	285784	286206	O-methyltransferase	2.37777	2.40785	2.45051	2.4818	2.48831	2.55898	2.44958	2.39491	2.66944	2.51256	2.35732	2.61882	2.38044	2.54434	2.43614	2.42032	2.58354	2.59783	2.47619	2.47494	2.40427	2.55947	2.46596	2.413	2.48232	2.4249	2.50409	2.48455	2.71552	2.55456	2.36798	2.50734	2.53198	2.35251	2.33132	2.54986	2.49689	2.68725	2.54827	2.62713	2.61988	2.44543
1160	MICRO.15631.C1	PGSC0003DMB000000268	Pot_ch03	93.92	827653	828396	Gene of unknown function	2.30755	2.47619	2.49609	2.74409	2.59554	2.71662	2.49363	2.28003	2.34621	2.37033	2.39166	2.44261	2.49929	2.65984	2.34222	2.42801	2.39778	2.3603	2.43359	2.39554	2.50607	2.33153	2.49929	2.50927	2.47207	2.722	2.41233	2.60227	2.58884	2.66555	2.30804	2.2307	2.30377	2.41592	2.17331	2.39885	2.41634	2.43233	2.35696	2.49236	2.61142	2.41687
1162	MICRO.2190.C1	PGSC0003DMB000000155	Pot_ch12	97.75	838350	837996	Mitochondrial-processing peptidase subunit alpha	3.78791	3.52903	3.648	3.59945	3.74224	3.75857	3.76477	3.66787	3.66035	3.63567	3.5619	3.69379	3.74402	3.61644	3.59431	3.68693	3.49822	3.72832	3.74459	3.66474	3.65401	3.70968	3.64268	3.6491	3.69204	3.67157	3.70308	3.69924	3.56132	3.73636	3.69056	3.60492	3.6615	3.62908	3.5541	3.61429	3.64289	3.74091	3.56619	3.64219	3.72545	3.6806
1164	MICRO.17351.C1	PGSC0003DMB101000377	Pot_ch01	99.39	10354	10190	Palmitoyltransferase TIP1	2.1249	2.2552	2.12785	2.68249	2.11502	2.28948	2.31059	2.15527	2.1166	2.34761	2.23248	2.23777	2.32497	2.29025	2.2644	2.2492	2.14256	2.1601	2.1693	2.3227	2.15576	2.17914	2.22758	2.30985	2.21585	2.37453	2.18462	2.25542	2.24116	2.31508	2.26778	2.24981	2.30432	2.36504	2.17046	2.26198	2.26327	2.21099	2.35708	2.27276	2.30926	2.19359
1165	PPCBV73TH	PGSC0003DMB101000060	Pot_ch01	100	1430493	1430849	2-deoxyglucose-6-phosphate phosphatase	2.55044	2.5414	2.72664	2.76982	2.61349	2.77545	2.68659	2.48667	2.72096	2.62371	2.44683	2.40393	2.75218	2.73369	2.46755	2.56449	2.56095	2.61863	2.70208	2.61331	2.68045	2.70876	2.61668	2.76865	2.62204	2.68499	2.43596	2.61711	2.8189	2.88268	2.43649	2.51146	2.62257	2.66012	2.38193	2.53062	2.6973	2.61651	2.69399	2.69743	2.64709	2.51951
1170	MICRO.13890.C1	PGSC0003DMB000000330	Pot_ch04	90.99	311856	312436	Conserved gene of unknown function	2.01868	2.60642	3.54354	3.18612	3.23965	2.58427	3.05227	3.11302	3.62639	2.36591	2.48583	3.25263	2.17505	2.05308	2.39763	2.29075	3.51537	3.34217	2.57667	3.00961	2.12247	3.1216	2.72699	3.42298	3.03342	2.37282	2.78926	2.62023	2.68072	2.00138	2.49707	2.18198	3.37604	3.3311	3.37503	2.18475	3.01615	3.22014	2.95368	3.3457	2.67581	2.44544
1172	STMCX82TV	PGSC0003DMB000000453	SL2.10ch03	99.1	181870	181202	--	3.07013	3.13077	2.9581	3.00622	3.1327	2.99727	2.90821	3.04298	3.13059	2.92259	2.95007	2.93569	2.9462	2.96151	3.1326	2.89142	2.99743	3.09261	2.86229	2.89597	2.93176	2.86495	3.03292	3.04073	3.0218	3.00638	2.96899	3.12708	2.81963	3.00001	3.03935	3.07804	3.02049	3.13207	2.90689	2.97545	2.92198	2.98614	2.8506	3.03718	3.06076	3.10748
1174	MICRO.11043.C1	No Significant Hit	#N/A	NA	NA	NA	Gene of unknown function	3.51114	4.04179	1.71796	1.78202	1.76669	1.72299	1.80352	1.78202	1.74454	1.75085	3.88004	3.89588	2.3603	3.66056	2.11894	3.87288	1.70222	1.78261	1.76939	1.79312	3.528	2.17373	3.01515	1.90591	2.06489	1.80192	1.77969	1.75221	3.49425	3.4217	3.89285	1.74964	3.85237	3.68208	1.84481	1.8126	3.63813	1.7458	3.64729	1.81354	1.76592	1.79552
1177	MICRO.12683.C1	PGSC0003DMB102000010	Pot_ch01	95.95	2550911	2550518	Histone H3	2.59433	2.17096	2.32224	2.11734	2.56149	2.89073	2.57506	2.53248	2.00736	2.36357	2.20788	2.50245	2.64752	2.23542	2.08793	2.42911	1.91976	2.15663	2.50439	2.46923	2.44472	2.51418	2.4747	2.3133	2.54745	2.37682	2.53494	2.5371	2.33153	2.54376	2.52793	2.36751	2.40236	2.29387	2.22894	2.38771	2.41592	2.184	2.16389	2.30202	2.45898	2.51811
1178	MICRO.11414.C1	PGSC0003DMB000000185	Pot_ch04	99.76	193727	194148	Anther ethylene-upregulated protein ER1	3.27214	3.57207	3.52903	3.32915	3.36648	3.34167	3.34319	3.36011	3.44953	3.40737	3.55109	3.49667	3.45445	3.41831	3.52265	3.42269	3.4682	3.45731	3.41076	3.47544	3.51079	3.47602	3.33894	3.48147	3.34926	3.39456	3.41115	3.35581	3.4351	3.30368	3.43795	3.28608	3.45554	3.50976	3.50836	3.51931	3.32586	3.39737	3.431	3.39816	3.33931	3.40116
1179	MICRO.14364.C1	PGSC0003DMB000000144	Pot_ch08	94.71	1138882	1138333	ATR interacting protein	2.29423	2.07553	2.1488	2.16858	2.15518	2.15707	2.19911	2.2877	1.9791	2.08286	1.91049	2.01053	2.24442	2.04121	2.07852	2.17493	1.93879	2.0874	2.18086	2.18606	2.11997	2.23723	2.24577	2.05995	2.31096	2.21141	2.30303	2.33418	2.1867	2.26978	2.26784	2.00208	2.21002	2.0222	1.99311	2.02104	2.15932	2.27041	2.08699	2.05178	2.23638	2.1755
1181	bf_ivrootxx_0023a09.t3m.scf	PGSC0003DMB000000173	Pot_ch01	96.12	168973	168613	Calcium ion binding protein	2.64884	2.98459	2.8723	2.50457	2.42781	2.77504	2.53985	2.88583	2.63522	2.60551	2.76533	3.00047	2.42002	2.65621	2.63443	2.61894	2.57051	2.51097	2.72925	2.56085	2.54132	2.38225	2.54827	2.70694	2.49788	2.55965	2.99915	2.45434	2.59994	2.55744	2.60962	2.4695	2.64341	2.53364	2.86655	2.6611	2.42438	2.56771	2.92563	2.64227	2.45258	2.46725
1196	MICRO.363.C1	PGSC0003DMB000000290	Pot_ch01	98.69	349617	349237	Triosephosphate isomerase, chloroplastic	4.14047	4.23934	4.0793	4.1546	4.16307	4.28146	4.19907	4.14719	4.22713	4.23856	4.18411	4.18781	4.23856	4.18176	4.31157	4.18859	4.16307	4.17803	4.17803	4.20876	4.21192	4.07663	4.10688	4.20514	4.12227	4.20514	4.18176	4.15804	4.14794	4.27143	4.32217	4.20802	4.26008	4.28047	4.17352	4.27667	4.21042	4.26094	4.16854	4.24901	4.20163	4.11953
1198	MICRO.17803.C1	PGSC0003DMB000000385	Pot_ch10	100	380898	380323	Hydrolase, hydrolyzing O-glycosyl compounds	3.4829	3.43526	3.31633	3.49085	3.53742	3.60839	3.42349	3.13399	3.49517	3.59449	3.16416	3.35334	3.54971	3.47831	3.67017	3.37659	3.3233	3.29121	3.62255	3.56601	3.41739	3.51897	3.41712	3.5068	3.2063	3.44409	3.59072	3.51097	3.46838	3.64953	3.23515	3.35249	3.39082	3.70844	3.34585	3.42593	3.51471	3.56976	3.18173	3.39629	3.37474	3.36374
1202	MICRO.2748.C1	PGSC0003DMB000000021	Pot_ch09	98.74	1308973	1309447	Sorting nexin 3	3.09512	3.20091	3.16172	3.06971	3.12744	3.03101	3.14794	3.16995	3.11582	3.08734	3.13189	3.08489	3.15032	3.12888	3.09519	3.15151	3.17609	3.1027	3.10806	3.14144	3.09261	3.14604	3.0217	3.16172	3.08242	3.08912	3.21566	3.07674	3.09143	3.14636	3.19994	3.13756	3.16321	3.06451	3.15015	3.12329	3.08376	3.17455	3.14455	3.08353	3.0516	3.08515
1203	MICRO.10324.C1	PGSC0003DMB000000386	Pot_ch02	99.54	96030	95595	N-(5'-phosphoribosyl)anthranilate isomerase	3.22915	3.29785	3.14257	3.08085	3.22262	3.17235	3.23996	3.07901	3.21566	3.19393	3.32232	3.26569	3.26061	3.17836	3.19247	3.20349	3.14749	3.15175	3.21858	3.2539	3.26311	3.2366	3.13373	3.35482	3.15855	3.27751	3.05658	3.10765	3.13028	3.18536	3.2538	3.18075	3.1874	3.27719	3.29097	3.21081	3.14556	3.22957	3.24364	3.18612	3.27944	3.15385
1204	bf_mxflxxxx_0020f01.t3m.scf	PGSC0003DMB000000008	Pot_ch10	93.97	3573669	3573974	HSP90 co-chaperone	3.04154	3.06356	2.92468	2.98021	3.08779	2.93258	2.99743	3.07394	2.93439	2.9732	2.93217	3.03085	2.97476	2.95615	2.89788	2.9953	2.95362	2.90477	3.05713	3.08613	2.91284	2.99247	2.96262	3.00203	3.0531	2.96097	3.20371	3.08812	2.96151	2.97257	3.07321	2.9707	3.00697	2.87895	3.09589	2.87442	2.92205	3.01908	2.96509	2.97766	3.0204	3.03598
1206	MICRO.10498.C1	PGSC0003DMB000000491	Pot_ch03	98.64	214317	213802	Histone H2B	4.36395	3.94609	4.04237	4.13346	4.2437	4.07225	4.18341	4.15958	4.02926	4.25822	3.77446	4.20163	4.18549	3.95504	4.04413	4.14855	3.82081	4.08686	4.15308	4.3138	4.13018	4.28669	4.17737	3.93904	4.20253	4.07995	4.25446	4.28871	4.04413	4.28366	4.23856	4.17039	4.11682	4.19985	3.98392	4.16307	4.11953	4.3138	3.80955	4.09273	4.19985	4.42991
1207	MICRO.13632.C1	PGSC0003DMB000000312	Pot_ch10	98.26	115635	116150	Golgi transport complex protein	2.68755	2.56517	2.67783	2.62739	2.75201	2.7061	2.75615	2.66777	2.703	2.67929	2.59375	2.65594	2.80191	2.71242	2.63451	2.68514	2.63138	2.61324	2.71568	2.68487	2.74429	2.61651	2.64899	2.68017	2.69203	2.63539	2.66231	2.73443	2.75592	2.80225	2.66578	2.69104	2.68376	2.68526	2.58876	2.67352	2.71185	2.7349	2.67271	2.6805	2.74665	2.71447
1208	MICRO.6495.C1	PGSC0003DMB000000125	Pot_ch06	96.66	901785	902232	Oxidoreductase	2.98152	3.04816	3.11638	3.1084	3.07919	3.19778	3.08043	2.98718	3.18547	3.2256	3.01662	3.07108	3.24622	3.10051	3.19022	2.97708	2.9953	3.08903	3.10088	3.16583	3.15043	3.05747	3.09149	3.26235	3.03565	3.18701	2.88805	3.07387	3.16447	3.24072	2.89678	3.17914	3.08821	3.16917	3.09837	3.06076	3.18027	3.19452	3.03435	3.17425	3.21041	3.16704
1209	MICRO.1514.C1	PGSC0003DMB101000012	Pot_ch02	97.39	546564	546067	CBS domain containing protein	2.77104	2.66586	2.65886	2.72726	2.78098	2.73932	2.82487	2.72733	2.81364	2.7371	2.71081	2.63106	2.78098	2.69558	2.72015	2.62571	2.80126	2.69186	2.72802	2.66915	2.71424	2.69439	2.74678	2.69009	2.73683	2.71944	2.84189	2.85292	2.66297	2.94829	2.59439	2.68567	2.60825	2.64972	2.61507	2.66777	2.83238	2.67731	2.51938	2.63727	2.75178	2.75395
1213	MICRO.2072.C1	PGSC0003DMB000000368	Pot_ch10	100	124018	123303	Red chlorophyll catabolite reductase	3.6652	3.88301	3.71781	3.58232	3.62574	3.63911	3.68594	3.69666	3.8613	3.77126	3.82544	3.74224	3.64268	3.68717	3.85483	3.72363	3.79713	3.69538	3.73526	3.88153	3.84547	3.82472	3.53759	3.75565	3.62818	3.67887	3.71759	3.62574	3.66859	3.72446	3.70747	3.77126	3.64397	3.89285	3.8123	3.80465	3.63147	3.72978	3.76855	3.67858	3.75463	3.74402
1220	bf_arrayxxx_0014e07.t7m.scf	PGSC0003DMB000000283	Pot_ch12	98.2	449787	449677	50S ribosomal protein L1	2.35968	2.22151	2.28458	2.25264	2.44504	2.18814	2.42367	2.1344	2.00149	2.20074	2.10389	2.24299	2.67295	2.2194	2.1464	2.00248	2.02743	2.11192	2.38225	2.1927	2.29437	2.27103	2.36919	2.02743	2.27041	2.32481	2.31745	2.40573	2.1736	2.50615	2.26088	2.27902	2.05228	2.20914	1.97281	1.71761	2.23463	2.31483	2.21483	2.223	2.137	2.30826
1221	MICRO.8318.C1	PGSC0003DMB000000379	Pot_ch10	91.26	360192	359665	60S ribosomal protein L24	2.9979	2.92823	3.11276	2.99734	3.01293	3.10261	3.27531	2.92223	2.94967	2.97635	3.06409	2.97848	3.08376	3.10972	2.8678	3.05132	2.99615	2.90522	3.12216	3.027	3.02064	3.16321	3.06204	2.95036	3.03767	3.06682	3.16406	3.09925	3.0633	3.23252	2.91838	3.02409	2.8815	2.88169	2.81375	2.60242	2.91594	3.11219	2.9678	2.94302	3.10448	3.0402
1223	MICRO.3164.C2	PGSC0003DMB000000055	Pot_ch03	98.91	105912	105545	Vacuolar protein sorting	3.3943	3.40737	3.36619	3.42582	3.29257	3.47267	3.42378	3.38539	3.46704	3.2918	3.27156	3.34605	3.49943	3.4274	3.26524	3.39684	3.31633	3.32517	3.39802	3.25859	3.27542	3.4399	3.3855	3.40952	3.32938	3.3833	3.48401	3.38844	3.26391	3.43483	3.47015	3.49552	3.42582	3.26534	3.40778	2.95917	3.40426	3.3753	3.42536	3.46005	3.36591	3.28324
1228	MICRO.13409.C1	PGSC0003DMB000000129	Pot_ch10	98.7	374943	374559	L-galactono-1,4-lactone dehydrogenase protein	3.20911	3.07863	3.23039	3.19152	3.29132	3.33655	3.38561	3.15931	3.2299	3.18859	3.21696	3.20715	3.32268	3.27124	3.21221	3.19442	3.20987	3.22404	3.40627	3.21858	3.30652	3.31154	3.18236	3.19513	3.25542	3.34047	3.30749	3.32042	3.17718	3.32103	3.25728	3.2117	3.17727	3.17579	3.09548	3.14221	3.22506	3.24241	3.08231	3.17384	3.26127	3.22002
1233	MICRO.17152.C1	PGSC0003DMB000000140	Pot_ch12	98.7	1136214	1135600	Amine oxidase	3.30804	3.65022	3.49962	3.56438	3.63167	3.50576	3.58032	3.33051	3.69903	3.57802	3.72244	3.63461	3.48542	3.47357	3.6956	3.45379	3.57681	3.65421	3.40266	3.48865	3.63329	3.4504	3.39055	3.50077	3.32723	3.44049	3.49085	3.37892	3.52972	3.45445	3.4208	3.57914	3.46407	3.58661	3.47984	3.63013	3.53543	3.57367	3.27257	3.56735	3.39788	3.51454
1234	bf_suspxxxx_0057d01.t3m.scf	PGSC0003DMB000000004	Pot_ch02	92.5	2246424	2246149	Aldose-1-epimerase	2.24299	2.31405	2.34761	2.2989	2.30915	2.28211	2.42737	2.34032	2.4515	2.30912	2.19833	2.31075	2.26407	2.19893	2.23024	2.33073	2.30481	2.37532	2.25668	2.36873	2.34581	2.49505	2.26587	2.40725	2.3102	2.33677	2.35384	2.2304	2.34776	2.45158	2.32834	2.33811	2.3155	2.43233	2.22645	2.24689	2.38984	2.40192	2.27364	2.4121	2.29522	2.31175
1237	MICRO.3707.C1	PGSC0003DMB000000095	Pot_ch01	98.85	1620795	1621314	Pentatricopeptide repeat-containing protein	2.59962	2.24733	2.42567	2.40785	2.39728	2.53856	2.56855	2.2279	2.40181	2.3351	2.29908	2.27585	2.61494	2.49229	2.41973	2.28524	2.39475	2.32531	2.51367	2.30341	2.36126	2.4866	2.37465	2.31379	2.47214	2.54314	2.42438	2.46351	2.38334	2.63295	2.24594	2.3351	2.31266	2.36512	2.14989	2.33706	2.48429	2.37129	2.23933	2.33627	2.47604	2.39828
1242	MICRO.11276.C1	PGSC0003DMB000000092	Pot_ch01	100	1607121	1607773	Nucleotide binding protein	3.03221	3.10286	3.05336	3.01923	2.96086	3.08058	3.04442	2.95568	3.09947	3.02682	3.15892	3.05537	3.09633	3.0543	3.11055	3.04909	3.01981	3.04958	3.0404	2.98682	3.09722	3.02859	2.92793	3.0656	3.01681	3.0208	3.05887	3.00371	3.02941	3.04391	2.95051	2.93487	3.01584	3.07573	3.03085	3.1168	2.95023	3.07314	3.00518	3.04524	3.00912	2.97886
1246	MICRO.15189.C1	PGSC0003DMB000000118	Pot_ch04	98.99	1187889	1188382	Conserved gene of unknown function	2.97137	3.06187	2.9994	3.00217	3.00781	2.98239	2.99326	2.96064	3.06658	3.08741	3.0495	3.00354	3.02721	2.99903	3.16113	2.92602	2.95591	2.99433	3.02525	3.06593	3.01963	2.96711	2.87071	3.0622	2.96097	3.02682	2.92973	2.95474	2.97452	3.044	3.03876	2.91506	3.01066	3.07404	2.98488	2.93547	2.94954	2.97957	2.8696	3.0379	2.96718	2.97028
1247	bf_mxlfxxxx_0054b08.t3m.scf	PGSC0003DMB000000040	Pot_ch03	99.74	1741690	1742070	DNA repair protein	2.20974	2.34462	2.28061	2.74789	2.22906	2.26057	2.28383	2.27289	2.15901	2.2765	2.21426	2.36924	2.31451	2.30137	2.12472	2.22489	2.15769	2.21035	2.25085	2.25398	2.24622	2.23737	2.31527	2.2301	2.15518	2.29064	2.19702	2.32016	2.2611	2.26261	2.24749	2.16982	2.36171	2.22609	2.20286	2.1648	2.26768	2.28225	2.30325	2.18251	2.3286	2.28343
1248	MICRO.5030.C1	PGSC0003DMB000000098	Pot_ch01	98.75	319314	320595	Fasciclin-like arabinogalactan protein 14	4.22393	3.83039	4.06757	4.21431	4.09459	4.20719	4.17577	4.21925	4.17039	4.22638	3.99411	4.11682	4.16945	4.25071	4.25628	4.0889	4.12522	4.11872	4.14794	4.21431	4.10688	4.15958	4.00519	4.11369	4.14991	4.18627	4.15662	4.12019	4.09772	4.14359	4.21431	4.10232	4.11872	4.22638	4.10954	4.1848	4.01761	4.26662	3.95843	4.22553	4.15732	4.27047
1250	MICRO.9174.C1	PGSC0003DMB000000404	Pot_ch04	98.35	275645	274686	Structural constituent of cell wall	2.73443	3.00298	2.83383	2.90715	2.76253	2.78065	2.67944	2.84508	2.7906	2.79831	2.92739	2.85165	2.78232	2.78188	2.79868	2.75583	2.77	2.69958	2.75185	2.75712	2.80371	2.68291	2.66297	2.87093	2.72195	2.75462	2.76231	2.69785	2.74618	2.74179	2.86115	2.62128	2.89523	2.8438	2.98858	2.79031	2.77697	2.73892	2.83357	2.89993	2.75637	2.83626
1251	MICRO.5858.C1	PGSC0003DMB000000037	Pot_ch07	98.04	523848	524102	Conserved gene of unknown function	2.70174	2.81027	2.75804	2.73718	2.64613	2.40196	2.4687	2.58094	2.52692	2.78182	2.97981	2.58453	2.34117	2.71249	2.49469	2.56985	2.64792	2.48098	2.43368	2.44802	2.42315	2.62122	2.58636	2.63868	2.6649	2.72769	2.87822	2.61243	2.47954	2.67352	2.516	2.68291	2.81317	2.7912	2.95438	2.45173	2.40785	2.5099	2.57683	2.81877	2.69009	2.44043
1257	MICRO.12622.C1	PGSC0003DMB000000234	Pot_ch04	99.21	231891	231261	ATP binding protein	2.88051	3.15385	2.91028	2.98257	2.90238	2.87071	2.8884	2.92638	3.06211	3.03971	3.16628	3.12654	2.90672	2.87043	3.22711	2.90419	2.89348	3.08585	2.83922	2.99418	2.88877	2.91762	2.87116	3.16859	2.96175	3.01915	2.87116	2.87541	2.89353	2.86676	3.04933	3.01407	3.17783	3.00742	3.19336	3.03598	2.82088	2.88893	3.0016	3.19961	2.8868	2.95495
1258	bf_cswbxxxx_0058g02.t3m.scf	PGSC0003DMB000000841	#N/A	97.36	9599	9859	Gene of unknown function	2.0028	2.80748	2.46775	2.60234	2.48356	2.3188	2.62035	2.60352	2.71984	2.29416	2.88297	3.03547	2.34335	2.59486	2.67624	2.80748	2.5997	2.69477	2.65863	2.78473	2.67788	2.21921	2.62175	2.75602	2.51965	2.17923	1.86444	2.57548	2.58683	2.18577	2.55456	2.57831	2.57582	2.6498	3.18748	2.24076	2.55827	2.62175	2.68427	2.74344	2.58135	2.59069
1259	MICRO.7846.C1	PGSC0003DMB000000004	Pot_ch02	99.79	2103074	2102126	Transcription factor	2.17559	2.27583	2.36157	2.16508	2.18524	2.26884	2.31315	2.22543	2.34291	2.3227	1.92873	2.24981	2.20996	2.61764	2.13475	2.38674	2.20788	2.17191	2.25998	2.14344	2.25332	2.25775	2.22761	2.26912	2.33073	2.28727	2.47946	2.20121	2.45327	2.26601	2.05541	2.08144	2.31964	2.2847	2.03578	2.03514	2.11034	2.36225	2.38006	2.28877	2.3635	2.16642
1260	MICRO.6887.C3	PGSC0003DMB000000105	Pot_ch01	99.35	732633	732175	Sodium-bile acid cotransporter	2.21784	2.54176	2.37954	2.30508	2.39571	2.48836	2.47815	2.42865	2.31126	2.4901	2.46295	2.48497	2.47026	2.4086	2.4584	2.49288	2.24753	2.38053	2.29339	2.50177	2.33469	2.30795	2.44434	2.5756	2.38972	2.43943	2.31753	2.46887	2.44822	2.50912	2.5655	2.47725	2.55474	2.48187	2.43118	2.48739	2.45774	2.41853	2.43515	2.45949	2.41278	2.46061
1261	MICRO.17036.C1	PGSC0003DMB102000099	Pot_ch02	98.13	516280	515639	Conserved gene of unknown function	2.86459	2.56315	2.83754	2.76075	2.75535	2.99147	2.83714	2.78301	2.72821	2.71249	2.61163	2.57012	2.81245	2.78371	2.6221	2.69799	2.86143	2.72554	2.89129	2.7365	2.73454	2.72814	2.80191	2.70829	2.8187	2.82988	2.92033	2.88797	2.75456	2.92403	2.67196	2.64385	2.70686	2.6826	2.39347	2.66403	2.75712	2.8482	2.61451	2.73167	2.83333	2.83987
1262	POACR93TV	PGSC0003DMB000000550	Pot_ch06	91.43	287673	287499	BHLH transcriptional factor	3.28444	2.56817	2.68333	2.63443	2.6746	2.85252	3.42973	2.73718	2.68122	2.64792	3.07753	3.28333	2.94045	2.79461	2.57839	3.42634	2.54029	2.74429	2.88199	3.33398	3.23825	2.76947	2.95376	2.90514	2.76301	2.58622	2.66731	2.85275	3.28574	3.35856	3.33098	3.27688	3.39643	3.23524	3.30619	2.71662	3.32469	3.31352	2.70085	2.80511	3.33768	2.70291
1263	bf_ivrootxx_0061h09.t3m.scf	PGSC0003DMB000000440	Pot_ch12	98.74	164295	164533	S-locus-specific glycoprotein S6	2.25264	2.2847	2.30293	2.18025	2.38111	2.35121	2.33156	2.28935	2.2684	2.43678	2.18739	2.41746	2.2128	2.29885	2.15786	2.32369	2.20792	2.31087	2.27378	2.28742	2.32157	2.27949	2.30112	2.31954	2.29374	2.20792	2.20399	2.27566	2.34197	2.26608	2.31183	2.16985	2.32404	2.19026	2.25506	2.35567	2.34911	2.30898	2.2268	2.38356	2.31327	2.26106
1265	BF_TUBSXXXX_0060F06_T3M.SCF	PGSC0003DMB000000368	Pot_ch10	99.47	478167	478729	SEC-C motif-containing protein / OTU-like cysteine protease family protein	2.555	2.58021	2.57622	2.52332	2.50419	2.56321	2.4418	2.48098	2.45057	2.62797	2.61478	2.47757	2.62156	2.66586	2.54062	2.42387	2.42599	2.39554	2.53564	2.49505	2.50651	2.37899	2.56971	2.60805	2.5965	2.53467	2.43353	2.60962	2.58143	2.62095	2.46392	2.36697	2.63015	2.42935	2.50485	2.51055	2.53637	2.60105	2.47787	2.54466	2.50901	2.55936
1267	MICRO.14450.C1	PGSC0003DMB101000381	Pot_ch04	100	148995	148679	Conserved gene of unknown function	2.39004	2.25844	2.33598	2.41877	2.36004	2.29951	2.43455	2.45553	2.26569	2.4239	2.16079	2.44795	2.39128	2.40067	2.36157	2.43669	2.21895	2.33598	2.32738	2.49478	2.44572	2.45861	2.41783	2.34616	2.43336	2.25844	2.31755	2.47787	2.3201	2.30522	2.49095	2.37608	2.3044	2.29151	2.32438	2.30182	2.37831	2.33052	2.32311	2.31412	2.34543	2.43774
1269	bf_arrayxxx_0078e02.t7m.scf	No Significant Hit	#N/A	NA	NA	NA	--	2.0548	2.44404	2.21945	2.2396	2.15053	2.27075	2.31008	2.34468	2.23949	2.36915	2.25319	2.35072	2.15952	2.3489	2.16798	2.21606	2.29175	2.19636	2.03021	2.26126	2.10716	2.32086	2.20521	2.33339	2.23859	2.23936	2.26527	2.20379	2.23723	2.18308	2.37255	2.03972	2.33309	2.01782	2.41566	2.1853	2.25381	2.25926	2.21486	2.25259	2.21955	2.15619
1280	MICRO.1283.C1	PGSC0003DMB000000214	Pot_ch03	96	197014	196840	Uncharacterized RNA methyltransferase pc1998	2.27249	1.97127	2.0968	1.9963	2.0761	2.29953	2.13634	1.89545	2.15907	2.1585	1.99261	1.98102	2.36478	2.21945	2.14047	1.956	2.1498	2.19911	2.23523	2.07232	2.29016	2.15786	2.17314	2.11918	2.28584	2.25449	2.04954	2.24879	2.08236	2.23098	1.99373	2.2233	2.1098	2.00758	1.99684	2.10985	2.23678	2.11115	2.03958	2.05192	2.21113	2.12558
1281	MICRO.3754.C1	PGSC0003DMB000000224	Pot_ch07	97.4	265618	265925	Transcription initiation factor IIF subunit beta	3.18507	3.22496	3.1285	3.11435	3.18507	3.18489	3.18246	3.18268	3.12989	3.16303	3.24444	3.1708	3.15646	3.11565	3.16666	3.15666	3.17619	3.08094	3.16026	3.24162	3.14757	3.13678	3.11582	3.202	3.14919	3.19305	3.23732	3.19703	3.15804	3.17643	3.23405	3.15997	3.15817	3.15167	3.23039	3.15354	3.14824	3.18203	3.09556	3.15481	3.17276	3.18366
1282	BF_LBCHXXXX_0032A07_T3M.SCF	PGSC0003DMB000000517	Pot_ch04	96.58	103674	103295	Gene of unknown function	3.08646	3.15713	3.03395	3.06754	3.14643	3.12585	3.1507	2.989	3.23856	3.14733	3.20736	3.05572	2.97055	2.89721	3.16493	3.13467	3.16053	3.19123	3.13161	3.12482	3.12385	3.10247	3.02769	3.12638	3.1498	3.02467	2.90689	3.00145	3.24148	3.06476	3.11655	2.87451	3.05766	3.11442	2.92586	3.17895	3.11325	3.16113	3.09064	3.04755	3.05952	3.29424
1283	MICRO.4668.C2	PGSC0003DMB000000032	Pot_ch04	97.36	1951499	1951159	25 kDa protein dehydrin	2.1208	1.93965	1.89545	2.18241	2.12729	1.809	2.19005	2.14661	1.81204	2.23379	1.94268	2.09298	2.17124	2.32455	2.30341	2.19042	1.87279	1.78436	1.8192	1.89331	2.23895	2.19694	2.04754	1.88584	2.11526	1.86801	1.78037	2.15464	1.93289	1.81985	2.1844	2.13811	1.78261	1.83898	1.8204	1.84616	2.17513	2.20511	2.15728	1.84732	2.25542	2.17847
1288	MICRO.3905.C1	PGSC0003DMB000000092	Pot_ch01	98.13	1137764	1138565	F-box family protein	2.01888	2.04693	2.08699	1.96582	2.13546	2.13515	2.2156	2.03071	2.0228	2.06178	2.1346	2.10874	2.17802	2.11663	1.95344	2.03225	2.09273	2.07629	2.17749	2.01868	2.1168	2.12097	2.09731	2.0194	2.07735	2.12247	2.06961	2.1648	2.11027	2.15595	2.06241	2.0968	2.08865	2.0256	2.066	2.00876	2.07158	2.15795	2.07429	2.04205	2.16112	2.05406
1290	MICRO.4920.C1	PGSC0003DMB000000226	Pot_ch04	99.6	628020	628521	Transferase, transferring glycosyl groups	2.43474	2.37117	2.60516	2.60067	2.51502	2.65253	2.51122	2.56817	2.61611	2.55581	2.25324	2.56215	2.54616	2.58335	2.27393	2.58086	2.63539	2.61107	2.59897	2.62876	2.45931	2.47946	2.56719	2.62144	2.54863	2.60352	2.62416	2.58021	2.70443	2.73896	2.6	2.54722	2.65588	2.68363	2.53364	2.66843	2.47401	2.73498	2.50901	2.63995	2.74856	2.63034
1292	MICRO.15093.C1	PGSC0003DMB000000034	Pot_ch12	97.56	1989201	1988587	Zinc finger protein	2.45762	2.45913	2.44285	2.68255	2.53641	1.74254	2.5239	1.67512	2.44021	1.73197	1.85212	2.46051	2.44366	2.72335	2.41202	2.7493	2.46571	2.35923	2.74568	2.75855	2.47494	2.43991	2.44627	2.72802	2.46277	2.43761	2.55975	2.46626	2.45051	2.50184	2.7664	2.39813	2.46444	2.39818	2.7689	2.65459	2.44704	2.77956	2.70003	2.41219	2.4889	2.45342
1293	bf_suspxxxx_0036h09.t3m.scf	PGSC0003DMB000000003	Pot_ch05	99.64	35135	35415	Protein phosphatases pp1 regulatory subunit	2.40249	2.32542	2.42574	2.35797	2.43065	2.50001	2.50157	2.3901	2.3749	2.38724	2.35193	2.36468	2.50359	2.35838	2.2083	2.41172	2.31542	2.42926	2.37706	2.39956	2.43065	2.44201	2.45873	2.43735	2.40662	2.39031	2.28337	2.47438	2.46938	2.5575	2.29776	2.42582	2.38241	2.33354	2.30869	2.26834	2.43898	2.45989	2.43971	2.36171	2.47115	2.43136
1295	cPRO11O21TH	different hits	#N/A	96.24	136305	136569	Transcription factor	2.31428	2.18454	1.80498	2.27801	2.11992	2.18416	2.25294	2.15296	2.42644	2.16227	2.25003	2.20259	2.58469	2.39735	2.44991	2.30664	2.3641	2.27704	2.42713	2.34954	2.07899	2.18297	2.11349	2.46651	2.22876	2.13771	2.28042	2.17426	2.00606	2.31571	2.28943	2.38033	2.29535	2.43402	2.45388	2.62775	2.22167	2.4081	2.31364	1.78537	2.07572	2.37065
1298	bf_cswbxxxx_0010h05.t3m.scf	PGSC0003DMB000000087	Pot_ch06	100	78496	78678	Solute carrier family 35, member F1	2.39306	2.403	2.34139	2.57825	2.41298	2.27809	2.63242	2.47162	2.35938	2.35805	2.68931	2.64331	2.2499	2.34207	2.42996	2.30941	2.33251	2.31905	2.3799	2.69627	2.27338	2.65015	2.2592	2.34167	2.38515	2.40653	2.57738	2.33091	2.49868	2.69334	2.41728	2.65666	2.61172	2.63495	2.70829	2.44455	2.58219	2.67434	2.39587	2.3021	2.29744	2.34052
1299	bf_mxflxxxx_0062h12.t3m.scf	PGSC0003DMB000000225	Pot_ch08	90.94	881116	880843	BURP domain-containing protein	2.59562	2.63436	2.72961	2.63053	2.5402	2.38091	2.50571	2.54184	2.78125	2.77009	2.69407	2.82516	2.47271	2.33362	2.44895	2.68274	2.67345	2.79398	2.40291	2.58767	2.39436	2.69632	2.53574	2.53662	2.65311	2.53049	2.7824	2.55484	2.58335	2.43005	2.60242	2.67929	2.8113	2.49397	2.9778	2.1641	2.32726	2.33057	2.47312	2.73251	2.37667	2.45638
1300	MICRO.4192.C1	No Significant Hit	#N/A	NA	NA	NA	Fibroin 1a	2.36252	2.51006	2.47154	2.45195	2.37937	2.55281	2.49825	2.3156	2.65915	2.48069	2.60383	2.39538	2.54376	2.35168	2.36231	2.55522	2.65549	2.64261	2.23696	2.34222	2.53724	2.73892	2.44442	2.57814	2.57987	2.44241	2.26538	2.50405	2.6498	2.62577	2.22934	2.47397	2.32291	2.37894	2.35376	1.76731	2.65048	2.29581	2.52901	2.55689	2.29073	2.4612
1301	MICRO.8642.C1	PGSC0003DMB000000216	Pot_ch05	98.83	705297	704871	Pyroglutamyl-peptidase I	2.77664	3.07257	2.77357	2.81838	2.74895	2.75706	2.77411	2.80025	2.79149	2.89385	3.08661	2.82149	2.77262	2.78965	3.00648	2.84352	2.8884	2.74164	2.69407	2.92368	2.81482	2.80631	2.72355	2.88746	2.79468	2.86193	2.96398	2.74722	2.81703	2.79796	2.82797	2.83084	2.82351	2.89433	3.09002	2.13792	2.71964	2.81074	3.04476	2.88541	2.77566	2.87925
1303	MICRO.13501.C2	PGSC0003DMB000000277	Pot_ch01	99.49	258024	259201	Translation-initiation factor 3 subunit	3.67329	3.39445	3.68859	3.61136	3.7044	3.7674	3.72039	3.51205	3.66452	3.58112	3.4307	3.58315	3.81824	3.70968	3.57139	3.66245	3.58176	3.5621	3.76656	3.61406	3.70568	3.73442	3.69772	3.56735	3.66634	3.71202	3.63655	3.79452	3.64171	3.78605	3.59799	3.59883	3.60474	3.65111	3.46119	2.88475	3.69182	3.71807	3.54971	3.56401	3.75212	3.63679
1304	MICRO.14268.C1	PGSC0003DMB102000099	Pot_ch02	99.08	114111	114547	Conserved gene of unknown function	2.22151	2.72918	2.18953	2.27809	2.52029	2.22358	2.2778	2.33189	2.42259	2.24846	2.74187	2.64759	2.44994	2.3211	2.41552	2.36188	2.33085	2.28239	2.40141	2.63927	2.3108	2.19446	2.21317	2.55672	2.23867	2.47238	2.35893	2.08469	2.23228	2.37161	2.53778	2.24573	2.28524	2.71124	2.64861	1.92125	2.29966	2.46406	2.30118	2.39627	2.38908	2.43547
1305	MICRO.2387.C1	PGSC0003DMB000000322	Pot_ch04	99.21	116236	114841	E3 ubiquitin ligase PUB14	3.38588	3.26159	3.60859	3.43409	3.26808	3.42226	3.3793	3.34022	3.50442	3.42464	3.1421	3.35026	3.50513	3.63766	3.43197	3.63547	3.5365	3.43873	3.46254	3.48087	3.63863	3.53577	3.35322	3.44345	3.50513	3.42973	3.318	3.36282	3.59614	3.59052	3.40253	3.36359	3.38561	3.53759	3.26071	3.04625	3.34823	3.49996	3.68717	3.49283	3.53263	3.4615
1306	MICRO.9094.C2	PGSC0003DMB102000192	Pot_ch03	96.32	536375	536999	--	2.39622	2.45475	2.50542	2.36614	2.49445	2.45099	2.30816	2.26795	2.32379	2.53537	2.49992	2.0752	2.51006	2.52843	2.41558	2.26147	2.34076	2.28246	2.15613	2.25613	2.40321	2.108	2.47282	2.59395	2.51512	2.41677	2.38241	2.55126	2.43104	2.49959	2.23119	2.19477	2.48868	2.39018	2.23542	2.1256	2.20255	2.25422	2.40448	2.44261	2.13127	2.54037
1308	MICRO.13855.C2	PGSC0003DMB000000133	Pot_ch11	99.12	1300140	1299685	Polyadenylate-binding protein	3.01275	2.57848	2.98081	2.73627	2.83714	2.82073	3.1261	2.71573	2.66578	2.96167	2.56862	2.68924	3.04173	2.81765	2.82369	2.95574	2.6918	2.54627	3.07651	2.72256	1.69584	2.79668	2.81245	2.72641	3.1421	3.02157	3.15413	2.84475	3.04238	1.71005	2.77327	2.70686	2.66466	2.86837	2.87879	2.52448	2.73431	2.74937	2.64167	2.9503	3.05303	2.93999
1309	MICRO.2046.C1	PGSC0003DMB000000240	Pot_ch08	97.93	45937	46799	Chloroplast zebra-necrosis protein	3.23405	3.15431	3.27	3.10356	3.26604	3.24612	3.29402	3.10033	3.14948	3.14615	2.90887	3.12761	3.36011	3.30123	3.04909	3.19647	3.10694	3.04976	3.27367	3.15043	3.26342	3.26893	3.23847	3.2535	3.29424	3.2036	3.1893	3.25762	3.24783	3.37118	3.1382	3.17664	3.13886	3.10493	3.02208	3.02126	3.30046	3.13059	3.28022	3.07005	3.28608	3.1318
1311	STMGN61TV	PGSC0003DMB000000512	Pot_ch05	96.29	225527	225984	DUF246 domain-containing protein	2.51247	2.34054	2.43554	2.45202	2.47477	2.50139	2.49368	2.44863	2.47292	2.53143	2.39174	2.51627	2.50028	2.44387	2.4121	2.55982	2.36614	2.39181	2.55087	2.52999	2.43383	2.4569	2.51755	2.47312	2.50142	2.50492	2.40185	2.55267	2.49263	2.55773	2.48503	2.56007	2.53137	2.47385	2.45119	2.45002	2.51332	2.52096	2.43975	2.50686	2.55276	2.49698
1312	MICRO.1247.C3	different hits	#N/A	100	39826	39274	Alkaline alpha galactosidase	2.37065	2.59083	2.58781	2.60944	2.68844	2.62911	2.57051	2.68719	2.60874	2.45877	2.66636	2.72327	2.56315	2.5226	2.31745	2.63672	2.57947	2.67475	2.5804	2.45109	2.42842	2.41853	2.55898	2.71766	2.54852	2.58149	2.70107	2.59882	2.55999	2.39634	2.81722	2.65036	2.69091	2.46634	2.94901	2.36115	2.63267	2.43036	2.73892	2.68526	2.60899	2.41757
1317	POAB684TP	PGSC0003DMB000000150	Pot_ch06	100	7595	7448	Wound-inducible carboxypeptidase	2.05985	2.27176	2.53007	2.56659	2.24727	2.53863	2.62042	2.36194	2.37943	2.49666	2.26563	2.77697	2.41262	2.33947	2.12995	2.52805	2.06042	2.39436	2.15305	2.67151	2.10725	2.60137	2.44115	2.61364	2.14556	2.16761	2.10839	2.39684	2.74438	2.62845	2.16126	2.71102	2.66472	2.71515	2.53537	2.1779	2.79521	2.68633	2.1807	2.50439	2.38029	2.52854
1321	BF_TUBSXXXX_0025H02_T3M.SCF	PGSC0003DMB000000199	Pot_ch10	98.8	677896	678229	Beta-tubulin	1.98891	2.22484	2.07383	2.27126	2.03705	2.12716	2.11443	2.14912	2.48815	2.26465	2.10398	2.19751	2.16576	2.07322	2.2552	2.24749	2.23002	2.33808	2.20619	2.02046	2.11913	2.3352	2.06489	2.12218	2.10263	2.07383	2.137	2.18434	2.09364	2.03622	2.11663	2.1224	2.118	1.99595	2.07265	2.13249	2.28252	2.19157	2.06262	2.18448	2.0625	2.1256
1322	MICRO.6091.C1	PGSC0003DMB000000144	Pot_ch08	99.05	748269	747746	Conserved gene of unknown function	2.54307	2.45173	2.70048	2.53741	2.60371	2.58968	2.63627	2.56628	2.53414	2.58377	2.4464	2.63746	2.66759	2.70891	2.38225	2.69147	2.83357	2.59752	2.61243	2.6221	2.6457	2.64764	2.5276	2.62114	2.58776	2.61151	2.4478	2.5541	2.47558	2.55066	2.60967	2.62653	2.47658	2.62035	2.60401	2.74079	2.60604	2.4804	2.61963	2.41007	2.60907	2.68175
1325	MICRO.4427.C2	PGSC0003DMB101000361	Pot_ch08	NA	NA	NA	PAE	3.88528	3.88603	3.75734	2.38695	3.92266	3.87177	3.70644	3.93821	3.59799	3.62798	3.62095	3.62685	3.92881	4.01594	3.49618	4.00149	3.74321	3.65521	3.72387	3.68717	4.00673	3.95311	3.54497	3.98	3.95979	3.69253	3.76568	3.68641	3.71107	3.64333	3.5683	3.89285	3.91884	3.62549	3.99093	3.99957	3.77715	2.09799	3.83069	3.59639	3.667	3.89285
1327	MICRO.249.C1	PGSC0003DMB000000026	Pot_ch03	99.73	1879549	1878418	ArcA2 protein	3.24804	3.13389	3.20598	3.16172	3.21362	3.27214	3.30782	3.18593	3.19143	3.25315	3.1008	3.21111	3.25603	3.23239	3.12256	3.2255	3.17795	3.18719	3.24995	3.23856	3.2536	3.2264	3.18366	3.23282	3.18143	3.2644	3.22474	3.28968	3.25542	3.24324	3.15902	3.10963	3.14178	3.20857	3.1883	3.227	3.204	3.20886	3.15997	3.27302	3.23908	3.26989
1328	002C01AF.esd	PGSC0003DMB000000091	Pot_ch06	99.25	443691	443426	Conserved gene of unknown function	1.83128	2.53446	2.108	2.58906	1.88481	2.12016	2.05284	1.90303	1.85636	2.17591	2.38125	2.01077	2.05192	2.2544	1.92704	2.096	2.04595	1.84793	1.88528	2.08578	1.97877	1.94327	2.00825	2.27844	1.89943	1.91793	2.04754	2.03888	2.24117	2.03097	1.86607	1.96678	2.07869	2.07444	2.42225	1.94268	2.07079	2.05324	1.91739	2.10641	2.12218	2.12482
1329	MICRO.13944.C1	PGSC0003DMB000000158	Pot_ch06	100	775047	775312	TAF5	2.56057	2.4742	2.52552	2.81711	2.54024	2.52889	2.57873	2.484	2.48455	2.49812	2.55735	2.50359	2.53455	2.51075	2.42561	2.47488	2.50655	2.53079	2.50927	2.46096	2.4812	2.54529	2.51991	2.53837	2.52406	2.49375	2.52351	2.52289	2.49583	2.57352	2.52181	2.47732	2.48437	2.43288	2.43121	2.42418	2.47591	2.49715	2.52459	2.50766	2.5192	2.50672
1331	MICRO.389.C1	PGSC0003DMB000000446	Pot_ch10	99.52	432748	432123	Pyruvate decarboxylase	1.94847	2.16638	2.85103	2.68809	2.17693	1.87992	2.85284	2.69794	3.16026	2.12618	2.58944	3.03884	1.98274	3.11228	2.08452	2.23475	3.12151	3.38628	1.96398	2.83003	2.78911	3.36526	2.34301	2.75432	2.6826	2.93826	2.05567	2.15695	2.73615	2.01053	2.93267	2.82544	3.1903	2.51429	2.27384	1.94379	2.18677	2.99832	3.2256	2.94913	2.81406	3.00298
1332	MICRO.1081.C29	PGSC0003DMB000000269	Pot_ch01	94.79	308230	307943	Replication protein A1	1.94893	2.02892	2.02892	2.6997	2.01358	2.17081	2.14893	1.91875	2.23658	2.00564	1.99286	1.77414	1.77751	2.06076	1.69406	2.11084	2.13392	2.21557	1.99044	1.95687	2.18108	1.84111	2.10003	2.257	1.99196	2.05296	1.87179	2.15698	2.05797	2.21619	2.11098	2.10624	1.94113	1.71233	1.94786	1.99196	2.18637	2.067	1.75464	2.16497	1.81458	1.96965
1335	MICRO.6280.C3	PGSC0003DMB000000155	Pot_ch12	99.61	1009314	1009830	Protein arginine n-methyltransferase 1	3.10579	2.72685	3.02657	2.96182	3.05597	3.15501	3.25205	2.87611	2.87535	2.93479	2.79749	2.95114	3.16183	2.98711	2.65805	2.97296	2.89939	2.9953	3.01184	2.91722	2.8985	3.16092	3.08307	2.8453	3.05806	3.08444	2.95066	3.09206	2.99147	3.20847	2.89385	2.92268	2.90219	2.84011	2.60675	2.82872	3.07083	2.98308	2.80196	2.90211	3.0847	2.98765
1338	MICRO.2154.C1	PGSC0003DMB000000127	Pot_ch03	98.49	99587	100048	28 kDa ribonucleoprotein, chloroplastic	3.97274	3.6622	4.23305	4.14268	4.28265	4.14921	3.92715	4.02985	4.22116	3.83158	3.53334	4.15388	4.21843	4.09085	4.05511	4.0786	3.95643	4.12451	4.34134	4.0359	4.08375	3.8458	4.19826	4.17651	4.09644	4.26755	4.08495	4.29497	4.05325	3.98994	4.00891	3.93428	3.95113	4.10435	3.8297	3.89133	4.08749	3.81722	4.00723	3.98392	4.24631	4.08069
1340	MICRO.8561.C1	PGSC0003DMB102000083	Pot_ch02	99.59	1808945	1809429	Minor allergen Alt a	3.30674	3.10466	3.08886	3.12226	3.13512	3.15024	3.2542	2.97594	3.21468	3.33641	3.04841	3.27237	3.02762	3.1243	3.15043	2.97981	3.11302	3.07265	3.22679	3.03368	3.2851	3.10088	3.23261	3.0646	3.17268	3.28276	3.05895	3.21508	2.98865	3.22671	2.9791	3.14465	2.97972	3.2851	2.98551	2.95264	3.06356	3.01467	3.29576	3.09071	3.09236	3.3025
1341	MICRO.4177.C7	PGSC0003DMB000000246	Pot_ch06	98.99	976424	975929	Type I (26 kD) CP29 polypeptide	4.90105	4.98639	5.09121	4.98085	5.02517	5.05115	5.0306	4.95143	5.07313	5.09121	4.97134	5.0575	5.0199	5.02517	4.99668	5.03794	4.93869	4.91446	5.02517	4.93131	5.05115	5.03794	5.03794	5.09121	4.90555	5.00175	4.90105	5.0306	5.0575	5.0199	4.98085	4.92366	5.0306	5.01345	4.97578	4.98639	4.89664	4.99668	4.93524	5.04512	4.95143	4.96129
1342	bf_mxlfxxxx_0010h12.t3m.scf	PGSC0003DMB000000017	Pot_ch11	97.63	2775789	2775369	2-oxoglutarate-dependent dioxygenase	2.80449	3.18593	3.13906	2.95542	2.96167	2.94243	2.8145	3.02657	3.22608	3.23123	3.34643	2.99621	2.9433	3.05327	3.279	2.99173	3.13638	3.13952	2.9725	3.12871	2.76519	3.04374	3.03642	3.22836	3.04682	3.2302	2.95561	3.00072	3.26665	2.93244	3.09349	2.76083	3.05505	3.09179	3.28424	2.90973	3.0217	3.07855	3.12322	3.21646	3.12366	2.99221
1346	MICRO.12712.C2	PGSC0003DMB000000265	Pot_ch02	98.43	648815	649325	Wd40 protein	2.56555	2.63126	2.60734	2.58701	2.6837	2.62162	2.62468	2.66342	2.63235	2.64694	2.6457	2.68931	2.64604	2.59839	2.54455	2.6337	2.56099	2.63235	2.62927	2.65271	2.58363	2.61519	2.63759	2.62243	2.59417	2.5744	2.67808	2.65089	2.61421	2.63423	2.64454	2.54766	2.66777	2.61908	2.6356	2.61459	2.581	2.64314	2.69533	2.63221	2.59326	2.61
1348	MICRO.126.C6	PGSC0003DMB102000027	Pot_ch05	93.03	941211	940684	Glyceraldehyde 3-phosphate dehydrogenase	2.80286	2.7259	2.92647	2.77702	2.86051	2.95438	2.98551	2.77898	3.10788	2.80262	2.62892	2.78411	3.03117	2.68809	2.74727	2.80852	2.78683	3.00264	2.81293	2.73724	2.81045	3.10955	2.88135	3.00047	2.79113	2.97644	2.81587	2.72934	3.02216	3.01559	2.80925	2.755	2.74344	2.83473	2.57274	2.86537	2.96271	2.78796	2.70798	2.92989	2.72396	2.82579
1349	BF_LBCHXXXX_0008B10_T3M.SCF	PGSC0003DMB000000191	Pot_ch08	100	870243	870080	Chromatin remodeling complex subunit	3.23199	3.23081	3.27562	3.15538	3.27323	3.29484	3.27674	3.16153	3.28724	3.28388	3.15969	3.25728	3.35322	3.31547	3.29449	3.24215	3.15529	3.2277	3.35405	3.21241	3.2264	3.2011	3.24602	3.21971	3.27554	3.24795	3.21241	3.30391	3.23535	3.29291	3.28192	3.10748	3.28044	3.26334	3.23931	3.19858	3.24404	3.31609	3.11611	3.228	3.27642	3.19123
1351	MICRO.3458.C1	PGSC0003DMB000000755	SL2.10ch10	97.67	94481	94096	Translocon-associated protein, alpha subunit	2.94993	2.76764	2.93211	2.92701	2.88775	3.03468	3.03133	2.9462	2.94274	2.93569	2.62195	2.93447	3.04408	2.91871	2.76883	3.0404	2.79025	2.98325	3.04298	3.00027	2.86794	3.00781	2.99954	2.99994	3.07066	2.95076	3.06954	3.01689	2.95641	3.12348	2.9477	2.82886	2.92823	2.95108	2.87243	2.98337	2.90477	2.94045	2.83363	2.86206	2.94025	2.88259
1353	MICRO.13434.C1	PGSC0003DMB101000192	Pot_ch05	98.06	111182	110461	Transcription factor	2.53208	2.82224	2.56956	2.59987	2.51367	2.55025	2.60198	2.63023	2.54587	2.48983	2.7938	2.75156	2.47787	2.61369	2.78148	2.61099	2.5338	2.51679	2.54193	2.67814	2.46046	2.52534	2.55975	2.59021	2.58322	2.57012	2.6533	2.56705	2.59668	2.61163	2.69705	2.49946	2.57921	2.69127	2.76206	2.66938	2.48876	2.64802	2.30546	2.68181	2.66993	2.65096
1367	MICRO.15859.C1	PGSC0003DMB000000195	#N/A	100	483651	484128	Aberrant root formation protein 4	2.17964	2.11391	2.09814	2.05442	2.20792	2.14962	2.2233	2.14925	2.05436	2.08669	2.04205	2.07992	2.19581	2.11052	2.04794	2.0823	2.0606	2.06782	2.23064	2.2045	2.14727	2.1259	2.14472	2.11229	2.16007	2.10508	2.23578	2.2711	2.11616	2.24829	2.21321	2.13819	2.04369	2.05334	2.11234	2.0237	2.15527	2.16104	2.06979	2.11008	2.18677	2.07956
1371	046D02AF.esd	PGSC0003DMB000000364	Pot_ch08	93.38	127379	126756	Brittle 1 protein	2.75449	2.78136	2.58496	2.79198	2.64429	2.7446	2.91653	2.76083	2.83519	2.89564	2.72434	2.73798	2.7132	2.86507	2.79827	2.81863	2.86667	2.87942	2.80843	2.76038	2.68882	2.84766	2.56659	2.76261	2.78607	2.88192	2.66435	2.61519	2.82775	2.96486	2.70235	2.81161	2.69141	2.78396	2.76266	2.58693	2.8831	2.75012	2.72349	2.78885	2.83042	2.91646
1375	cSTB21F14TH	PGSC0003DMB101000128	Pot_ch06	100	1461432	1461106	Nodulation receptor kinase	2.41824	2.13254	2.32234	2.30707	2.21506	2.31217	2.25341	2.14582	2.22107	2.2847	2.11166	2.1648	2.22427	2.38193	2.43723	2.18394	2.26803	2.09198	2.29081	2.27616	2.1285	2.09495	2.16043	2.17308	2.36697	2.28626	2.28343	2.30335	2.20872	2.25246	2.17517	2.1867	2.23798	2.32669	2.20343	2.21334	2.2167	2.25487	2.05015	2.25498	2.29324	2.37263
1376	MICRO.3443.C2	PGSC0003DMB000000215	Pot_ch06	99.58	754802	755996	Nucleosome-binding protein	3.88377	4.04519	4.00411	3.84108	3.77362	3.80704	3.91729	3.7848	3.87399	3.90393	3.92715	3.90994	3.9867	3.9867	3.79615	4.06935	3.99593	3.87067	3.82603	3.7635	3.96026	3.96113	3.85878	4.02646	3.94524	3.8573	3.78334	3.91967	3.91648	3.81263	3.76292	3.88153	4.01822	3.79521	4.15804	3.88445	3.82508	3.69538	4.01235	3.8782	3.85344	3.77418
1377	bf_ivrootxx_0001h11.t3m.scf	PGSC0003DMB000000114	Pot_ch12	95.56	409100	409684	Conserved gene of unknown function	2.18689	2.41987	2.11192	2.29244	2.15064	2.30174	2.2124	2.07956	2.44829	2.19206	2.45195	2.2864	2.07223	2.40499	2.44994	2.19189	2.38311	2.21729	2.18096	2.33393	2.15359	2.11533	2.15327	2.32685	2.18978	2.32819	2.40329	2.13845	2.32472	2.402	2.30008	2.32884	2.2679	2.48364	2.20074	2.17112	2.15935	2.49679	2.13911	2.43131	2.34612	2.29431
1379	MICRO.17712.C1	PGSC0003DMB102000010	Pot_ch01	98.99	2841875	2841482	Ubiquitin ligase SINAT3	3.3358	3.40803	3.43374	3.36992	3.3916	3.36438	3.37955	3.31352	3.35026	3.37581	3.44541	3.35529	3.42143	3.44699	3.32711	3.39068	3.41846	3.29963	3.39068	3.41008	3.44914	3.3879	3.27688	3.3588	3.39655	3.37261	3.42449	3.3666	3.40538	3.38833	3.3709	3.36228	3.37865	3.33996	3.40791	3.35419	3.27888	3.36295	3.4647	3.35985	3.4356	3.38146
1385	MICRO.2495.C1	PGSC0003DMB000000285	Pot_ch04	100	692617	691673	Peroxidase	3.5221	4.02873	3.90393	3.71715	3.66977	3.71425	3.7267	3.62685	3.89941	3.80269	3.75676	3.75541	3.63655	4.06879	3.82366	4.05945	4.22472	3.85237	3.89358	3.95453	3.68465	3.97364	3.69796	4.07169	3.81193	3.62639	4.11229	3.76978	3.98392	3.75705	3.76855	3.68831	3.8573	3.59223	3.94689	3.46704	3.61577	3.84346	4.07789	3.73493	3.76417	3.58535
1388	STMCJ78TV	PGSC0003DMB000000105	Pot_ch01	97.48	220680	220443	Spindle assembly checkpoint component mad1	2.6416	2.51735	2.56779	2.45014	2.61785	2.60778	2.5863	2.55906	2.49817	2.51117	2.57343	2.57281	2.69035	2.45293	2.52427	2.58726	2.44572	2.47032	2.57689	2.57683	2.66088	2.5653	2.58713	2.55404	2.57582	2.51938	2.53049	2.69112	2.58767	2.58086	2.56399	2.51122	2.52703	2.51439	2.54577	1.97698	2.55707	2.53716	2.43662	2.51519	2.58028	2.56862
1389	MICRO.8963.C1	PGSC0003DMB000000531	Pot_ch01	100	262632	263680	Conserved gene of unknown function	2.87409	3.16292	3.04254	3.05545	3.00371	3.08161	2.95882	2.91997	3.1382	3.12046	3.20261	3.09589	3.07013	3.05747	3.23953	3.01738	3.04772	3.01631	3.04408	3.0848	3.14349	2.9894	2.93396	3.09932	2.98973	3.05441	2.97848	2.95542	3.06608	3.05916	3.02057	3.0633	3.10313	3.09906	3.11825	2.2163	3.03042	3.11396	3.01641	3.19533	2.99592	3.11844
1392	MICRO.101.C3	PGSC0003DMB000000290	Pot_ch01	98.54	526920	527742	Cucumisin	3.24476	3.53318	3.29005	3.25584	3.22234	3.34356	3.38628	3.38319	3.25718	3.40538	3.21161	3.2852	3.42724	3.47924	3.25718	3.45074	3.24162	3.22025	3.24172	3.16406	3.21757	3.27562	3.37918	3.39749	3.48659	3.33449	3.29988	3.40818	3.35273	3.39888	3.46391	3.38346	3.46104	3.36463	3.42065	3.20531	3.32206	3.38346	3.54642	3.42651	3.44674	3.26838
1393	cSTD13J5TH	PGSC0003DMB000000048	Pot_ch08	98.47	342448	342056	Kinase	2.08608	2.37965	2.10811	2.10309	2.12387	2.05372	2.14328	2.17284	2.16853	2.19456	2.33473	2.28007	2.14605	2.11668	2.14058	2.08523	2.1755	2.11958	2.04277	2.26387	2.25933	2.32239	2.09242	2.18745	2.18524	2.2836	2.15424	2.05192	2.24019	2.17244	2.17426	2.15707	2.23175	2.22617	2.22898	2.14532	2.0548	2.27329	2.28981	2.1777	2.11497	2.14721
1394	MICRO.10131.C1	PGSC0003DMB000000384	Pot_ch09	99.77	260879	260020	Acyltransferase	2.48161	2.35612	2.56883	2.56315	2.43469	2.41746	2.46105	2.33193	2.54002	2.60435	2.22377	2.52494	2.57831	2.54193	2.38085	2.59457	2.5359	2.46398	2.47488	2.65984	2.56938	2.56343	2.44448	2.50663	2.54029	2.48645	2.49562	2.47321	2.60078	2.4631	2.4671	2.53991	2.64202	2.5997	2.37117	2.34691	2.33778	2.61276	2.45388	2.53964	2.63199	2.52373
1395	MICRO.11192.C1	PGSC0003DMB000000180	Pot_ch06	98.32	884591	885065	Conserved gene of unknown function	2.33921	1.79617	2.25353	2.31038	2.21945	2.1459	2.3374	2.26048	1.98921	1.96339	1.99914	2.21402	2.10769	1.95308	2.00452	2.22182	1.958	2.0636	2.20371	2.20453	2.13715	2.203	2.18637	2.02471	2.20567	2.09291	2.20504	2.17641	2.15277	2.37839	2.24334	2.3062	2.20108	2.18705	2.14997	2.03526	2.25332	2.30026	2.00631	2.00376	2.26449	2.20269
1397	MICRO.15121.C1	PGSC0003DMB000000201	Pot_ch08	98.79	545380	545957	Chaperone protein dnaJ	2.38718	2.15305	2.12181	2.33644	2.39576	2.42567	2.49095	2.29529	2.38674	2.35168	2.31587	2.33522	2.45727	2.41901	2.1873	2.21426	2.29953	2.21774	2.34501	2.20467	2.23955	2.28837	2.23542	2.24457	2.39675	2.46789	2.2163	2.25961	2.43991	2.42069	2.31149	2.3033	2.22212	2.36521	2.15305	2.20171	2.45607	2.44073	2.31315	2.33808	2.2836	2.29504
1398	POADN66TP	PGSC0003DMB000000164	Pot_ch04	93.79	509042	509933	Periplasmic beta-glucosidase	2.41024	2.3367	2.49048	2.476	2.4316	2.53979	2.5751	2.41634	2.51297	2.52057	2.15005	2.429	2.67008	2.52552	2.35392	2.48001	2.49349	2.62592	2.46444	2.50505	2.56758	2.61182	2.44979	2.57825	2.48599	2.62965	2.37296	2.46841	2.61048	2.60653	2.44342	2.61215	2.46465	2.54667	2.32719	2.48836	2.50615	2.44979	2.55321	2.56232	2.56855	2.51958
1403	MICRO.4449.C1	PGSC0003DMB000000040	Pot_ch03	99.62	158506	157468	Pumilio	3.18519	3.25677	3.12547	3.13399	3.18802	3.16879	3.12293	3.23586	3.25173	3.31257	3.39873	3.20461	3.07512	3.11425	3.11771	3.13961	3.15404	3.25614	3.12188	3.27629	3.12188	3.14257	3.11457	3.28541	3.14358	3.0848	3.07625	3.15193	3.25091	3.02932	3.14518	3.27463	3.2036	3.28831	3.41543	3.23535	3.18859	3.25614	3.23312	3.24967	3.14585	3.14202
1404	bf_mxflxxxx_0027a10.t3m.scf	PGSC0003DMB000000219	Pot_ch03	100	727086	727299	Conserved gene of unknown function	1.93003	2.03332	2.22007	2.14303	2.14478	2.25988	2.14571	2.06782	2.42771	2.05424	2.01797	2.09696	2.20218	2.36915	2.11913	2.12729	2.28279	2.22368	2.23701	2.04744	2.12754	1.95086	2.05015	2.27132	2.13883	2.22989	2.08897	2.11886	2.29311	2.10042	2.12087	2.17979	2.25961	2.04461	2.18776	1.98248	2.19833	2.10874	2.26073	2.27488	2.15527	2.00239
1410	bf_stolxxxx_0031B06.t3m.scf	No Significant Hit	#N/A	NA	NA	NA	Peptidyl-prolyl cis-trans isomerase 1	2.66202	2.58608	2.57044	2.57378	2.45558	2.56784	2.59439	2.45822	2.57385	2.53853	2.77197	2.58859	2.6414	2.51012	2.61319	2.50564	2.62405	2.57787	2.38231	2.44168	2.47965	2.54238	2.53198	2.60951	2.41143	2.5365	2.45759	2.42567	2.62378	2.62195	2.18448	2.5387	2.42337	2.4206	2.41573	2.56855	2.55364	2.45243	2.56895	2.57131	2.49981	2.62442
1415	MICRO.16465.C1	PGSC0003DMB000000551	Pot_ch04	98.83	257820	257396	Peroxisome biogenesis factor	2.88812	2.89951	2.84785	2.97981	2.89579	2.87172	2.90211	2.87165	2.89171	2.88628	2.9129	2.92919	2.86823	2.88598	2.85953	2.8681	2.82841	2.8677	2.91379	2.8565	2.85701	2.82556	2.82212	2.869	2.89685	2.81758	2.89276	2.90061	2.84018	2.91331	2.89035	2.80713	2.91948	2.84093	2.92949	2.80911	2.83282	2.91522	2.80925	2.8831	2.86413	2.86199
1417	bf_arrayxxx_0105d01.t7m.scf	PGSC0003DMB000000274	Pot_ch08	97.74	313249	313952	Nonsense-mediated mRNA decay protein	2.86661	2.65285	2.71173	2.82881	2.63106	2.65571	2.83818	2.89587	2.63423	2.67936	2.61963	2.94727	2.64861	2.67504	2.67279	2.63847	2.65765	2.63868	2.65868	2.63384	2.61719	2.62678	2.66903	2.643	2.94361	2.64546	2.60265	2.68079	2.86129	2.64704	2.90274	2.55572	2.72283	2.62811	2.66868	2.57712	2.81925	2.95368	2.68505	2.83811	2.6994	2.64661
1418	cSTB37A18TH	PGSC0003DMB000000214	Pot_ch03	97.73	357644	357293	ADP-ribosylation factor	2.91433	2.89335	2.95518	2.98417	2.87369	2.87296	2.92823	2.88128	2.85092	2.88782	2.82273	2.94891	2.87646	2.88012	2.84615	2.94403	2.86479	2.87071	2.81058	2.93373	2.90589	2.95801	2.86091	2.90566	2.86149	2.91646	2.89094	2.84158	2.93363	2.98948	2.91079	2.86844	2.8607	2.91815	2.82898	2.85186	2.77176	2.93135	2.96364	2.93033	2.91142	2.89827
1419	bf_acdaxxxx_0057g11.t3m.scf	PGSC0003DMB000000241	Pot_ch02	99.79	366764	367244	SIN3 component, histone deacetylase complex	2.2307	2.32547	2.28064	2.66211	2.29834	2.25182	2.23341	2.26057	2.31975	2.32486	2.33944	2.34242	2.31412	2.23159	2.29846	2.22937	2.24464	2.36939	2.24636	2.28239	2.30795	2.27295	2.23074	2.32841	2.23798	2.28727	2.18471	2.27737	2.27214	2.25775	2.3351	2.23828	2.32295	2.28666	2.3555	2.24087	2.24815	2.32738	2.32777	2.2681	2.29529	2.2768
1421	MICRO.12495.C1	PGSC0003DMB000000072	Pot_ch05	98.57	1813192	1814726	Zinc finger protein	3.07683	2.58616	2.92477	2.86242	2.8364	2.87107	2.6512	2.60126	2.81729	2.71607	2.77262	2.83911	2.92579	2.6464	2.7329	2.78607	2.83994	2.82212	2.67768	2.88501	2.63977	2.72142	2.76596	2.72335	2.68734	2.69774	2.52679	2.8823	2.79578	2.76941	2.75679	2.72584	2.66539	2.88449	2.70015	2.81748	2.77702	2.76533	2.65984	2.66321	2.62219	2.84453
1423	MICRO.10549.C1	PGSC0003DMB000000039	Pot_ch03	98.82	1061828	1062250	Phytoene synthase 1, chloroplastic	2.65486	3.28784	2.78552	3.17984	3.1121	2.76982	2.89142	3.09294	3.04484	2.94403	3.41804	3.15175	2.87935	3.08755	3.06754	2.95786	3.23069	2.72355	2.80334	2.91532	2.94345	3.02288	2.53328	2.7687	2.53414	2.83367	3.85954	2.86586	2.7691	2.69682	3.19133	3.04144	2.93135	3.17128	3.65565	2.71065	3.09702	2.88696	2.97158	3.10002	2.89557	3.02297
1424	cSTA45C12TH	PGSC0003DMB000000001	Pot_ch01	100	294132	294487	Fgenesh protein 89	2.38321	2.27585	2.33339	2.69613	2.35623	2.38311	2.37486	2.20504	2.30112	2.282	2.34922	2.33335	2.42543	2.28714	2.47081	2.28948	2.23818	2.35542	2.38813	2.34964	2.33724	2.39388	2.20108	2.28837	2.33778	2.36105	2.31312	2.3509	2.37161	2.45109	2.36252	2.24802	2.32719	2.34301	2.34197	2.30008	2.33574	2.35641	2.22427	2.32607	2.37225	2.34249
1426	MICRO.14387.C2	PGSC0003DMB000000533	Pot_ch03	99.28	271393	272649	Conserved gene of unknown function	2.50409	2.35658	2.56399	2.40167	2.42259	2.53464	2.50577	2.47411	2.36848	2.60105	2.09411	2.57879	2.54804	2.52158	2.39254	2.49666	2.44973	2.82572	2.54324	2.69994	2.66012	2.54672	2.51724	2.4028	2.43121	2.53654	2.47619	2.573	2.47684	2.59679	2.50773	2.54297	2.47746	2.57459	2.21049	2.54696	2.41316	2.56209	2.28003	2.33632	2.56862	2.66686
1428	MICRO.11360.C1	PGSC0003DMB000000688	Pot_ch09	99.15	87804	87920	N-acetyltransferase mak3	3.30597	3.32654	3.39267	3.25058	3.34742	3.39684	3.30585	3.18555	3.35482	3.34823	3.19593	3.42864	3.47602	3.25273	3.51381	3.15285	3.10179	3.30356	3.28355	3.4543	3.44118	3.34306	3.2599	3.36158	3.20725	3.4762	2.98821	3.18519	3.36538	3.42973	3.14919	3.36824	3.45014	3.48949	3.16153	3.36619	3.30345	3.38297	3.23825	3.35708	3.44409	3.29743
1430	MICRO.14835.C1	PGSC0003DMB000000047	Pot_ch07	99.54	455602	454096	Trehalose-6-phosphate synthase	2.01041	2.13682	2.36521	1.99021	2.00825	2.05228	2.04265	1.96768	2.08209	1.998	2.35778	1.95407	2.21501	2.24355	1.98808	2.05023	2.33889	2.09211	2.03941	1.99196	2.37453	2.25422	1.97746	2.10166	2.06834	2.14592	2.09535	2.05424	2.1459	2.15226	1.94505	1.88072	2.01918	1.96712	2.17896	1.97943	1.9583	1.98168	2.41112	1.94302	1.99932	1.93146
1435	MICRO.10318.C1	PGSC0003DMB000000076	Pot_ch07	97.06	1921654	1920772	Conserved gene of unknown function	2.31437	2.16642	2.2382	2.27829	2.23859	2.24135	2.33371	2.24995	2.26335	2.22235	2.05607	2.25216	2.21283	2.20415	2.07863	2.35082	2.20103	2.3135	2.34301	2.31599	2.3188	2.32126	2.2566	2.24464	2.33078	2.23326	2.29212	2.30562	2.2768	2.28605	2.34162	2.21031	2.26098	2.14469	2.1834	2.19537	2.24472	2.31484	2.16642	2.2349	2.33105	2.24678
1439	MICRO.7967.C2	PGSC0003DMB102000083	Pot_ch02	98.82	404589	405013	Zinc finger protein LSD2	2.56065	2.38955	2.47344	2.39662	2.5365	2.49671	2.57184	2.5002	2.43655	2.47642	2.4133	2.57738	2.61128	2.51374	2.35233	2.53557	2.37631	2.50103	2.5939	2.50184	2.56095	2.58884	2.50157	2.50124	2.54529	2.48843	2.55	2.50271	2.45202	2.49524	2.57515	2.38181	2.51069	2.45135	2.52427	2.53455	2.43971	2.44349	2.40982	2.49274	2.52379	2.45057
1449	MICRO.12863.C1	PGSC0003DMB000000754	Pot_ch04	98.56	123383	122758	Small molecule transporter	2.08144	2.10947	2.16389	2.06013	2.09304	2.233	2.15016	2.10075	2.1986	2.09591	2.11176	2.01599	2.0262	2.13802	1.99595	2.08236	2.1296	2.12736	2.20078	2.10112	2.05115	NA	2.09451	2.19814	2.11851	2.2018	2.17308	2.11554	2.26465	2.33974	2.06391	2.57255	2.28529	2.17674	2.09861	2.14238	2.08342	2.28881	2.06278	2.20059	2.13417	2.06432
1450	MICRO.2826.C1	PGSC0003DMB000000149	Pot_ch10	99.54	648697	647838	WPP domain-interacting protein 2	2.72327	2.67581	2.71206	2.5965	2.55954	2.65868	2.60907	2.476	2.65323	2.60171	2.66534	2.58622	2.66686	2.68593	2.69058	2.63526	2.72286	2.60516	2.56705	2.62911	2.79101	2.63633	2.5024	2.59433	2.61006	2.70443	2.53499	2.57787	2.75162	2.59069	2.59917	2.677	2.62378	2.69311	2.67448	2.64377	2.47702	2.56477	2.68514	2.67922	2.56524	2.5442
1452	MICRO.4061.C1	PGSC0003DMB000000281	Pot_ch08	100	746617	746342	TET10 (TETRASPANIN10)	2.52357	2.6796	2.55785	2.44452	2.60303	2.63207	2.66024	2.58767	2.58116	2.60681	2.60421	2.52943	2.65493	2.6585	2.55066	2.56232	2.53747	2.5922	2.58767	2.64349	2.61033	2.5493	2.53724	2.72484	2.59075	2.62968	2.62911	2.52629	2.64817	2.68646	2.63379	2.58693	2.60428	2.59144	2.53612	2.50831	2.59554	2.59542	2.64802	2.64424	2.59032	2.60527
1456	MICRO.6956.C2	PGSC0003DMB000000589	Pot_ch12	100	208316	208010	Conserved gene of unknown function	2.43136	2.23777	2.41953	2.27519	2.43898	2.42404	2.30393	2.26569	2.44904	2.35458	2.2287	2.35952	2.41746	2.31844	2.42944	2.32004	2.44735	2.32343	2.40123	2.47014	2.4219	2.49707	2.25739	2.30993	2.3852	2.4186	2.32652	2.50085	2.34229	2.39563	2.45479	2.42253	2.35533	2.41824	2.35582	2.36478	2.3314	2.33751	2.27601	2.42319	2.33706	2.39447
1458	MICRO.6402.C1	PGSC0003DMB000000087	Pot_ch06	99.58	1420640	1420874	Ribosomal protein	4.099	3.91203	4.06985	3.89133	4.14921	4.14794	4.19109	3.99805	3.9574	3.9975	3.58213	3.89133	4.215	4.08438	3.83459	3.97274	3.98237	3.90878	4.15889	3.9281	3.84797	4.17505	4.14921	3.95933	4.11872	4.15958	4.20964	4.18411	4.0377	4.19907	4.01103	3.9144	3.8602	3.88445	3.59739	3.88004	4.031	4.00832	3.94868	3.94689	4.06014	4.10366
1459	MICRO.3180.C2	PGSC0003DMB000000034	Pot_ch12	99.75	1189453	1190673	Conserved gene of unknown function	2.48213	3.31223	2.96546	2.77904	2.59342	2.28672	2.95866	2.78003	2.73009	2.63566	3.15997	2.86164	2.83434	2.80565	3.04007	3.01214	2.76044	2.60421	2.68116	2.99471	2.71709	2.80605	2.69432	3.15222	2.38483	2.73077	3.35405	2.65782	2.51636	2.51735	3.08795	2.9039	2.91483	3.11664	2.91033	3.21446	2.65957	3.02149	3.06844	2.70179	2.52969	2.89916
1464	BF_TUBSXXXX_0012B03_T3M.SCF	PGSC0003DMB000000530	Pot_ch08	94.76	328207	328415	--	2.9927	3.17865	2.9719	3.04468	3.32494	3.16841	2.53414	2.4331	2.83363	3.18519	3.04548	2.82865	3.18939	2.66135	3.15293	2.71812	2.9386	2.6656	2.90633	2.88458	2.5541	2.55898	2.73394	2.80246	2.53654	2.39109	3.08671	2.84479	2.89612	3.14282	3.21766	2.82686	2.56379	3.30549	2.65549	3.28643	3.09775	2.91777	2.10037	2.62329	2.68189	2.79814
1466	BF_TUBSXXXX_0020C06_T3M.SCF	PGSC0003DMB101000128	Pot_ch06	92.68	1431985	1431904	--	1.70019	2.41721	1.73088	1.71321	1.70908	2.57369	1.75293	2.42292	1.71062	2.46023	2.45127	1.74081	2.7096	2.57241	1.67383	2.44909	1.7256	1.68802	1.7256	1.72713	1.73197	1.68936	2.50164	2.51965	1.71835	1.74454	1.7129	2.58884	2.49415	1.75269	1.70682	1.73294	1.72504	1.69342	2.44679	1.75293	2.46775	1.71679	1.73582	2.43094	2.58143	2.54846
1470	MICRO.3602.C1	PGSC0003DMB000000040	Pot_ch03	98.5	476096	475631	Protein C14orf21	3.0637	2.82268	2.94461	2.91948	3.04489	3.06258	3.09143	2.91134	3.00657	2.97794	2.89377	2.89551	3.12072	2.92661	2.87969	3.00535	2.98058	2.94293	3.01705	2.99805	2.93835	3.08269	2.96105	2.97802	3.04976	2.94675	2.97282	3.05132	3.01484	3.06615	2.87535	2.98058	2.92419	2.98183	2.89014	1.94722	3.04489	3.00518	2.90581	2.95474	3.01293	2.93251
1471	MICRO.9324.C1	PGSC0003DMB000000048	Pot_ch08	99.32	1651885	1651442	Monodehydroascorbate reductase	3.87627	3.55692	3.80331	3.62639	3.77964	3.88301	3.91203	3.63373	3.66747	3.69772	3.5439	3.63766	3.89391	3.91607	3.6759	3.62301	3.80571	3.66364	3.89511	3.68132	3.93428	3.84346	3.74733	3.67236	3.87585	3.84547	3.7199	3.79295	3.91158	4.00251	3.63414	3.69877	3.66338	3.68859	3.62301	3.26001	3.73091	3.79649	3.78383	3.66634	3.87701	3.71759
1472	ACDA04865F05.T3m.scf	No Significant Hit	#N/A	NA	NA	NA	--	2.39942	2.55702	2.42871	2.38701	2.38686	2.27873	2.31592	2.4798	2.42774	2.45014	2.33147	2.50251	2.58693	2.26261	2.42308	2.30985	2.47148	2.49246	2.2182	2.4124	2.33473	2.57402	2.40823	2.4003	2.50053	2.46651	2.3635	2.32206	2.40831	2.39018	2.27716	2.48076	2.36494	2.35065	2.38351	1.75923	2.39563	2.33066	2.68249	2.45029	2.30932	2.47668
1473	MICRO.43.C2	PGSC0003DMB000000008	Pot_ch10	99.57	2143230	2144611	S-adenosylmethionine synthetase	3.34961	3.04524	3.35843	3.42993	3.36824	3.50361	3.48558	3.30478	3.46034	3.45445	3.00314	3.30674	3.45361	3.46104	3.30368	3.36146	3.32732	3.35495	3.386	3.35985	3.24435	3.30216	3.41382	3.35378	3.41352	3.46088	3.26248	3.43719	3.48882	3.53863	3.27278	3.42593	3.30155	3.48369	3.1318	2.55868	3.44162	3.53334	3.28276	3.39227	3.54571	3.46704
1481	POAE866TP	PGSC0003DMB000000076	Pot_ch07	99	1962638	1963235	Purple acid phosphatase 18	2.26007	2.32873	2.3799	2.26608	2.29865	2.37787	2.41066	2.30268	2.36731	2.42543	2.16786	2.3851	2.36634	2.3427	2.26449	2.3878	2.37124	2.36037	2.33903	2.40711	2.42196	2.4322	2.37134	2.36177	2.31101	2.45267	2.35612	2.36319	2.42719	2.41475	2.42349	2.43321	2.38964	2.30137	2.24882	2.29355	2.31718	2.48974	2.43983	2.36998	2.44936	2.3707
1484	MICRO.15866.C1	PGSC0003DMB000000577	Pot_ch04	100	174288	175260	Conserved gene of unknown function	2.52516	2.27587	2.0983	2.07539	2.09848	2.44134	2.32291	2.0752	2.17081	2.55856	2.53218	2.02063	2.50542	2.57801	2.46112	2.55075	2.07852	2.05153	2.4553	2.28762	2.57582	2.14355	2.34264	2.31333	2.5759	2.48172	2.3901	2.47327	2.56467	2.55906	2.44472	2.52686	2.00508	2.25809	2.02955	2.43168	2.13883	2.39694	2.44342	2.04014	2.4026	2.53137
1485	MICRO.12957.C1	PGSC0003DMB000000048	Pot_ch08	99.24	2026122	2027174	A_IG005I10.23 protein	2.21791	2.14776	2.18416	2.2681	2.15527	2.19126	2.14896	2.1459	2.33944	2.26467	2.16176	2.21407	2.18609	2.19485	2.40146	2.16246	2.17555	2.21041	2.13127	2.29572	2.23455	2.13745	2.05037	2.25703	2.1623	2.19751	2.11159	2.15229	2.21705	2.29221	2.2028	2.21035	2.27454	2.32413	2.25516	2.26901	2.18937	2.24124	2.13249	2.29756	2.20228	2.23098
1487	MICRO.1937.C2	PGSC0003DMB000000105	Pot_ch01	100	1403453	1403206	Acidic ribosomal protein P1a	3.62074	4.24203	3.53577	4.20342	3.61029	4.4358	4.76348	4.17432	4.13924	4.45057	4.04291	3.44189	4.49497	4.51612	4.115	4.60255	4.05271	4.1952	4.38794	4.215	3.51842	4.39449	4.37943	4.41997	4.57154	4.59838	4.37108	4.49497	4.36748	4.74932	4.58272	4.51275	4.49663	4.46903	3.88569	4.14359	4.51428	4.29173	4.35154	4.46589	4.66334	4.61394
1488	MICRO.14944.C1	PGSC0003DMB000000315	Pot_ch06	99.6	340543	341043	Pyruvate kinase family protein	2.61478	2.79908	2.3706	2.60013	2.5635	2.5529	2.47199	2.60967	2.7939	2.63443	2.97829	2.75896	2.38361	2.44216	2.70334	2.60332	2.46923	2.60835	2.45538	2.55081	2.54051	2.46302	2.516	2.58951	2.40404	2.46589	2.46681	2.48316	2.6399	2.63621	2.70241	2.52692	2.71629	2.63501	2.72635	2.58985	2.66798	2.54292	2.46651	2.688	2.48902	2.61809
1491	MICRO.16518.C1	PGSC0003DMB101000031	Pot_ch01	100	1060132	1059617	Photosystem Q(B) protein	4.32782	4.56124	4.4227	4.36127	4.31708	4.48383	4.24988	4.21348	4.50362	4.4518	4.45494	4.33205	4.43152	4.46296	4.56124	4.46142	4.50542	4.63876	4.45991	4.28669	4.64373	4.64091	4.17803	4.479	4.28871	4.38288	4.2297	4.25822	4.3854	4.3563	4.28957	4.30831	4.45817	4.51068	4.35887	4.31491	4.28469	4.38691	4.45335	4.47259	4.321	4.28366
1492	cSTA29J7TH	PGSC0003DMB000000215	Pot_ch06	97.79	820225	820495	Eukaryotic translation initiation factor 3 subunit	2.50415	2.21753	2.21486	2.29073	2.19144	2.24453	2.34425	2.07965	2.34706	2.21582	2.40599	2.33147	2.29977	2.30365	2.51321	2.32379	2.27689	2.08379	2.30733	2.13156	2.46775	2.10588	2.06178	2.2016	2.23138	2.25218	2.19992	2.18177	2.36429	2.41683	2.42594	2.30137	2.41837	2.49407	2.44073	2.19545	2.28735	2.40236	2.22433	2.25954	2.40418	2.13212
1493	MICRO.358.C4	PGSC0003DMB000000541	Pot_ch01	97.53	79361	77907	Pathogen-induced calmodulin-binding protein	3.03757	3.29449	3.13439	3.17061	3.15529	3.15902	3.1363	3.16017	3.20531	3.12053	3.37409	3.24385	3.118	3.15413	3.14113	3.15604	3.07394	3.15203	3.17924	3.16483	3.22738	3.04617	3.03052	3.26655	3.08717	3.17549	3.24772	3.09381	3.17846	3.05102	3.21332	3.09925	3.14518	3.21	3.44968	3.16473	3.04081	3.09722	3.16655	3.24435	3.17485	3.1327
1494	MICRO.8447.C1	PGSC0003DMB000000211	Pot_ch11	99.53	854774	854562	Ribosomal protein L41	4.215	3.91559	4.09409	4.05945	4.21843	4.17352	4.25071	4.08438	4.06586	4.015	3.74017	4.08686	4.2221	4.11167	3.95453	4.1216	3.98936	4.05587	4.22308	4.10496	3.99697	4.19676	4.12305	3.99957	4.20802	4.15308	4.29867	4.24119	4.10297	4.1871	4.04807	3.91523	3.96986	3.96754	3.87745	4.02588	4.13081	4.07789	4.00519	4.04291	4.15581	4.14855
1495	MICRO.9526.C1	PGSC0003DMB000000433	Pot_ch11	98.28	338395	338800	GTP cyclohydrolase II	2.36546	2.36245	2.45218	2.13845	2.35154	2.36634	2.1992	2.08679	2.44261	2.40785	2.61337	2.05817	2.24717	2.30826	2.35241	2.28793	2.47542	2.27743	2.5365	2.32689	2.56544	2.31499	2.18639	2.4751	2.42167	2.37507	2.32404	2.37161	2.26861	2.43912	2.1641	2.20764	2.11806	2.42136	2.30377	2.29872	2.31312	2.02496	2.49946	2.1163	2.108	2.13996
1496	cSTS21P14TH	PGSC0003DMB000000413	Pot_ch07	100	144291	144202	Short-chain alcohol dehydrogenase	2.89597	2.95383	2.96167	2.93745	2.84912	2.81669	2.89664	2.87989	2.8779	2.89706	2.92283	2.97064	2.94547	2.82114	2.94274	2.92145	2.79928	2.91955	2.79655	2.96285	2.85518	2.96461	2.78732	2.96285	2.80834	2.86529	3.01326	2.83833	2.85894	2.8884	2.83647	2.89216	2.90405	2.93992	2.87873	2.99884	2.81919	2.91732	2.90382	2.89291	2.81475	2.85428
1499	MICRO.551.C2	PGSC0003DMB000000024	Pot_ch12	99.92	1740920	1739611	DNA binding protein	3.02057	3.00859	3.07625	3.15015	3.01373	3.05513	3.02511	3.06024	3.07273	3.07321	3.08893	3.08161	3.03634	3.02453	2.98711	3.1016	2.9678	3.08141	3.07974	3.07863	3.0974	3.10557	2.93102	3.10996	3.00489	2.95085	2.99471	3.02906	2.98736	2.96325	3.09925	2.97201	3.08944	3.02565	3.15134	3.07565	2.99313	3.02365	3.10332	3.02031	3.01365	3.03257
1500	MICRO.7471.C1	PGSC0003DMB000000142	Pot_ch03	99.66	361558	362137	GTP-binding protein typa/bipa	3.4709	3.60265	3.60942	3.48272	3.55198	3.69903	3.61089	3.4249	3.76009	3.6262	3.63567	3.52676	3.72647	3.65269	3.72387	3.4859	3.53128	3.58555	3.6408	3.5101	3.63461	3.53799	3.50276	3.67255	3.54625	3.62818	3.40737	3.52744	3.61429	3.65811	3.43212	3.47937	3.56307	3.61471	3.43253	3.47966	3.58315	3.5343	3.57742	3.59924	3.54712	3.49315
1505	cSTB2J20TH	PGSC0003DMB000000004	Pot_ch02	98.03	3074532	3074330	Triose phosphate/phosphate translocator, non-green plastid, chloroplast	1.69897	3.07352	2.96294	3.17495	1.69784	3.13848	2.96727	1.68537	1.70566	1.71882	1.6987	3.23515	3.01421	2.95147	1.66845	1.72115	1.70046	1.68839	1.69378	1.69052	2.98542	2.8271	2.28069	3.12592	2.94851	1.73561	3.07404	1.70468	1.6671	1.6793	3.23252	1.65099	3.10633	1.70257	1.67219	1.69529	1.71544	3.00657	2.80444	3.12366	1.71088	1.76537
1511	cSTB45F20TH	PGSC0003DMB000000069	Pot_ch05	97.68	1512169	1512427	Potyviral helper component protease-interacting protein 1	2.19119	2.47444	2.24622	2.26538	2.20718	2.32587	2.25345	2.057	2.52857	2.24603	2.37315	2.26256	2.37787	2.3156	2.61769	2.2634	2.35905	2.37044	2.23261	2.18117	2.40685	2.2575	2.09752	2.30421	2.19953	2.32302	2.11166	2.16945	2.30106	2.38813	2.10089	2.17203	2.14655	2.37549	2.27698	2.28617	2.26092	2.17067	2.19402	2.35775	2.21123	2.2715
1512	MICRO.182.C5	PGSC0003DMB000000214	Pot_ch03	94.15	233179	232864	Protoporphyrinogen oxidase, mitochondrial	2.40785	2.58944	2.3822	2.3344	2.38492	2.64503	2.31068	2.36037	2.75608	2.80196	2.8323	2.35958	2.62824	2.75535	2.82649	2.34735	2.72685	2.7236	2.5456	2.52699	2.82186	2.5338	2.54868	2.72713	2.61263	2.64552	2.28894	2.55276	2.44663	2.52782	2.34222	2.29252	2.66356	2.56911	2.47422	2.58608	2.5526	2.81237	2.36725	2.6912	2.62042	2.76261
1514	MICRO.11382.C1	PGSC0003DMB000000185	Pot_ch04	99.63	1109148	1108344	Leucine zipper protein	2.92413	2.68505	2.71369	2.764	2.90973	2.89408	2.92625	2.94882	2.63251	2.75234	2.49498	2.82615	2.84407	2.6614	2.5426	2.77218	2.55066	2.88823	2.80736	2.83367	2.71738	2.84002	2.87675	2.79231	2.94641	2.72388	2.79318	2.89363	2.71477	2.83784	2.87729	2.70934	2.81571	2.72879	2.65459	2.64592	2.79161	2.75148	2.47796	2.83678	2.83422	2.90459
1515	MICRO.1329.C3	PGSC0003DMB000000091	Pot_ch06	95.93	216219	215953	Tonoplast intrinsic protein	1.73218	2.58518	2.92837	2.58266	1.75141	2.72396	2.90454	1.74681	1.77672	2.63451	2.433	2.71057	2.84912	2.75554	1.75052	2.72286	1.76669	1.79862	1.76096	2.54596	1.79447	2.99734	2.7423	2.6464	1.8192	1.80235	1.71088	2.59258	3.24354	2.96461	1.74859	2.67176	2.53205	2.74888	2.49967	1.78436	3.11257	2.52203	1.77116	2.72123	2.51252	2.65716
1518	MICRO.14666.C1	PGSC0003DMB000000022	Pot_ch07	98.56	904227	903810	DNA mismatch repair protein MSH6-2	2.38018	2.0876	2.28737	2.1868	2.32465	2.29175	2.31321	2.31564	2.08651	2.27185	2.12753	2.22762	2.2748	2.31564	2.13488	2.16842	2.06537	2.15605	2.24198	2.17624	2.13723	2.32707	2.3328	2.20409	2.36504	2.28735	2.3063	2.38428	2.18714	2.35098	2.1829	2.21174	2.29265	2.23207	2.18342	2.11886	2.24007	2.20736	2.09029	2.2006	2.34201	2.27902
1519	MICRO.331.C154	PGSC0003DMB102000099	Pot_ch02	95.73	214484	214204	Pectinesterase	2.20586	2.42438	2.14893	2.12981	2.24667	2.05687	2.21483	2.18524	2.18351	2.18637	2.35542	2.35082	2.32501	2.32117	2.09351	2.36357	1.96497	2.08389	2.20622	2.19498	2.26994	2.30832	2.16046	2.33153	2.23876	2.32575	2.07572	2.05985	2.03718	2.02597	2.16704	2.003	2.15483	2.3822	2.38659	2.30377	2.1623	1.98921	2.30122	2.16508	2.24038	2.21188
1520	bf_cswbxxxx_0058b05.t3m.scf	No Significant Hit	#N/A	NA	NA	NA	--	2.71117	2.76329	2.27103	2.64255	2.69925	2.22362	2.24318	2.71404	2.67724	2.29157	2.72857	2.37757	2.17585	2.32465	2.67833	2.24585	2.68101	2.70798	2.27144	2.27411	2.23636	2.09976	2.69919	2.34621	2.70824	2.71447	2.72434	2.7304	2.28563	2.77605	2.32277	2.6414	2.3756	2.66777	2.42675	2.27467	2.16591	2.27873	2.29216	2.68189	2.72064	2.67688
1522	MICRO.6802.C2	PGSC0003DMB000000017	Pot_ch11	97.87	313057	311508	Conserved gene of unknown function	2.23184	2.57321	2.51409	2.35971	2.37614	2.42213	2.36939	2.55797	2.6072	2.46248	2.40314	2.65906	2.50365	2.37417	2.52104	2.5442	2.96966	2.6392	2.64542	2.54221	2.51695	2.51702	2.41369	2.59795	2.44881	2.43767	2.64097	2.3488	2.54268	2.46697	2.75789	2.4584	2.60132	2.57873	2.78411	2.83647	2.35938	2.51422	2.54914	2.51223	2.4316	2.50139
1524	MICRO.16833.C1	PGSC0003DMB000000102	Pot_ch07	99.2	795839	796215	Trehalose synthase	2.94906	3.00047	2.92996	2.8482	2.82551	2.91086	2.99638	2.86171	2.97167	2.94322	3.10864	3.01467	2.90973	3.10765	3.00242	2.95599	2.95717	2.93683	3.04416	2.96733	3.15345	2.92177	2.94945	3.05747	2.86923	2.89498	2.86408	3.01525	2.84621	2.97491	2.8926	2.85769	2.8859	2.99343	3.1326	2.9937	2.93796	2.84018	2.85207	3.01365	2.84372	2.83634
1537	cSTS13N13TH	PGSC0003DMB000000093	Pot_ch03	98.85	710502	710242	Conserved gene of unknown function	2.11526	2.38044	2.17713	2.07553	2.16991	2.16007	2.16333	2.13023	2.28042	2.32493	2.34696	2.17478	2.29111	2.08706	2.3374	2.1464	2.20108	2.2972	2.17334	2.32748	2.29206	2.2329	2.08209	2.29567	2.10266	2.21144	2.12857	2.18117	2.26182	2.20415	2.27524	2.20629	2.25878	2.20922	2.32726	2.28027	2.18364	2.28509	2.16118	2.26218	2.1868	2.18448
1539	MICRO.7450.C1	PGSC0003DMB000000528	Pot_ch02	100	320162	319816	Nuclear transport factor	3.45538	3.10383	3.30632	3.1285	3.37349	3.40229	3.44509	3.23455	3.18792	3.2112	2.94511	3.21231	3.50787	3.19022	2.98774	3.40506	3.08531	3.22282	3.40389	3.27311	3.24878	3.39095	3.35037	3.28488	3.41442	3.3688	3.25058	3.3262	3.39027	3.52972	3.28118	3.28873	3.20564	3.20181	2.9452	3.21939	3.32745	3.33133	3.23252	3.19879	3.45192	3.3
1541	SSBT004F08x.scf	No Significant Hit	#N/A	NA	NA	NA	--	4.46296	4.2482	4.4036	4.29667	4.46142	4.45494	4.57154	4.41321	4.29375	4.3563	4.14719	4.33092	4.51275	4.43734	4.19985	4.43734	4.40223	4.3031	4.49663	4.34937	4.37505	4.43152	4.52667	4.37817	4.51612	4.45335	4.5019	4.54051	4.46903	4.5633	4.42421	4.39449	4.38417	4.31157	4.18004	4.28469	4.36748	4.45335	4.41592	4.29262	4.51275	4.43734
1542	cSTA17E22TH	PGSC0003DMB102000010	Pot_ch01	100	1414538	1414923	Calmodulin-binding heat-shock protein	2.12926	2.26827	2.10816	2.06708	2.03718	2.30432	2.08512	1.97469	2.00158	2.25066	2.32575	2.20039	2.22739	2.05424	2.25961	2.19658	2.14989	2.14677	2.02312	2.03282	1.97469	2.16156	1.97281	2.08998	2.04624	2.13783	2.09036	2.0225	2.05813	2.16982	2.0166	2.13996	2.05324	2.10257	2.09976	2.19548	2.14277	2.08487	2.04032	2.21619	2.08072	2.24689
1544	MICRO.9647.C1	PGSC0003DMB000001032	SL2.10ch02	99.01	22831	22223	Glycosyltransferase sugar-binding region containing DXD motif	2.6392	2.63135	2.59226	2.53055	2.63178	2.67102	2.66335	2.64086	2.71102	2.66944	2.66082	2.539	2.66861	2.7064	2.58531	2.59197	2.67802	2.64401	2.70085	2.6399	2.64759	2.59203	2.60929	2.69669	2.6348	2.59134	2.60144	2.61136	2.65389	2.72308	2.60428	2.64002	2.61748	2.59679	2.61957	2.61331	2.6726	2.68973	2.64183	2.67286	2.65433	2.62606
1546	SDBN006K12u.scf	PGSC0003DMB000000529	SL2.10ch11	99.03	257479	257275	DNA-directed RNA polymerase	2.57156	2.20131	2.27341	2.30202	2.40351	2.55032	2.57959	2.33607	2.22418	2.30428	2.21426	2.32404	2.42839	2.36076	2.17191	2.30174	2.07444	2.23737	2.53319	2.2279	2.47238	2.42495	2.3472	2.25473	2.4566	2.30432	2.35797	2.39211	2.27082	2.62099	2.29554	2.52815	2.39485	2.25818	2.19051	2.31825	2.36595	2.40916	2.0843	2.27492	2.44298	2.54897
1547	MICRO.17743.C1	PGSC0003DMB000000482	Pot_ch03	96.56	200987	201451	Conserved gene of unknown function	2.20091	2.49454	2.36163	2.3225	2.2492	2.19375	2.42178	2.34034	2.31947	2.30915	2.32309	2.45173	2.24448	2.61136	2.29985	2.31615	2.49128	2.18627	2.24636	2.30755	2.27973	2.21924	2.41552	2.38574	2.36279	2.36393	2.31051	2.4121	2.43394	2.33811	2.19989	2.3635	2.34735	2.31928	2.35738	2.22668	2.32733	2.33073	2.50114	2.36856	2.50199	2.39587
1548	bf_swstxxxx_0017h07.t3m.scf	PGSC0003DMB000000005	Pot_ch06	95.44	3289467	3289235	Isoamyl acetate-hydrolyzing esterase	2.64167	2.48988	2.59056	2.62168	2.50271	2.60578	2.69774	2.60527	2.67618	2.62395	2.30156	2.68938	2.55317	2.57959	2.50497	2.64234	2.62525	2.6427	2.53208	2.45427	2.48535	2.64437	2.67672	2.6034	2.69354	2.53747	2.54852	2.60078	2.76778	2.7404	2.50882	2.64972	2.78136	2.54852	2.49028	2.40689	2.57947	2.64926	2.51777	2.70327	2.60253	2.61142
1549	MICRO.7801.C1	PGSC0003DMB000000034	Pot_ch12	100	2637596	2637009	Amino acid transporter	2.08817	2.71185	2.08016	2.20131	2.20501	2.12332	2.18198	2.2028	2.48429	2.21271	2.50798	2.28857	2.1346	2.32057	2.25818	2.41386	2.29687	2.2156	2.34448	2.2839	2.06489	2.26234	2.16159	2.68468	2.24501	2.31815	2.42448	2.24472	2.24349	2.26612	2.30941	2.34098	2.32777	2.35069	2.70934	2.3021	2.17203	2.27276	2.60277	2.37873	2.26449	2.14727
1551	MICRO.9846.C1	PGSC0003DMB101000128	Pot_ch06	99.72	1095970	1096323	Ran binding protein	3.18075	3.01981	3.07709	3.0115	3.02297	3.3709	3.07717	2.97957	2.89921	3.26042	3.00648	2.88562	3.35405	3.24762	3.09064	3.1846	2.99584	2.83104	3.07361	3.11468	2.99313	2.99479	3.07919	3.07795	3.02664	3.11012	3.01207	3.34682	3.22484	3.12115	2.93846	2.96538	2.88292	3.07937	3.17953	2.94293	3.1809	3.01654	2.82768	3.18779	3.26613	3.31449
1554	MICRO.1678.C1	PGSC0003DMB102000010	Pot_ch01	98.22	3193655	3193263	Cysteine-type endopeptidase/ ubiquitin thiolesterase	2.94999	2.88114	2.88215	2.86995	2.98884	2.87392	2.94857	2.8918	2.9778	2.9458	2.72948	2.87071	2.97242	2.97498	2.90967	2.87409	2.98851	2.90926	2.99933	2.9792	2.91227	2.96589	2.89597	2.97012	2.95674	2.96206	2.96406	3.00106	2.9411	3.05195	2.92895	2.91134	2.89864	2.86339	2.99971	2.81537	2.97848	2.96581	2.91669	2.93074	2.98169	2.92388
1555	TBSK04942FD10.t3m.scf	PGSC0003DMB000000127	Pot_ch03	96.67	1216016	1215897	Ubiquitin activating enzyme	2.72009	2.68201	2.82625	2.82339	2.88782	2.71036	2.7478	2.73323	2.78532	2.67232	2.67128	2.83592	2.74202	2.69636	2.71683	2.85976	2.72204	2.71263	2.8579	2.83351	2.69369	2.64314	2.81774	2.84499	2.8625	2.84263	2.8087	2.88943	2.85644	2.79072	2.66877	2.72087	2.73028	2.74541	2.62625	2.18324	2.72802	2.71774	2.6481	2.67688	2.88541	2.83485
1556	MICRO.13412.C1	PGSC0003DMB000000758	Pot_ch06	99.75	65885	66683	GTPase activating	2.46085	2.37006	2.31815	2.35439	2.4095	2.39277	2.36778	2.36396	2.51807	2.33335	2.37578	2.48848	2.37875	2.48591	2.16653	2.51671	2.52776	2.51684	2.37185	2.32846	2.44579	2.55	2.39735	2.44697	2.35495	2.31954	2.36357	2.36468	2.49268	2.54646	2.39054	2.34222	2.52507	2.40427	2.35589	1.90706	2.4307	2.40817	2.45737	2.4086	2.41981	2.30384
1559	MICRO.2286.C20	PGSC0003DMB102000012	Pot_ch10	98.83	474416	475270	Gene of unknown function	2.04891	2.68148	2.33786	2.06026	2.45666	2.18518	2.4751	1.96095	2.70099	2.69613	2.4607	2.47907	1.90201	2.66257	2.69486	2.56477	2.4917	2.5148	1.68162	1.6785	2.60914	2.6153	2.22528	1.7028	2.28655	2.32826	2.58951	2.43502	2.12729	2.02917	2.12097	2.53168	2.64014	2.19234	1.69245	1.67593	2.50882	2.67454	2.14256	2.57101	2.11622	2.5825
1560	MICRO.10068.C1	PGSC0003DMB000000114	Pot_ch12	98.37	64359	63623	Conserved gene of unknown function	2.92823	2.48991	2.85222	2.61431	2.90121	2.9189	2.97794	2.63115	2.70307	2.70589	2.389	2.6106	2.98434	2.91387	2.48044	2.81703	2.64926	2.62868	2.98784	2.73729	2.89456	2.86801	2.85412	2.72492	2.89627	2.89156	2.81903	2.92759	2.83936	3.05529	2.62636	2.72335	2.61586	2.62183	2.47864	2.38705	2.89291	2.71848	2.84286	2.63138	2.8395	2.67972
1561	STMHS49TV	PGSC0003DMB000000313	Pot_ch07	100	692970	692612	Transferase, transferring glycosyl groups	2.43484	2.4318	2.573	2.51799	2.54184	2.57723	2.60182	2.4612	2.4846	2.53959	2.65526	2.4652	2.63304	2.63934	2.46406	2.45355	2.60681	2.38018	2.67593	2.50194	2.55664	2.4723	2.555	2.47881	2.55267	2.5589	2.59457	2.60642	2.57378	2.64176	2.51724	2.45158	2.49882	2.48991	2.57653	2.20872	2.47411	2.57753	2.44904	2.54868	2.62538	2.55217
1563	MICRO.18004.C1	PGSC0003DMB000000076	Pot_ch07	93.42	394279	394672	Replicase	2.71629	2.60421	2.62619	2.63834	2.81603	2.63927	2.71939	2.71756	2.63349	2.69028	2.72087	2.77965	2.76134	2.52502	2.73987	2.6034	2.57667	2.58408	2.74971	2.74937	2.64953	2.73922	2.79542	2.73227	2.72678	2.69369	2.60013	2.79805	2.60478	2.75684	2.6304	2.67836	2.54874	2.74665	2.70395	2.42617	2.75426	2.66981	2.40794	2.70468	2.67737	2.76231
1564	bf_stolxxxx_0049g02.t7m.scf	PGSC0003DMB000000149	Pot_ch10	93.45	710015	710485	Regulator of ribonuclease activity A	3.29359	3.51789	3.37517	3.39888	3.48038	3.40995	3.51879	3.33364	3.52641	3.57207	3.32319	3.4615	3.44102	3.48306	3.54478	3.40939	3.38861	3.37335	3.36186	3.4317	3.45177	3.43719	3.42392	3.39445	3.40856	3.38818	3.46061	3.40522	3.50012	3.5124	3.36135	3.50806	3.48558	3.38202	3.29381	3.17805	3.47513	3.42419	3.25762	3.5124	3.41555	3.47357
1565	MICRO.3750.C1	PGSC0003DMB000000105	Pot_ch01	99.73	1667599	1666502	Pm27	2.31156	2.21011	2.32598	2.27836	2.32472	2.21769	2.17067	2.30733	2.17923	2.18274	2.09422	2.36301	2.23767	2.1094	2.19653	2.18019	2.08727	2.15232	2.2644	2.28161	2.30597	2.25529	2.24442	2.19893	2.18991	2.15393	2.24612	2.27384	2.20622	2.18586	2.1931	2.22339	2.24879	2.12314	2.29941	2.19964	2.19563	2.34727	2.16065	2.2279	2.16118	2.19363
1566	STMEI29TV	PGSC0003DMB000000004	Pot_ch02	100	3255324	3254961	Microtubule-associated protein futsch	2.74003	2.8243	3.2538	2.5517	2.35327	2.82865	2.61798	2.10428	3.25058	2.77931	3.20987	2.10749	2.94571	3.04081	2.82551	2.73137	3.22496	2.53724	2.70551	2.56604	3.08195	2.63495	2.3427	2.64845	2.59941	2.84857	2.52534	2.54117	2.87962	2.61785	2.02005	2.32726	2.48876	2.92973	2.4631	2.80762	2.50446	2.29119	2.93472	2.71515	2.5476	2.4506
1569	MICRO.11471.C1	PGSC0003DMB000000062	Pot_ch03	99.8	580154	579666	RNA-dependent RNA polymerase RdRP2	2.08825	2.19244	2.18108	2.08808	2.25376	2.17832	2.21888	2.14341	2.18776	2.26471	2.28516	2.26261	2.22433	2.08908	2.11918	2.16618	2.14624	2.21735	2.15893	2.27229	2.25941	2.17737	2.15155	2.20415	2.17141	2.15865	2.12295	2.22439	2.1844	2.18317	2.22641	2.20814	2.18858	2.17678	2.28007	2.19089	2.1807	2.16792	2.17815	2.10309	2.21758	2.20619
1571	BF_TUBSXXXX_0041E12_T3M.SCF	PGSC0003DMB000000095	Pot_ch01	97.52	986505	986664	--	2.11533	2.30029	1.96712	2.14161	1.92745	2.06909	2.10336	1.81458	1.9153	1.94722	2.33222	2.09304	2.19587	2.0431	2.5585	2.04685	2.07448	2.07939	1.87944	1.91793	2.02782	1.82591	1.73665	2.02792	1.94268	2.07391	2.02852	1.92125	2.00104	2.22803	1.8192	2.05748	1.87944	1.91842	1.94822	2.01255	2.04794	1.94566	1.94268	2.16199	1.91976	2.17104
1572	MICRO.1756.C1	PGSC0003DMB000000152	Pot_ch11	99.44	652966	653503	Signal transducer	2.24453	2.27965	2.30303	2.23045	2.28052	2.29374	2.25353	2.19515	2.23955	2.31176	2.24383	2.33532	2.37036	2.33371	2.23175	2.28147	2.23451	2.27299	2.2464	2.28995	2.30846	2.29281	2.30303	2.33156	2.25809	2.27561	2.1933	2.33099	2.32481	2.3137	2.24076	2.32355	2.36813	2.27	2.20346	2.2018	2.32966	2.34731	2.37453	2.2133	2.32868	2.26643
1573	STMIT87TV	PGSC0003DMB000000290	Pot_ch01	93.14	379249	379684	Peptidyl-prolyl cis-trans isomerase	4.69769	4.69493	4.66604	4.7526	4.73494	4.778	4.82598	4.72819	4.68591	4.77445	4.86311	4.79807	4.74932	4.71242	4.60056	4.64669	4.55647	4.7899	4.69189	4.80206	4.68934	4.778	4.71852	4.72819	4.68025	4.71542	4.89664	4.75614	4.72819	4.80206	4.70408	4.74211	4.64669	4.67171	4.68591	4.69189	4.64935	4.70066	4.60883	4.63142	4.61842	4.70066
1574	MICRO.1535.C1	PGSC0003DMB000000035	Pot_ch01	93.34	1256808	1256218	Mitochondrial deoxynucleotide carrier	2.31928	2.20939	2.16118	2.41177	2.3377	2.22594	2.43294	2.18008	2.2955	2.29678	2.344	2.15176	2.24453	2.42247	2.33385	2.09187	2.3591	2.21743	2.11663	2.2396	2.26996	2.27792	2.29953	2.32472	2.18627	2.35398	2.23002	2.30804	2.18448	2.21059	2.25853	2.28052	2.27729	2.28914	2.13764	2.19977	2.23074	2.35978	2.16842	2.31175	2.18297	2.29231
1575	bf_mxlfxxxx_0072g05.t3m.scf	different hits	#N/A	92.1	183321	183828	NBS-LRR resistance protein	2.17221	2.44168	2.47349	2.51502	2.28441	2.34462	2.14336	2.33388	2.50415	2.36919	2.32578	2.17067	2.35464	2.37921	2.3926	2.51853	2.38321	2.44853	2.18799	2.44973	2.34938	2.43683	2.44419	2.4039	2.24225	2.46134	2.45173	2.43233	2.38587	2.50326	2.40879	2.37026	2.48187	2.42458	2.35147	2.39075	2.06091	2.49381	2.40123	2.36111	2.40473	2.41014
1576	MICRO.3738.C1	PGSC0003DMB000000087	Pot_ch06	98.7	1706748	1706443	Anthranilate phosphoribosyltransferase	3.24404	2.96855	3.28894	3.28632	3.34961	3.11565	2.96423	3.3491	3.25037	3.02785	3.05477	3.18314	3.1151	3.064	3.31339	2.83098	3.15275	3.21713	3.3486	3.22353	3.17924	3.27587	3.027	3.05395	3.32745	3.34999	3.37286	3.07735	2.9047	3.37604	3.30771	3.19039	3.23813	3.24354	2.6912	3.27091	2.92927	3.33518	3.24859	3.05597	2.9794	3.0282
1578	bf_mxlfxxxx_0031a09.t3m.scf	PGSC0003DMB000000441	Pot_ch02	98.81	332088	331754	Conserved gene of unknown function	2.37199	2.1531	2.11197	2.21418	2.42308	2.42039	2.19244	2.40843	2.50866	2.1922	2.31801	2.22249	2.1077	2.15655	2.26449	2.37976	2.39781	2.41644	2.4889	2.44517	2.21854	2.15016	2.23078	2.24948	2.17147	2.33724	2.20802	2.31699	2.33014	2.45381	2.28948	2.37437	2.24636	2.38171	2.4974	2.32455	2.30489	2.45737	2.09318	2.33189	2.41143	2.4003
1581	MICRO.16419.C1	PGSC0003DMB000000149	Pot_ch10	99.21	187954	187575	Transmembrane protein 14	2.40252	2.46621	2.56673	2.54655	2.45306	2.48141	2.4166	2.56705	2.3635	2.41475	2.44693	2.40435	2.37199	2.29487	2.32101	2.36194	2.40928	2.38225	2.62494	2.64075	2.32165	2.37078	2.49868	2.62023	2.45202	2.60601	2.72438	2.61828	2.32282	2.54655	2.51042	2.3028	2.44157	2.54244	2.52735	2.52357	2.38922	2.37931	2.53584	2.37362	2.57343	2.3727
1582	MICRO.9304.C1	PGSC0003DMB000000085	Pot_ch02	98.48	301437	301109	Protein kinase	2.29504	2.31327	2.18962	2.29892	2.30249	2.16704	2.21242	2.30303	2.1878	2.20729	2.33481	2.40045	2.28871	2.2399	2.39366	2.28151	2.21979	2.22626	2.26189	2.34535	2.2856	2.25425	2.20343	2.34349	2.22785	2.27848	2.20121	2.2331	2.21945	2.19485	2.33995	2.23832	2.3127	2.36909	2.32985	2.44482	2.19841	2.31629	2.31602	2.32674	2.32873	2.27737
1584	MICRO.1607.C3	PGSC0003DMB000000034	Pot_ch12	96.9	360109	359498	Allyl alcohol dehydrogenase	2.74924	3.11941	2.58892	3.09278	2.68278	2.40762	2.66514	2.43315	2.97732	2.43515	2.88854	2.93432	2.72071	2.90419	2.98574	2.70277	2.88106	2.86325	2.68604	2.94403	2.62606	2.86695	2.82451	2.91094	2.76828	3.01199	2.86818	2.85214	2.68674	2.79969	2.99471	2.7973	2.86474	2.95474	3.1508	3.03182	2.71057	2.78647	2.98711	2.95717	2.74943	2.41354
1586	MICRO.425.C1	PGSC0003DMB000000213	Pot_ch04	98.8	1078010	1078175	Protein transporter	2.07625	2.22054	2.2116	2.65166	2.12394	2.18177	2.13965	2.10078	2.16528	2.22249	2.1902	2.18129	2.22968	2.1483	2.21814	2.14027	2.21152	2.16991	2.17754	2.22368	2.27185	2.02871	2.07177	2.23558	2.1077	2.23331	2.118	2.13942	2.17859	2.14624	2.12105	2.05762	2.16257	2.17173	2.1531	2.21338	2.076	2.17496	2.19903	2.08669	2.14472	2.13311
1587	MICRO.9525.C2	PGSC0003DMB000000376	Pot_ch12	100	354800	354612	ATP synthase epsilon chain, mitochondrial	3.5584	3.47156	3.31609	3.34693	3.49719	3.50591	3.41543	3.50924	3.52246	3.30935	3.32139	3.49134	3.45329	3.4375	3.54642	3.4442	3.39256	3.47846	3.49502	3.44377	3.25879	3.42286	3.45132	3.45118	3.58356	3.54989	3.66474	3.57823	3.30046	3.60512	3.48421	3.46034	3.40681	3.52783	3.34871	3.41514	3.23752	3.45492	3.38539	3.46761	3.54354	3.54953
1589	MICRO.3588.C1	PGSC0003DMB000000132	Pot_ch08	98.5	104127	103862	Cysteine synthase	3.2535	3.19383	3.29723	3.17111	3.24653	3.4375	3.38486	3.10996	3.25339	3.28831	3.14041	3.24029	3.41955	3.31702	3.34938	3.15676	3.15116	3.211	3.26148	3.19891	3.41594	3.29301	3.26372	3.30997	3.34268	3.33869	3.03565	3.22365	3.36711	3.56147	3.08953	3.24466	3.27022	3.37474	3.14154	3.2042	3.30782	3.29827	3.27665	3.23332	3.31981	3.27166
1590	MICRO.10257.C2	PGSC0003DMB000000526	Pot_ch01	100	330806	330254	Mucin	2.26015	2.18108	2.17025	2.65658	2.18875	2.17839	2.17698	2.13644	2.12828	2.14856	2.09619	2.13186	2.25109	2.20422	2.11349	2.14441	2.22358	2.09929	2.15619	2.10123	2.12857	2.14362	2.14856	2.11554	2.24796	2.20187	2.1934	2.16204	2.19694	2.22509	2.07831	2.03526	2.1935	2.1158	2.1791	2.08476	2.15948	2.13837	2.17173	2.06178	2.20628	2.09895
1592	MICRO.15200.C1	PGSC0003DMB000000215	Pot_ch06	97.28	175342	175744	Conserved gene of unknown function	2.53912	2.54863	2.68363	2.74014	2.63115	2.49149	2.60668	2.53455	2.56809	2.5407	2.40107	2.58296	2.61201	2.60461	2.41847	2.58542	2.63834	2.58191	2.55921	2.50405	2.70488	2.62754	2.50359	2.61564	2.6757	2.52464	2.60271	2.62619	2.62707	2.6153	2.49715	2.51062	2.51799	2.41996	2.50114	2.44755	2.56979	2.39914	2.75298	2.48591	2.47454	2.60659
1594	MICRO.6972.C1	PGSC0003DMB101000060	Pot_ch01	97.27	774045	774264	MCT-1	3.04341	2.76718	2.94829	3.05414	3.04213	2.97802	3.00225	3.06314	2.84207	2.86525	2.79758	3.00138	2.95686	2.76424	2.80025	2.88259	2.80019	2.86386	2.89856	2.96573	2.84792	2.97384	2.88609	2.88797	2.95866	2.91669	3.05937	2.95102	2.9053	3.01009	2.97498	2.83464	2.83376	2.85596	2.90316	2.80473	2.95085	2.96538	2.80754	2.88205	2.87086	2.9452
1595	BF_LBCHXXXX_0037C02_T3M.SCF	PGSC0003DMB101000130	Pot_ch09	97.04	540488	539881	--	2.41538	2.59773	2.03896	2.45544	2.13871	2.16359	2.37655	2.03453	2.06489	2.03896	2.34178	2.44517	2.44015	2.30144	2.65621	2.51012	2.31831	2.32534	2.04984	2.16982	2.28397	2.13182	2.14925	2.27902	2.13212	2.37873	2.15728	2.20559	2.24636	2.45165	2.02471	2.26324	2.16741	2.04646	2.2167	2.34229	2.12175	2.16445	2.22685	2.50555	2.13819	2.49989
1596	MICRO.17653.C1	PGSC0003DMB000000298	Pot_ch09	94.18	152735	153214	DNA mismatch repair protein pms2	2.35281	2.24135	2.62395	2.41183	2.44387	2.72809	2.53853	2.63005	2.23248	2.30714	2.45202	2.41183	2.76667	2.4219	2.38091	2.35721	2.32834	2.32165	2.40756	2.26198	2.32868	2.78752	2.6927	2.29041	2.68763	2.476	2.65177	2.69375	2.38592	2.76793	2.35838	2.30335	2.40762	2.2321	2.17054	2.54704	2.3733	2.65805	2.20901	2.36452	2.55364	2.43141
1597	STMIB32TV	PGSC0003DMB000000154	Pot_ch03	94.42	948721	948113	Cytochrome P450	2.08155	2.32465	2.1736	2.31042	2.28448	2.09375	2.17647	2.23428	2.18928	2.14571	2.32685	2.33538	2.08959	2.20858	2.22224	2.12736	2.16034	2.22058	2.19617	2.34802	2.21858	2.12943	2.1844	2.38629	2.21589	2.27191	2.32095	2.27519	2.19456	2.15229	2.31003	2.20187	2.17886	2.22695	2.24186	2.27287	2.18285	2.12524	2.21791	2.24116	2.27844	2.27467
1599	MICRO.17269.C1	PGSC0003DMB000000101	Pot_ch11	98.54	1450506	1451120	WD-repeat protein	2.23636	2.75227	2.44602	2.7999	2.48681	2.8433	2.53131	2.82544	2.47525	2.83263	2.34404	2.81919	2.46733	2.812	2.28318	2.50097	2.44124	2.81742	2.49671	2.80056	2.74351	2.91174	2.52896	2.79564	2.49498	2.42701	2.49569	2.49871	2.47032	2.78672	2.84151	2.63809	2.81545	2.13409	2.72266	2.64039	2.81293	2.8108	2.37599	2.4584	2.48016	2.73845
1600	MICRO.7327.C1	PGSC0003DMB000000531	Pot_ch01	100	311321	311127	Bifunctional dihydrofolate reductase-thymidylate synthase	3.39216	3.29201	3.285	3.38173	3.50397	3.35806	3.44643	3.40843	3.38968	3.33704	3.21181	3.465	3.41817	3.21868	3.34742	3.41489	3.1903	3.42286	3.40778	3.41167	3.34542	3.44232	3.35918	3.38968	3.40569	3.29785	3.50806	3.40843	3.33262	3.3526	3.50098	3.32319	3.40871	3.31534	3.36282	3.28617	3.3193	3.40088	3.17328	3.40871	3.30097	3.40627
1601	MICRO.12020.C2	PGSC0003DMB103000051	Pot_ch04	99.84	215934	217781	Spliceosome associated protein	1.98921	2.11751	2.08706	2.0147	2.14191	2.14215	2.1541	2.04624	2.06504	2.17597	2.07619	2.10028	2.33052	2.08217	2.08908	2.0265	2.01522	2.11699	2.10908	2.15756	2.11272	2.06278	2.07117	2.10508	2.13508	2.12683	2.0028	2.15995	2.11034	2.12365	2.15138	2.0677	2.06489	2.127	2.09515	2.10466	2.09642	2.15163	2.11234	2.00045	2.14104	2.1296
1602	MICRO.10768.C1	PGSC0003DMB000000101	Pot_ch11	98.72	1357200	1358214	Conserved gene of unknown function	2.96554	3.10297	3.04374	3.00796	3.02711	3.0155	2.99236	3.02342	3.04341	3.09686	3.03884	3.09071	3.05806	2.98821	3.0863	3.07848	2.95778	3.03353	3.05195	3.0515	2.94901	3.0517	2.96002	3.03435	3.05639	2.98042	3.04714	3.04065	2.97167	2.91941	3.08066	2.90887	3.10776	2.99813	3.10676	3.03353	3.00502	3.07804	2.99072	3.03061	3.02565	2.99072
1605	MICRO.11980.C1	PGSC0003DMB000000095	Pot_ch01	97.24	231603	231920	Golgi SNARE 12 protein	3.02649	2.93356	3.03189	2.95281	3.02829	3.06673	3.08327	2.98699	3.06812	3.04925	2.91142	3.03443	3.05622	3.01275	2.97184	3.04442	3.01309	3.05702	3.0391	3.03884	3.0323	3.04298	3.00518	3.03962	3.05102	3.0584	3.00804	3.05292	3.06787	3.09791	3.00772	2.9271	3.02426	3.00812	2.90459	2.99378	2.97483	3.05075	2.97184	3.04698	3.04689	3.01714
1608	POACH10TV	PGSC0003DMB000000500	Pot_ch01	91.62	78222	77650	S-adenosyl-methionine-sterol-C-methyltransferase	2.46295	2.16653	2.41298	2.40092	2.22466	2.28448	2.26222	2.19026	2.66811	2.2128	2.10003	2.25218	2.40215	2.2275	2.11478	2.36157	2.40717	2.56739	2.24644	2.33538	2.51607	2.78911	2.42915	2.29744	2.24177	2.36396	2.21289	2.37831	2.55484	2.50037	2.19501	2.26944	1.98808	2.24619	2.10769	2.37949	2.58402	2.06969	2.3509	2.33811	2.18019	2.44192
1609	MICRO.2472.C1	PGSC0003DMB101000063	Pot_ch12	99.31	584386	583662	Polygalacturonase	2.66547	2.88831	2.76575	2.69015	2.70551	2.66223	2.71139	2.75524	2.83272	2.80795	2.80049	2.84436	2.67796	2.72367	2.74856	2.70107	2.77396	2.77037	2.73676	2.77424	2.79551	2.68056	2.69279	2.79716	2.79025	2.68755	2.8349	2.71474	2.74844	2.73485	2.81758	2.69249	2.76995	2.74548	2.86703	2.86257	2.68567	2.67295	2.75185	2.83363	2.66915	2.73759
1610	MICRO.3670.C2	PGSC0003DMB000000021	Pot_ch09	91.73	294551	294816	Prf interactor 30137	2.91247	2.07572	1.9679	2.18689	2.22235	1.93046	1.97529	2.97079	2.09963	2.81211	1.97469	2.19161	2.79843	2.8034	1.90071	1.86699	1.99732	2.09064	2.84903	2.90316	2.87583	2.86041	2.33974	2.89246	2.11159	2.79	2.80032	2.1085	2.164	2.69307	1.93495	2.75761	2.80277	2.02987	2.95656	2.76698	2.81116	1.89654	2.0699	2.82649	1.99543	2.87006
1612	MICRO.12644.C1	PGSC0003DMB000000444	Pot_ch01	98.94	159991	161114	Type-B response regulator	2.75256	2.67968	2.82268	2.72049	2.69334	2.69015	2.69477	2.68653	2.76903	2.72248	2.71533	2.73272	2.81842	2.77867	2.6422	2.74164	2.85371	2.87165	2.71787	2.81603	2.84338	2.83181	2.7478	2.7621	2.76835	2.73377	2.67213	2.77396	2.73953	2.69805	2.8018	2.62892	2.7453	2.69691	2.74864	2.77319	2.73696	2.71297	2.78599	2.74504	2.74472	2.71818
1621	STMJM32TV	PGSC0003DMB102000083	Pot_ch02	95.39	455925	455560	DNA mismatch repair protein muts2	2.80597	2.85554	2.62183	2.58707	2.83429	2.64542	2.80286	2.53959	2.68712	2.6611	2.79584	2.74561	2.83915	2.80762	2.67021	2.71826	2.65263	2.54722	2.85422	2.82149	2.88051	2.7674	2.58642	2.80413	2.6602	2.78217	2.68079	2.71249	2.57712	2.68613	2.83152	2.58013	2.56684	2.8004	2.86801	2.77342	2.65673	2.61894	2.75113	2.62851	2.71958	2.55333
1623	cSTA4D23TH	PGSC0003DMB000000154	Pot_ch03	99.12	71135	71247	Tripeptidyl peptidase II	2.56201	2.4681	2.59013	2.44021	2.478	2.51468	2.47823	2.39675	2.50651	2.54827	2.43094	2.44653	2.67162	2.47838	2.57605	2.46893	2.44134	2.50976	2.41406	2.5099	2.67035	2.57311	2.4818	2.55677	2.5425	2.55163	2.30393	2.52398	2.58013	2.59684	2.3352	2.44285	2.43195	2.63406	2.37931	2.46893	2.45014	2.51087	2.5001	2.42052	2.58841	2.60759
1627	MICRO.9780.C1	PGSC0003DMB000000085	Pot_ch02	95.71	1686381	1687068	Transcription factor APFI	3.04748	3.16736	3.0883	3.02279	3.19502	3.05414	3.08161	3.11859	3.03591	3.19679	3.02517	2.97708	3.13287	3.07812	3.11148	3.14654	2.99813	2.97476	3.26486	3.15144	3.03513	3.06896	2.96892	3.09121	2.9465	3.07753	3.1016	3.0255	2.98741	3.28245	3.26774	3.16397	3.05968	3.0663	3.03257	3.12018	3.0847	3.0973	3.00629	3.09169	3.12439	3.01803
1628	MICRO.553.C1	PGSC0003DMB000000004	Pot_ch02	99.55	2919953	2919510	Serine-type peptidase	3.71132	4.02052	3.80363	3.73752	3.84207	3.73724	3.60243	3.77964	3.93167	3.88603	4.04916	3.81858	3.71107	3.72978	3.98237	3.79901	3.91607	3.81554	3.77126	3.80767	3.84831	3.67752	3.73698	3.85918	3.66835	3.75914	3.72387	3.82113	3.80021	3.79392	3.85016	3.8143	3.8398	3.8234	4.03321	3.8234	3.7888	3.75541	3.75762	3.79713	3.73177	3.80922
1629	MICRO.3637.C1	PGSC0003DMB000000017	Pot_ch11	97.22	3009617	3010185	Sas10/Utp3 family protein	2.66206	2.75547	2.68128	2.67585	2.61752	2.8579	2.77796	2.61586	2.59759	2.76187	2.60797	2.73804	2.91568	2.6452	2.54489	2.58603	2.6419	2.70371	2.68201	2.60993	2.97227	2.71447	2.68165	2.62251	2.58128	2.67575	2.43745	2.67295	2.8585	2.91988	2.50538	2.88687	2.73741	2.76769	2.61067	2.85466	2.61926	2.78653	2.62734	2.75113	2.74373	2.78275
1630	SDBN006J11u.scf	PGSC0003DMB000000048	Pot_ch08	100	172356	171941	Conserved gene of unknown function	2.31168	2.05831	2.26698	2.45402	2.61711	2.2996	2.32117	2.53055	2.40899	2.48692	2.34186	2.39216	2.41707	2.32126	2.28324	2.50912	2.31237	2.41926	2.55203	2.21619	2.06504	2.27959	2.53499	2.38443	2.30542	2.13347	2.5517	2.6488	2.10588	2.43699	2.35464	2.51391	2.54482	2.33052	2.31685	2.41024	2.20882	2.35775	1.94302	2.29761	2.49323	2.46458
1631	MICRO.845.C1	PGSC0003DMB000000644	SL2.10ch09	100	78962	78804	Alpha-glucan phosphorylase, H isozyme	2.55862	2.65978	2.45195	2.59542	2.56705	2.61966	2.433	2.41151	2.84726	2.68045	2.85392	2.62305	2.60371	2.49981	2.95603	2.37621	2.60028	2.65411	2.44328	2.71004	2.58504	2.37824	2.29261	2.57105	2.47218	2.59783	2.47463	2.42146	2.45208	2.6047	2.55217	2.56414	2.61809	2.76975	2.77309	2.6656	2.49692	2.59994	2.3599	2.69015	2.48514	2.59095
1634	MICRO.403.C3	PGSC0003DMB000000008	Pot_ch10	96.28	3443494	3442775	Methionine synthase	4.26954	3.99805	4.36395	4.31058	4.28772	4.3931	4.45817	4.3931	4.40223	4.32217	4.09339	4.30948	4.3563	4.41321	4.26181	4.36395	4.3031	4.40634	4.48524	4.34488	4.37108	4.3601	4.365	4.37243	4.44496	4.45991	4.16776	4.45057	4.44639	4.38691	4.16243	4.49155	4.37376	4.34707	4.13552	4.3601	4.25538	4.50542	4.321	4.42131	4.54437	4.49663
1635	MICRO.5359.C1	PGSC0003DMB000000133	Pot_ch11	96.84	278711	279023	F-box family protein	2.0817	2.11834	2.15527	2.12995	2.14777	2.19423	2.0728	2.09524	2.206	2.14582	2.15799	2.18216	2.25306	2.05436	2.13005	2.13932	2.1683	2.12785	2.1776	2.08679	2.10177	2.08841	1.98436	2.05192	2.16773	2.13399	2.07576	2.12663	2.14277	2.19823	2.01679	2.02263	2.17343	2.17979	2.22509	2.15064	2.04014	2.14522	2.12446	2.18454	2.18025	2.14925
1636	MICRO.1081.C22	PGSC0003DMB000000194	Pot_ch10	99.67	151138	151440	Gene of unknown function	2.24313	2.73198	2.36873	2.33932	2.29872	2.39813	2.53906	2.36546	2.68439	2.63643	2.42911	2.54382	2.33447	2.68708	2.709	2.49692	2.65906	2.49906	2.34084	2.32067	2.52679	2.44585	2.24879	2.46662	2.1996	2.28364	2.57743	2.28343	2.41687	2.43153	2.31816	2.53637	2.67017	2.30144	2.52112	2.35576	2.5534	2.60109	2.50745	2.64792	2.3133	2.49081
1637	MICRO.12572.C1	PGSC0003DMB101000204	Pot_ch05	98.99	354007	354499	UDP-N-acetylglucosamine transporter	2.80292	3.02631	2.9379	2.85976	2.9047	2.87873	2.92982	2.72015	2.94361	2.97452	2.87828	2.81628	2.8239	2.80573	2.94627	2.79101	2.9124	2.87575	2.75979	2.79709	2.89348	2.93601	2.84263	3.00001	2.89385	2.9124	3.01116	2.88259	2.71369	2.78155	2.75979	2.96742	2.78003	2.75737	2.99767	2.83326	2.76029	2.74082	2.7874	2.92586	2.89073	2.74698
1639	POCA474TV	PGSC0003DMB000000292	Pot_ch08	92.62	462978	463126	EREBP-4	2.61611	2.27593	2.27844	2.36046	2.43907	2.45565	2.61681	2.40553	2.51299	2.51012	2.482	2.62876	2.47162	2.48843	2.17737	2.18351	2.47711	2.38368	2.403	2.1867	2.2396	2.35893	2.15803	2.23925	2.52362	2.70346	2.15806	2.24535	2.52281	2.26493	2.47965	2.43327	2.07763	2.44134	2.21055	1.69543	2.63663	2.45746	2.57028	2.49955	2.15858	2.42543
1642	MICRO.9421.C2	PGSC0003DMB000000131	Pot_ch11	97.31	913709	914078	Ribosomal protein	3.95643	3.74273	3.91559	3.84728	4.02483	4.02985	4.02985	3.87215	3.87101	3.82113	3.64953	3.85205	4.05091	3.95215	3.69029	3.94426	3.86291	3.84907	3.9395	3.89391	3.94303	4.05091	4.04072	3.94923	3.97274	3.93857	4.03151	4.08749	3.99358	4.18549	3.84281	3.94969	3.87399	3.81592	3.60961	3.19828	3.99303	3.97087	3.95356	3.79002	3.98098	3.91485
1643	bf_lbchxxxx_0055h05.t3m.scf	PGSC0003DMB000000072	Pot_ch05	97.12	2022246	2022689	--	2.84596	2.60242	2.6029	2.5562	2.68848	2.60752	2.55032	2.05797	2.40464	2.68213	2.46302	2.874	2.17369	2.09752	2.49143	1.97096	2.18324	2.47067	2.31795	2.69041	2.55672	2.6952	2.80428	2.54852	2.79031	2.52211	2.79528	2.86794	2.49087	2.7178	2.75882	2.76513	2.78466	2.55203	2.63423	2.0028	2.40162	2.73329	2.40308	2.71346	2.75426	2.1437
1645	bf_mxlfxxxx_0020b10.t3m.scf	PGSC0003DMB000000550	Pot_ch06	95.39	198789	198344	Calcium-binding allergen Ole e 8	2.76672	2.89657	2.6837	2.76883	2.74209	2.29657	2.46351	2.76266	2.658	2.78466	2.72308	2.79868	2.30707	2.38197	2.87769	2.46372	2.67598	2.56631	2.41828	2.91331	2.69762	2.69443	2.3808	2.54087	2.62454	2.83117	2.92302	2.41219	2.50734	2.76799	2.88449	2.84002	2.52793	2.83571	2.52746	2.40835	2.3846	2.85453	2.5991	2.53574	2.50206	2.82487
1646	MICRO.8127.C1	PGSC0003DMB000000213	Pot_ch04	99.05	679630	677534	GRAS6	2.55677	2.67847	2.56163	2.53637	2.55243	2.53807	2.54554	2.56911	2.56895	2.51122	2.60805	2.53845	2.55914	2.56372	2.54722	2.65703	2.63357	2.47684	2.53654	2.59625	2.61204	2.53311	2.4695	2.63251	2.54986	2.53473	2.62299	2.51152	2.50333	2.58094	2.57012	2.27689	2.46789	2.5585	2.61346	2.51309	2.41721	2.52104	2.64097	2.54996	2.53964	2.56017
1647	MICRO.5934.C1	PGSC0003DMB000000021	Pot_ch09	98.52	2891801	2892205	Geranyl geranyl pyrophosphate synthase	2.57466	2.47447	2.46887	2.51017	2.50037	2.56328	2.50279	2.32791	2.58441	2.50085	2.40117	2.46255	2.61204	2.39228	2.59375	2.44043	2.39306	2.51592	2.45412	2.4774	2.54554	2.61957	2.44634	2.47067	2.52087	2.53151	2.4798	2.53995	2.4798	2.57921	2.47914	2.4946	2.32894	2.52594	2.51627	2.04624	2.55051	2.35435	2.40798	2.4939	2.43863	2.49955
1648	bf_mxflxxxx_0061f12.t3m.scf	PGSC0003DMB000000157	Pot_ch07	95.3	1374020	1374594	Chaperonin 21	2.88058	3.01654	3.04673	2.91955	2.90757	2.89911	2.85346	2.81703	3.03935	3.06997	3.09775	2.88621	2.99139	3.06714	3.07947	2.90852	3.02049	2.84189	2.99869	2.97504	3.10989	2.97274	2.89335	2.99147	2.91463	3.00395	2.8413	2.95552	2.94712	2.92152	2.92638	2.93319	2.96637	3.09012	3.04323	2.84596	2.82156	2.94753	2.86041	3.05395	2.989	2.93463
1649	MICRO.3400.C1	PGSC0003DMB000000290	Pot_ch01	99.18	786915	787157	Skp1	2.5867	2.63095	2.58377	2.43634	2.56891	2.605	2.45488	2.39039	2.60848	2.61758	2.60759	2.51468	2.50717	2.51082	2.6379	2.51912	2.65349	2.58906	2.44442	2.45165	2.69169	2.58732	2.55281	2.5262	2.43943	2.5554	2.4669	2.58028	2.58687	2.49679	2.5387	2.48254	2.50798	2.46604	2.46317	2.4607	2.47711	2.52999	2.62162	2.58106	2.50213	2.44236
1652	MICRO.540.C1	PGSC0003DMB000000131	Pot_ch11	98.4	1098062	1097499	SKIP5	3.32341	3.46074	3.39456	3.37118	3.44749	3.33968	3.33882	3.29037	3.44541	3.40324	3.43689	3.43647	3.54134	3.35322	3.48449	3.41414	3.37016	3.35419	3.42435	3.44393	3.45313	3.37918	3.3011	3.40856	3.38146	3.38678	3.4208	3.37581	3.38173	3.33869	3.44783	3.35673	3.42022	3.37261	3.51639	3.40538	3.29517	3.36158	3.40586	3.41609	3.35225	3.3378
1653	MICRO.6095.C1	PGSC0003DMB000000056	Pot_ch12	98.98	540726	540531	Ribosomal RNA small subunit methyltransferase B	2.08836	2.05843	2.15342	2.04432	2.13551	2.23598	2.24547	2.0385	2.10177	2.17275	2.09431	2.15751	2.4464	2.10542	2.18739	2.12124	2.01533	2.16544	2.25353	2.20103	2.25739	2.28841	2.13538	2.23624	2.08144	2.17574	2.06119	2.18724	2.17923	2.28052	2.15527	2.13007	2.16528	2.14472	2.12348	2.14542	2.26033	2.24971	2.13682	2.06909	2.17665	2.10864
1654	MICRO.17808.C1	PGSC0003DMB000000149	Pot_ch10	98.13	600026	600614	Neighbor of COX4	2.60784	2.61593	2.29472	2.54905	2.78772	2.66573	2.80686	2.64401	2.51485	2.59465	2.65055	2.75903	2.57677	2.62613	2.65055	2.79025	2.56824	2.52884	2.3599	2.37859	2.66342	2.63267	2.41244	2.29316	2.60852	2.30795	2.67128	2.4459	2.73001	2.35354	2.68699	2.75637	2.5519	2.26548	2.52601	2.46191	2.54924	2.64424	2.2711	2.73382	2.38635	2.78155
1656	MICRO.9034.C1	PGSC0003DMB000000016	Pot_ch04	99.52	340145	340771	Strictosidine synthase	2.93168	2.53985	2.7771	2.91414	2.84243	2.83049	2.87713	2.59026	2.98004	2.85755	2.67522	2.82621	2.99147	2.64051	2.6563	2.75426	2.75766	2.84882	2.92459	2.97201	2.93291	3.06047	2.8934	2.72989	2.66099	2.77417	2.78672	2.9837	2.93275	2.95942	2.7367	2.90757	2.57057	2.80878	2.76604	2.68274	3.12018	2.73246	2.70604	2.94984	2.75284	2.84158
1657	MICRO.12500.C1	PGSC0003DMB000000209	Pot_ch06	99.78	609424	609872	Conserved gene of unknown function	2.93303	3.00097	2.89939	2.91276	2.99783	2.83706	2.87337	2.98598	2.99221	2.9778	2.92361	3.03927	3.06778	2.95085	2.84269	2.89803	2.84372	2.95686	2.89194	2.98917	2.97201	2.98829	2.83797	3.03395	2.86014	2.96105	3.01591	2.89328	2.85453	3.05486	2.91352	2.8993	2.92638	2.98542	3.00835	2.90009	2.9412	2.90054	2.96229	2.98208	2.99805	3.02071
1659	MICRO.15634.C1	PGSC0003DMB000000004	Pot_ch02	99.8	2333475	2333970	Uncharacterized ACR, COG1565 family protein	2.3144	2.23388	2.13186	2.30156	2.29994	2.27643	2.38972	2.27698	2.13527	2.25341	2.20504	2.28906	2.51938	2.08727	2.2349	2.14451	2.07863	2.26571	2.26669	2.30562	2.29619	2.27965	2.26256	2.27616	2.31309	2.25853	2.31379	2.29977	2.22158	2.37848	2.30765	2.27295	2.29046	2.19033	2.23549	2.17437	2.24313	2.30902	2.22439	2.26646	2.27	2.26381
1666	STMGD40TV	PGSC0003DMB000000073	Pot_ch01	95.06	1963140	1962334	Pentatricopeptide repeat-containing protein	2.44139	2.30664	2.33522	2.40334	2.47081	2.33947	2.42379	2.4566	2.32887	2.31357	2.32587	2.41187	2.36823	2.34272	2.2833	2.31309	2.33598	2.41655	2.39491	2.41616	2.34941	2.51261	2.35664	2.38771	2.42173	2.34105	2.42915	2.39216	2.3391	2.39571	2.31464	2.30341	2.34604	2.22704	2.35151	2.29295	2.32652	2.42675	2.28239	2.33418	2.36142	2.35016
1670	STMHO23TV	PGSC0003DMB000000315	Pot_ch06	92.5	351720	351241	Polypyrimidine tract binding protein	2.32369	2.33677	2.27484	2.68812	2.25381	2.34883	2.34435	2.22141	2.29333	2.35464	2.34194	2.29865	2.39135	2.32472	2.2182	2.21975	2.22362	2.31733	2.2715	2.2964	2.34045	2.35682	2.27887	2.29572	2.23146	2.31206	2.16982	2.24689	2.34233	2.42543	2.27329	2.2292	2.28721	2.29157	2.18351	2.23737	2.31898	2.38116	2.38209	2.25506	2.31737	2.27156
1671	MICRO.6267.C1	PGSC0003DMB000000026	Pot_ch03	100	2008438	2009225	Conserved gene of unknown function	3.16123	2.81107	3.01714	3.08805	3.20079	3.1285	3.2032	3.07855	2.97007	3.03174	2.83238	3.08223	3.11005	3.06962	2.87268	3.04933	2.91948	3.09334	3.19667	3.10403	3.01689	3.17887	3.08141	2.94557	3.11362	3.04272	3.20773	3.20564	3.00264	3.16153	3.16212	3.00657	3.02164	2.90454	2.89392	2.88867	3.08912	3.1017	2.92302	2.99062	3.12939	3.0931
1673	bf_ivrootxx_0054h06.t3m.scf	PGSC0003DMB000000290	Pot_ch01	99.21	721507	721757	DNA binding protein	2.73221	2.66514	2.71091	2.96461	2.80481	2.81482	2.94016	2.78934	2.88276	2.87984	2.69028	2.85746	2.90581	2.6982	2.92067	2.82095	2.49906	2.95993	2.70776	2.77351	2.81925	2.76224	2.86242	2.88319	2.81369	2.89462	2.50271	2.81957	2.7856	2.87243	2.91979	2.96876	2.91762	2.92903	2.70399	3.00242	2.93203	2.86272	2.72261	3.01641	2.86479	2.81919
1674	STMCQ52TV	PGSC0003DMB000000035	Pot_ch01	98.45	68376	68697	Vesicle-associated membrane protein	2.60582	2.44413	2.55509	2.81689	2.6485	2.60383	2.68848	2.66514	2.5479	2.6348	2.45617	2.6021	2.58608	2.54438	2.49478	2.63106	2.49177	2.60601	2.61282	2.69399	2.58446	2.59508	2.6041	2.61957	2.63759	2.56537	2.6722	2.68087	2.58408	2.62805	2.71437	2.57012	2.64823	2.61201	2.54897	2.54037	2.62566	2.64294	2.54399	2.58464	2.66919	2.63627
1676	MICRO.8994.C1	PGSC0003DMB000000184	Pot_ch04	99.41	263514	264366	Serine/threonine-protein kinase PBS1	3.77126	3.8169	3.85555	3.75405	3.70872	3.65438	3.66859	3.81359	3.84141	3.89242	3.73148	3.90519	3.78307	3.81988	3.77572	3.89433	3.82304	3.87542	3.80304	3.87067	3.88082	3.8699	3.74017	3.84378	3.78383	3.74601	3.71202	3.80704	3.82807	3.72697	3.92843	3.78079	3.90597	3.8733	3.95401	3.79485	3.72596	3.86957	3.79168	3.91033	3.87215	3.86423
1677	MICRO.4581.C1	PGSC0003DMB000000103	Pot_ch05	97.96	291486	291730	Rubisco subunit binding-protein beta subunit, rubb	3.10239	2.94235	2.99891	3.14863	3.13831	2.98821	3.16676	2.96105	2.98012	3.01365	3.08075	3.23199	3.14455	2.99813	3.07617	3.02601	2.9513	3.13567	3.07937	3.08689	3.15835	3.05605	3.00249	2.92655	3.01373	2.99343	3.05872	3.18046	3.06076	3.14291	2.98459	2.99426	3.05903	3.04254	3.01275	3.00781	3.18131	3.09334	3.06787	3.07083	3.04007	3.16123
1678	MICRO.13162.C1	PGSC0003DMB000000217	Pot_ch11	96.66	1029476	1028671	DNA binding / nucleic acid binding / protein binding / zinc ion binding	2.3707	2.51243	2.45767	2.76238	2.54314	2.5679	2.41072	2.41962	2.53364	2.50177	2.56477	2.51012	2.6498	2.46841	2.45445	2.40636	2.46168	2.57352	2.49929	2.53186	2.51453	2.50333	2.41912	2.516	2.37805	2.4818	2.31986	2.4866	2.40835	2.5048	2.54874	2.42954	2.49886	2.4877	2.4774	2.46901	2.50258	2.52272	2.46215	2.44201	2.46418	2.48574
1679	bf_mxlfxxxx_0071g12.t3m.scf	No Significant Hit	#N/A	NA	NA	NA	TMV resistance protein N	1.71233	2.41655	1.73888	2.54667	1.76939	2.34468	2.25359	2.37881	2.40717	2.44373	1.96904	1.76537	1.78436	1.82779	1.73218	2.30552	2.44788	2.28448	2.37383	1.80192	2.34326	1.74612	1.77906	2.29576	2.2938	1.81576	2.39956	1.8179	2.38955	1.75923	1.82779	2.24375	2.31637	2.43704	2.28016	1.72436	2.2847	2.36405	2.30137	2.34529	1.74323	2.37391
1683	BF_TUBSXXXX_0021D05_T3M.SCF	PGSC0003DMB000000281	Pot_ch08	92.98	575931	575557	KOM	2.51252	2.65984	2.68101	2.54752	2.5982	2.7136	2.68434	2.6	2.66717	2.71346	2.52229	2.70468	2.72753	2.70614	2.6029	2.63467	2.67196	2.73592	2.64437	2.79079	2.74856	2.63838	2.61407	2.76527	2.54391	2.68641	2.55577	2.58776	2.73944	2.75096	2.72117	2.58596	2.65148	2.68266	2.68022	2.66176	2.62653	2.7488	2.62782	2.70247	2.7329	2.66832
1685	MICRO.11070.C1	PGSC0003DMB000000069	Pot_ch05	95.21	1432540	1432991	Acidic endochitinase	1.66168	3.96986	2.93983	2.581	2.58835	1.71102	3.10536	2.5479	2.66514	1.69254	1.6397	1.68839	1.70908	2.91506	1.66168	1.68162	2.41529	2.64759	1.7085	1.71653	2.65483	1.68086	2.57331	3.34081	1.70624	1.71356	4.19275	2.43272	1.65962	1.71882	3.01158	1.65476	1.68086	3.49055	1.6811	1.6766	1.6707	2.88966	1.71168	2.69827	2.47014	2.86655
1687	BF_LBCHXXXX_0009C02_T3M.SCF	PGSC0003DMB101000002	Pot_ch04	97.41	443080	442734	Conserved gene of unknown function	2.57622	2.8413	2.5337	2.71787	2.48934	2.57378	2.57274	2.82857	2.29817	2.85412	2.59203	2.53906	2.47946	2.53885	2.96254	2.75077	2.20439	2.19279	2.23767	2.70845	2.79703	2.46336	2.60578	2.57199	2.69613	2.48583	2.56961	2.6533	2.10592	2.23678	2.72879	2.67184	2.58291	2.80262	2.92964	2.57137	2.33974	2.19515	2.34435	2.70472	2.27007	2.85246
1691	MICRO.200.C2	PGSC0003DMB000000330	Pot_ch04	98.61	495939	494930	Homoserine kinase	2.63927	2.3178	2.46378	2.41824	2.50279	2.62486	2.74524	2.50734	2.48243	2.50542	2.24041	2.4704	2.63727	2.57667	2.39765	2.57671	2.3233	2.51791	2.58413	2.57909	2.57689	2.5517	2.51446	2.48088	2.65077	2.54827	2.5451	2.5215	2.51818	2.73051	2.52935	2.4464	2.44863	2.50333	2.34413	2.47787	2.51297	2.57255	2.37848	2.48487	2.56095	2.53232
1693	bf_mxlfxxxx_0036h08.t3m.scf	PGSC0003DMB000000004	Pot_ch02	90.7	2452786	2452626	BRASSINOSTEROID INSENSITIVE 1-associated receptor kinase 1	2.69127	2.84166	2.80934	2.72641	2.64861	2.63115	2.77365	2.80322	2.8217	2.82021	2.80623	2.83983	2.75395	2.79996	2.72428	2.77424	2.80359	2.82492	2.68346	2.65819	2.80573	2.79765	2.76206	2.77599	2.71362	2.66206	2.73768	2.69552	2.73144	2.697	2.84158	2.73944	2.79796	2.78784	2.84978	2.89856	2.70541	2.80428	2.70872	2.83448	2.75034	2.78279
1694	POCA687TV	PGSC0003DMB103000051	Pot_ch04	92.25	217904	218290	Spliceosome associated protein	2.3901	2.34139	2.34173	2.33222	2.24313	2.3396	2.41077	2.3135	2.32966	2.35317	2.35199	2.30268	2.44139	2.38202	2.33745	2.34186	2.30486	2.29813	2.32557	2.2862	2.28132	2.3548	2.33147	2.31564	2.43745	2.33099	2.28977	2.32021	2.31491	2.37773	2.26538	2.31476	2.2773	2.36741	2.24891	2.33132	2.3594	2.33423	2.31789	2.30341	2.3615	2.39216
1696	STDB003I07u.scf	PGSC0003DMB000000154	Pot_ch03	94.12	712642	712861	3-hexulose-6-phosphate isomerase	2.77371	1.96851	1.91049	2.00904	1.82779	2.7617	2.86206	2.95249	2.82788	2.83579	1.91976	1.92522	2.7824	2.81317	2.01907	1.83783	2.8918	2.87746	2.80741	1.82224	1.82289	1.97433	2.25619	1.86118	1.91924	2.05728	3.014	1.96041	1.92662	2.77037	2.93064	2.76374	2.86923	1.8192	2.9539	1.83181	2.83983	2.78659	2.85021	2.83685	1.97722	1.87279
1697	MICRO.15340.C1	PGSC0003DMB000000133	Pot_ch11	97.84	600286	599871	Cyclin A1	3.22395	2.16065	2.87588	2.91094	3.10457	3.02956	3.07304	3.01214	2.67688	2.87165	2.13555	3.06584	3.07804	2.55936	2.4221	3.00502	2.2996	3.01072	3.0584	2.96945	2.74262	3.15969	3.04631	2.78842	3.11425	2.81537	2.99479	3.0883	2.85392	2.98395	3.11219	3.00697	2.97345	2.7467	2.77183	2.77643	3.01365	3.00767	2.44909	2.82142	3.0737	3.1712
1705	072F06AF.esd	PGSC0003DMB000000412	Pot_ch01	98.95	482687	482023	Phospholipase A22	3.00835	3.7257	3.28772	3.28107	3.17628	3.18356	3.0115	3.26904	3.39888	3.39901	3.65879	3.33425	3.12394	3.15835	3.50311	3.21845	3.33285	3.25251	3.23813	3.33087	3.3703	2.98664	3.071	3.4249	3.15313	3.19114	3.16666	3.09391	3.29621	3.20261	3.41115	3.1327	3.45057	3.15492	3.69587	3.29201	3.03981	3.17276	3.23586	3.45177	3.24685	3.24634
1706	bf_arrayxxx_0069h10.t3m.scf	PGSC0003DMB000000215	Pot_ch06	92.45	615313	615156	Conserved gene of unknown function	2.14896	2.24824	2.42412	2.03021	2.124	1.82415	2.04744	2.09479	1.92361	1.93104	1.86373	2.07148	2.26408	2.21177	1.98	2.08532	2.30836	1.94972	1.99063	2.5244	2.17895	2.31685	2.00606	2.39807	2.08155	2.6585	2.22707	2.10558	2.44517	1.99595	1.97187	2.10476	2.08873	2.24395	2.02826	2.35251	1.96177	2.1414	2.86349	2.01566	2.15383	2.02104
1708	bf_mxlfxxxx_0008d08.t3m.scf	PGSC0003DMB000000133	Pot_ch11	98.19	1146696	1146143	Sentrin/sumo-specific protease	3.37248	3.37434	3.3064	3.34068	3.36295	3.30123	3.30489	3.3703	3.39533	3.35063	3.37827	3.4231	3.4014	3.32293	3.34294	3.38628	3.36919	3.39561	3.3736	3.39698	3.29753	3.40438	3.33482	3.36563	3.37543	3.28064	3.38092	3.36526	3.29886	3.22936	3.4615	3.38525	3.42449	3.3368	3.42634	3.3843	3.30827	3.34521	3.30771	3.36108	3.32293	3.38025
1713	MICRO.12068.C2	PGSC0003DMB000000250	Pot_ch07	99.17	146199	147278	Uro-adherence factor A	2.47674	2.60098	2.66304	2.52296	2.46238	2.74797	2.68665	2.42299	2.76856	2.63574	2.57204	2.36366	2.71075	2.73621	2.64145	2.58157	2.76806	2.4669	2.67972	2.54449	2.83357	2.48232	2.48823	2.61926	2.5742	2.55898	2.61764	2.56209	2.72618	2.65364	2.45099	2.41776	2.45119	2.67904	2.2836	2.54924	2.57147	2.66006	2.66168	2.52023	2.63615	2.54713
1714	bf_mxflxxxx_0035c02.t3m.scf	PGSC0003DMB102000099	Pot_ch02	91.44	592049	592463	Arogenate/prephenate dehydratase	2.89498	2.59226	2.77621	2.7713	2.75332	2.69341	2.90113	2.7061	2.64419	2.81603	2.37199	2.68793	2.73867	2.78698	2.77599	2.84751	2.60993	2.62788	2.73938	2.70912	2.62883	2.89171	2.82768	2.79169	2.87997	2.62134	2.90025	2.88805	2.63777	2.74187	2.90032	2.88737	2.87812	2.62264	2.52248	2.57352	2.66525	2.76374	2.69774	2.83455	2.88928	2.7172
1716	MICRO.5265.C3	PGSC0003DMB000000102	Pot_ch07	97.99	836	1133	Aminotransferase family protein	2.75494	3.27789	2.9704	3.21807	3.19639	2.89478	3.13345	3.20026	3.26115	2.97274	2.9077	2.93291	3.21713	2.92766	2.98807	3.21868	3.28055	3.15423	2.84986	3.19808	3.22999	2.86667	2.84325	3.27	3.2033	2.98183	3.20825	2.87646	2.98417	2.8596	3.17177	3.19961	2.99181	2.96448	2.94267	3.19162	3.10914	3.25901	3.28411	3.24859	2.93711	2.96711
1717	cSTB29A11TH	PGSC0003DMB000000095	Pot_ch01	100	75876	75714	Arginase 2	2.09468	2.48029	2.5863	2.51505	2.71412	2.06119	2.64961	2.74722	2.87925	2.43971	2.26471	3.0323	2.10234	2.76217	2.06042	3.06055	3.2536	3.29494	2.14673	2.36296	2.23163	3.20026	2.70003	2.18216	2.53689	2.34197	2.86413	2.62048	2.61819	2.43372	2.83545	2.69186	2.98747	2.72293	2.555	2.08486	2.67098	2.83333	3.09189	2.67041	2.57848	2.90091
1718	MICRO.14782.C2	PGSC0003DMB000000055	Pot_ch03	98.58	1149595	1148683	Afc	2.01053	2.27178	2.22984	2.04244	2.21955	2.15345	2.10725	1.9679	2.17617	2.15211	2.24048	2.21413	2.27119	2.19026	2.25961	2.13942	2.2447	2.15669	2.20087	2.20384	2.33288	2.12332	2.06576	2.20691	2.13891	2.14104	2.15732	2.21784	2.19485	2.16246	2.17221	2.20191	2.20117	2.2064	2.23228	2.21637	2.10558	2.18922	2.35226	2.09468	2.17674	2.09908
1719	MICRO.3508.C6	PGSC0003DMB102000083	Pot_ch02	97.53	1545148	1544421	Suberization-associated anionic peroxidase	2.50837	3.06608	2.76266	2.68135	2.59052	2.47067	2.75292	2.5759	2.52949	2.64565	2.67286	2.70425	2.63868	2.7765	2.66217	2.81086	2.60401	2.48831	2.53906	2.61696	2.63809	2.76575	2.60724	2.97856	2.57235	2.6485	2.80852	2.47796	2.37315	2.25933	2.86124	2.79161	2.70478	2.69574	2.83881	2.73944	2.25853	2.53114	2.8815	2.75583	2.66782	2.44744
1720	SDBN005N04u.scf	PGSC0003DMB000000048	Pot_ch08	95.64	1992261	1992556	ATP binding protein	2.16143	2.36778	2.24375	2.25865	2.25871	2.15777	2.24554	2.26994	2.17929	2.22254	2.36285	2.31205	2.14956	2.24667	2.25033	2.20968	2.22212	2.09515	2.25725	2.18425	2.13137	2.12981	2.21066	2.30428	2.20574	2.21769	2.37985	2.23525	2.18241	2.17249	2.27528	2.24916	2.28151	2.23758	2.38405	2.22133	2.14284	2.30029	2.26625	2.22594	2.26387	2.23619
1721	MICRO.4719.C1	PGSC0003DMB000000026	Pot_ch03	97.85	770540	771047	Membrane protein PB1A10.07c	3.80465	4.0326	3.7787	3.75676	3.96113	3.94303	3.89093	3.762	4.06014	3.99646	4.20431	3.7802	3.76174	3.79649	4.11167	3.74273	4.0545	3.95643	3.71547	3.92715	3.81136	3.79392	3.61159	4.09085	3.93346	3.72192	3.88642	3.69493	3.93548	3.89703	3.77964	3.93385	3.77186	4.01694	4.00411	4.04472	3.59924	3.98189	3.76504	4.00149	3.6893	3.72863
1724	bf_slmwxxxx_0013a10.t3mb.scf	PGSC0003DMB000000150	Pot_ch06	93.8	692514	692776	Conserved gene of unknown function	3.41088	3.47711	3.37078	3.30204	3.40438	3.41698	3.32481	3.34058	3.40737	3.4622	3.37447	3.35906	3.50591	3.42582	3.40981	3.46906	3.33098	3.35999	3.42724	3.35432	3.4006	3.42404	3.36674	3.41502	3.38186	3.31103	3.31154	3.4384	3.3441	3.35026	3.38202	3.38654	3.40153	3.3813	3.4314	3.06735	3.35238	3.40036	3.26471	3.41739	3.43674	3.45057
1725	MICRO.1112.C1	PGSC0003DMB000000180	Pot_ch06	95.94	234879	235390	Conserved gene of unknown function	1.85043	2.22489	2.09397	2.15907	1.86505	1.95086	2.04754	1.92873	2.08873	2.25076	2.46509	1.91623	2.06687	2.49825	2.16333	1.96423	2.05583	1.82224	1.98071	2.13755	2.05973	1.87482	1.74127	2.04595	1.84845	2.05748	2.18129	1.86245	2.14592	1.99102	2.07251	1.85636	1.98045	2.2479	1.82102	1.75994	1.95374	2.03225	2.23191	1.93965	1.96965	1.99993
1726	MICRO.2895.C1	PGSC0003DMB000000008	Pot_ch10	99.55	3984831	3985720	Conserved gene of unknown function	2.10968	2.40566	2.37998	2.14311	2.21958	2.25187	2.17385	2.14936	2.3511	2.16508	2.42915	2.22767	2.39004	2.23992	2.13007	2.23649	2.42865	2.36285	2.18454	2.2679	2.45939	2.26026	2.10014	2.41545	2.23588	2.35458	2.13579	2.1844	2.36984	2.13555	2.16135	2.18762	2.29858	2.21134	2.43288	1.97257	2.0926	2.18037	2.5781	2.28052	2.20761	2.04158
1727	MICRO.1493.C1	PGSC0003DMB000000127	Pot_ch03	98.91	341387	341662	Nucleic acid binding protein	2.23876	2.35426	2.40482	2.33501	2.39587	2.42216	2.30821	2.26803	2.4186	2.37453	2.35783	2.35676	2.58616	2.36919	2.3748	2.33561	2.35302	2.42795	2.39498	2.45959	2.44984	2.43783	2.37218	2.45051	2.30832	2.44762	2.30401	2.39402	2.43402	2.43649	2.32685	2.39818	2.38972	2.36198	2.30164	2.18536	2.36599	2.43547	2.40566	2.38565	2.37036	2.34796
1729	bf_cswbxxxx_0003f11.t3m.scf	PGSC0003DMB000000219	Pot_ch03	100	90234	89931	Protein yippee	3.18378	3.55876	3.30863	3.35405	3.42582	3.29155	3.2928	3.4186	3.36387	3.39481	3.50184	3.48434	3.31968	3.20651	3.37349	3.34938	3.32103	3.30046	3.31656	3.35211	3.27214	3.24137	3.3655	3.40939	3.31428	3.32206	3.4898	3.38663	3.30663	3.23761	3.49927	3.43719	3.44567	3.30282	3.69796	2.22898	3.32218	3.28794	3.38173	3.38833	3.26936	3.29712
1732	TBSK03576FB12.t3m.scf	PGSC0003DMB101000060	Pot_ch01	96	1223126	1223053	Calreticulin	3.33704	2.79273	3.23292	3.20612	3.20471	3.31211	3.37672	3.17775	3.00835	3.15492	2.79941	3.19502	3.34999	3.06795	2.89911	3.14144	2.98736	3.16457	3.21757	3.1809	3.05141	3.15666	3.29201	3.09133	3.1201	3.30292	3.1653	3.21457	3.25947	3.32404	3.12322	3.23944	3.10365	3.13597	2.897	2.80073	3.18098	3.2131	3.12329	3.05605	3.25979	3.28632
1736	MICRO.6992.C1	PGSC0003DMB000000240	Pot_ch08	NA	NA	NA	--	3.6491	3.72139	3.49425	3.53916	3.66835	3.6615	3.54156	3.58949	3.47831	3.50311	3.6546	3.48558	3.50497	3.71375	3.44983	3.66908	3.47529	3.38955	3.75321	3.49979	3.65269	3.72804	3.48994	3.67939	3.62574	3.52126	3.54302	3.51504	3.51655	3.77332	3.5221	3.65183	3.64751	3.55562	3.61386	3.58393	3.58995	3.58851	3.49149	3.73988	3.49618	3.6253
1740	MICRO.10989.C1	different hits	#N/A	96.13	179	25	--	2.82921	2.83434	2.71249	2.76164	2.6666	2.76272	2.76424	2.54193	2.84384	2.71743	2.78504	2.80461	2.76925	2.75972	2.88575	2.71108	2.77197	2.75118	2.61809	2.58892	2.68646	2.66088	2.59236	2.66498	2.68165	2.74988	2.712	2.65271	2.65229	2.8149	2.48957	2.68793	2.65722	2.77223	2.73922	2.59095	2.65784	2.65315	2.60527	2.75671	2.67345	2.76672
1743	MICRO.16221.C1	PGSC0003DMB000000005	Pot_ch06	98.56	534523	534799	Conserved gene of unknown function	2.08067	2.14777	2.36709	2.24268	2.14487	2.32594	2.29416	2.12394	2.07674	2.17212	2.34925	2.14721	2.0733	2.21557	2.39778	2.29522	2.13287	2.0228	2.38044	2.10322	2.1092	2.02879	2.27665	2.17641	2.26088	2.10105	2.10336	2.32213	2.34413	2.1158	2.37773	2.33699	2.36065	2.10263	2.14156	2.05797	2.09648	2.33153	2.28991	2.06961	2.17678	2.09909
1745	MICRO.7092.C1	PGSC0003DMB000000026	Pot_ch03	97.63	348801	348128	F-box/LRR-repeat protein	2.49595	2.83098	2.61863	2.65418	2.65148	2.59542	2.58823	2.6041	2.72857	2.66403	2.69279	2.71533	2.55321	2.75005	2.67836	2.58238	2.62042	2.58823	2.66596	2.68533	2.55032	2.51607	2.58128	2.69041	2.62087	2.69035	2.77585	2.63394	2.66012	2.61657	2.69853	2.56159	2.73065	2.67084	2.82021	2.6047	2.55683	2.57555	2.69015	2.67562	2.6512	2.62175
1746	MICRO.8385.C4	PGSC0003DMB000000009	Pot_ch11	99.78	2151194	2150735	Patellin-3	3.24223	3.52304	3.73091	3.47	3.31512	3.55127	3.34988	3.24048	3.60024	3.57893	3.54267	3.38214	3.56872	3.72647	3.48882	3.45657	3.74909	3.57426	3.47357	3.55654	3.73776	3.47388	3.39095	3.48837	3.3703	3.50699	3.14518	3.41543	3.62861	3.47156	3.34058	3.39604	3.38498	3.57543	3.35391	3.5115	3.40554	3.47908	3.59699	3.42864	3.54497	3.41888
1747	MICRO.2343.C1	PGSC0003DMB101000051	Pot_ch05	99.32	1448343	1448198	Quinolinate phosphirobosyltransferase	2.91256	3.11388	3.10806	2.99986	3.03672	2.97079	3.13428	3.01309	3.11129	3.08153	3.13801	3.06063	3.0001	2.99463	3.11102	2.88437	2.97265	3.07215	2.98401	3.00264	3.13848	3.03386	2.96294	3.17403	2.91934	3.08451	3.0531	3.00249	3.07238	3.09982	3.0622	3.10124	3.08985	3.07134	3.04657	2.97856	2.85075	3.18983	3.03376	3.16483	3.0324	2.95686
1748	MICRO.4348.C2	PGSC0003DMB000000035	Pot_ch01	99.69	2189123	2188472	Conserved gene of unknown function	3.25454	3.13886	3.19941	3.37129	3.41193	3.28161	3.29689	3.44089	3.26569	3.33742	2.96958	3.48882	3.23825	3.16183	3.34281	3.35405	3.19133	3.30985	3.33204	3.49472	3.1555	3.17319	3.31257	3.4045	3.22608	3.29189	3.52547	3.34643	3.28333	3.38146	3.50497	3.43008	3.48147	3.34755	3.30749	3.39321	3.27166	3.47728	3.1107	3.42771	3.46875	3.42009
1755	MICRO.3727.C1	PGSC0003DMB000000052	Pot_ch06	98.8	851359	851111	Root border cell-specific protein	3.04723	3.24394	3.16985	3.15492	3.11974	3.25614	3.09722	3.08893	3.22528	3.23199	3.21578	3.17137	3.20132	3.16253	3.26022	3.03648	3.09286	3.15374	3.12235	3.17876	3.2553	3.10512	3.10332	3.27442	3.01861	3.22105	2.94537	3.08153	3.18972	3.237	3.09714	3.0941	3.14221	3.20026	3.11388	3.16231	3.14989	3.19316	3.19561	3.15931	3.18719	3.08805
1756	MICRO.47.C1	PGSC0003DMB000000150	Pot_ch06	98.48	1213948	1213751	Shikimate dehydrogenase	2.49349	2.16666	2.35797	2.71332	2.31293	2.30182	2.26527	2.20559	2.22287	2.26962	2.0672	2.2935	2.31459	2.23549	2.34229	2.23129	2.28594	2.29147	2.23267	2.3276	2.34747	2.3391	2.24612	2.20323	2.32448	2.34435	2.28689	2.2894	2.31217	2.3472	2.29497	2.20103	2.2464	2.28404	2.1077	2.25744	2.19305	2.23802	2.27276	2.22597	2.28548	2.32669
1757	STMGS34TV	PGSC0003DMB000000039	Pot_ch03	99.3	670015	670729	Pentatricopeptide repeat-containing protein	2.89307	2.3594	2.50548	2.84144	2.83131	2.84166	2.91659	2.79949	2.45634	2.64515	2.29915	2.63893	2.74678	2.4389	2.42315	2.68229	2.21059	2.65177	2.8145	2.75875	2.56406	2.86124	2.71192	2.54857	2.80754	2.60951	2.79681	2.80487	2.53035	2.87784	2.80996	2.64234	2.72641	2.50097	2.39075	2.50745	2.64613	2.80065	2.30552	2.57357	2.74021	2.82551
1758	MICRO.433.C4	PGSC0003DMB000000421	Pot_ch10	100	479281	479619	Phenylalanyl-tRNA synthetase alpha chain	3.0217	1.89545	1.74159	2.5751	3.01891	1.76245	3.06904	2.94016	1.75587	1.77467	2.86386	2.92625	2.99861	3.00593	2.83473	2.90801	1.7644	1.79447	1.73615	1.73888	2.96931	1.76187	2.17935	1.78261	2.98152	1.79312	1.806	1.76096	2.98233	1.8525	2.93118	2.83784	2.93312	1.72248	2.81823	2.78772	1.78851	2.96589	2.97296	2.8677	1.79141	2.94395
1759	POCD192TV	PGSC0003DMB000000202	Pot_ch05	91.04	138300	138701	--	2.56508	2.57856	2.50213	2.72302	2.54029	2.52987	2.41492	2.34201	2.82402	2.5559	2.52834	2.59111	2.74246	2.51446	2.86216	2.59118	2.60035	2.34105	2.67442	2.63515	2.59987	2.32129	2.20429	2.49929	2.6221	2.53802	2.44338	2.34901	2.38964	2.4219	2.51223	2.52211	2.4631	2.75592	2.67575	2.84721	2.441	2.46023	2.47935	2.50691	2.36527	2.65372
1761	MICRO.4187.C4	PGSC0003DMB101000128	Pot_ch06	100	1483977	1483746	Cytochrome b-c1 complex subunit 8	2.37787	2.44895	2.25823	2.61572	2.41933	2.49569	2.32295	2.41515	2.36939	2.47385	2.19841	2.31242	2.39521	2.43118	2.29848	2.40992	2.40482	2.33066	2.4687	2.32692	2.45522	2.20108	2.31775	2.45251	2.37257	2.49648	2.45601	2.45595	2.26121	2.2727	2.43187	2.11262	2.14856	2.23218	2.24773	2.36741	2.25341	2.24977	2.37257	2.46336	2.40873	2.4568
1762	149E02AF.esd	PGSC0003DMB000000001	Pot_ch01	90.14	3119651	3119295	ADP-ribosylation factor 1	2.29953	2.65104	2.37805	2.90211	2.44765	2.60391	2.36037	2.66024	2.65343	2.37486	2.41596	2.65915	2.36037	2.33052	2.28334	2.61611	2.66082	2.60759	2.65383	2.42948	2.47026	2.45208	2.34727	2.36561	2.61629	2.37875	2.71619	2.43507	2.69393	2.62713	2.45873	2.26365	2.54996	2.33666	2.78926	2.28187	2.36953	2.28707	2.61791	2.38064	2.52385	2.55126
1763	MICRO.13610.C1	PGSC0003DMB000000489	Pot_ch03	99.67	104396	104993	ATP binding protein	3.15098	3.12735	3.12999	3.24215	3.15472	3.14604	3.14132	3.08903	3.2052	3.16253	3.18469	3.10641	3.16493	3.13046	3.11336	3.18519	3.11175	3.18246	3.18203	3.13161	3.2574	3.19879	3.04254	3.12141	3.21707	3.0633	3.10204	3.14852	3.13696	3.17619	3.16272	3.00984	3.10098	3.13801	3.10008	3.11754	3.10723	3.14908	3.02525	3.13417	3.11468	3.11833
1764	MICRO.4163.C1	PGSC0003DMB000000497	Pot_ch03	99.52	137013	137431	Chlorophyll a/b binding protein	4.71242	4.98085	4.89225	4.74932	4.82598	4.86311	4.78607	4.85923	4.91016	4.90105	4.91446	4.98085	4.78607	4.80206	4.89225	4.84326	4.822	4.87948	4.778	4.89664	4.87948	4.84737	4.69189	4.99668	4.83428	4.81816	4.70408	4.82977	4.87527	4.80524	4.93131	4.778	4.86706	4.82977	4.91016	4.85923	4.71542	4.79434	4.81367	4.90555	4.70408	4.7526
1765	MICRO.18270.C1	PGSC0003DMB000000262	Pot_ch07	99.44	408756	408934	Dual specificity protein phosphatase	2.0685	2.36786	2.12497	2.22418	2.20121	2.11366	2.16013	2.23184	2.19347	2.28906	2.21433	2.18875	2.00063	2.24367	2.27398	2.17526	2.17914	2.1197	2.09895	2.14856	2.19806	2.10216	2.16792	2.20171	2.16379	2.10512	2.24619	2.1927	2.12199	2.15232	2.23175	2.10689	2.23607	2.1987	2.37664	2.06979	NA	2.17497	2.17467	2.20553	2.18029	2.17856
1767	MICRO.10911.C1	PGSC0003DMB000000136	Pot_ch01	99.01	1100723	1101128	Non-specific lipid-transfer protein	3.4399	2.62995	3.41076	3.52783	3.56496	2.87753	3.25485	3.58356	3.31116	3.02517	2.17179	3.57177	2.8323	3.01284	2.48052	3.12788	3.20894	3.419	3.68394	3.60387	3.3582	3.62175	2.99305	2.97483	3.16397	3.10814	3.67519	2.95468	2.80762	3.32319	3.2032	3.0227	3.03376	3.05327	3.30046	2.68665	3.11492	3.65421	2.84052	3.00371	3.19432	3.21757
1769	STMEF22TV	PGSC0003DMB000000104	Pot_ch01	94.54	1689502	1688917	Basic 7S globulin 2 small subunit	3.09783	3.27104	3.24509	3.26181	3.12871	3.35517	3.16811	3.24426	3.39294	3.24696	3.21868	3.2537	3.27442	3.29436	3.367	3.2596	3.30123	3.31036	3.35633	3.34132	3.30155	3.13216	3.09294	3.30046	3.21547	3.27147	3.32679	3.21766	3.17425	3.21807	3.18889	3.10659	3.34766	3.22711	3.32169	3.22578	3.19096	3.27956	3.14733	3.27629	3.17619	3.3019
1773	MICRO.180.C2	PGSC0003DMB000000716	Pot_ch02	100	76549	76837	Nucleolin	4.03374	3.52921	3.86322	3.80704	4.08134	4.06076	4.17868	3.83608	3.73664	3.81921	3.59334	3.91844	4.15152	3.85591	3.59986	3.96531	3.77008	3.94825	4.09459	3.93083	3.91485	4.12664	4.04519	3.72832	4.01999	3.97463	3.97809	4.10232	3.88222	4.02985	3.94868	3.82544	3.89093	3.79901	3.61197	3.77715	3.93469	4.00411	3.64867	3.72192	4.02483	3.97862
1774	MICRO.5696.C1	PGSC0003DMB000000085	Pot_ch02	98.98	802897	802605	Conserved gene of unknown function	2.49356	2.59783	2.44034	2.40794	2.55004	2.38868	2.43304	2.47721	2.32277	2.53301	2.50663	2.46878	2.66816	2.46849	2.47199	2.49095	2.40936	2.30636	2.56082	2.5669	2.55036	2.34084	2.45109	2.52782	2.49666	2.53218	2.5099	2.50245	2.41151	2.44241	2.53022	2.33385	2.39491	2.51554	2.60218	2.45014	2.34364	2.53376	2.4794	2.39313	2.51927	2.42259
1775	MICRO.12755.C1	PGSC0003DMB000000530	Pot_ch08	98.15	117576	118869	Lipid binding protein	3.03334	3.09046	3.15721	3.23322	3.09722	3.20471	2.92573	3.15626	3.21757	3.23383	3.20501	3.15703	3.10286	3.12099	3.17137	3.22145	3.18983	3.19561	3.09883	3.37209	3.11139	3.16936	3.18046	3.17147	3.14545	3.16511	3.27531	3.20954	3.30959	3.26224	3.34656	3.05405	3.22948	3.17248	3.22528	3.07066	2.93759	3.14406	3.24751	3.15855	3.27247	3.26604
1780	bf_mxlfxxxx_0050b07.t3m.scf	PGSC0003DMB000000073	Pot_ch01	94.34	196462	196970	Gene of unknown function	2.57732	2.98352	2.80545	2.44419	2.69733	2.57527	2.84851	2.61163	2.65881	2.75239	2.45449	2.58065	2.58368	2.81804	2.41981	2.52431	2.87147	2.50177	2.74363	2.86305	2.77561	2.91263	2.55721	2.66717	2.90174	2.75712	2.87997	2.62592	2.56261	2.75026	2.74784	2.44895	2.5749	2.5048	2.71662	2.54094	2.3991	2.60151	2.75837	2.66883	2.68249	2.47344
1791	STMDM10TV	PGSC0003DMB000000338	Pot_ch10	97.31	311503	311171	SnRNA-activating protein complex subunit	2.78593	2.65418	2.70845	2.62405	2.70208	2.70614	2.61478	2.70883	2.56393	2.56746	2.69503	2.59302	2.69794	2.64385	2.59863	2.57534	2.65071	2.53277	2.67087	2.64651	2.58859	2.52672	2.67162	2.68613	2.68462	2.64861	2.5744	2.71794	2.73696	2.76634	2.69492	2.59935	2.64026	2.62876	2.66485	2.70085	2.5997	2.58335	2.66206	2.55801	2.71841	2.56839
1792	MICRO.9709.C1	PGSC0003DMB000000488	Pot_ch01	99.72	341258	340554	Conserved gene of unknown function	2.92594	3.00203	2.9077	2.80253	2.90078	2.90846	2.89028	2.85354	2.90794	2.99743	2.91365	2.93217	2.95771	2.91463	3.01689	2.93595	2.95897	2.89478	2.88389	2.90522	2.93463	2.92973	2.90189	2.89873	2.92859	2.84269	2.87925	2.9805	2.87528	2.93251	3.0038	2.92679	2.97235	2.9039	2.97282	2.89049	2.91768	2.9104	2.9086	2.96742	2.94198	2.90174
1796	MICRO.467.C1	PGSC0003DMB000000133	Pot_ch11	94.67	1309999	1309499	Protein tyrosine phosphatase	2.206	2.26834	2.15613	2.34144	2.42315	2.38686	2.26224	2.45445	2.24367	2.15619	2.33225	2.38674	2.53464	2.29081	2.15229	2.22941	2.29423	2.24181	2.24318	2.44083	2.58925	2.71709	2.29905	2.3227	2.31107	2.16372	2.30636	2.35519	2.20343	2.66466	2.47831	2.33648	2.22671	2.13417	2.38197	2.27829	2.26098	2.3641	2.23523	2.25703	2.24041	2.16143
1797	MICRO.4428.C2	PGSC0003DMB102000115	Pot_ch09	99.69	397592	398557	Phytochrome-interacting factor	2.05492	2.2847	2.19202	2.01494	2.01751	2.02792	1.9963	2.03865	2.32101	2.13981	2.24916	1.97096	2.11148	2.1572	2.21824	1.99932	2.35308	2.07274	2.16686	2.05748	2.12543	1.99903	1.87124	2.24167	2.17159	1.97698	2.04974	2.04223	2.05178	2.05873	2.17429	2.07841	2.20578	2.05728	2.2913	2.28957	2.0131	2.10567	2.25376	2.11292	2.03765	2.04277
1803	MICRO.14773.C1	PGSC0003DMB000000047	Pot_ch07	96.47	810317	810707	Gene of unknown function	2.4531	2.4804	2.22813	2.48927	2.4531	2.78003	2.47026	2.52165	2.85882	2.4383	2.67847	2.69497	2.47032	2.869	2.93088	2.67241	2.58713	2.68266	2.72613	2.59631	2.63443	2.33189	2.26126	2.86422	2.50702	2.45091	2.47624	2.35978	2.20153	2.55254	2.66	2.46861	2.55404	2.51446	2.73724	2.53358	2.5017	2.31637	2.36405	2.46697	2.43621	2.50313
1804	MICRO.14206.C1	PGSC0003DMB000000679	Pot_ch09	99.65	67139	67713	Aspartic proteinase Asp1	2.06119	2.14284	2.08027	2.04954	2.10894	2.1098	2.14256	2.12358	2.11133	2.12626	2.09442	2.13563	2.42984	2.09758	2.16802	2.08536	2.05153	2.11429	2.15901	2.15277	2.13664	2.14532	2.10811	2.18586	2.0817	2.1423	2.04174	2.11894	2.1641	2.1859	2.13802	2.15977	2.13641	2.1438	2.16084	2.09223	2.12773	2.18928	2.12394	2.13875	2.21049	2.16445
1805	MICRO.2724.C1	PGSC0003DMB000000127	Pot_ch03	99.51	758386	758590	Aspartyl aminopeptidase	2.59062	2.74971	2.70851	2.54459	2.67412	2.76069	2.72171	2.59149	2.63977	2.72934	2.66738	2.725	2.82397	2.57326	2.71075	2.75298	2.6004	2.7446	2.61914	2.68333	2.74357	2.8042	2.69897	2.76947	2.65279	2.75855	2.57064	2.7213	2.80008	2.83994	2.66586	2.80531	2.78431	2.71977	2.71787	2.7446	2.71162	2.77965	2.76813	2.72204	2.74748	2.67944
1807	MICRO.8744.C1	PGSC0003DMB000000341	Pot_ch08	98.57	334526	335293	Ankyrin repeat-containing protein	2.77511	2.69863	2.80334	2.76989	2.77533	2.76179	2.88005	2.75185	2.80101	2.80397	2.71362	2.83397	2.72905	2.69919	2.73126	2.72079	2.78565	2.75972	2.69669	2.83357	2.69621	2.78356	2.7939	2.74224	2.77983	2.85252	2.87737	2.87905	2.85459	2.77511	2.8135	2.73517	2.75113	2.77725	2.73232	2.70222	2.7311	2.80073	2.7664	2.70128	2.84706	2.74949
1809	MICRO.14976.C1	PGSC0003DMB000000062	Pot_ch03	96.61	1282958	1281367	UDP-glucosyltransferase	2.11918	2.38964	2.26106	2.10663	2.2839	2.09457	2.15415	2.25001	2.18866	2.33917	2.48591	2.27587	2.60675	2.10411	2.4039	2.28161	2.12965	2.07948	2.24019	2.45572	2.2558	2.22174	2.17002	2.51353	2.15527	2.40662	2.35133	2.23696	2.2964	2.1488	2.25861	2.35251	2.39614	2.52875	2.31087	1.70934	2.17212	2.30428	2.08445	2.27287	2.27011	2.45809
1811	bf_stolxxxx_0050g03.t7m.scf	PGSC0003DMB000000001	Pot_ch01	100	3124611	3124452	ADP-ribosylation factor 1	2.91555	3.22875	3.17432	2.98718	3.02941	3.05477	3.00279	3.01383	3.06161	3.20579	3.25401	3.10347	3.12338	3.08085	3.08327	3.14415	3.15902	3.03718	2.93561	3.066	3.12141	3.13597	3.06872	3.13345	2.98027	3.10732	2.9379	3.01041	3.21757	3.04341	2.99351	3.13541	3.03311	3.03655	3.14358	2.28042	3.03891	3.01016	3.21213	3.10546	2.96143	3.10989
1812	MICRO.10563.C1	PGSC0003DMB000000622	SL2.10ch01	97.72	74720	75509	Gene of unknown function	2.61785	2.69872	2.66082	2.58271	2.77633	2.7096	2.66116	2.79953	2.57262	2.60929	2.74618	2.80065	2.58238	2.53168	2.79876	2.62114	2.57178	2.53305	2.71944	2.80008	2.47649	2.56142	2.65301	2.79949	2.61151	2.65857	2.92814	2.72774	2.59052	2.67326	2.77043	2.65906	2.64349	2.6666	2.8902	2.48746	2.6648	2.60121	2.67279	2.76875	2.54314	2.70135
1814	bf_mxlfxxxx_0009f09.t3m.scf	PGSC0003DMB101000020	Pot_ch02	94.74	2193979	2194088	High mobility group protein	3.23417	3.34871	3.33349	3.3495	3.23752	2.9963	3.32667	3.03003	2.91659	3.26213	2.88974	3.22875	3.1083	3.1008	3.22506	2.99838	2.85151	2.86292	3.0124	3.25689	2.98314	3.28737	3.32723	3.31726	3.16123	3.03918	3.35249	3.41398	2.91342	2.94229	3.44021	3.40856	3.1895	3.1381	3.2366	1.89504	2.98704	3.04459	3.12464	3.19123	3.20299	3.17248
1817	POAE466TV	PGSC0003DMB000000412	Pot_ch01	94.37	172998	173222	RNA-binding protein AKIP1	2.1623	2.19681	2.22989	2.15625	2.27677	2.21152	2.1799	2.06213	2.2592	2.19161	2.23658	2.14472	2.24727	2.22216	2.32486	2.16845	2.20024	2.11041	2.2663	2.1628	2.20559	2.13488	2.19234	2.20619	2.20932	2.21705	2.15813	2.23876	2.19026	2.19563	2.18739	2.1623	2.17582	2.14386	2.1609	2.20691	2.16296	2.25235	2.23525	2.15923	2.23257	2.19064
1818	MICRO.1046.C6	PGSC0003DMB000000496	Pot_ch09	96.48	96731	97014	Hydroxyproline-rich glycoprotein (HRGP)	1.88528	2.38311	2.25359	2.05458	1.9576	1.86444	1.96285	1.83839	2.3766	1.93146	2.0673	2.10037	2.12382	1.94474	2.11924	2.03941	1.99392	1.96904	1.87482	2.08305	2.13094	2.21872	1.87179	2.12227	1.89035	2.05625	2.06969	1.97187	1.89082	1.98168	2.00149	2.15714	1.94149	2.44192	2.1878	1.85043	2.01729	1.98942	2.19724	1.98756	1.87992	2.0222
1823	MICRO.2298.C1	PGSC0003DMB000000576	Pot_ch04	99.52	285784	286618	O-methyltransferase	3.1984	3.0742	3.10848	3.02208	3.18519	3.17345	3.29807	3.21919	3.00273	3.07058	2.74722	3.24783	3.2039	3.1098	2.9678	3.25584	2.93803	2.92198	2.89713	3.04188	3.22978	3.13345	3.04825	3.24878	3.08307	3.22819	3.27335	3.05414	3.00435	3.10124	3.1811	3.12151	3.17876	3.21676	3.07496	3.07877	3.13801	3.00749	2.90911	3.23692	2.95093	3.28805
1824	MICRO.7349.C1	PGSC0003DMB102000027	Pot_ch05	99.7	773006	772676	Ubiquitin carrier protein	2.78279	2.6498	2.8034	2.71458	2.85777	2.76278	2.95561	2.81784	2.73334	2.61651	2.55303	2.63703	2.71477	2.75292	2.53319	2.62279	2.71667	2.73431	2.72651	2.62183	2.73158	2.75494	2.81669	2.75837	2.72314	2.75972	2.87568	2.8618	2.79716	2.78584	2.80428	2.65716	2.63759	2.74557	2.52752	2.47609	2.68266	2.81027	2.49689	2.76117	2.84587	2.8674
1825	ACDA02010H06.T3m.scf	PGSC0003DMB000000384	Pot_ch09	94.6	226415	225929	RTM1	2.06853	2.41996	2.21769	2.23341	2.12412	2.47075	2.53856	2.49562	2.24612	2.34526	2.86616	2.13811	2.14112	2.52686	2.22231	2.50457	2.39787	2.25506	2.46451	2.18609	2.36301	2.15822	2.31637	2.5631	2.35712	2.40107	2.3799	2.37859	2.47823	2.42552	2.51232	2.42865	2.16263	2.28415	2.77763	2.46782	2.24013	2.4054	2.20236	2.61416	2.19515	2.41187
1827	bf_arrayxxx_0042b09.t7m.scf	PGSC0003DMB000000273	Pot_ch08	91.58	97247	97436	Disease resistance protein	1.67383	3.20341	1.70961	3.21278	1.72368	1.69974	1.6707	1.67593	1.69784	1.70087	1.6671	1.68872	1.70257	3.22465	1.73252	1.70597	1.68872	1.67712	3.21299	1.72734	1.71044	1.66845	2.36969	1.68162	1.70646	1.69652	1.6766	1.70222	1.67755	3.06904	1.72115	1.6766	1.6811	3.24867	1.70298	1.69015	1.69254	3.24967	1.69974	3.12699	1.68039	1.73017
1833	MICRO.4705.C1	PGSC0003DMB000000092	Pot_ch01	98.14	1339770	1339556	Zeta-carotene desaturase	2.74415	2.74807	2.73323	2.65957	2.73696	2.80487	2.63961	2.47831	2.789	2.74657	2.7534	2.70907	2.83282	2.8012	3.06762	2.61282	2.71178	2.74624	2.74512	2.72223	2.871	2.68734	2.54107	2.78404	2.66836	2.86041	2.60277	2.70768	2.77076	2.76164	2.63941	2.65759	2.72897	2.84182	2.75542	2.72647	2.65583	2.73621	2.71057	2.71521	2.70816	2.70443
1834	MICRO.1877.C3	PGSC0003DMB000000052	Pot_ch06	100	1766160	1765640	Gamma-interferon-inducible lysosomal thiol reductase	2.76655	3.27485	2.84792	2.91578	2.96668	2.8815	2.86143	3.1268	3.11833	3.16053	3.24192	3.0982	2.85901	3.05564	3.06251	2.84758	3.10788	3.00097	2.86644	3.06665	3.0041	2.8825	2.84924	3.1887	2.81971	3.00178	3.07496	2.79749	2.90887	2.90597	3.03884	2.871	3.06872	3.08177	3.4524	2.97127	2.97119	2.95085	2.96531	3.21766	3.00371	3.09494
1841	MICRO.9718.C1	PGSC0003DMB000000105	Pot_ch01	99.51	865329	864921	Non-imprinted in Prader-Willi/Angelman syndrome region protein	2.627	2.61601	2.51252	2.81971	2.67768	2.5468	2.59585	2.62081	2.65271	2.56116	2.59486	2.67418	2.60189	2.48599	2.58973	2.50882	2.53597	2.59831	2.61375	2.59839	2.57825	2.62473	2.484	2.55868	2.56215	2.54622	2.73676	2.59691	2.5056	2.56951	2.63384	2.47888	2.51446	2.46477	2.70406	2.44873	2.49812	2.56855	2.42781	2.57767	2.54581	2.5156
1842	MICRO.17292.C1	PGSC0003DMB000000184	Pot_ch04	96.35	1046851	1047589	Nbs-lrr resistance protein	3.0219	3.5094	3.22653	3.15264	3.00097	2.93026	3.08052	3.12448	3.19336	3.34999	3.66931	3.17936	3.25195	3.30446	3.55596	3.27777	3.30446	3.04281	2.96614	3.2851	3.36868	3.29291	2.98923	3.30057	3.15615	3.02769	3.1311	3.04196	3.12226	2.86975	3.22333	3.10649	3.08223	3.05386	2.97359	3.06795	3.04581	2.88199	3.46046	3.0607	3.20794	3.16142
1843	cSTB6G20TH	PGSC0003DMB000000103	Pot_ch05	98.54	1396400	1396196	Alpha-1,4 glucan phosphorylase L-2 isozyme, chloroplastic/amyloplastic	2.57987	2.36252	2.69872	2.8349	2.67618	2.72606	2.43991	2.2681	2.64672	2.38648	2.16182	2.42536	2.58701	2.4877	2.63796	2.44216	2.60564	2.58985	2.42229	2.64255	2.7076	2.55469	2.28078	2.40034	2.42774	2.7045	2.31059	2.43802	2.41157	2.37343	2.60144	2.49469	2.32213	2.70991	2.40974	2.47075	2.44111	2.52884	2.16571	2.53254	2.37873	2.5635
1844	MICRO.9817.C1	PGSC0003DMB000000284	Pot_ch01	100	481351	482151	Transferase, transferring glycosyl groups	3.03402	3.35945	3.28256	3.22539	3.14406	3.11302	3.08725	3.19929	3.3019	3.31187	3.38399	3.30166	3.21775	3.26817	3.30874	3.27388	3.27112	3.24333	3.13567	3.16851	3.2911	3.13727	3.10457	3.29517	3.24978	3.11726	3.11038	3.16591	3.22496	3.08168	3.24958	3.13216	3.30011	3.24039	3.34444	3.1555	3.11091	3.15006	3.23682	3.28333	3.13457	3.15676
1849	bf_mxflxxxx_0073d07.t3m.scf	PGSC0003DMB000000345	Pot_ch06	98.55	165962	166236	Histone deacetylase superfamily	2.7401	2.27185	2.68856	2.66547	2.74742	2.1902	1.95308	2.81792	2.69743	2.25389	2.68243	2.77176	2.21002	2.13239	2.75592	2.19254	2.5965	2.70003	2.70713	2.70268	2.71139	2.64565	2.15995	2.22358	2.72562	2.71727	2.7056	2.21791	1.90071	2.67651	2.77218	2.57904	2.70541	2.61182	1.87944	2.64466	NA	2.65835	2.64817	2.25264	2.22902	2.25835
1856	MICRO.16424.C1	PGSC0003DMB000000030	Pot_ch01	96.28	1737843	1738299	Gene of unknown function	1.99021	2.8187	1.9846	2.43951	2.76487	2.28877	2.71526	2.65754	2.60345	2.63115	2.78752	2.69249	2.58973	2.51791	2.69492	2.68029	2.51126	2.48957	2.58013	2.8723	2.08658	2.26033	2.56343	2.90025	2.74988	2.57595	2.6498	2.63904	2.27492	2.82857	2.80694	2.59111	2.48024	2.70174	3.02735	2.89551	2.88319	2.64122	2.78495	2.84277	2.52672	2.64227
1857	MICRO.7676.C1	different hits	#N/A	100	423	132	--	3.26926	3.27356	3.25637	2.92882	3.35322	3.38861	3.28873	3.3855	3.24223	3.26979	3.35026	3.2743	3.34396	3.40995	3.272	3.24521	3.18992	3.16647	3.21402	3.28204	3.29381	3.30997	3.21775	3.38805	3.35759	3.25273	3.27642	3.31187	3.26342	3.25185	3.29049	3.3762	3.41739	3.26213	3.37581	3.35014	3.27719	2.9862	3.18507	3.28883	3.27112	3.40491
1859	MICRO.318.C6	PGSC0003DMB000000092	Pot_ch01	98.2	52135	52523	Thioredoxin	3.47294	2.93403	3.35673	3.13142	3.42392	3.53882	3.54914	3.14834	3.2535	3.26352	2.86684	3.29494	3.59013	3.28737	3.16956	3.29097	2.9994	3.26957	3.4944	3.31897	3.42226	3.52093	3.41669	3.27237	3.48901	3.47403	3.31438	3.46391	3.35542	3.62074	3.26695	3.28032	3.22845	3.24828	2.84986	3.26224	3.41064	3.28608	3.09617	3.25047	3.39604	3.34132
1861	MICRO.416.C12	PGSC0003DMB000000058	Pot_ch07	99.58	1754878	1754640	Conserved gene of unknown function	2.02754	2.09843	2.06142	2.13848	2.07971	2.30963	2.21895	2.11556	2.0673	1.97433	2.02312	2.15178	2.16034	2.00825	2.15625	2.12524	2.14261	2.23087	2.18462	2.15138	2.12003	2.06617	1.98756	2.07759	2.13591	2.13104	2.11806	2.10284	2.16143	2.03116	2.22714	1.89504	2.03372	1.89803	1.93518	2.04369	2.07177	2.19707	2.09328	2.04827	2.08027	2.18388
1863	cSTA2F21TH	PGSC0003DMB000000160	Pot_ch12	99.42	658855	658684	Elongation factor 1-alpha	2.22739	2.19254	2.23828	2.15184	2.21511	2.30675	2.26234	2.24058	2.27095	2.19808	2.12683	2.19415	2.30875	2.29497	2.15232	2.19841	2.24472	2.29464	2.28022	2.22626	2.25076	2.27561	2.30306	2.2877	2.28662	2.33727	2.23588	2.31519	2.28318	2.31075	2.21081	2.19305	2.2727	2.23093	2.14161	2.19558	2.15537	2.32448	2.24135	2.16732	2.32423	2.26909
1865	MICRO.11662.C1	PGSC0003DMB000000073	Pot_ch01	99.74	1995863	1995083	GTP-binding protein alpha subunit, gna	1.9403	2.42178	2.34572	2.12453	2.01376	1.87006	2.02387	2.12087	2.19292	1.96211	2.5365	2.16746	1.81354	2.03347	2.12482	2.03453	2.25926	2.11292	2.05079	2.2048	2.12263	2.09843	1.8984	2.34413	1.92603	2.00593	2.54208	1.94939	2.07572	1.84973	2.1435	1.9557	2.17244	2.18714	2.26218	2.13945	1.85896	2.18855	2.11992	1.98921	1.91265	2.09468
1866	SSBT002F15x.scf	No Significant Hit	#N/A	NA	NA	NA	28 kDa small subunit ribosomal protein	4.01103	3.81722	4.12867	3.87101	3.97809	3.92266	4.0503	4.05705	4.06245	3.84867	3.8782	4.08188	3.9714	3.9714	3.77507	4.10176	3.98568	4.05271	4.21589	4.06245	4.01938	4.18176	4.09273	3.9925	4.13081	4.13081	3.98098	4.16687	4.08817	4.04627	3.90519	3.99093	3.86094	3.88038	3.89549	3.79989	4.01453	3.98615	4.02371	3.96655	4.04569	4.10176
1867	MICRO.4474.C1	PGSC0003DMB000000355	Pot_ch04	99.23	389554	389037	Transcription initiation factor IID, 31kD subunit family protein	3.03386	3.05353	2.98704	2.90431	3.08489	3.0459	3.12471	2.92927	2.97536	3.08075	2.94528	3.06291	3.06417	3.01333	3.04231	3.04581	2.92117	2.95832	3.04015	3.01267	3.08821	3.0453	2.96494	3.04841	3.03876	3.02829	3.0255	3.08161	2.92136	3.09589	3.01499	2.96386	2.96958	3.06544	2.97848	2.93609	3.00535	2.96007	2.86357	3.01001	2.92484	3.03265
1875	008F09AF.esd	PGSC0003DMB000000103	Pot_ch05	92.63	1271884	1271575	Hydrolase, hydrolyzing O-glycosyl compounds	3.29322	3.18366	3.23868	3.31328	3.20695	3.27542	3.23761	3.22014	3.15255	3.20066	3.01762	3.13493	3.29564	3.24685	3.06187	3.20261	3.1008	3.15568	3.13198	3.27224	3.0391	3.18802	3.15024	3.24192	3.28011	3.28818	3.12207	3.13493	3.318	3.22904	3.31586	3.34961	3.19276	3.34281	3.0927	3.20903	3.19422	3.4164	3.07565	3.22002	3.37248	3.37852
1877	MICRO.6906.C2	PGSC0003DMB102000099	Pot_ch02	98.88	1212377	1212110	Tubulin gamma complex-associated protein	3.00842	2.95303	2.86466	2.89108	3.04408	2.96114	2.98673	2.97998	2.95819	2.89122	2.95076	3.08717	3.10042	2.95923	2.81811	3.00138	2.99097	2.91568	3.10536	3.06987	3.049	2.96531	2.82142	2.97652	3.01457	3.02164	2.90032	2.89978	2.96892	2.99305	3.01901	2.95317	2.88365	3.03101	3.05124	2.99124	2.9814	2.96844	2.91433	2.98425	2.99205	3.01116
1880	bf_mxlfxxxx_0050c09.t3m.scf	PGSC0003DMB101000020	Pot_ch02	100	320749	320512	Transcription factor	2.33434	3.04919	1.8839	3.07449	2.67151	2.5892	2.15021	2.52362	2.7036	2.97467	3.05451	2.62506	2.34404	1.94505	3.32293	2.11865	1.78792	2.33099	2.53328	2.94252	2.10437	2.27801	2.59766	2.86837	2.17823	2.39374	2.52928	2.53395	2.06201	2.38695	3.09318	2.70146	2.92311	2.31685	2.83685	2.54996	2.46938	2.54087	1.75504	2.96136	2.42594	2.65104
1884	POCDA05TP	PGSC0003DMB000000310	Pot_ch07	97.1	618462	617669	Gene of unknown function	1.94939	2.31068	2.03263	2.0023	2.00842	2.25194	2.16336	2.01494	2.36177	2.00977	2.08734	2.14727	2.36485	2.04326	2.37051	2.25562	2.28605	2.14336	2.24783	2.14769	2.21283	1.99595	1.87222	2.23372	1.97045	1.98354	1.93104	2.02173	2.18251	2.00508	2.09619	1.99472	2.00081	2.03002	1.91091	2.2575	2.18367	2.30432	2.29221	1.96612	2.06352	2.16151
1885	bf_mxlfxxxx_0015b01.t3m.scf	different hits	#N/A	98.53	1433848	1434120	--	4.02203	4.34488	4.20067	4.16109	4.04916	4.22874	4.0754	3.99697	4.36127	4.27143	4.40801	4.13018	4.15515	4.17651	4.33402	4.09772	4.25349	4.17505	4.031	4.12451	4.30417	4.10954	4.0359	4.30643	4.07044	4.19109	3.90636	3.99646	4.22789	4.21348	3.98189	4.13709	4.25259	4.29667	4.13924	4.19826	4.13346	4.19985	4.19025	4.25628	4.11564	4.11167
1887	MICRO.6281.C1	PGSC0003DMB000000150	Pot_ch06	100	1258751	1258455	Transport inhibitor response 1	3.04484	3.0516	2.85495	2.78315	3.06658	3.10649	2.88846	2.89788	3.13906	3.0517	2.74472	2.78711	3.13242	3.13365	3.0269	3.01431	3.15325	2.96294	3.1201	2.79934	3.04073	2.96435	3.02222	3.04858	3.09694	3.11183	2.97354	3.08944	2.81004	2.95224	2.92442	2.79765	2.86078	2.84828	2.70128	3.02533	2.81669	2.92956	3.02582	2.96931	3.12921	3.0433
1888	BPLI16D9TH	PGSC0003DMB000000379	Pot_ch10	99.38	22667	22348	Conserved gene of unknown function	2.503	2.18117	2.30094	2.18029	2.20974	2.29179	2.24264	2.04843	2.30407	2.21637	2.24277	2.08779	2.26415	2.39956	2.36627	2.14037	2.41696	2.02792	2.26892	2.15769	2.30515	2.10624	2.06877	2.13791	2.34025	2.35464	2.24313	2.27949	2.19033	2.18817	2.04524	2.05967	2.20754	2.30341	2.28617	2.12736	2.05228	2.20814	2.1094	2.184	2.22685	2.22007
1889	MICRO.3349.C2	PGSC0003DMB000000008	Pot_ch10	99.88	3579876	3579032	BZIP transcription factor	2.56944	2.26212	2.58504	2.50936	2.51951	2.57385	2.57484	2.65652	2.71324	2.36013	2.58238	2.50114	2.59317	2.56072	2.24585	2.57024	2.74512	2.70803	2.68944	2.47199	2.61319	2.62625	2.71806	2.70541	2.7504	2.68419	2.27928	2.7396	2.77197	2.38884	2.4877	2.5751	2.69246	2.27418	2.57281	2.26612	2.29267	2.56321	2.73401	2.68533	2.71206	2.55221
1890	MICRO.8784.C1	PGSC0003DMB000000155	Pot_ch12	96.45	722544	722097	Hexokinase 5	2.95801	2.1429	2.00045	3.07048	2.15074	2.0825	2.09242	2.97964	2.1632	2.02323	2.40123	2.12105	3.18878	3.14996	3.1753	3.14103	2.0222	2.13127	3.14941	2.02731	2.06514	3.01309	2.92927	3.14465	2.08177	2.9794	2.8918	3.03767	2.03042	2.06168	3.06102	3.16841	3.19169	3.14257	3.21241	2.25529	2.16305	3.19533	3.10286	2.06584	3.10261	3.08926
1891	bf_mxflxxxx_0002f10.t3m.scf	PGSC0003DMB000000159	Pot_ch03	99.34	762150	762606	--	2.65194	2.91227	2.33105	2.66836	2.78017	2.66981	2.43621	2.69827	2.64197	2.77237	2.66826	2.62389	2.77223	2.31242	2.91804	2.51102	2.45522	2.5414	2.59987	2.55484	2.37117	2.33309	2.47298	2.65394	2.53853	2.43288	2.68837	2.51155	2.50942	2.53979	2.94666	2.4774	2.71841	2.75411	2.87442	2.83191	2.56095	2.68439	2.38762	2.5534	2.5922	2.6805
1894	MICRO.8356.C2	PGSC0003DMB102000233	Pot_ch01	98.92	59439	59897	Conserved gene of unknown function	2.68952	2.84596	2.78764	2.62636	2.85596	2.82921	2.79318	2.62283	2.71607	2.8243	2.9607	2.83042	2.8185	2.71152	2.87888	2.70851	2.7795	2.71774	2.72753	2.80079	2.86893	2.72327	2.6862	2.78532	2.69068	2.75468	2.73599	2.77909	2.65473	2.80897	2.67826	2.81752	2.76505	2.8145	2.88943	1.84973	2.78824	2.70247	2.70091	2.74904	2.69863	2.76329
1895	ACDA02371F07.T3m.scf	PGSC0003DMB000000096	Pot_ch07	92.1	172762	173038	GTP-binding protein	2.50077	2.54868	2.60637	2.44829	2.50773	2.59423	2.39647	2.28007	2.57959	2.61033	2.42681	2.44565	2.66769	2.49445	2.63995	2.58213	2.59134	2.52587	2.40762	2.43245	2.59897	2.73215	2.4889	2.46968	2.53025	2.66211	2.33903	2.58906	2.7329	2.55868	2.42748	2.48548	2.55196	2.50615	2.36768	1.74681	2.46251	2.4186	2.61798	2.45419	2.46538	2.59668
1896	MICRO.3177.C1	PGSC0003DMB000000034	Pot_ch12	96.79	1302114	1301429	3-5 exonuclease	2.73858	2.88065	2.79741	2.6826	2.70099	2.81274	2.7809	2.76089	2.81863	2.77831	2.8294	2.79643	2.85392	2.86007	2.844	2.85399	2.85332	2.79688	2.74368	2.8217	2.81333	2.89843	2.7487	2.91865	2.78109	2.87048	2.87935	2.8034	2.80741	2.87639	2.71585	2.87603	2.77411	2.87464	2.66236	2.26538	2.7429	2.83063	2.82186	2.82655	2.77319	2.78438
1898	MICRO.15365.C1	PGSC0003DMB000000392	Pot_ch11	99.64	450656	450935	Conserved gene of unknown function	2.003	2.07437	2.17725	2.02396	2.21301	2.17847	2.18928	2.0535	2.14495	2.10792	2.11059	2.14824	2.27126	2.1224	2.05436	2.18198	2.09187	2.2329	2.1285	2.17872	2.06782	2.18995	2.17941	2.233	2.09553	2.19055	2.10716	2.1933	2.21955	2.13227	2.08764	2.11934	2.15243	2.05748	1.97308	1.94113	2.27585	2.1978	2.21152	2.12426	2.26256	2.0256
1899	BF_TUBSXXXX_0049E10_T3M.SCF	PGSC0003DMB000000751	SL2.10ch11	94.03	109464	109332	--	3.39574	3.71715	3.62508	3.59292	3.48194	3.61302	3.45935	3.47436	3.70131	3.648	3.68344	3.51324	3.57869	3.68669	3.76535	3.57604	3.58292	3.45161	3.64554	3.51381	3.63789	3.46875	3.51948	3.65044	3.52179	3.5655	3.4829	3.53182	3.66452	3.60904	3.50224	3.50184	3.64621	3.6525	3.64822	3.01675	3.50822	3.61386	3.63635	3.64775	3.59353	3.54859
1900	MICRO.13996.C1	PGSC0003DMB000000281	Pot_ch08	99.76	686697	685430	Conserved gene of unknown function	2.42857	2.66095	2.57204	2.52077	2.54496	2.5226	2.4812	2.50511	2.68	2.69755	2.63258	2.63115	2.6187	2.57671	2.56968	2.62283	2.63143	2.64737	2.49439	2.57447	2.62892	2.63384	2.6245	2.64406	2.53856	2.53223	2.4124	2.54704	2.57719	2.54434	2.59171	2.66161	2.69774	2.61204	2.67796	2.37179	2.53358	2.65349	2.68938	2.61039	2.5965	2.58524
1902	BF_LBCHXXXX_0039D12_T3M.SCF	PGSC0003DMB101000036	Pot_ch03	99.02	2350240	2349936	Tubulin binding cofactor C	2.31175	2.31412	2.48391	2.33877	2.42786	2.49152	2.40003	2.2894	2.38202	2.36924	2.26218	2.39903	2.42357	2.40458	2.30347	2.43507	2.35805	2.34173	2.37013	2.32277	2.30137	2.25926	2.40141	2.43206	2.32685	2.39608	2.23917	2.39413	2.43359	2.34895	2.3938	2.40717	2.4276	2.36023	2.36056	2.05813	2.36444	2.3021	2.43353	2.38743	2.37675	2.32067
1906	MICRO.611.C1	PGSC0003DMB000000034	Pot_ch12	98.16	893588	894890	RNA-binding protein Nova-1	2.63579	2.38321	2.52069	2.72308	2.57748	2.40765	2.68549	2.23723	2.61616	2.2748	2.33947	2.45419	2.69497	2.74597	2.565	2.54297	2.42606	2.52036	2.88393	2.64261	2.55522	2.69733	2.66368	2.50651	2.70406	2.63698	2.63868	2.72512	2.47566	2.86529	2.65541	2.63643	2.5635	2.66243	2.48044	2.57732	2.50293	2.7104	2.47569	2.62506	2.7832	2.61785
1907	MICRO.600.C3	PGSC0003DMB000000309	Pot_ch09	99.5	326791	325379	Glycosyltransferase, CAZy family GT8	3.15345	2.96078	3.35759	3.2673	3.17549	3.33039	3.26052	3.26022	3.25658	3.24521	2.93595	3.16113	3.30827	3.39481	3.15646	3.28541	3.30391	3.1682	3.33121	3.24404	3.29347	3.19096	3.2455	3.17572	3.31211	3.28883	3.23944	3.29928	3.37543	3.37995	3.2113	3.22002	3.15313	3.32379	2.97368	3.18612	3.16427	3.37181	3.20443	3.2113	3.433	3.3424
1908	MICRO.16825.C1	PGSC0003DMB000000110	Pot_ch09	100	1170681	1170354	Transcription factor jumonji (JmjC) domain-containing protein	2.64746	2.42948	2.45629	2.4983	2.55011	2.6002	2.66319	2.61681	2.60835	2.6805	2.65893	2.56293	2.45515	2.65323	2.56971	2.50831	2.59889	2.58335	2.71858	2.70371	2.49407	2.41306	2.49536	2.63135	2.63178	2.53807	2.59486	2.55487	2.53482	2.68973	2.72885	2.69235	2.56034	2.49981	2.65315	2.6021	2.60955	2.66176	2.51627	2.68148	2.54318	2.697
1909	bf_lbchxxxx_0062h04.t3m.scf	No Significant Hit	#N/A	NA	NA	NA	Nucleic acid binding protein	2.5997	2.94937	2.67788	2.65173	2.73507	2.64032	2.65253	2.71766	2.66624	2.66243	2.7569	2.7583	2.69583	2.58402	2.6935	2.6437	2.68829	2.63874	2.62405	2.71989	2.688	2.63394	2.57661	2.76955	2.58648	2.71257	2.89513	2.6292	2.67847	2.65641	2.78718	2.66938	2.69799	2.62673	2.94081	2.59577	2.60067	2.6481	2.80934	2.72918	2.61026	2.66555
1914	MICRO.10954.C1	PGSC0003DMB000000226	Pot_ch04	95.49	471704	471263	Conserved gene of unknown function	2.00452	2.19682	1.90591	2.21999	2.04954	1.92493	2.05296	2.08286	2.00169	2.20736	2.3021	1.92401	2.00081	2.38861	2.30354	2.09315	2.06547	1.8839	1.91739	2.12134	2.14655	2.0434	1.89894	1.96904	1.96398	1.93897	2.16601	2.00593	1.97127	1.90363	2.13114	1.99932	1.96965	2.04477	2.07816	1.96003	2.01751	1.99196	1.97308	1.94001	1.95245	2.03888
1917	bf_swstxxxx_0053f02.t3m.scf	PGSC0003DMB000000021	Pot_ch09	100	1458325	1458470	Signal recognition particle protein	3.11203	2.86893	3.16909	2.88092	2.94675	3.15626	3.11139	3.08595	3.14302	3.11266	2.84851	2.92629	3.34871	3.15666	3.13638	3.06241	2.96302	3.04254	3.10356	3.0663	3.1892	3.24653	2.98125	3.2587	2.98265	3.30722	2.94562	2.96573	3.14785	3.32757	2.91669	3.11955	3.21402	3.05962	2.97376	3.15913	3.08313	3.15453	3.03023	3.10476	3.02517	3.10633
1921	bf_mxlfxxxx_0071h09.t3m.scf	PGSC0003DMB000000150	Pot_ch06	98.58	203115	203325	ER lumen retaining receptor family	2.99296	2.84828	2.96024	3.00225	3.01714	2.94882	3.06258	3.05336	2.71332	2.85667	2.67078	3.05075	3.02279	2.93868	2.73001	3.00186	2.71858	2.84949	2.96922	2.98865	2.73297	2.99562	2.94795	2.87706	2.89993	2.91069	3.20704	3.02533	3.00337	3.03616	2.9581	2.93088	3.04625	2.84649	2.89328	2.6796	3.00314	2.93356	2.84352	2.81587	2.99678	2.93883
1923	MICRO.387.C3	PGSC0003DMB000000154	Pot_ch03	100	1070132	1070760	BAG domain-containing protein	3.66077	3.57543	3.62639	3.73988	3.62773	3.70152	3.61159	3.67915	3.8357	3.82709	3.61363	3.70131	3.67017	3.71017	3.77149	3.70644	3.61386	3.75705	3.70173	3.79585	3.71498	3.68545	3.61241	3.76292	3.62732	3.73468	3.59817	3.65991	3.76223	3.76174	3.69772	3.6806	3.7787	3.88776	3.63702	3.73388	3.58577	3.84652	3.51669	3.8517	3.79681	3.82508
1931	MICRO.13124.C1	different hits	#N/A	93.54	197408	196970	Orcinol O-methyltransferase	2.09479	2.38053	2.87822	3.14049	2.87355	2.97368	2.10341	3.15863	2.91617	2.09442	2.0181	3.07215	2.94891	3.03539	1.94149	3.02898	2.85054	2.8241	2.94627	1.9573	2.03491	1.81576	2.89276	3.12108	1.85812	2.95786	2.94142	2.92638	1.83284	2.01077	3.12824	2.92108	3.08489	1.88673	3.19799	1.9295	2.94747	1.91875	3.07767	3.08134	3.09702	1.92317
1936	MICRO.856.C1	PGSC0003DMB101000051	Pot_ch05	98.18	56212	56485	Alpha-glucosidase	2.20608	2.11396	2.00399	2.09411	2.13555	2.18524	2.11015	1.96807	2.25187	2.1304	1.94474	2.17487	2.18086	2.19033	2.49776	2.09611	2.19396	2.14893	2.22339	2.16034	2.0761	2.10231	1.97648	2.02479	2.17832	2.08808	2.189	2.13848	2.06205	2.22735	2.07265	2.02917	2.15872	2.25823	2.04847	2.21346	NA	2.20515	2.01452	2.14145	2.1163	2.17859
1937	MICRO.189.C26	PGSC0003DMB000000021	Pot_ch09	97.49	1322573	1322890	Ribosomal protein S14	4.31888	4.04973	4.25723	4.21111	4.36257	4.32217	4.41592	4.33932	4.11744	4.20876	3.91121	4.2736	4.34242	4.2482	3.98568	4.3021	4.07098	4.19445	4.3031	4.24988	4.19445	4.29588	4.41047	4.1809	4.34355	4.28573	4.36257	4.3999	4.34578	4.4036	4.24285	4.18781	4.2297	4.16038	4.04072	4.09972	4.21843	4.2796	4.16551	4.1465	4.38417	4.30417
1939	MICRO.2737.C2	PGSC0003DMB000000505	Pot_ch11	98.6	183604	183177	Gene of unknown function	3.06853	3.27302	3.2596	3.17974	3.2011	3.1269	3.15882	3.2052	3.20621	3.16311	3.23606	3.36633	3.17513	3.13142	3.24029	3.23856	3.17375	3.24303	3.33217	3.29402	3.16802	3.2273	3.18398	3.26181	3.27214	3.21362	3.26204	3.24435	3.23179	3.20704	3.44699	3.17836	3.1381	3.27542	3.37387	3.22395	3.10641	3.16947	3.10002	3.26361	3.15275	3.31012
1940	MICRO.15585.C1	PGSC0003DMB101000609	Pot_ch05	98.5	34977	35443	60S ribosomal protein L34	2.2228	2.48044	2.29169	2.33694	2.34786	2.31883	2.21249	2.22547	2.26392	2.30149	2.47199	2.3526	2.30882	2.3396	2.29073	2.28285	2.43259	2.24773	2.29345	2.49152	2.40899	2.14542	2.27075	2.38133	2.27317	2.2727	2.25733	2.34216	2.25516	2.22519	2.47026	2.23445	2.30448	2.27007	2.47115	2.2304	2.28428	2.13023	2.45544	2.22388	2.30197	2.26387
1941	POAC444TP	PGSC0003DMB000000093	Pot_ch03	97.45	1446725	1446957	Metal ion binding protein	3.14842	3.00759	3.10197	3.13567	3.01559	3.10855	2.98434	3.03828	3.14367	3.12708	2.8643	3.17876	3.05227	3.09444	3.15431	3.05895	3.06896	3.10024	3.03023	2.99884	2.90911	3.08391	3.04081	3.07378	3.09656	3.14593	2.99124	3.04657	3.09648	3.02133	3.02988	3.0124	3.16841	3.1277	3.1268	3.13978	3.05529	3.00622	3.10132	3.18469	2.99496	3.09143
1942	MICRO.7721.C1	PGSC0003DMB000000021	Pot_ch09	96.94	162400	162074	Uracil phosphoribosyltransferase	2.60587	1.72806	2.25835	1.71964	1.71544	2.39684	2.30149	2.57671	2.23253	2.55862	2.09628	1.71917	2.7375	2.53891	2.26301	2.18354	2.16835	2.19639	2.62074	2.55203	2.57753	2.66832	1.82289	2.59524	1.74159	2.74524	2.64984	1.71943	2.30755	2.83839	2.22188	2.36414	2.57021	1.7126	2.32915	2.50961	2.52502	2.2474	1.70005	2.42944	1.69378	2.46733
1944	MICRO.6194.C1	PGSC0003DMB102000010	Pot_ch01	100	1406676	1407194	Acyl-CoA thioesterase	2.65571	2.71799	2.69147	2.63796	2.71132	2.68708	2.72832	2.7353	2.65071	2.68725	2.64227	2.74797	2.65863	2.74605	2.67954	2.71285	2.72691	2.69539	2.66066	2.73485	2.64503	2.70291	2.68829	2.67304	2.74996	2.66843	2.81911	2.71212	2.68924	2.67027	2.70719	2.58841	2.73071	2.72308	2.74168	2.56891	2.59106	2.73098	2.69082	2.70876	2.70845	2.7401
1945	PPCAG76TH	PGSC0003DMB000000048	Pot_ch08	99.18	1363342	1362857	Atpob1	2.2842	2.43898	2.29175	2.41655	2.42737	2.33434	2.35216	2.34665	2.43099	2.39653	2.39876	2.52801	2.27191	2.30832	2.26453	2.29081	2.40725	2.51876	2.30404	2.36436	2.35392	2.37907	2.27577	2.36181	2.29756	2.34115	2.2835	2.24541	2.35059	2.31816	2.38477	2.35368	2.45585	2.3603	2.44078	2.422	2.28256	2.46029	2.37631	2.29009	2.26453	2.35708
1950	bf_slmwxxxx_0003f06.t3m.scf	PGSC0003DMB000000127	Pot_ch03	98.29	128626	128510	DUF2008-containing protein	1.7147	1.70969	2.30795	2.27524	2.48044	1.78317	1.70885	1.797	2.28555	1.6811	1.64435	2.4328	1.8192	1.73369	2.1818	2.36919	2.29885	2.30469	2.46235	2.43248	2.25584	1.68872	2.34155	2.39813	2.38141	2.3396	1.78968	2.44927	2.25208	1.71044	1.78436	1.70748	1.76731	2.27698	1.797	2.25085	1.75587	1.70468	1.72299	1.78127	2.39186	2.33473
1951	MICRO.13550.C1	PGSC0003DMB000000040	Pot_ch03	96.6	892000	892469	Beta-ketoacyl-ACP synthase II	2.99383	2.92413	3.03598	2.84018	2.98557	2.91337	2.94675	2.97206	2.90339	3.04984	2.97292	3.08242	2.92317	2.96939	2.88831	2.93409	2.92611	2.96392	3.03531	3.12235	2.96827	3.00242	2.94798	2.93291	2.96982	2.95459	2.99088	2.9953	3.05195	2.96908	3.0155	2.96827	3.03804	3.07683	2.93992	2.98551	2.8677	3.12628	3.05668	2.90893	3.00047	3.00749
1952	bf_arrayxxx_0017a11.t7m.scf	PGSC0003DMB000000213	Pot_ch04	94.43	977196	976796	F-box protein AtFBL5	2.45696	2.96788	2.67358	2.57831	2.67286	2.62271	2.51742	2.69593	2.60527	2.60439	2.94851	2.74014	2.49095	2.65594	2.70113	2.61981	2.74776	2.66284	2.60378	2.62299	2.65233	2.63859	2.46484	2.77613	2.57162	2.62336	2.80707	2.52534	2.49992	2.51209	2.74386	2.47604	2.72049	2.615	3.07838	2.66498	2.44822	2.47238	2.83049	2.74299	2.41312	2.51777
1953	MICRO.16352.C1	PGSC0003DMB000000302	Pot_ch07	99.27	736004	735593	Trafficking protein particle complex subunit 10	2.8985	2.82797	2.21166	2.85466	3.16072	2.24894	2.89721	2.85667	2.92484	2.13429	2.80631	2.86014	2.94252	2.92419	2.85512	2.89564	2.8643	2.90829	2.95674	3.10033	2.15923	2.2516	2.82044	3.09633	2.89523	2.14595	2.83434	2.91276	2.21194	2.93922	2.8504	3.05713	2.03689	2.90573	3.05075	3.08968	3.10448	2.91219	2.82822	3.10297	2.08945	2.20622
1959	bf_ivrootxx_0018c11.t3m.scf	PGSC0003DMB000000355	Pot_ch04	98.88	434501	435120	Pentatricopeptide repeat-containing protein	2.75077	2.95036	2.91578	2.62042	2.67467	2.66769	2.79765	2.69943	2.86818	2.7132	2.65776	2.72001	2.80405	2.86014	2.59326	2.83104	2.90224	2.77018	2.6379	2.70649	2.99409	2.89056	2.64515	2.89729	2.78125	2.70268	2.57447	2.7242	2.75995	2.7856	2.56798	2.6666	2.93203	2.70179	2.79012	2.73359	2.74155	2.48792	2.86124	2.74807	2.65124	2.57038
1960	MICRO.2013.C8	No Significant Hit	#N/A	NA	NA	NA	ATP binding protein	2.16746	2.40573	2.34178	2.35027	2.29514	2.40013	2.2839	2.24547	2.44311	2.43005	2.38611	2.31248	2.37792	2.37427	2.38934	2.23428	2.33261	2.2374	2.31217	2.33542	2.40936	2.25651	2.23611	2.30254	2.21945	2.27855	2.21296	2.3046	2.32486	2.35676	2.30814	2.36608	2.2853	2.39181	2.39563	2.48756	2.23767	2.38125	2.32317	2.26823	2.36786	2.38421
1965	MICRO.5775.C2	PGSC0003DMB000000436	Pot_ch10	96.83	268123	268930	Mitochondrial carrier domain-containing protein	3.05778	3.08944	3.31303	3.08288	3.18184	3.19276	3.06297	3.2131	3.17485	3.09487	3.41698	3.16636	3.14879	3.15758	3.0677	3.13092	3.2107	3.09391	3.1811	3.22376	3.12482	3.0848	3.25173	3.28919	3.1892	3.25924	2.88789	3.20736	3.32517	3.10667	3.16321	3.19181	3.27398	3.08269	3.28276	2.99592	2.93487	3.2102	3.26904	3.11193	3.24039	3.16859
1967	STMET61TV	PGSC0003DMB000000032	Pot_ch04	95.1	1456241	1455618	Receptor protein kinase CLAVATA1	3.10466	3.10484	3.40637	3.06102	3.00796	3.44318	3.24915	2.91387	3.33616	3.21837	3.21457	3.08926	3.30067	3.62861	3.28564	2.92177	3.45963	2.96302	3.31523	3.10914	3.33301	3.14804	3.08717	3.36243	3.25847	3.39861	2.87639	3.10278	3.3684	3.28107	3.06954	3.09874	3.11309	3.26342	3.04548	3.20101	3.2366	3.14178	3.41218	3.11718	3.3262	3.09179
1968	SDBN006J15u.scf	PGSC0003DMB000000127	Pot_ch03	95.35	1228393	1228054	GRP 2	2.82532	1.98248	2.76918	2.94945	3.10996	2.83839	2.56979	3.00138	2.66297	2.62087	1.92006	3.06228	3.1084	2.4983	2.03286	3.08763	2.43265	2.97219	3.04706	3.27554	2.64991	3.09883	3.04919	2.94104	2.81317	3.06251	2.89956	3.11537	2.7423	2.57605	3.14749	2.8847	3.03157	2.65961	2.68128	2.77831	2.66974	2.78247	2.75775	2.68363	2.94571	2.91762
1969	MICRO.6587.C9	PGSC0003DMB000000412	Pot_ch01	96.38	514928	514570	Conserved gene of unknown function	2.72955	2.77527	2.70456	2.69021	2.73377	2.69632	2.70003	2.72367	2.73804	2.6457	2.64314	2.75107	2.67802	2.64183	2.62219	2.78663	2.78044	2.67814	2.78532	2.67338	2.7427	2.72934	2.64287	2.67888	2.79211	2.67581	2.80487	2.72273	2.82551	2.81857	2.62944	2.54538	2.70614	2.54857	2.725	2.57357	2.64134	2.6512	2.71418	2.72041	2.77262	2.67618
1970	MICRO.2064.C2	PGSC0003DMB000000147	Pot_ch08	100	1230028	1230520	Serine racemase	1.91924	2.16528	2.00412	2.07123	2.15469	2.06664	2.09247	2.00876	2.05153	1.99823	2.10014	2.10042	2.10779	2.0434	1.99611	1.98274	2.04612	1.95902	2.20379	1.9777	2.10186	2.07899	1.92603	2.12973	2.07391	1.97648	1.91354	2.00876	2.0825	2.22167	1.96712	2.11616	1.98354	2.07106	2.13771	2.04827	2.10059	2.15171	2.08651	2.17159	2.09508	2.02117
1971	STMIM75TV	PGSC0003DMB000000008	Pot_ch10	98.71	2839988	2840297	Beta-fructofuranosidase	2.37204	2.47668	2.38854	2.22102	2.33002	2.48957	2.36896	2.09535	2.17244	2.56944	2.04685	2.03995	2.58477	2.51876	2.36236	2.15756	2.44139	2.02637	2.25425	2.2228	2.53376	2.4028	2.06815	2.45971	2.20578	2.32578	2.65863	2.18129	2.22351	2.57079	2.07926	2.17212	2.15254	2.46987	2.03426	2.36634	2.51493	2.18932	2.48792	2.19026	2.15021	2.19977
1972	bf_mxflxxxx_0039e08.t3m.scf	PGSC0003DMB000000995	SL2.10ch01	94.81	9972	9627	Transcription factor bHLH49	2.6359	2.67467	2.65071	2.66953	2.68823	2.57732	2.61114	2.64759	2.72317	2.59468	2.54168	2.71644	2.69041	2.56108	2.55856	2.6858	2.86242	2.70891	2.62744	2.59423	2.70863	2.69127	2.64294	2.6084	2.6644	2.51409	2.63154	2.64365	2.61908	2.56168	2.64679	2.64334	2.6806	2.62678	2.67746	2.54112	2.59631	2.62371	2.60659	2.67442	2.67826	2.6511
1973	MICRO.9914.C3	PGSC0003DMB000000093	Pot_ch03	98.74	1334312	1334788	Sgd1p	3.12125	3.0759	2.6722	2.64655	2.6946	2.76596	3.12303	2.56393	2.75292	3.06673	3.0155	2.65194	2.82149	2.7178	3.02924	2.72001	2.68313	2.66769	2.78379	3.02064	3.08498	3.14536	2.66376	2.68641	3.10286	2.73867	2.70113	2.7068	3.07937	3.16072	2.63174	2.67345	2.71521	3.10806	2.6343	3.08699	2.67612	3.15703	2.67376	2.69407	2.7129	3.07581
1975	MICRO.1598.C1	PGSC0003DMB102000233	Pot_ch01	99.02	48501	49314	DNA-directed RNA polymerase	3.34058	3.19442	3.26258	3.30884	3.30468	3.27789	3.2947	3.26334	3.35747	3.33155	3.21587	3.35113	3.44089	3.26101	3.26032	3.4005	3.23586	3.3186	3.34093	3.16311	3.25911	3.42269	3.29459	3.25728	3.41414	3.2115	3.19219	3.32517	3.2392	3.33064	3.2906	3.38833	3.42619	3.28288	3.29212	3.37581	3.26453	3.36086	3.07142	3.29484	3.36606	3.36282
1978	MICRO.7214.C1	PGSC0003DMB000000001	Pot_ch01	99.38	5817354	5817675	RPS6	3.47924	3.06682	3.3736	3.21487	3.39816	3.53037	3.54336	3.23856	3.34217	3.32517	3.09791	3.28424	3.50428	3.37103	3.19561	3.22323	3.35147	3.26695	3.42404	3.25153	3.32827	3.4622	3.42582	3.23383	3.50204	3.48949	3.38616	3.4558	3.4083	3.63972	3.07947	3.32206	3.27067	3.2608	3.08953	3.15721	3.37785	3.31292	3.26159	3.19181	3.4442	3.31339
1979	MICRO.9138.C1	PGSC0003DMB000000225	Pot_ch08	97.46	219802	219292	Transcription elongation factor s-II	2.49363	2.48723	2.52935	2.43783	2.50984	2.53467	2.4584	2.37272	2.51493	2.53669	2.54863	2.43416	2.81587	2.53358	2.49149	2.36924	2.55975	2.50279	2.46091	2.43858	2.62175	2.54815	2.48756	2.55683	2.49671	2.51546	2.41244	2.56483	2.56142	2.59904	2.44476	2.46912	2.51283	2.41081	2.49037	1.83783	2.41728	2.45135	2.55016	2.44056	2.55494	2.43614
1980	MICRO.7366.C1	PGSC0003DMB102000115	Pot_ch09	98.97	281630	283185	Conserved gene of unknown function	2.38724	2.03426	2.10452	2.15576	2.12906	2.07019	2.1933	2.21656	2.25651	2.22803	2.18745	2.12114	2.11924	2.23163	2.27729	2.15769	2.36341	2.14896	2.22268	2.27007	2.0679	2.12953	1.99848	2.20422	2.26721	2.08469	2.30079	2.16954	2.07341	2.17258	2.19707	2.20824	2.08228	2.23098	2.24894	1.76847	2.15184	2.30037	2.08706	2.24594	2.14478	2.37954
1981	MICRO.8169.C1	PGSC0003DMB000000148	Pot_ch11	99.32	229636	230373	Conserved gene of unknown function	3.05505	3.19766	3.09803	2.9741	3.03679	3.02735	3.03443	2.92361	2.99776	3.07404	3.12699	3.16172	3.10098	3.10088	3.211	3.06714	3.02565	3.01591	3.16153	2.98892	3.04825	3.06795	3.0032	3.04121	3.2255	3.11556	3.01041	3.06954	3.0799	3.05203	3.09837	3.14941	3.06195	3.12082	3.22915	2.78363	3.01214	3.01477	3.04484	3.13519	3.18162	3.14049
1982	MICRO.5937.C1	PGSC0003DMB000000098	Pot_ch01	99.53	1388101	1388315	OJ000315_02.20 protein	2.34133	2.73098	2.55714	2.4418	2.54107	2.627	2.47684	2.36046	2.65186	2.65881	2.93659	2.54286	2.60681	2.60234	2.82102	2.47844	2.64287	2.50391	2.47624	2.59809	2.68181	2.54577	2.43057	2.72266	2.41791	2.60821	2.39207	2.43839	2.57267	2.55388	2.53537	2.62788	2.54193	2.66252	2.67636	2.29073	2.53482	2.55355	2.69827	2.61201	2.45576	2.58007
1983	MICRO.606.C2	PGSC0003DMB000000032	Pot_ch04	97.54	1579355	1578587	Conserved gene of unknown function	3.02064	3.24562	3.2131	3.00234	3.03703	3.29917	2.99124	2.8677	3.38917	3.00113	3.31257	2.9397	3.05251	3.08408	3.04617	3.00467	3.2458	3.21059	3.37707	3.28691	3.00969	2.98475	3.01199	3.27665	3.02102	3.22465	3.29907	3.05218	3.3085	3.26936	2.88143	2.92919	3.26496	3.29072	3.33641	2.6642	2.97504	3.08366	2.95649	3.28011	3.07804	3.03672
1984	MICRO.16993.C1	PGSC0003DMB000000191	Pot_ch08	95.96	341973	342492	Beta-1,3-galactosyltransferase sqv-2	2.66211	2.98673	3.09906	2.88899	2.67776	2.73071	2.34486	2.60531	2.98821	3.0208	3.00657	2.68101	2.81545	2.92943	2.97698	2.93992	3.18082	2.87363	2.33251	3.10732	2.91687	2.84338	2.88365	2.8217	2.69213	3.04841	3.17043	2.9086	3.02109	3.02769	2.88393	2.71324	2.91256	2.90211	2.98152	2.13947	2.20884	2.74512	2.98377	2.63489	2.70406	2.72243
1986	MICRO.1171.C3	PGSC0003DMB000000047	Pot_ch07	100	1591209	1591708	Endosomal P24A protein	3.89285	3.65066	3.84976	3.90835	3.79356	3.97552	3.97041	3.69848	3.96949	3.99851	3.65022	3.87855	4.01547	3.96069	3.84141	3.96851	3.89781	3.96164	3.97954	3.95311	3.92995	3.81824	3.83354	3.94426	3.81657	3.95933	3.7507	3.82807	3.8458	3.90393	3.93745	3.84728	3.93207	3.83645	3.7549	3.60108	3.92995	3.91967	3.91408	3.81519	3.90479	3.96949
1987	MICRO.12592.C2	PGSC0003DMB000000096	Pot_ch07	98.13	664243	664724	Calcium ion binding protein	3.29775	3.5877	3.14804	3.30793	3.38654	3.0983	3.43023	3.25762	3.46888	3.16008	3.47799	3.37374	3.42449	3.41205	3.42036	3.67017	3.59488	3.42931	3.35334	3.50379	3.53245	3.18632	3.28365	3.68859	3.33121	3.14302	3.41398	3.31449	3.11825	3.40363	3.34999	3.56601	3.16123	3.4317	3.57761	3.52589	3.46939	3.34155	3.47667	3.42834	3.06274	3.19961
1992	MICRO.3684.C4	PGSC0003DMB000000302	Pot_ch07	98.37	223658	222922	50S ribosomal protein L24, chloroplastic	2.36478	2.28318	2.30562	2.30515	2.28918	2.31928	2.31327	2.25003	2.35641	2.36366	2.13558	2.24037	2.26984	2.4489	2.29447	2.33078	2.28324	2.15429	2.44679	2.26795	2.37667	2.23628	2.26918	2.29124	2.44366	2.31266	2.34842	2.39571	2.31499	2.39021	2.28894	2.25554	2.3737	2.30149	2.2862	2.26407	2.16954	2.31423	2.35712	2.24117	2.40074	2.27949
1993	bf_ivrootxx_0030e03.t3m.scf	PGSC0003DMB000000341	Pot_ch08	92.33	370209	370495	Disease resistance protein	2.12936	2.03437	2.39997	2.44602	2.16143	2.09752	2.34489	2.16135	2.22388	2.21364	1.9291	2.20047	2.14716	2.2812	2.17832	2.13182	2.44579	2.23744	2.42687	2.29295	2.29244	2.07265	2.30314	2.11924	2.18875	2.34993	2.32658	2.32389	2.44174	2.39989	2.27935	2.18257	2.05334	2.23103	2.08968	2.05127	2.09519	2.4652	2.46972	2.35576	2.39004	2.17023
1994	BF_LBCHXXXX_0028F06_T3M.SCF	PGSC0003DMB000000047	Pot_ch07	99.73	1996062	1995690	Two-component system sensor histidine kinase/response regulator	2.10452	2.31423	2.28285	2.22007	2.26932	2.198	2.22182	2.27062	2.23016	2.31592	2.35789	2.2838	2.12896	2.23555	2.29075	2.1868	2.26449	2.15439	2.25432	2.32282	2.28135	2.28095	2.17946	2.29813	2.18257	2.21426	2.38745	2.27571	2.14595	2.11366	2.39232	2.26716	2.24882	2.21696	2.3879	2.1208	2.09658	2.21395	2.26784	2.22393	2.16556	2.19639
1996	MICRO.3024.C5	PGSC0003DMB000000297	Pot_ch12	97.35	85823	85561	Phox (PX) domain-containing protein	2.34595	2.67475	2.34769	2.47444	2.64008	2.2938	2.34194	2.46134	2.49825	2.3693	2.71958	2.44387	1.74859	1.68677	2.44683	1.6957	2.42184	2.47259	1.68336	1.70257	2.3688	1.66897	2.42052	1.71102	2.38984	2.42114	2.35335	2.38574	2.32291	2.41687	1.70708	2.4429	1.68162	2.48632	1.70316	1.68406	2.29704	1.69227	1.6744	2.67321	2.39347	2.43146
1997	MICRO.2286.C19	different hits	#N/A	94.5	1731738	1732027	--	2.31535	2.374	2.35738	2.31637	2.3044	2.62989	2.12533	2.28943	2.56925	2.44619	2.45666	2.12124	2.64759	2.10551	2.7213	2.38989	2.31491	2.33322	2.53637	2.37655	2.15369	2.53669	2.34013	2.16135	2.51847	2.56544	2.36823	2.52248	2.26189	2.49068	2.01013	2.53336	2.21911	2.46188	2.39083	2.25762	2.25389	2.23843	2.35233	2.27877	2.31745	2.374
2000	MICRO.2445.C6	PGSC0003DMB000000198	Pot_ch08	95.16	10462	10225	Profilin	2.03491	2.05324	2.17737	3.48743	2.23349	2.33677	3.53263	2.15838	2.18586	1.98854	2.05609	2.08897	2.37204	1.97529	2.02663	2.02663	2.18991	2.29817	3.51291	2.20108	2.30303	2.5037	2.71017	2.19658	2.45488	1.96095	2.23236	2.44115	2.15448	3.5221	2.14101	2.00333	1.98071	1.8984	2.13351	2.09108	3.41426	3.46104	2.12263	3.46166	1.9573	2.00709
2001	MICRO.10874.C1	PGSC0003DMB000000062	Pot_ch03	100	920774	920365	SRO4 (SIMILAR TO RCD ONE 4); NAD+ ADP-ribosyltransferase	2.06859	2.61785	2.35205	2.39459	2.25194	2.33178	2.29098	2.24511	2.4124	2.46255	2.61172	2.43723	2.29119	2.38955	2.60752	2.20619	2.29179	2.26147	2.2544	2.42225	2.37959	2.1583	2.11133	2.44482	2.20583	2.43094	2.25798	2.19528	2.36993	2.24839	2.35072	2.26954	2.40906	2.46128	2.44261	2.3396	2.14716	2.41354	2.47575	2.43964	2.32184	2.29236
2002	BF_TUBSXXXX_0016H02_T3M.SCF	PGSC0003DMB000000032	Pot_ch04	93.33	716309	716073	Ubiquitin carrier protein	2.36555	2.51535	2.35805	2.44611	2.38695	2.37257	2.392	2.37887	2.41348	2.42397	2.51702	2.46578	2.34978	2.32389	2.52211	2.33648	2.37635	2.34069	2.31801	2.36608	2.43881	2.4459	2.35354	2.44522	2.36512	2.40672	2.35898	2.38435	2.36591	2.36561	2.41497	2.39207	2.30137	2.41596	2.42915	2.3156	2.38502	2.22396	2.47946	2.42737	2.29687	2.38884
2003	MICRO.1409.C1	PGSC0003DMB000000358	Pot_ch07	100	176123	176239	Methionyl-tRNA synthetase	2.85246	2.38387	2.67412	2.53487	2.64341	2.72117	2.5883	2.44115	2.5523	2.56659	2.4631	2.46258	2.67904	2.49236	2.42649	2.45251	2.49915	2.56711	2.49048	2.53205	2.52165	2.6256	2.56433	2.37921	2.63076	2.69907	2.52896	2.65001	2.59799	2.63691	2.46076	2.42114	2.49679	2.55766	2.38795	2.51823	2.4471	2.54596	2.48919	2.49492	2.57868	2.59746
2005	cSTB48I10TH	PGSC0003DMB000000164	Pot_ch04	98.08	509322	509634	Periplasmic beta-glucosidase	2.66671	2.31783	2.45817	2.58713	2.48815	2.55419	2.58756	2.44744	2.5401	2.48868	2.16792	2.41837	2.60687	2.66147	2.61569	2.42915	2.54914	2.46589	2.60706	2.50409	2.4983	2.42937	2.35168	2.48746	2.60962	2.61282	2.58776	2.54711	2.48999	2.53055	2.47268	2.45218	2.44536	2.61324	2.44267	2.47954	2.37578	2.44814	2.37263	2.52826	2.56723	2.56399
2007	MICRO.11117.C1	PGSC0003DMB000000535	Pot_ch08	97.8	261120	261933	BRASSINOSTEROID INSENSITIVE 1-associated receptor kinase 1	2.64294	2.47026	2.84189	2.81722	2.61215	2.64211	2.34249	2.74119	2.82974	2.78642	2.45208	2.5665	2.61748	2.57147	2.72699	2.83784	2.70113	2.86335	2.2516	2.83376	2.57917	2.74963	2.82217	2.57113	2.7345	2.78642	2.79975	2.86787	2.84325	2.99821	2.78919	2.60359	2.7371	2.56134	2.63436	2.5744	2.24824	2.71557	2.63262	2.7534	2.66924	2.65173
2011	POABZ15TV	PGSC0003DMB000000140	Pot_ch12	97.33	740900	741461	Oligopeptide transporter	2.64358	3.14941	3.04196	2.90439	2.63677	3.09341	2.95178	2.50745	3.16811	2.99877	3.15529	2.70431	2.99562	3.3457	2.8453	2.67001	3.09435	2.84093	2.93176	2.76672	3.12256	2.85252	2.61657	3.07134	2.98704	2.9372	2.61431	2.75645	3.211	2.98728	2.66981	2.32505	2.87296	2.85151	2.75547	2.7506	2.83422	2.76505	3.26148	2.96247	2.79404	2.56159
2014	MICRO.16977.C1	PGSC0003DMB000000032	Pot_ch04	98.95	2084073	2084646	Conserved gene of unknown function	2.99821	1.98891	2.41255	2.86272	2.88621	2.62546	2.86566	2.87729	2.30088	2.54132	1.92923	2.72943	2.80413	2.32129	2.18652	2.76352	2.01553	2.50529	2.58243	2.50607	2.44991	2.73718	2.73555	2.3063	2.96064	2.37839	2.6219	2.79675	2.46451	2.74398	2.84318	2.68128	2.46223	2.43094	2.38854	2.27067	2.79335	2.71958	2.21407	2.37875	2.78194	2.8932
2017	BF_TUBSXXXX_0034H02_T3M.SCF	PGSC0003DMB000000048	Pot_ch08	95.38	803752	803946	Harpin-induced protein	2.34604	2.18129	2.58281	2.94641	2.78261	2.62914	2.48125	2.7939	2.51199	2.62405	2.42687	2.4835	2.70965	2.51275	2.48843	2.66636	2.42801	2.59465	2.69994	2.50511	2.35133	2.68902	2.66697	2.70411	2.56895	2.35658	2.71206	2.76283	2.2552	2.68653	2.63796	2.61719	2.64406	2.52768	2.49748	2.50969	2.4374	2.37134	2.19192	2.64459	2.6666	2.72533
2018	BF_CSCHXXXX_0017D05.T3M.SCF	PGSC0003DMB000000114	Pot_ch12	98.69	1113891	1114424	Carboxy-terminal kinesin	3.00697	2.25138	2.86727	3.0032	3.03443	2.91795	3.01923	3.0324	2.60724	2.81525	2.32689	2.86129	3.08561	2.63941	2.39368	2.99045	2.3756	2.86553	3.01793	2.78065	2.79941	2.96302	2.87194	2.709	2.98682	2.65323	2.73564	2.98614	2.87588	2.91653	2.92223	2.85028	2.84649	2.66944	2.61963	2.65201	2.97201	2.88423	2.46552	2.64771	2.93009	3.06735
2019	MICRO.18084.C1	PGSC0003DMB000000097	Pot_ch12	99.18	1220069	1219224	Beta-1,3-glucanase, acidic	2.88525	2.70912	2.89835	2.84352	2.92766	2.9478	2.95445	2.92004	2.88466	2.82028	2.66832	2.93526	2.96378	2.78537	2.79776	2.93211	2.75332	2.93456	2.90016	2.87185	2.84436	2.93669	2.76856	2.92814	2.90733	2.76842	2.86257	2.83959	2.85466	2.92854	2.9382	2.82044	2.92982	2.82872	2.88058	2.77689	2.90846	2.93389	2.76613	2.8285	2.8902	2.87012
2020	MICRO.14151.C1	PGSC0003DMB000000076	Pot_ch07	98.77	1353494	1353980	Zinc transporter	2.52362	2.76925	2.87319	2.45931	2.45318	2.72402	2.68056	2.73538	2.58884	2.75577	2.88672	2.74581	2.51136	2.78546	2.87147	2.45625	2.51768	2.4612	2.69552	2.49609	2.72879	2.62062	2.50548	2.81697	2.39459	2.82686	2.7103	2.43108	2.74996	2.71474	2.54881	2.48297	2.73572	2.86913	2.5576	2.44491	2.53232	2.53418	2.58863	2.58596	2.64961	2.71579
2022	bf_stolxxxx_0024a07.t7m.scf	PGSC0003DMB000000017	Pot_ch11	97.1	746670	746738	60S ribosomal protein L12	2.98314	2.68462	2.71447	2.88905	2.91447	3.10864	3.10313	2.91687	2.68856	2.76006	2.42216	2.87131	2.8847	2.82551	2.50607	2.78168	2.56589	2.74058	3.04476	2.78607	2.92518	2.99877	2.88641	2.69779	2.89283	2.84515	2.91914	2.96646	2.82435	3.17876	2.82459	2.82775	2.76386	2.77561	2.68434	2.79453	2.86881	2.86386	2.569	2.70488	2.86546	3.00868
2026	bf_arrayxxx_0049c05.t3m.scf	PGSC0003DMB000000549	Pot_ch11	93.01	39766	39591	DnaJ	2.4471	2.71683	2.6437	2.52516	2.51823	2.50745	2.49059	2.50655	2.75837	2.67326	2.68539	2.69141	2.76292	2.54587	2.61177	2.59738	2.62734	2.84214	2.4917	2.56608	2.68674	2.77945	2.60067	2.68646	2.47429	2.60604	2.40384	2.52686	2.71377	2.56042	2.62168	2.61514	2.64358	2.57605	2.66877	2.63015	2.61271	2.57993	2.77119	2.66195	2.5099	2.52729
2028	bf_arrayxxx_0084f01.t3m.scf	PGSC0003DMB000000070	Pot_ch08	95.5	505527	505637	Aspartate aminotransferase	2.57738	2.51287	2.68468	2.57595	2.63406	2.71667	2.64685	2.52655	2.62619	2.6659	2.38133	2.62512	2.76151	2.57331	2.59381	2.61833	2.45949	2.76305	2.74148	2.66988	2.72223	2.72938	2.64419	2.67475	2.54399	2.67345	2.55297	2.66202	2.66854	2.85325	2.60972	2.53669	2.65439	2.60227	2.46325	2.5559	2.62336	2.77891	2.63672	2.7367	2.64287	2.63106
2030	bf_ivrootxx_0046h10.t3m.scf	PGSC0003DMB000000302	Pot_ch07	91.62	636367	636528	Thiol:disulfide interchange protein dsbD	2.42052	2.4459	1.69038	2.37315	2.84073	1.70005	2.51607	2.42178	2.34167	1.68162	2.3323	2.38515	2.31293	2.45595	2.2413	2.32952	2.40404	2.21049	2.55364	2.799	1.6793	1.6811	2.4026	2.59571	2.51367	1.74499	2.66624	2.6125	1.67802	2.49796	2.47177	2.50085	1.69273	2.30156	2.80473	2.57527	2.63574	2.30689	2.36541	2.57199	1.66845	1.6766
2037	MICRO.6027.C2	PGSC0003DMB102000083	Pot_ch02	96.34	1133067	1133611	Calmodulin binding protein	2.43492	2.55419	2.76941	2.51807	2.21725	2.46612	2.53291	2.39684	2.5048	2.64701	2.39618	2.29567	2.3263	2.54891	2.61182	2.60005	2.66798	2.57555	2.26198	2.3504	2.38964	2.62684	2.57411	2.62739	2.441	2.26994	2.56938	2.5921	2.57369	2.46972	2.52507	2.58603	2.61828	2.29951	2.17914	2.34115	2.41322	2.53426	2.72178	2.60551	2.53137	2.43057
2043	MICRO.4041.C1	PGSC0003DMB000000105	Pot_ch01	99.11	253700	253252	Helicase	3.18326	2.99221	3.11932	3.1052	3.20123	3.1883	3.24314	3.15354	3.10221	3.12063	3.06356	3.02794	3.26947	3.23282	2.94891	3.16161	3.1216	3.13657	3.29743	3.13485	3.07204	3.30686	3.20299	3.08327	3.28805	3.16416	3.21646	3.29796	3.09599	3.26462	3.22117	3.12726	3.17464	3.02157	3.06593	3.02711	3.18899	3.18296	3.049	3.08542	3.272	3.1991
2044	MICRO.17095.C1	PGSC0003DMB000000159	Pot_ch03	98.99	80608	81005	Calmodulin-binding heat-shock protein	2.72678	2.8735	2.77484	2.7795	2.69127	2.77067	2.79496	2.83941	2.7747	2.90425	2.82279	2.7122	2.78752	2.81412	2.79149	2.73845	2.76634	2.70099	2.7276	2.80584	2.7674	2.70596	2.70438	2.81689	2.73687	2.72054	2.78537	2.71552	2.83867	2.92177	2.78293	2.7912	2.81428	2.83357	2.74119	2.82788	2.74524	2.92019	2.77143	2.80253	2.77909	2.822
2045	MICRO.10604.C1	PGSC0003DMB000000338	Pot_ch10	99.63	266528	266799	Dead box ATP-dependent RNA helicase	3.16717	2.93409	3.02565	2.96206	3.06211	3.09982	3.35784	3.00288	3.12046	3.1421	2.85526	3.16473	3.17718	3.21929	2.9477	3.25689	3.1318	3.1874	3.10212	2.95256	3.15958	3.38146	3.10848	2.90253	3.11582	3.05588	3.24642	3.13249	2.99853	3.12285	2.99514	3.19603	3.22828	2.9	2.85985	2.96747	3.17745	3.192	2.83685	3.10457	3.10024	3.23199
2047	MICRO.10915.C1	PGSC0003DMB000000172	Pot_ch01	98.69	441033	441261	Extensin Dif54	3.01601	3.14518	3.00788	2.88449	3.03748	2.87165	2.92798	2.71458	2.93547	2.83268	2.84857	3.03094	2.92629	2.789	2.93319	2.91033	3.02859	2.88854	2.97087	2.72961	2.99971	2.96862	2.88143	2.90136	3.0108	2.89503	2.9741	2.97151	2.93577	3.03353	2.95761	2.94293	2.96415	2.7057	3.0916	2.65915	2.88628	2.64134	2.93409	2.94528	2.89224	2.85672
2048	MICRO.6856.C1	PGSC0003DMB000000432	Pot_ch06	99.69	116962	116642	Remorin a4-e8	3.36687	3.32005	3.39643	3.28968	3.17974	3.2276	3.27642	3.29381	3.28737	3.2885	3.50622	3.37323	3.34811	3.49134	3.22117	3.41426	3.53318	3.36711	3.27888	3.29424	3.54712	3.33496	3.2536	3.28139	3.34228	3.24751	3.15472	3.29633	3.41076	3.38498	3.41594	3.24172	3.27845	3.3843	3.4231	3.21959	3.27257	3.23208	3.26061	3.33704	3.36785	3.368
2049	bf_mxflxxxx_0050g06.t3m.scf	PGSC0003DMB000001015	#N/A	92.45	30853	31061	Primary amine oxidase	3.23091	3.68014	3.17601	3.57914	3.38902	3.34482	3.24499	3.63766	3.60552	3.58011	3.83069	3.64976	3.33181	3.03598	3.57263	3.30391	2.897	3.48056	3.26224	3.57869	3.11884	3.17572	3.3169	3.56933	3.15845	3.32494	3.50328	3.3341	3.05813	3.26847	3.73091	3.59199	3.51823	3.53163	3.68518	3.5337	3.28227	3.60304	2.98283	3.6711	3.29576	3.61731
2051	POCAP74TV	PGSC0003DMB000000643	Pot_ch08	97.58	72650	72896	Poly(A) polymerase beta	3.03459	3.21161	3.11941	2.62226	3.16082	3.12796	2.75737	3.23483	3.0649	3.20866	3.19442	3.16483	3.18236	3.1903	3.06409	3.13019	3.16203	3.01383	2.76006	3.09318	3.10684	2.99378	3.07468	3.20886	3.14556	3.05203	3.11618	3.11998	3.18469	2.66671	3.14455	3.17495	3.13493	3.15032	3.20482	3.11193	2.75509	2.67509	3.14941	2.66671	3.19305	3.2025
2055	MICRO.6193.C1	PGSC0003DMB000000172	Pot_ch01	97.81	845277	844821	1,3-beta-glucan synthase	3.19104	3.22999	3.27124	3.15275	3.27698	3.24937	3.24385	3.10855	3.25751	3.28529	3.22719	3.24241	3.30985	3.25584	3.22154	3.26665	3.27542	3.26372	3.33374	3.29072	3.3107	3.26235	3.14444	3.23455	3.22302	3.18326	3.1991	3.23856	3.17855	3.28	3.22202	3.2911	3.31244	3.24499	3.27789	3.21391	3.22291	3.31776	3.20181	3.22282	3.23445	3.27826
2056	MICRO.304.C1	PGSC0003DMB000000207	Pot_ch09	100	282486	282316	Glutathione peroxidase	3.37697	3.66659	3.4829	3.37785	3.49472	3.40843	3.36735	3.32814	3.48005	3.51602	3.55071	3.50098	3.42619	3.52764	3.53199	3.43935	3.59777	3.31586	3.43633	3.47015	3.54897	3.39669	3.35136	3.44953	3.386	3.49962	3.47388	3.46425	3.53282	3.46596	3.39802	3.39655	3.46327	3.45626	3.62463	3.38257	3.34022	3.34433	3.53351	3.44496	3.46327	3.4442
2061	MICRO.15689.C1	PGSC0003DMB000000297	Pot_ch12	97.26	539819	539131	Avr9/Cf-9 rapidly elicited protein 146	2.30759	2.72349	2.48416	2.39669	2.51192	2.38255	2.45895	2.49776	2.16156	2.35625	2.67624	2.61151	2.28132	2.37144	2.41987	2.32531	2.45322	2.33222	2.40011	2.43863	2.31699	2.27566	2.33837	2.48628	2.45913	2.41202	2.45119	2.38908	2.40107	2.46317	2.52801	2.49955	2.42076	2.36993	2.62371	2.55099	2.42926	2.29798	2.42225	2.42978	2.36535	2.40167
2063	MICRO.2587.C1	PGSC0003DMB000000155	Pot_ch12	97.36	549991	550859	GAMYB-binding protein	3.27741	3.33425	3.36174	3.28086	3.27619	3.29436	3.30997	3.279	3.37374	3.34105	3.33982	3.31968	3.38373	3.31621	3.23761	3.34926	3.41982	3.37274	3.24738	3.25219	3.34789	3.44926	3.27067	3.31292	3.36735	3.28313	3.1753	3.23741	3.37983	3.30011	3.19713	3.30356	3.33616	3.25454	3.29827	3.36158	3.31702	3.32139	3.35542	3.32691	3.3113	3.29322
2066	bf_arrayxxx_0057g06.t7m.scf	PGSC0003DMB000000152	Pot_ch11	92.39	286395	287051	117M18_28	2.50615	2.80618	2.57051	2.6241	2.68376	2.68398	2.52144	2.54292	2.90978	2.7353	2.82037	2.64482	2.69082	2.75766	2.70705	2.6422	2.83671	2.80748	2.60083	2.76386	2.83256	2.7573	2.5825	2.78148	2.49505	2.62139	2.49715	2.63977	2.7045	2.76329	2.65383	2.63813	2.78504	2.70658	2.64026	1.86505	2.68958	2.74536	2.77411	2.66202	2.6392	2.60204
2068	MICRO.11911.C1	PGSC0003DMB000000198	Pot_ch08	99.84	125541	126172	Binding	2.14311	2.11837	2.07391	2.17331	2.10177	2.12348	2.16985	2.13908	2.10014	2.1459	2.12033	2.10048	2.09929	2.1168	2.06584	2.14391	2.05527	2.09752	2.1777	2.12896	2.15149	2.12597	2.11913	2.16417	2.17162	2.07982	2.09542	2.12227	2.0826	2.22813	2.10096	2.13586	2.23064	2.11311	2.1532	1.92745	2.20628	2.25239	2.16126	2.16982	2.15096	2.11533
2070	MICRO.2608.C10	PGSC0003DMB000000068	Pot_ch01	97.47	1665197	1665668	Gene of unknown function	2.6604	2.71689	2.85444	2.66777	2.80019	3.00145	2.83721	2.57993	2.94753	2.8413	2.67713	2.78419	2.88051	2.85755	2.89647	2.61616	2.80646	2.74742	2.87018	2.7894	3.00759	2.76764	2.72243	2.86124	2.66284	2.87376	2.56399	2.7165	2.93064	2.95786	2.6187	2.76553	2.76105	2.91119	2.66832	2.45461	2.76089	2.86033	2.84066	2.78003	2.80049	2.76266
2071	MICRO.14358.C1	PGSC0003DMB000000034	Pot_ch12	97	880567	879439	Harpin-induced 1	2.82797	2.52977	2.7727	2.80113	2.92311	2.98829	2.99821	3.03094	2.87319	3.01477	2.38908	2.76718	2.97724	2.77417	2.63211	2.88169	2.6395	2.8364	2.78201	2.76446	2.78577	2.74613	2.93342	2.84125	2.87078	2.8217	2.82252	2.9121	2.98646	3.03858	2.68427	2.95264	2.844	2.88982	2.52431	2.53487	2.95709	3.00305	2.55658	2.92161	3.03927	2.96884
2073	MICRO.3856.C1	PGSC0003DMB000000004	Pot_ch02	99.77	345235	345678	Geraniol 10-hydroxylase	2.3626	2.07576	2.13811	2.23854	2.3145	2.2303	2.23155	2.16143	2.19485	2.13347	2.21443	2.27593	2.19833	2.1269	2.10109	2.26674	2.12016	2.11471	2.35327	2.22566	2.13973	2.22182	2.05653	2.23854	2.38989	2.19757	2.3509	2.21099	2.14341	2.23315	2.4211	2.3188	2.25274	2.16065	2.43057	2.14248	2.10682	2.351	1.98854	2.31176	2.23723	2.20914
2075	bf_acdcxxxx_0012h06.t3m.scf	PGSC0003DMB000000531	Pot_ch01	99.03	159663	159765	Glycine-rich RNA binding protein	4.18549	4.0377	4.23783	4.21192	4.321	4.24444	4.3266	3.92015	4.15076	4.25165	4.00776	4.20802	4.32527	4.12599	4.30831	4.13283	4.21682	4.20253	4.13632	4.1871	4.26008	4.26008	4.24988	3.9751	4.07098	4.24988	4.21192	4.35887	4.17119	4.18859	4.23697	4.28366	4.0503	4.26954	3.92513	4.12379	4.16467	4.1848	4.10954	4.13632	4.164	4.19025
2078	MICRO.1651.C3	PGSC0003DMB000000093	Pot_ch03	99.67	199828	199219	RNA-binding protein	3.05677	3.1252	3.03036	3.02049	3.05823	3.04059	3.08575	3.03836	3.07152	3.10231	3.04556	3.10033	3.03507	2.99821	3.09528	3.08398	2.99165	3.08346	3.03311	3.13198	3.06314	3.08177	2.99139	3.12646	3.01972	3.11228	3.16917	3.02744	3.04408	3.11029	3.12968	3.0698	3.10711	3.12999	3.04706	3.10864	2.99296	3.14396	3.02898	3.10008	3.05441	3.07735
2080	MICRO.1251.C1	PGSC0003DMB000000363	Pot_ch01	99.08	99584	99042	ATP/GTP/Ca++ binding protein	3.39014	3.27587	3.41543	3.29484	3.39643	3.43052	3.49335	3.32379	3.32432	3.36538	3.32827	3.36674	3.46578	3.31313	3.21825	3.40871	3.36158	3.34975	3.38092	3.28149	3.31586	3.48462	3.411	3.35309	3.42973	3.38025	3.36785	3.4448	3.39335	3.4524	3.35506	3.40554	3.37195	3.31909	3.20564	3.30204	3.33121	3.36348	3.3649	3.26808	3.39267	3.40737
2082	MICRO.12581.C1	PGSC0003DMB000000129	Pot_ch10	93.93	418259	417947	Protein kinase	2.18076	2.51012	2.07625	2.19757	2.22685	2.14223	2.08865	2.18916	1.69181	2.39368	2.26569	2.21606	2.02496	1.687	2.57614	2.09799	1.72594	1.67039	1.72594	2.16497	1.71062	2.07674	1.64435	1.72636	1.70682	1.69675	2.45336	1.68383	1.70005	2.38064	2.31008	2.13827	1.72538	2.402	1.68162	2.38964	2.24829	2.19161	2.05625	1.66539	1.68199	2.15327
2083	STMIN21TV	PGSC0003DMB000000500	Pot_ch01	93.7	207593	207213	F-box family protein	2.76117	2.03972	2.6791	2.76596	2.78949	2.37719	2.08089	2.56099	2.75615	2.41435	2.41824	2.5451	2.82236	1.99595	2.36245	2.00376	2.6253	2.76941	2.60088	2.67884	2.77936	2.71234	2.49363	2.56215	2.11166	2.54627	2.55835	2.55281	2.77204	2.15923	2.07465	2.08155	1.92745	2.06417	2.51629	2.34947	2.53235	1.9777	2.45746	2.11015	1.99573	2.59534
2085	MICRO.3481.C1	PGSC0003DMB000000073	Pot_ch01	97.75	1521524	1521125	Serine carboxypeptidase	2.7621	3.19687	2.84726	2.86339	2.7649	3.03094	3.05441	3.00667	3.01066	3.14247	3.19422	3.19114	2.92695	3.0862	3.22165	3.21402	2.84986	3.00395	3.118	3.0994	2.93297	2.94468	2.77876	3.1869	2.91941	3.06378	3.01132	2.826	2.93319	3.21402	3.24148	3.21939	3.21477	3.14501	3.1121	3.16704	2.90238	3.03891	3.16172	3.19325	3.00203	3.04513
2088	bf_cswbxxxx_0032g06.t3m.scf	PGSC0003DMB000000034	Pot_ch12	96.54	761145	761402	Pentatricopeptide repeat-containing protein	3.0927	3.01191	3.11485	3.15374	3.23301	3.1084	3.19493	3.21939	2.98741	3.12726	3.0663	3.10476	3.2262	3.18286	2.9994	3.22333	3.02721	3.02794	3.17205	3.14021	3.06015	3.11627	3.11859	3.09494	3.13142	3.09965	3.08376	3.18162	3.13296	3.10814	3.18748	3.09303	3.14636	3.02664	3.07394	3.09633	3.14518	3.14427	3.09334	3.01883	3.15043	3.14636
2089	MICRO.7309.C1	PGSC0003DMB000000021	Pot_ch09	98.92	1655508	1654951	Glucosamine 6-phosphate N-acetyltransferase	3.18226	3.18056	3.0931	3.11336	3.23374	3.13028	3.15175	3.12699	3.12133	3.22385	3.00759	3.20079	3.0759	3.2025	3.05766	3.12151	3.06038	3.01293	3.22224	3.22517	3.24215	3.09303	3.12188	3.14494	3.17846	3.09099	3.22014	3.23692	3.13648	3.17128	3.14852	3.15882	3.09641	3.12419	3.16042	3.12796	3.13737	3.08708	3.13417	3.16985	3.20261	3.13638
2093	bf_cswcxxxx_0008g02.t3m.scf	PGSC0003DMB000000494	Pot_ch08	99.7	244456	244787	Mak	2.25584	2.43907	2.35216	2.30161	2.2602	2.30597	2.23159	2.11561	2.38246	2.35515	2.34413	2.33542	2.28727	2.29088	2.61187	2.27218	2.3472	2.33225	2.2227	2.25835	2.35139	2.2075	2.14478	2.30836	2.12348	2.37881	2.28252	2.24939	2.23792	2.23979	2.29151	2.14925	2.31379	2.44034	2.32448	2.22902	2.18076	2.3714	2.33677	2.32685	2.28052	2.23379
2094	MICRO.6276.C2	PGSC0003DMB102000083	Pot_ch02	99.59	453996	453753	TSJT1	2.23191	2.5909	2.31865	2.27528	2.19658	2.06668	2.22339	2.30941	2.11405	2.06528	2.47241	2.23778	2.1907	2.38686	2.066	2.36198	2.3635	2.12218	2.28918	2.1788	2.51746	2.45258	1.9846	2.34761	2.2018	2.23598	2.46853	2.14469	2.21958	2.1197	2.31011	1.99611	2.11812	2.12736	2.66883	2.14256	2.05607	1.97332	2.54438	2.13498	2.0926	2.00345
2095	MICRO.973.C6	PGSC0003DMB101000012	Pot_ch02	100	265828	266370	Arabinogalactan	3.55857	2.65835	3.33181	3.14888	3.39589	3.59094	3.26936	3.33482	3.47125	3.08795	2.71234	3.01662	3.34755	3.43008	2.85086	3.52435	3.51997	3.46296	3.66679	3.64641	3.39629	3.28552	3.40102	3.04664	3.24762	3.60904	3.05529	3.52972	3.63951	3.68441	3.20461	3.35405	2.92451	3.59905	3.03435	3.41528	3.53742	3.52972	3.10493	3.14311	3.65587	3.54037
2100	MICRO.3402.C1	PGSC0003DMB000000226	Pot_ch04	99.2	839724	838725	E3 ubiquitin ligase PUB14	2.35971	2.36504	2.49328	2.69715	2.39447	2.47214	2.44627	2.3938	2.39563	2.45388	2.22989	2.49788	2.55196	2.43898	2.33751	2.54863	2.38103	2.50827	2.46364	2.49482	2.53259	2.53035	2.40267	2.48364	2.4252	2.49655	2.37549	2.46008	2.54888	2.51592	2.45595	2.34229	2.50119	2.46968	2.32379	2.42345	2.37839	2.53433	2.43518	2.45953	2.59348	2.47844
2102	MICRO.13876.C1	PGSC0003DMB000000072	Pot_ch05	99.71	1535933	1536629	Disease resistance response protein	1.92787	2.33458	2.22993	2.7105	2.19581	2.0237	2.20228	2.26062	2.21454	2.00575	2.07184	2.21945	1.99932	1.98921	1.96285	1.99323	2.21984	2.31242	1.96268	2.05127	2.21606	2.02663	1.97308	2.32894	2.00758	2.02754	2.04984	1.97622	2.07965	2.01981	2.24824	1.95936	2.00181	2.24401	2.0297	1.9846	2.03622	2.21665	2.27607	2.25095	2.19823	2.20922
2105	MICRO.2608.C3	PGSC0003DMB000000215	Pot_ch06	100	52754	53166	Stem 28 kDa glycoprotein	2.96435	1.78666	1.6987	1.93186	1.81072	3.11528	3.38749	1.7925	1.95002	1.82947	3.17288	3.28724	1.85151	3.29132	1.78462	3.49807	1.9583	1.93146	2.9814	1.8343	3.30663	1.81204	2.89993	1.79754	1.77467	1.78317	1.79012	2.83191	3.44431	3.23847	3.16736	1.7458	3.65543	3.31981	3.21665	1.71796	3.36591	3.15015	1.78792	3.22135	3.28488	1.80192
2106	MICRO.16947.C1	PGSC0003DMB000000249	Pot_ch04	100	214549	215071	Conserved gene of unknown function	2.63073	3.35495	2.71418	2.3733	2.7689	2.56574	2.91609	3.21041	2.80328	2.78155	2.96803	2.90204	2.73126	2.92451	2.99221	2.7846	2.86297	2.77319	2.45873	3.06787	3.06146	2.77275	2.50313	2.98216	2.80611	2.78329	2.60582	2.48934	2.72865	2.83181	3.15538	2.71057	2.82259	3.02801	3.46953	2.85268	2.7326	2.41157	2.4459	2.93803	2.44735	2.86529
2108	bf_swstxxxx_0018b02.t3m.scf	PGSC0003DMB000000021	Pot_ch09	96.32	669812	670108	Osmotic avoidance abnormal protein	2.32259	1.797	2.14504	2.21696	2.32234	2.21517	2.27176	2.30864	1.97943	2.108	1.70748	2.29872	2.37914	1.93759	1.75085	2.17787	1.83128	2.23569	2.24205	2.20754	2.04069	2.23636	2.38181	2.03865	2.35295	2.07406	2.14119	2.33238	2.14605	2.25456	2.29727	2.233	2.16274	2.07117	1.98628	2.03958	2.25798	2.26079	1.96374	2.05204	2.33112	2.35775
2112	MICRO.326.C1	PGSC0003DMB000000101	Pot_ch11	99.67	1228542	1229749	CDNA sequence BC003883	1.93046	2.55051	2.05728	2.4671	2.03282	2.59083	1.96678	2.56798	2.07031	2.60938	2.80241	2.56114	2.16508	2.51087	2.07294	2.01981	1.96904	2.11197	2.14112	2.55968	2.56765	2.42701	2.07465	2.49955	2.03156	2.01751	2.14124	2.01077	2.14344	2.55484	2.68674	2.40843	2.60835	2.01797	2.26222	2.6464	2.46105	2.48642	2.14457	2.02413	2.04477	2.4607
2115	MICRO.6718.C4	PGSC0003DMB000000540	Pot_ch05	99.58	269630	269153	Conserved gene of unknown function	3.17101	3.02565	3.10512	3.11293	3.21231	3.15978	3.22182	3.23463	3.05091	3.12322	2.91148	3.18878	3.17033	3.05908	2.96652	3.12896	3.00788	3.0791	3.19724	3.15923	2.97766	3.08689	3.15595	3.10338	3.1552	3.10187	3.2994	3.18121	3.1311	3.19276	3.15595	3.03598	3.10788	3.05186	3.06647	3.03507	3.08717	3.17337	3.0298	3.08953	3.16329	3.15335
2120	STMGN14TV	PGSC0003DMB000000129	Pot_ch10	98.18	507339	506845	Iaa-amino acid hydrolase 9	2.38934	2.36788	2.37065	2.6002	2.57407	2.61791	2.60448	2.54297	2.83811	2.13986	2.58032	2.65082	2.48717	2.83326	2.19126	2.4086	2.89523	2.68011	2.54779	2.42315	2.68586	2.47525	2.52469	2.8334	2.72651	2.68385	2.58687	2.54924	2.64287	2.49967	2.66427	2.46182	2.81979	2.27704	2.76272	2.30969	2.21113	2.36292	2.65746	2.71579	2.52519	2.30579
2122	bf_lbchxxxx_0056c05.t3m.scf	PGSC0003DMB000000279	Pot_ch06	99.77	623006	622568	Serine/threonine-protein kinase NAK	3.1652	3.19316	3.47799	3.30549	3.40402	3.41064	3.40856	3.40022	3.12457	3.4644	3.09955	3.21646	3.44275	3.22404	3.39861	3.46777	3.21587	3.09965	3.39135	3.39629	3.09694	3.13408	3.40128	3.17653	3.46483	3.46733	3.36282	3.40871	3.19133	3.16483	3.13216	3.31116	3.11672	3.17345	3.45678	3.37167	3.14396	3.42127	3.24444	3.35273	3.45538	3.44998
2128	MICRO.8962.C2	PGSC0003DMB000000087	Pot_ch06	99.25	1812917	1812388	RNA polymerase II transcription factor B subunit	2.60791	2.7982	2.69779	2.7123	2.76179	2.66195	2.60675	2.71675	2.74742	2.71871	2.78175	2.7057	2.66304	2.6563	2.75618	2.64227	2.68318	2.72071	2.78098	2.7809	2.7746	2.69527	2.59241	2.72934	2.65994	2.69912	2.77956	2.70085	2.57848	2.67017	2.87905	2.68692	2.70135	2.71192	2.83532	2.77024	2.57921	2.68533	2.7213	2.75012	2.64255	2.7062
2130	MICRO.10024.C1	PGSC0003DMB000000281	Pot_ch08	100	204037	204449	Homeobox 2 protein	3.0883	3.23425	3.10933	3.17691	3.16745	3.02467	3.09906	3.1469	3.14879	3.17924	3.14311	3.19295	3.126	3.10428	3.11781	3.17328	3.12188	3.12366	3.14358	3.18621	3.16502	3.12804	3.07248	3.14406	3.08877	3.03292	3.17328	3.15913	3.10855	3.00518	3.2539	3.18812	3.15325	3.11266	3.38159	3.22528	3.07838	3.14842	2.94198	3.11336	3.09133	3.16427
2135	MICRO.3249.C1	PGSC0003DMB101000020	Pot_ch02	100	1636119	1636820	Pre-rRNA-processing protein ESF1	1.81309	1.87944	1.77672	2.45016	1.78261	1.92603	1.87482	2.4827	2.44704	2.48391	1.96928	1.83999	1.83181	1.78366	2.31364	1.8126	2.4973	2.44789	1.78462	1.78202	1.80558	1.77303	2.59585	1.83074	1.84902	1.82166	2.58823	2.6408	2.4521	2.74052	1.79141	1.81693	1.79188	1.77414	1.78037	1.83128	2.58738	1.80959	1.76331	1.8343	1.82547	2.51569
2139	MICRO.3898.C1	PGSC0003DMB000000379	Pot_ch10	97.18	112408	111913	Rnf5	2.28003	2.1532	2.15865	2.17334	2.16151	2.1423	2.11751	2.1158	2.14037	2.12196	2.18354	2.12134	2.30893	2.19903	2.20833	2.09318	2.24762	2.06853	2.11159	2.14088	2.16426	2.147	2.05047	2.1089	2.2227	2.15872	2.2349	2.13606	2.1305	2.13558	2.10634	2.04591	2.07877	2.14946	2.19431	2.11052	2.06528	2.10885	2.18905	2.09479	2.14362	2.13317
2140	MICRO.5884.C1	PGSC0003DMB000000062	Pot_ch03	97.67	1484972	1485100	Thylakoid lumenal 25.6 kDa protein, chloroplast	3.8873	3.98	4.08954	3.86685	4.01453	4.06757	3.97862	3.78515	4.09524	4.02985	3.84415	3.89781	4.08686	4.02426	4.05389	3.89285	3.99504	3.93857	4.02152	3.98	4.12664	3.93593	3.91967	4.08627	3.97087	4.04121	3.76223	3.9574	4.04519	4.08321	3.79989	3.97318	3.96216	4.07284	3.805	3.89054	3.98883	4.00723	4.04006	4.01047	4.02152	3.9574
2142	MICRO.17260.C2	PGSC0003DMB000000052	Pot_ch06	97.48	1924034	1924307	--	2.03501	2.40581	2.45774	2.22427	2.11997	2.20295	2.13903	2.31939	2.37457	2.43933	2.45848	1.90487	2.51146	2.4236	2.38231	2.25246	2.35013	2.16013	2.26901	1.90591	2.1346	2.24401	1.87279	1.9145	1.9846	1.97308	1.98126	1.98045	2.25211	2.27276	1.87179	2.27768	1.91265	1.92787	1.95439	2.26542	2.37582	1.98808	1.90675	2.32689	1.99595	1.93186
2145	MICRO.14942.C1	PGSC0003DMB000000424	Pot_ch05	97.29	101426	102490	TCP transcription factor	2.76968	2.54145	2.6072	2.72925	2.67833	2.78141	2.82492	2.8596	2.69455	2.78253	2.71662	2.77561	2.71612	2.66854	2.58742	2.83351	2.62613	2.72261	2.87392	2.65684	2.68306	2.80671	2.72248	2.66573	2.7912	2.71835	2.81086	2.82775	2.85125	2.89313	2.7353	2.74943	2.79211	2.77511	2.90168	2.78778	2.72599	2.83847	2.62566	2.84144	2.82003	2.82892
2146	MICRO.18174.C1	No Significant Hit	#N/A	NA	NA	NA	--	2.26407	2.26121	2.23304	2.2486	2.31451	2.36436	2.25947	2.23433	2.47067	2.43065	2.25332	2.41197	2.36213	2.25818	2.39374	2.36019	2.46968	2.2793	2.41677	2.3943	2.24554	2.33607	2.31303	2.40546	2.47438	2.4121	2.43359	2.41616	2.20409	2.32043	2.18505	2.22714	2.15264	2.35881	2.41987	2.25095	2.27236	2.33808	2.24145	2.24124	2.41497	2.25542
2147	MICRO.3037.C2	PGSC0003DMB000000104	Pot_ch01	99.42	765747	765406	Dipeptidyl-peptidase	3.62712	3.53842	3.49857	3.64485	3.69924	3.55596	3.62384	3.39068	3.83393	3.70054	3.73883	3.48238	3.76952	3.60407	3.79102	3.48933	3.61113	3.72596	3.54953	3.67639	3.76597	3.71017	3.52939	3.70568	3.49857	3.6525	3.34257	3.6622	3.44118	3.72162	3.62773	3.71272	3.63239	3.74297	3.53759	3.7145	3.65066	3.69517	3.39321	3.73307	3.66747	3.64289
2151	MICRO.1476.C3	PGSC0003DMB102000423	Pot_ch02	98.99	410668	410371	U2 snRNP auxiliary factor large subunit	2.20619	2.22151	1.96339	2.15197	2.05308	2.05902	2.11457	2.08593	2.23662	2.24612	2.27449	2.14404	2.24145	2.12247	2.40653	2.11874	2.2116	2.16296	2.08132	1.99213	2.05127	1.97746	2.02731	2.07429	2.12016	2.12263	2.08072	2.12235	2.04164	2.21553	2.01128	2.12175	2.03393	2.0934	2.09073	1.82289	2.19498	2.0644	2.09036	2.11019	2.05541	2.24995
2152	MICRO.16028.C1	PGSC0003DMB000000584	Pot_ch06	93.07	46575	46260	Protein kinase	2.53254	3.08613	2.50555	2.62861	2.59562	2.56031	2.42561	2.61263	2.95961	2.8425	3.00781	2.63754	2.54815	2.76352	2.65933	2.49315	3.00106	2.68306	2.6343	2.72064	2.92832	2.60938	2.45038	2.97527	2.39	2.75475	2.58122	2.51527	2.95986	2.84079	2.52805	2.4751	2.7595	2.76545	2.64358	2.41137	2.60615	2.55484	3.13995	2.82857	2.55821	2.54577
2153	MICRO.1166.C1	PGSC0003DMB101000060	Pot_ch01	100	1215393	1214927	Dihydrolipoyl dehydrogenase	3.58995	3.22888	3.47125	3.50542	3.64822	3.6393	3.5541	3.4317	3.44769	3.49099	3.15863	3.55216	3.67472	3.45254	3.36633	3.51964	3.30079	3.49069	3.56976	3.47711	3.58032	3.53596	3.62384	3.43226	3.53506	3.43425	3.52903	3.64531	3.47388	3.5918	3.42036	3.54098	3.52071	3.42435	3.35298	2.82224	3.49266	3.55936	3.36463	3.4829	3.58251	3.53705
2155	bf_acdcxxxx_0057c01.t3m.scf	PGSC0003DMB102000204	Pot_ch02	95.13	485804	486341	AML1	2.07437	2.2474	2.18425	2.22762	2.16199	2.16364	2.17388	2.24328	2.24749	2.15625	2.29009	2.15405	2.24995	2.18475	2.2067	2.07341	2.2301	2.17965	2.09495	2.11865	2.16584	2.14811	2.16513	2.2018	2.14563	2.11782	2.16605	2.17429	2.24124	2.20422	2.10762	2.18991	2.25673	2.16945	2.22007	1.94149	2.13891	2.22685	2.22034	2.23494	2.14487	2.14006
2156	MICRO.13527.C1	PGSC0003DMB000000092	Pot_ch01	98.45	449220	448574	Conserved gene of unknown function	2.53682	2.59468	2.50199	2.50607	2.5751	2.44428	2.51126	2.58868	2.41137	2.58128	2.60687	2.59118	2.57835	2.54897	2.52431	2.53346	2.45971	2.41348	2.54201	2.51247	2.48391	2.49715	2.57255	2.52112	2.56589	2.47177	2.6041	2.55744	2.50446	2.55487	2.58804	2.52546	2.57498	2.48776	2.56178	2.25532	2.51199	2.53936	2.4568	2.4901	2.59045	2.55474
2158	MICRO.15662.C1	PGSC0003DMB000000076	Pot_ch07	NA	NA	NA	Calcineurin B	3.07163	2.83867	3.11528	2.84491	2.94096	3.14004	2.87955	3.13142	2.92504	3.22244	2.98656	3.1871	2.85371	3.14144	3.23394	2.90091	2.84662	2.80523	3.14852	2.92184	3.12528	3.0565	2.92725	2.91247	2.90151	3.09064	2.78511	2.86852	3.2277	3.20794	3.17475	2.86051	3.12464	3.14871	2.89498	2.77628	2.90733	2.91677	2.8377	2.95906	3.13783	3.1661
2161	MICRO.6289.C1	PGSC0003DMB000000093	Pot_ch03	95.43	471801	471365	Carbon catabolite repressor protein	2.35288	2.90741	2.88998	2.66217	2.60083	2.96844	2.55036	2.52477	3.00919	2.85583	3.32268	2.76799	2.89647	2.8886	2.93373	2.58985	2.87154	2.85103	2.75761	2.60557	2.94999	2.62371	2.54627	2.92019	2.65285	2.9637	2.51831	2.54466	2.93609	2.75034	2.69527	2.81058	2.90411	2.83928	2.7982	2.65677	2.63969	2.70524	2.81988	2.90091	2.75185	2.62183
2162	MICRO.455.C2	PGSC0003DMB000000591	Pot_ch07	98.07	153907	153546	Tryptophan synthase beta subunit	2.27255	2.07593	2.22009	2.0385	2.15254	2.3193	2.23103	2.10437	2.1987	2.23701	2.033	2.12138	2.36046	2.2156	2.13945	2.17496	2.12973	2.16358	2.24029	2.15777	2.30636	2.29003	2.15806	2.10894	2.21174	2.27863	2.15822	2.25374	2.2413	2.32309	2.14758	2.17737	2.23611	2.14956	2.0431	2.06038	2.03941	2.23399	2.18916	2.08089	2.31986	2.13652
2164	MICRO.2849.C4	PGSC0003DMB000000093	Pot_ch03	91.97	227465	227818	Pre-mRNA splicing factor	2.55683	2.51017	2.72671	2.77807	2.7617	2.67386	2.57515	2.69887	2.8241	2.55808	2.71552	2.87219	2.72533	2.71573	2.67516	2.83671	2.80286	2.85186	2.70816	2.63522	2.6084	2.69669	2.74335	2.76164	2.79782	2.77136	2.69279	2.7856	2.63178	2.61564	2.75077	2.77429	2.74971	2.52884	2.80666	2.52194	2.68749	2.54986	2.71732	2.7912	2.75783	2.69213
2165	MICRO.10829.C2	PGSC0003DMB000000052	Pot_ch06	95.73	1493522	1494007	PI-phospholipase C PLC4	2.99305	2.72925	2.99903	2.84611	3.09906	2.92085	3.02622	2.99649	2.90597	2.94283	2.56705	3.00054	3.05091	2.99767	2.81752	2.99608	2.91439	2.9478	3.08561	3.02753	3.06321	3.12285	2.9503	2.93424	3.01467	2.94999	3.03687	3.1083	2.9183	3.01349	3.11618	2.97359	2.98274	2.85526	2.94439	2.81752	2.95533	2.9118	2.89706	2.88276	2.98466	3.01675
2166	MICRO.8873.C3	PGSC0003DMB000000784	Pot_ch04	99.5	42272	43078	F-box protein GID2	2.61295	2.02917	1.75141	2.92859	2.82556	1.73197	2.66006	2.68659	1.79359	2.96278	2.58678	2.79134	2.92459	2.98308	2.97865	2.80659	1.71448	1.72436	2.74111	3.20847	3.07344	2.97282	2.85165	1.78317	2.98283	2.70979	1.72299	3.04733	2.72575	1.71917	2.8835	2.96652	2.72217	1.7028	1.72933	1.6957	2.61572	2.63288	2.8993	1.74612	2.6837	2.67532
2167	POAD603TP	PGSC0003DMB000000210	Pot_ch05	100	618686	618485	Serine/threonine-protein kinase PBS1	2.03514	2.14297	2.07629	2.14737	2.05324	2.14968	2.15714	2.11596	2.24124	2.16945	2.05728	2.2048	2.05944	2.1429	2.11488	2.13137	2.11133	2.20399	2.08825	2.17373	2.13903	2.14199	2.05256	2.26636	2.03653	2.14605	2.04996	2.0673	2.3108	2.21848	2.11596	2.1877	2.11457	2.0672	2.25182	2.23304	2.06119	2.19518	2.2456	2.19265	2.1974	2.11176
2168	MICRO.10867.C1	PGSC0003DMB000000284	Pot_ch01	98.43	662487	663375	Rnf5	2.97206	2.97536	2.98605	2.95014	2.9979	3.04459	3.04096	2.93244	2.99971	3.01421	2.92543	2.99023	3.03687	3.03607	2.95986	3.01972	2.97698	2.99383	2.89079	3.00796	3.0115	3.05284	2.95979	3.02682	2.98012	3.04073	2.98917	3.02198	3.07863	3.04673	3.00106	3.02778	2.99664	3.01499	2.86711	2.95674	2.94214	3.03662	2.84741	2.96143	3.04748	2.96024
2171	bf_arrayxxx_0077c02.t7m.scf	PGSC0003DMB101000233	Pot_ch07	97.1	58922	59266	Ubiquitin conjugating enzyme	2.07629	2.23778	2.10109	2.17617	2.11596	2.07406	2.09251	2.07971	2.09691	2.14261	2.25341	2.13755	2.34413	2.07863	2.21835	2.04693	2.15405	2.14341	2.04595	2.16508	2.14248	2.09848	1.98302	2.13518	2.07406	2.1089	2.16985	2.0876	2.07576	2.10487	2.19033	2.10874	2.14336	2.12382	2.19055	2.11059	2.03122	2.13336	2.10042	2.12817	2.10811	2.05115
2172	MICRO.2488.C1	PGSC0003DMB000000825	SL2.10ch08	99.47	81397	81024	Cytochrome P450	2.93016	2.97184	2.89756	2.83959	3.0948	3.08847	3.02315	2.97666	2.86263	2.84642	3.02157	2.96561	3.04698	3.01981	2.7899	2.88458	2.8438	2.90375	3.02556	2.87828	2.98257	2.98892	2.88292	2.92004	2.97201	2.9412	2.99986	2.98664	2.96461	2.96916	2.92451	2.92497	2.86586	2.95897	2.84044	2.89201	2.86206	2.86349	2.8317	2.72473	3.03353	2.96566
2173	MICRO.7557.C1	PGSC0003DMB000000239	Pot_ch01	93.24	986358	986718	Squamosa promoter-binding protein	2.41828	2.84297	2.79578	2.48856	2.48008	2.74072	2.48444	2.78759	2.48605	2.49192	2.48377	2.84657	2.49492	2.56561	2.48433	2.82761	2.48217	2.41933	2.79012	2.38435	2.46717	2.44598	2.48902	2.49554	2.79789	2.41019	2.99553	2.45091	2.78565	2.7938	2.43094	2.44043	2.48883	2.43575	2.82904	2.4827	2.48919	2.43943	2.81012	2.51777	2.44497	2.43621
2174	MICRO.7306.C4	PGSC0003DMB000000345	Pot_ch06	97.48	263942	263705	J domain-containing protein spf31	2.99181	3.12338	3.11646	3.11611	3.05668	2.95196	2.92382	3.14274	3.10625	3.03386	3.23575	3.11664	2.96522	2.96827	3.15855	3.05529	3.17024	3.12293	3.066	3.06735	3.08066	3.14863	2.92427	3.03485	3.09932	3.0298	3.07956	2.9678	2.95889	3.00928	3.11901	3.03851	3.16636	3.0311	3.11771	3.05124	2.86129	3.02157	3.17061	3.0269	2.94967	2.96818
2176	SDBT002N09x.scf	No Significant Hit	#N/A	NA	NA	NA	--	2.56343	2.10273	2.03282	2.55766	2.76393	2.45355	2.63672	2.68725	2.57101	2.53414	2.29411	2.13819	2.50177	2.56433	2.04807	2.63474	2.49733	2.67713	2.41596	2.61128	2.48125	2.81636	2.54314	2.56508	2.08619	2.06867	2.61435	2.65336	2.06547	2.63698	2.46584	2.02104	2.62468	2.0043	2.08273	2.05153	2.65732	2.56862	2.58054	2.05228	2.11924	2.1154
2180	MICRO.3564.C2	PGSC0003DMB000000157	Pot_ch07	95.97	713853	713385	Eukaryotic translation initiation factor 3 subunit	3.26558	2.99608	3.20612	3.21221	3.29189	3.2042	3.26774	3.21446	3.06111	3.18326	3.04789	3.15568	3.22957	3.19432	2.9923	3.10448	2.99378	3.05284	3.20911	3.13037	3.06829	3.20755	3.24182	3.08435	3.2458	3.2537	3.28478	3.35432	3.12662	3.28968	3.14049	3.10015	3.1353	3.14427	2.99361	3.04755	3.19442	3.1326	3.04315	3.08212	3.26838	3.16811
2181	MICRO.3276.C1	PGSC0003DMB000000189	Pot_ch04	99.13	164774	164544	UBX domain-containing protein	2.40531	2.51938	2.6272	2.84571	2.58	2.5665	2.61346	2.55236	2.6248	2.56517	2.49256	2.66651	2.59987	2.51097	2.51275	2.52686	2.54399	2.60687	2.4866	2.59949	2.62613	2.58441	2.54391	2.58726	2.50844	2.55364	2.41249	2.53151	2.62322	2.53062	2.52808	2.51945	2.60681	2.59069	2.50405	2.54101	2.5559	2.61902	2.61349	2.61902	2.6377	2.57447
2184	MICRO.15111.C1	PGSC0003DMB000000162	Pot_ch08	98.93	223846	224498	Hydrolase, alpha/beta fold family	2.59571	2.82351	2.63566	2.93705	2.71756	2.61136	2.66243	2.80925	2.6256	2.67836	2.7595	2.76848	2.6574	2.67345	2.60944	2.65092	2.72408	2.62876	2.76283	2.74003	2.75005	2.59326	2.59897	2.7482	2.65179	2.55906	2.70121	2.60297	2.64608	2.74192	2.67386	2.66663	2.69354	2.64334	2.87458	2.68593	2.9859	2.76903	2.53482	2.71065	2.68045	2.66485
2185	MICRO.11065.C1	PGSC0003DMB000000150	Pot_ch06	96.75	224364	224120	Wound-induced basic protein	3.45696	3.52865	3.35443	3.30771	3.41327	3.57893	3.46483	3.49839	3.367	3.49603	3.34008	3.40402	3.5115	3.48916	3.32067	3.48491	3.19533	3.21332	3.30345	3.38561	3.19667	3.37042	3.46855	3.50822	3.51752	3.42605	3.41543	3.51772	3.49085	3.49425	3.32555	3.28643	3.32575	3.32469	3.36086	3.33704	3.53022	3.40022	3.27708	3.47544	3.55692	3.54516
2190	MICRO.6870.C3	PGSC0003DMB000000068	Pot_ch01	99.5	766168	765571	Nucleotide binding protein	3.15626	3.19123	3.19266	3.34383	3.34421	3.22404	3.32904	3.17319	3.31257	3.33559	3.16113	3.15768	3.3813	3.28691	3.20736	3.17591	3.24084	3.31534	3.2032	3.30947	3.28288	3.27911	3.27674	3.26383	3.16956	3.3215	3.12314	3.34776	3.30997	3.34294	3.26581	3.22182	3.28608	3.3216	3.0896	3.2484	3.29484	3.33832	3.10641	3.24444	3.33755	3.3169
2196	bf_arrayxxx_0051b11.t7m.scf	PGSC0003DMB000000719	#N/A	90.18	27138	27814	Acetyltranferase	2.04898	2.14782	2.18434	2.07629	2.07982	2.06919	2.10663	2.18448	2.07992	2.07364	2.0625	2.089	2.01	2.13317	2.1249	2.08793	2.08273	2.08836	2.1085	2.16043	2.196	2.05967	2.05661	2.1532	2.09963	2.12268	2.09704	2.10298	2.10599	2.10494	2.09291	1.96445	2.0194	2.08985	2.09519	2.11894	2.05609	2.07232	2.18922	2.13508	2.09515	2.08734
2198	MICRO.9377.C1	PGSC0003DMB000000021	Pot_ch09	100	2862580	2862328	DNA binding protein	2.51256	2.2938	2.36831	2.55898	2.67084	2.48717	2.55137	2.61271	2.29138	2.51891	2.12045	2.66805	2.61151	2.34893	2.1089	2.67169	2.12981	2.56168	2.59288	2.61157	2.4043	2.65092	2.66147	2.54459	2.57369	2.50326	2.5719	2.66791	2.49707	2.60659	2.66731	2.57361	2.67985	2.35889	2.49753	2.42319	2.59448	2.6316	2.31615	2.49959	2.63539	2.6353
2199	MICRO.8718.C1	PGSC0003DMB000000283	Pot_ch12	99.74	502122	503658	Conserved gene of unknown function	2.94025	2.9837	2.94836	2.92573	2.935	2.91948	2.93595	2.95288	2.8847	2.94417	2.91475	2.97998	2.98704	2.94494	2.94501	2.93883	2.87271	2.87036	2.97491	2.88928	2.90666	2.8625	2.91263	2.91871	2.89692	2.90189	2.97856	2.95504	2.87798	2.95147	2.97206	2.86852	2.90197	2.93553	2.92484	2.84972	2.81674	2.95761	2.93891	2.92294	2.9026	2.97928
2200	SSBT001F02x.scf	PGSC0003DMB000000374	Pot_ch03	94.41	230726	230885	Mitochondrial glycoprotein	2.95093	2.4973	2.99751	2.8923	3.25091	3.24394	3.19305	2.77024	2.69986	2.69979	2.45675	3.02609	2.99933	2.92491	2.52362	2.84263	2.69393	2.8429	3.12314	2.57352	2.69841	2.73884	3.10239	2.87873	3.03726	3.10197	3.04088	3.2406	2.94612	2.99433	3.00089	2.81654	2.77357	2.64608	2.50271	2.57361	2.90419	2.51209	2.53845	2.83691	3.07735	2.84835
2202	MICRO.376.C1	PGSC0003DMB000000180	Pot_ch06	99.76	15209	15630	Serine/threonine protein phosphatase 2a regulatory subunit A	2.78155	2.81167	2.82954	2.85472	2.81553	2.77437	2.77417	2.89028	2.85534	2.79326	2.84499	2.9379	2.87337	2.66153	2.76038	2.85638	2.79681	2.98813	2.76513	2.92062	2.87116	2.79489	2.80975	2.83561	2.82186	2.85186	2.79404	2.7821	2.80292	2.89449	2.93561	2.83647	2.82686	2.83763	2.78495	2.95085	2.75026	2.91439	2.89449	2.77241	2.82717	2.84966
2204	MICRO.7963.C1	PGSC0003DMB000000488	Pot_ch01	100	244445	244067	Calcium-dependent protein kinase 5	2.95007	3.00527	3.06274	2.89478	2.96646	2.98293	3.00943	2.93922	3.01515	3.05353	2.95239	3.01746	3.07521	3.01383	2.94511	3.01373	3.00912	3.0737	3.01009	3.05033	3.10421	2.99821	2.99343	3.0531	2.97715	3.01383	2.9926	3.0105	3.04689	3.01803	3.02486	2.96747	2.98189	2.99378	2.93118	2.99205	2.92549	3.03828	3.05806	2.99124	3.0016	2.9719
2206	BPLI4F15TH	PGSC0003DMB000000072	Pot_ch05	97.06	764642	764542	Quinonprotein alcohol dehydrogenase	3.30335	3.02956	3.16153	3.1809	3.46533	3.26688	3.40939	3.17464	3.17061	3.17464	2.91028	3.04433	3.19346	3.17159	3.07134	3.10015	3.0846	3.05813	3.39847	3.32654	3.39669	3.32966	3.23011	3.08856	3.33051	3.23535	3.51981	3.52939	3.19513	3.30737	3.32566	3.04315	3.04976	3.07013	3.20773	2.99181	3.27104	2.97813	3.16666	3.09641	3.20806	3.19631
2207	BF_LBCHXXXX_0038B09_T3M.SCF	PGSC0003DMB000000273	Pot_ch08	100	337134	337498	Conserved gene of unknown function	2.56723	2.61937	2.59638	2.55773	2.64032	2.5562	2.51468	2.64817	2.73198	2.63005	2.59052	2.66811	2.6839	2.56758	2.71533	2.60421	2.64294	2.59395	2.62195	2.68255	2.60303	2.44839	2.53336	2.61644	2.66397	2.50333	2.60778	2.6245	2.53235	2.44421	2.69632	2.54542	2.65951	2.58054	2.70551	2.69082	2.50139	2.60277	2.61674	2.51899	2.64779	2.63339
2208	MICRO.11020.C1	PGSC0003DMB000000386	Pot_ch02	98.65	470199	468790	Pherophorin	3.24762	3.02064	3.22781	3.20903	3.25454	3.19971	3.17887	3.25718	3.28654	3.30503	2.87369	3.27156	3.2608	3.22496	3.11345	3.30259	3.17634	3.28678	3.23741	3.29037	3.2455	3.29085	3.29097	3.2015	3.28794	3.20443	3.08679	3.31597	3.22578	3.24995	3.27485	3.14013	3.2537	3.24696	3.00894	3.18066	3.22875	3.2553	3.1268	3.25803	3.33832	3.32481
2217	SSBN001D04u.scf	PGSC0003DMB000000385	Pot_ch10	96.43	325629	326179	Conserved gene of unknown function	2.86486	2.82996	2.72428	2.95552	2.91777	2.87028	2.7643	2.99562	2.78911	2.80783	2.90174	2.88867	2.81804	2.6659	2.81628	2.842	2.63847	2.73382	2.83873	2.91483	2.53769	2.63803	2.88012	2.90901	2.87917	2.83721	2.89966	2.86573	2.88319	2.84085	2.99088	2.86711	2.917	2.78511	3.00638	2.80079	2.67618	2.86422	2.71081	2.97296	2.97571	2.8568
2218	bf_arrayxxx_0059a05.t7m.scf	PGSC0003DMB000000034	Pot_ch12	92.94	2032600	2031972	Conserved gene of unknown function	3.40967	4.09459	3.45905	3.33435	3.44817	3.34369	3.57893	3.50294	3.47544	3.41967	3.88569	3.68569	3.34509	3.73553	3.68859	3.5142	3.4615	3.41352	3.25762	3.42931	3.4014	3.32432	3.42771	3.71965	3.47652	3.6881	3.46953	3.36919	3.45329	3.33133	3.48527	3.64932	3.6073	3.68227	3.75347	3.56325	3.31366	3.38214	3.64219	3.72139	3.42802	3.52143
2221	bf_arrayxxx_0074g07.t3m.scf	PGSC0003DMB000000034	Pot_ch12	94.77	1731783	1731950	Nicotiana tabacum wound inducive mRNA , complete cds	1.98328	2.91722	2.09029	2.20143	2.06664	2.04565	2.00045	2.0679	2.23257	2.10811	2.77737	2.30733	2.14037	2.1285	2.26909	2.17019	2.39963	2.27829	2.05653	2.14776	2.18518	2.10634	2.15813	2.33614	2.10634	2.14109	2.21975	2.08379	2.01797	2.13563	2.23588	2.32362	2.2954	2.25319	2.63727	2.1998	1.99286	2.1163	2.12453	2.28246	2.11166	2.16156
2222	MICRO.4674.C1	PGSC0003DMB000000250	Pot_ch07	100	125795	125929	Gamma aminobutyrate transaminase isoform1	2.21656	2.64176	2.45327	2.23588	2.21729	2.23033	2.30522	2.18922	2.26571	2.3006	2.347	2.23315	2.50976	2.35533	2.39781	2.37985	2.34468	2.36013	2.27384	2.34809	2.46916	2.51097	2.25456	2.45258	2.20939	2.31068	2.37746	2.25376	2.31029	2.28611	2.33522	2.29572	2.33862	2.41244	2.30384	2.24299	2.23684	2.42625	2.4827	2.25762	2.28991	2.3488
2224	cSTB44B13TH	PGSC0003DMB000000040	Pot_ch03	98.51	1835032	1834698	PAF1 complex component	1.99573	2.12773	1.94893	1.97837	2.12003	1.98942	2.03156	2.17749	2.12953	2.23388	2.44942	2.21665	1.9971	1.88939	2.23611	1.9573	1.975	2.01716	2.09154	2.12235	1.91354	1.97469	2.15549	2.19903	2.07223	2.00063	2.06979	2.08476	1.96211	1.97648	1.98577	2.0237	1.96999	2.15264	2.16945	2.0404	2.16601	2.02063	1.86373	2.25775	1.97351	2.17555
2225	STMET46TV	PGSC0003DMB000000509	Pot_ch08	98.06	50274	49863	Serine-threonine protein kinase, plant-type	2.29431	2.77977	2.70056	2.1601	2.21023	2.13072	1.958	2.32627	2.54951	2.60944	2.71667	2.36546	2.32641	2.53175	2.70713	2.59601	2.70504	2.40482	1.90882	2.6131	2.46719	2.58296	2.39892	2.60848	2.27873	2.4569	2.78934	2.46015	2.44829	2.12683	2.52044	2.38525	2.58307	2.55856	2.48052	2.58281	1.8343	2.21103	2.72302	2.16741	2.29696	2.38492
[truncated: 11,079 more rows]
[truncated: 52 more columns]
