# Supplementary material for: Organ specificity and transcriptional control of metabolic routes revealed by expression QTL profiling of source--sink tissues in a segregating potato population
Source: BMC Plant Biol. 2012 Feb 7;12:17. doi: 10.1186/1471-2229-12-17 (PMC3546430; doi:10.1186/1471-2229-12-17)
Supplement: Additional file 14 — Leaf Cy3 qnormalized + genome info partII. [file 1471-2229-12-17-S14.XLSX]

## Sheet: traitfileCy3_LEAF_qNOr part b
Feature nr	Hybridization REF	PGSC Scaffold hit	Expected Chrom nr	%identity (unigene against genome)	Start (scaffold pos)	Stop (scaffold pos)	Function	L_Cy3_CE017	L_Cy3_CE069	L_Cy3_CE072	L_Cy3_CE084	L_Cy3_CE110	L_Cy3_CE141	L_Cy3_CE145	L_Cy3_CE155	L_Cy3_CE164	L_Cy3_CE165	L_Cy3_CE171	L_Cy3_CE195	L_Cy3_CE196	L_Cy3_CE202	L_Cy3_CE218	L_Cy3_CE222	L_Cy3_CE232	L_Cy3_CE233	L_Cy3_CE276	L_Cy3_CE277	L_Cy3_CE350	L_Cy3_CE447	L_Cy3_CE602	L_Cy3_CE603	L_Cy3_CE604	L_Cy3_CE605	L_Cy3_CE607	L_Cy3_CE608	L_Cy3_CE609	L_Cy3_CE615	L_Cy3_CE624	L_Cy3_CE628	L_Cy3_CE630	L_Cy3_CE631	L_Cy3_CE632	L_Cy3_CE633	L_Cy3_CE635	L_Cy3_CE636	L_Cy3_CE639	L_Cy3_CE642	L_Cy3_CE648	L_Cy3_CE651
Feature nr	Gene_Id	PGSC Scaffold hit	Expected Chrom nr	%identity (unigene against genome)	Start (scaffold pos)	Stop (scaffold pos)	Function	Normalized Log2 value	Normalized Log2 value	Normalized Log2 value	Normalized Log2 value	Normalized Log2 value	Normalized Log2 value	Normalized Log2 value	Normalized Log2 value	Normalized Log2 value	Normalized Log2 value	Normalized Log2 value	Normalized Log2 value	Normalized Log2 value	Normalized Log2 value	Normalized Log2 value	Normalized Log2 value	Normalized Log2 value	Normalized Log2 value	Normalized Log2 value	Normalized Log2 value	Normalized Log2 value	Normalized Log2 value	Normalized Log2 value	Normalized Log2 value	Normalized Log2 value	Normalized Log2 value	Normalized Log2 value	Normalized Log2 value	Normalized Log2 value	Normalized Log2 value	Normalized Log2 value	Normalized Log2 value	Normalized Log2 value	Normalized Log2 value	Normalized Log2 value	Normalized Log2 value	Normalized Log2 value	Normalized Log2 value	Normalized Log2 value	Normalized Log2 value	Normalized Log2 value	Normalized Log2 value
24132	MICRO.10084.C1	PGSC0003DMB000000136	Pot_ch01	99.73	1470389	1469636	Harpin-induced protein	2.41492	2.49587	2.40992	2.51578	2.45828	2.39357	2.39914	2.51708	2.42567	2.4607	2.5037	2.47115	2.27029	2.44679	2.53418	2.41445	2.37465	2.37643	2.49524	2.5451	2.44448	2.34105	2.41767	2.53716	2.31672	2.44659	2.64598	2.46465	2.43938	2.36896	2.55728	2.40505	2.44267	2.57555	2.50342	2.36786	2.40488	2.54779	2.4569	2.44744	2.48327	2.48141
24134	bf_suspxxxx_0022B02.t3m.scf	PGSC0003DMB000000149	Pot_ch10	99.48	1121747	1122133	Helicase, C-terminal; Argonaute and Dicer protein, PAZ; Ribonuclease III, bacterial	2.43023	2.46051	2.47207	2.38351	2.43416	2.44602	2.4264	2.31126	2.52265	2.52672	2.43394	2.43238	2.43951	2.51315	2.49439	2.31038	2.44472	2.43603	2.49623	2.35281	2.45656	2.36535	2.38382	2.3714	2.41867	2.40003	2.39368	2.45224	2.32719	2.35822	2.3851	2.40081	2.43121	2.41721	2.34308	2.37023	2.40725	2.39997	2.41503	2.34712	2.44236	2.37315
24141	MICRO.9938.C1	PGSC0003DMB000000881	SL2.10ch06	100	21901	22355	Conserved gene of unknown function	3.46327	3.32218	3.50734	3.48994	3.47892	3.48882	3.56418	3.57039	3.41982	3.50479	3.48558	3.44049	3.36516	3.43873	3.42365	3.51997	3.46939	3.47253	3.56147	3.44345	3.42724	3.43964	3.5619	3.45611	3.55313	3.43156	3.48542	3.54134	3.52109	3.45731	3.56619	3.571	3.50027	3.35896	3.43948	3.46088	3.49202	3.51621	3.46838	3.4399	3.48005	3.4745
24144	MICRO.3316.C2	PGSC0003DMB000000512	Pot_ch05	100	102166	102340	Protein transport protein sec23	2.16441	2.22695	2.40141	2.27634	2.37914	2.47371	2.40342	2.29368	2.3594	2.38972	2.19963	2.32505	2.36714	2.28845	2.26106	2.27029	2.38387	2.40003	2.35027	2.3988	2.46797	2.2853	2.36357	2.41922	2.23549	2.37375	2.23751	2.34645	2.37719	2.38525	2.34454	2.38262	2.26519	2.40771	2.19887	2.33009	2.35778	2.45479	2.36786	2.31038	2.38808	2.36831
24147	MICRO.8834.C2	PGSC0003DMB000000034	Pot_ch12	98.41	1014262	1013949	Casein kinase	3.44102	3.54077	3.48206	3.49996	3.39901	3.40116	3.32608	3.45977	3.51879	3.53967	3.59963	3.45836	3.42665	3.46855	3.53819	3.41917	3.48477	3.49283	3.4249	3.40967	3.48238	3.38678	3.45118	3.49456	3.48182	3.37852	3.36674	3.46548	3.40637	3.37297	3.46034	3.44847	3.52246	3.4399	3.53468	3.4433	3.43374	3.44075	3.44304	3.48837	3.47253	3.419
24148	MICRO.7804.C2	PGSC0003DMB000000039	Pot_ch03	100	1639316	1639534	Iron ion binding / oxidoreductase/ oxidoreductase, acting on paired donors, with incorporation or reduction of molecular oxygen, 2-oxoglutarate as one donor, and incorporation of one atom each of oxygen into both donors	2.52317	2.14478	2.67266	2.73741	2.53574	2.6805	2.60604	2.67213	2.46351	2.4713	2.45915	2.5387	2.63121	2.76266	2.37578	2.53817	2.53802	2.52369	2.74704	2.18953	2.45258	2.06342	2.6726	2.75475	2.73246	2.69147	2.69943	2.66082	2.70121	2.52919	2.57281	2.52849	2.65716	2.11812	2.58224	2.56034	2.64412	2.52341	2.45601	2.77561	2.53637	2.50409
24152	MICRO.12336.C1	PGSC0003DMB101000051	Pot_ch05	96.82	465490	465958	Catalytic	2.43028	2.6292	2.68908	2.80154	2.73227	2.65712	2.66663	2.70334	2.69497	2.42469	2.35348	2.4866	2.58032	2.68181	2.33925	2.64412	2.68902	2.75034	2.4026	2.61276	2.53541	2.38405	2.47927	2.72938	2.43655	2.6599	2.69513	2.45873	2.67546	2.39469	2.81482	2.76238	2.48477	2.64278	2.66525	2.36157	2.62232	2.57235	2.42143	2.57534	2.73077	2.59863
24153	bf_lbchxxxx_0063g11.t3m.scf	PGSC0003DMB000000005	Pot_ch06	96.64	872954	873099	Clathrin heavy chain	3.56325	3.37918	3.60024	3.63524	3.51308	3.5627	3.57039	3.59777	3.47763	3.57935	3.4622	3.54478	3.63993	3.56999	3.47188	3.55353	3.50561	3.52903	3.57623	3.48182	3.43037	3.46748	3.61601	3.48558	3.60324	3.54116	3.40681	3.57662	3.57869	3.61795	3.46689	3.577	3.5807	3.59032	3.37799	3.63726	3.57246	3.63951	3.55162	3.47388	3.62639	3.61159
24156	MICRO.17656.C1	PGSC0003DMB000000675	Pot_ch12	96.74	157584	158284	Ring finger protein	2.57432	2.7739	2.78647	2.58944	2.68446	2.74282	2.80723	2.6392	2.8201	2.81399	2.89856	2.78201	2.65001	2.70146	2.57447	2.68549	2.89246	2.84243	2.62666	2.76648	2.8108	2.56216	2.60303	2.72208	2.80783	2.52815	2.56622	2.52793	2.73377	2.57498	2.60028	2.56604	2.64377	2.55016	2.71491	2.90411	2.78109	2.59917	2.56508	2.81512	2.58701	2.55196
24157	MICRO.303.C5	PGSC0003DMB000000402	Pot_ch08	97.68	91573	91828	Light harvesting 3	3.65358	3.61555	3.61007	3.69538	3.58156	3.68831	3.62661	3.66035	3.67658	3.58813	3.45103	3.53933	3.63887	3.81625	3.62639	3.58476	3.48194	3.5584	3.77149	3.42253	3.63439	3.66056	3.61623	3.69304	3.69153	3.60342	3.33482	3.51274	3.62119	3.85986	3.33249	3.6652	3.65481	3.76449	3.36036	3.64333	3.78143	3.7471	3.55562	3.76855	3.6262	3.63589
24163	MICRO.5416.C1	PGSC0003DMB000000073	Pot_ch01	94.79	1939419	1939706	Phox (PX) domain-containing protein	2.56454	2.29231	2.51991	2.55484	2.59839	2.31525	2.3576	2.54324	2.5593	2.33538	2.42387	2.53025	2.43086	2.3615	2.38372	2.36436	2.48535	2.52459	2.50365	2.47259	2.50691	2.45083	2.40196	2.48266	2.40167	2.27634	2.44387	2.37614	2.42023	2.34354	2.2419	2.3504	2.33014	2.31402	2.50432	2.41566	2.39436	2.53055	2.31708	2.24712	2.29953	2.51055
24164	MICRO.16750.C1	PGSC0003DMB000000125	Pot_ch06	100	1515380	1515075	SAUR family protein	2.5414	2.96002	2.64106	2.68122	2.5965	2.5863	2.56315	2.69341	2.63677	2.69298	2.93342	2.64672	2.60204	2.86689	2.73804	2.54002	2.79318	2.52805	2.64365	2.63339	2.62754	2.45224	2.54449	2.7846	2.58859	2.74807	2.83797	2.53654	2.6201	2.58973	2.50969	2.57137	2.59731	2.71593	2.76975	2.77189	2.53089	2.61745	2.78984	2.74581	2.68829	2.56187
24165	POCBA46TV	PGSC0003DMB000000069	Pot_ch05	100	1771598	1771307	Small nuclear ribonucleoprotein-associated protein	2.55126	2.10634	2.32707	2.21201	2.33423	2.48522	2.41776	2.25733	2.19548	2.33428	2.21895	2.29657	2.47765	2.31003	2.12152	2.24217	2.28742	2.24383	2.44543	2.2993	2.29713	2.44536	2.44144	2.24903	2.43441	2.42978	2.19515	2.41414	2.33808	2.47526	2.12227	2.34207	2.35126	2.09635	2.10947	1.98989	2.43168	2.24554	2.34519	2.13947	2.33199	2.20905
24166	MICRO.1958.C1	PGSC0003DMB000000028	Pot_ch10	98.87	1306228	1306934	RNA-binding protein RZ-1	2.61209	2.71156	2.60345	2.57105	2.61485	2.5437	2.63579	2.57629	2.55883	2.60045	2.70208	2.50028	2.4835	2.75441	2.59178	2.49128	2.70551	2.51656	2.57241	2.44026	2.63703	2.46023	2.54554	2.49048	2.52613	2.47649	2.60121	2.54278	2.56268	2.51353	2.5894	2.59252	2.65926	2.40074	2.62134	2.60509	2.61519	2.55906	2.68022	2.56163	2.57001	2.55987
24169	MICRO.780.C2	PGSC0003DMB000000087	Pot_ch06	99.44	133466	132933	Conserved gene of unknown function	3.72697	3.87963	3.74651	3.71596	3.56619	3.69587	3.61113	3.67858	3.80053	3.85986	3.8169	3.66835	3.65947	3.87504	3.65836	3.79521	3.74651	3.67836	3.6652	3.62798	3.71477	3.61967	3.74491	3.74017	3.68465	3.70667	3.71695	3.74146	3.80269	3.65543	3.60512	3.57483	3.77446	3.7823	3.89012	3.76417	3.62773	3.72924	3.71861	3.77098	3.74042	3.68394
24171	MICRO.1601.C2	PGSC0003DMB000000314	Pot_ch12	98.04	720052	719287	Oxidoreductase	4.25165	4.20067	3.66977	4.22638	3.75515	3.83192	3.70173	4.32002	4.24444	3.81162	3.95594	3.92222	4.12305	4.08134	4.25723	4.20067	4.11872	4.24119	4.13081	4.19445	3.76449	4.11872	4.18411	4.20964	4.1871	4.13208	4.1848	4.15388	3.67303	4.17432	4.25349	4.26563	4.21431	4.20614	4.21843	4.2796	3.79452	4.19445	4.10176	4.22638	4.1848	4.23481
24172	MICRO.9236.C1	PGSC0003DMB000000062	Pot_ch03	100	1089015	1088566	Cupin, RmlC-type	2.86893	2.69651	2.80783	2.62299	2.80371	2.84956	2.76634	2.77055	2.76436	2.80843	2.68313	2.7899	2.84243	2.72885	2.8334	2.78261	2.7614	2.82357	2.76559	2.76253	2.88242	2.87603	2.84182	2.82686	2.75935	2.80803	2.67522	2.82678	2.83987	2.81929	2.76454	2.76505	2.76813	2.7482	2.73279	2.84758	2.83383	2.78136	2.86452	2.76929	2.81495	2.7318
24174	MICRO.8283.C1	PGSC0003DMB000000118	Pot_ch04	96.06	312629	313805	Plant-specific domain TIGR01570 family protein	2.54145	2.01729	2.42474	2.75178	2.64472	2.65716	2.24806	2.39576	2.51938	2.41374	2.38225	2.64503	2.3615	2.3711	2.33099	2.36691	2.41401	2.68626	2.71162	2.17941	2.1163	2.21447	2.73206	2.10533	2.58302	2.39469	2.75362	2.78452	2.43136	2.4221	2.60391	2.45544	2.55236	2.1208	2.57689	2.47052	2.62951	2.78692	2.52729	2.56979	2.76929	2.52908
24175	MICRO.13099.C1	PGSC0003DMB000000021	Pot_ch09	98.46	1390416	1389898	Desacetoxyvindoline 4-hydroxylase	1.98989	2.49323	2.54602	2.25411	1.9295	2.11951	2.25211	1.97236	2.3144	2.15383	2.76217	1.958	2.20131	2.24824	2.36397	2.44448	2.65096	2.35193	1.98738	2.17687	2.45267	2.31865	1.99684	2.27458	2.14436	2.20954	2.21906	2.03674	2.41348	2.14495	2.10689	1.90303	2.0028	2.36862	1.92635	2.09985	1.87179	1.9679	2.4221	1.92522	2.14893	1.958
24176	MICRO.7103.C5	PGSC0003DMB000000039	Pot_ch03	99.42	1629162	1628642	Arginine/serine-rich-splicing factor	2.01433	2.3233	2.05944	2.06888	2.10359	2.03042	2.08295	2.12273	2.189	2.19064	2.18414	2.20802	2.09848	2.12438	2.16007	2.16348	2.20974	2.30197	2.0753	2.16159	2.1142	2.19636	2.07031	2.08873	2.04867	2.01376	2.05879	2.07184	2.09123	2.11443	2.11192	2.17343	2.14119	2.17385	2.14729	2.27524	2.05541	2.18251	2.31215	2.05827	2.15232	2.10985
24178	bf_mxflxxxx_0010b12.t3m.scf	PGSC0003DMB000000024	Pot_ch12	100	1629660	1629206	Rrm/rnp domain	2.88893	2.72774	2.71424	2.78396	2.73065	2.78725	2.79868	2.79796	2.78672	2.77689	2.77876	2.77136	2.72925	2.86529	2.72041	2.77573	2.81697	2.82003	2.80161	2.65759	2.75178	2.7487	2.82122	2.77504	2.78892	2.77751	2.80166	2.79564	2.75615	2.79341	2.65483	2.71964	2.81503	2.75535	2.7136	2.80225	2.78371	2.79996	2.73171	2.75799	2.83994	2.75292
24179	MICRO.219.C2	PGSC0003DMB000000338	Pot_ch10	97.87	415550	415131	Transcription elongation factor 1 homolog	2.76553	2.83268	2.71484	2.82028	2.82812	2.78872	2.77009	2.84038	2.76203	2.72961	2.99383	2.86937	2.71464	2.67972	2.82037	2.74079	2.69319	2.8477	2.81147	2.81553	2.69588	2.65577	2.73369	2.81537	2.74488	2.79771	2.87603	2.7539	2.71515	2.77965	2.86502	2.73051	2.73522	2.81758	2.96573	2.97577	2.71996	2.81661	2.66122	2.79709	2.71835	2.71794
24180	MICRO.9197.C2	PGSC0003DMB000000189	Pot_ch04	98.2	524195	523919	PLE	3.73988	3.70844	3.77037	3.72468	3.63239	3.52783	3.67939	3.6615	3.60904	3.73442	3.63264	3.80304	3.73965	3.762	3.67329	3.74935	3.88488	3.82366	3.61181	3.6947	3.87144	3.70994	3.70821	3.66611	3.72647	3.62404	3.61302	3.67939	3.65313	3.58476	3.72545	3.73883	3.66908	3.63911	3.571	3.8274	3.69903	3.61886	3.77689	3.59883	3.67404	3.73123
24181	bf_cswbxxxx_0047b01.t3m.scf	PGSC0003DMB101000027	Pot_ch10	99.38	157167	157007	Conserved gene of unknown function	3.05614	3.21595	3.00593	2.9859	2.96494	2.90136	2.96697	3.16601	2.88635	3.04365	3.15052	3.15032	2.8678	2.9521	3.02467	3.00129	3.00039	3.03767	2.90544	2.92671	2.91594	2.89441	3.08052	3.03557	3.00969	2.9415	2.99296	2.97813	2.90244	2.91276	3.05227	3.00615	3.02467	2.90722	3.16212	3.09853	3.01641	2.87942	3.01607	3.02811	2.98081	3.02859
24182	MICRO.274.C1	PGSC0003DMB101000060	Pot_ch01	100	1255691	1255147	Dimethyladenosine transferase	2.27208	2.47162	2.12008	2.5359	2.14006	2.29522	2.73443	2.4886	2.54076	2.49527	2.17331	2.10641	2.13942	2.71893	2.08132	2.55132	2.5851	2.59439	2.64723	2.44279	2.14592	2.61378	2.2684	2.5056	2.58427	2.64875	2.22466	2.18677	2.61735	2.71557	2.44396	2.51418	2.47321	2.50124	2.25302	2.11713	2.63809	2.65383	2.48756	2.48548	2.66335	2.49137
24183	bf_mxlfxxxx_0008e06.t3m.scf	PGSC0003DMB000000511	Pot_ch12	97.79	230455	230862	Conserved gene of unknown function	3.01407	2.90266	2.73334	2.92382	2.93239	2.68763	2.72256	3.01001	2.65893	2.75046	2.69651	2.77446	2.74776	2.80536	2.88805	2.75239	2.71497	2.78136	2.76117	2.72512	2.68734	2.74762	3.00152	2.76356	2.95066	2.93456	2.92129	3.00017	2.71766	2.94461	2.7139	2.90197	2.76819	2.90777	2.688	2.76151	2.77377	2.78846	2.9932	2.84924	2.97119	2.96311
24185	MICRO.4543.C1	different hits	#N/A	99.7	1029205	1029533	Conserved gene of unknown function	2.36661	2.40404	2.31913	2.24411	2.42002	2.41249	2.38529	2.37949	2.34032	2.42606	2.3637	2.43245	2.35576	2.32894	2.35582	2.33473	2.35113	2.45455	2.21975	2.39627	2.36271	2.33532	2.42292	2.40267	2.32311	2.40963	2.34257	2.38884	2.37541	2.23812	2.38103	2.33745	2.3689	2.31075	2.34513	2.42146	2.36366	2.29431	2.4104	2.25182	2.4264	2.34706
24191	SDBN006N18u.scf	PGSC0003DMB000000101	Pot_ch11	94.72	701576	701933	Auxin-regulated protein	2.65459	2.42114	2.61364	2.79105	2.57696	2.54466	2.5851	2.70007	2.59672	2.60825	2.39268	2.6938	2.60848	2.60595	2.59715	2.67333	2.68908	2.64598	2.62442	2.66752	2.69815	2.54722	2.65526	2.56684	2.66877	2.50961	2.61644	2.66816	2.62243	2.65978	2.65315	2.53979	2.61676	2.6002	2.52029	2.70277	2.65082	2.63419	2.54542	2.57723	2.64546	2.5186
24194	MICRO.3240.C1	PGSC0003DMB000000415	Pot_ch02	98.52	191420	190879	H/ACA ribonucleoprotein complex subunit 4	3.77715	2.97498	3.60474	3.68036	3.66659	3.77303	3.88188	3.58717	3.48306	3.52509	3.16283	3.49773	3.78046	3.6563	3.17475	3.57279	3.60364	3.65504	3.77217	3.38498	3.48916	3.81921	3.85378	3.26751	3.67613	3.65654	3.65722	3.83786	3.53215	3.8143	3.48434	3.53612	3.46205	3.36074	2.92259	3.46922	3.79649	3.68107	3.17754	3.32067	3.71425	3.67682
24196	MICRO.1368.C3	PGSC0003DMB000000072	Pot_ch05	99.34	691619	692225	Isopentenyl diphosphate isomerase	2.58377	2.32497	2.3733	2.56467	2.5712	2.59783	2.53089	2.64429	2.32413	2.38984	2.44318	2.55883	2.43761	2.35688	2.37914	2.47274	2.23392	2.42184	2.58291	2.50439	2.383	2.46258	2.50342	2.37839	2.49562	2.3799	2.58892	2.54779	2.31149	2.61473	2.60615	2.55785	2.44765	2.40081	2.4798	2.5589	2.50157	2.4521	2.2307	2.42967	2.46228	2.45996
24197	MICRO.15966.C1	PGSC0003DMB000000424	Pot_ch05	98.99	342007	342404	Transcription regulator	2.34178	2.84699	2.29151	2.06654	2.1583	2.10014	2.32706	2.33724	2.24939	2.2116	2.24488	2.1267	2.25211	2.41552	2.59935	2.03116	2.55004	2.16913	2.12953	2.39277	2.27511	2.2419	2.47103	2.34272	2.14441	2.79222	2.50942	2.47411	2.57773	2.47985	2.04326	2.22224	2.01158	2.62081	2.05023	2.11722	2.29497	2.3906	2.48983	2.30816	2.62754	2.17647
24200	MICRO.3894.C1	PGSC0003DMB000000127	Pot_ch03	98.98	583133	583426	Gamma tubulin	2.21526	1.99196	2.20225	2.10968	2.22552	2.28383	2.19456	2.22212	2.1421	2.13156	1.97156	2.25076	2.24299	2.08044	2.09174	2.20681	2.04819	2.29003	2.17678	2.1168	2.17141	2.25698	2.30814	2.15959	2.15687	2.2329	2.06514	2.27873	2.12597	2.13741	2.17968	2.22989	2.16881	2.06219	2.02084	2.1269	2.27041	2.1961	2.15893	2.16057	2.27524	2.19773
24204	MICRO.5119.C1	PGSC0003DMB000000364	Pot_ch08	96.03	120695	121599	Cellulose synthase A catalytic subunit 6 [UDP-forming]	3.4991	3.23374	3.49927	3.50166	3.46237	3.52939	3.54302	3.53055	3.5518	3.57139	3.35063	3.49373	3.49738	3.55876	3.42009	3.57543	3.51436	3.54801	3.58112	3.50752	3.58949	3.49456	3.54478	3.51079	3.49571	3.46327	3.40036	3.56695	3.50027	3.40506	3.54551	3.5897	3.50869	3.50699	3.35456	3.5582	3.54731	3.46046	3.43197	3.55198	3.57157	3.55562
24205	bf_stolxxxx_0054f05.t3m.scf	PGSC0003DMB000000032	Pot_ch04	100	1667352	1667214	Ribonuclease P	2.8625	2.96998	3.11556	3.05729	2.99853	3.13969	3.19452	2.92497	2.95552	3.15285	3.11859	3.05944	3.26665	3.13961	3.04657	3.17205	3.03499	3.12592	3.04772	3.00497	3.09391	3.23545	3.12999	3.12385	3.05441	3.10776	2.85332	3.12646	3.24182	3.13541	3.00912	3.17043	3.18027	2.99523	2.92774	3.0016	3.15969	3.14545	3.18154	3.07683	3.1708	3.07546
24210	MICRO.16332.C1	PGSC0003DMB000001005	Pot_ch01	96.28	40179	40392	Alpha-L-fucosidase 2	2.71178	2.49825	2.17872	2.26912	2.15504	2.72227	2.35764	2.39368	2.47356	2.64892	3.03634	2.5407	2.56628	2.63436	2.63126	2.78065	2.45565	2.61593	2.62336	2.66082	2.07735	2.74844	2.62384	2.51429	2.74276	2.63246	2.45656	2.57743	2.62749	2.67196	2.24198	2.58835	2.68938	2.25366	2.79668	2.70135	2.69513	2.09628	2.68453	2.34032	2.40167	2.52993
24211	MICRO.399.C3	PGSC0003DMB000000112	Pot_ch10	97.84	1012388	1012572	Brain protein 44	2.6276	3.06647	2.48632	2.80079	2.5534	2.72438	2.65096	2.68692	2.82625	2.92136	3.03581	2.96461	2.68778	2.45208	3.05361	2.83367	2.86318	2.79868	2.58028	2.71212	2.55371	2.57385	2.51391	2.78911	2.5794	2.67326	3.06241	2.48583	2.39721	2.57723	2.66651	2.7668	2.66938	2.77411	3.02988	2.64349	2.60869	2.60478	2.51409	2.79175	2.40756	2.71835
24212	MICRO.4726.C1	PGSC0003DMB000000047	Pot_ch07	99.09	134312	134094	ATP binding protein	3.63726	4.08134	3.80304	3.91285	3.69327	3.84415	3.70771	3.80394	4.09409	3.97862	4.15308	3.83263	3.81295	3.82774	4.099	3.82021	3.8602	3.87215	3.75705	3.8143	3.84728	3.62943	3.71695	3.98285	3.69848	3.80668	3.54372	3.66931	3.8424	3.74224	3.79424	3.80606	3.92222	3.97954	3.92715	3.95933	3.84281	3.82081	3.87963	3.89901	3.76952	3.83608
24214	MICRO.8858.C2	PGSC0003DMB000000227	Pot_ch06	98.55	782337	783435	Transcriptional corepressor SEUSS	2.53564	2.5625	2.55392	2.50672	2.50068	2.53218	2.50798	2.52289	2.58013	2.6063	2.62739	2.54914	2.60962	2.54286	2.58732	2.51612	2.59	2.58548	2.52229	2.50866	2.58413	2.52854	2.58576	2.54581	2.54924	2.539	2.39374	2.54627	2.52601	2.49213	2.54117	2.53288	2.53675	2.55392	2.55113	2.50521	2.52729	2.55808	2.66297	2.51569	2.54037	2.51616
24215	MICRO.1730.C1	PGSC0003DMB000000062	Pot_ch03	98.4	2029338	2028025	Conserved gene of unknown function	2.90398	2.94634	2.93081	2.87018	2.83473	2.81689	2.8113	2.86058	2.81648	2.80322	2.80686	2.82551	2.90821	2.95481	2.76527	2.93765	3.06409	2.83585	2.89788	2.86466	2.86525	2.87835	2.8135	2.89079	2.95076	2.85932	2.9581	2.84889	2.86975	2.8146	2.87409	2.73405	2.80173	2.83137	2.84445	2.81399	2.76842	2.76724	3.01392	2.75178	2.90439	2.73608
24216	POCDM59TP	PGSC0003DMB000000078	Pot_ch12	96.56	1130592	1131289	Protein FRIGIDA	2.48591	2.25998	2.19109	2.26043	2.22559	2.1736	2.15184	2.27458	2.3323	2.20047	2.35474	2.18824	2.25216	2.18241	2.35589	2.16358	2.33995	2.23163	2.19937	2.2349	2.1818	2.22249	2.20283	2.16274	2.34105	2.33273	2.32194	2.31412	2.1832	2.27403	2.25353	2.29231	2.22571	2.34448	2.30266	2.17011	2.15655	2.1933	2.21002	2.27623	2.23674	2.32426
24219	bf_arrayxxx_0083d11.t7m.scf	PGSC0003DMB000000034	Pot_ch12	94.62	760933	761283	Pentatricopeptide repeat-containing protein	3.00821	2.90815	3.0105	3.04073	3.11833	3.00557	3.07777	3.10383	2.89335	2.98664	2.90477	3.03943	3.0677	3.07197	2.93095	3.08498	2.96908	2.94142	3.0753	3.0459	2.92685	3.01981	3.09303	3.00749	3.07344	3.03069	3.02149	3.12338	3.01901	3.02126	3.14834	3.03804	3.07795	2.96637	3.0193	2.95665	3.02093	3.06707	3.01963	2.92854	3.09108	3.07599
24224	MICRO.926.C1	PGSC0003DMB000000085	Pot_ch02	99.21	1579462	1579085	Phosphoric diester hydrolase	2.16187	2.17832	2.16618	2.09064	2.11765	2.24815	2.21975	2.08209	2.21123	2.16792	2.19176	2.23416	2.27295	2.12446	2.14297	2.17847	2.18637	2.38674	2.08578	2.17693	2.27255	2.29966	2.23876	2.20974	2.18414	2.19548	2.13027	2.18052	2.2628	2.19953	2.12543	2.18108	2.07341	2.13546	2.08027	2.15202	2.24933	2.1628	2.28373	2.20535	2.18198	2.27561
24225	MICRO.214.C2	PGSC0003DMB102000013	Pot_ch09	95.74	392933	392159	Transcriptional activator	3.29743	3.04262	3.07468	3.05395	2.99045	3.06997	3.30561	3.34643	3.17591	3.23332	3.32505	3.0723	3.01267	3.24241	2.98081	3.03642	3.22539	3.23586	3.2538	3.23908	2.99115	3.07337	3.11989	3.2911	3.32391	3.01956	3.30536	3.04244	3.027	3.24947	3.29381	3.25135	3.23069	3.0055	3.28192	3.26989	3.27878	3.25135	3.03531	3.1652	3.09864	3.24907
24227	MICRO.396.C2	PGSC0003DMB000000345	Pot_ch06	98.2	150726	150449	Sterol delta-7 reductase DWF5	3.2052	2.96221	2.61369	3.41594	3.29369	3.27323	3.20289	3.65481	2.85231	3.24137	3.24172	3.4944	3.07928	2.55196	3.34189	3.13541	2.30664	2.94173	2.89742	3.4618	2.70984	2.84626	3.16888	3.21676	2.92302	2.94866	3.2852	3.04524	2.79474	3.26022	3.6073	3.48163	3.30827	3.24137	3.34118	3.4745	3.36563	3.24896	2.33585	3.31897	3.17634	3.30011
24228	MICRO.5534.C1	PGSC0003DMB000000436	Pot_ch10	98.13	214500	214020	60S ribosomal protein L1	3.41609	2.94439	3.26486	3.25091	3.37747	3.40952	3.43905	3.23091	3.19325	3.15676	3.03531	3.16745	3.42322	3.18792	2.96502	3.21446	3.09791	3.23996	3.37517	3.17248	3.22865	3.41037	3.39724	3.17924	3.31644	3.31981	3.27067	3.39416	3.2687	3.465	3.22968	3.21868	3.10393	3.21332	2.90144	3.15151	3.43345	3.2132	3.09811	3.11228	3.31083	3.23535
24229	bf_arrayxxx_0022g02.t7m.scf	PGSC0003DMB000000085	Pot_ch02	94.83	1814501	1814223	Nuclear receptor binding set domain containing protein 1, nsd	2.75679	2.72087	2.69393	2.77898	2.72547	2.65594	2.65177	2.78599	2.75645	2.75524	2.7519	2.76897	2.79496	2.76382	2.80559	2.7391	2.7329	2.78482	2.68326	2.72102	2.72575	2.75052	2.69583	2.75148	2.70425	2.69432	2.69191	2.68306	2.68812	2.65984	2.71332	2.69932	2.77455	2.75989	2.79758	2.79953	2.68829	2.77204	2.78626	2.73401	2.72123	2.71117
24232	bf_mxlfxxxx_0032a04.t3m.scf	PGSC0003DMB000000026	Pot_ch03	99.68	2634907	2634597	Conserved gene of unknown function	2.08476	2.15211	2.24186	2.10257	1.97622	2.08003	2.0864	2.17847	2.09108	2.13685	2.14215	2.12926	2.07117	2.27051	2.09758	2.18922	2.23399	2.11148	2.11396	2.00722	2.1776	2.06782	2.10762	2.10716	2.0926	2.16925	2.07992	2.1089	2.25324	2.13182	1.99769	2.04485	2.05037	2.13802	2.12641	2.13154	2.14632	2.12105	2.1142	2.14571	2.15806	2.08536
24237	SSBN003C17u.scf	PGSC0003DMB000000102	Pot_ch07	96.5	516654	516996	Chromosome 08 contig 1, DNA sequence	2.17147	2.03071	2.20728	2.15959	2.29162	2.29261	2.25491	2.29748	2.08734	2.17414	2.08908	2.20511	2.19989	2.15064	2.10494	2.2301	2.13965	2.09792	2.2163	2.23278	2.09097	2.2357	2.31459	2.19515	2.2049	2.24375	2.24753	2.31042	2.23895	2.21483	2.28192	2.22022	2.25048	2.16359	2.10952	2.1992	2.23972	2.27433	2.1822	2.18539	2.31451	2.27566
24238	MICRO.1389.C1	PGSC0003DMB000000180	Pot_ch06	99.9	1210586	1209572	Enhanced disease susceptibility 1 protein	2.56537	3.21414	2.83422	2.84633	2.61981	2.45258	2.94984	2.80511	2.75124	2.72428	3.14494	2.89902	2.77296	2.69979	3.08912	2.98718	2.73683	2.72802	2.54713	2.89939	2.74218	2.74079	2.73405	3.12439	2.41872	2.7648	3.1285	2.60051	2.58161	2.50409	2.99409	2.87093	2.82244	3.0677	2.77284	3.11238	2.72651	2.93835	2.86027	2.77365	2.59486	2.79643
24239	MICRO.11049.C2	PGSC0003DMB000000034	Pot_ch12	99.39	1063704	1063376	Conserved gene of unknown function	2.89171	3.27642	3.02906	2.99933	2.91914	3.0218	2.8625	2.89692	3.11818	3.04832	3.21278	3.05319	2.95424	3.11122	3.2574	2.88051	3.20903	3.02374	3.03804	3.09012	3.10365	2.9666	2.99165	3.18066	2.88466	3.12411	2.88466	2.92054	3.03767	2.98042	3.03813	3.01769	3.0193	3.17432	3.1469	3.16511	3.02453	3.05039	3.06962	3.09883	3.03282	2.9741
24245	MICRO.2782.C1	PGSC0003DMB000000111	SL2.10ch09 or ch03	99.8	273318	273819	Conserved gene of unknown function	3.14124	2.29529	2.64704	2.79716	2.82898	2.717	2.80965	2.84499	2.73878	2.78438	2.31703	2.80694	2.73922	2.63207	2.62305	2.75018	2.58968	2.7846	2.85186	2.86867	2.62788	2.82133	2.67509	2.64786	3.02288	2.62619	2.85004	2.83579	2.58678	2.82587	2.80531	2.83383	2.83448	2.6292	2.78885	2.82435	2.86041	2.76406	2.31892	2.80487	2.69799	2.94993
24246	bf_mxlfxxxx_0015c11.t3m.scf	PGSC0003DMB000000032	Pot_ch04	95.01	2435115	2434724	Chromatin remodeling complex subunit	3.50012	3.52179	3.41831	3.61755	3.36359	3.49857	3.30236	3.35708	3.56381	3.53128	3.67915	3.35063	3.38414	3.37813	3.6466	3.54659	3.51114	3.66566	3.50012	3.46425	3.54782	3.55109	3.34731	3.39788	3.4274	3.42634	3.60923	3.47374	3.37892	3.45594	3.38711	3.27857	3.34081	3.35974	3.56568	3.45611	3.44579	3.24127	3.27642	3.57935	3.24192	3.48558
24254	104H08AF.esd	PGSC0003DMB000000296	Pot_ch04	95.76	703955	704072	General negative transcription regulator	2.42774	2.4105	2.4616	2.32534	2.31096	2.48085	2.38846	2.29865	2.41419	2.47725	2.36862	2.37859	2.45398	2.45638	2.33932	2.35838	2.44026	2.52308	2.36512	2.26238	2.50348	2.41523	2.46662	2.42771	2.44927	2.43806	2.26266	2.40546	2.52969	2.43099	2.3044	2.41306	2.40956	2.3575	2.27289	2.41973	2.46674	2.4104	2.61601	2.37065	2.45336	2.33947
24256	BF_LBCHXXXX_0021H07_T3M.SCF	PGSC0003DMB000000244	Pot_ch02	99.86	869664	868956	Conserved gene of unknown function	3.60512	3.20564	3.4622	3.52764	3.47267	3.38067	3.45509	3.50044	3.32517	3.41773	3.10641	3.53577	3.53199	3.5337	3.38588	3.59314	3.45345	3.47529	3.53229	3.6073	3.55428	3.58601	3.51132	3.3684	3.51471	3.41283	3.41568	3.49633	3.45345	3.35286	3.67017	3.48916	3.51167	3.48689	3.30663	3.57443	3.45922	3.63394	3.41943	3.51602	3.61929	3.49517
24258	MICRO.11092.C1	PGSC0003DMB101000251	Pot_ch07	99.25	568423	568158	Ribulose-1,5-bisphosphate carboxylase/oxygenase small subunit N-methyltransferase I	3.64554	3.69104	3.61406	3.58949	3.62943	3.64531	3.61862	3.60149	3.65401	3.62137	3.69004	3.63147	3.63329	3.65901	3.72093	3.60243	3.58732	3.5918	3.66886	3.6022	3.66056	3.5629	3.64289	3.70844	3.62965	3.66409	3.57848	3.62361	3.64729	3.65762	3.55353	3.62463	3.64309	3.65673	3.61259	3.6995	3.68492	3.58437	3.68904	3.57996	3.65608	3.58717
24259	MICRO.691.C1	PGSC0003DMB000000110	Pot_ch09	99.31	592963	594851	Conserved gene of unknown function	3.78571	3.62384	3.5807	3.55764	3.4709	3.72647	3.68761	3.80238	3.77841	3.83263	3.87779	3.58049	3.4885	3.82574	3.5619	3.59292	3.95113	3.85623	3.79424	3.78446	3.59449	3.54372	3.56475	3.80735	3.7823	3.4307	3.73553	3.49979	3.55127	3.69822	3.79485	3.80363	3.54336	3.53882	3.89666	3.95594	3.72139	3.82807	3.59334	3.73044	3.55488	3.81045
24261	MICRO.8498.C3	PGSC0003DMB101000060	Pot_ch01	95.11	1326183	1325819	ATP-dependent Clp protease proteolytic subunit	2.32311	2.52448	2.1621	2.49509	2.28742	2.35764	2.74488	2.59975	2.5909	2.57285	2.17778	2.17973	2.20968	2.56007	2.22015	2.51868	2.46251	2.57868	2.7471	2.50875	2.20283	2.52061	2.3037	2.6153	2.62981	2.6652	2.26272	2.26403	2.54127	2.7862	2.43532	2.56142	2.47796	2.60784	2.41751	2.13371	2.72492	2.58959	2.46061	2.57781	2.65082	2.55099
24262	MICRO.12799.C1	PGSC0003DMB000000504	Pot_ch06	99.1	190513	190183	Nucleotide binding protein	3.16369	3.11771	3.0485	3.15212	3.04764	3.01785	3.04933	3.24375	3.05459	3.11867	3.18479	3.17147	3.07919	3.07204	2.96029	3.04866	3.09803	3.20857	3.0041	3.02383	3.10641	3.1508	3.11811	3.14824	3.08066	3.03452	3.02216	3.08689	3.13037	3.0973	3.03767	3.07674	3.15826	3.04706	3.08126	3.19513	3.12921	3.0883	3.20299	3.05771	3.09349	3.06844
24264	bf_mxlfxxxx_0022b12.t3m.scf	PGSC0003DMB000000119	Pot_ch11	98.98	1314201	1314593	Plastid Tic40	3.14996	2.82717	3.02728	2.92095	2.99326	3.09278	3.10906	2.9372	2.94252	2.9521	2.90652	3.06267	3.14113	2.97794	2.90009	2.9634	2.9539	3.08779	3.02418	2.92753	2.96494	3.05977	3.09064	2.98111	3.05631	3.07717	2.86312	3.05234	3.05713	3.06787	2.91094	2.91373	3.00707	3.00535	2.82506	3.00877	3.13132	3.00697	3.04524	2.92322	3.07238	3.00821
24265	MICRO.713.C1	PGSC0003DMB000000047	Pot_ch07	96.55	897231	897867	Eukaryotic peptide chain release factor subunit 1-1	2.55474	3.3288	2.99205	2.79113	2.72554	2.68243	2.68116	2.75837	2.822	2.97097	3.327	2.78653	2.66	2.77357	3.17319	2.76034	2.982	2.86257	2.72451	2.83014	2.78003	2.79627	2.72981	3.08655	2.54127	2.96598	3.06535	2.67664	2.90016	2.58464	2.91804	2.75046	2.86703	3.13122	3.12244	3.12464	2.48503	3.04254	3.11556	2.80371	2.7427	2.73615
24267	ACDA01221F09.T3m.scf	PGSC0003DMB000000215	Pot_ch06	94.92	933535	933731	60S ribosomal protein L7	2.69799	2.53564	2.58028	2.59203	2.68734	2.73696	2.78336	2.7045	2.48217	2.59975	2.59134	2.69872	2.77697	2.71902	2.46604	2.72857	2.62279	2.7573	2.65915	2.53403	2.55004	2.77717	2.83936	2.67151	2.74282	2.68158	2.61593	2.79238	2.65132	2.67309	2.69341	2.69147	2.76764	2.4828	2.567	2.52901	2.72905	2.63927	2.62204	2.63809	2.79814	2.67266
24270	STMGM30TV	PGSC0003DMB000000077	Pot_ch01	97.81	1613168	1612623	DsRNA-binding protein ODB1	3.96352	3.66886	3.91918	3.83498	3.71272	3.80363	3.86571	3.90195	3.8826	3.90681	3.61181	3.8064	3.76384	3.79325	3.9714	3.84281	3.84141	3.93207	3.82508	3.82442	3.80821	3.92138	3.88977	3.77774	3.97415	3.92843	3.79932	3.91918	3.87585	3.86465	3.7513	3.74909	3.82574	3.78542	3.81787	3.78675	3.92266	3.90681	3.89358	3.87779	3.762	3.79392
24274	MICRO.11619.C1	PGSC0003DMB000000154	Pot_ch03	97.69	232898	232509	N-acetyltransferase	3.22808	3.23535	2.9859	3.10667	2.94205	3.38308	3.08912	3.33768	3.51079	3.44133	3.28011	3.13067	3.278	3.2687	3.33742	2.94658	3.19432	3.351	3.24354	3.05118	3.02315	2.84867	3.08613	3.2014	2.96398	3.03876	3.09381	2.97786	3.12338	3.31404	3.30335	3.31292	3.45523	3.08366	3.46806	3.10972	3.33817	3.3762	3.34132	3.50416	3.0663	3.0542
24275	bf_mxlfxxxx_0036d04.t3m.scf	No Significant Hit	#N/A	NA	NA	NA	Polygalacturonase	2.44229	2.63539	2.32455	2.45634	2.34462	2.46604	2.35952	2.42625	2.34376	2.46584	2.67802	2.52546	2.57801	2.30522	2.49906	2.53391	2.25823	2.60195	2.43621	2.36643	2.39128	2.48983	2.41644	2.50734	2.32877	2.32155	2.48706	2.31051	2.34987	2.38635	2.40404	2.44522	2.37087	2.34691	2.3748	2.34535	2.4219	2.44735	2.25874	2.50391	2.39442	2.52453
24276	MICRO.18288.C1	PGSC0003DMB000000096	Pot_ch07	98.96	292870	293350	Cell division protein kinase	3.43425	3.23908	3.50641	3.43453	3.12547	3.47696	3.37878	3.47908	3.25935	3.5732	3.18296	3.46034	3.32723	3.37707	3.17579	3.42365	3.37983	3.43374	3.49894	3.00984	3.57802	3.53006	3.49039	3.05766	3.46455	3.44118	3.42226	3.50513	3.51752	3.32067	3.45161	3.08613	3.62661	3.21696	3.06204	3.04244	3.06795	3.35759	3.33051	3.00788	3.60108	3.56475
24278	MICRO.12183.C1	PGSC0003DMB000000116	Pot_ch12	93.61	774381	773975	Disease resistance protein Gpa2	1.70566	2.65139	1.71882	1.70468	2.42693	1.71679	1.87397	1.68434	2.56293	1.73561	2.64759	2.50077	1.86647	1.73888	1.76847	1.71544	2.79643	2.48297	1.72102	2.53041	2.68249	1.71404	1.80558	1.73561	2.48698	1.71653	1.73486	1.71731	2.62416	2.50505	1.73486	1.70708	1.72145	1.72115	1.72299	2.61674	2.45278	1.74012	1.73921	2.48746	1.70365	1.7339
24279	MICRO.10391.C1	PGSC0003DMB101000060	Pot_ch01	98.84	879092	879350	Deoxyuridine 5'-triphosphate nucleotidohydrolase	2.43951	2.44051	2.23409	2.39105	2.33666	2.44881	2.41882	2.3706	2.61995	2.44921	2.68719	2.39634	2.57498	2.44419	2.65863	2.33335	2.42247	2.34696	2.44909	2.36862	2.40252	2.34326	2.35582	2.40329	2.44249	2.24264	2.27577	2.39368	2.22477	2.39701	2.33153	2.26266	2.47327	2.43634	2.37208	2.63059	2.43958	2.40206	2.85422	2.31592	2.38565	2.54868
24281	MICRO.4468.C1	PGSC0003DMB000000073	Pot_ch01	98.92	1612056	1612427	Nitrite reductase	3.02932	2.7894	3.12394	3.02356	2.87699	3.19238	2.94882	2.84421	3.14643	2.91475	3.12654	3.11859	3.11718	3.10412	3.08505	2.5401	3.27979	3.08755	2.95368	2.84966	3.21696	2.98557	2.81356	2.9433	3.00557	3.05039	2.6248	2.70472	3.45411	3.07074	2.56483	2.7262	2.75227	2.86616	2.7446	2.87154	2.9233	3.05497	3.01057	2.89377	2.87435	2.8149
24284	MICRO.9023.C4	PGSC0003DMB000000736	Pot_ch10	99.4	51441	51770	Vacuolar protein-sorting-associated protein 37 homolog 1	3.15453	3.19152	3.25263	3.15786	3.13848	3.15404	3.16113	3.2102	3.23965	3.15694	3.37398	3.24509	3.10659	3.17147	3.26334	3.18337	3.23629	3.22117	3.2021	3.16841	3.24509	3.18536	3.20432	3.25037	3.15212	3.20834	3.13142	3.19305	3.19819	3.11193	3.18642	3.1661	3.23836	3.18046	3.24476	3.19432	3.16724	3.18415	3.25837	3.21203	3.18748	3.17754
24287	POCBS75TP	No Significant Hit	#N/A	NA	NA	NA	Actin	2.26612	2.40756	2.06894	2.21364	2.0243	2.40627	2.21346	1.92215	2.15342	2.29088	2.43964	1.99864	2.42644	2.02387	2.32043	2.34883	2.17331	2.22821	2.26057	2.03002	2.15553	2.20833	2.13641	2.14901	2.16544	2.18454	2.25954	2.07926	2.07054	2.36643	2.14495	2.22589	1.89803	2.13171	2.13114	1.93929	2.05549	1.97698	2.08236	2.29487	1.99346	2.33002
24290	STMCB85TV	PGSC0003DMB000000244	Pot_ch02	97.62	462745	462537	UDP-glucosyltransferase family 1 protein	3.12448	3.01326	3.1151	3.03927	3.09756	3.14654	3.1152	3.01449	3.11989	3.09694	3.05588	3.0916	3.09548	3.15656	3.12026	3.08153	3.18469	3.08161	3.13028	3.04315	3.21009	3.12699	3.06451	3.14908	3.15423	3.1261	2.99678	3.07937	3.16142	3.10247	3.05766	3.06291	3.1027	3.0723	2.99678	3.0982	3.13585	3.05468	3.17914	3.09324	3.13485	2.98352
24291	MICRO.16173.C1	PGSC0003DMB000000037	Pot_ch07	98.72	461088	461633	Protein phosphatase 2c	2.85086	3.45641	2.96876	3.15052	3.10723	3.0531	3.03452	3.20091	3.19011	3.03499	3.41502	3.28574	3.0045	2.96247	3.23219	3.18326	3.22068	3.16763	3.07901	3.10649	3.15212	2.9379	2.9927	3.24642	2.99005	2.93975	3.21707	2.99543	3.05109	2.82615	3.31667	3.03443	3.1327	3.09115	3.58196	3.25102	2.99553	3.07795	3.14749	3.0799	2.90978	3.08025
24294	BF_CSCHXXXX_0023F07.T3M.SCF	PGSC0003DMB000000580	Pot_ch05	93.58	211260	211568	Induced stolon tip protein	2.20761	2.09778	1.77261	2.70979	1.75349	2.50505	3.10338	2.52709	1.75012	2.65048	2.09198	1.8349	2.49855	2.96718	2.31068	2.10994	1.83839	1.81985	2.19942	1.94188	2.91693	3.03419	2.13745	1.77849	2.9837	3.15233	2.85914	2.17284	2.29785	2.35327	1.76053	1.99261	2.12721	1.77713	2.02731	2.14896	2.37943	1.80128	2.59809	2.95979	3.01754	1.8192
24295	MICRO.438.C1	PGSC0003DMB000000132	Pot_ch08	97.81	1113675	1114037	GDP dissociation inhibitor	3.37129	3.21605	3.21845	3.28377	3.35238	3.45696	3.47558	3.38833	3.11726	3.16348	3.23394	3.36711	3.40897	3.24795	3.22126	3.25113	3.0269	3.23965	3.47877	3.17355	3.3311	3.31025	3.26462	3.35596	3.48449	3.25205	3.22333	3.22353	3.33982	3.34093	3.09294	3.39082	3.12989	3.32843	3.22454	3.41831	3.39456	3.25792	3.10888	3.24907	3.37827	3.39469
24302	STMJN84TV	PGSC0003DMB000000240	Pot_ch08	99.32	819698	820427	Transporter	2.12008	2.12511	2.1826	2.25204	2.16314	2.10193	2.26646	2.15077	2.19005	2.23198	2.0347	2.18351	2.07759	2.28239	2.14303	2.13981	2.1766	2.19234	2.35474	2.25683	2.09591	2.15799	2.23163	2.13399	2.14006	2.23119	2.34385	2.23607	2.23899	2.29667	2.24778	2.1671	2.08991	2.25762	2.10526	2.02637	2.18177	2.36245	2.17617	2.2715	2.23843	2.11292
24303	bf_suspxxxx_0023H07.t3m.scf	PGSC0003DMB000000271	Pot_ch03	93.14	785966	786654	Xyloglucan endotransglucosylase-hydrolase XTH3	2.32095	2.48497	2.41837	2.81818	2.1723	2.62856	2.22547	2.41867	2.46412	2.46458	2.54529	2.52552	2.22531	2.95793	2.74209	2.7643	2.7262	2.16084	2.64051	2.98598	2.39039	2.39323	2.32126	2.38686	2.35382	2.52519	2.75416	2.28225	2.82205	2.54846	2.5565	2.18559	2.14776	2.87281	2.124	2.86616	2.21619	2.80045	2.36163	2.53879	2.8511	2.67651
24304	bf_mxflxxxx_0064h06.t3m.scf	PGSC0003DMB101000060	Pot_ch01	98.78	1059376	1059052	GATA transcription factor	2.67546	2.2564	2.52672	2.59941	2.63015	2.5834	2.6416	2.59708	2.37541	2.44124	2.12546	2.58642	2.53564	2.53762	2.25264	2.54358	2.39724	2.38543	2.5725	2.59354	2.39046	2.50251	2.71877	2.38695	2.69162	2.52969	2.65792	2.68641	2.62016	2.62378	2.54785	2.51218	2.48823	2.44279	2.28714	2.45074	2.58079	2.61078	2.38732	2.40711	2.71877	2.60929
24305	MICRO.17393.C1	PGSC0003DMB000000004	Pot_ch02	95.83	2994282	2993326	Conserved gene of unknown function	2.72355	2.95703	2.89348	2.905	2.68205	2.85428	2.81039	2.73944	2.64287	2.6757	2.66342	3.01574	2.83363	2.85512	2.72204	2.60551	2.64802	2.66147	2.61764	2.70277	2.90558	2.98466	2.72408	2.86989	2.92504	2.59317	2.89307	2.66738	2.55515	2.51927	2.98496	2.58368	2.90025	2.63211	2.73966	2.60752	2.64341	2.89415	2.90061	2.93001	2.62243	2.71629
24306	STMDJ64TH	PGSC0003DMB000000101	Pot_ch11	98.32	1429955	1430371	Serine/threonine protein kinase	2.23771	2.17331	2.14472	2.10466	2.12365	2.14362	2.19577	2.08908	2.11958	2.16204	2.02987	2.14284	2.16412	2.20628	2.12412	2.17043	2.15886	2.14215	2.222	2.05879	2.02743	2.13875	2.14776	2.16919	2.26855	2.0728	2.20295	2.22934	2.14422	1.9978	2.07682	2.06894	2.22573	2.11052	2.15096	2.09291	2.01522	2.10816	2.21007	2.102	2.23525	2.124
24308	bf_lbchxxxx_0058e02.t3m.scf	PGSC0003DMB000000723	Pot_ch08	93.92	40669	40954	Phospholipase D	3.79102	3.81193	3.80075	3.8274	3.71245	3.7471	3.72139	3.66886	3.92437	3.89433	3.85274	3.71322	3.72779	3.787	3.93428	3.75541	3.85918	3.85059	3.70771	3.7488	3.82871	3.80053	3.75651	3.762	3.787	3.80205	3.66859	3.7222	3.70844	3.7802	3.73254	3.73228	3.83101	3.76384	3.86498	3.77774	3.63439	3.82209	3.8294	3.85555	3.72518	3.70844
24316	ACDA02792A08.T3m.scf	different hits	#N/A	94.8	115002	114836	Adenosylhomocysteinase	3.89133	3.82055	4.06303	4.08817	4.07483	4.19907	4.17737	4.08554	4.09273	4.13782	3.78851	4.07426	4.19275	4.11564	3.92315	4.1341	4.02588	4.23305	4.12305	4.13081	4.03888	4.16687	4.20964	4.14431	4.06879	4.12809	4.02697	4.1162	4.22713	4.20876	4.07789	4.1952	4.05325	4.10366	3.88377	4.18946	4.09273	4.22789	4.04237	4.11229	4.22472	4.11872
24318	MICRO.17211.C1	PGSC0003DMB000000181	Pot_ch04	99.07	134919	134382	117M18_6	2.12721	2.49213	2.31587	2.36142	2.1998	2.42719	2.25884	2.23802	2.54891	2.54602	2.72518	2.31672	2.30354	2.54804	2.60587	2.48172	2.62494	2.51999	2.42315	2.21447	2.36336	2.43951	2.40762	2.36133	2.32194	2.36751	2.1853	2.36088	2.51502	2.46032	2.26643	2.4233	2.26693	2.23588	2.24472	2.47851	2.42469	2.38805	2.50702	2.32178	2.42878	2.36225
24319	cPRO3C14TH	PGSC0003DMB000000048	Pot_ch08	95.51	2001062	2000669	Aquaporin PIP-type pTOM75	3.9295	4.01938	4.03941	3.88411	3.78334	3.91607	3.88569	3.8584	4.00304	4.03048	3.94729	3.91203	4.031	4.06757	3.85954	4.07426	4.015	4.02697	3.89987	3.95686	4.08627	4.02873	3.99957	4.04006	3.94303	3.95686	3.8458	3.93385	4.13487	4.01882	3.91844	3.96113	3.9925	3.99593	3.8398	3.99504	4.0326	4.0164	4.18341	4.05208	4.0754	3.97415
24322	MICRO.8873.C1	PGSC0003DMB000000784	Pot_ch04	95.04	42252	43096	F-box protein GID2	3.00474	3.06544	3.03971	3.07005	3.09627	2.88703	2.96707	3.09435	2.97819	3.02974	2.8596	3.13417	3.00812	3.03485	3.03101	3.13502	3.07812	3.03672	2.93363	3.19083	3.06435	3.02641	3.01769	3.15738	3.03703	2.93081	3.10972	3.05614	2.98673	2.96622	3.14711	3.02297	2.9634	2.89537	3.12968	3.07617	3.08353	2.85433	3.27067	3.03876	2.92427	2.99523
24323	MICRO.16443.C1	PGSC0003DMB000000355	Pot_ch04	99.39	38779	37954	Multidrug/pheromone exporter, MDR family, ABC transporter family	2.96086	2.79831	2.86378	2.88292	2.81004	2.93835	2.90289	2.86305	2.81252	2.94704	2.93081	2.82768	2.94937	3.01221	2.92594	2.93941	2.84621	2.81929	2.97219	2.80354	2.99124	2.83735	2.94229	2.84118	2.98948	2.90507	2.87473	2.9677	2.9458	2.94975	2.90492	2.96435	2.86601	2.8413	2.77599	3.02525	2.93601	2.96977	2.92152	2.8146	2.95882	2.95137
24328	STMCM76TV	PGSC0003DMB000000052	Pot_ch06	99.72	1504289	1503935	Omega-3 fatty acid desaturase	3.39774	2.72948	2.99253	3.3847	3.22608	3.40337	3.41831	3.24738	3.09286	3.227	2.77643	3.30228	3.2038	2.74326	2.91312	3.39321	2.57993	3.27869	3.27777	3.13716	2.81406	3.0994	3.52194	3.0948	3.42819	3.00169	3.17091	3.41626	3.28478	3.17542	3.33364	3.48865	3.51859	2.93913	2.95362	3.12879	3.36282	3.48641	2.68462	3.20579	3.29689	3.25163
24329	MICRO.2738.C1	PGSC0003DMB000000633	Pot_ch04	98.9	119729	119366	Ribosomal protein S9	4.27255	4.18249	4.39449	1.70105	4.22874	4.4227	4.24028	4.15388	4.38288	1.6957	3.64101	4.07723	1.72016	1.72538	1.9612	4.16307	4.17432	4.32217	4.03534	1.73486	1.73582	1.73218	3.27878	4.05325	1.99472	4.05821	4.25165	1.71062	4.01882	4.53529	3.96703	1.6957	3.90878	4.43316	4.1524	4.37243	4.28366	3.98141	4.1341	4.3999	1.70414	4.1809
24330	MICRO.7484.C1	PGSC0003DMB000000034	Pot_ch12	98.18	508480	508972	Protein phosphatase 2c	3.19228	3.3709	3.31223	3.2608	3.26695	3.23554	3.1707	3.34617	3.25017	3.31415	3.46676	3.23148	3.22781	3.16773	3.28075	3.25813	3.27463	3.23554	3.19211	3.22484	3.33507	3.20261	3.25102	3.27269	3.17824	3.20987	3.27104	3.21971	3.23985	3.16358	3.17052	3.24762	3.27	3.21213	3.42036	3.25017	3.22711	3.19561	3.27323	3.2379	3.21362	3.21498
24331	STMIU70TV	PGSC0003DMB101000051	Pot_ch05	96.64	724254	723487	Wall-associated kinase	2.124	2.17334	2.04847	1.80352	1.80738	2.05099	2.22268	2.11361	1.89247	2.24145	2.46755	2.3044	2.124	1.9153	2.48583	2.18308	1.81634	1.80295	2.12663	2.13723	2.11424	2.19672	2.21725	2.01553	2.04891	1.84371	2.29333	2.1868	1.8984	2.0593	1.87693	1.9153	2.32187	2.01632	2.04524	2.51287	2.1818	2.16732	2.40649	1.9978	1.86444	2.11729
24332	MICRO.4918.C1	PGSC0003DMB000000064	SL2.10ch09	100	1870190	1869980	Mitochondrial uncoupling protein	2.51117	2.32972	2.52746	2.39109	2.35376	2.59129	2.709	2.61291	2.56667	2.48057	2.42167	2.31783	2.36452	2.46543	2.40107	2.3503	2.50177	2.61882	2.4723	2.44565	2.32221	2.52857	2.56839	2.62494	2.57012	2.42567	2.56163	2.51177	2.48064	2.56134	2.27168	2.50586	2.4928	2.36714	2.35354	2.63207	2.70042	2.66409	2.45785	2.48654	2.44241	2.44802
24333	MICRO.2823.C4	PGSC0003DMB000000573	SL2.10ch04	99.2	276587	276960	NRC1	2.7076	2.87018	2.88058	2.84297	2.78846	2.64246	2.97483	2.68526	2.65641	2.79295	2.92039	2.69643	2.87561	2.86566	2.91247	2.87271	2.77229	2.66805	2.77731	2.91709	2.80032	2.6627	2.72873	2.92832	2.8677	2.66644	2.65459	2.73592	2.85433	2.7614	2.7432	3.00169	2.88072	2.90439	2.75515	2.92586	2.725	2.91379	3.02409	2.61948	2.83647	2.80834
24335	cPRO4L16TH	PGSC0003DMB000000006	Pot_ch04	98.68	1748261	1748035	Chaperonin containing t-complex protein 1, epsilon subunit, tcpe	2.43955	2.06708	2.20535	2.26563	2.29169	2.30814	2.3193	2.17698	2.14012	2.11958	2.12558	2.17617	2.31599	2.16469	2.15171	2.15841	2.19176	2.25015	2.39207	2.15707	2.15448	2.29261	2.3046	2.09767	2.2862	2.26493	2.37375	2.3575	2.22773	2.27528	2.23016	2.14962	2.20422	2.10042	2.18271	2.11992	2.26189	2.21725	2.1259	2.13837	2.27185	2.22641
24337	cSTA32G13TH	PGSC0003DMB000000073	Pot_ch01	99.5	269809	270209	Zinc finger protein	2.48927	2.30869	2.16508	2.40879	2.21814	2.29813	2.38705	2.27255	2.26467	2.31459	2.25464	2.31564	2.24846	2.43187	2.42795	2.33423	2.31183	2.28727	2.36405	2.36231	2.26962	2.38505	2.15424	2.25954	2.42752	2.41112	2.41552	2.21975	2.29208	2.3518	2.37374	2.27031	2.36896	2.4316	2.37091	2.29423	2.22837	2.33009	2.21296	2.39939	2.32493	2.39498
24339	STMDC04TV	PGSC0003DMB000000104	Pot_ch01	98.57	284619	284202	Methyltransferase	2.57781	2.24433	2.43383	2.449	2.46733	2.47668	2.51209	2.46578	2.38884	2.38098	2.30347	2.45342	2.44936	2.49643	2.29529	2.43065	2.49886	2.48141	2.49527	2.39013	2.42599	2.53288	2.54132	2.37338	2.48706	2.45759	2.48983	2.55066	2.47612	2.45643	2.42813	2.43767	2.43359	2.3359	2.26365	2.37928	2.48016	2.46816	2.36703	2.43042	2.51982	2.46638
24340	MICRO.9707.C1	PGSC0003DMB000000008	Pot_ch10	95.29	773108	772472	BCL-2 binding anthanogene-1	2.52843	2.52165	2.51585	2.48988	2.50678	2.58636	2.64515	2.55845	2.60571	2.5961	2.49886	2.63154	2.61937	2.60527	2.48947	2.68306	2.58789	2.72943	2.56178	2.52008	2.71324	2.74381	2.6248	2.57274	2.51891	2.5721	2.49643	2.56847	2.63015	2.54965	2.52373	2.65418	2.53101	2.55399	2.46412	2.65411	2.66257	2.63934	2.5804	2.60098	2.59949	2.6337
24341	MICRO.6845.C3	PGSC0003DMB000000072	Pot_ch05	91.89	1749020	1749352	P0 ribosomal protein	4.80907	4.52497	4.55268	4.80206	4.72515	4.70408	5.02517	4.91016	4.46903	4.68025	4.44496	4.60455	4.79434	4.77098	4.54051	4.65736	4.40945	4.60255	4.82977	4.63639	4.65218	4.91016	4.76806	4.55268	4.70721	4.81367	5.05115	4.87104	4.63876	4.82977	4.73494	4.65736	4.76348	4.52667	4.51275	4.5739	4.7821	4.68025	4.57635	4.64669	4.93131	4.69769
24342	MICRO.586.C1	PGSC0003DMB000000101	Pot_ch11	99.44	1683397	1683927	Catalytic	2.49159	2.71709	1.73561	2.84999	1.69121	2.91972	3.01421	3.02157	1.6857	2.87036	1.7028	2.99106	1.74499	2.87208	1.6785	1.69424	1.70708	1.72538	1.65722	2.83754	2.98765	2.94074	2.11251	2.88568	1.73017	1.74053	1.6672	1.69181	1.72487	3.08805	2.92701	3.06945	2.89944	2.35923	2.85614	2.98257	1.67296	2.89006	1.68406	1.70019	1.73294	2.97452
24344	MICRO.10368.C1	PGSC0003DMB000000202	Pot_ch05	98.65	910188	910856	DNL zinc finger family protein	3.07965	3.19011	3.00054	3.19623	3.19432	2.9677	3.1277	3.26012	3.011	3.18719	3.03157	3.1145	2.98728	3.14665	3.20766	3.05211	3.03798	3.10877	2.99696	3.00079	3.17914	3.21362	3.16172	3.05658	3.16773	3.07163	3.14711	3.17015	2.94205	2.90967	3.05895	3.01705	3.22586	3.05353	3.27009	3.11112	3.02391	3.03557	3.15246	3.17403	3.22056	3.08575
24345	bf_arrayxxx_0046f11.t7m.scf	No Significant Hit	#N/A	NA	NA	NA	Zinc finger (Ran-binding) family protein	1.72179	2.03086	2.13955	2.09364	1.74641	2.31527	1.84671	1.71005	2.0491	2.1098	1.76053	1.72411	1.72033	1.73921	1.75762	1.74742	2.12638	2.20691	2.37608	2.09963	1.73114	2.3882	2.31582	2.06617	2.28279	2.18652	2.26918	2.33731	1.75012	1.77058	1.73523	1.71882	1.73017	2.01433	1.74081	1.70969	2.3033	2.1934	1.73452	1.7644	2.28211	1.89247
24346	ACDA03581C05.T3m.scf	PGSC0003DMB102000027	Pot_ch05	93.27	1494794	1495113	ATP binding protein	2.51374	2.4671	2.43943	2.50678	2.43943	2.41255	2.42935	2.39587	2.53446	2.47888	2.51418	2.50702	2.50464	2.39417	2.52519	2.43547	2.47214	2.60132	2.4133	2.42271	2.47298	2.42404	2.44863	2.48132	2.3951	2.422	2.37655	2.4331	2.42801	2.42357	2.40785	2.45364	2.47103	2.41728	2.43788	2.5476	2.47004	2.43871	2.45696	2.47083	2.45195	2.45288
24347	MICRO.900.C1	PGSC0003DMB000000105	Pot_ch01	98.41	151308	152190	ATP-dependent clp protease ATP-binding subunit clpx	2.32101	2.2854	2.1574	2.222	2.21144	2.19243	2.21622	2.20704	2.22075	2.20535	2.23859	2.18667	2.23598	2.25567	2.37218	2.21911	2.25204	2.28727	2.17574	2.19386	2.18817	2.1888	2.15907	2.16524	2.25332	2.23129	2.17434	2.19581	2.14297	2.18559	2.15518	2.11729	2.24058	2.24961	2.26717	2.23684	2.14777	2.25076	2.21589	2.21418	2.21854	2.15439
24353	MICRO.31.C1	PGSC0003DMB000000062	Pot_ch03	96.03	1848014	1848412	40S ribosomal protein S19	4.89664	4.38691	4.62362	4.65477	4.77098	4.72515	4.92794	4.778	4.54842	4.57635	4.36857	4.70066	4.81816	4.68303	4.40801	4.71542	4.51795	4.73154	4.80524	4.60255	4.59838	4.79807	4.91446	4.57635	4.74932	4.74211	4.87948	4.89664	4.67171	4.84737	4.71852	4.66604	4.64935	4.5633	4.37817	4.60056	4.74211	4.73154	4.56942	4.58475	4.7899	4.74565
24356	STMJM74TV	PGSC0003DMB000000135	Pot_ch08	99.34	1308221	1308822	Serine rich protein	3.00868	3.45132	3.07744	2.50887	2.43608	2.3028	2.53885	2.68862	2.89065	2.86272	2.81818	2.55148	2.75138	3.26334	2.96538	3.3516	3.51789	2.93095	2.50672	2.72912	2.81811	3.01689	2.81594	2.92733	2.44653	2.79326	2.69443	2.82293	3.09261	2.57427	2.55203	2.68479	2.6982	2.70713	2.35241	2.79612	2.66498	2.53637	3.72116	2.53055	2.77383	2.38231
24357	MICRO.2978.C2	PGSC0003DMB000000085	Pot_ch02	98.22	412964	413356	TRANSPARENT TESTA 12 protein	2.55208	3.52509	2.8482	2.95703	2.80025	2.56944	2.44482	2.9521	3.11435	2.95942	3.57057	3.09519	2.78532	2.99971	3.15472	3.0862	3.30737	3.08168	2.95044	3.00279	3.03101	2.71799	2.52931	2.95874	2.21542	2.86257	3.04484	2.30957	2.3988	2.35832	3.16936	2.83504	2.92397	3.07956	3.08187	3.24907	2.81988	3.17591	2.7902	3.05564	2.92353	2.54752
24358	STMDM70TV	PGSC0003DMB000000096	Pot_ch07	99.15	319559	318971	Acetylglucosaminyltransferase	2.87131	2.69794	2.82556	2.75185	2.82156	2.7375	2.83519	2.75346	2.74021	2.82981	2.61395	2.93616	2.79067	2.76272	2.71458	2.81152	2.80776	2.91352	2.79776	2.70809	2.86616	2.86559	2.78044	2.71552	2.77262	2.8187	2.89216	2.81475	2.76337	2.72925	2.80686	2.77594	2.8123	2.75346	2.66534	2.84649	2.751	2.81517	2.84587	2.65336	2.81156	2.86193
24359	MICRO.10914.C1	No Significant Hit	#N/A	NA	NA	NA	Conserved gene of unknown function	1.75349	1.78127	2.56449	1.73698	2.48574	2.50077	2.45405	2.59799	1.88481	2.59766	2.65071	1.7644	2.3543	1.7256	1.82947	1.72205	1.83898	1.78733	1.73735	1.81985	2.53837	1.84481	1.70885	1.74254	1.72504	1.76781	1.75085	1.77345	2.54238	1.78792	1.73561	1.75405	1.7305	1.76163	1.72329	1.76382	2.59799	1.75817	1.74641	1.79086	1.74916	1.76502
24360	cPRO2D3TH	PGSC0003DMB000000215	Pot_ch06	90.09	42069	42484	Stem 28 kDa glycoprotein	4.15515	2.96398	2.48969	3.20886	2.98033	4.19985	4.49663	3.35482	3.4274	3.16113	4.42991	4.50696	2.27299	4.41182	2.8934	4.65477	3.42993	3.48916	4.14047	3.07767	4.26563	3.12419	4.17868	2.94727	2.7262	2.70614	2.79453	4.06757	4.52667	4.3529	4.35522	3.02502	4.72172	4.41047	4.42566	2.55087	4.54264	4.28573	3.0791	4.32782	4.3601	3.05141
24364	bf_mxflxxxx_0033c02.t3m.scf	PGSC0003DMB000000131	Pot_ch11	96.72	446830	447070	DNA cross-link repair protein pso2/snm1	3.79838	3.98936	4.11872	3.7823	3.75015	3.88569	4.01235	3.80465	3.9925	4.18781	4.13552	4.17352	3.99411	3.90393	4.24631	4.01103	3.94566	3.84445	4.01547	3.80922	3.93207	3.65788	3.7823	3.96307	4.05389	4.12227	3.72244	3.71596	4.08188	3.7476	3.98721	3.80142	3.91121	4.17039	4.14431	4.03374	3.86498	3.81136	3.88082	4.12379	4.04679	3.9751
24368	MICRO.18068.C1	PGSC0003DMB000000504	Pot_ch06	100	42531	42186	Conserved gene of unknown function	3.76148	3.93469	3.79681	3.79031	3.78944	3.77362	3.66997	3.77217	3.82574	3.81462	4.03661	3.80205	3.58136	3.7476	3.94729	3.69204	3.79325	3.65836	3.85555	3.80735	3.82366	3.61795	3.75705	3.82544	3.73608	3.79168	3.76952	3.79901	3.7507	3.67729	3.8602	3.73636	3.80363	3.75885	3.86571	3.90956	3.76036	3.70568	3.79356	3.7674	3.70201	3.70543
24369	SSBT003O03x.scf	PGSC0003DMB000000355	Pot_ch04	98.91	529607	529333	G1-like6 protein	2.40636	2.6722	2.3019	2.53682	2.54117	2.55968	2.3298	2.45877	2.69662	2.78078	2.42786	2.62788	2.30941	2.66663	2.65716	2.47148	2.57566	2.5172	2.39939	2.30875	2.43614	2.55773	2.61814	2.33724	2.51126	2.43644	2.50691	2.57255	2.42706	2.56425	2.58191	2.58271	2.63714	2.28061	2.55831	2.33193	2.54905	2.5881	2.45306	2.69632	2.49207	2.42315
24370	MICRO.14920.C1	PGSC0003DMB000000026	Pot_ch03	98.89	1901053	1901503	Alpha-dioxygenase 2	2.72094	2.83207	3.0187	2.73585	2.79175	2.48983	2.75626	2.982	2.60914	2.78308	2.84125	3.18769	2.6464	2.85292	2.47619	3.12256	2.71503	2.84777	2.86335	2.87611	2.93125	2.80762	3.01087	2.79427	2.65466	2.89956	2.87383	2.99621	2.90866	2.50097	2.84059	3.02649	2.92882	2.92062	3.04976	3.15586	2.85354	2.66843	2.97235	2.66504	2.82775	2.96788
24372	MICRO.1191.C2	PGSC0003DMB000000216	Pot_ch05	96.98	290379	289623	Conserved gene of unknown function	3.13906	2.63898	2.34851	2.48991	2.31672	2.91822	2.43751	3.09286	2.58302	3.25135	3.35784	3.16253	2.98042	2.95217	3.34811	2.91111	2.63332	2.53578	3.05813	3.1152	2.42237	3.08595	2.42484	2.59182	3.02753	2.94045	3.03733	2.34034	2.43678	2.8403	2.47356	2.96711	3.22689	3.00767	3.22086	3.33285	2.89162	2.96319	3.31281	2.49871	2.8859	2.96002
24373	POAE895TP	PGSC0003DMB000000104	Pot_ch01	98.39	1497968	1497287	CONSTANS interacting protein 2b	2.17393	2.39277	2.23658	2.18855	2.14012	2.1877	2.21353	2.19456	2.25211	2.25798	2.44065	2.2877	2.17331	2.15074	2.24087	2.29138	2.25961	2.31954	2.08588	2.17582	2.20629	2.33423	2.23483	2.31428	2.16151	2.23133	2.20663	2.12753	2.23428	2.14191	2.22009	2.23555	2.2716	2.23899	2.21835	2.26073	2.233	2.25584	2.32184	2.28935	2.23045	2.20309
24374	bf_lbchxxxx_0060g02.t3m.scf	PGSC0003DMB000000300	Pot_ch07	92.78	104500	104774	Calcium lipid binding protein	2.74209	2.75989	2.78349	2.82114	2.84992	2.77965	2.66964	2.84721	2.80605	2.94142	2.83092	2.68333	2.5172	2.7573	2.5972	2.68719	2.74235	2.77484	2.67543	2.6356	2.5863	2.8607	2.89353	2.7104	2.82217	2.84044	2.80958	2.87131	2.7747	2.712	2.79953	2.7988	2.92854	2.78824	2.72938	2.72853	2.67279	2.97981	2.81587	2.88943	2.83619	2.80989
24375	bf_mxflxxxx_0050g05.t3m.scf	PGSC0003DMB000000540	Pot_ch05	94.46	164618	164978	Polygalacturonase non-catalytic subunit AroGP2	3.20903	3.16802	3.05177	3.50204	3.28127	2.43699	3.2818	3.64889	3.44897	3.09947	2.98511	3.33435	2.95819	2.93852	3.01357	2.57879	3.22808	3.54056	3.18621	3.09722	3.09571	3.3453	3.28411	3.30632	3.07674	2.42412	3.62425	3.15116	3.07215	2.58469	3.54659	2.66414	2.99165	3.28564	3.39027	3.42864	2.80428	3.29785	3.13801	3.3928	3.15949	3.52304
24376	MICRO.10374.C1	PGSC0003DMB000000285	Pot_ch04	97.28	31053	32081	ATP binding protein	2.45902	2.45585	2.48237	1.75269	2.53297	2.51968	2.53098	2.49256	1.79012	1.77058	1.82779	2.48377	2.50533	1.84231	1.84481	2.44001	1.88883	1.78317	1.90363	1.76187	2.33632	1.77261	1.79552	2.48069	1.88673	2.41462	2.47238	1.7925	1.79359	1.8192	2.46626	1.75085	2.57636	2.40777	2.42114	2.48605	2.44421	1.88123	2.52087	2.36948	1.88286	2.47
24377	MICRO.9353.C1	PGSC0003DMB000000244	Pot_ch02	100	327325	327016	Ampk protein	4.00013	4.14794	4.03321	3.93593	4.04807	4.00832	3.92057	3.96611	4.00891	4.0515	4.10688	4.09207	3.95215	4.06707	4.1216	4.0164	3.94923	3.91121	4.02426	4.04519	4.08438	3.98098	3.95979	4.115	4.01547	4.00411	3.90597	3.94348	3.9723	3.86645	4.10111	4.03151	4.12085	4.03483	4.14589	4.04291	3.91967	4.03048	4.04472	4.12664	3.98513	3.92098
24378	PPCAE30TH	PGSC0003DMB000000222	Pot_ch06	93.38	406363	406101	Polyneuridine-aldehyde esterase	2.30562	2.26007	2.36599	2.25048	2.21612	2.25903	2.32707	2.27749	2.33574	2.27511	2.23098	2.26643	2.26877	2.25211	2.24093	2.29278	2.25961	2.31011	2.23638	2.21685	2.24472	2.41401	2.34222	2.28022	2.32126	2.29748	2.22968	2.29396	2.28679	2.23818	2.21166	2.28875	2.16601	2.3108	2.21637	2.2765	2.31685	2.2121	2.30814	2.28727	2.20949	2.29576
24379	MICRO.9666.C1	PGSC0003DMB000000214	Pot_ch03	98.37	745170	745775	Conserved gene of unknown function	3.8573	3.635	3.73493	3.71477	3.71498	3.7026	3.75624	3.70152	3.67281	3.70717	3.6424	3.71861	3.71353	3.72545	3.63239	3.72468	3.73468	3.7003	3.75347	3.65879	3.71017	3.77964	3.76256	3.66543	3.77332	3.7162	3.77748	3.74066	3.66543	3.60474	3.7482	3.68492	3.74066	3.6615	3.70357	3.67658	3.65673	3.7003	3.76535	3.60342	3.73883	3.74174
24380	MICRO.1847.C1	PGSC0003DMB000000068	Pot_ch01	99.05	1414914	1414072	Conserved gene of unknown function	3.33425	2.65938	3.18173	3.28643	3.38723	3.3341	3.44834	3.318	3.06314	3.19403	2.57661	3.33704	3.33996	3.11998	2.87208	3.41023	3.01431	3.33906	3.51436	3.29189	3.16017	3.47863	3.40939	3.09617	3.47747	3.26224	3.25037	3.40737	3.16358	3.23732	3.35633	3.34521	3.40697	3.12072	2.96262	3.14518	3.23761	3.27463	2.9927	3.08552	3.44597	3.30652
24381	MICRO.13687.C1	PGSC0003DMB101000051	Pot_ch05	99.79	916000	916476	GABA-specific permease	2.74344	3.11638	3.1874	2.99097	2.98466	2.89843	3.01662	2.89129	3.20866	2.94891	2.7813	2.9465	2.93906	3.07717	2.91365	3.09251	3.28107	3.26967	2.81475	3.02948	3.27719	2.92679	2.90815	3.15863	2.81748	3.02031	2.84392	2.82325	3.04673	2.99198	3.0709	3.15768	2.94511	3.15646	2.74326	3.00257	3.00648	3.09324	3.16072	3.09251	3.05033	2.92231
24383	MICRO.6392.C3	PGSC0003DMB000000129	Pot_ch10	99.19	66956	65101	Nucleic acid binding protein	2.96199	3.25135	3.05327	3.08985	3.01615	3.08346	3.01938	3.03804	3.16397	3.13249	3.25803	3.10373	3.03899	3.07083	3.12036	NA	3.04154	3.12133	3.04113	3.00502	3.04942	3.0656	3.05327	3.12888	3.05361	3.03123	3.05686	3.03642	3.11457	2.99383	3.0883	3.08567	3.16388	3.10365	3.23721	3.0436	2.99221	3.13791	3.05292	3.13171	3.09199	3.03166
24385	MICRO.1590.C2	PGSC0003DMB000000441	Pot_ch02	97.77	453864	453465	Pom30 protein	3.42096	3.62487	3.49979	3.51308	3.49822	3.47044	3.3762	3.51381	3.44049	3.51706	3.62712	3.45594	3.41712	3.51205	3.5827	NA	3.52053	3.4006	3.46166	3.52053	3.48558	3.44345	3.51058	3.48822	3.49874	3.5115	3.55802	3.51402	3.53951	3.45963	3.52399	3.4859	3.44206	3.52831	3.48865	3.35596	3.37747	3.49055	3.68132	3.47513	3.44431	3.4634
24391	cSTS3J16TH	PGSC0003DMB000000069	Pot_ch05	96.42	248000	248530	Dimethylaniline monooxygenase	2.00798	2.1588	2.07778	1.98274	2.09799	1.79312	2.10112	2.29138	2.01888	1.80959	2.12189	2.11292	2.07948	2.27276	1.76874	2.11939	2.0926	2.08679	2.06741	2.08469	2.11424	1.91265	2.127	2.21713	2.04369	1.77969	2.27583	2.1435	2.15877	1.83014	2.34354	1.8204	2.09251	2.21317	1.80823	2.1089	2.07391	2.26918	2.23636	2.06315	2.23341	2.25785
24392	POCC854TP	PGSC0003DMB000000053	Pot_ch09	100	1564672	1564390	Ubiquitin carboxyl-terminal hydrolase isozyme L5	3.00607	2.69912	2.88921	2.72961	2.80298	2.94322	3.00435	2.88431	2.89827	2.89441	2.79887	2.8087	2.90253	2.90197	2.68908	2.83042	2.87603	2.96325	2.88754	2.82881	2.76164	2.90537	2.9458	2.93463	2.97519	2.86888	2.75162	2.83553	2.86525	2.97934	2.73187	2.94562	2.88575	2.78182	2.72349	2.88775	2.98865	2.94338	2.89756	2.86235	2.90672	2.90189
24394	bf_swstxxxx_0031e03.t3m.scf	PGSC0003DMB000000047	Pot_ch07	98.51	1707095	1707762	Reticulon B21	2.29295	2.3063	2.41545	2.24573	2.44863	2.16497	2.15838	2.33473	2.26285	2.20252	2.08917	2.2018	2.20653	2.05607	2.2353	2.15383	2.15576	2.2094	2.32534	2.31315	2.30384	2.41757	2.30018	2.06782	2.42032	2.08706	2.43463	2.47067	2.28516	2.25988	2.37036	2.33469	2.13771	2.45479	2.33995	2.47536	2.09018	2.37051	2.12412	2.39031	2.32067	2.19189
24396	MICRO.13374.C1	No Significant Hit	#N/A	NA	NA	NA	Subtilisin-like protease	3.29753	3.90195	3.72011	3.61029	3.58232	3.18193	3.39737	3.06535	3.85454	3.61029	4.19753	3.77149	2.92549	2.87012	4.04179	3.71477	3.86173	3.84313	3.09055	3.84482	3.82021	3.68518	3.54443	3.83229	3.4714	3.73857	2.94235	3.51167	3.81756	3.41846	3.1384	3.11183	3.03435	4.01402	3.21556	4.16467	3.03971	3.5683	3.03918	3.14908	3.61219	3.7802
24400	MICRO.9149.C1	PGSC0003DMB000000633	Pot_ch04	97.99	107163	106816	EMB2756	2.73287	2.54935	2.56215	2.74472	2.86787	2.58781	2.80056	2.87063	2.61963	2.77383	2.44328	2.82886	2.65712	2.73401	2.69863	2.80292	2.62389	2.60285	2.54331	2.79696	2.72428	2.69073	2.73896	2.54286	2.70228	2.49941	2.66385	2.81608	2.53282	2.5939	2.89353	2.72628	2.49288	2.62597	2.70334	2.61157	2.81022	2.50783	2.75812	2.64646	2.73798	2.80713
24401	MICRO.4364.C2	PGSC0003DMB000000098	Pot_ch01	99.75	1170979	1170582	Nucleic acid binding protein	2.87675	2.86525	2.9794	2.86794	2.85701	2.9106	2.82142	2.69345	2.96884	2.91784	2.92625	2.86292	2.99903	2.95358	2.95168	2.88562	2.92911	2.93297	2.83214	2.9503	2.92283	3.00912	2.88005	2.90419	2.77842	2.94475	2.67985	2.88854	2.89685	2.90211	2.88782	2.9164	2.82564	2.93587	2.82044	3.04424	3.00689	2.91822	2.99097	2.86727	2.88449	2.88297
24402	MICRO.14436.C1	PGSC0003DMB000000148	Pot_ch11	92.02	265418	266039	Proline-rich protein	3.07744	3.11582	2.99869	3.23049	3.31378	3.09245	3.29552	3.13623	3.24232	3.17816	3.22302	2.98741	3.0633	3.21332	3.14604	3.19778	3.22025	3.27257	3.05218	3.19346	3.15855	3.27278	3.12788	3.32353	2.99621	3.02288	3.29412	3.11574	2.97436	3.05141	3.2729	3.06063	3.20686	2.97802	3.2032	3.04866	3.02502	2.99853	3.2036	3.07535	2.84235	2.94747
24403	SDBN003O07u.scf	PGSC0003DMB000000125	Pot_ch06	96.24	519159	518734	Phosphatidylcholine transfer protein	2.06489	2.23129	2.07956	2.17478	2.08095	2.18308	2.14758	2.01797	2.16786	2.09223	2.2613	2.08194	2.347	2.06342	2.2611	2.14727	2.21718	2.1766	2.15155	1.98408	2.08236	2.16786	2.09029	2.14058	2.12504	2.09691	2.1197	2.12361	2.15358	2.12926	2.08841	2.06213	1.99684	2.05873	2.17002	2.16159	2.15865	2.02597	2.0683	2.20145	2.03958	2.10322
24404	bf_acdcxxxx_0036h12.t3m.scf	PGSC0003DMB000000258	SL2.10ch08	95.38	437977	437783	--	2.28746	2.89385	2.20024	2.1829	2.22071	2.24636	2.34604	2.47344	2.35682	2.49059	2.16576	2.20914	2.20143	2.34098	2.80161	2.41721	2.27411	2.13837	2.0525	2.5002	2.30393	2.31602	2.13853	2.49725	2.26548	2.37582	2.31012	2.19202	2.15074	2.3488	2.22015	2.38592	2.07982	2.3799	2.17868	2.45398	2.23304	2.11791	2.11041	2.19456	2.0213	2.40735
24406	MICRO.6713.C1	PGSC0003DMB000000612	Pot_ch10	100	171624	171050	Cutin deficient 2	3.0208	3.12754	2.94857	3.24541	3.03943	3.044	2.97219	3.16082	3.11442	3.13327	2.91547	3.16974	3.08655	3.04073	3.11859	3.12504	3.18286	3.04764	3.09381	3.20954	2.97513	3.00502	3.0753	3.17619	3.16704	3.05778	3.35199	3.07633	2.96573	2.87997	3.11048	3.04121	3.0459	2.94322	3.31339	3.02948	3.06063	3.11238	2.98519	3.14165	3.11309	3.01697
24407	MICRO.3690.C2	PGSC0003DMB000000110	Pot_ch09	98.85	89174	89781	MRNA splicing factor	2.77945	2.70857	2.68755	2.76559	2.85526	2.72001	2.73916	2.68346	2.66731	2.71285	2.73369	2.76677	2.74581	2.71743	2.7404	2.78371	2.61828	2.63677	2.77697	2.76586	2.82021	2.73287	2.73987	2.76319	2.74003	2.75264	2.72248	2.77009	2.76253	2.73538	2.76231	2.75212	2.76734	2.74618	2.69256	2.72184	2.74187	2.7259	2.77689	2.73896	2.75712	2.70241
24408	bf_mxlfxxxx_0069g08.t3m.scf	PGSC0003DMB000000093	Pot_ch03	94.84	927883	927396	Cytochrome P450	1.92923	1.98126	3.51554	3.61947	3.46192	3.46205	1.97943	3.7003	3.62773	1.90408	2.37664	3.54767	3.45567	3.55256	2.16761	3.57121	3.53631	3.62732	3.46922	1.93965	2.00412	2.06219	3.55523	3.66338	2.12511	3.49283	3.51639	3.45714	2.01679	1.94533	3.5655	3.60552	3.6466	2.08793	3.67281	2.05492	3.57543	1.9757	3.59799	3.63329	3.54953	2.06948
24410	MICRO.741.C1	PGSC0003DMB102000010	Pot_ch01	98.18	2768139	2769396	Eukaryotic translation initiation factor 3 subunit	2.19653	2.22704	2.24464	2.24897	2.25954	2.28311	2.25216	2.12889	2.38502	2.30234	2.20978	2.20674	2.20245	2.29801	2.27553	2.0926	2.3864	2.36919	2.23876	2.21689	2.20729	2.18652	2.26511	2.1974	2.22739	2.3359	2.01918	2.27643	2.18565	2.23913	2.16524	2.22993	2.14124	2.30474	2.24038	2.10263	2.31801	2.34938	2.20854	2.21735	2.25456	2.20103
24412	MICRO.987.C3	PGSC0003DMB000000032	Pot_ch04	96.26	197040	197571	Transporter	2.73077	2.8012	2.63608	3.00097	2.71893	2.6952	2.70907	3.05944	2.84876	2.8808	2.90323	3.05414	2.64097	2.43735	2.96038	2.79489	2.62691	2.7899	2.58453	2.86129	2.53845	2.85723	2.82178	2.79105	2.63273	2.72408	2.80919	2.7067	2.6419	2.72079	2.84101	3.03205	2.63457	2.88846	2.77429	2.8923	3.03376	2.64746	2.54868	2.87369	2.66895	2.92874
24415	bf_suspxxxx_0055c04.t3m.scf	PGSC0003DMB000000118	Pot_ch04	96.37	570005	570197	Glucose acyltransferase	2.9305	3.09427	3.08689	3.01221	3.00557	2.95362	2.98337	2.87071	3.06427	2.92895	2.94395	2.9613	3.02502	2.95649	2.91659	3.09982	3.12419	3.14733	2.91284	2.91753	3.18642	3.00928	2.9725	3.0108	2.82587	3.04408	2.95819	2.94999	3.03257	3.02391	2.83592	3.15713	2.9164	2.99088	2.95416	3.23292	3.03858	3.00527	3.01981	2.91142	2.94798	3.07674
24416	STMDW41TV	PGSC0003DMB000000032	Pot_ch04	99.01	2552570	2553074	Conserved gene of unknown function	3.63655	2.95584	3.20806	3.5758	3.54859	3.44049	3.47466	3.57483	3.41367	3.58335	3.03282	3.56132	3.57345	3.51043	3.57623	3.54302	3.20471	3.43526	3.465	3.48147	3.46254	3.41712	3.58851	3.33249	3.62011	3.36933	3.3582	3.57464	3.37078	3.51097	3.58494	3.53111	3.44526	3.49134	3.31981	3.4164	3.59614	3.69446	3.33507	3.54801	3.71695	3.71861
24417	MICRO.9769.C1	PGSC0003DMB000000136	Pot_ch01	99.43	1364176	1364350	Conserved gene of unknown function	3.3736	3.74042	3.10062	3.41179	3.35896	3.18603	3.34693	3.70771	3.15335	3.4829	3.39518	3.34035	3.24162	3.42009	3.41929	3.4898	3.44801	3.2574	3.21684	3.61363	3.18769	3.38539	3.25603	3.57723	3.39375	3.51132	3.52194	3.18555	3.26624	3.39698	3.38025	3.54642	3.43734	3.54747	3.7267	3.51114	3.27741	3.32391	3.46311	3.39698	3.29026	3.54821
24419	MICRO.4583.C1	PGSC0003DMB000000686	Pot_ch06	99.46	145188	145556	Photosystem I subunit XI	5.09121	4.9676	5.05115	5.03794	4.95143	4.94815	4.91016	4.93524	5.0306	4.9676	4.99668	5.0199	4.86311	4.95143	4.98639	4.95143	4.98639	4.98639	4.95615	4.98085	4.98085	5.00718	4.94815	5.0199	4.91016	4.92366	4.86311	4.88223	4.99173	4.92366	4.92794	5.01345	4.98639	4.98085	4.94286	5.0306	4.9676	4.98639	4.95143	4.94286	4.86706	4.89664
24420	cSTB43N18TH	PGSC0003DMB000000140	Pot_ch12	98.69	1192299	1192451	Fortune-1	2.49167	2.18652	2.11375	2.29387	2.07448	2.0023	2.08651	2.17002	2.11488	2.06504	2.07383	2.06454	2.43583	2.35016	2.43669	2.38724	2.24882	2.07572	2.35567	2.27082	2.13558	2.29339	2.23168	2.32547	2.41877	2.31647	2.26275	2.31491	2.05091	2.24367	2.2157	2.23388	2.36899	2.16605	2.43445	2.20954	2.06305	2.18257	2.46638	2.0434	2.33202	2.22369
24421	MICRO.4215.C3	PGSC0003DMB000000152	Pot_ch11	98.11	135191	135929	Anthocyanidine rhamnosyl-transferase	2.23392	2.33947	2.37337	2.33917	2.14336	2.14012	2.29687	2.22634	1.95182	2.21016	2.19366	2.38477	2.14256	1.90526	2.34519	2.15728	2.00158	2.02503	2.21235	2.18367	2.06352	2.09731	2.20586	2.23331	2.33153	2.34054	2.10998	2.15119	2.36774	1.94939	2.16818	2.43649	2.13783	2.41001	2.31535	2.50577	2.2331	2.14336	2.23355	2.38603	2.33844	2.351
24422	MICRO.6363.C3	PGSC0003DMB101000130	Pot_ch09	99.13	482831	483287	Poly(RC)-binding protein	3.30046	2.65055	2.8349	3.26032	3.1984	3.12303	3.22154	3.32966	3.07172	3.21457	2.92859	3.11457	3.15472	3.0931	2.95102	3.28399	3.06615	3.09179	2.95474	3.17634	3.12904	3.14331	3.29874	3.17855	3.28098	2.73687	3.20231	3.33655	3.08856	3.19755	3.06861	3.08058	3.28541	2.72355	3.09991	2.88893	3.21231	3.17795	3.28552	3.01284	3.07496	3.02502
24424	STMDI46TV	PGSC0003DMB101000192	Pot_ch05	92.13	34618	34231	Phytanoyl-CoA dioxygenase domain containing	3.07767	3.64309	3.54801	3.48116	3.42065	3.35974	3.24148	3.10814	3.52816	3.2255	3.28617	3.20531	3.34294	3.5249	3.24172	3.4745	3.66124	3.4944	3.081	3.39914	3.49456	3.12439	3.1683	3.52662	3.03679	3.51274	3.24947	3.10667	3.53819	3.0646	3.50147	3.49335	3.2038	3.49389	3.25102	3.21435	3.43964	3.17549	3.3299	3.26342	3.49134	3.05033
24425	MICRO.1449.C1	PGSC0003DMB000000277	Pot_ch01	96.6	134849	135578	Cinnamoyl-CoA reductase	3.62345	3.50885	3.41982	3.5115	3.49099	3.47747	3.49134	3.53301	3.49789	3.54588	3.53245	3.50734	3.48491	3.47156	3.52744	3.47924	3.49182	3.55031	3.47028	3.48793	3.58457	3.59739	3.51689	3.47357	3.48608	3.50576	3.49456	3.51669	3.46578	3.49315	3.49425	3.45885	3.50147	3.50276	3.43129	3.55091	3.48641	3.5441	3.40856	3.49839	3.51488	3.56789
24426	MICRO.4040.C1	PGSC0003DMB101000063	Pot_ch12	96.88	202024	201385	Nucleosome-binding protein	3.21825	2.9991	3.07581	3.12314	3.12646	3.08912	3.0989	3.13687	3.08505	3.12293	2.96319	3.16379	3.26372	2.95656	2.99861	3.07664	3.03718	3.21379	3.08327	3.09381	3.13279	3.21517	3.21468	3.0542	3.10503	3.11286	2.99115	3.19143	3.09864	3.11708	3.1243	3.13585	3.08567	3.08498	3.01221	3.19994	3.20794	3.07304	3.07108	3.08717	3.10587	3.11984
24427	MICRO.10664.C1	PGSC0003DMB000000244	Pot_ch02	98.82	779511	780354	Wall-associated kinase	2.35923	2.2464	2.32719	2.3615	2.4252	2.19402	2.38351	2.41677	2.34034	2.3646	2.27949	2.48098	2.18689	2.31708	2.19431	2.38496	2.32915	2.4219	2.31312	2.40185	2.38091	2.39254	2.33547	2.37144	2.35971	2.22216	2.61863	2.38525	2.24198	2.20511	2.47881	2.39622	2.47222	2.35567	2.62062	2.33492	2.23558	2.31087	2.35495	2.27965	2.29206	2.28887
24429	MICRO.17055.C1	PGSC0003DMB000000175	Pot_ch05	92.15	48651	48461	Gene of unknown function	1.76669	1.74389	2.15048	1.73735	1.76382	2.17941	2.26356	1.88528	1.84481	2.09515	1.86647	2.19571	2.06782	2.23706	1.79617	2.07911	1.83944	1.88179	2.14509	2.08825	2.17541	2.22254	1.74291	2.21718	1.90971	1.80085	1.75888	1.86739	2.1884	1.68802	2.10051	1.75464	2.10273	1.79552	2.14737	2.15698	2.27689	2.1464	2.28533	1.79141	1.90918	1.88286
24430	MICRO.15017.C1	PGSC0003DMB000000283	Pot_ch12	98.79	631027	632019	Rnf5	2.21309	2.13981	2.15968	2.16445	2.18991	2.30649	2.23674	2.24198	2.20121	2.20255	2.29208	2.2716	2.17647	2.22121	2.20197	2.25324	2.28404	2.37472	2.18317	2.25306	2.18824	2.28304	2.24657	2.32995	2.17996	2.14782	2.12753	2.16533	2.24442	2.20252	2.21402	2.25723	2.36697	2.13182	2.27844	2.28995	2.28064	2.24389	2.27338	2.19923	2.34124	2.20583
24431	POACU09TP	PGSC0003DMB000000599	Pot_ch10	100	90919	90398	Conserved gene of unknown function	2.18891	1.97045	1.96851	2.25208	2.1177	2.18928	2.12295	2.20379	2.12365	2.1993	1.84143	2.16216	2.1296	1.94149	2.06352	2.25961	2.12641	2.3	2.32057	2.29941	2.03639	2.31008	2.30026	2.19176	2.31514	2.11457	2.36647	2.33574	1.95124	2.03332	2.14504	2.07965	2.05902	2.07629	2.15844	2.05549	2.17929	2.25085	2.00452	2.16704	2.24135	2.1687
24432	MICRO.14838.C2	PGSC0003DMB000000274	Pot_ch08	92.78	225943	226399	RNA-binding protein	3.5541	3.52229	3.48949	3.25792	3.27933	3.23148	3.26739	3.51931	3.26604	3.27542	3.3369	3.39684	3.24562	3.27278	3.55293	3.50836	3.2327	3.35856	3.27485	3.40614	3.54588	3.4714	3.53215	3.48087	3.58335	3.17475	3.40952	3.51736	3.52304	3.42214	3.45657	3.24364	3.55147	3.25205	3.51585	3.33398	3.327	3.57406	3.49571	3.53318	3.53779	3.26635
24435	STMDD64TV	PGSC0003DMB000000470	Pot_ch10	100	423163	422654	Conserved gene of unknown function	2.44472	2.33225	2.45109	2.45898	2.51885	2.44021	2.51656	2.52296	2.42184	2.50655	2.30354	2.57131	2.4026	2.53398	2.34735	2.50984	2.41802	2.56467	2.56007	2.41552	2.4504	2.39475	2.53891	2.46634	2.47097	2.42771	2.46255	2.54428	2.51899	2.45755	2.47362	2.51616	2.55032	2.40086	2.34519	2.4713	2.54112	2.59297	2.4421	2.4841	2.52834	2.45461
24436	MICRO.15219.C1	PGSC0003DMB000000053	Pot_ch09	97.32	733325	732915	Ubiquitin carboxyl-terminal hydrolase	3.30155	3.13924	3.13678	3.16224	3.13242	3.09965	3.16123	3.26507	3.21775	3.23856	3.27642	3.29145	3.13801	3.17964	3.14654	3.17004	3.21213	3.3813	3.22443	3.15443	3.15786	3.23208	3.17653	3.2042	3.23049	3.08567	3.13389	3.15062	3.08994	3.10676	3.17128	3.24072	3.28488	3.13019	3.2574	3.30874	3.22662	3.20552	3.10124	3.24162	3.15052	3.22047
24438	MICRO.14855.C1	PGSC0003DMB000000213	Pot_ch04	NA	NA	NA	Conserved gene of unknown function	2.92253	2.51629	2.54609	2.79984	2.50798	2.59189	2.86719	2.92317	2.29583	2.81237	2.27411	2.66342	2.86507	2.85945	2.77424	2.97848	2.36252	2.39865	2.33985	2.78188	2.97235	2.81703	2.81122	2.87669	2.77731	2.86893	2.57879	2.78642	2.35783	2.79861	2.64321	2.75671	2.64746	2.89408	2.56414	2.70581	2.63211	2.37292	2.2935	2.62831	2.36236	2.89882
24441	bf_mxflxxxx_0022h08.t3m.scf	PGSC0003DMB102000083	Pot_ch02	98.37	934101	933918	Rotenone-insensitive NADH-ubiquinone oxidoreductase, mitochondrial	2.87036	3.00583	2.88005	3.0269	2.93409	2.9118	2.94836	3.14031	2.85596	2.97028	3.13059	3.13142	2.89827	2.83626	2.89721	2.9927	2.83146	3.02867	2.92253	2.9903	2.79557	2.83647	2.98103	2.93203	2.89587	2.96546	3.04581	2.95058	2.91795	2.90244	3.06511	3.00195	2.97928	3.06161	3.04999	3.17111	2.91865	3.04808	2.89544	2.98352	2.95778	3.01092
24443	MICRO.11239.C1	PGSC0003DMB101000012	Pot_ch02	96.9	331316	332056	Cytochrome P450	3.39832	3.18346	3.06195	3.30947	3.34595	3.3746	2.8841	3.45992	3.57057	3.35596	3.46661	3.14494	3.01221	3.03662	3.37078	3.28236	3.6466	3.65401	3.29167	3.34595	3.08408	2.85901	3.43269	3.06517	2.95649	3.39041	3.04451	3.41297	3.42536	3.45329	3.00994	3.36337	3.2021	3.39901	3.52322	3.6563	3.49099	3.42605	3.05863	3.1318	3.36747	3.39861
24448	bf_ivrootxx_0040b12.t3m.scf	PGSC0003DMB000000246	Pot_ch06	97.64	581938	582229	DNA binding protein	2.77296	2.65096	2.62156	2.63633	2.60535	2.66883	2.74797	2.64197	2.69887	2.7061	2.74131	2.80605	2.65565	2.70154	2.63878	2.71948	2.65433	2.76164	2.61011	2.55808	2.73981	2.64984	2.77633	2.64321	2.58537	2.58531	2.49133	2.66223	2.70128	2.61033	2.65186	2.68674	2.79303	2.73944	2.74079	2.78336	2.8095	2.77162	2.6666	2.69723	2.79782	2.64341
24450	MICRO.690.C1	PGSC0003DMB000000048	Pot_ch08	99.24	2207532	2207007	Phosphopentothenoylcysteine decarboxylase	2.95481	2.85125	2.83748	2.89766	2.869	2.87804	2.89478	2.9711	2.80573	2.88086	2.85865	2.97047	2.82788	2.88259	2.79843	2.87376	2.85966	2.8565	2.84966	2.82451	2.83191	2.92647	2.93692	2.87131	2.89156	2.87917	2.86644	2.89706	2.80455	2.83422	2.90355	2.85924	2.89433	2.82095	2.85518	2.8825	2.90439	2.87219	2.87737	2.84758	2.90987	2.87548
24451	STMGG47TV	PGSC0003DMB000000092	Pot_ch01	97.11	549388	550009	LRR domain-containing protein PF14_0175	2.07553	2.14487	1.99493	2.01143	2.29	2.27208	2.3943	2.11015	1.90034	2.12143	2.24334	1.99732	2.2349	2.24829	2.0473	2.12504	2.01766	1.98436	2.29801	2.17159	2.13922	2.34025	2.30875	2.11734	2.28151	2.24903	2.14297	2.38831	2.13819	2.26141	2.25954	2.18837	2.10894	2.0724	1.95124	2.11556	2.31379	1.9944	2.10811	2.12105	2.21858	2.20108
24454	MICRO.1823.C5	PGSC0003DMB000000402	Pot_ch08	99.62	359307	360086	Photosystem I reaction center subunit X psaK	2.3852	2.51636	2.40765	2.29194	2.29175	2.33532	2.14763	2.17582	2.49041	2.35392	2.41077	2.34731	2.34052	2.47888	2.62067	2.33963	2.52641	2.22826	2.37614	2.23093	2.36512	2.21606	2.21729	2.30721	2.34115	2.31775	2.21235	2.26693	2.23628	2.25868	2.19144	2.31615	2.40701	2.46793	2.40644	2.45402	2.32612	2.29437	2.37726	2.37773	2.32302	2.28257
24455	MICRO.18045.C1	PGSC0003DMB000000068	Pot_ch01	99.65	2134374	2134088	23S rRNA methyltransferase	3.66634	3.19929	3.46237	3.3175	3.45192	3.5505	3.40637	3.48949	3.39749	3.43052	3.15817	3.46311	3.39403	3.38092	3.43284	3.34167	3.27674	3.3175	3.53916	3.39979	3.42269	3.43781	3.44926	3.38373	3.36451	3.42201	3.47831	3.48238	3.34656	3.4622	3.40778	3.36269	3.3526	3.35932	3.36619	3.31968	3.49055	3.37865	3.40402	3.3495	3.41218	3.36257
24456	cPRO29G15TH	different hits	#N/A	90.34	2730151	2729831	60S ribosomal protein L23	4.92366	4.44781	4.60255	4.68591	4.78607	4.7382	4.96129	4.95615	4.56739	4.67444	4.43452	4.67444	4.74211	4.73154	4.4358	4.72172	4.54051	4.63639	4.77098	4.65736	4.55074	4.76806	5.01345	4.61609	4.7899	4.72515	4.88759	4.95143	4.68025	4.89225	4.75614	4.75936	4.68025	4.58272	4.44023	4.58652	4.79434	4.80907	4.60255	4.65477	4.83428	4.82598
24458	MICRO.1841.C2	PGSC0003DMB000000297	Pot_ch12	98.58	282877	283229	Zinc phosphodiesterase	2.27561	2.27719	2.2447	2.24577	2.29567	2.21321	2.27917	2.31266	2.16393	2.29231	2.36088	2.34519	2.21637	2.22898	2.15415	2.28448	2.18462	2.17235	2.25246	2.20932	2.22034	2.28533	2.29278	2.26037	2.25341	2.19558	2.24389	2.25449	2.22906	2.1249	2.24783	2.24472	2.31119	2.16618	2.32317	2.20761	2.26198	2.26646	2.2336	2.27156	2.25723	2.19456
24459	MICRO.2028.C5	PGSC0003DMB000000431	SL2.10ch04	100	212504	211746	Serine/threonine-protein phosphatase	3.04272	2.78163	2.67271	2.68902	2.73718	2.8847	2.89122	2.83585	2.81613	2.99567	2.85332	2.80611	2.8993	3.03523	2.77504	2.84587	2.77049	2.81765	2.78466	2.79204	2.94511	2.84318	2.86566	2.8978	2.82593	2.84552	2.764	2.8902	2.7123	2.95856	2.91284	2.81339	2.69162	2.89456	2.71923	2.7703	2.82325	2.74026	2.76319	2.90786	2.76751	2.90652
24460	MICRO.719.C1	PGSC0003DMB000000026	Pot_ch03	96.83	1565277	1566051	Aldose-1-epimerase	3.31281	3.03459	3.1384	3.29529	3.29301	3.29201	3.31737	3.33449	3.21241	3.13381	3.01221	3.23898	3.29291	3.07058	3.15015	3.2038	3.16802	3.29666	3.14415	3.13766	3.11148	3.34521	3.23692	3.26613	3.31714	3.17865	3.35113	3.16436	3.13934	3.29005	3.26751	3.21258	3.14494	3.11646	3.14567	3.15786	3.24454	3.25751	3.18258	3.23158	3.15222	3.16493
24462	MICRO.7813.C3	PGSC0003DMB000000087	Pot_ch06	99.18	1807258	1807501	RNA polymerase II transcription factor B subunit	2.33105	2.27329	2.37338	2.25422	2.3688	2.43245	2.4316	2.40181	2.3467	2.36835	2.21378	2.33215	2.32157	2.35696	2.22821	2.32355	2.36831	2.40011	2.37773	2.30287	2.26126	2.41271	2.40619	2.39417	2.36608	2.36896	2.33694	2.33827	2.37453	2.40267	2.3427	2.37849	2.38382	2.24585	2.14745	2.33014	2.37427	2.42533	2.39247	2.32291	2.35281	2.3255
24466	MICRO.12517.C1	PGSC0003DMB000000363	Pot_ch01	99.6	595198	595444	Histidine-containing phosphotransfer protein	2.30721	2.5529	2.24029	2.14989	2.33225	2.27214	2.22773	2.87237	2.22351	2.38705	2.76925	2.81988	2.16679	2.11366	2.52805	2.72599	2.36969	2.17074	2.38861	2.82655	2.3028	2.51965	2.33085	2.51315	2.30407	2.56677	2.37875	2.36389	2.36396	2.2423	2.56017	2.21402	2.40427	2.36366	3.22711	2.67651	2.3882	2.30335	2.99884	2.15074	2.38116	2.36004
24467	BF_CSCHXXXX_0054H08.T3M.SCF	PGSC0003DMB000000105	Pot_ch01	100	1244652	1244894	Phosphatidylinositol-4-phosphate 5-kinase	2.27756	2.25651	2.31315	2.17641	2.23416	2.34851	2.2823	2.15243	2.3827	2.29098	2.37453	2.22902	2.38279	2.37532	2.39083	2.26601	2.39627	2.2778	2.2835	2.26155	2.42478	2.25235	2.21407	2.31629	2.26555	2.3328	2.17096	2.2823	2.34045	2.30597	2.16441	2.22433	2.24717	2.33215	2.2765	2.23696	2.24116	2.24851	2.40411	2.28337	2.31114	2.22121
24470	MICRO.1992.C5	PGSC0003DMB102000010	Pot_ch01	98.73	1853616	1854951	BRASSINOSTEROID INSENSITIVE 1-associated receptor kinase 1	3.60706	4.06812	3.78605	3.7763	3.65044	3.64705	3.63887	3.69182	3.79135	3.79743	4.07995	3.75212	3.5584	3.74017	3.84764	3.81756	3.94474	3.77774	3.77362	3.89012	3.82209	3.67157	3.65292	3.87067	3.70691	3.70872	3.77418	3.68208	3.67088	3.58949	3.85555	3.71807	3.76148	3.77149	4.0359	3.72294	3.66432	3.7507	3.90071	3.78334	3.67088	3.68181
24473	STMGZ62TV	PGSC0003DMB000000173	Pot_ch01	96.97	1187163	1186639	Protein kinase Ck2 regulatory subunit 2	2.97554	3.01092	3.00354	2.97585	2.94967	2.94634	2.97724	3.0045	2.94704	3.02844	3.0193	2.98434	2.92602	3.09206	2.94882	3.006	3.05557	2.95761	2.9711	2.94345	2.97458	3.04015	3.00298	2.99426	3.03275	2.93659	2.96453	2.99971	3.02631	2.96796	2.97384	2.9704	3.00759	2.93517	3.01662	2.87947	2.95681	2.95942	3.11156	2.95256	2.97303	2.96105
24474	ACDA03192B12.T3m.scf	No Significant Hit	#N/A	NA	NA	NA	--	2.47268	3.24674	2.822	2.84785	2.52406	2.83256	2.69432	2.64113	2.73498	2.73592	3.15212	2.9077	2.84941	2.86967	3.10466	2.70614	2.9047	2.71923	2.6712	2.7929	2.82122	2.76903	2.63707	3.03507	2.5721	3.00054	2.67746	2.47177	2.83714	2.63262	2.84366	2.70912	2.75875	3.03781	2.84552	2.84415	2.66606	2.88358	3.11435	2.98821	2.7739	2.76648
24475	MICRO.15852.C1	PGSC0003DMB000000480	Pot_ch04	97.95	261105	261299	Cellular retinaldehyde-binding/triple function, C-terminal	2.92679	3.50591	2.63084	2.81748	2.69235	2.62944	2.79246	2.93284	2.59631	2.98798	3.34801	2.77229	2.76217	2.92477	3.30895	2.88656	2.49323	2.49648	2.73545	3.2257	2.85252	2.7045	2.65104	3.10332	2.82872	3.18812	2.95014	2.66742	2.9613	2.71654	2.79079	2.88042	2.57199	3.10972	3.02859	3.11646	2.37257	2.81811	2.74971	2.79496	2.73206	2.98331
24476	MICRO.15410.C1	PGSC0003DMB000000095	Pot_ch01	100	1249496	1248822	AvrPto-dependent Pto-interacting protein 3	2.24117	2.03724	2.0408	2.18858	2.20371	2.19409	2.19702	2.19464	2.15345	2.2054	2.05392	2.22906	2.3359	2.11008	2.1601	2.09262	2.07177	2.34802	2.19144	2.16007	2.13563	2.2964	2.22054	2.08089	2.16954	2.17687	2.10551	2.2067	2.20996	2.20833	2.20586	2.23944	2.18454	2.13186	2.06454	2.23388	2.14782	2.29892	2.09187	2.18086	2.28721	2.28138
24477	POCDC25TP	PGSC0003DMB000000296	Pot_ch04	92.86	750819	750916	CDP-diacylglycerol--glycerol-3-phosphate 3-phosphatidyltransferase	2.7846	2.7747	2.74733	2.69743	2.64365	2.74954	2.78438	2.73272	2.844	2.83571	2.79134	2.72628	2.75089	2.78778	2.78577	2.69604	2.76393	2.83042	2.67683	2.74727	2.75456	2.76848	2.77788	2.79433	2.78384	2.78752	2.67326	2.66953	2.80481	2.81027	2.66826	2.77284	2.70015	2.72171	2.64154	2.78396	2.78511	2.75799	2.87535	2.79138	2.70829	2.78546
24484	MICRO.2408.C3	PGSC0003DMB000000540	Pot_ch05	98.88	88190	87834	Intracellular protein	2.189	2.69799	2.2054	2.44338	2.42926	2.20729	2.25779	2.44675	2.42469	2.25698	2.5535	2.37199	2.18814	2.36429	2.3352	2.3599	2.35688	2.39491	2.13538	2.26449	2.18076	2.19823	2.34581	2.47122	2.21689	2.22547	2.35005	2.30858	2.26415	2.20379	2.54123	2.34938	2.32239	2.38577	2.47189	2.23785	2.27698	2.22121	2.14793	2.46139	2.22351	2.16873
24486	MICRO.370.C1	PGSC0003DMB102000141	Pot_ch02	97.45	1048515	1048984	Gamma-soluble nsf attachment protein	2.8918	2.93001	2.86206	2.8403	2.73724	2.77383	2.77823	2.78842	2.84166	2.84214	2.94857	2.73021	2.70061	2.82109	2.82678	2.81689	2.88086	2.87502	2.76192	2.72049	2.79814	2.82544	2.84002	2.86867	2.7573	2.71996	2.89073	2.81482	2.77169	2.74235	2.81375	2.82788	2.83245	2.77049	2.80314	2.71909	2.84255	2.68604	2.85298	2.84766	2.80253	2.72382
24489	MICRO.3606.C1	PGSC0003DMB000000218	Pot_ch01	99.35	1009080	1010150	Zinc finger CCCH domain-containing protein 14	2.99286	2.61435	2.84699	2.83706	2.91414	2.97104	2.97577	2.82963	2.80473	2.75264	2.69186	2.83936	2.97087	2.92311	2.72208	2.88982	2.80079	2.83181	2.92679	2.77633	2.93651	2.93447	2.90893	2.7649	2.91795	2.86206	2.8748	2.93074	2.80405	2.95102	2.83351	2.84085	2.70998	2.73741	2.61689	2.80646	2.89194	2.84777	2.67543	2.79941	2.96442	2.8425
24491	cSTB23K22TH	PGSC0003DMB000000180	Pot_ch06	99.15	426633	426867	Conserved gene of unknown function	2.3472	2.24939	2.32137	2.30742	2.28655	2.22819	2.17839	2.27601	2.29206	2.23802	2.28925	2.27665	2.35241	2.28007	2.27561	2.11668	2.34978	2.29785	2.16842	2.26768	2.33261	2.29644	2.2479	2.22315	2.29447	2.31357	2.17914	2.21055	2.23045	2.25118	2.25246	2.28721	2.2894	2.32077	2.20145	2.32501	2.2016	2.32486	2.34922	2.18544	2.28727	2.19464
24493	cSTD2J18TH	PGSC0003DMB000000214	Pot_ch03	97.09	699714	699512	Mitochondrial import receptor subunit TOM22 homolog 2	2.78919	2.36709	2.62951	2.58781	2.80911	2.80584	2.91046	2.68398	2.36231	2.61622	2.36468	2.57917	2.71923	2.59738	2.35596	2.53541	2.48147	2.54972	2.74624	2.65219	2.53007	2.79198	2.78861	2.43881	2.67972	2.64604	2.77837	2.76545	2.62251	2.83268	2.6757	2.66618	2.53168	2.54382	2.23016	2.56142	2.70891	2.74444	2.43847	2.43336	2.78867	2.75201
24496	MICRO.17516.C1	PGSC0003DMB000000108	Pot_ch03	99.69	1508167	1507513	Nucleic acid binding protein	2.60345	2.43847	2.47914	2.61661	2.62538	2.49776	2.503	2.63868	2.49048	2.58531	2.37257	2.59	2.71178	2.53403	2.4713	2.56956	2.50538	2.56328	2.63034	2.63343	2.60993	2.67695	2.59643	2.51439	2.58542	2.5529	2.6231	2.68385	2.58582	2.57506	2.65971	2.54221	2.58979	2.51177	2.58548	2.5951	2.59889	2.67985	2.47183	2.56985	2.63443	2.60701
24499	MICRO.1486.C1	PGSC0003DMB000000349	Pot_ch06	98.48	556833	557746	Dual specificity protein phosphatase	2.18297	2.23555	2.14703	2.14267	2.20996	2.13641	2.11616	2.19119	2.11349	2.18776	2.20091	2.17617	2.14261	2.22461	2.23534	2.12071	2.25835	2.1208	2.09242	2.2329	2.14816	2.09909	2.15429	2.14904	2.16314	2.20409	2.18044	2.20939	2.20691	2.12936	2.12546	2.1285	2.1689	2.1488	2.31795	2.16638	2.13027	2.15358	2.22547	2.18198	2.18324	2.173
24500	BF_TUBSXXXX_0061G12_T3M.SCF	PGSC0003DMB000000097	Pot_ch12	91.4	1682270	1682362	--	2.68479	2.63904	1.90776	1.83284	1.7019	2.55975	1.73369	2.70456	2.74981	1.76163	2.61349	2.82498	1.81634	1.70837	2.79928	1.90526	2.72041	2.69887	1.77596	1.91492	1.71574	1.77528	2.69588	1.71943	2.71257	2.59482	2.6874	2.69925	1.9583	2.54972	1.93759	2.65425	2.81608	2.62459	1.95662	1.74159	1.66897	1.9871	2.09524	2.71996	2.6577	2.70798
24501	MICRO.1527.C2	PGSC0003DMB000000092	Pot_ch01	98.5	1410364	1410630	Cysteine synthase	3.76916	3.92395	3.85016	3.81756	3.74146	3.78383	3.77303	3.71178	3.82472	3.78641	3.90916	3.68014	3.79901	3.84547	3.79552	3.74543	3.88899	3.82021	3.7848	3.7987	3.85986	3.79901	3.75163	3.8458	3.8043	3.8368	3.75212	3.73307	3.85205	3.84652	3.5541	3.72697	3.79002	3.81105	3.75515	3.79552	3.78755	3.7802	3.93506	3.76093	3.78198	3.65521
24503	MICRO.11209.C1	PGSC0003DMB000000037	Pot_ch07	99.27	205773	206458	Salt responsive protein 2	2.15077	2.57068	2.22075	2.48799	2.01697	2.7122	2.23267	2.28571	2.73431	2.28161	2.67352	2.23867	2.33856	3.01199	2.42801	2.2773	2.66466	2.08917	2.46789	2.64709	2.28292	2.11668	2.13064	2.36468	2.09882	2.31654	2.47316	2.16104	2.89895	2.28022	2.31737	2.03097	2.18462	2.46612	2.25988	2.4612	2.16417	2.22368	2.43943	2.16065	2.19285	2.18055
24505	TBSK01621Fh01.t3m.scf	No Significant Hit	#N/A	NA	NA	NA	--	2.42159	2.63651	2.32932	2.58518	2.4515	2.351	2.39319	2.37255	2.67345	2.59773	2.68778	2.58383	2.57241	2.2885	2.64482	2.4973	2.44216	2.69147	2.35413	2.43173	2.62678	2.67833	2.40879	2.54428	2.32129	2.4054	2.2067	2.33481	2.3599	2.30893	2.46182	2.56847	2.39293	2.39763	2.56454	2.49583	2.57521	2.29785	2.40372	2.50103	2.35557	2.47183
24509	MICRO.5904.C1	PGSC0003DMB000000076	Pot_ch07	99.65	774815	775096	Binding	3.33729	3.35443	3.35867	3.39335	3.37016	3.33906	3.3107	3.32654	3.30489	3.34755	3.42036	3.38244	3.3262	3.27517	3.33324	3.35759	3.29785	3.41023	3.3186	3.30456	3.27574	3.32793	3.36933	3.35136	3.34444	3.30391	3.2927	3.31512	3.18779	3.27124	3.33217	3.4083	3.41023	3.3936	3.29347	3.42449	3.38763	3.42404	3.33894	3.29517	3.31103	3.35026
24510	MICRO.2957.C1	PGSC0003DMB000000482	Pot_ch03	92.53	67126	67513	Flavonol synthase/flavanone 3-hydroxylase	3.35596	3.53092	3.57367	3.50622	3.52159	3.51981	3.47814	3.57893	3.72423	3.54642	3.30585	3.64554	3.46704	3.59094	3.40967	3.54607	3.73988	3.68641	3.307	3.37129	3.7041	3.55293	3.54731	3.46046	3.56036	3.37004	3.45345	3.54731	3.49233	3.51621	3.64035	3.57723	3.51689	3.47571	3.54354	3.6491	3.55802	3.44643	3.50718	3.57302	3.43438	3.39216
24512	bf_suspxxxx_0039f09.t3m.scf	PGSC0003DMB000000177	Pot_ch09	97.53	26891	27254	Conserved gene of unknown function	2.78647	2.83042	2.73987	2.82672	2.76424	2.74784	2.70912	2.69566	2.77124	2.74954	2.85125	2.79668	2.71806	2.79025	2.71923	2.80008	2.77055	2.78607	2.70038	2.68313	2.70254	2.68539	2.76918	2.6982	2.72009	2.7691	2.71562	2.71192	2.83823	2.66889	2.68128	2.66297	2.69907	2.78141	2.71585	2.68355	2.68916	2.65947	2.74605	2.73599	2.78653	2.69847
24513	MICRO.4651.C1	PGSC0003DMB000000754	Pot_ch04	94.3	14473	14981	Cell cycle control protein cwf22	2.88302	2.75284	2.79357	2.86444	2.82102	2.84144	2.81661	2.84384	2.86888	2.83887	2.79347	2.77417	2.82833	2.87369	2.74139	2.85628	2.77136	2.86357	2.86616	2.7304	2.8004	2.87925	2.84732	2.77334	2.82913	2.77	2.74924	2.84642	2.76813	2.81034	2.73663	2.79612	2.83655	2.81622	2.74498	2.87048	2.88035	2.86844	2.78438	2.74949	2.88646	2.82314
24516	MICRO.12842.C1	PGSC0003DMB000000227	Pot_ch06	100	397884	397540	Lipase	2.82761	3.09365	2.62868	2.64154	2.69604	2.48911	2.57696	2.86525	2.65978	2.75456	2.99124	2.94937	2.70876	2.89283	2.63135	2.77143	2.75077	2.75416	2.52962	2.65148	2.83748	2.77527	2.60483	2.81661	2.73476	2.61114	2.77313	2.53662	2.72721	2.77169	2.79007	2.72955	2.84706	2.81259	2.93403	2.81267	2.83104	2.52849	3.00859	2.75509	2.57296	2.71004
24517	MICRO.12854.C1	PGSC0003DMB000000145	Pot_ch05	99.52	526435	527064	Conserved gene of unknown function	3.19778	3.38888	3.307	3.09462	3.08319	2.96966	3.14879	3.14585	3.12699	3.14625	3.2852	3.15345	3.17004	3.36735	3.07468	3.09143	3.38202	3.23365	3.10197	3.07895	3.27944	3.08977	3.09775	3.28564	3.24622	3.06211	3.25219	3.06063	3.03634	3.01769	3.03368	2.954	3.13512	3.12862	3.28388	3.28365	3.01267	3.01441	3.45205	3.07048	3.11638	2.96442
24518	MICRO.347.C15	PGSC0003DMB000000616	Pot_ch08	99.5	201703	201304	SnRK1-interacting protein 1	2.74072	2.34272	2.46046	2.79836	2.60653	2.64871	2.71533	2.65124	2.40625	2.52843	2.49562	2.67304	2.5541	2.47089	2.34376	2.55404	2.34249	2.63319	2.66278	2.53991	2.37733	2.71139	2.64831	2.44619	2.67537	2.55429	2.62944	2.56951	2.40685	2.72434	2.57831	2.60687	2.5075	2.48969	2.34947	2.56493	2.59994	2.64059	2.25725	2.5215	2.64737	2.63566
24519	MICRO.2548.C1	PGSC0003DMB000000173	Pot_ch01	98.9	974020	973658	Nt-rab6 protein	3.2599	3.18387	3.09775	3.33217	3.3175	3.21858	3.44725	3.16339	3.13207	3.2994	3.24072	3.08319	3.34319	3.33882	3.21391	3.31177	3.1353	3.23112	3.38711	3.23813	3.28794	3.29097	3.40073	3.25474	3.34179	3.34595	3.19238	3.39375	3.33181	3.40967	3.17993	3.27474	3.21775	3.26012	3.08489	3.30838	3.39335	3.35147	3.14124	3.27188	3.37747	3.29436
24520	MICRO.2930.C1	PGSC0003DMB000000152	Pot_ch11	98.3	806561	805862	Ubiquitin-protein ligase	3.60452	3.62926	3.56475	3.60045	3.60324	3.4944	3.63194	3.67353	3.4351	3.65421	3.57562	3.78791	3.4991	3.52143	3.7003	3.48916	3.46548	3.58156	3.63679	3.60923	3.50077	3.41594	3.60284	3.64485	3.59817	3.61601	3.64867	3.60304	3.58813	3.3666	3.7199	3.70005	3.65087	3.66766	3.77748	3.72779	3.58698	3.64333	3.58866	3.72011	3.67571	3.67183
24521	SDBN005G11u.scf	PGSC0003DMB102000010	Pot_ch01	98.17	94482	94155	Conserved gene of unknown function	3.00152	3.00934	2.92268	2.99669	2.90661	2.87289	2.88541	3.02164	2.87303	2.95906	3.05872	3.06689	2.88358	2.97947	2.96945	2.91601	2.93297	3.00961	2.89313	2.94038	3.00419	2.92253	2.98314	2.95217	2.95085	2.87675	2.94302	2.95481	2.85812	2.84777	2.97399	2.9543	2.97802	2.91469	3.03094	3.04772	2.92108	2.94345	2.92484	2.96007	2.96406	2.93424
24522	MICRO.12727.C3	PGSC0003DMB000000678	SL2.10ch07	96.77	182752	182167	Uncharacterized GPI-anchored protein	2.50492	2.42345	2.31921	2.56142	2.53358	2.44201	2.56321	2.59178	2.48934	2.51811	2.23103	2.66	2.54268	2.43975	2.48591	2.62606	2.27255	2.80511	2.48717	2.62512	2.5262	2.48876	2.50415	2.59482	2.48064	2.45762	2.46954	2.46958	2.50391	2.49223	2.66099	2.66304	2.59062	2.49478	2.39216	2.78098	2.62956	2.66348	2.35968	2.5892	2.57602	2.58392
24523	MICRO.13483.C1	PGSC0003DMB000000341	Pot_ch08	98.31	196336	195629	F-box protein	2.70334	2.8877	2.68165	2.55982	2.59	2.69354	2.65863	2.72465	2.73768	2.70254	2.88319	2.72554	2.6726	2.7539	2.78584	2.64746	2.78253	2.75679	2.57001	2.62981	2.63859	2.6437	2.61908	2.78023	2.69669	2.73028	2.6611	2.5894	2.68017	2.48107	2.6666	2.61657	2.73676	2.71601	2.7614	2.76835	2.67338	2.56099	2.70262	2.62134	2.70438	2.67658
24525	MICRO.1809.C1	PGSC0003DMB000000555	Pot_ch01	99.02	47187	45764	Ring finger protein	2.97292	2.95591	3.00027	3.01559	2.89551	2.88431	2.78125	2.88646	3.04383	3.09702	3.17375	3.07607	2.89564	2.98175	3.0649	2.79571	3.14487	3.17464	2.80435	2.83117	3.03581	2.87421	2.90672	2.95568	2.86852	2.83663	2.81156	2.85966	3.09318	2.7706	2.77365	2.8453	2.9415	2.91897	2.93659	2.92625	2.94229	2.93577	2.97137	2.98582	2.83911	2.91394
24526	MICRO.10870.C1	PGSC0003DMB000000026	Pot_ch03	98.65	10034	10550	HAT-like transposase	2.24395	1.95647	2.0409	2.16584	2.21465	2.20736	2.25218	1.99074	2.05296	2.04014	2.10154	2.05549	2.04477	2.15504	1.98504	2.03653	2.14737	2.11396	2.30826	2.09611	2.14595	2.2429	2.19396	2.00977	2.11939	2.1609	2.1867	2.26285	2.1588	2.22316	2.03002	2.07186	2.03526	2.09187	1.8984	2.07795	2.20996	2.13254	2.0222	2.02928	2.17624	2.06178
24528	MICRO.11179.C1	PGSC0003DMB000000056	Pot_ch12	99.47	1771609	1771235	Zinc finger CCCH domain-containing protein 37	3.05344	2.83272	2.8886	2.94198	3.02744	2.98314	3.02208	3.04121	2.82736	2.94104	2.82345	3.05522	2.91979	2.88708	2.82376	2.93125	2.78532	2.95526	2.9403	2.87784	2.8779	2.95726	3.01697	2.85638	3.01365	2.86954	2.94666	2.99409	2.93284	2.9551	2.90911	2.89692	2.88703	2.8201	2.83321	2.94494	3.04254	2.92322	2.82102	2.93533	2.97829	2.95584
24530	MICRO.12346.C1	PGSC0003DMB102000010	Pot_ch01	96.93	398649	398067	Cop11 protein	3.04206	2.68882	2.88012	2.76305	2.82655	2.97571	2.89246	2.95058	2.77403	2.75052	2.71226	2.99139	2.79295	2.80065	2.70235	2.78593	2.77731	2.842	2.87962	2.77977	2.77097	2.79635	2.84269	2.75799	2.82109	2.82193	2.97384	2.82926	2.79503	2.88877	2.7856	2.76925	2.72575	2.79045	2.66176	2.83928	2.83146	2.82162	2.72465	2.76667	2.83663	2.76718
24531	MICRO.6837.C1	PGSC0003DMB000000431	SL2.10ch04	99.06	406097	405780	Ethanol tolerance protein GEKO1	2.14858	2.17839	2.20729	2.22377	2.23628	2.3543	2.16497	2.26162	2.24648	2.18596	2.21385	2.29667	2.18692	2.21506	2.25432	2.17173	2.24636	2.30266	2.26062	2.22461	2.17973	2.26136	2.25714	2.19042	2.1168	2.29242	2.21426	2.26698	2.32137	2.25871	2.22022	2.18462	2.31126	2.25473	2.2637	2.24846	2.26643	2.38033	2.17624	2.30377	2.30765	2.18416
24533	MICRO.433.C3	PGSC0003DMB101000012	Pot_ch02	98.3	945427	945897	Phenylalanyl-tRNA synthetase alpha chain	3.59353	3.24947	3.43764	3.45678	3.49839	3.51058	3.55091	3.49943	3.37707	3.40375	3.29817	3.53951	3.48674	3.4351	3.28993	3.43795	3.36687	3.49233	3.53301	3.40281	3.37747	3.48147	3.54156	3.42876	3.49069	3.45641	3.46548	3.55238	3.40128	3.49298	3.46676	3.44953	3.4543	3.38104	3.25553	3.4714	3.52053	3.49202	3.3566	3.38513	3.50542	3.46104
24538	STMCH05TV	PGSC0003DMB000000148	Pot_ch11	92.54	622512	622287	Ubiquitin-protein ligase	2.82664	1.69038	1.67883	2.89056	2.82625	2.79	2.80969	2.89201	2.78792	2.90973	3.04081	1.72436	2.78116	2.8815	1.73921	2.81587	2.88215	2.78584	1.72115	2.80241	2.82088	2.82865	2.80911	2.86644	1.79754	1.70046	2.83146	2.82109	1.75052	2.85011	1.71356	1.73615	2.89408	1.69273	1.69784	1.73151	2.85953	2.90244	2.90238	1.74291	1.72487	1.7147
24541	MICRO.331.C89	PGSC0003DMB000000214	Pot_ch03	97.91	755805	756711	Chlorophyll a-b binding protein 3C, chloroplastic	5.02517	4.92794	5.1876	4.88223	5.06485	4.75614	5.09121	4.92794	4.85166	4.7899	4.52889	5.12722	4.84737	4.82598	4.79434	5.00718	4.90105	4.81816	4.70408	4.70408	5.03794	5.06485	4.89225	4.78607	4.88759	4.66334	4.71852	4.87527	5.04512	4.98085	4.7382	5.0199	4.82977	4.97578	4.71542	4.78607	4.87948	4.59595	5.13825	4.74565	4.90555	4.73154
24542	MICRO.1916.C1	PGSC0003DMB000000334	Pot_ch09	98.82	572066	571558	Conserved gene of unknown function	3.13541	2.93493	2.8895	2.99155	2.86286	3.07427	3.12842	3.00385	3.07947	3.08595	3.0811	2.92397	2.852	3.06284	3.02475	2.97047	3.04128	2.98892	3.10546	2.98504	3.03565	2.89353	3.02525	3.04238	2.99253	3.00106	3.00689	3.00842	3.02542	3.05284	2.94089	2.98283	2.93409	2.97848	2.92413	2.92911	3.06006	3.0217	2.94681	3.01392	2.93683	2.98065
24543	MICRO.9918.C1	PGSC0003DMB000000314	Pot_ch12	99.28	675143	675697	Transcription factor TGA7	2.60701	2.81937	2.58032	2.81661	2.5725	2.67286	2.52826	2.75626	2.71178	2.76013	2.95623	2.63343	2.52464	2.80834	2.88823	2.51315	2.70091	2.61975	2.79557	2.80713	2.595	2.4669	2.59482	2.82753	2.50917	2.71958	2.68526	2.58157	2.56483	2.57572	2.80277	2.71973	2.70121	2.85453	2.91483	2.90558	2.58603	2.80795	2.51899	2.80843	2.61798	2.79868
24544	MICRO.4393.C4	PGSC0003DMB000000155	Pot_ch12	99.37	102307	102464	Cluster assembly factor	3.09452	3.13558	3.3994	3.10322	2.98689	3.35405	3.21991	3.26688	3.40897	3.39574	3.38833	3.30097	3.33559	3.37297	3.23535	3.25772	3.33144	3.31223	3.19411	3.14959	3.41442	3.30155	3.17432	3.43331	3.00622	3.16974	2.83887	3.04231	3.38737	3.17727	3.18387	3.15738	3.35974	3.22465	3.27933	3.25637	3.3453	3.285	3.25573	3.11048	3.34356	3.10297
24546	MICRO.5831.C1	PGSC0003DMB000000268	Pot_ch03	100	285771	286369	Conserved gene of unknown function	3.35026	3.18275	3.18258	3.29212	3.24084	3.20132	3.2257	3.2406	3.23282	3.29874	3.15423	3.29807	3.24314	3.16783	3.33655	3.23081	3.17745	3.279	3.24364	3.25542	3.34682	3.3612	3.25718	3.2263	3.24915	3.15987	3.15863	3.20715	3.19346	3.18961	3.25709	3.23345	3.22395	3.33717	3.21508	3.32757	3.2276	3.33482	3.23638	3.23545	3.26334	3.34155
24547	MICRO.16823.C1	PGSC0003DMB000000004	Pot_ch02	99.32	838092	837207	Beta-glucan-binding protein 4	2.67598	2.70863	2.84882	2.73267	2.64646	2.71612	2.7973	2.71102	2.69547	2.72476	2.53756	2.68339	2.73323	2.96192	2.6663	2.73637	2.96581	2.74981	2.75745	2.77097	2.84538	2.76246	2.68363	2.77229	2.73729	2.72628	2.87662	2.67412	2.78315	2.73106	2.76559	2.6201	2.61431	2.82289	2.68404	2.8294	2.72912	2.69897	2.80449	2.70056	2.79427	2.69063
24548	POAEC60TP	PGSC0003DMB000000055	Pot_ch03	99.57	1148838	1148374	Afc	2.18308	2.45759	2.31755	2.10051	2.18044	2.27218	2.30658	2.11366	2.26208	2.38204	2.49328	2.282	2.36647	2.28857	2.43195	2.19126	2.30963	2.34257	2.16982	2.30814	2.47569	2.3536	2.2602	2.27878	2.25033	2.25635	2.02503	2.21174	2.36142	2.25469	2.23701	2.35439	2.38029	2.36595	2.23024	2.41369	2.21219	2.39504	2.56273	2.25187	2.23053	2.21321
24549	STMJN49TV	PGSC0003DMB000001293	#N/A	92.23	7154	7359	--	1.80558	2.38197	2.24472	1.83351	1.94566	2.26704	1.98274	1.78733	2.09582	2.26538	2.26682	1.85151	1.93186	2.06969	2.03225	2.27287	2.19893	2.14745	1.85636	1.87179	2.25104	1.9871	1.91301	2.42582	1.87437	1.89189	1.94505	1.97096	1.87179	1.90125	1.72636	1.742	1.97469	1.82102	2.02743	1.87279	1.95124	1.88179	2.1907	1.84793	1.83241	1.71513
24551	MICRO.10636.C1	PGSC0003DMB000000482	Pot_ch03	99.2	240724	240223	CAPIP2	4.11811	4.30948	3.96531	4.25165	4.13842	4.11682	4.09586	4.50025	4.04627	4.07169	4.08069	4.37817	4.05759	4.15076	4.06707	4.26852	4.11097	4.16612	4.03429	4.11564	3.92635	4.10111	4.06014	4.26094	4.06586	4.09972	4.42991	4.02985	3.77601	3.98883	4.46589	4.15889	4.29375	4.00149	4.29867	4.00776	4.18549	4.16551	4.10366	4.17651	4.06364	4.26382
24552	MICRO.10122.C1	PGSC0003DMB000000469	Pot_ch01	93.95	305218	304432	Dolichol-phosphate mannosyltransferase subunit 3	2.50097	2.50745	2.52036	2.47401	2.54297	2.13644	2.17025	2.19234	2.44991	2.13164	2.25785	2.53282	2.04807	2.13522	2.15418	2.57101	2.54627	2.40458	2.52301	2.10574	2.46804	2.47207	2.15915	2.24268	2.57947	2.07697	2.6649	2.07444	2.55156	2.48974	2.53414	2.18342	2.46451	2.18506	2.47575	2.02826	2.11687	2.11366	2.17031	2.44572	2.1094	2.48911
24553	MICRO.5068.C1	PGSC0003DMB000000419	Pot_ch04	99.87	375114	374339	OTU domain-containing protein 6B	3.4859	3.29017	3.27474	3.40438	3.34643	3.36411	3.46596	3.38616	3.34823	3.40389	3.23199	3.32416	3.49517	3.42201	3.38981	3.45922	3.2599	3.33531	3.32129	3.38513	3.43689	3.51689	3.46985	3.40506	3.4622	3.43483	3.34693	3.43921	3.37274	3.46612	3.29896	3.38459	3.30391	3.3369	3.26486	3.31776	3.38561	3.3566	3.30652	3.3169	3.39655	3.39445
24554	MICRO.6749.C1	PGSC0003DMB000000309	Pot_ch09	99.74	273623	273237	Mitochondrial carrier protein	2.73507	2.92911	2.85011	2.77931	2.76272	2.84038	2.74224	2.74924	2.94403	2.87706	2.90485	2.82217	2.8815	2.79578	2.87343	2.77931	2.82703	2.9086	2.77104	2.76499	2.94081	2.83634	2.81784	2.89385	2.7727	2.8585	2.66161	2.74003	2.96711	2.84596	2.72015	2.83873	2.85932	2.8248	2.74588	2.69063	2.79928	2.85412	2.90244	2.84118	2.80605	2.72465
24555	MICRO.1690.C2	PGSC0003DMB000000784	Pot_ch04	96.23	9274	9874	Cytochrome P450	2.16959	3.11005	2.06127	2.52238	2.06834	2.03046	2.32472	2.65863	2.39818	2.69513	3.12556	2.49133	2.47575	2.5554	2.98851	2.72208	2.44223	2.40272	2.01831	3.13399	2.4418	2.70003	2.25061	2.81039	2.13137	2.5894	2.29339	2.13047	2.7365	2.18117	2.40034	2.63566	2.49971	3.03867	2.86559	2.52782	1.99543	2.83201	2.51042	2.48554	2.44572	2.7587
24556	MICRO.932.C1	PGSC0003DMB000000068	Pot_ch01	99.66	712436	712144	TCP-1/cpn60 chaperonin	2.92484	2.64365	2.86479	2.80298	2.88805	2.99615	3.03196	2.82579	2.77511	2.83532	2.64972	2.8018	3.02222	2.80359	2.61657	2.83008	2.72865	2.91342	2.89685	2.81979	2.80056	2.96002	2.9862	2.81545	2.87611	2.92459	2.71948	2.93291	2.91941	3.024	2.78703	2.90274	2.81919	2.77594	2.51546	2.71474	2.91284	2.91433	2.81152	2.73051	2.93913	2.88114
24559	MICRO.14680.C1	PGSC0003DMB000000154	Pot_ch03	99.21	35929	36307	Pectin acetylesterase	2.48681	2.184	2.57767	2.50254	2.40771	2.44517	2.48836	2.46451	2.50816	2.5048	2.1094	2.41596	2.48681	2.55203	2.18491	2.50655	2.60371	2.6047	2.58925	2.39388	2.36856	2.38033	2.51394	2.47604	2.57479	2.39347	2.54752	2.46469	2.48514	2.53537	2.4846	2.60345	2.60972	2.19402	2.5071	2.23455	2.51891	2.46342	2.60109	2.52519	2.51991	2.32915
24563	MICRO.4054.C12	PGSC0003DMB000000136	Pot_ch01	99.5	1404212	1405006	Phosphoric diester hydrolase	3.42449	3.48689	3.47	3.48005	3.38092	3.41151	3.45822	3.43719	3.41543	3.55256	3.46985	3.43023	3.4274	3.5068	3.51554	3.53577	3.4436	3.44261	3.45905	3.48527	3.45806	3.48335	3.48194	3.55956	3.53882	3.52265	3.44049	3.46855	3.48659	3.44102	3.57957	3.52109	3.53524	3.56091	3.47711	3.55729	3.46676	3.48206	3.62639	3.55654	3.53612	3.51807
24570	MICRO.9813.C1	PGSC0003DMB101000251	Pot_ch07	99.61	227728	227219	Glucose-6-phosphate 1-dehydrogenase, chloroplastic	3.42619	3.51807	3.67329	3.4289	3.41888	3.60961	3.6064	3.46407	3.49488	3.38146	3.39737	3.5066	3.60243	3.65	3.30597	3.43361	3.8234	3.53072	3.43921	3.38159	3.95113	3.52474	3.3784	3.4876	3.54172	3.46689	3.32966	3.38711	3.7452	3.47076	3.38695	3.33604	3.31313	3.34961	3.4504	3.4829	3.54098	3.29026	3.7476	3.27347	3.33482	3.33273
24574	bf_ivrootxx_0015g07.t3m.scf	PGSC0003DMB000000651	Pot_ch09	99.57	55204	54512	Pirin	2.21955	2.07778	2.37033	2.27637	2.2423	2.45466	2.36555	2.31647	2.41588	2.42363	2.3576	2.41479	2.3276	2.54292	2.30579	2.39216	2.44034	2.40013	2.44034	2.35288	2.23828	2.33225	2.40625	2.37343	2.39268	2.39751	2.17923	2.35484	2.62643	2.43434	2.28814	2.19126	2.2823	2.25584	2.0753	2.23392	2.3926	2.2793	2.40853	2.40777	2.47268	2.30249
24577	MICRO.13077.C1	PGSC0003DMB000000132	Pot_ch08	100	443782	443363	Ankyrin-kinase	2.43958	2.70388	2.69086	2.38603	2.4121	2.43649	2.45785	2.48487	2.61745	2.61629	2.75509	2.41483	2.36919	2.55376	2.56315	2.49487	2.69334	2.57993	2.17191	2.39757	2.49498	2.36737	2.49698	2.6316	2.43028	2.52977	2.55463	2.43424	2.50077	2.28841	2.37375	2.46763	2.57959	2.51345	2.54324	2.51642	2.46317	2.27443	2.64737	2.40367	2.42458	2.42632
24579	MICRO.6656.C4	PGSC0003DMB000000136	Pot_ch01	99.29	1365603	1365743	Gene of unknown function	3.68107	3.77066	3.78446	3.55802	3.61491	3.82574	3.35456	3.43129	3.73752	3.56999	3.97041	3.70308	3.67752	3.71082	3.73388	3.50098	4.02926	3.75405	3.40912	3.39147	3.87067	3.22936	3.73254	3.57302	3.63972	3.55781	3.53006	3.73091	3.68569	3.61775	3.47635	3.51669	3.53351	3.50361	3.78641	3.8064	3.35063	3.32169	3.50328	3.53577	3.43184	3.52567
24581	MICRO.10393.C1	PGSC0003DMB000000052	Pot_ch06	94.95	1188761	1188072	Hydrolase, hydrolyzing O-glycosyl compounds	5.21156	5.04512	5.13825	5.00175	4.91874	5.25442	4.93524	4.48815	4.93131	5.06485	5.04512	5.03794	5.08155	5.08155	5.28337	4.99173	5.09121	5.12722	5.12722	5.09121	5.1486	5.04512	4.71542	5.0306	5.0575	5.33155	4.46903	5.00175	4.97134	4.99173	4.89664	4.94286	5.02517	5.06485	5.00718	4.93524	4.98639	5.02517	4.91016	4.94815	4.97578	5.04512
24585	bf_ivrootxx_0055f01.t3m.scf	PGSC0003DMB000000008	Pot_ch10	98.38	823481	823112	Mitochondrial carrier protein	2.5479	2.52725	2.52385	2.55243	2.40916	2.75663	2.49776	2.42506	2.44144	2.59617	2.9023	2.32744	2.61541	2.41558	2.6231	2.4331	2.41223	2.53825	2.41337	2.32706	2.32086	2.39576	2.54094	2.41081	2.46458	2.61243	2.38044	2.44755	2.53732	2.62316	2.27393	2.4104	2.38732	2.47298	2.203	2.45828	2.61435	2.43121	2.36171	2.51429	2.46336	2.53025
24586	MICRO.5582.C2	PGSC0003DMB000000339	Pot_ch09	99.1	34530	34860	Acyl-CoA synthetase	2.86422	3.26462	2.93826	3.05668	2.94882	2.93803	2.93251	2.94309	3.05082	2.96406	2.46763	3.01123	2.94468	2.40356	3.05747	2.89087	3.00767	3.01207	2.48783	2.98118	3.26688	2.88242	2.54496	2.98481	2.67936	2.86823	2.98385	2.48477	2.93389	2.4074	2.45016	3.20641	3.23049	3.19778	3.23473	2.93176	2.98821	2.95889	3.08203	2.9926	2.88373	2.93726
24587	STMHT15TV	PGSC0003DMB000000243	Pot_ch05	92.82	178600	179198	MuDRA transposase	2.5575	2.4755	2.51853	2.53525	2.4901	2.47377	2.51662	2.56082	2.46358	2.51187	2.58281	2.5078	2.46364	2.51155	2.49599	2.41316	2.5554	2.50313	2.476	2.51243	2.53414	2.58238	2.53662	2.4973	2.5493	2.50085	2.56524	2.55175	2.4569	2.4236	2.43539	2.47946	2.51585	2.47946	2.48554	2.56608	2.48807	2.54496	2.52686	2.4798	2.61441	2.57498
24589	MICRO.9.C1	PGSC0003DMB000000032	Pot_ch04	99.44	1352081	1351186	Beta-tubulin	4.69189	4.39858	4.69189	4.69189	4.68025	4.5916	4.68934	4.74211	4.58475	4.65218	4.34355	4.59838	4.70408	4.66334	4.42421	4.75614	4.67444	4.67444	4.63639	4.60056	4.73494	4.70956	4.7821	4.55848	4.67171	4.60056	4.69189	4.7526	4.69189	4.62087	4.55848	4.67709	4.51612	4.64091	4.39589	4.68303	4.70066	4.65736	4.55848	4.62362	4.77445	4.72515
24591	bf_mxlfxxxx_0058g12.t3m.scf	PGSC0003DMB000000129	Pot_ch10	100	466059	465969	Type-a response regulator	2.34519	2.02479	2.03426	2.05661	2.18714	2.12533	2.06664	1.96445	1.93965	2.01566	1.83523	1.88939	2.14487	2.08286	2.07494	1.87006	2.14745	1.88848	2.1832	2.16379	2.12105	2.00856	2.01716	1.98607	2.27986	2.2156	2.14297	2.25003	2.05583	2.0228	2.14205	1.87067	2.0096	1.98675	2.10959	1.99848	2.11699	1.96285	2.08851	1.94412	2.20653	2.02005
24592	MICRO.8496.C1	PGSC0003DMB000000086	Pot_ch04	99.27	1145131	1145815	Erwinia induced protein 2	4.19186	3.98237	4.01999	4.14047	4.13346	4.0761	4.12085	4.25628	3.97041	4.07357	4.03429	4.06469	4.04569	4.04916	3.99902	4.10688	4.0164	4.06707	4.10755	4.12085	4.04627	4.05511	4.11953	4.10755	4.10496	4.07426	4.23578	4.11229	4.01999	4.10755	4.17577	4.10366	4.05208	4.06014	4.04472	4.1413	4.10297	4.09339	4.03888	4.04519	4.11167	4.10954
24593	ACDA03544H04.T3m.scf	PGSC0003DMB000000246	Pot_ch06	98.88	616314	616139	Transcription factor JERF1	2.41077	1.73197	1.71574	1.75714	1.69153	2.34316	2.44073	1.68039	1.72636	1.75052	2.45643	2.3058	1.93228	2.37541	1.74641	2.53756	1.69406	1.71713	2.23133	1.74389	2.29098	1.6992	2.27878	1.72436	1.73523	1.75762	1.68635	2.21735	2.6669	2.26147	2.23949	1.68802	2.43449	2.38141	2.40473	1.72205	2.56869	2.19887	1.69806	2.34034	2.44124	1.71544
24594	MICRO.15000.C1	PGSC0003DMB000000273	Pot_ch08	100	650590	652209	Serine protease	2.47014	2.36366	2.40771	2.68072	2.17429	2.16807	2.55645	2.39504	2.27176	2.40329	2.0202	2.37343	2.39597	2.77365	2.50378	2.38502	2.42039	2.3748	2.72853	2.39186	2.50264	2.61386	2.28679	2.32199	2.34385	2.47122	2.48052	2.25102	2.32726	2.61957	2.38377	2.441	2.2419	2.77956	2.11424	2.52641	2.29606	2.72293	2.67731	2.52158	2.26978	2.36731
24596	MICRO.13509.C1	PGSC0003DMB000000367	Pot_ch11	98.01	407521	407919	Thymidine kinase	3.34988	2.89678	3.14455	3.19951	3.28301	3.32542	3.29424	3.2597	3.10305	3.15738	2.78031	3.23813	3.24532	3.02342	3.00593	3.15222	2.87713	3.2947	3.2107	3.18246	3.04698	3.23944	3.27104	3.17205	3.24987	3.1382	3.26323	3.30273	3.09633	3.10008	3.27732	3.10877	3.14041	3.07434	3.00772	3.08812	3.27751	3.1887	2.95122	3.11627	3.23629	3.23252
24598	MICRO.9862.C1	PGSC0003DMB000000653	SL2.10ch10	100	204331	204787	WRKY transcription factor 30	2.67304	3.07683	2.44697	2.90362	2.78852	2.59679	2.75201	2.79134	2.72261	2.81587	2.95938	3.01777	2.66184	2.65529	3.11867	2.72905	2.64961	2.77124	2.65157	2.97282	2.54413	2.51785	2.5993	2.81553	2.55487	2.65229	3.05033	2.55841	2.62087	2.61282	2.97766	2.83579	2.85252	2.9926	3.01457	2.97097	2.80611	2.77169	2.68555	2.73644	2.62156	2.68812
24599	MICRO.8139.C2	PGSC0003DMB000000611	SL2.10ch10	100	82636	83556	GMFP5	2.71497	2.78635	2.63207	2.70816	2.77124	2.7345	2.25894	2.46829	2.55835	2.80611	2.57831	2.30137	2.68539	2.55	2.71285	2.46669	2.59111	2.30268	2.5402	2.53062	2.30707	2.43259	2.60955	2.59354	2.55392	2.63174	2.49817	2.58413	2.55243	2.72832	2.56237	2.27144	2.70816	2.64515	2.47349	2.63251	2.66933	2.43131	2.76393	2.42795	2.67802	2.40126
24601	MICRO.14290.C2	PGSC0003DMB000000158	Pot_ch06	92.89	242466	243070	Protein disulfide isomerase	2.90129	2.71743	2.88583	2.94588	2.79198	2.93533	2.99978	2.86867	2.83049	2.84352	2.89664	2.79354	2.7966	2.94993	2.78517	2.96844	2.78926	2.96818	2.95051	2.80359	2.83696	2.90617	2.98813	2.83526	2.82544	2.78155	2.84924	2.97756	2.91297	2.83959	2.77504	2.82331	2.96502	2.77055	2.92695	2.9047	3.01066	2.82841	2.76975	2.97708	2.97903	2.83579
24602	bf_arrayxxx_0059d01.t7m.scf	PGSC0003DMB000000527	Pot_ch02	91.67	25511	25798	Rubisco subunit binding-protein alpha subunit, ruba	2.89456	2.83376	2.96392	2.93526	2.7643	2.80565	2.86436	2.71156	2.95044	2.94836	2.96747	2.69285	2.82339	3.00001	2.87646	2.95085	2.97739	3.0759	3.09089	2.59486	2.66257	3.0742	3.09334	2.93001	2.8364	2.78659	2.95023	3.0791	2.72533	2.85914	2.82717	2.96509	2.95656	2.56971	2.44517	2.66909	3.07304	2.69733	2.91079	2.90197	3.02811	2.7139
24606	MICRO.13481.C1	PGSC0003DMB000000040	Pot_ch03	92.08	647014	647415	Gene of unknown function	2.2894	2.1826	2.01041	2.16199	2.27255	2.31535	2.32481	2.31898	2.3909	2.33995	2.51671	2.26121	2.137	2.16905	2.33706	2.25266	2.30263	2.34197	2.14516	2.19234	2.05059	2.16084	2.11755	2.32043	2.26984	2.02597	2.22087	2.04014	2.15886	2.17081	2.25359	2.15952	2.0752	2.15464	2.27511	2.36163	2.33871	2.2666	2.23905	2.3053	2.1177	2.22133
24607	MICRO.6195.C1	PGSC0003DMB000000559	Pot_ch01	98.92	25743	26112	--	2.1413	2.15494	2.3757	2.05372	2.2681	2.44704	2.29504	2.07939	2.12867	2.16013	2.30858	2.11048	2.43591	2.42675	2.19953	2.13546	2.07184	2.1098	2.24087	2.14801	2.13267	2.20259	2.18025	2.22758	2.13351	2.13538	2.11533	2.19409	2.08396	2.14647	2.16257	2.29157	2.10769	2.20228	2.08396	2.29098	2.40215	2.21219	2.26827	2.13955	2.17797	2.17654
24609	MICRO.4243.C1	PGSC0003DMB000000764	SL2.10ch02	92.46	31938	32348	--	2.84806	2.02496	1.9345	2.52686	1.98595	2.01211	1.97257	2.55947	2.53762	1.99007	2.1256	2.01325	2.96554	2.44979	2.42448	2.80161	2.23611	2.8895	2.75426	2.60218	1.83074	2.88483	2.6485	2.58781	2.64086	2.57539	2.44396	2.73656	1.98408	2.66409	2.75909	2.74963	2.74415	2.59591	2.54965	2.68641	1.92125	2.72302	2.52406	2.0383	2.74187	2.75206
24611	MICRO.10506.C2	PGSC0003DMB000000294	Pot_ch04	99.77	12825	12388	Conserved gene of unknown function	2.28943	2.27338	2.36065	2.347	2.35151	2.43248	2.32067	2.27144	2.4095	2.34216	2.29801	2.46644	2.32873	2.24472	2.22826	2.29	2.38395	2.65023	2.39634	2.30816	2.33995	2.3851	2.31968	2.4389	2.24029	2.30546	2.2847	2.26292	2.40919	2.34144	2.3914	2.33561	2.43131	2.26218	2.2847	2.54024	2.4333	2.48685	2.40418	2.44349	2.43751	2.29464
24612	bf_ivrootxx_0053e08.t3m.scf	PGSC0003DMB000000180	Pot_ch06	99.21	571612	571111	Conserved gene of unknown function	2.79584	3.01116	2.81937	2.88854	2.82402	2.76757	2.75684	2.94475	2.83111	2.92766	2.80032	2.94562	2.79984	2.89627	2.85932	2.82273	2.87911	2.92638	2.78163	2.81356	2.77417	2.75504	2.88914	2.93796	2.81857	2.74678	2.82761	2.87654	2.75745	2.6994	2.84792	2.80843	2.8325	2.76925	2.93846	2.96707	2.88509	2.72158	2.95362	2.89171	2.78984	2.86242
24613	MICRO.5392.C1	PGSC0003DMB103000013	Pot_ch04	99.81	1120242	1121274	Gene of unknown function	2.92685	3.05962	2.80511	2.77773	2.88192	2.7573	2.90016	3.11708	2.88268	3.13943	3.02255	2.99553	2.85004	2.98125	3.11012	2.9478	2.82649	2.90873	2.77931	2.98033	3.0622	2.88817	2.76975	3.03221	2.95147	2.90375	2.74089	2.75201	2.8145	2.83299	2.89788	2.89984	2.9465	3.0108	3.19228	3.05039	2.82996	2.84002	2.8201	2.86573	2.77945	2.94891
24615	MICRO.8762.C1	PGSC0003DMB000000127	Pot_ch03	99.04	338473	339308	Zinc finger protein	3.38308	3.16123	3.28139	3.37335	3.30011	3.29145	3.28313	3.33704	3.27732	3.33435	3.177	3.38561	3.31449	3.31486	3.27176	3.3505	3.28011	3.42582	3.38067	3.30011	3.29529	3.35076	3.38968	3.25017	3.35037	3.27033	3.23692	3.38388	3.28245	3.27517	3.3467	3.31094	3.33064	3.27789	3.21899	3.40008	3.38186	3.36591	3.18671	3.30067	3.38763	3.34595
24617	MICRO.15797.C1	PGSC0003DMB000000298	Pot_ch09	98.18	474957	474355	Dentin sialophosphoprotein	2.17159	2.14997	2.27403	2.11424	2.08106	2.17946	2.15197	2.28107	2.24577	2.18241	2.41255	2.17112	2.13708	2.16673	2.1344	2.12844	2.22064	2.27656	2.03256	2.14703	2.20078	2.22151	2.2194	2.13644	2.21095	2.06514	2.20439	2.26847	2.05099	2.10624	2.1488	2.12953	2.12906	2.15865	2.2374	2.35775	2.08545	2.25095	2.14801	2.20153	2.05362	2.09029
24618	MICRO.2765.C2	PGSC0003DMB000000552	Pot_ch02	98.72	43898	44132	Urease accessory protein G	2.32104	2.36079	2.02452	2.26048	2.30112	2.17534	2.10519	2.28383	2.21321	2.31564	2.38496	2.5056	2.16919	2.02396	2.3058	2.25013	1.98488	2.33014	2.1267	2.35013	2.07444	2.0817	2.26847	2.33727	2.10089	2.23793	2.20674	2.20485	2.07069	2.11262	2.39787	2.33202	2.32004	2.30481	2.41414	2.4133	2.16079	2.3737	2.10624	2.32379	2.27917	2.26745
24620	MICRO.18034.C2	PGSC0003DMB000000580	Pot_ch05	98.36	113860	113436	UPF0497 membrane protein 12	3.62732	3.46629	3.48793	3.5124	3.52179	3.51308	3.42582	3.50699	3.45074	3.48822	3.53006	3.7041	3.52265	3.43892	3.53559	3.69124	3.61007	3.50311	3.53705	3.66747	3.3	3.44801	3.58949	3.51897	3.56976	3.32232	3.40651	3.58356	3.55764	3.54497	3.68278	3.58732	3.53506	3.46791	3.58577	3.71667	3.61197	3.57263	3.3486	3.37604	3.41698	3.52865
24622	MICRO.17163.C1	PGSC0003DMB000000279	Pot_ch06	98.14	29524	29094	Glycerol-3-phosphate dehydrogenase	3.05132	2.5742	2.86823	2.72721	2.82963	2.92563	2.88672	2.74058	2.79607	2.78446	2.58116	2.78934	2.88276	2.91119	2.72217	2.68763	2.74393	2.75645	2.93432	2.72054	2.8329	2.86349	2.88921	2.74373	2.93726	2.87138	2.68255	2.88966	2.81051	2.93168	2.66534	2.72635	2.73994	2.73151	2.53682	2.75362	2.91784	2.79934	2.78711	2.75239	2.87185	2.74168
24623	MICRO.1859.C2	PGSC0003DMB101000377	Pot_ch01	100	53710	53479	Glutamyl-tRNA(Gln) amidotransferase subunit A	3.30423	3.02467	3.08505	3.18728	3.25637	3.21362	3.1865	3.17903	3.077	3.16888	3.17004	3.25205	3.23445	3.00288	3.19713	3.23565	2.99798	3.25153	3.12804	3.10888	3.15987	3.17015	3.2906	3.12939	3.23597	3.09991	3.26524	3.31825	3.126	3.07777	3.27642	3.21737	3.27933	3.12662	3.16113	3.19789	3.15529	3.07599	3.15626	3.11565	3.14103	3.09037
24624	bf_suspxxxx_0056f04.t3m.scf	PGSC0003DMB000000048	Pot_ch08	100	738301	737877	Cell division protein isolog	2.34526	2.10048	2.25585	2.25055	2.26569	2.31059	2.2353	2.22503	2.29281	2.28304	2.19375	2.13945	2.35507	2.34448	2.31865	2.23936	2.21108	2.22107	2.31315	2.11159	2.09978	2.20329	2.28529	2.2116	2.27988	2.20103	2.17929	2.26057	2.12446	2.30898	2.08508	2.2486	2.29848	2.29242	2.15469	2.35193	2.24541	2.20145	2.13811	2.19808	2.37296	2.24478
24625	bf_mxlfxxxx_0074f11.t3m.scf	PGSC0003DMB000000062	Pot_ch03	94.12	261407	261123	Aminoaldehyde dehydrogenase 2	2.62305	2.4307	2.36389	2.67543	2.60383	2.59684	2.6131	2.73874	2.42574	2.41573	2.40676	2.62144	2.46032	2.33222	2.37225	2.52051	2.32408	2.52641	2.58457	2.57738	2.36464	2.5425	2.58166	2.47754	2.5048	2.48522	2.69651	2.58738	2.41981	2.63349	2.7276	2.60825	2.41255	2.46351	2.66919	2.52427	2.60132	2.47438	2.42644	2.54713	2.47067	2.5712
24630	MICRO.14158.C3	PGSC0003DMB000000676	SL2.10ch06	97.14	147771	148190	Dimethylaniline monooxygenase	2.88672	3.13399	2.73431	2.75935	2.7076	2.78552	2.94222	2.75875	2.79969	2.83245	3.2597	3.0776	2.67708	3.03419	2.89882	2.96386	2.8034	2.74095	2.66284	2.73683	3.06417	2.69174	2.80241	2.87769	2.68363	2.75374	2.6786	2.65978	3.09694	2.98874	3.02601	2.77504	3.10503	3.12735	2.77931	2.75924	3.05377	2.79741	3.14604	2.8189	2.75234	2.74813
24631	bf_ivrootxx_0043g02.t3m.scf	PGSC0003DMB000000048	Pot_ch08	100	1998835	1998524	Aquaporin PIP-type pTOM75	2.18317	2.23905	2.16835	2.03086	2.14341	2.16328	2.15841	2.17585	2.47214	2.31068	2.24806	2.12045	2.08445	2.49562	2.24806	2.2003	2.10003	2.15141	2.19563	2.0377	2.14328	2.08067	2.16753	2.36023	2.19431	2.19923	2.16792	2.15128	2.4616	2.18129	2.06961	2.19609	2.25464	2.41007	2.05037	2.11729	2.16761	2.40785	2.42649	2.35052	2.25194	2.22819
24633	52-xl_prcli-c41-A012.e1.scf	PGSC0003DMB000000118	Pot_ch04	97.56	62135	61767	RRM-containing RNA-binding protein	2.16971	2.27341	2.1138	2.14012	2.16842	2.05797	2.15358	2.14006	2.14856	2.10624	2.26511	2.05153	2.21915	2.22685	2.18937	2.0876	2.16571	2.05324	2.1073	2.11166	2.03653	2.0679	2.04461	2.18799	2.18416	2.10166	2.17104	2.1305	2.09134	2.05246	2.13911	2.08523	2.12199	2.17847	2.27295	2.17513	2.05797	2.10968	2.1342	2.09877	2.09758	2.10446
24638	MICRO.12354.C1	PGSC0003DMB000000441	Pot_ch02	96.75	61707	62258	Filamin-A-interacting protein	3.28748	3.13152	3.18378	3.28127	3.22679	3.2039	3.2263	3.23374	3.24708	3.27944	3.10338	3.28862	3.29907	3.20261	3.25813	3.29743	3.11129	3.31981	3.27147	3.22679	3.2539	3.32757	3.26213	3.18899	3.25464	3.13924	3.22999	3.26569	3.17319	3.21191	3.28171	3.21676	3.2995	3.22888	3.17628	3.20847	3.28011	3.2818	3.14863	3.23292	3.24783	3.26979
24639	STMDA81TV	PGSC0003DMB000000040	Pot_ch03	98.12	2418726	2419150	Centromere protein C	2.40899	2.0493	2.16508	2.20443	2.15838	2.23207	2.14088	2.13563	2.10512	2.19937	2.14522	2.1732	2.19702	2.08825	2.23315	2.10998	2.04381	2.11812	2.22566	2.24891	2.10792	2.11992	2.20453	2.02582	2.25043	2.27938	2.20078	2.29221	2.12322	2.19026	2.19147	2.17847	2.13515	2.27511	2.21483	2.03491	2.1404	2.13137	2.06133	2.06335	2.17802	2.32155
24640	MICRO.9234.C1	PGSC0003DMB000000035	Pot_ch01	99.19	315117	315485	AMP-activated protein kinase, gamma regulatory subunit	3.43023	3.28919	3.34257	3.35985	3.36282	3.37248	3.37167	3.29369	3.31726	3.35391	3.30737	3.3495	3.39027	3.34345	3.36516	3.35732	3.32245	3.3566	3.40601	3.32129	3.3612	3.35759	3.37955	3.34926	3.39188	3.32951	3.27629	3.38319	3.3311	3.36374	3.35906	3.33641	3.35647	3.36411	3.30273	3.24444	3.35482	3.38486	3.35581	3.29976	3.4045	3.35673
24641	MICRO.14485.C1	PGSC0003DMB000000008	Pot_ch10	97.8	420316	419363	Cytochrome P450	2.03189	2.39547	2.26669	2.01158	2.06504	2.17025	2.2666	2.19363	2.42849	2.42292	2.48681	2.38181	2.46919	2.41378	2.27566	2.24648	2.40123	2.39018	2.21368	2.17946	2.63868	2.28311	2.1888	2.32652	2.15695	2.18817	2.08286	2.22573	2.33811	2.0673	1.97851	2.22695	2.24727	2.16508	2.36953	2.01077	2.08187	2.2357	2.3144	2.33057	2.16867	2.21873
24642	bf_mxflxxxx_0040b04.t3m.scf	PGSC0003DMB000000114	Pot_ch12	97.12	190959	191269	Signal recognition particle 9 kDa protein	2.3714	2.19042	2.29535	2.25714	2.40448	2.41262	2.4579	2.38098	2.16792	2.2938	2.25123	2.16945	2.2382	2.27583	2.11637	2.32612	2.11115	2.18008	2.37117	2.24395	2.23832	2.25604	2.31008	2.20788	2.27993	2.22803	2.34025	2.35596	2.30843	2.31451	2.27623	2.25319	2.12914	2.19157	2.16204	2.15844	2.39526	2.19033	2.14352	2.19464	2.2353	2.36231
24646	MICRO.7545.C1	PGSC0003DMB102000208	Pot_ch06	98.46	252334	252787	Epoxide hydrolase	3.3813	3.30947	3.34708	3.28564	3.30379	3.48221	3.50114	3.22808	3.39505	3.28227	3.38663	3.43241	3.38628	3.42536	3.40538	3.32206	3.25935	3.30674	3.38297	3.19561	3.43226	3.35026	3.29494	3.42404	3.36186	3.31993	3.13924	3.21825	3.28608	3.26739	3.15923	3.45057	3.26383	3.41728	3.26882	3.41179	3.45731	3.30874	3.28055	3.2537	3.37799	3.42819
24647	MICRO.1140.C1	PGSC0003DMB000000322	Pot_ch04	98.61	726844	727488	Conserved gene of unknown function	3.19266	3.11556	3.14701	3.17542	3.11948	3.01574	3.23586	3.09965	3.01414	3.14794	3.26847	3.0649	3.0877	3.07434	3.22333	3.12448	3.0285	3.05405	3.09401	3.22671	3.11984	3.05054	3.02249	3.15335	3.23292	3.03265	3.01746	2.97819	3.16063	3.09318	3.14069	3.20954	3.1653	3.18802	3.18268	3.15167	2.9778	3.126	3.19542	3.06584	3.13696	3.12358
24652	MICRO.5427.C1	PGSC0003DMB000000748	Pot_ch03	99.73	72615	72987	Conserved gene of unknown function	2.27214	2.29535	2.14716	2.43416	2.3367	2.3328	2.14089	2.24448	2.07177	2.35474	2.28935	2.45785	2.1818	2.23714	2.29915	2.13082	2.02917	2.22182	2.08593	2.12033	2.20635	2.07539	2.38565	2.39342	2.31851	2.30242	2.13227	2.36725	2.32652	2.32004	2.29016	2.21134	2.44951	2.29801	2.21486	2.34895	2.15872	2.16576	2.07341	2.43515	2.44015	2.40011
24654	MICRO.17082.C1	PGSC0003DMB000000108	Pot_ch03	99.51	1229270	1229068	Multidrug resistance pump	3.53779	3.67303	3.17572	3.37983	3.26915	3.25326	3.17984	3.41167	3.27789	3.66385	3.74627	3.34369	3.14948	3.19364	3.57978	3.26224	3.27888	3.33855	3.23188	3.62908	3.55256	3.53543	3.1876	3.34871	3.15345	3.1892	3.35517	3.13716	3.24223	3.4901	3.32575	3.27347	3.33968	3.51997	3.52474	3.64976	3.23374	3.58156	3.16033	3.3505	3.13612	3.57426
24655	cSTC3H20TH	PGSC0003DMB000000201	Pot_ch08	97.89	507943	507659	Pectinesterase	2.47658	2.58307	2.51055	2.60315	2.39622	2.77327	2.47787	2.31525	2.44455	2.67371	2.66564	2.59809	2.65658	2.3346	2.71743	2.59809	2.42484	2.61601	2.40945	2.32048	2.25714	2.52015	2.53073	2.41429	2.46258	2.60687	2.30864	2.37179	2.46255	2.53464	2.30963	2.61557	2.34308	2.49733	2.39801	2.6452	2.67448	2.32493	2.24264	2.59715	2.30773	2.69241
24658	cSTA34F10TH	PGSC0003DMB000000315	Pot_ch06	93.68	468711	468617	Gene of unknown function	2.36969	2.27729	1.85336	2.05677	2.18837	1.83999	1.89189	2.08627	2.13272	2.1197	2.32932	1.83523	1.88673	1.76502	2.32669	1.77906	2.17334	2.12361	1.77058	2.06305	2.05492	2.0548	2.18606	1.80128	2.18008	2.20961	2.08003	2.15589	1.80128	2.38337	1.76781	2.10428	1.75762	2.36599	1.82479	2.07948	1.75923	2.20781	1.81693	2.07503	2.27191	2.38361
24659	bf_cswbxxxx_0058c07.t3m.scf	PGSC0003DMB101000251	Pot_ch07	99.46	543067	542883	Protein GPR89A	3.11485	2.96509	3.066	3.08561	3.06928	3.03133	3.03952	3.11228	3.0323	3.14379	3.06511	3.07412	2.95979	3.09722	2.96046	3.064	3.03565	3.10596	3.05227	3.09419	3.02744	3.07427	3.12638	3.0753	3.08661	3.05908	3.07387	3.08567	3.06024	3.09756	3.10393	3.1252	3.12265	3.06568	3.07013	3.07674	3.10002	3.12842	3.0219	3.1102	3.11302	3.08639
24661	MICRO.1052.C7	PGSC0003DMB000000101	Pot_ch11	94.03	1733769	1734120	--	3.7674	3.56381	3.5758	3.38654	3.57057	3.55238	3.50836	3.465	3.58393	3.50734	3.54372	3.57761	3.41582	3.40412	3.59134	3.40036	3.4672	3.38998	3.52744	3.54935	3.36359	3.39764	3.5807	3.40375	3.65854	3.51436	3.45678	3.65854	3.50622	3.49283	3.36824	3.47188	3.26342	3.51772	3.5627	3.52939	3.67255	3.34345	3.51114	3.46806	3.46516	3.5621
24662	bf_mxlfxxxx_0008d12.t3m.scf	No Significant Hit	#N/A	NA	NA	NA	--	2.72096	2.54796	2.53161	2.64358	2.59278	2.63615	2.69298	2.58383	2.65009	2.44927	2.57051	2.59178	2.54914	2.35335	2.44455	2.56393	2.51485	2.68326	2.67008	2.50348	2.63579	2.73014	2.59095	2.5154	2.57402	2.59	2.65124	2.60182	2.61088	2.71497	2.51485	2.56925	2.47107	2.53301	2.42996	2.52647	2.7038	2.4028	2.46426	2.61403	2.5062	2.54221
24663	MICRO.6944.C1	PGSC0003DMB000000277	Pot_ch01	98.58	81135	80854	Histidyl-tRNA synthetase	2.92867	2.66624	2.84073	2.82212	2.87865	2.99277	2.92895	2.86801	2.77781	2.81286	2.77371	2.86479	2.98125	2.79876	2.69552	2.82954	2.76505	2.89551	2.83485	2.79564	2.80729	2.93782	2.98689	2.82587	2.871	2.89605	2.72001	2.89774	2.85207	2.97987	2.76566	2.89042	2.82996	2.78188	2.59	2.87464	2.96285	2.89721	2.79204	2.76527	2.95217	2.89939
24664	MICRO.1048.C1	PGSC0003DMB000000125	Pot_ch06	98.48	1069910	1069716	Spermidine synthase	3.6704	2.33561	2.68346	3.49389	3.96851	2.77112	3.68693	4.14047	3.26042	3.54989	1.99595	3.92995	3.54859	3.06204	2.16513	3.6105	2.98526	3.71017	3.25067	3.83877	3.15747	3.84482	3.56016	3.39294	3.74989	3.28288	3.73988	3.48272	2.75475	3.80922	3.57483	4.08686	3.67545	3.27463	3.43374	3.49315	3.81988	3.76855	2.70443	3.50012	3.48056	4.02697
24667	SDBT002A22x.scf	PGSC0003DMB000006987	#N/A	98.82	170	1	--	2.2989	2.08366	1.7028	1.70477	1.70222	1.69543	2.1683	2.29242	1.70087	2.22655	1.71044	1.74389	2.07763	2.03426	2.24334	2.11272	1.69424	1.72248	1.69227	2.22758	2.14989	2.23409	1.67987	2.19356	2.28003	2.1826	1.68677	1.67712	2.1789	2.20515	1.70005	2.21774	1.69707	2.08016	1.72368	2.18637	1.69784	1.73369	1.70495	1.70046	1.71713	2.20996
24670	MICRO.7351.C1	PGSC0003DMB000000378	Pot_ch02	98.03	55337	54881	Conserved gene of unknown function	3.33313	2.15504	2.88775	3.00385	3.0622	2.91693	3.14291	3.16473	2.6858	2.86064	2.21748	2.93239	3.08595	2.66671	2.43802	3.0298	2.29905	2.8482	2.98858	2.8835	2.7318	3.02391	3.06787	2.82133	3.1384	2.84052	2.94016	3.00607	2.91394	3.08426	2.93102	3.04933	2.92617	2.74827	2.73804	2.88568	3.07387	3.05234	2.49128	2.7429	3.14238	3.13373
24673	MICRO.12789.C1	PGSC0003DMB000000009	Pot_ch11	99.31	1923071	1923647	Hydrolase	3.47782	3.69077	3.60574	3.60512	3.62732	3.51554	3.55692	3.49571	3.61197	3.55692	3.61623	3.62596	3.56361	3.48625	3.694	3.48641	3.64374	3.5807	3.4618	3.56058	3.68641	3.53215	3.51964	3.54022	3.48542	3.52399	3.44189	3.54425	3.48206	3.43689	3.44865	3.57761	3.49534	3.59247	3.71887	3.68251	3.58376	3.47076	3.49704	3.48641	3.47342	3.52589
24674	MICRO.341.C2	PGSC0003DMB000000893	SL2.10ch03	98.28	47093	46630	Zinc finger protein	2.46755	2.44056	2.63961	2.59095	2.31851	2.47199	2.40236	2.49334	2.54037	2.59026	2.52542	2.54434	2.43515	2.5683	2.413	2.55968	2.58335	2.52215	2.51791	2.40899	2.54244	2.40524	2.60204	2.5476	2.48836	2.45398	2.31703	2.53223	2.57595	2.60734	2.42308	2.51133	2.59554	2.53578	2.48243	2.48939	2.46596	2.55148	2.54002	2.49946	2.60435	2.53108
24675	167G02AF.esd	PGSC0003DMB000000017	Pot_ch11	91.74	112550	113018	Elongation factor 1-alpha	3.40724	3.23741	3.49167	3.40477	3.48005	3.63373	3.55857	3.23554	3.50497	3.41167	3.27531	3.39256	3.82508	3.26558	3.26383	3.52093	3.27356	3.72139	3.43719	3.40073	3.54022	3.8613	3.59449	3.46005	3.37181	3.60706	3.22302	3.49789	3.62818	3.68594	3.33894	3.49217	3.36308	3.44526	3.04341	3.4576	3.67209	3.46596	3.49651	3.42694	3.53468	3.42286
24676	MICRO.7928.C1	PGSC0003DMB000000135	Pot_ch08	98.32	184082	183964	Calmodulin binding protein	2.24612	2.53398	2.30893	2.24753	2.16584	2.20744	2.26669	2.32187	2.24097	2.1933	2.53964	2.29668	2.27304	2.25216	2.30094	2.28087	2.38648	2.29009	2.10216	2.28107	2.34645	2.26612	2.12196	2.43315	2.26272	2.25076	2.31888	2.09778	2.35789	2.09936	2.25723	2.24478	2.17968	2.39232	2.41255	2.51713	2.16551	2.13723	2.32557	2.10968	2.26026	2.21002
24678	bf_mxflxxxx_0014a04.t3m.scf	PGSC0003DMB000000345	Pot_ch06	98.18	17816	18307	Endomembrane protein 70 family protein	2.92617	2.84304	2.95161	2.97211	2.87639	2.88292	3.0542	2.98247	2.81211	2.99124	2.90558	2.97476	2.88628	2.94142	2.76941	2.95561	2.81039	2.91263	2.90821	3.0208	2.8751	3.02837	3.01333	2.99253	2.87619	2.81328	2.93211	2.97957	2.97491	2.9805	2.99884	3.07496	3.07238	2.93487	2.98337	2.97079	3.11048	3.07265	2.86199	2.96598	2.92518	3.00574
24679	MICRO.8377.C1	PGSC0003DMB000000322	Pot_ch04	97.52	67950	67548	Gene of unknown function	2.84626	3.16985	2.8316	2.94403	2.78861	2.83612	2.95295	2.83383	2.84657	3.21886	3.32866	2.79433	2.91715	2.90375	3.25205	2.88782	2.83941	2.78489	2.7899	3.08985	3.10332	2.67143	2.74698	3.15413	2.9386	2.80359	2.64321	2.67731	2.89108	2.98331	3.10821	3.03574	2.9053	3.07982	3.0759	3.0916	2.76217	2.69902	3.11638	2.8038	2.81215	3.02216
24681	MICRO.15119.C1	PGSC0003DMB102000208	Pot_ch06	97.48	196089	196962	Conserved gene of unknown function	3.3562	3.45836	3.25326	3.39256	3.42634	3.27554	3.25509	3.48865	3.48335	3.5124	3.48865	3.53163	3.40667	3.39979	3.40569	3.25442	3.46733	3.56307	3.2276	3.37078	3.52093	3.48659	3.32245	3.44509	3.26989	3.35286	3.28399	3.25485	3.34849	3.38723	3.285	3.30067	3.3804	3.42724	3.38998	3.35918	3.52956	3.27269	3.37785	3.51324	3.46391	3.46676
24682	cSTB21E19TH	PGSC0003DMB000000062	Pot_ch03	98.44	1999383	1999702	DNA binding protein	2.24401	2.4322	2.38799	2.37655	2.2399	2.32455	2.19581	2.31975	2.39491	2.4206	2.53398	2.34947	2.31737	2.46938	2.3909	2.27587	2.5479	2.34486	2.22446	2.3235	2.3518	2.22102	2.38836	2.39634	2.32884	2.32645	2.18677	2.31499	2.38361	2.27411	2.29756	2.32531	2.3749	2.40285	2.37582	2.41077	2.28069	2.31921	2.52993	2.28509	2.37921	2.30044
24685	MICRO.10964.C1	PGSC0003DMB103000019	Pot_ch04	99.65	1248019	1247444	Ubiquinone biosynthesis protein coq-8	3.77507	3.84141	3.79067	3.78334	3.64374	3.76855	3.67017	3.70621	3.83129	3.87926	3.85378	3.71224	3.84046	3.86878	4.00411	3.78542	3.79135	3.79713	3.77659	3.69304	3.86878	3.70844	3.76656	3.81858	3.76504	3.79452	3.54953	3.72751	3.75651	3.77841	3.5518	3.78446	3.7549	3.79356	3.69772	3.8699	3.78359	3.73415	3.78359	3.76597	3.77273	3.7882
24686	TBSK04615FA07.t3m.scf	PGSC0003DMB000000123	Pot_ch04	91.45	1519898	1519748	Transcription factor	2.74079	2.88583	2.85755	2.72865	2.71607	2.79876	2.77566	2.78384	2.80686	2.81333	2.97151	2.80032	2.75411	2.84999	2.79134	2.79934	2.91919	2.82551	2.65994	2.6874	2.79238	2.81004	2.75917	2.83803	2.81086	2.80405	2.73538	2.75804	2.85576	2.74924	2.66832	2.75218	2.81116	2.78384	2.79765	2.85428	2.79105	2.70803	2.85526	2.85732	2.81012	2.73804
24690	MICRO.11395.C1	PGSC0003DMB000000127	Pot_ch03	98.92	226640	225898	Pectate lyase	3.43084	3.80796	3.36815	3.30827	3.42724	3.1991	3.42036	3.41473	3.37943	3.50528	3.55579	3.64932	3.27708	3.29201	3.30446	3.25284	3.17946	3.51669	3.38388	3.26269	3.37222	3.24148	3.41773	3.65722	3.50077	3.47667	3.55674	3.37865	3.25173	3.18909	3.24029	3.3746	3.51639	3.27474	3.62661	3.50903	3.33273	3.11468	3.3753	3.39533	3.28759	3.24466
24691	MICRO.9225.C1	PGSC0003DMB102000020	Pot_ch09	97.27	271309	270618	Nucleotide binding protein	3.47267	3.32827	3.4208	3.33398	3.38981	3.42157	3.45641	3.31597	3.31825	3.32608	3.26665	3.40389	3.39505	3.4714	3.29424	3.27237	3.41755	3.36374	3.38749	3.3127	3.36228	3.39873	3.39241	3.34961	3.44006	3.48087	3.35732	3.35722	3.42948	3.43393	3.20965	3.30178	3.3262	3.31281	3.19561	3.34202	3.43052	3.34306	3.42948	3.30228	3.43269	3.23039
24693	MICRO.8938.C1	PGSC0003DMB000000413	Pot_ch07	99.77	83230	83672	Membrin 11	2.90224	2.89073	2.81399	2.88051	2.757	2.79703	2.81818	2.89911	2.80523	2.80516	2.81643	2.93026	2.78308	2.82947	2.79222	2.8506	2.90808	2.9127	2.77814	2.81988	2.84571	2.78698	2.86823	2.86292	2.83299	2.79655	2.8348	2.84699	2.86263	2.76667	2.84766	2.78615	2.78446	2.75823	2.8596	2.9053	2.84578	2.82279	2.93349	2.81895	2.82015	2.83321
24694	MICRO.4054.C14	PGSC0003DMB000000072	Pot_ch05	100	124638	124288	Mucin	3.67381	3.32067	3.39335	3.52816	3.46483	3.56475	3.56325	3.48401	3.33155	3.50852	3.45885	3.45777	3.56715	3.53987	3.43734	3.49773	3.37955	3.5518	3.58032	3.4504	3.41528	3.59905	3.59134	3.40128	3.57483	3.53842	3.57367	3.59134	3.48272	3.56601	3.44655	3.5152	3.5367	3.35187	3.37297	3.53631	3.55293	3.40311	3.36633	3.34433	3.45963	3.43647
24695	bf_arrayxxx_0012e02.t7m.scf	PGSC0003DMB000000365	Pot_ch11	99.46	59321	59138	Actin	3.06724	2.81022	1.70298	2.90821	2.93244	2.93752	1.72436	2.96803	2.83054	2.88092	2.79169	1.68162	2.94557	2.91631	1.68228	2.87107	2.89363	2.90801	1.70172	2.80762	2.84694	2.90866	2.96952	2.84912	1.70005	1.67883	2.95906	2.96206	1.69942	2.95481	1.68593	1.70298	2.8438	1.6671	1.72806	1.69227	2.94658	2.90308	2.83797	1.66897	1.70441	1.69305
24697	MICRO.2364.C1	PGSC0003DMB102000141	Pot_ch02	NA	NA	NA	Disease resistance protein RPS5	3.97087	3.41804	3.77389	3.63635	3.82668	3.92015	3.92843	3.62487	3.59473	3.66634	3.37236	3.75977	3.93988	3.68082	3.52849	3.7848	3.5941	3.8469	3.84078	3.70131	3.77098	3.92315	3.89511	3.69379	3.80535	3.88857	3.72731	3.88816	3.8102	3.89987	3.71965	3.76119	3.72139	3.66835	3.3192	3.68717	3.8398	3.81193	3.73442	3.64421	3.89242	3.78198
24698	STMDU09TV	PGSC0003DMB000000346	Pot_ch06	97.49	487802	488040	Transcription factor, partial	2.92625	2.95438	2.76329	2.81823	2.86041	2.73858	2.79514	2.92573	2.83532	2.88222	2.95656	3.00749	2.78537	2.80002	2.82442	2.82587	2.85103	2.9101	2.72367	2.81185	2.84766	2.77403	2.82736	2.8895	2.84557	2.81045	2.82963	2.80516	2.74393	2.78232	2.92012	2.84806	2.87935	2.82551	2.88548	2.93064	2.81608	2.77977	2.90808	2.79922	2.79852	2.83748
24700	MICRO.13816.C1	PGSC0003DMB000000005	Pot_ch06	99.45	1885627	1885084	Nucleic acid-binding protein	3.5152	3.15098	3.05823	3.06615	3.21111	3.06469	3.07442	3.23813	3.13132	3.21414	3.0204	3.31198	3.1919	3.18719	3.05537	2.99718	3.18961	3.19901	3.02601	3.21783	3.1661	3.20987	3.11627	3.16063	3.03748	3.24364	3.28365	3.10106	3.03499	3.15872	3.06146	3.02208	3.02948	3.22224	3.19524	3.26213	3.21684	3.00079	3.15676	3.16358	3.18621	3.22597
24701	bf_ivrootxx_0055b11.t3m.scf	PGSC0003DMB000000181	Pot_ch04	99.65	1163618	1163902	Conserved gene of unknown function	2.22466	2.21921	2.22641	2.16591	2.19609	2.24286	2.17847	2.20384	2.28078	2.25562	2.30037	2.24824	2.45402	2.22695	2.2481	2.11008	2.25506	2.28304	2.1788	2.15844	2.30223	2.21848	2.19485	2.21725	2.17624	2.22396	2.10558	2.20191	2.20699	2.18394	2.17054	2.11865	2.20074	2.22993	2.24349	2.29316	2.22617	2.21612	2.22249	2.19702	2.21866	2.19466
24707	MICRO.5942.C1	PGSC0003DMB101000278	Pot_ch10	96.46	787597	787287	Dioxygenase	2.39744	1.96519	2.25208	2.25903	2.02452	2.19074	2.15202	2.30144	2.21984	2.17043	1.98782	2.05567	2.28584	2.39422	2.14896	2.3053	2.50425	2.34809	2.22571	2.453	2.31101	2.28693	2.24334	2.18055	2.15698	2.36056	2.1987	2.23812	2.44648	2.40167	2.17331	2.29848	2.09108	2.37353	2.12412	2.37414	2.3193	2.35923	2.19581	2.20833	2.44021	2.31615
24708	MICRO.14837.C1	PGSC0003DMB102000083	Pot_ch02	98.65	1491066	1491879	USP family protein	2.9613	2.85046	2.79551	2.65001	2.7404	2.61314	2.87865	2.58392	2.50053	2.66924	2.81116	2.78044	2.76363	2.97445	2.62162	2.92136	2.72994	2.5575	2.82259	2.71132	2.89049	2.93961	2.71977	2.87355	2.91475	2.76266	2.62035	2.70438	2.66974	2.47831	2.81628	2.59457	2.57068	2.71464	2.78217	2.81406	2.48939	2.45381	2.97957	2.63884	2.89503	2.47097
24709	bf_mxflxxxx_0061g11.t3m.scf	PGSC0003DMB000000040	Pot_ch03	90.76	1899655	1899168	Conserved gene of unknown function	2.93439	1.96548	2.49207	2.67546	2.8748	2.7664	2.80086	2.84286	2.47095	2.64051	2.1791	2.66095	2.66883	2.33791	2.18689	2.73818	2.13551	2.64537	2.74021	2.71818	2.53151	2.76117	2.7404	2.62289	2.84372	2.51309	2.6988	2.76393	2.6604	2.78517	2.77262	2.75325	2.59129	2.49073	2.56321	2.61611	2.72096	2.78885	2.24846	2.60694	2.75001	2.74742
24716	bf_suspxxxx_0022D01.t3m.scf	PGSC0003DMB000000004	Pot_ch02	98.08	3054118	3054429	Peptide deformylase 1B, chloroplastic	3.11362	3.27135	3.17505	3.21636	3.19799	3.29257	3.27269	3.11276	3.08755	3.18236	3.29359	3.17824	3.2485	3.25144	3.19483	2.98111	2.86529	3.02261	3.19533	3.13924	3.33016	3.16262	3.13305	3.24084	3.22214	3.11901	3.26904	3.1661	3.09089	3.12715	3.28943	3.06378	3.22224	3.07152	3.22924	2.99615	3.14749	3.20015	3.21	3.2132	3.09947	3.07901
24717	MICRO.2708.C1	PGSC0003DMB000000633	Pot_ch04	97.64	185783	184770	Glycosyltransferase family GT8 protein	2.85596	2.68056	2.76096	2.90274	2.71939	2.656	2.96029	2.81553	2.68142	2.8149	2.4478	2.73644	2.83803	2.94081	2.68475	2.85841	2.73579	2.76022	2.74381	2.83983	2.75118	2.83078	2.77148	2.76806	2.87627	2.71863	2.81333	2.77241	2.80328	2.76029	2.77197	2.91256	2.68778	2.71877	2.65957	2.8918	2.80435	2.7334	2.98162	2.64482	2.89415	2.7467
24720	MICRO.9010.C1	PGSC0003DMB000000529	SL2.10ch11	100	109677	109820	Phototropin-1	3.65722	3.89012	3.99805	3.8108	3.78791	3.61241	3.67858	3.74789	3.83101	3.78571	3.9714	3.77774	3.70357	3.77715	3.78675	3.88569	3.96531	3.84797	3.73307	3.7301	3.74679	3.72468	3.84178	3.87467	3.8458	3.77418	3.76009	3.79263	3.73636	3.49266	3.7882	3.68761	3.71107	3.8297	3.86841	3.74679	3.7301	3.61406	3.94256	3.69538	3.66474	3.65292
24721	MICRO.10338.C1	PGSC0003DMB101000128	Pot_ch06	99.58	49195	49432	CCR4-NOT transcription complex subunit	3.5505	3.40229	3.44834	3.4375	3.48793	3.47253	3.40818	3.41594	3.50606	3.48386	3.35843	3.46046	3.49822	3.41258	3.48238	3.5046	3.42349	3.5367	3.53182	3.42392	3.47015	3.51789	3.49588	3.46985	3.50361	3.46425	3.44393	3.50255	3.41352	3.38737	3.52972	3.43409	3.4602	3.4494	3.47747	3.5077	3.43781	3.51114	3.49588	3.47015	3.51669	3.49603
24725	SSBT005N14x.scf	PGSC0003DMB000000008	Pot_ch10	98.97	1298447	1298833	FHY1	3.30561	3.31036	3.29678	3.17177	3.29121	3.24653	3.34938	3.25464	3.22836	3.28324	3.15747	3.35076	3.19755	3.2608	3.20552	3.31223	3.31328	3.23878	3.27347	3.31244	3.3192	3.35136	3.29963	3.2539	3.31012	3.26127	3.50924	3.32781	3.25813	3.24172	3.25464	3.27442	3.21371	3.20641	3.18859	3.13766	3.26688	3.25783	3.32711	3.20026	3.24127	3.27214
24726	cSTA9K23TH	PGSC0003DMB000000182	Pot_ch04	96.19	980829	980548	Taxilin	2.55484	2.30875	2.24961	2.22205	2.26387	2.31761	2.54176	2.46496	2.18364	2.32472	2.16445	2.24268	2.37486	2.35027	2.26121	2.37875	2.16263	2.20619	2.31483	2.31718	2.27844	2.3926	2.32557	2.33002	2.4693	2.39135	2.31206	2.31423	2.22116	2.47274	2.23024	2.3757	2.21395	2.36866	2.14753	2.24395	2.25202	2.26126	2.15106	2.21553	2.33291	2.39914
24728	MICRO.14732.C1	PGSC0003DMB000000056	Pot_ch12	98.84	264403	263973	Bactericidal permeability-increasing protein	3.16995	3.00428	3.03409	3.14636	3.05008	3.01309	2.99805	3.09512	3.11955	3.05895	3.05766	3.09617	3.13906	3.12448	3.16292	3.12402	3.16311	3.12256	3.14785	3.06896	3.07066	3.1594	3.09633	3.11175	3.16231	3.13161	3.11475	3.11122	3.05319	3.06006	3.12958	3.11655	3.15462	3.13279	3.15043	3.01754	3.04564	3.1509	3.11998	3.07188	3.14701	3.14518
24729	MICRO.11771.C1	PGSC0003DMB000000339	Pot_ch09	99.32	553190	553630	Acyl-CoA independent ceramide synthase	3.03662	3.05631	3.02682	3.15855	3.01989	3.17128	3.17855	3.16203	3.14049	3.19054	3.10649	2.99433	3.01333	3.17384	2.9711	3.15134	3.13365	3.11974	3.26496	3.0646	3.07674	2.98511	3.16123	3.13848	3.20834	2.99696	3.1985	3.1498	3.16647	3.126	3.14941	3.05747	3.0646	3.08094	3.0531	2.95459	3.14757	3.22434	3.09599	3.1326	3.11345	3.15233
24730	SSBT003E18x.scf	PGSC0003DMB000000647	SL2.10ch10	98.65	170733	170586	Glycine-rich protein 2	2.23777	1.9345	1.97257	2.91303	2.17929	2.91979	2.41552	2.13573	2.82114	2.83895	1.87944	2.29311	2.89149	2.09134	2.79601	2.95137	2.67819	2.96453	2.92277	2.87131	2.2972	3.05292	2.88373	2.75367	2.92759	1.91301	2.82361	2.93251	1.97746	2.83969	2.11637	2.32618	2.14495	2.69015	2.63796	2.79341	2.94468	2.20153	1.82102	2.18553	2.05178	2.36636
24731	MICRO.14963.C1	PGSC0003DMB000000506	Pot_ch10	97.66	199383	200319	VQ	3.22117	3.10955	3.11266	3.03574	3.07974	3.27921	2.86727	3.05141	3.17914	3.07238	3.09837	3.11388	3.23332	3.48386	3.3606	3.04748	3.22888	3.05513	3.2105	3.21886	3.01214	3.13648	3.11091	3.07855	3.27619	3.24521	3.27968	3.11228	3.47238	3.13519	3.24708	2.96002	3.1363	3.22936	3.02444	3.15362	3.06195	3.22002	3.20101	3.16406	3.32555	3.04306
24732	bf_mxlfxxxx_0067a01.t3m.scf	No Significant Hit	#N/A	NA	NA	NA	--	3.35695	3.44736	3.3606	3.38486	3.28712	3.26719	3.27147	3.26859	3.57279	3.39548	3.49839	3.3753	3.21737	3.202	3.28044	3.3441	3.39968	3.47747	3.20564	3.19472	3.28805	3.56999	3.40778	3.3516	3.31244	3.36575	3.18682	3.29026	3.40967	3.31463	3.25474	3.3368	3.1285	3.29753	3.31909	3.32575	3.53037	3.02502	3.43438	3.35249	3.12871	3.26784
24733	MICRO.3306.C1	PGSC0003DMB102000106	Pot_ch10	100	1273801	1274047	Mitochondrial respiratory chain complexes assembly protein AFG3	2.48416	2.21497	2.22484	2.24762	2.25613	2.32846	2.25782	2.10452	2.24478	2.29644	2.19581	2.21637	2.11073	2.28509	2.52527	2.16135	2.29278	2.08325	2.24977	2.22582	2.20202	2.13883	2.16591	2.08619	2.22826	2.32408	2.35952	2.25313	2.09139	2.20255	2.15613	2.15553	2.11924	2.39989	2.28164	2.31437	2.17338	2.19893	2.08603	2.23555	2.12965	2.26239
24736	MICRO.1009.C2	PGSC0003DMB000000429	Pot_ch02	99.28	272705	274373	UDP-glucose dehydrogenase 2	2.1414	2.11115	2.15439	2.15128	2.31101	2.21194	2.21839	2.29966	2.1237	2.18434	2.05406	2.15858	2.10336	2.13287	2.05625	2.24879	2.13555	2.22022	2.3206	2.33147	2.0441	2.16286	2.3058	2.15968	2.19698	2.19926	2.17437	2.28462	2.27749	2.34535	2.18577	2.28252	2.24733	2.15469	2.15264	2.20371	2.24375	2.33856	2.16508	2.1588	2.30781	2.2566
24737	MICRO.13214.C2	PGSC0003DMB000000342	Pot_ch08	100	169725	169319	Potassium efflux antiporter	2.03865	2.07786	2.1168	1.9557	2.05748	2.08878	2.07223	2.05541	2.13555	2.11977	2.10166	2.06933	2.07123	2.14478	2.11112	2.07192	2.0625	2.17081	2.06335	2.12604	2.11112	2.08366	2.06528	2.21729	2.05127	2.08366	1.99662	2.05583	2.15359	2.05442	2.09036	2.1435	2.10508	2.08935	2.08578	2.18385	2.01533	2.07503	2.173	2.02522	2.13239	2.10452
24739	ACDA01685E05.T3m.scf	No Significant Hit	#N/A	NA	NA	NA	--	3.89987	3.52939	2.50157	2.82649	4.31491	3.90763	3.42834	4.43316	3.00707	2.99479	3.64775	3.62943	2.75096	3.87467	3.03557	4.1952	2.51152	3.70644	4.01761	3.47267	3.51291	4.2297	3.27388	3.91158	4.13208	2.80975	3.71477	3.2911	2.7507	4.04679	4.01822	4.4518	4.40497	2.34454	4.40497	4.28957	4.09644	2.55816	2.85305	4.39589	3.09694	4.36983
24740	MICRO.15460.C1	PGSC0003DMB000000032	Pot_ch04	98.87	2003296	2002766	Conserved gene of unknown function	2.73916	2.84235	2.71738	2.69547	2.62817	2.72647	2.69902	2.79039	2.74541	2.72343	2.46769	2.61981	2.76374	3.06584	2.74381	3.14247	3.02657	2.56944	2.83976	2.88042	2.77319	2.6599	2.75034	2.7973	2.69815	2.80481	2.85165	2.78217	3.12411	2.8413	2.65323	2.67543	2.6272	2.86486	2.5451	2.73472	2.76778	2.89049	3.28343	2.72256	2.98519	2.7648
24741	STMJH46TV	PGSC0003DMB000000111	SL2.10ch09 or ch03	98.27	38252	38482	DNA binding protein	2.20323	2.0222	1.98354	2.16601	2.03097	2.07184	2.29994	2.41577	2.4755	2.25947	2.29212	1.96678	1.98408	2.28246	2.23119	2.01766	2.36975	2.27506	2.36676	2.67954	2.04713	1.92215	2.15034	2.2613	2.29162	2.03765	2.41322	2.12045	1.96612	2.24672	2.06076	2.30963	2.33023	2.1085	2.24355	2.46571	2.36691	2.36424	2.01632	2.35435	2.05372	2.37711
24742	cSTE21L14TH	PGSC0003DMB000000542	Pot_ch10	98.61	96315	95955	NAD-dependent isocitrate dehydrogenase	3.26534	3.29335	3.30057	3.30123	3.26496	3.32904	3.37852	3.32575	3.34776	3.32481	3.35856	3.307	3.27302	3.35175	3.32926	3.28617	3.34897	3.38525	3.24215	3.22395	3.36023	3.27944	3.30456	3.30923	3.29896	3.30423	3.23029	3.26372	3.29291	3.29097	3.27542	3.36891	3.34396	3.29963	3.17691	3.28805	3.3736	3.36374	3.36174	3.30895	3.31943	3.33133
24743	MICRO.5344.C1	PGSC0003DMB000000213	Pot_ch04	98.01	446166	445765	Suppressor of ty	3.6253	3.51188	3.54659	3.62861	3.62051	3.56635	3.57388	3.61429	3.59986	3.60961	3.62732	3.59593	3.62838	3.59527	3.56147	3.59837	3.58376	3.67236	3.67061	3.59945	3.61219	3.64953	3.6652	3.5655	3.65438	3.52194	3.53916	3.69124	3.56307	3.61386	3.648	3.60452	3.57483	3.53408	3.6806	3.57623	3.61731	3.59963	3.55127	3.55894	3.63589	3.58049
24744	MICRO.13205.C1	PGSC0003DMB000000062	Pot_ch03	99.71	2070779	2071122	Carbamoyl phosphate synthase small subunit	3.92437	3.5827	3.73279	3.79932	3.85274	3.86725	3.88528	3.74572	3.72011	3.68761	3.60085	3.70717	3.8985	3.70131	3.64219	3.7787	3.6546	3.80021	3.80108	3.70333	3.81045	3.90195	3.87215	3.74909	3.8398	3.77066	3.73698	3.8613	3.75015	3.90763	3.75321	3.7754	3.71737	3.67472	3.53128	3.66543	3.84728	3.79774	3.65269	3.74651	3.82021	3.7787
24746	MICRO.9414.C1	PGSC0003DMB000000004	Pot_ch02	98.49	2453424	2452363	BRASSINOSTEROID INSENSITIVE 1-associated receptor kinase 1	3.13597	3.11664	3.18326	3.10814	3.09767	3.08689	3.11565	3.15404	3.16888	3.15098	3.2021	3.17004	3.16113	3.12512	3.14527	3.13678	3.16909	3.23575	3.13132	3.14625	3.28552	3.20241	3.11102	3.15134	3.10536	3.04764	3.09641	3.12226	3.08585	3.0607	3.21111	3.15106	3.11884	3.14643	3.18621	3.2021	3.15335	3.16283	3.08451	3.19766	3.10412	3.12329
24752	ACDA02314A10.T3m.scf	PGSC0003DMB000000172	Pot_ch01	93.18	175239	175155	--	2.18317	2.46912	2.30542	2.34706	2.27262	2.4086	2.3145	2.25109	2.52632	2.36171	2.46029	2.3603	2.36725	2.18689	2.43402	2.25498	2.33185	2.47385	2.25252	2.23494	2.28605	2.47612	2.34493	2.36608	2.25046	2.35738	2.16417	2.21743	2.45553	2.42506	2.20884	2.34776	2.25464	2.34032	2.24041	2.39818	2.49112	2.2456	2.31898	2.40524	2.21378	2.27424
24753	MICRO.1389.C4	PGSC0003DMB000000062	Pot_ch03	99.21	261425	261172	Aminoaldehyde dehydrogenase 2	3.95504	3.84313	3.78046	4.0793	3.99957	3.91771	3.92356	4.17577	3.75163	3.83291	3.86571	3.96352	3.90878	3.81395	3.74543	3.91121	3.76681	3.90681	3.88153	3.97041	3.68325	3.82209	3.95113	3.87399	3.89901	3.87627	4.06643	3.93642	3.83263	3.96574	4.10496	4.00411	3.95686	3.8494	4.11564	3.95453	3.89242	3.9574	3.87663	3.92437	3.96164	3.93821
24754	bf_ivrootxx_0013a06.t3m.scf	PGSC0003DMB000000158	Pot_ch06	99.38	187823	188305	Leucine-rich repeat transmembrane protein kinase	2.48599	2.63657	2.59783	2.5921	2.50555	2.50571	2.59021	2.61769	2.51321	2.5951	2.79607	2.48905	2.58291	2.64489	2.57255	2.60752	2.57105	2.48001	2.45014	2.55254	2.60938	2.52928	2.62831	2.64255	2.51899	2.54868	2.53131	2.53055	2.68255	2.65157	2.51968	2.50882	2.6599	2.61142	2.66791	2.64861	2.68646	2.5744	2.64921	2.5437	2.62459	2.51261
24756	POCCB30TP	PGSC0003DMB000000004	Pot_ch02	91.41	1898775	1899153	SPX, N-terminal; EXS, C-terminal	2.71447	2.93284	2.90919	2.87138	2.88373	2.90274	2.80354	2.88966	2.94588	2.97829	3.07477	2.95649	2.88072	2.83823	2.92397	2.83376	2.89817	2.95856	2.86874	2.98331	2.99537	2.82465	2.86888	3.04689	2.79311	2.90514	2.81537	2.893	2.94096	2.85222	2.87784	2.9637	3.01373	2.92679	3.08261	2.9637	2.86676	2.92886	2.86099	2.97813	2.87237	2.90801
24757	STMEI41TV	PGSC0003DMB000000283	Pot_ch12	96.63	222859	222326	Group II intron splicing factor CRS1	2.72912	2.75411	2.69091	2.82556	2.70768	2.64419	2.71593	2.81252	2.49868	2.72158	2.66573	2.67365	2.79805	2.77573	2.79852	2.63961	2.57113	2.5867	2.73345	2.66446	2.6806	2.64579	2.77643	2.68902	2.65898	2.74504	2.83895	2.75206	2.6585	2.6805	2.71973	2.6994	2.68142	2.74026	2.78446	2.58531	2.6372	2.75479	2.74079	2.70366	2.72796	2.717
24759	MICRO.4310.C1	PGSC0003DMB000000134	Pot_ch11	95.65	984449	984036	F-box protein 7	3.05353	3.10694	3.05588	2.97571	3.03085	2.89713	3.04573	3.00395	2.91594	3.07412	3.09199	2.99537	2.99351	2.91337	3.11735	3.06118	3.01184	2.94807	2.98417	2.92625	3.2033	2.91439	3.04933	2.98535	3.07581	3.04706	3.08505	3.04081	3.04096	3.05067	2.95631	2.9805	2.98582	3.00234	3.16447	2.96024	2.9704	2.89087	3.11055	3.05486	3.01009	3.0269
24760	MICRO.5513.C1	PGSC0003DMB102000208	Pot_ch06	97.13	369478	369064	Conserved gene of unknown function	3.31449	3.28596	3.27147	3.31012	3.26904	3.33944	3.33805	3.36563	3.34202	3.39979	3.31103	3.30793	3.27888	3.26092	3.35113	3.39589	3.27508	3.36295	3.32031	3.3753	3.24978	3.29132	3.34926	3.42201	3.33894	3.32005	3.31366	3.29085	3.31463	3.38118	3.3606	3.44175	3.47667	3.26947	3.38498	3.3928	3.44834	3.46119	3.3175	3.35932	3.3186	3.33004
24761	MICRO.4579.C2	PGSC0003DMB000000273	Pot_ch08	100	395461	396286	Microtubule associated protein	2.06504	2.46496	2.13738	2.04357	2.14344	2.14174	2.00399	2.07251	2.14328	2.10634	2.58446	2.04591	2.16118	2.20629	2.30585	2.20171	2.17665	2.03736	2.13317	2.03021	2.26037	1.9971	1.87864	2.2344	2.0825	2.05944	2.04847	1.93853	2.07448	2.0525	2.0434	2.06219	2.2602	2.14595	2.33153	2.26736	2.07778	2.10322	2.32794	2.15077	2.05192	2.04174
24762	MICRO.15300.C2	PGSC0003DMB000000076	Pot_ch07	99.77	1297682	1298114	UPA24	2.74351	2.76539	2.61791	2.79067	2.81185	2.75737	2.72606	2.87888	2.68106	2.76164	2.82459	2.70099	2.70366	2.68699	2.80166	2.69422	2.47609	2.52221	2.73724	2.85171	2.51112	2.57028	2.75602	2.89156	2.67731	2.7664	2.84931	2.72685	2.74252	2.7469	2.76672	2.67581	2.72955	2.84685	2.75298	2.78926	2.75185	2.75761	2.74308	2.81027	2.8187	2.812
24763	MICRO.12736.C1	PGSC0003DMB000000118	Pot_ch04	97.6	955123	954708	Transcriptional factor B3	2.23778	2.11596	2.21881	2.39117	2.16741	2.36899	2.0265	2.04104	2.13089	2.37976	2.54244	2.21219	2.25279	2.31947	2.31542	2.3206	2.25516	2.17373	2.32239	1.998	2.39498	2.10421	2.34052	2.09242	2.28489	2.31661	2.40735	2.40919	2.35889	2.22609	2.18354	2.36725	2.24511	1.9871	2.2464	2.29221	2.14962	2.35805	2.6353	2.23843	2.40762	2.31618
24764	MICRO.197.C2	PGSC0003DMB000000277	Pot_ch01	98.12	812423	811998	S-adenosylmethionine synthetase 1	3.54022	3.69877	3.58414	3.44541	3.5897	3.60883	3.51097	3.49687	3.59393	3.72363	3.55198	3.67639	3.69229	3.66859	3.4433	3.66056	3.72731	3.79168	3.55353	3.54443	3.72697	3.87663	3.67519	3.64333	3.54914	3.62255	3.4005	3.64867	3.71055	3.55428	3.60839	3.66951	3.65133	3.48319	3.73752	3.62324	3.63972	3.51454	3.81462	3.59945	3.58437	3.52526
24765	STMCO83TV	PGSC0003DMB000000331	Pot_ch12	96.71	444254	444740	Conserved gene of unknown function	3.35607	3.41128	3.37697	3.35796	3.29874	3.3216	3.22036	3.32978	3.4356	3.38737	3.34217	3.32089	3.33425	3.41514	3.48206	3.2537	3.40036	3.36773	3.42593	3.35673	3.43734	3.30411	3.37761	3.39469	3.35831	3.3505	3.26706	3.37878	3.3192	3.32416	3.34022	3.32517	3.37323	3.37983	3.46612	3.40036	3.33641	3.30035	3.38388	3.31559	3.38067	3.31187
24766	MICRO.5563.C1	PGSC0003DMB000000152	Pot_ch11	95.71	847765	847373	Membrane-associated 30 kDa protein, chloroplastic	3.23219	3.36135	3.44232	3.26311	3.34766	3.36387	3.39082	3.22539	3.28139	3.34801	3.37918	3.35759	3.28956	3.14585	3.50806	3.17903	3.20662	3.00742	3.48949	3.28701	3.42876	3.15902	3.26774	3.33039	3.32005	3.44736	3.21949	3.33805	3.43591	3.17363	3.28617	3.34555	3.2256	3.44769	3.39816	3.40324	3.36633	3.20026	3.24333	3.38998	3.37195	3.33064
24768	bf_mxflxxxx_0060e10.t3m.scf	PGSC0003DMB000000608	Pot_ch01	99.04	48167	48999	Axi 1 protein from Nicotiana tabacum	2.81086	2.2666	2.76393	2.94293	2.66184	2.9183	2.58266	2.9953	2.51462	2.59783	2.15232	2.66202	2.72451	2.8348	2.18946	3.17691	2.84814	2.5526	3.07496	2.95383	2.73187	2.69082	2.87597	2.55714	2.78116	2.86459	3.06593	2.83504	3.02674	2.92629	2.83852	2.52889	2.6041	2.84851	2.34316	2.81697	2.61863	3.07709	2.6786	2.49989	3.19593	3.00934
24769	MICRO.2013.C10	PGSC0003DMB000000009	Pot_ch11	100	3221551	3220961	Myosin	2.8579	2.94712	2.80885	2.87458	2.73167	2.81237	2.70462	2.7747	2.78452	2.83174	2.94229	2.83003	2.79445	2.84479	2.84814	2.78703	2.84052	2.81503	2.71826	2.72476	2.81818	2.7982	2.8012	2.76278	2.75107	2.84255	2.72981	2.77717	2.8735	2.67944	2.67169	2.71257	2.82095	2.79101	2.85966	2.8248	2.7427	2.73151	2.84615	2.81074	2.83714	2.80591
24771	SDBN002I24u.scf	PGSC0003DMB000000071	Pot_ch09	96.99	693013	692482	Leucine-rich repeat receptor kinase	3.13623	2.52729	2.93183	3.03419	2.90514	2.93759	3.09089	3.08655	3.01803	3.04121	2.52341	2.94857	3.00345	3.02071	2.89498	3.08585	2.94741	3.15462	3.06762	3.08161	2.94866	3.07767	3.05067	2.99173	3.11948	2.8677	2.89408	3.01284	3.00781	3.14615	2.97391	3.09055	3.04714	2.93258	2.66636	3.15275	3.22214	3.22465	2.82664	3.027	3.08391	3.10667
24772	MICRO.12435.C1	PGSC0003DMB000000249	Pot_ch04	98.92	34054	33315	Glucosyltransferase	2.20764	2.26669	2.12281	2.0538	2.04898	2.2321	2.09691	2.1437	2.21131	2.1844	2.20269	2.19903	2.10894	2.11855	2.1917	2.08985	2.10512	2.27067	2.11405	2.15714	2.25823	2.23925	2.10389	2.26261	2.11941	2.13996	2.06528	2.06504	2.2248	2.15176	2.08851	2.09573	2.22993	2.05879	2.18506	2.15405	2.108	2.13005	2.38356	2.20653	2.09081	2.00856
24773	MICRO.8511.C1	PGSC0003DMB101000010	Pot_ch01	96.69	568296	568596	Plasma membrane associated protein	2.97483	2.72001	2.82881	2.91119	2.92085	2.82325	2.91541	2.87895	2.76925	2.81558	2.59848	2.95093	2.87699	2.95561	2.6822	2.76292	2.81274	2.9088	2.86187	2.90846	2.94704	2.7517	2.9018	2.89238	2.83811	2.90151	2.55469	2.92191	2.84566	2.91046	2.80365	2.85614	2.82572	2.8018	2.82931	2.98274	2.98923	2.88583	2.81838	2.89408	2.97519	2.90136
24774	MICRO.1087.C1	PGSC0003DMB000000046	Pot_ch11	99.67	1705034	1704731	Transaldolase	2.9991	2.70524	2.87116	3.01499	3.00912	2.9762	3.00054	2.99401	2.94822	2.8779	2.73306	2.9932	2.91972	2.72713	2.70146	2.95445	2.8146	3.07823	3.00345	2.92759	2.91631	3.06258	2.97819	2.86014	2.94274	2.89537	2.96332	2.99296	2.89268	2.99455	2.98504	2.99115	2.81882	2.82913	2.95424	2.97666	3.06126	2.79025	2.81742	2.91284	2.85797	2.93493
24777	MICRO.3105.C1	PGSC0003DMB000000114	Pot_ch12	97.34	1600422	1599746	Beta-subunit of K+ channels	3.32555	3.33472	3.26635	3.16636	3.25772	3.54336	3.33087	3.57662	3.29026	3.49789	3.34926	3.40412	3.28894	3.3655	3.38388	3.30292	3.35249	3.42112	3.34294	3.16947	3.29633	3.27815	3.3378	3.32854	3.26774	3.15392	3.38917	3.35273	3.37503	3.33398	3.13171	3.30204	3.25123	3.40712	3.21517	3.21059	3.35113	3.40939	3.0371	3.37129	3.38388	3.37409
24781	MICRO.6169.C1	PGSC0003DMB000000227	Pot_ch06	98.61	389390	389676	Homology to unknown gene	2.94945	2.95709	2.94485	2.77945	3.00298	2.88974	2.81074	2.92419	3.00217	2.9411	2.80449	3.08734	2.94596	2.94468	2.86143	2.82402	2.92549	3.0046	2.88548	2.95979	3.04706	2.92594	2.88337	3.05361	2.93983	2.98226	2.89313	2.84828	2.87185	3.02087	2.81385	2.92832	2.82186	3.01441	2.93803	3.03117	3.0485	2.75804	3.07709	2.96325	2.81094	2.84508
24782	MICRO.13396.C1	PGSC0003DMB101000002	Pot_ch04	100	419742	420174	Cytochrome reductase	3.67519	3.77689	3.72621	3.83039	3.68132	3.71132	3.65879	3.74651	3.78755	3.81787	3.98513	3.83291	3.66859	3.69278	3.78198	3.71498	3.77418	3.9144	3.75885	3.76681	3.66198	3.69229	3.74321	3.77362	3.68761	3.67992	3.69153	3.71202	3.75212	3.68904	3.73608	3.74378	3.83069	3.70872	3.82274	3.81519	3.7549	3.83424	3.81045	3.75885	3.73388	3.72011
24784	MICRO.11425.C2	PGSC0003DMB000000132	Pot_ch08	97.61	800192	800687	Lupus la ribonucleoprotein	2.38836	2.36599	2.29953	2.37914	2.35382	2.30377	2.33632	2.47207	2.28571	2.31266	2.48057	2.4109	2.19033	2.26827	2.32841	2.39475	2.37985	2.44421	2.26272	2.43077	2.25552	2.257	2.38246	2.35811	2.30941	2.37383	2.51475	2.38686	2.22015	2.32946	2.48554	2.29478	2.41369	2.26408	2.41306	2.40853	2.28078	2.34941	2.413	2.38279	2.30864	2.28894
24786	MICRO.16458.C1	PGSC0003DMB000000035	Pot_ch01	97.88	1658845	1659733	NAD(P)H-quinone oxidoreductase subunit 4L, chloroplastic	3.80142	3.79325	3.8602	3.58577	3.51621	3.70894	3.45611	3.18992	3.88082	3.81955	3.89433	3.67157	3.80571	3.65991	4.10032	3.62574	3.89433	3.69745	3.65947	3.74789	3.86498	3.77715	3.3262	3.62463	3.56132	3.78515	3.19104	3.48386	3.73415	3.6053	3.54516	3.60796	3.76449	4.0326	3.63194	3.80571	3.65901	3.54989	3.72621	3.77362	3.54247	3.6145
24789	MICRO.7107.C5	PGSC0003DMB101000042	Pot_ch05	99.11	836952	837400	Peroxidase 31	2.85459	2.48645	2.65776	2.66278	2.69827	2.77925	2.83299	2.65984	2.61748	2.59889	2.59598	2.65503	2.72685	2.78424	2.52172	2.62868	2.5939	2.60137	2.7375	2.55371	2.54951	2.71902	2.80388	2.61088	2.71841	2.6791	2.68453	2.75679	2.67724	2.76386	2.56601	2.60914	2.63048	2.65805	2.41757	2.59923	2.7404	2.75972	2.57743	2.56215	2.76819	2.69068
24791	bf_swstxxxx_0050f03.t3m.scf	PGSC0003DMB000000198	Pot_ch08	95.63	49201	49044	Serine/threonine-protein kinase	2.70472	1.83898	2.383	2.35354	2.47888	2.4489	2.51527	2.57241	2.1367	2.28977	1.91492	2.45977	2.45854	2.11865	2.0434	2.4886	2.02181	2.40785	2.35658	2.3635	2.24389	2.52581	2.57825	2.29401	2.59468	2.29175	2.36652	2.46782	2.40689	2.43802	2.45767	2.52613	2.39538	2.24829	2.2284	2.34162	2.4202	2.38428	2.11048	2.1873	2.53778	2.61661
24792	MICRO.6312.C1	PGSC0003DMB000000069	Pot_ch05	97.03	1513606	1513874	Potyviral helper component protease-interacting protein 1	2.50103	2.2773	2.45898	2.34938	2.33677	2.29817	2.31699	2.3878	2.29795	2.31464	2.31542	2.40524	2.36326	2.3503	2.46605	2.33189	2.3626	2.26505	2.40653	2.42275	2.39232	2.31364	2.31217	2.26043	2.43918	2.3167	2.40644	2.39892	2.2938	2.28707	2.45364	2.30969	2.3201	2.43644	2.24048	2.41791	2.34842	2.27665	2.3145	2.31491	2.35564	2.46406
24793	MICRO.8052.C1	PGSC0003DMB000000131	Pot_ch11	99.5	248351	247754	Sequence-specific DNA binding / transcription factor	2.10207	1.98147	2.08817	2.06894	2.18553	2.21873	2.31451	2.09273	1.98126	2.03225	2.14223	2.14972	2.23074	2.13527	1.93495	1.96612	2.11497	2.16176	2.1296	2.00002	2.03873	2.2447	2.21945	1.99063	2.11098	2.1732	2.06201	2.19415	2.03549	2.21975	2.1305	2.16126	2.07349	1.96928	1.9688	2.07956	2.18324	2.15359	1.99595	1.95517	2.16753	2.06377
24796	MICRO.4785.C1	PGSC0003DMB000000430	Pot_ch09	97.6	451148	452441	ATP binding protein	2.5576	2.62975	3.18839	2.64546	2.6448	3.18859	3.21379	3.18275	3.16483	2.60088	2.86719	2.56268	3.13381	2.70254	2.60045	2.63995	3.21278	3.19941	2.67944	2.65439	2.69912	3.14238	3.16704	3.19001	2.53487	2.63732	3.12646	3.22413	2.55577	2.52632	3.22608	2.64125	2.5859	2.64401	2.7649	3.19951	3.18415	3.01793	3.19305	2.59562	2.62405	2.51267
24797	MICRO.13853.C1	PGSC0003DMB102000115	Pot_ch09	97.72	36824	37211	CMV 1a interacting protein 2	2.73517	2.27737	2.46496	2.49517	2.49505	2.49698	2.50521	2.46215	2.49143	2.51192	2.3503	2.40805	2.37608	2.61039	2.62734	2.33261	2.54633	2.31629	2.62237	2.46804	2.39933	2.30049	2.40956	2.37848	2.56439	2.46046	2.55558	2.5493	2.31789	2.36899	2.52091	2.39976	2.41529	2.51391	2.46418	2.48213	2.41419	2.44056	2.2854	2.48826	2.43547	2.5756
24802	MICRO.13948.C1	PGSC0003DMB000000284	Pot_ch01	100	808997	808539	Protein kinase family protein	3.23069	3.16947	3.19961	3.31415	3.27542	3.23208	3.24978	3.29817	3.24466	3.27741	3.20552	3.20272	3.23383	3.24314	3.16676	3.26967	3.23059	3.25102	3.28943	3.23345	3.20886	3.17205	3.30411	3.24967	3.32018	3.23878	3.2458	3.24967	3.2589	3.25017	3.26288	3.25803	3.25751	3.25772	3.24571	3.30489	3.23123	3.29424	3.26012	3.27763	3.31339	3.26416
24805	MICRO.13220.C1	PGSC0003DMB000000021	Pot_ch09	98.59	239120	238415	GDP-mannose pyrophosphorylase	2.16445	1.90408	1.96582	1.77596	1.81851	2.07576	2.10885	2.31026	1.99662	1.97332	2.09036	1.82947	2.20384	2.00508	1.96147	2.12599	2.03426	2.096	2.03263	2.0256	2.0442	2.2765	1.9153	2.21979	1.806	2.13047	2.24071	1.8349	2.02705	2.25123	2.08351	2.076	2.20078	1.83181	2.06961	2.127	2.02084	2.08539	1.87124	2.13845	1.797	2.08351
24807	MICRO.17882.C1	PGSC0003DMB000000134	Pot_ch11	98.44	328697	328442	DNA binding protein	3.39505	3.27688	3.39873	3.35211	3.29865	3.39041	3.37195	3.41076	3.29312	3.29633	3.16591	3.32116	3.31512	3.43809	3.3025	3.32555	3.42157	3.30035	3.38498	3.30884	3.03402	3.37129	3.34801	3.43734	3.31547	3.35026	3.33894	3.33768	3.27587	2.88297	3.35014	3.33155	3.27124	3.34975	3.11012	3.32306	3.38749	3.35136	3.41141	3.27835	3.32268	3.30411
24808	SSBN002J13u.scf	Not Unique	#N/A	99.4	14361	13695	Rpi protein	2.66297	2.70633	1.6811	1.6811	1.9871	2.73382	1.70105	1.90173	1.70477	2.79521	2.80942	1.70298	2.68439	2.8585	2.77613	2.80473	1.68256	1.70222	2.68449	1.68228	2.7594	1.86647	2.71818	1.92006	2.71743	2.89283	2.77371	2.74588	2.78885	2.79086	2.73297	2.72158	2.02153	1.67883	1.95152	2.80173	1.95344	1.74053	2.87451	1.90706	2.81102	2.98074
24810	MICRO.4396.C1	PGSC0003DMB000000035	Pot_ch01	98.41	232082	232456	Homology to unknown gene	3.54747	3.0776	3.37286	3.37042	3.46777	3.36773	3.50852	3.23535	3.40412	3.40569	3.05211	3.28759	3.49667	3.40882	3.35607	3.25637	3.21949	3.39724	3.40324	3.39469	3.47483	3.45538	3.50131	3.42127	3.43468	3.43316	3.22791	3.50869	3.33435	3.4436	3.3341	3.37423	3.34482	3.42973	3.02829	3.21737	3.50224	3.47403	3.32531	3.39321	3.4208	3.41917
24811	MICRO.2037.C3	PGSC0003DMB000000577	Pot_ch04	98.93	130726	129328	Hsc70	1.89247	2.34279	2.16216	2.29396	2.0383	2.34052	2.00181	2.34173	2.49487	2.09752	2.4239	2.25085	2.0679	2.27585	2.27571	2.21511	2.40805	2.31795	2.05023	2.32985	2.00564	2.13986	2.2157	2.23744	1.91582	2.24667	2.30202	2.09262	2.58135	2.0728	2.35361	1.94412	2.31851	2.25218	2.72989	1.98628	2.11127	2.26669	2.32719	2.49876	2.73592	2.1414
24815	MICRO.963.C2	PGSC0003DMB000000148	Pot_ch11	99.58	1179336	1179810	Nicastrin	3.33227	3.26534	3.34495	3.20715	3.23158	3.26838	3.29896	3.29449	3.30863	3.34132	3.26774	3.33531	3.25772	3.2906	3.25924	3.32732	3.2402	3.29436	3.35999	3.27751	3.32218	3.29917	3.27869	3.35037	3.3813	3.30782	3.22865	3.26194	3.33039	3.25837	3.31059	3.35432	3.34433	3.33604	3.28529	3.32854	3.26904	3.32353	3.28968	3.37311	3.31428	3.32904
24816	MICRO.12396.C1	PGSC0003DMB000000017	Pot_ch11	99.68	577371	577684	Carboxy-lyase	3.44749	3.97364	3.49335	3.61512	3.57039	3.52179	3.40266	3.5441	3.75945	3.70131	3.91808	3.76767	3.55313	3.51569	3.78307	3.48038	3.53163	3.59817	3.29907	3.6615	3.40737	3.48542	3.50241	3.67571	3.41023	3.63911	3.54497	3.41804	3.58623	3.40213	3.53468	3.45871	3.74273	3.53351	3.8782	3.65722	3.48964	3.57426	3.58376	3.67808	3.45977	3.44879
24817	STMJM73TV	PGSC0003DMB102000141	Pot_ch02	98.71	256341	256884	Nbs-lrr resistance protein	2.07209	2.2566	2.20961	2.18866	2.10014	2.09411	2.11622	2.26918	2.1585	2.16023	2.28064	2.16954	2.05762	2.21689	2.26392	2.17742	2.22821	2.17493	2.06749	2.15508	2.14997	2.16182	2.1296	2.20792	2.14451	2.07926	2.2628	2.11699	2.14872	2.09949	2.15202	2.17347	2.17141	2.14893	2.2054	2.21854	2.11133	2.16954	2.21301	2.1683	2.09351	2.10177
24818	MICRO.15988.C1	PGSC0003DMB000000281	Pot_ch08	97	112857	112260	Glycerate dehydrogenase	2.50644	2.02503	2.05246	2.24087	2.3298	2.28318	2.41466	2.29872	1.75714	2.20548	2.03941	2.14083	2.38185	1.88784	2.72788	1.92215	1.75923	1.88236	2.14089	2.43723	2.36279	1.98738	2.32241	2.17275	2.32418	2.64972	2.11229	2.28785	2.63121	2.45649	2.54474	2.10437	2.25165	2.60204	2.1177	1.99864	1.956	2.48692	2.56677	1.97079	2.50627	2.07697
24822	MICRO.8618.C1	PGSC0003DMB000000201	Pot_ch08	99.11	826425	825530	PnFL-1	2.84125	2.72028	2.82587	2.78017	2.84726	2.85433	2.89129	2.91219	2.84814	2.83904	2.73798	2.85723	2.86129	2.84318	2.88437	2.85614	2.82607	2.83429	2.90446	2.95665	2.96182	2.87865	2.87856	2.90091	2.90626	2.87392	2.84479	2.91904	2.92019	2.90777	2.95615	2.79975	2.85855	2.79681	2.86592	2.84543	2.90763	2.98865	2.88491	2.86413	2.94468	2.85708
24826	MICRO.2091.C1	PGSC0003DMB000000105	Pot_ch01	99.88	1003346	1002535	Phosphomethylpyrimidine kinase	2.98526	3.04073	3.00395	3.00001	3.03117	3.08451	3.0655	2.98747	3.03182	3.04631	3.01333	2.98821	3.07477	3.10864	3.00217	2.98689	2.97871	2.9991	3.02988	3.04598	3.09099	2.98747	3.03581	3.05572	3.07753	3.04081	2.94309	3.06778	3.04262	3.07535	3.01441	3.0208	3.0041	3.04548	2.94445	3.03325	3.09617	2.94851	3.00419	3.01116	3.01087	2.98582
24827	MICRO.12089.C2	PGSC0003DMB000000073	Pot_ch01	98.63	1310913	1311276	DEM2	2.75684	2.85412	2.82717	2.86007	2.75882	2.6858	2.67365	2.89006	2.86041	2.74742	2.90661	2.84843	2.68981	2.84521	2.74082	2.77579	2.88163	2.85207	2.83592	2.823	2.88072	2.83922	2.7136	2.89216	2.75156	2.71139	2.80699	2.68544	2.7874	2.68278	2.73585	2.73663	2.73272	2.79105	2.98747	2.81333	2.71145	2.76734	2.83256	2.8004	2.68837	2.78711
24828	MICRO.9460.C2	PGSC0003DMB000000009	Pot_ch11	100	315909	315490	Triacylglycerol lipase 1	3.31825	3.55238	3.36463	3.4024	3.33717	3.20834	3.29049	3.58089	3.47602	3.57406	3.59639	3.46516	3.27933	3.38902	3.5349	3.31415	3.44075	3.5101	3.29517	3.45411	3.3085	3.26947	3.35187	3.54747	3.40506	3.24634	3.33832	3.27135	3.18258	3.2367	3.47892	3.43526	3.5271	3.35529	3.71667	3.47728	3.38269	3.31154	3.4384	3.51981	3.26032	3.44817
24829	MICRO.1149.C2	PGSC0003DMB000000110	Pot_ch09	98.94	1517190	1516721	Photosystem II reaction center W protein, chloroplastic	2.26381	2.37549	1.87584	2.22058	2.42752	1.96678	1.97722	1.88584	1.96612	2.27041	2.4531	2.20922	1.86012	2.31499	2.35601	2.20467	1.90815	1.86844	2.41348	2.33917	2.39342	1.8525	1.8151	1.93798	1.91005	2.26962	1.93555	1.84902	2.18847	2.36285	2.37689	2.28727	2.19923	2.33222	2.33999	1.94661	1.89599	1.87798	2.15901	2.29179	2.22188	2.09036
24832	MICRO.2545.C1	PGSC0003DMB000000098	Pot_ch01	99.92	1586302	1585097	Transcription factor TCP7	3.51058	3.43873	3.64775	3.55031	3.66432	3.61989	3.59488	3.54747	3.49118	3.61601	3.54037	3.50397	3.63635	3.61197	3.59639	3.5484	3.45192	3.60265	3.50576	3.55617	3.58813	3.68979	3.63239	3.65741	3.55956	3.60661	3.46296	3.64729	3.52159	3.51255	3.60199	3.66997	3.51948	3.58834	3.48005	3.65334	3.62818	3.62639	3.62324	3.53229	3.56307	3.59883
24833	MICRO.6061.C1	PGSC0003DMB000000225	Pot_ch08	99.55	1007291	1007737	AP-2 complex subunit beta-1	3.2524	3.30079	3.37409	3.4317	3.40778	3.37892	3.30923	3.35471	3.35211	3.38628	3.30997	3.3457	3.34742	3.37155	3.33051	3.40116	3.40153	3.39188	3.3516	3.35273	3.34883	3.3833	3.42127	3.39027	3.31765	3.36096	3.37827	3.42931	3.36451	3.3562	3.40311	3.39669	3.42864	3.3703	3.35026	3.41582	3.37297	3.36425	3.41982	3.32005	3.37297	3.35759
24835	cSTB28A20TH	PGSC0003DMB000000158	Pot_ch06	99.39	812292	812784	Dopamine beta-monooxygenase	2.6837	2.58028	2.63995	2.70277	2.65906	2.70107	2.67695	2.6599	2.7213	2.66573	2.6504	2.59684	2.76069	2.6488	2.54577	2.66321	2.67746	2.73517	2.65819	2.65765	2.71226	2.66964	2.67371	2.65759	2.59825	2.6498	2.54924	2.64176	2.70736	2.65473	2.59417	2.68572	2.70907	2.66686	2.64063	2.73239	2.72335	2.71585	2.64746	2.65881	2.68882	2.61981
24836	MICRO.3829.C3	PGSC0003DMB000000290	Pot_ch01	98.73	415698	414515	Protein translocase	3.83393	3.81888	3.82508	3.83786	3.84831	3.84764	3.84011	3.8294	3.81756	3.88977	3.6956	3.8398	3.91687	3.90195	3.77994	3.9276	3.8584	3.87585	3.89319	3.78729	3.8613	3.92843	3.93469	3.78729	3.91967	3.84867	3.7987	3.94729	3.77008	3.84178	3.85954	3.88899	3.93777	3.82807	3.79774	3.89549	3.91884	3.92138	3.86322	3.83069	3.89941	3.81625
24837	cPRO10N24TH	PGSC0003DMB000000073	Pot_ch01	99.1	1751442	1751000	MKS1	2.97047	2.75416	2.86754	2.92451	2.77936	2.88708	2.98996	2.99884	3.07848	2.9741	2.36478	2.92733	2.93873	3.08006	2.82872	2.75983	3.02006	3.04341	2.96192	3.18035	2.83078	3.42419	3.00733	3.06795	3.10579	3.25315	3.0323	2.98152	2.85998	3.03311	3.08646	3.04573	3.15768	2.869	2.79534	2.77773	3.11638	3.10848	3.18839	3.07691	3.02409	3.02956
24840	MICRO.189.C18	PGSC0003DMB000000082	Pot_ch02	99.86	1512600	1510514	Protein TAR1	3.12457	2.75426	2.70511	2.56149	2.60126	2.79489	2.96325	2.66915	2.4928	2.80328	2.78261	2.94475	2.3766	2.92085	2.90446	2.66826	2.74326	2.6791	2.70425	2.55735	2.67929	2.51146	2.63714	2.54477	2.85583	2.74981	2.98408	2.7371	2.60448	2.64341	2.52993	2.65486	2.57204	2.63813	2.85459	2.39313	2.70388	2.42719	2.6912	2.6935	2.83464	2.83895
24843	MICRO.15810.C1	PGSC0003DMB000000055	Pot_ch03	100	159168	159975	Conserved gene of unknown function	2.17162	2.12322	2.13965	2.04673	2.17043	2.18932	2.11977	2.10466	2.09304	2.23323	2.15915	2.16223	2.15405	2.13745	2.16013	2.10519	2.12653	2.17665	2.11791	2.18962	2.18186	2.15549	2.17244	2.14065	2.09783	2.16093	2.03122	2.16274	2.16971	2.12105	2.03941	2.12618	2.16605	2.20236	2.10533	2.22015	2.13032	2.19347	2.16867	2.04357	2.19926	2.18745
24845	MICRO.11858.C1	PGSC0003DMB000000494	Pot_ch08	98.11	222799	223379	Ankyrin protein kinase	3.15285	3.06389	3.23148	3.32767	3.32711	3.39106	3.32077	3.31702	3.26624	3.27857	3.16203	3.3762	3.35113	3.52783	3.12235	3.24663	3.37761	3.1876	3.42143	3.29322	3.37852	3.09071	3.17855	3.48005	3.13077	3.30146	3.14643	3.16773	3.37635	3.32598	3.05668	3.42757	3.17572	3.51789	3.04933	3.53468	3.364	3.3612	3.29564	3.27531	3.51554	3.41609
24847	MICRO.2094.C2	PGSC0003DMB000000215	Pot_ch06	99.2	825690	826314	Eukaryotic translation initiation factor 3 subunit	3.69772	3.64976	3.62345	3.6424	3.56075	3.60004	3.71178	3.64531	3.66364	3.65741	3.84378	3.78729	3.60512	3.67887	3.66835	3.79552	3.61491	3.50416	3.5655	3.51058	3.71667	3.4543	3.6601	3.68344	3.60684	3.54231	3.44345	3.57388	3.81136	3.78755	3.73965	3.79356	3.93083	3.83158	3.84046	3.64507	3.80108	3.82871	3.77037	3.60085	3.82709	3.54731
24848	MICRO.6309.C1	PGSC0003DMB000000580	Pot_ch05	98.14	178216	178056	Nucleic acid-binding, OB-fold	2.72918	2.44267	2.60227	2.61696	2.64875	2.71091	2.85714	2.61192	2.46076	2.58291	2.51247	2.55728	2.65166	2.7127	2.41306	2.53336	2.58149	2.52808	2.6245	2.45779	2.53979	2.69743	2.69902	2.48449	2.69041	2.75384	2.72009	2.66938	2.57038	2.69432	2.51261	2.56467	2.59656	2.48286	2.36961	2.51122	2.67286	2.6533	2.47444	2.53807	2.73974	2.58518
24850	MICRO.1470.C3	PGSC0003DMB000000355	Pot_ch04	98.48	141687	141949	60S ribosomal protein L35	4.24119	2.08379	2.37161	2.47569	2.50803	4.13842	2.38197	2.33261	2.54542	3.98825	3.71405	2.31789	4.16176	4.06643	3.87253	4.05511	2.21725	2.38116	4.20964	2.24894	4.00519	2.69897	4.19186	2.16528	4.1809	4.10755	4.21925	4.23148	4.05821	4.19676	4.02052	4.02203	2.02813	2.14017	2.18055	3.98098	2.71152	4.08375	3.93988	2.28735	4.1546	4.07663
24851	MICRO.15560.C1	PGSC0003DMB101000036	Pot_ch03	99.8	2399609	2399108	Tubulin binding cofactor C	2.22477	2.05527	2.2003	2.12281	2.15841	2.20882	2.14277	2.13249	2.16798	2.20674	2.13802	2.17624	2.19887	2.13005	2.23323	2.10322	2.1438	2.153	2.189	2.17955	2.19718	2.1168	2.14647	2.15106	2.14012	2.20968	1.97648	2.21426	2.18164	2.14763	2.15968	2.12045	2.18204	2.18978	2.13508	2.17159	2.19375	2.1746	2.1877	2.0752	2.18539	2.15952
24852	MICRO.11746.C1	PGSC0003DMB000000092	Pot_ch01	97.91	769583	770203	Gene of unknown function	2.63178	2.97167	2.7569	2.69246	2.92882	2.88475	2.76539	2.77891	2.73621	2.91669	3.06161	2.74139	2.81863	2.91789	2.94052	2.86888	2.88019	2.74082	2.9769	2.91515	2.9493	2.81137	2.91617	2.94851	2.85422	2.87495	2.71848	2.92611	2.94016	2.81703	2.91851	2.86206	2.99832	2.94158	2.84277	2.99971	2.88128	2.74164	2.95752	2.94338	2.92973	2.86719
24854	MICRO.6172.C2	PGSC0003DMB000000172	Pot_ch01	96.29	93849	93446	Lysyl-tRNA synthetase	3.10072	2.90558	3.0418	2.97871	3.03402	3.15481	3.12735	2.92231	3.05872	2.96818	2.84882	2.9102	3.05849	3.11718	2.94424	2.96811	2.99236	3.00345	3.11293	2.85901	3.07117	3.07048	3.05747	2.98346	3.0622	3.06584	2.97871	3.05118	3.04548	3.20432	2.79709	2.93931	2.97206	2.99584	2.7583	2.95108	3.12979	2.95459	3.02049	2.96884	3.04231	2.90661
24856	MICRO.391.C1	PGSC0003DMB000000441	Pot_ch02	100	450942	451581	L24 ribosomal protein	4.53297	4.02646	4.32217	4.27852	4.40634	4.44166	4.52667	4.36748	4.1794	4.28265	3.9395	4.29173	4.39449	4.33713	4.06586	4.33294	4.20163	4.321	4.40945	4.25165	4.25259	4.3931	4.49663	4.23856	4.38923	4.41448	4.4518	4.47566	4.34937	4.49321	4.23578	4.29867	4.25628	4.24444	3.96069	4.2127	4.41997	4.35768	4.29262	4.18549	4.44935	4.3601
24857	MICRO.4768.C1	PGSC0003DMB103000051	Pot_ch04	99.38	339024	338700	CW14 protein	3.21203	3.28118	2.98656	3.0776	3.00667	3.07863	3.01087	3.25699	3.04909	3.1243	3.07919	3.26719	2.97829	3.02956	3.10732	3.1261	3.0847	3.23158	3.03781	3.02255	3.0402	3.11771	3.11442	3.13249	2.95656	3.1277	3.23292	3.09189	2.96229	3.08498	3.11156	3.07504	3.05292	3.03042	3.15576	3.07074	3.17309	3.05327	3.01184	3.14331	2.99343	3.12256
24858	MICRO.2987.C1	PGSC0003DMB000000155	Pot_ch12	99.54	772546	772763	Arginyl-tRNA synthetase	3.31667	3.11219	3.21605	3.19808	3.23836	3.2552	3.27056	3.27335	3.09189	3.1098	3.10855	3.22711	3.40022	3.2539	3.11203	3.23112	3.04416	3.20066	3.31667	3.15997	3.19695	3.33039	3.35349	3.28011	3.19733	3.29865	3.21508	3.3358	3.24708	3.28411	3.13605	3.20552	3.22422	3.17664	3.11744	3.17195	3.30478	3.26127	3.3457	3.04909	3.32723	3.2302
24859	bf_ivrootxx_0012g10.t3m.scf	PGSC0003DMB000000004	Pot_ch02	91.78	3638458	3638596	--	2.45913	2.3985	2.59409	2.46923	2.27935	2.64482	2.6452	2.42216	2.59056	2.46887	2.46385	2.39323	2.62975	2.32906	2.38165	2.48297	2.4769	2.78663	2.36975	2.34127	2.43484	2.79025	2.67516	2.51321	2.66933	2.36357	2.5476	2.61975	2.38496	2.43441	2.29437	2.40382	2.3314	2.38505	2.21839	2.42737	2.656	2.52575	2.37343	2.44359	2.33211	2.44448
24860	BF_TUBSXXXX_0051A06_T3M.SCF	No Significant Hit	#N/A	NA	NA	NA	S-adenosylmethionine decarboxylase beta chain	4.38173	4.3266	4.31596	4.43316	4.24203	4.49155	4.3931	4.48221	4.45335	4.54652	4.45817	4.51795	4.318	4.50898	4.65736	4.37943	4.49497	4.40945	4.45057	4.3931	4.38923	4.37817	4.42842	4.4036	4.46589	4.37675	4.48046	4.42421	4.47566	4.35399	4.38173	4.36395	4.66023	4.50898	4.31157	4.53099	4.25165	4.50696	4.44935	4.51428	4.41592	4.48815
24863	MICRO.10570.C1	PGSC0003DMB000000355	Pot_ch04	97.82	103195	103651	Spliceosomal protein sap	2.65558	2.41566	2.51321	2.59486	2.6187	2.56847	2.66435	2.62961	2.47454	2.45953	2.42397	2.61948	2.52594	2.53863	2.33522	2.52502	2.44772	2.5804	2.6353	2.51527	2.45572	2.61039	2.59102	2.46923	2.58817	2.48261	2.51612	2.62378	2.43383	2.58979	2.4798	2.51338	2.54577	2.50395	2.43449	2.56711	2.6153	2.54785	2.25733	2.51906	2.58944	2.53035
24864	bf_suspxxxx_0038e04.t3m.scf	PGSC0003DMB000000248	Pot_ch05	97.17	249863	250074	Alpha-L-fucosidase 2	2.81339	2.40672	2.79716	2.73329	2.86129	2.78098	2.83592	2.82817	2.69319	2.78148	2.16905	2.93547	2.83429	2.74704	2.58846	2.75882	2.68978	2.97227	2.75903	2.80032	2.7487	2.89551	2.90973	2.79601	2.82551	2.78275	2.79514	2.90368	2.74504	2.79273	2.812	2.87535	2.80579	2.67546	2.56798	2.82289	2.95323	2.80803	2.65541	2.78336	2.86502	2.8087
24865	MICRO.169.C3	PGSC0003DMB000000093	Pot_ch03	98.06	452264	451905	Nam 1	3.6806	3.62888	3.68158	3.63282	3.60839	3.49633	3.58717	3.56954	3.64197	3.646	3.81722	3.7888	3.54056	3.56016	3.7049	3.63147	3.70667	3.74297	3.5152	3.80021	3.76916	3.73415	3.65762	3.6956	3.58414	3.66566	3.58535	3.67494	3.738	3.50184	3.57523	3.48706	3.50718	3.72863	3.60574	3.86571	3.54571	3.60045	3.60621	3.50077	3.63414	3.71596
24866	MICRO.14754.C1	PGSC0003DMB000000139	Pot_ch07	99.19	51819	52934	Ubiquitin carrier protein	2.67498	1.96582	2.39475	2.33574	2.50471	2.54076	2.50803	2.42511	2.17147	2.33871	2.01494	2.31795	2.46295	2.32622	2.16023	2.3576	2.01112	2.40524	2.4928	2.30456	2.27917	2.50157	2.58781	2.24271	2.5517	2.48069	2.42857	2.64125	2.29977	2.52987	2.40039	2.41577	2.41616	2.3298	2.05571	2.23542	2.44991	2.42136	2.06644	2.25194	2.60535	2.39647
24868	BF_TUBSXXXX_0055D11_T3M.SCF	No Significant Hit	#N/A	NA	NA	NA	Calmodulin	2.91715	2.7127	1.70316	2.50415	1.72033	2.95686	2.61375	2.5998	1.71404	2.46725	1.797	2.65641	2.57723	2.82587	1.71044	1.71574	1.74389	1.73252	2.87078	1.7256	3.1381	1.72102	1.87944	1.73294	1.70019	1.70934	1.75141	1.72411	2.59348	2.80449	1.68635	3.06024	2.37347	2.95917	2.73251	3.23953	1.76874	2.42237	1.71713	2.52379	2.56779	3.05872
24870	bf_mxflxxxx_0050h10.t3m.scf	PGSC0003DMB000000101	Pot_ch11	99.37	1014365	1014207	Magnesium transporter protein	2.58028	2.79496	2.73572	2.4973	2.45634	2.64796	2.58032	2.53802	2.67151	2.67162	2.69925	2.68829	2.63657	2.73359	2.53114	2.62219	2.70138	2.73077	2.56134	2.43411	2.83117	2.74082	2.62139	2.70478	2.60893	2.6231	2.40853	2.52211	2.68973	2.70048	2.46775	2.62081	2.65411	2.59111	2.55276	2.6946	2.65089	2.50686	2.86787	2.55419	2.48444	2.47454
24875	MICRO.18033.C1	PGSC0003DMB000000515	SL2.10ch10	100	175555	176213	--	2.68646	3.01431	2.72526	3.42619	2.76134	2.43359	2.50177	3.0847	2.74837	2.85186	2.68135	3.12099	3.0973	3.08821	3.44783	3.07877	2.78934	2.7874	2.75325	3.21636	2.71447	2.94606	2.80942	3.01641	3.01998	3.01392	3.26258	2.80241	2.49845	2.63566	3.25219	2.97265	2.97311	3.47357	3.06228	2.82306	2.44423	3.50734	3.34455	2.70845	3.02721	2.88186
24876	BF_TUBSXXXX_0056A09_T3M.SCF	PGSC0003DMB101000060	Pot_ch01	100	668937	669161	--	3.00934	3.00145	2.67708	2.69186	2.55081	2.56374	2.5517	2.44934	2.49213	2.76968	2.72148	2.76266	2.46039	2.80365	2.94468	2.46916	2.75084	2.44881	2.50103	2.52679	2.53756	2.55051	2.51505	2.6219	2.90121	2.7068	2.93447	2.68712	2.55522	2.50827	2.40604	2.40672	2.64796	2.6511	2.76305	2.48085	2.5078	2.57117	2.66832	2.46662	2.55183	2.75608
24877	MICRO.12514.C2	PGSC0003DMB000000032	Pot_ch04	100	1068599	1068785	Protein RCC2	2.45402	2.137	2.29299	2.22212	2.31775	2.4471	2.35958	2.20399	2.21915	2.28311	2.10769	2.31357	2.49223	2.28516	2.19707	2.28373	2.24318	2.37937	2.42184	2.25894	2.42247	2.53979	2.3335	2.23179	2.3467	2.39892	2.24925	2.41278	2.34851	2.35188	2.32531	2.27507	2.26861	2.25476	2.11429	2.28257	2.33066	2.34462	2.27185	2.20844	2.35567	2.30335
24878	MICRO.8346.C1	PGSC0003DMB000000008	Pot_ch10	98.97	2748125	2748319	Heme-binding, chloroplastic	2.4553	3.08313	2.5991	2.74326	2.70857	2.82109	2.34612	2.50409	2.69847	2.95188	3.11781	2.62329	2.6918	2.55208	2.9794	2.34385	2.61798	2.58781	2.47787	2.59144	2.70829	2.30585	2.39571	2.64937	2.40242	2.59486	2.62622	2.36848	2.50395	2.61586	2.82587	2.5172	2.63961	2.80858	2.852	2.83532	2.66135	2.4769	2.46144	2.68755	2.44249	2.44298
24879	MICRO.3070.C1	PGSC0003DMB000000092	Pot_ch01	99.69	1795307	1795961	Heat shock protein DnaJ	3.4436	3.3813	3.29666	3.34332	3.28596	3.31187	3.36212	3.28149	3.34631	3.42392	3.48386	3.40803	3.22608	3.22808	3.35378	3.22434	3.33616	3.35529	3.2597	3.30478	3.27956	3.26957	3.36963	3.29837	3.318	3.34022	3.24926	3.26235	3.24571	3.23769	3.20564	3.29656	3.28455	3.32854	3.3684	3.32031	3.26471	3.26042	3.31954	3.25102	3.29145	3.31667
24880	MICRO.18158.C1	PGSC0003DMB000000409	Pot_ch09	97.72	517450	517796	Eukaryotic initiation factor	2.82044	2.70528	2.75645	2.68453	2.66195	2.76648	2.8189	2.78607	2.63838	2.70262	2.65166	2.79072	2.70883	2.67418	2.65148	2.73916	2.62566	2.72451	2.67011	2.6649	2.64655	2.77936	2.80397	2.76151	2.73306	2.7739	2.66686	2.67321	2.73821	2.79154	2.66472	2.74276	2.77885	2.73071	2.55965	2.7375	2.80405	2.78607	2.74976	2.72554	2.77788	2.71257
24881	MICRO.106.C2	PGSC0003DMB000000040	Pot_ch03	96.91	492867	493966	Pectinesterase	3.68394	3.54318	3.86094	3.79713	3.80821	3.51669	3.85237	3.6947	3.54267	3.70872	3.0032	4.01822	3.84976	3.71525	3.49069	3.84313	3.54022	3.91408	3.88222	3.99504	3.98451	3.99143	3.82472	3.6759	3.5066	3.84346	3.90562	3.87627	3.58156	3.66102	3.83608	4.0761	3.88038	3.78571	3.4672	4.0046	3.80304	3.84281	3.6022	3.59223	3.81395	4.01694
24886	MICRO.6426.C1	PGSC0003DMB000000053	Pot_ch09	99.7	1983653	1983987	Conserved gene of unknown function	3.39655	3.15423	2.88867	3.12151	3.15175	2.86257	3.26859	3.28	3.25454	3.53282	3.40803	3.16262	3.1052	3.44509	3.1958	3.16851	3.32193	3.22915	3.43935	3.39764	3.22496	2.84992	3.01441	3.35086	3.27674	3.19778	3.27508	2.89113	3.20272	3.33805	3.25979	3.45379	3.48776	3.13961	3.41817	3.2455	3.211	3.30391	2.92806	3.48882	3.22077	3.4494
24888	bf_stolxxxx_0057g04.t3m.scf	PGSC0003DMB000000550	Pot_ch06	91.58	77367	77553	40S ribosomal protein S7	4.38064	3.98392	4.26008	4.26271	4.29173	4.34707	4.37943	4.25071	4.18249	4.215	3.93083	4.1727	4.35522	4.23934	4.04072	4.29262	4.14268	4.19753	4.318	4.16776	4.17119	4.41182	4.43152	4.20614	4.33828	4.33598	4.28047	4.37943	4.27852	4.38173	4.18249	4.25165	4.16551	4.164	3.88222	4.17577	4.33294	4.2297	4.27047	4.1727	4.30643	4.32527
24891	MICRO.11979.C1	PGSC0003DMB000000150	Pot_ch06	98.87	1316528	1316793	Fiber protein Fb19	3.55956	3.88899	3.75977	3.75795	3.68693	3.6466	3.63329	3.8424	3.78079	3.80796	3.88688	3.80987	3.53301	3.76119	3.83749	3.7267	3.88339	3.80269	3.73553	3.72068	3.68394	3.58577	3.66951	3.78359	3.69029	3.77715	3.81045	3.61685	3.63282	3.5484	3.88936	3.77303	3.80735	3.78143	3.8606	3.74042	3.61069	3.66338	3.90519	3.82544	3.65854	3.74146
24892	MICRO.8357.C1	PGSC0003DMB101000020	Pot_ch02	100	917441	917095	Conserved gene of unknown function	2.51122	2.50339	2.45119	2.41707	2.4631	2.33811	2.35317	2.37185	2.45666	2.39914	2.41466	2.50783	2.40267	2.44853	2.52301	2.43596	2.42357	2.31637	2.45915	2.39763	2.42771	2.36599	2.30585	2.42002	2.48336	2.39757	2.4812	2.34326	2.19558	2.20259	2.47218	2.4531	2.50148	2.43767	2.54972	2.52655	2.29951	2.4105	2.49989	2.45224	2.4566	2.33561
24894	MICRO.5876.C2	PGSC0003DMB000000497	Pot_ch03	97.95	48941	49282	MON1	2.90136	2.88449	2.92679	2.86867	2.90748	2.87208	2.89612	2.86335	2.88715	2.94007	2.87561	2.92956	2.89283	2.92361	2.91256	2.95961	2.8731	2.86703	2.94836	2.92346	2.95168	2.89042	2.91447	2.92095	2.89678	2.91276	2.88893	2.90274	2.94424	2.89627	2.88575	2.88899	2.92184	2.92785	2.85695	2.81742	2.92625	2.92302	2.9104	2.84484	2.91784	2.90098
24899	MICRO.11311.C1	PGSC0003DMB000000017	Pot_ch11	99.01	628347	628650	Pleckstrin homology (PH) domain-containing protein / lipid-binding START domain-containing protein	3.03598	3.08066	3.21971	2.95317	3.0983	2.86667	2.96097	2.91312	3.11148	2.98605	3.13408	3.02711	3.12617	3.04816	3.13969	3.20037	3.24729	3.13775	3.11062	3.09783	3.09064	2.96213	2.9837	3.1624	3.10546	3.0323	3.12862	3.02542	3.06451	2.88302	3.19383	2.83104	3.00402	3.05292	3.06483	2.88782	3.05067	2.91234	3.17276	3.0974	3.06528	2.77309
24900	MICRO.318.C1	PGSC0003DMB000000631	SL2.10ch11	99.54	131521	131949	Eukaryotic initiation factor 4A-3	4.01188	3.82472	3.88377	3.88857	3.89703	3.91083	3.98	3.90355	3.85378	3.87067	3.83039	3.85016	3.90722	3.8826	3.76855	3.9144	3.87701	3.87963	3.94645	3.84764	3.91325	3.94729	3.9579	3.85662	3.93469	3.89175	3.95401	3.95453	3.8782	3.92549	3.90313	3.8733	3.84867	3.8398	3.7882	3.76256	3.89433	3.88603	3.81193	3.82709	3.93207	3.89391
24901	POCB934TP	PGSC0003DMB000000268	Pot_ch03	99.2	867950	867328	Succinate dehydrogenase subunit 3	3.51255	3.51436	3.6299	3.54551	3.45132	3.54302	3.26808	3.26604	3.58011	3.53022	3.48104	3.45118	3.56892	3.60387	3.81395	3.43241	3.61089	3.36674	3.43948	3.35456	3.34521	3.27022	3.25762	3.22443	3.65133	3.64845	3.50641	3.34396	3.3097	3.25772	3.32732	3.2536	3.48882	3.7222	3.66409	3.56872	3.237	3.40464	3.35722	3.5446	3.44834	3.57802
24908	MICRO.14734.C1	PGSC0003DMB102000083	Pot_ch02	96.3	1191861	1192203	WD-repeat protein	2.41401	2.22406	2.27208	2.16204	2.3489	2.29147	2.5056	2.17487	2.25216	2.11349	2.38762	2.34526	2.33271	2.39688	2.18019	2.32486	2.31928	2.19563	2.37204	2.16389	2.15128	2.29345	2.29281	2.33469	2.45412	2.34316	2.3155	2.26301	2.22777	2.21177	2.34194	2.25046	2.35133	2.26636	2.2817	2.29431	2.27046	2.20968	2.27488	2.31835	2.40173	2.10994
24910	MICRO.17597.C1	PGSC0003DMB000000132	Pot_ch08	97.16	701389	702194	Ankyrin repeat-containing protein	2.05813	2.12524	2.08991	2.33793	1.99229	2.09553	2.0753	2.1797	2.07539	2.06919	2.36572	2.0431	2.10725	2.11519	2.185	2.08508	2.17674	2.04843	2.08603	2.10588	2.02413	2.03002	2.12965	2.12033	2.06219	2.02955	2.11008	2.04984	2.10779	2.16746	2.15977	2.02479	2.11934	2.08469	2.13515	2.13527	2.06644	2.21228	2.05827	2.22989	2.14896	2.02379
24911	MICRO.4769.C2	PGSC0003DMB000000150	Pot_ch06	97.87	237030	237779	DNA-directed RNA polymerases I, II, and III subunit RPABC5	2.19431	2.10309	2.22083	2.19617	2.25775	2.16135	2.23844	2.09642	2.2479	2.05541	2.14811	2.11812	2.14495	2.10508	2.23793	2.04612	2.2552	2.22685	2.2771	2.13875	2.17284	2.17141	2.0934	2.07098	2.27178	2.17856	2.17272	2.05595	2.0593	2.23228	2.12926	2.23179	2.16389	2.21553	2.01797	2.29619	2.08194	2.3053	2.20858	2.0131	2.13942	2.02153
24912	MICRO.4462.C1	PGSC0003DMB000000179	Pot_ch04	99.48	534324	533559	--	2.16982	2.56364	2.5982	2.14017	2.41515	2.22205	2.30287	2.17847	2.47218	2.11992	2.113	2.38745	2.33598	2.24181	2.10508	2.24488	2.46651	2.3757	2.2349	2.1826	2.50693	2.41926	2.18308	2.47838	2.22388	2.08727	2.10567	2.21866	2.29212	2.1693	2.24916	2.16809	2.4003	2.35576	2.48311	2.34747	2.39268	2.1826	2.26608	2.24448	2.32077	2.05296
24919	SSBN003D17u.scf	PGSC0003DMB000000478	Pot_ch12	99.04	234978	235496	Uncharacterized mitochondrial protein AtMg01110	2.30915	2.10641	2.01907	2.04053	2.0869	2.17541	2.11197	2.16544	2.05995	2.3548	2.59311	2.07688	2.47477	2.39694	2.48599	2.36572	2.17886	2.02233	2.25584	2.12973	2.31107	2.07625	2.10959	2.03097	2.39757	2.31364	2.16286	2.18814	2.22022	2.20521	1.99415	2.18565	2.003	2.13811	2.17011	2.23159	1.99007	2.1344	2.0256	2.05995	2.14065	2.35641
24921	MICRO.10354.C1	PGSC0003DMB000000215	Pot_ch06	97.41	606628	606934	Hydrolase	2.77831	2.66686	2.71662	2.71841	2.75084	2.71812	2.75789	2.77093	2.74095	2.74164	2.69191	2.6929	2.73517	2.70713	2.61661	2.69574	2.73944	2.81004	2.73405	2.74095	2.78919	2.76566	2.78175	2.77429	2.77377	2.68783	2.76883	2.79427	2.69264	2.76034	2.75052	2.76875	2.7513	2.72041	2.58307	2.74472	2.79984	2.79364	2.78396	2.65343	2.73916	2.72308
24922	MICRO.9308.C1	PGSC0003DMB000000288	Pot_ch01	99.35	395675	395366	Protein kinase APK1B, chloroplast	2.4917	2.66356	2.61276	2.6032	2.58548	2.46439	2.52908	2.57835	2.47746	2.63515	2.81823	2.52849	2.45405	2.54297	2.68712	2.55137	2.47923	2.62442	2.36873	2.58224	2.55376	2.52431	2.56804	2.6504	2.41634	2.58693	2.47894	2.50542	2.51627	2.48404	2.56489	2.60694	2.51742	2.63714	2.53569	2.73476	2.61957	2.55032	2.6187	2.62659	2.39669	2.5402
24923	MICRO.6500.C1	PGSC0003DMB000000032	Pot_ch04	98.8	1236804	1236471	Conserved gene of unknown function	2.82841	2.9118	2.89194	2.90707	2.85534	3.00225	2.90189	2.88072	2.97119	2.94424	2.95786	2.92854	3.00298	2.90589	2.96742	2.87675	2.93782	2.89268	2.76995	2.85985	2.83847	2.98042	2.91568	2.96097	2.91379	2.95288	2.67868	2.85231	2.96742	2.88775	2.80741	2.88431	2.80611	2.86278	2.8294	2.94007	2.93675	2.88628	2.99592	2.87691	2.85512	2.87769
24928	STMDS60TV	PGSC0003DMB000000632	SL2.10ch04	98.33	153774	154192	Uncharacterized mitochondrial protein AtMg01110	2.51126	2.08389	2.21301	2.16605	2.40453	2.31542	2.24672	2.07759	2.17385	2.22531	2.2637	2.16227	2.83078	2.28252	2.57987	2.30742	2.14753	2.15756	2.40054	2.31723	2.066	2.1138	2.19498	2.01112	2.50995	2.42574	2.12463	2.26704	2.10792	2.13745	2.06547	2.14516	2.19438	2.19698	2.25988	2.18491	2.28845	2.24952	2.09882	2.23175	2.37928	2.41262
24931	MICRO.3612.C2	PGSC0003DMB000000210	Pot_ch05	94.64	306709	306488	Nuclease	3.3793	3.25709	3.30804	3.39774	3.39873	3.33227	3.34811	3.42665	3.25273	3.31378	3.25573	3.32077	3.33931	3.28149	3.24283	3.37335	3.18203	3.34421	3.31534	3.28968	3.31198	3.30503	3.44554	3.34617	3.36438	3.31811	3.26569	3.41283	3.36526	3.35391	3.40765	3.40168	3.34938	3.34179	3.27247	3.32767	3.39574	3.41426	3.27857	3.33592	3.40506	3.38159
24933	MICRO.16109.C1	No Significant Hit	#N/A	NA	NA	NA	--	2.59134	1.66976	2.45959	2.42937	2.50686	2.48088	2.04996	2.57074	1.90487	1.94847	2.59518	1.72487	2.40272	1.9944	1.72299	1.7085	2.01782	1.90363	2.56561	2.47642	1.92361	1.69305	2.52679	2.55175	2.5535	2.50969	1.91793	2.49671	2.45288	2.46392	2.4714	1.88939	1.93046	2.42693	2.54815	2.49643	1.90303	1.9978	2.60121	1.90173	2.53194	1.93586
24934	MICRO.2391.C1	PGSC0003DMB000000114	Pot_ch12	95.9	309050	308615	Photosystem II 5 kDa protein, chloroplastic	3.11627	2.74874	2.76995	2.89605	2.80173	2.92671	2.88337	2.7379	3.01812	2.98628	2.89328	2.99798	2.93251	2.96803	3.07039	2.99393	2.91342	2.90633	3.01901	2.93432	2.79776	2.72009	2.69005	2.83152	3.01647	2.92919	2.86378	2.77296	2.76206	2.69743	2.89006	2.75332	2.91365	2.84297	3.00707	2.93415	2.95561	2.73272	2.81399	2.76301	2.77796	3.05008
24936	MICRO.1890.C1	PGSC0003DMB000000331	Pot_ch12	97.29	418101	418726	Endo-beta-1,4-glucanase	3.1318	3.14069	2.77613	3.00106	2.88276	2.85298	2.78168	3.1152	3.09512	2.68572	2.59144	3.12053	3.01836	3.17432	3.05268	3.10476	3.26462	3.26012	3.04755	3.10572	2.94243	2.98096	3.00264	3.17542	3.09318	3.2039	3.09462	3.01641	2.79373	3.09494	2.92338	3.2537	3.06804	3.11763	2.8323	3.24915	2.8884	3.05259	3.30166	3.10617	3.15694	3.08338
24937	MICRO.10526.C2	PGSC0003DMB000000148	Pot_ch11	99.13	158630	159317	ARF GTPase activator	2.99947	3.23847	3.04958	3.11825	3.08346	3.01946	3.00994	3.14379	3.08307	3.13161	3.1708	3.16802	2.97545	3.0607	3.20715	3.05118	3.03275	3.13046	3.04121	3.07321	3.03426	2.99638	3.08242	3.2323	3.00217	3.07344	3.0989	3.02453	3.02333	3.01777	3.13978	3.14604	3.1654	3.14185	3.1652	3.16879	3.05937	3.09783	3.10106	3.13716	3.09303	3.11257
24939	MICRO.16881.C1	PGSC0003DMB000000032	Pot_ch04	100	1053103	1053365	Cell growth defect factor 2	3.2458	3.13995	3.10072	3.14358	3.26042	3.08839	3.1624	3.24562	3.0282	3.1874	3.07314	3.25658	3.10944	3.15302	3.12411	3.18899	3.10141	3.11664	3.14794	3.16416	3.16591	3.17475	3.18682	3.11055	3.21371	3.10897	3.23878	3.24622	3.11735	3.07248	3.17895	3.14097	3.10512	3.02682	3.15374	3.11309	3.17914	3.15777	3.13101	3.0982	3.15167	3.18566
24941	MICRO.11466.C1	PGSC0003DMB000000095	Pot_ch01	99.24	515178	514784	Ccr4-not transcription complex	2.98189	2.83579	2.92806	2.86124	2.83104	2.90942	2.81156	2.77573	2.86546	2.89523	2.89171	2.85141	2.88099	2.91934	2.88708	2.77936	2.92837	2.87812	2.9129	2.76698	2.7982	2.6975	2.83429	2.85222	2.92927	2.87619	2.76013	2.86129	2.79876	2.81643	2.74202	2.81683	2.91453	2.91653	2.81558	2.98233	2.83969	2.89887	2.93244	2.77342	2.83397	2.84867
24944	MICRO.14593.C1	PGSC0003DMB000000189	Pot_ch04	98.9	941878	940696	Type-b response regulator	2.94445	2.8508	3.024	2.86014	2.94403	2.97211	2.96105	2.94762	2.88475	2.82921	2.75201	3.01191	2.96206	3.03828	2.75084	2.9539	3.03292	3.049	3.05597	2.7966	3.05944	3.01654	2.9433	2.91506	2.95631	2.96892	2.91321	2.9704	3.02711	2.94214	2.83706	2.80565	2.88966	2.88914	2.84626	2.94627	3.04144	2.9372	3.01998	2.91002	3.02064	2.76487
24945	MICRO.4375.C1	PGSC0003DMB102000208	Pot_ch06	97.48	285333	285648	Ribosomal protein L19	4.34578	4.10954	4.22553	4.22713	4.28146	4.28573	4.31265	4.28669	4.1727	4.2736	4.00251	4.31888	4.34355	4.25349	4.03534	4.31157	4.26954	4.33932	4.22393	4.20342	4.22308	4.34835	4.36983	4.2437	4.29375	4.31596	4.23393	4.35768	4.33932	4.35154	4.17352	4.26181	4.25446	4.19826	4.06707	4.20431	4.33828	4.20802	4.31491	4.21925	4.34134	4.29588
24946	BF_TUBSXXXX_0050F12_T3M.SCF	PGSC0003DMB000000669	Pot_ch07	94.91	118872	119205	--	2.22945	2.3298	2.31068	2.26392	2.38964	2.18606	2.01407	2.14624	2.22984	2.25374	2.46775	1.98756	2.35013	2.25998	2.21066	1.99125	2.2245	2.164	2.09628	2.0679	2.11429	2.28318	2.22404	1.9576	2.35154	2.34059	2.30354	2.29834	2.17338	2.14199	2.21407	2.14205	2.20425	2.38861	2.09273	2.38629	2.07406	2.3757	2.22773	2.32791	2.2157	2.15714
24949	bf_swstxxxx_0037f04.t3m.scf	PGSC0003DMB000000483	Pot_ch08	92.74	51294	51580	Methionyl-tRNA synthetase	2.79204	2.30882	2.60886	2.47649	2.45045	2.60218	2.52632	2.38941	2.61863	2.63522	2.27191	2.44735	2.47248	2.42944	2.62074	2.55243	2.46853	2.72533	2.43099	2.58383	2.52709	2.51232	2.63796	2.46168	2.43822	2.70857	2.49304	2.6722	2.48208	2.74026	2.5226	2.43288	2.61088	2.46358	2.28483	2.46039	2.52008	2.60571	2.54996	2.58007	2.50114	2.37719
24951	cSTB10G5TH	PGSC0003DMB000000032	Pot_ch04	100	264071	263821	Hemolysin	2.30106	2.21924	2.26538	2.27287	2.22767	2.23445	2.27921	2.24205	2.27492	2.32985	2.27041	2.35161	2.25954	2.21906	2.32238	2.24277	2.28746	2.37675	2.23883	2.29951	2.31939	2.28161	2.22406	2.1867	2.257	2.30249	2.21911	2.22937	2.24448	2.19643	2.23257	2.25623	2.29147	2.28991	2.24052	2.35199	2.2107	2.22519	2.25739	2.28617	2.27921	2.27809
24954	MICRO.10709.C1	PGSC0003DMB102000010	Pot_ch01	97.23	3281552	3282020	Gtpase activating protein	2.6611	2.54406	2.68604	2.73388	2.60435	2.60303	2.56328	2.61033	2.79996	2.67884	2.37161	2.64679	2.72857	2.72054	2.62081	2.7038	2.88222	2.80347	2.63627	2.6997	2.77237	2.7493	2.73696	2.62195	2.58255	2.64823	2.52703	2.72087	2.80573	2.67947	2.66061	2.59975	2.60711	2.74246	2.43455	2.71689	2.72554	2.71835	2.7795	2.56847	2.7706	2.69503
24955	MICRO.12191.C2	PGSC0003DMB000000047	Pot_ch07	94.98	207572	207355	Diacylglycerol kinase, alpha	2.96029	3.36023	3.32169	3.10963	3.23606	3.07238	3.04714	3.13906	3.03149	3.29917	3.38561	3.21654	3.10212	3.3113	3.18701	3.16053	3.08161	3.09791	3.09803	3.08451	3.17572	3.10393	3.23483	3.20766	3.15222	3.07172	3.11228	3.24521	3.25454	3.20954	3.12547	3.2673	3.27911	3.26372	3.20261	3.19572	3.16369	3.17186	3.20987	3.19133	3.23535	3.09121
24957	MICRO.6566.C1	PGSC0003DMB000000105	Pot_ch01	98.44	481169	481423	Small GTP-binding protein	2.85207	2.69104	2.69912	2.72096	2.71192	2.70284	2.57113	2.65343	2.78261	2.7795	2.76689	2.81475	2.65906	2.69986	2.96982	2.66262	2.79412	2.65343	2.60773	2.58636	2.69341	2.57653	2.69399	2.60544	2.6905	2.60578	2.5909	2.67532	2.63154	2.54852	2.67636	2.72989	2.71396	2.71774	2.66644	2.89984	2.65863	2.70809	2.62546	2.73405	2.6004	2.70829
24958	bf_mxlfxxxx_0056b04.t3m.scf	PGSC0003DMB000000335	Pot_ch08	98.47	456469	456274	Conserved gene of unknown function	2.16457	2.24644	2.18524	2.39342	2.17046	2.23751	2.35968	2.29016	2.21542	2.1907	2.21585	2.32748	2.15799	2.25389	2.26126	2.2128	2.19182	2.14556	2.38695	2.22216	2.19234	2.16296	2.21955	2.28217	2.30949	2.23138	2.2964	2.21979	2.31587	2.35589	2.25027	2.17467	2.28299	2.17388	2.21641	2.29437	2.40222	2.40285	2.26222	2.35851	2.24585	2.22135
24962	MICRO.5287.C1	PGSC0003DMB000000277	Pot_ch01	99.61	297383	297639	Conserved gene of unknown function	2.70713	2.71369	2.63554	2.66485	2.59288	2.63084	2.64871	2.66498	2.67202	2.66446	2.77229	2.77237	2.59265	2.64113	2.67087	2.63546	2.63067	2.69439	2.54176	2.59236	2.61668	2.63603	2.69853	2.70015	2.63803	2.62114	2.58496	2.59457	2.65594	2.60852	2.61572	2.64672	2.66236	2.61319	2.64392	2.73009	2.65529	2.63053	2.71464	2.70061	2.6414	2.62486
24964	STMDI02TV	PGSC0003DMB000000180	Pot_ch06	99.07	664777	664132	Thioredoxin II	2.96136	3.01836	2.97242	2.86107	3.07152	3.29529	3.29506	2.93135	2.92067	3.13747	2.8637	2.85886	3.21617	3.29494	2.86325	3.08327	3.00482	2.84867	3.28478	2.78911	2.87691	2.96931	3.30827	3.09189	2.99079	3.03353	3.02222	3.3192	3.16655	2.93533	2.79181	2.78103	2.8379	2.82556	2.82081	2.96182	3.24612	2.88562	2.92573	2.98175	3.2553	3.12338
24967	bf_arrayxxx_0023d07.t7m.scf	PGSC0003DMB000000226	Pot_ch04	99.16	446163	445687	YEATS domain-containing protein	2.78552	2.39989	2.67333	2.67304	2.75761	2.78308	2.85644	2.67467	2.57653	2.69799	2.30721	2.62577	2.78784	2.75761	2.64779	2.76436	2.53942	2.63995	2.66291	2.64579	2.7127	2.76418	2.77009	2.64727	2.70951	2.73827	2.56719	2.7938	2.71709	2.72747	2.63746	2.72774	2.67836	2.61386	2.36969	2.64331	2.86844	2.73345	2.65805	2.61572	2.75005	2.75524
24968	MICRO.16270.C1	PGSC0003DMB101000609	Pot_ch05	100	5138	5501	Isopenicillin N epimerase	2.34349	2.22707	2.12973	2.36561	2.3127	2.11958	2.32719	2.44421	2.2268	2.24401	2.26381	2.34735	2.14267	2.25572	2.27119	2.33424	2.26937	2.33078	2.33078	2.25313	2.29848	2.40531	2.35327	2.27236	2.28007	2.1709	2.35484	2.3662	2.23636	2.21011	2.38574	2.33291	2.38743	2.24457	2.31542	2.32692	2.2885	2.28617	2.35612	2.34385	2.26335	2.35469
24969	MICRO.16834.C1	PGSC0003DMB000000048	Pot_ch08	99.66	848124	847234	Zinc finger CCCH-type containing 13	2.4064	2.3396	2.34938	2.35893	2.35986	2.43094	2.35323	2.35845	2.38505	2.44934	2.44174	2.33388	2.40889	2.44857	2.29242	2.26973	2.36725	2.40876	2.36326	2.32355	2.41602	2.30106	2.36709	2.34486	2.34117	2.37998	2.25464	2.38529	2.36309	2.32418	2.35281	2.35446	2.38587	2.38377	2.39634	2.40616	2.37044	2.40945	2.4189	2.2945	2.4054	2.3511
24971	MICRO.8840.C1	PGSC0003DMB102000010	Pot_ch01	97.66	2483462	2483760	Jasmonic acid-amino acid-conjugating enzyme	2.15085	2.66769	2.36608	2.23163	2.21002	2.19734	2.16508	2.22316	2.35382	2.38209	2.52889	2.34529	2.39608	2.22902	2.31075	2.35542	2.37695	2.46144	2.25259	2.33362	2.47397	2.47097	2.22141	2.4693	2.17393	2.3137	2.22826	2.19206	2.31921	2.21814	2.36163	2.29858	2.37091	2.30585	2.4812	2.46368	2.20728	2.16959	2.6604	2.2894	2.20379	2.15841
24972	bf_mxlfxxxx_0067d11.t3m.scf	PGSC0003DMB000000220	Pot_ch10	94.52	403897	403608	--	2.87989	2.16358	2.82886	2.70719	2.52411	2.86014	2.58271	2.2885	2.91188	2.84912	2.78832	2.60907	2.94432	2.67562	2.89348	2.78356	2.75313	2.66095	2.80803	2.45038	2.44421	2.83911	2.83634	2.59356	2.94309	2.8565	2.80173	2.87451	2.67049	2.85298	2.71075	2.72753	2.87627	2.83803	2.73352	2.86624	2.40566	2.37107	3.02615	2.67888	2.89108	2.36105
24973	MICRO.2269.C1	PGSC0003DMB000000048	Pot_ch08	97.85	1067430	1067198	DNA primase	3.3453	2.87706	3.06735	2.63636	2.73836	2.7982	3.22528	3.12207	2.5834	2.64839	2.36866	2.99277	3.25205	2.61541	2.84235	3.13037	2.51218	2.68439	2.81863	3.26593	3.29085	2.86984	3.227	2.96029	3.41831	3.13886	3.14842	3.25603	3.20471	2.73272	3.3516	2.68533	2.58046	2.57411	2.68708	2.55267	3.3516	3.08223	3.07804	2.94205	3.19316	2.74498
24975	MICRO.7521.C1	PGSC0003DMB000000189	Pot_ch04	98.35	503649	502864	UDP-glucosyltransferase	2.1367	2.0864	1.92125	1.91875	2.04713	2.25744	2.0194	2.07265	2.11812	2.11361	2.02543	2.16417	2.35515	2.09611	2.03639	2.11015	2.11751	2.14101	2.13955	2.00551	2.19423	2.14344	2.26424	2.02928	1.92239	2.08144	2.07274	2.15132	2.00778	2.15728	2.1683	2.16945	2.11939	2.06933	1.96904	2.01831	2.17935	2.12235	1.95002	2.10048	2.09097	2.12071
24976	BF_CSCHXXXX_0017E01.T3M.SCF	PGSC0003DMB000000040	Pot_ch03	NA	NA	NA	Auxin-responsive protein IAA1	2.67309	2.85882	2.59486	2.63339	2.61369	2.47674	2.6201	2.66651	2.57162	2.71812	2.85028	2.81369	2.49959	2.51965	2.71818	2.62546	2.72256	2.64604	2.54722	2.56719	2.61937	2.60164	2.61157	2.59083	2.51585	2.5781	2.68924	2.58846	2.55075	2.4095	2.65071	2.77925	2.60773	2.54434	3.00039	2.57515	2.67143	2.57506	2.61541	2.69669	2.52181	2.68446
24978	MICRO.1185.C3	PGSC0003DMB000000309	Pot_ch09	98.75	103339	103738	Epoxide hydrolase	2.72857	1.98488	2.57773	2.37921	2.41219	3.02365	2.95752	3.05622	2.40435	2.60242	2.21902	2.44304	2.59056	2.37006	1.99261	2.74082	2.32815	2.76648	2.76121	2.81074	2.24478	2.62486	2.94309	2.57147	2.91715	2.22552	2.95224	2.98981	2.24205	2.92518	2.6862	2.74351	2.28239	2.2006	2.44627	2.65343	2.74976	2.80277	2.21011	2.60035	2.61354	2.75353
24979	MICRO.7330.C1	PGSC0003DMB101000251	Pot_ch07	99.35	586118	585656	Long-chain acyl-CoA synthetase	3.20443	3.55674	3.26115	3.56496	3.24815	3.52035	3.5367	3.53229	3.57426	3.30838	3.40522	3.61069	3.47388	3.21775	3.48743	3.51274	3.55091	3.61471	3.2687	3.57957	3.55914	3.22808	3.28044	3.59156	3.20686	3.29097	3.21605	3.19657	3.46704	3.22454	3.5807	3.3011	3.29988	3.31714	3.32866	3.54659	3.52435	3.54516	3.59223	3.27356	3.1984	3.53318
24981	MICRO.8765.C3	PGSC0003DMB000000666	Pot_ch07	98.94	9422	9702	Small GTPase Rab2	2.74357	2.96229	2.89498	2.85134	2.79649	2.86452	2.88959	2.89978	2.80729	2.94485	2.9741	2.87165	2.8506	2.90016	2.9086	2.88928	2.82178	2.81252	2.77112	2.85755	2.76278	2.69241	2.8377	2.9926	2.81919	2.86553	2.79843	2.77018	2.86634	2.85924	2.81328	2.90507	2.87548	2.93033	2.90253	2.80653	2.90016	2.89137	2.8895	2.90919	2.92846	2.90197
24982	MICRO.2194.C1	PGSC0003DMB000000069	Pot_ch05	97.67	382889	383447	PRIB5 protein	3.7549	3.59739	3.65654	3.61406	3.6013	3.70968	3.74042	3.53182	3.55488	3.81554	3.39267	3.61136	3.66497	3.58535	3.78851	3.65044	3.60981	3.61705	3.63194	3.57996	3.63167	3.74679	3.67209	3.68158	3.66977	3.68036	3.81489	3.63102	3.62404	3.74572	3.52605	3.74627	3.61406	3.65741	3.39873	3.62157	3.68132	3.62032	3.63124	3.60304	3.61532	3.60364
24983	MICRO.5044.C1	PGSC0003DMB000000098	Pot_ch01	96.46	729644	729138	Galactolipid galactosyltransferase	2.47026	2.32335	2.39482	2.28271	2.25779	2.43368	2.31156	2.28279	2.38603	2.36636	2.43971	2.2342	2.45051	2.50047	2.65503	2.23534	2.41588	2.21016	2.34178	2.28746	2.31423	2.33627	2.2666	2.36741	2.38103	2.46251	2.29872	2.36856	2.24796	2.24375	2.27176	2.25048	2.25623	2.47494	2.27848	2.40252	2.30721	2.29647	2.43198	2.28737	2.28217	2.3377
24989	MICRO.8636.C1	PGSC0003DMB000000284	Pot_ch01	99.4	163511	163014	3-hydroxyisobutyrate dehydrogenase	2.8585	2.4464	2.72613	2.66731	2.80032	2.85444	2.87442	2.73585	2.56673	2.61634	2.48685	2.74976	2.78732	2.69298	2.53297	2.6994	2.45883	2.65402	2.8884	2.68449	2.62168	2.70048	2.77018	2.60198	2.80196	2.6982	2.82369	2.81211	2.67555	2.8618	2.68213	2.7534	2.64802	2.63539	2.52575	2.68549	2.71787	2.73279	2.56116	2.62343	2.77018	2.69958
24990	SSBN002O16u.scf	PGSC0003DMB101000251	Pot_ch07	99.14	448914	448448	Pentatricopeptide repeat-containing protein	2.69805	2.59252	2.65951	2.61364	2.65089	2.63554	2.63691	2.63777	2.57856	2.58071	2.49569	2.62204	2.65301	2.6592	2.62087	2.68653	2.69858	2.61819	2.68243	2.67098	2.71794	2.71806	2.70934	2.60993	2.70504	2.63178	2.62355	2.67326	2.64759	2.6504	2.61055	2.63059	2.65315	2.51394	2.54888	2.63827	2.59134	2.62343	2.64327	2.56628	2.70614	2.59448
24992	cSTB20E19TH	PGSC0003DMB000000092	Pot_ch01	96.43	1037715	1037548	Neurogenic locus notch protein	3.11139	2.87028	3.17495	3.07163	3.16717	3.02126	3.027	3.11148	2.99253	3.20784	2.39963	3.47846	3.16551	2.82788	2.86149	3.30711	2.90911	3.24364	3.16358	3.32598	3.04	3.48319	3.28541	3.12815	3.14733	3.0737	3.34482	3.20552	2.97848	2.84255	3.22145	3.20091	3.41555	2.88722	3.02994	3.28301	3.14777	3.22165	3.02753	2.98704	3.08944	3.17276
24998	MICRO.9796.C2	PGSC0003DMB000000048	Pot_ch08	95.92	1430806	1431096	Transmembrane protein TPARL	3.80304	3.85016	3.82181	3.82603	3.8494	3.88857	3.8102	3.81988	3.90956	3.84976	3.76681	3.80955	3.8584	3.85097	3.99504	3.66364	3.78143	3.82635	3.88004	3.86915	3.91559	3.71695	3.79615	3.88603	3.79932	3.83263	3.75914	3.81888	3.75945	3.8699	3.7923	3.78944	3.79961	3.84046	3.8424	3.7882	3.91844	3.85344	3.857	3.8368	3.83129	3.81359
25000	bf_cswbxxxx_0011b09.t3m.scf	PGSC0003DMB102000020	Pot_ch09	96.83	541523	541739	Gene of unknown function	3.91918	3.60452	3.83007	3.80304	3.89133	3.90994	3.95686	3.81592	3.77244	3.77418	3.48949	3.72731	3.93299	3.84831	3.60085	3.85059	3.73826	3.79002	3.92913	3.75266	3.82274	3.9295	3.92015	3.74572	3.88301	3.88082	3.89242	3.96216	3.86571	3.92266	3.77389	3.77748	3.75795	3.7412	3.63102	3.69977	3.94039	3.82635	3.79713	3.71082	3.88642	3.8368
25001	MICRO.5310.C1	PGSC0003DMB000000433	Pot_ch11	96.12	102034	101624	Protein kinase	2.59935	2.34291	2.55399	2.33921	2.55463	2.33818	2.24135	2.37773	2.62538	2.374	2.68142	2.32515	2.23355	2.39054	2.65157	2.54752	2.73246	2.64608	2.6034	2.65646	2.42774	2.63608	2.48698	2.46571	2.58377	2.48076	2.52502	2.51991	2.24453	2.3436	2.56328	2.38934	2.34201	2.65621	2.27519	2.41081	2.4777	2.27809	2.58326	2.2716	2.2903	2.35567
25004	MICRO.513.C3	PGSC0003DMB000000331	Pot_ch12	98.26	394334	393587	Pathogenesis-induced protein	2.84633	3.11325	2.68916	2.6994	2.63621	2.87675	2.6072	2.8643	2.95058	2.71557	3.02762	2.85495	2.65173	2.80073	2.94475	2.6707	2.98988	2.86263	2.7101	2.66031	2.7504	2.65343	2.87043	2.82556	2.92579	2.88746	2.80741	2.85412	2.6806	2.97242	2.60778	2.85667	2.71484	2.87018	2.67386	2.80455	2.66262	2.59848	2.86761	2.86984	2.84662	2.78842
25009	BF_TUBSXXXX_0038G01_T3M.SCF	PGSC0003DMB000000098	Pot_ch01	96.54	887995	888590	VAMP protein SEC22	2.05167	2.43563	2.22358	2.21839	2.13227	2.10028	2.10284	2.21242	2.20346	2.10389	2.30456	2.27458	2.05776	2.21385	2.17513	2.19764	2.34842	2.25109	2.21637	2.12358	2.36188	2.1224	2.10634	2.27241	2.1873	2.20108	2.35596	2.09502	2.25464	2.15178	2.13249	2.19833	2.30969	2.22196	2.43099	2.10624	2.08549	2.11924	2.4233	2.27566	2.27289	2.07475
25010	BF_LBCHXXXX_0042D12_T3M.SCF	PGSC0003DMB000000068	Pot_ch01	98.06	351708	351093	Pentatricopeptide repeat-containing protein	2.74363	2.80638	2.71743	2.80942	2.75268	2.67333	2.71818	2.79341	2.76406	2.7821	2.86566	2.71515	2.822	2.78336	2.7429	2.67021	2.82615	2.81156	2.64875	2.76995	2.76698	2.78438	2.78867	2.80073	2.76575	2.75775	2.71484	2.74597	2.75783	2.74557	2.71152	2.74171	2.80354	2.7045	2.76861	2.80523	2.76224	2.76128	2.74797	2.80554	2.77725	2.72961
25011	MICRO.12550.C1	PGSC0003DMB101000377	Pot_ch01	99.44	6034	5498	Palmitoyltransferase TIP1	2.80885	3.02533	2.72158	2.81116	2.7713	2.94104	3.01001	2.8395	2.75374	3.0282	2.97998	2.76903	3.01877	3.0255	3.0404	2.99962	2.7832	2.75313	2.79721	2.76589	2.74954	2.73317	3.00934	3.02711	2.97865	2.97303	2.81674	3.01441	2.98605	2.97786	2.97257	3.05369	3.07982	3.03952	2.77288	3.08058	3.03123	2.8585	3.07117	3.01525	3.04816	2.77365
25012	MICRO.5386.C2	PGSC0003DMB000000457	SL2.10ch01	90.81	176598	176879	Aminocarboxymuconate-semialdehyde decarboxylase	2.62459	2.50028	2.41552	2.53689	2.41592	2.61177	2.44697	2.56123	2.5589	2.40672	2.40464	2.57303	2.63221	2.41668	2.49268	2.51087	2.43547	2.54745	2.54822	2.46015	2.60764	2.44078	2.48974	2.50497	2.55399	2.50232	2.41558	2.44192	2.61857	2.62961	2.33412	2.47501	2.58648	2.45488	2.45949	2.47674	2.54852	2.47694	2.4889	2.5442	2.58951	2.41081
25013	cPRO26A7TH	PGSC0003DMB000000093	Pot_ch03	98.65	691489	691711	Conserved gene of unknown function	2.79915	2.6826	3.20231	3.13028	3.02071	3.00535	2.78003	3.08489	3.19276	2.83181	2.6	3.22047	3.09002	3.1992	2.72223	3.13077	3.22608	3.227	3.02641	2.70419	2.70518	2.89895	3.15997	3.03402	3.09365	3.0453	2.91669	3.04165	2.68887	2.79496	2.96598	3.2105	3.26269	2.70719	2.90091	2.73317	3.19336	2.84366	3.17111	3.04374	3.0958	2.78023
25014	MICRO.17972.C1	PGSC0003DMB000000371	Pot_ch09	97.79	76199	76605	UPL4 (ubiquitin-protein ligase 4)	2.80699	2.97563	2.55156	2.81882	2.88234	2.49334	2.43644	2.51299	2.56237	2.84999	2.68725	2.83519	2.53499	2.76757	2.73144	2.82442	2.595	2.54888	2.84571	2.8847	2.89028	2.60277	2.56031	2.58441	2.78396	2.75896	2.65604	2.66397	2.72857	2.46945	2.61403	2.81703	2.89415	2.85804	3.08498	2.62571	2.46841	2.49863	2.59684	2.80173	2.74524	2.75745
25016	MICRO.14545.C1	PGSC0003DMB000000265	Pot_ch02	95.93	523457	524659	UNE1	2.8868	2.60879	2.74574	2.95264	2.91263	2.95603	2.81137	3.01407	2.87154	2.84484	2.64817	2.88762	2.76467	2.95362	2.7129	2.86339	2.86616	2.82892	2.87086	2.93095	2.83987	2.85346	2.8902	2.77067	2.91865	2.87895	2.93217	2.894	3.0038	2.905	2.95495	2.83881	2.91568	2.84792	2.61863	2.91515	2.87251	3.00638	2.54874	2.87337	2.93312	2.96727
25018	MICRO.12446.C1	PGSC0003DMB000000363	Pot_ch01	99.19	124923	125663	Peroxisomal membrane protein pmp34	2.46763	2.3955	2.38428	2.63034	2.14872	2.1092	2.41783	2.67232	2.49761	2.3756	2.12716	2.41374	2.0256	2.425	2.27577	2.43716	2.57241	2.54891	2.38868	2.40382	2.10567	2.50028	2.20202	2.41435	2.38951	2.36236	2.54055	2.08873	2.33818	2.3985	2.35676	2.3799	2.37621	2.41322	2.57753	2.08217	2.37263	2.57825	2.35281	2.41867	2.37555	2.36452
25020	SSBN003L03u.scf	PGSC0003DMB000000076	Pot_ch07	98.06	1192425	1191962	Stress response protein nst1	2.3868	1.91623	2.15264	2.31921	2.32547	2.14191	2.42069	2.3543	2.15064	2.13932	1.96423	2.12683	2.24313	2.13755	2.03653	2.35845	2.01797	2.27075	2.30144	2.26239	2.17404	2.31729	2.34354	2.22837	2.38854	2.09918	2.23367	2.37839	2.17493	2.27418	2.22034	2.33751	2.17147	2.10048	2.20153	2.26745	2.34848	2.33273	2.05595	2.22022	2.33215	2.31087
25022	MICRO.17228.C1	PGSC0003DMB000000345	Pot_ch06	98.96	431797	431988	40S ribosomal protein S11	4.71852	4.26094	4.52889	4.54652	4.5633	4.58652	4.79434	4.71242	4.3854	4.479	4.26662	4.55268	4.63876	4.56739	4.23148	4.60883	4.3931	4.51275	4.60056	4.47394	4.41321	4.63639	4.72819	4.45817	4.62865	4.61394	4.68025	4.59595	4.54264	4.71242	4.43734	4.53529	4.53894	4.45494	4.18249	4.51068	4.62865	4.61842	4.4774	4.40106	4.64373	4.58005
25026	TBSK02303FH11.t3m.scf	No Significant Hit	#N/A	NA	NA	NA	--	2.44366	2.48147	2.5239	2.41712	2.45488	2.50206	2.46923	2.45051	2.3503	2.47014	2.48064	2.46763	2.53845	2.45498	2.3155	2.46295	2.44229	2.59354	2.44043	2.44735	2.48732	2.56711	2.5625	2.55113	2.43198	2.50432	2.3021	2.51616	2.6219	2.50548	2.44404	2.51519	2.4835	2.42701	2.42124	2.51647	2.50663	2.46248	2.61611	2.3916	2.5519	2.42948
25029	MICRO.4094.C1	PGSC0003DMB000000550	Pot_ch06	99	257840	256940	ATP binding protein	3.08795	2.5856	2.85526	2.92283	2.95036	2.92161	3.03634	3.10748	2.79584	2.95952	2.53891	3.05046	2.97206	2.88562	2.80101	3.05513	2.68022	3.02682	3.0155	3.06971	2.85783	3.02307	3.064	2.8678	2.97119	2.89113	2.91795	3.08552	2.91914	2.89939	3.08912	2.95137	3.05303	2.9121	2.94454	3.06363	3.09925	3.05118	2.73813	2.96727	3.09955	3.06347
25031	MICRO.4401.C1	PGSC0003DMB101000323	Pot_ch05	99.23	92389	92908	Aspartic proteinase nepenthesin-1	2.25779	2.13708	2.15053	2.17872	2.12802	2.42002	2.14946	2.17856	2.34987	2.28981	2.17787	2.10648	2.08679	2.54815	2.23542	2.19609	2.40566	2.29016	2.28078	2.15178	2.17414	2.1877	2.10112	2.07383	2.08945	2.3114	2.27299	2.12524	2.38368	2.34999	2.0926	2.09579	2.14861	2.34034	1.99493	2.13745	2.09029	2.33862	2.09666	2.26918	2.33856	2.25319
25033	MICRO.16593.C1	PGSC0003DMB000000241	Pot_ch02	100	601010	600542	Clasp	2.46046	2.5371	2.23416	2.35016	2.53923	2.2429	2.28495	2.344	2.27637	2.29761	2.57534	2.56508	2.39614	2.32738	2.51399	2.43315	2.30969	2.39669	2.49817	2.4681	2.50571	2.29972	2.33091	2.42655	2.29966	2.41783	2.4133	2.32834	2.26147	2.23723	2.56114	2.29037	2.30094	2.38382	2.6231	2.50529	2.26901	2.44744	2.48645	2.34938	2.45016	2.19617
25036	MICRO.1139.C5	PGSC0003DMB000000335	Pot_ch08	98.77	489489	489083	Zinc finger protein	2.85855	2.80565	2.81185	2.80086	2.92886	2.91188	2.84978	2.93999	2.82833	2.85222	2.8482	2.93937	2.80646	2.8131	2.84851	2.77945	2.80262	2.90507	2.79578	2.8508	2.87828	2.79521	2.87828	2.86086	2.76386	2.88284	2.98175	2.91148	2.75325	2.74716	2.90308	2.87369	2.76352	2.83314	2.90573	2.90626	2.86058	2.77084	2.8526	2.76835	2.83915	2.84992
25038	bf_mxflxxxx_0019f06.t3m.scf	PGSC0003DMB000000105	Pot_ch01	93.55	1674133	1673887	WD-40 repeat-containing protein MSI1	2.95665	2.63603	2.80638	2.7809	2.8453	2.90757	2.87812	2.82102	2.70528	2.73821	2.68734	2.90777	2.83976	2.77371	2.73932	2.70863	2.7334	2.82122	2.83859	2.72554	2.69345	2.79564	2.91312	2.73466	2.76089	2.82537	2.80748	2.89307	2.79198	2.84384	2.73405	2.7658	2.69912	2.73028	2.59493	2.82947	2.89201	2.79433	2.7045	2.66409	2.81929	2.8108
25039	MICRO.27.C1	PGSC0003DMB101000063	Pot_ch12	98.38	576216	575415	Jasmonate ZIM-domain protein 1	2.5894	2.61507	2.45902	2.62707	2.6414	2.44379	2.79113	2.74797	2.60398	2.70199	2.60234	2.74192	2.59889	2.91851	2.64579	2.70891	2.71818	2.70346	2.52122	2.65036	2.36056	2.77837	2.59052	2.68229	2.55494	2.55297	2.90136	2.58636	2.56393	2.58263	2.81911	2.71893	2.94627	2.77689	2.80748	2.59149	2.69467	2.90987	2.79025	2.54428	2.72302	2.70425
25040	MICRO.2117.C1	PGSC0003DMB102000377	Pot_ch01	99.59	68390	68631	Clathrin binding protein	3.45567	3.29976	3.38902	3.39861	3.35286	3.34217	3.3562	3.43704	3.30619	3.34656	3.31328	3.47799	3.32531	3.35147	3.24978	3.32018	3.41064	3.39832	3.37042	3.3233	3.33087	3.31392	3.40438	3.37042	3.33817	3.34605	3.41193	3.35113	3.40375	3.33324	3.30804	3.29917	3.29381	3.30146	3.30838	3.34495	3.34468	3.38159	3.31885	3.27398	3.4014	3.39816
25046	STMCT35TV	PGSC0003DMB000000266	Pot_ch06	96.75	750769	750462	Conserved gene of unknown function	3.00063	3.12778	2.93697	3.05177	2.51267	2.75745	3.00242	2.89597	2.75592	2.76052	3.26524	2.95656	2.45412	2.6382	3.0405	3.06235	2.83367	2.81804	2.83078	2.5804	2.842	2.8425	2.86436	2.92793	2.80246	2.6125	2.81774	2.85428	2.94074	2.61963	3.19442	2.93547	3.10607	2.93389	2.6416	3.25305	2.45873	3.0125	2.86844	2.8453	2.50783	2.61192
25056	STMGL37TV	PGSC0003DMB000000376	Pot_ch12	95.4	335418	334880	H+/Ca2+ exchanger 2	3.16851	3.10748	3.14585	3.12638	3.15913	3.16339	3.14021	3.17043	3.15151	3.18682	3.11396	3.18296	3.11546	3.12072	3.14021	3.14643	3.22173	3.16851	3.17895	3.15913	3.18082	3.14879	3.15413	3.10261	3.13577	3.14358	3.22244	3.14444	3.15335	3.08821	3.17061	3.12662	3.10212	3.11655	3.03282	3.13986	3.12091	3.13233	3.07427	3.20736	3.15923	3.14103
25057	MICRO.18049.C1	PGSC0003DMB000000133	Pot_ch11	97.6	1501394	1501934	Nitrate reductase	3.55523	3.48005	3.99957	3.61113	3.72495	3.98098	3.78334	3.01009	3.86878	3.79805	4.25822	3.7787	3.90241	4.16176	4.06469	2.78711	4.23783	3.74224	3.77964	3.40569	4.34355	3.59199	3.53899	3.25658	3.94382	3.82021	2.9836	3.49039	4.1794	3.91808	3.24333	3.43892	3.38009	3.64421	3.31404	3.25499	3.65381	4.03483	3.84513	3.67061	3.82366	3.56511
25058	MICRO.1708.C1	PGSC0003DMB000000226	Pot_ch04	100	906534	906681	Nucleotide binding protein	2.51376	1.79012	1.98102	2.50077	2.32786	2.00081	2.51218	2.27607	2.46364	2.46351	2.13317	2.00149	2.54278	2.46662	2.45078	2.33999	2.34257	2.45949	2.29941	2.45656	2.29487	2.63262	2.46584	1.92239	2.52717	1.99684	2.07475	2.47831	2.29985	2.07682	2.27304	2.54796	2.23119	1.98302	1.92047	2.0109	2.38477	2.31156	1.95407	1.98607	2.27295	2.37144
25062	MICRO.1278.C1	PGSC0003DMB000000335	Pot_ch08	98.69	211661	211813	Acyl-protein thioesterase	2.60955	3.33064	2.50603	2.85732	2.68213	2.75178	2.64701	2.74089	2.59258	3.01457	3.36108	2.96697	2.70934	2.6656	3.45696	2.47604	2.56178	2.65765	2.71835	2.91046	2.69963	2.49554	2.69643	2.89587	2.6106	2.98274	2.87575	2.64039	2.70511	2.51823	2.74409	2.9415	2.72388	3.26613	2.66539	3.01981	2.65263	3.38173	2.80328	2.78201	2.88782	3.00697
25063	SDBN004M08u.scf	PGSC0003DMB000000129	Pot_ch10	96.02	832245	831819	--	2.42617	2.24948	2.70776	2.80653	2.5998	2.33288	2.71787	2.67102	2.35905	2.35251	2.92497	2.85777	2.18922	2.19243	2.29732	2.44765	2.39109	2.51287	2.56944	2.86135	2.49268	2.76058	2.51299	2.34691	2.53198	2.52385	2.71162	2.42889	2.70919	2.73858	2.71396	2.75052	2.78078	2.74504	3.21868	2.41707	2.65868	2.73615	2.36975	2.45629	2.3744	2.4851
25064	MICRO.12150.C1	PGSC0003DMB000000530	Pot_ch08	90.98	158892	158510	--	2.3509	2.31248	1.69424	2.31499	1.68256	2.02046	2.18147	2.3822	2.44762	1.68481	1.71062	2.30994	2.55721	2.40367	2.58207	2.56335	2.3169	2.30008	2.52181	2.45306	2.23525	2.19734	2.18029	2.51223	2.24037	2.16704	2.19658	2.24897	2.07079	2.29668	2.417	2.35458	2.26866	2.42357	2.5776	2.43233	2.30869	2.26238	2.31011	2.16333	2.44261	2.4181
25065	MICRO.17283.C1	PGSC0003DMB000000148	Pot_ch11	99.52	617716	617924	Tfiif-alpha	3.21371	2.64629	2.56719	3.20725	3.29678	3.16573	3.13783	3.22192	3.21981	3.16802	3.24729	2.61541	3.15958	3.15558	2.57184	3.16936	3.17052	3.24106	2.87237	3.21578	3.1919	3.25163	3.15758	3.17865	2.63279	2.55434	3.24192	3.20815	2.59123	3.16583	2.89101	2.60315	3.18226	2.59831	2.67643	2.55025	3.16936	3.15184	3.17444	2.61957	2.53525	2.57378
25066	MICRO.15151.C1	PGSC0003DMB101000381	Pot_ch04	99.36	263337	263961	T-snare	2.6981	2.82162	2.84079	2.76918	2.67491	2.71521	2.70228	2.72774	2.81911	2.77664	2.90566	2.75504	2.73405	2.81608	2.76975	2.74748	2.92062	2.76604	2.76406	2.7573	2.80359	2.7807	2.75524	2.80008	2.76672	2.8303	2.67365	2.70241	2.86007	2.67753	2.69225	2.77446	2.82516	2.77262	2.80523	2.65811	2.66342	2.7765	2.93251	2.74789	2.82109	2.66252
25067	MICRO.13851.C1	PGSC0003DMB000000200	Pot_ch01	99.49	336049	336632	GTPase	3.52322	3.39914	3.42993	3.51132	3.51569	3.38092	3.431	3.53705	3.39684	3.40506	3.39347	3.51931	3.51789	3.36747	3.41258	3.5367	3.38308	3.54712	3.48882	3.50224	3.44075	3.54191	3.47156	3.44817	3.47417	3.38525	3.5691	3.50184	3.32978	3.37683	3.5927	3.45462	3.44817	3.36174	3.45445	3.39533	3.45611	3.38943	3.3943	3.40153	3.39403	3.45626
25072	MICRO.15588.C1	PGSC0003DMB000000511	Pot_ch12	97.43	160636	160946	Ribosome biogenesis regulatory protein	3.33098	3.09012	3.13092	3.21	3.351	3.21971	3.29037	3.32517	3.10503	3.08212	3.13122	3.15423	3.19614	3.17974	3.0515	3.18082	3.23473	3.22165	3.25666	3.12761	3.06707	3.36633	3.4231	3.11718	3.35708	3.34421	3.3833	3.49217	3.11425	3.33791	3.28956	3.29412	3.18983	3.08646	3.10124	2.98638	3.15729	3.13011	3.22443	3.07997	3.33917	3.28831
25073	BF_LBCHXXXX_0007E11_T3M.SCF	No Significant Hit	#N/A	NA	NA	NA	Gene of unknown function	2.03212	1.87222	2.11008	1.806	2.20893	1.78666	2.23854	2.09097	1.87437	2.09242	2.08089	1.89803	2.09508	2.30407	2.02928	1.82289	1.9777	1.91842	1.85692	2.15184	2.13791	2.10682	2.1791	2.13652	1.98022	2.09929	1.90882	2.21517	1.86068	1.81458	2.20143	2.11874	1.83999	2.17046	1.75293	2.17019	2.13287	2.23367	1.88528	2.11103	1.96548	2.22377
25078	bf_mxflxxxx_0039e06.t3m.scf	PGSC0003DMB000000339	Pot_ch09	96.88	418304	417922	RNA-binding region RNP-1 and Splicing factor PWI family member protein	1.86905	2.28548	1.96612	2.30448	2.02871	2.2575	2.19464	2.31029	2.32674	2.38337	2.25127	1.98782	1.97667	2.13007	2.09457	2.26106	2.25208	2.23001	2.23236	2.0409	2.25109	1.97877	2.12199	2.33222	2.19702	1.96824	2.17443	2.08878	2.23433	2.03347	2.15619	2.26141	2.30826	2.25775	2.32534	2.06504	2.20729	2.3689	2.19823	2.33706	2.05015	2.25967
25079	MICRO.820.C1	PGSC0003DMB000000152	Pot_ch11	96.98	554704	553127	Ring finger protein	2.08486	2.80495	1.79826	2.26918	2.18198	2.19887	1.84293	2.29572	2.6219	2.33434	2.74003	1.77849	2.24318	2.71909	1.87738	2.35034	2.86655	2.53297	1.73369	2.57959	2.33639	2.56659	2.20384	2.52341	1.76985	1.74081	2.69399	2.16544	1.7891	2.41757	2.64916	1.77116	2.33827	1.7891	1.83999	1.87124	2.11292	2.52348	2.57636	1.80235	1.78317	1.79141
25080	MICRO.7565.C5	PGSC0003DMB000000085	Pot_ch02	98.1	127660	127975	Glycine-rich protein	2.52122	2.38914	2.50663	2.56285	2.74168	2.72178	2.77143	2.59182	2.62048	2.55975	2.63636	2.75577	2.60448	2.53769	2.5071	2.46406	2.6503	2.69104	2.52534	2.53499	2.64145	2.5244	2.61201	2.81045	2.56023	2.64608	2.56723	2.60899	2.43943	2.54024	2.59585	2.67636	2.61435	2.50548	2.83741	2.50533	2.62961	2.57927	2.44463	2.61579	2.37998	2.61564
25081	MICRO.5022.C1	PGSC0003DMB000000453	SL2.10ch03	99.54	82748	82533	NADH dehydrogenase, chloroplastic/mitochondrial	2.54459	2.6379	2.52238	2.53208	2.54123	2.658	2.55321	2.55469	2.68653	2.73267	2.58453	2.59356	2.69285	2.54307	2.74937	2.43226	2.48732	2.67575	2.5526	2.70038	2.81221	2.65406	2.58524	2.67854	2.50383	2.59949	2.27719	2.49487	2.6356	2.69632	2.48681	2.61963	2.58408	2.70726	2.56705	2.70048	2.66348	2.67286	2.57162	2.63934	2.63803	2.62518
25082	MICRO.9753.C1	PGSC0003DMB102000020	Pot_ch09	98.99	573736	573340	NADH-ubiquinone oxidoreductase B16.6 subunit	3.68782	3.54897	3.63789	3.80394	3.71596	3.79485	3.8108	3.86725	3.71781	3.76384	3.7802	3.71715	3.66977	3.72068	3.65923	3.8123	3.73415	3.81888	3.82544	3.74066	3.59656	3.70797	3.88004	3.81263	3.79102	3.60452	3.89666	3.88936	3.75592	3.85344	3.9408	3.8458	3.58213	3.54897	3.82442	3.86465	3.81136	3.78281	3.52624	3.76009	3.67303	3.79932
25083	MICRO.244.C1	PGSC0003DMB000000410	Pot_ch05	97.6	429947	429457	Protein phosphatase 2A	3.98513	3.76656	3.89901	3.91033	3.92715	3.8699	3.92589	3.99303	3.81722	3.94923	3.84078	3.93642	3.90274	3.85237	3.86609	3.90722	3.86571	3.85134	3.93126	3.86725	3.87701	3.91285	4.03374	3.84313	3.96949	3.85313	3.90519	3.9751	3.89319	3.89814	3.8812	3.8921	3.92098	3.84445	3.77809	3.95157	3.93126	3.93777	3.94729	3.83327	3.90835	3.93904
25085	MICRO.70.C2	PGSC0003DMB000000608	Pot_ch01	98.4	230206	231141	Conserved gene of unknown function	2.35747	2.32343	2.27792	2.34404	2.29941	2.21881	2.35113	2.44679	2.25376	2.33211	2.31423	2.22358	2.36731	2.3053	2.26646	2.28566	2.35251	2.29221	2.26275	2.28672	2.33786	2.27029	2.28777	2.3135	2.28016	2.28239	2.42996	2.32733	2.31156	2.27887	2.29119	2.29162	2.29041	2.20877	2.30542	2.25844	2.35783	2.25332	2.3359	2.27973	2.28563	2.24824
25087	MICRO.8969.C1	PGSC0003DMB000000098	Pot_ch01	98.78	751425	751917	Serine/threonine-protein kinase PBS1	2.56116	2.66236	2.73239	2.65898	2.62764	2.75928	2.63838	2.72402	2.76278	2.81339	2.83647	2.66573	2.77965	2.78431	2.74148	2.63703	2.71156	2.78283	2.54132	2.78692	2.7259	2.72015	2.80919	2.78711	2.63436	2.72832	2.48057	2.70321	2.68339	2.6343	2.71629	2.75995	2.69298	2.74624	2.78532	2.85178	2.83604	2.76527	2.74557	2.73776	2.65229	2.75783
25088	MICRO.3665.C1	PGSC0003DMB000000164	Pot_ch04	98.36	505560	505987	Periplasmic beta-glucosidase	2.61548	2.3053	2.38805	2.52999	2.41596	2.50213	2.52061	2.42349	2.44223	2.42617	2.24948	2.31364	2.52601	2.59746	2.55025	2.43321	2.49981	2.48988	2.54244	2.40517	2.47047	2.44755	2.38006	2.41776	2.54002	2.56399	2.46563	2.46317	2.43815	2.72081	2.40794	2.45902	2.42136	2.48974	2.33156	2.48947	2.42543	2.38808	2.34127	2.45926	2.50293	2.49772
25089	MICRO.3457.C1	PGSC0003DMB000000040	Pot_ch03	100	325016	325488	Conserved gene of unknown function	2.69041	2.0752	2.07965	2.62797	2.65418	2.6072	2.61209	2.65425	2.57885	2.14487	2.5759	2.1498	2.59409	2.13023	2.62659	2.58135	2.58732	2.64327	2.118	2.10792	2.15756	2.5972	2.24151	2.56034	2.65673	2.11464	2.6106	2.15595	2.11457	2.65483	2.62734	2.09929	2.04485	2.07638	2.14328	2.13755	2.13622	2.14037	2.11052	2.60944	2.14563	2.14556
25093	STMGJ53TV	PGSC0003DMB000000072	Pot_ch05	93.83	1813920	1814647	Zinc finger protein	2.91342	3.03935	2.83245	3.08033	2.79412	2.84732	2.98346	3.08708	2.91046	3.06179	2.85832	2.8637	2.92012	3.02006	3.04081	2.89756	2.87208	2.95709	2.79758	2.78577	3.02753	3.16183	2.91555	2.87675	3.06314	2.95986	2.89449	2.82044	2.86775	2.79542	2.78044	2.86984	3.05729	2.80056	3.04298	2.89864	2.94798	2.80897	3.00969	3.01414	3.05459	2.85472
25094	MICRO.12143.C1	PGSC0003DMB000000695	Pot_ch03	99.47	19441	20375	Nodulin	2.85214	2.63663	2.76034	2.67606	2.95424	2.68056	2.83214	2.74308	2.93891	3.02486	2.97483	2.8189	2.64197	2.73724	3.00919	2.79975	2.89201	2.85466	2.83754	2.97724	2.97848	2.80565	2.84889	2.87888	3.01009	2.81669	2.67993	2.82361	3.02735	2.8585	2.65077	2.70713	2.69919	2.91247	2.66184	2.93001	2.83691	2.90086	2.70061	2.94958	2.81161	2.94954
25096	MICRO.8131.C1	PGSC0003DMB000000040	Pot_ch03	97.09	2164239	2164890	30S ribosomal protein S17	2.33677	2.20728	2.55862	2.15769	2.18715	2.18609	2.23271	2.1304	2.17973	2.42889	1.94066	2.41287	2.20501	2.49733	2.0538	2.10526	1.96612	2.12365	2.70042	2.49236	2.59013	2.33031	2.68604	2.09949	2.26563	2.64239	2.15141	2.69104	2.55469	2.30902	2.04357	2.54672	2.35618	2.49223	2.23175	2.46816	2.77484	2.47965	2.34925	2.05653	2.59708	2.49609
25098	MICRO.3745.C1	PGSC0003DMB000000105	Pot_ch01	98.26	375746	376087	Cytochrome c	4.45494	4.479	4.318	4.54264	4.47566	4.48815	4.54652	4.51275	4.47259	4.46739	4.49321	4.38064	4.4036	4.45057	4.43452	4.40497	4.34835	4.42566	4.54264	4.54842	4.3601	4.42991	4.39191	4.44639	4.38288	4.54051	4.61394	4.38794	4.4518	4.52889	4.46903	4.46589	4.48524	4.49321	4.41321	4.40801	4.46903	4.63876	4.3031	4.52497	4.52889	4.53685
25099	MICRO.10239.C1	PGSC0003DMB000000580	Pot_ch05	99.59	104552	104307	Transcriptional adaptor	2.20329	2.46717	2.31321	2.45781	2.38209	2.15586	2.44318	2.56537	2.23555	2.3781	2.16584	2.24186	2.42379	2.33469	2.27341	2.20337	2.2399	2.31508	2.10411	2.17478	2.43121	2.35738	2.23674	2.37675	2.40956	2.32652	2.32515	2.22087	2.2156	2.21689	2.35944	2.23184	2.40573	2.30377	2.3467	2.20764	2.24547	2.38505	2.54154	2.39715	2.503	2.30049
25100	MICRO.5613.C1	PGSC0003DMB000000180	Pot_ch06	99.41	140605	140268	TATA-binding protein-associated phosphoprotein	3.66035	3.77149	3.62361	3.6253	3.55674	3.52452	3.48573	3.62463	3.52676	3.63264	3.79392	3.61089	3.60452	3.62032	3.77066	3.58834	3.66364	3.53351	3.57893	3.59013	3.56452	3.5505	3.64197	3.65543	3.61862	3.57914	3.56735	3.61795	3.53092	3.49857	3.62908	3.5927	3.68418	3.59739	3.77601	3.63766	3.54588	3.56307	3.62361	3.62549	3.61623	3.61349
25103	MICRO.4985.C1	PGSC0003DMB000000155	Pot_ch12	92.39	301387	301099	Gene of unknown function	2.5669	2.47732	2.51332	2.41445	2.53929	2.71102	2.60724	2.41233	2.5116	2.42786	2.59725	2.46923	2.6997	2.59241	2.45083	2.46529	2.61833	2.55075	2.53101	2.4331	2.50354	2.57527	2.57622	2.45218	2.57743	2.59542	2.46128	2.56956	2.60455	2.58823	2.38382	2.4026	2.43731	2.44285	2.28485	2.47684	2.62283	2.55303	2.53732	2.46746	2.58804	2.45045
25105	bf_lbchxxxx_0063a08.t3m.scf	PGSC0003DMB000000101	Pot_ch11	92.6	645962	646296	Conserved gene of unknown function	2.23619	2.13493	2.14297	2.18159	2.19989	2.07186	2.35567	2.29374	2.18241	2.04713	2.04954	2.18169	2.12061	2.05609	2.1822	2.15844	2.12421	2.18506	2.10051	2.12981	1.958	2.03927	2.25723	2.13664	2.21696	2.21402	2.52977	2.25319	2.24065	2.11457	2.14673	2.02743	2.10096	2.20764	2.28489	2.07383	2.18186	2.08014	2.31535	2.19466	2.26548	2.09611
25106	bf_arrayxxx_0086a11.t3m.scf	PGSC0003DMB000000309	Pot_ch09	98.54	289242	289445	Conserved gene of unknown function	2.48602	2.40123	2.40267	2.46605	2.39207	2.46837	2.48044	2.40765	2.46085	2.42795	2.48905	2.44311	2.38018	2.49569	2.3108	2.34938	2.53301	2.46893	2.38496	2.3046	2.36194	2.43198	2.4547	2.43678	2.38241	2.47298	2.29345	2.36627	2.42032	2.37805	2.27973	2.38116	2.44001	2.3576	2.26569	2.42587	2.48815	2.4239	2.39071	2.43518	2.43141	2.36236
25107	MICRO.2053.C1	PGSC0003DMB000000004	Pot_ch02	100	892590	893204	Transferase, transferring glycosyl groups	2.15926	2.10051	2.26674	2.30747	2.15844	2.41271	2.20728	2.28696	2.40074	2.38571	2.03958	2.21049	2.25957	2.52519	2.1373	2.38193	2.39368	2.37263	2.30335	2.37375	2.3774	2.21854	2.29858	2.31865	2.12641	2.39763	2.23372	2.23818	2.55528	2.38758	2.19672	2.23558	2.24981	2.50264	2.10693	2.32884	2.27371	2.47569	2.3376	2.28516	2.40546	2.33178
25108	MICRO.6678.C1	PGSC0003DMB000000542	Pot_ch10	98.2	125509	124735	Conserved gene of unknown function	2.45538	2.09542	2.60681	2.67404	2.3822	2.82672	2.35016	2.56364	2.51847	2.52849	2.06933	2.1867	2.7064	2.7988	2.21774	2.73538	2.61593	2.49207	2.73021	2.77189	2.63636	2.52255	2.5479	2.46412	2.48919	2.69533	2.52281	2.5972	2.77925	2.78718	2.41057	2.21784	2.24281	2.78832	2.05583	2.64176	2.48254	2.63627	2.50177	2.3724	2.79496	2.57228
25110	PPCBQ38TH	PGSC0003DMB000000559	Pot_ch01	95.83	162784	162594	Phenylacetaldehyde reductase	3.22244	3.17276	3.01769	3.15758	3.06297	3.11325	3.1285	3.24303	3.17391	3.13696	3.05823	3.32005	3.06284	2.94214	3.10625	3.19929	3.00257	3.26235	3.06337	3.08212	3.10906	3.14494	3.15374	3.14185	3.11726	3.10132	3.08006	3.03342	3.17043	3.20564	2.9979	3.27979	3.17865	3.16974	3.12547	3.192	3.15285	3.10484	3.06258	3.22484	3.14908	3.14247
25111	POCB954TP	No Significant Hit	#N/A	NA	NA	NA	--	3.01915	2.98012	2.87165	2.92338	2.89094	2.80495	2.72753	2.60746	3.09883	2.88466	2.89748	2.93244	2.93941	2.89633	3.29865	2.93616	2.93009	2.77814	2.92117	2.85992	2.8748	2.69375	2.6422	2.76769	2.91483	2.79703	2.77842	2.8316	2.73564	2.67442	2.77867	2.9386	2.83181	3.06251	2.9991	3.22126	2.81804	2.81147	2.8425	2.88292	2.83922	2.94681
25113	bf_arrayxxx_0039g05.t7m.scf	No Significant Hit	#N/A	NA	NA	NA	Adenylosuccinate lyase	2.67008	2.22714	2.4264	2.44342	2.54627	2.56379	2.68122	2.52949	2.40224	2.32239	2.36975	2.41791	2.54713	2.37899	2.35805	2.39181	2.36535	2.47183	2.59868	2.40025	2.45576	2.58408	2.52194	2.34886	2.555	2.53906	2.49536	2.57101	2.41077	2.5951	2.37044	2.38505	2.28943	2.38295	2.2303	2.37719	2.58161	2.45051	2.28192	2.27364	2.41362	2.47004
25114	MICRO.2263.C1	PGSC0003DMB000000102	Pot_ch07	99.48	1327332	1326951	Isoform 2 of Serine/threonine-protein phosphatase 5	3.76477	3.55256	3.55596	3.63394	3.62751	3.59372	3.72647	3.64953	3.55293	3.59986	3.66886	3.7513	3.68518	3.69772	3.63215	3.73358	3.58661	3.70106	3.71833	3.67017	3.72423	3.67088	3.74066	3.67381	3.58753	3.58494	3.62712	3.74491	3.59817	3.68208	3.64374	3.68979	3.65	3.6145	3.64333	3.73526	3.762	3.65087	3.60552	3.64055	3.66591	3.62596
25115	SDBN006D14u.scf	PGSC0003DMB000000110	Pot_ch09	98.34	1379062	1378702	Interferon-induced guanylate-binding protein	3.55977	2.87682	3.24314	3.14908	3.39216	3.39416	3.53506	3.25603	3.06136	3.15558	2.87955	3.26593	3.40926	3.26808	2.99189	3.13476	3.08505	3.25859	3.41955	3.17513	3.21877	3.43873	3.43935	3.08839	3.43052	3.44465	3.40128	3.47059	3.23219	3.49651	3.12708	3.24084	3.15747	3.04341	2.89887	3.17691	3.41218	3.23039	3.11112	3.07804	3.38818	3.27708
25116	MICRO.11951.C1	PGSC0003DMB000000021	Pot_ch09	99.59	947363	946880	Eukaryotic translation initiation factor 3 subunit A	2.95188	2.3235	2.71747	2.6149	2.72227	2.84876	2.6707	2.40285	2.64377	2.60414	2.4433	2.60967	2.90707	2.59375	2.67695	2.55914	2.65978	2.7648	2.707	2.67598	2.79876	2.81517	2.5923	2.38351	2.67847	2.82981	2.55735	2.77861	2.61863	2.71799	2.58504	2.52481	2.56116	2.77484	2.43795	2.70388	2.59423	2.58817	2.51691	2.60848	2.63574	2.61668
25120	MICRO.10948.C1	PGSC0003DMB000000332	Pot_ch09	99.69	423709	424028	Kelch	3.02941	2.83941	2.94866	3.0607	3.10373	3.01714	2.86537	2.84538	2.74636	2.87429	2.826	3.10106	2.97893	2.89014	3.00054	2.98673	2.67753	2.91069	2.93231	2.8145	3.07125	3.03085	3.03492	2.67504	2.91722	2.95993	2.79941	3.0896	2.94666	2.90617	3.0646	2.86452	2.88974	2.93961	2.81176	2.79852	2.83696	2.77861	2.75964	2.86027	3.0811	2.91256
25121	TBSK00047FD11.t3m.scf	PGSC0003DMB000000429	Pot_ch02	95.9	180761	180882	Nucleic acid binding protein	2.21958	2.10059	2.11015	2.08487	2.15732	2.13652	2.17179	2.05549	2.05873	2.11997	2.11663	2.21911	2.21641	2.13027	2.1996	2.08608	2.15342	2.23792	2.19658	2.12045	2.18652	2.16305	2.09351	2.07106	2.06741	2.14936	2.0869	2.14083	2.11159	2.12943	2.12558	2.09049	2.10512	2.10716	2.0928	2.20379	2.14047	2.1373	2.12597	2.0753	2.20384	2.11112
25124	MICRO.15990.C1	PGSC0003DMB000000557	Pot_ch09	100	210010	210287	Acyl-CoA thioesterase	3.32904	3.32494	3.33193	3.29896	3.32642	3.38763	3.41473	3.45393	3.34755	3.32586	3.29764	3.38079	3.29189	3.27453	3.27708	3.24612	3.3341	3.36387	3.31776	3.30155	3.26258	3.30959	3.39951	3.39505	3.29037	3.32367	3.4714	3.39106	3.28617	3.34521	3.3655	3.26826	3.25813	3.28388	3.26817	3.4494	3.41297	3.37067	3.35014	3.30489	3.25728	3.24084
25129	MICRO.983.C1	PGSC0003DMB000000026	Pot_ch03	99.59	1475731	1475971	Surfeit locus protein	2.29623	2.23323	2.30197	2.18875	2.24622	2.34947	2.39921	2.33073	2.20501	2.28164	2.25274	2.29206	2.27309	2.29278	2.11115	2.24281	2.21305	2.29227	2.26066	2.20854	2.21501	2.2602	2.37006	2.29194	2.30118	2.35915	2.26285	2.27938	2.31168	2.3938	2.16524	2.29647	2.26984	2.25487	2.11997	2.24961	2.32806	2.377	2.30689	2.20659	2.36468	2.26249
25134	BF_TUBSXXXX_0060E12_T3M.SCF	PGSC0003DMB000000731	Pot_ch03	98.72	24378	24766	--	1.85852	1.86202	2.50844	2.51243	2.58326	2.53041	2.482	2.62378	2.45565	1.84902	1.93289	2.64792	2.33193	2.56011	1.98523	2.52857	2.44236	2.38813	2.59069	1.84902	1.83284	1.77751	2.48939	2.59252	2.45822	2.52527	2.59577	2.52647	2.3822	1.86699	2.62883	2.50887	2.56273	1.78666	2.6874	1.80682	2.4851	1.82224	2.53137	2.5921	2.52427	1.84293
25135	MICRO.8065.C1	PGSC0003DMB000000076	Pot_ch07	97.21	919017	918660	Protein transport protein SFT2	2.80618	2.72308	2.74981	2.77237	2.75052	2.79231	2.82252	2.85151	2.74776	2.82162	2.72349	2.75509	2.81594	2.83678	2.70038	2.80878	2.74398	2.81293	2.75113	2.77197	2.75185	2.79427	2.90136	2.79246	2.77621	2.77972	2.77342	2.82931	2.7938	2.82678	2.77876	2.82142	2.78336	2.7178	2.65776	2.81274	2.86684	2.86135	2.83263	2.7862	2.83314	2.79996
25136	bf_stolxxxx_0032H04.t3m.scf	PGSC0003DMB000000102	Pot_ch07	94	778855	778613	Rab11 GTPase	3.98051	3.57464	3.40737	3.50361	3.29976	3.3843	3.40199	3.24967	3.50131	3.50606	3.62508	3.43496	3.36438	3.31352	3.66432	3.38284	3.56307	3.41128	3.25079	3.28075	3.31142	3.52399	3.32391	3.37103	3.45205	3.52693	3.4944	3.26224	3.35985	3.30816	3.32179	3.3215	3.22105	3.46407	3.50012	3.40022	3.37543	3.18748	3.43453	3.41064	3.21332	3.52939
25138	066D06AF.esd	PGSC0003DMB000000284	Pot_ch01	99.35	113359	113207	TRNA (Guanine-n(7)-)-methyltransferase	2.34354	2.28555	2.31831	2.28837	2.49599	2.40735	2.47894	2.33153	2.35464	2.42146	2.33339	2.28533	2.38085	2.4211	2.30597	2.3555	2.32557	2.36188	2.38502	2.40192	2.37541	2.38603	2.48642	2.44428	2.45572	2.45895	2.26292	2.49445	2.44423	2.53137	2.39247	2.40384	2.38854	2.28746	2.25306	2.35778	2.47177	2.44168	2.41791	2.35059	2.46674	2.36245
25140	MICRO.4155.C1	PGSC0003DMB000000136	Pot_ch01	99.72	1088062	1087360	Chlorophyll a-b binding protein CP24 10A, chloroplastic	2.24124	2.18659	2.54711	2.38356	2.44873	2.0548	2.00208	2.37408	2.53055	2.06644	2.17081	2.53346	2.00472	2.15907	2.05639	1.8947	2.61809	2.48336	2.46719	2.46816	2.55381	2.31873	2.11488	2.0579	1.97529	2.07714	2.27304	2.04394	1.99964	1.91875	1.99595	2.00758	2.02826	2.06948	2.46223	2.01393	1.97281	2.41922	2.17308	1.998	2.08897	1.98523
25141	MICRO.6839.C1	PGSC0003DMB000000177	Pot_ch09	95.54	134792	134309	Calcium lipid binding protein	2.59326	2.5407	2.72879	2.70726	2.60972	2.78356	2.64565	2.70824	2.7045	2.47481	2.73317	2.60701	2.64646	2.54314	2.65511	2.62876	2.88854	2.70158	2.52613	2.67213	2.4427	2.65518	2.67176	2.55456	2.60448	2.65994	2.67027	2.66958	2.64341	2.70604	2.7493	2.52362	2.56951	2.64713	2.58742	2.60516	2.55975	2.68479	2.71883	2.47454	2.66686	2.49776
25144	MICRO.409.C9	PGSC0003DMB000000102	Pot_ch07	98.4	706944	707439	Glycogen synthase kinase-3 beta	3.19169	3.204	3.21766	3.12376	3.11203	3.14238	3.14221	3.10617	3.1421	3.15626	3.07108	3.16104	3.14069	3.15568	3.08141	3.12948	3.13696	3.0836	3.12628	3.03513	3.12115	3.08604	3.15285	3.14834	3.17024	3.1269	3.10305	3.06735	3.13354	3.03061	3.0862	3.1185	3.05895	3.08795	3.11148	3.13077	3.06469	3.10448	3.2673	3.14785	3.09081	3.027
25146	MICRO.6039.C1	PGSC0003DMB000000135	Pot_ch08	98.59	986179	986674	WRKY transcription factor	3.02948	2.87179	3.01365	3.02467	2.97436	2.98519	2.9677	2.93774	3.03843	3.02493	2.90741	2.93001	2.98656	2.93569	3.07013	3.10667	2.95665	3.09046	3.06638	3.02794	3.0311	3.06945	3.01533	2.96998	2.98917	2.96064	3.07321	3.0958	2.88715	3.03899	3.14682	2.97903	3.00017	2.90846	2.89462	2.87917	2.91988	3.05505	3.03395	3.08278	2.96415	2.91838
25147	MICRO.1449.C5	PGSC0003DMB000000277	Pot_ch01	92.63	134176	135591	Cinnamoyl-CoA reductase	3.30619	3.21213	3.1869	3.28873	3.24612	3.26808	3.25813	3.26496	3.29764	3.2257	3.22454	3.26739	3.26936	3.19971	3.202	3.23199	3.20341	3.30446	3.22653	3.19695	3.25584	3.30874	3.26471	3.23953	3.2455	3.25047	3.26655	3.21627	3.21909	3.16685	3.2524	3.22154	3.22173	3.19983	3.20491	3.08839	3.25728	3.19971	3.18066	3.25326	3.22496	3.2458
25150	MICRO.12941.C1	PGSC0003DMB000000285	Pot_ch04	100	535547	535424	SOL1 protein	2.81406	2.74351	2.78517	2.844	2.8087	2.73117	2.66895	2.69399	2.80826	2.7691	2.88328	2.75089	2.71521	2.75218	2.85714	2.64331	2.8579	2.72335	2.78683	2.84189	2.6304	2.61908	2.69369	2.67087	2.7658	2.72457	2.79461	2.75569	2.67985	2.65486	2.74209	2.71036	2.73126	2.7165	2.91659	2.7648	2.70327	2.7123	2.65703	2.75034	2.71447	2.71568
25153	MICRO.1702.C1	PGSC0003DMB000000461	Pot_ch06	99.7	231576	231242	Organic anion transporter	3.22312	3.18236	3.11219	3.13648	3.15626	3.16583	3.16493	3.26042	3.15882	3.23069	3.15855	3.2455	3.18632	3.09452	3.10204	3.23374	3.11537	3.2852	3.14238	3.27323	3.12494	3.21959	3.22474	3.25067	3.16974	3.17816	3.19114	3.16183	3.15144	3.17634	3.19542	3.2589	3.22002	3.17337	3.18305	3.18682	3.19679	3.30478	3.14057	3.22202	3.25028	3.24738
25155	bf_acdaxxxx_0062d11.t3m.scf	PGSC0003DMB000000037	Pot_ch07	92.71	103299	104098	Single myb histone	2.20333	2.16544	2.21305	2.08508	2.14017	2.08658	2.17031	2.20087	2.05023	2.18606	2.24952	2.15586	2.16925	2.17347	2.09187	2.07759	2.11335	2.12087	2.08974	2.10241	2.01679	2.19528	2.25204	2.13404	2.22393	2.19161	2.17112	2.16023	2.14303	2.21979	2.11471	2.20501	2.21249	2.17935	2.14336	2.0753	2.14223	2.13452	2.118	2.15358	2.22773	2.15085
25157	MICRO.1280.C2	PGSC0003DMB000000234	Pot_ch04	99.27	959192	959741	Organic anion transporter	3.27674	3.49839	3.49217	3.36348	3.31702	3.35086	3.31244	3.38459	3.41489	3.47877	3.5627	3.36526	3.32404	3.50787	3.4504	3.36606	3.44699	3.36359	3.40681	3.42022	3.46119	3.26774	3.32608	3.50542	3.32866	3.44509	3.47174	3.35187	3.44688	3.37335	3.39481	3.33425	3.42253	3.47782	3.38749	3.43393	3.2599	3.46748	3.4885	3.43156	3.41245	3.38943
25159	MICRO.17421.C1	PGSC0003DMB000000409	Pot_ch09	98.45	518870	518485	Conserved gene of unknown function	3.15636	3.24915	3.24795	3.26453	3.1555	3.27517	3.10864	3.12628	3.34801	3.17619	3.26882	3.16888	3.15978	3.22302	3.39055	3.15246	3.32767	3.23123	3.17628	3.15275	3.22145	3.12948	3.19047	3.18173	3.25326	3.18939	3.07197	3.16802	3.26181	3.1027	3.21344	3.10286	3.09686	3.31257	3.0542	3.17024	3.10042	3.22036	3.25339	3.227	3.24967	3.13791
25160	MICRO.4237.C3	PGSC0003DMB000000087	Pot_ch06	98.18	780878	780494	Ubiquitin carrier protein	3.26593	3.39669	3.16321	3.09837	3.12216	3.40324	3.40614	3.18812	3.18314	3.41426	3.0848	3.14004	3.431	3.34482	3.16551	3.35945	3.14785	3.16561	3.14604	3.05937	3.06076	3.18438	3.44006	3.4504	3.21837	3.1811	3.16358	3.38616	3.36687	3.10933	3.14221	3.0931	3.03539	3.05903	3.27698	3.21041	3.38319	3.03133	3.14265	3.40569	3.35037	3.4255
25163	MICRO.4790.C2	PGSC0003DMB000000354	Pot_ch11	96.12	251099	250586	Hippocampus abundant transcript 1 protein	2.64424	2.67404	2.55243	2.60098	2.61276	2.49341	2.54943	2.71418	2.45996	2.45278	2.51367	2.60848	2.58296	2.56493	2.38377	2.59643	2.60109	2.59356	2.50837	2.56364	2.57959	2.49095	2.60706	2.57407	2.5262	2.44748	2.65466	2.58944	2.44579	2.4841	2.51321	2.49871	2.50901	2.44936	2.64314	2.51656	2.65372	2.539	2.58933	2.44748	2.43758	2.46412
25164	MICRO.7879.C1	PGSC0003DMB000000164	Pot_ch04	100	1286094	1285909	Exocyst complex component sec6	2.45278	2.45931	2.54117	2.58446	2.58207	2.57831	2.59546	2.57038	2.59868	2.63242	2.52793	2.59182	2.56268	2.54002	2.51535	2.51097	2.57038	2.58383	2.60071	2.65947	2.59562	2.56568	2.60601	2.56862	2.5401	2.54874	2.48902	2.63095	2.61622	2.59178	2.60265	2.60924	2.51391	2.55137	2.51209	2.61114	2.57743	2.59111	2.59337	2.49776	2.58196	2.54094
25165	STMCR14TV	PGSC0003DMB101000002	Pot_ch04	97.22	488806	488412	PsRT17-1	2.92259	2.71871	2.71667	2.85238	2.78867	2.72492	2.88344	3.03117	2.7396	2.91219	2.62139	2.84158	2.78546	2.84372	2.76778	2.88328	2.69925	2.83351	2.81034	2.91622	2.7687	2.84484	2.85644	2.84777	2.89811	2.71806	2.84286	2.82857	2.69369	2.83245	2.87415	2.93168	2.8823	2.75542	2.87989	2.84694	2.87415	2.83647	2.75583	2.85453	2.76724	2.94913
25166	MICRO.434.C1	PGSC0003DMB000000157	Pot_ch07	100	1101803	1101966	Binding	2.6946	2.29848	2.6805	2.50258	2.69112	2.74665	2.68376	2.43492	2.43383	2.54609	2.44788	2.41492	2.7565	2.6837	2.29735	2.46605	2.55456	2.48991	2.66135	2.52834	2.49868	2.64779	2.67136	2.39547	2.63698	2.73323	2.53137	2.73759	2.5493	2.71168	2.50755	2.57281	2.55364	2.56555	2.41882	2.4695	2.61314	2.54891	2.39997	2.47649	2.69341	2.54474
25169	MICRO.14965.C1	PGSC0003DMB000000215	Pot_ch06	99.18	275872	275019	Mitochondrial carnitine/acylcarnitine carrier protein	2.3135	2.03097	1.95472	2.14563	2.08119	2.08897	2.1121	2.11141	2.15074	2.05549	2.2894	2.04754	2.08908	1.90591	2.22022	2.05549	2.06504	2.09799	2.00181	2.12361	2.18659	2.18052	1.98354	2.00531	2.19707	2.11471	2.00653	2.01831	2.02046	2.22617	2.11812	2.1421	2.01176	2.10725	2.06463	2.05567	2.0856	2.40625	1.90201	2.01494	2.17811	2.11881
25170	MICRO.3654.C1	PGSC0003DMB000000085	Pot_ch02	99.68	1550950	1550642	Protein MSP1	2.22954	1.94533	2.0525	2.05167	2.1732	2.29265	2.40749	2.04375	1.97378	2.01211	1.98248	2.02233	2.24667	2.12453	1.89247	1.9757	2.06514	2.04591	2.10414	2.05888	2.08751	2.13695	2.20802	1.98628	2.19718	2.20415	2.16426	2.26407	2.07088	2.19806	2.05728	2.0761	2.04205	2.06241	1.94327	2.03674	2.19081	2.15369	1.9916	1.96712	2.21385	2.113
25172	MICRO.7199.C1	PGSC0003DMB000000048	Pot_ch08	100	1451912	1452238	Prenyl-dependent CAAX protease	2.9719	3.02322	3.00034	3.00884	2.96754	3.01956	2.96038	3.00629	3.01883	3.05386	3.07361	2.99608	3.0282	2.9613	3.08426	2.9677	2.99036	3.03798	2.95952	3.0847	3.04816	3.01491	3.06235	3.06698	2.95584	2.99313	2.84863	2.99638	3.03927	2.99954	3.03774	3.0485	3.02811	2.98791	2.96834	3.02475	3.10239	3.0863	2.99553	3.08168	3.10365	3.011
25177	MICRO.12158.C1	PGSC0003DMB000000248	Pot_ch05	99.77	63569	63128	Glutathione S-transferase	2.28584	2.84436	2.35302	2.51853	2.68665	2.25594	2.39724	2.30202	2.2486	2.12365	2.57667	2.62797	2.03353	2.54732	2.13738	2.29748	2.44663	2.30015	2.27585	2.40196	2.39865	2.12138	2.3774	2.22182	2.33156	1.99196	2.43238	2.41867	2.19363	1.95374	2.4086	2.36236	1.94692	2.53433	2.70107	2.03799	2.31807	2.13738	2.52805	2.36056	2.44442	2.33469
25182	MICRO.6982.C1	PGSC0003DMB000000062	Pot_ch03	100	970841	970653	Dead box ATP-dependent RNA helicase	2.78217	2.26324	2.59493	2.5585	2.65712	2.7929	2.87219	2.49733	2.3926	2.50485	2.40192	2.45666	2.83299	2.71917	2.3156	2.49192	2.56011	2.51475	2.62805	2.51818	2.43767	2.68593	2.70891	2.43469	2.72628	2.75212	2.60564	2.6975	2.59448	2.8273	2.44009	2.51807	2.55092	2.48076	2.26721	2.49041	2.64651	2.7038	2.53398	2.44448	2.73981	2.61201
25186	MICRO.14909.C1	PGSC0003DMB000000265	Pot_ch02	100	54728	53924	MAC/Perforin domain containing protein	2.57893	2.49671	2.63095	2.63495	2.5056	2.61719	2.55326	2.60752	2.5894	2.59897	2.69658	2.50875	2.50773	2.68072	2.72227	2.62226	2.7517	2.57873	2.64482	2.65446	2.60814	2.63911	2.60098	2.5653	2.61187	2.53418	2.67304	2.63574	2.66076	2.59518	2.60869	2.50053	2.5653	2.63076	2.49643	2.5993	2.60448	2.70504	2.55856	2.56328	2.69417	2.62271
25187	MICRO.5117.C1	PGSC0003DMB000000274	Pot_ch08	100	82366	82082	Tetraspanin family protein	2.75542	2.67884	2.70836	2.57696	2.58143	2.64424	2.57555	2.58263	2.6668	2.72283	2.61957	2.5997	2.73572	2.70399	2.75903	2.63319	2.69086	2.67836	2.66924	2.61564	2.77351	2.73232	2.65425	2.70268	2.62739	2.66651	2.62538	2.6839	2.72897	2.69127	2.65194	2.5982	2.66498	2.62226	2.64106	2.64183	2.65177	2.61026	2.72575	2.71152	2.65015	2.65323
25188	bf_suspxxxx_0027C02.t3m.scf	PGSC0003DMB000000150	Pot_ch06	99.16	215299	214944	Glycosyltransferase QUASIMODO1	3.7488	3.80304	3.82709	3.89433	3.69796	3.89549	3.81824	3.98346	3.75463	3.96703	3.92843	3.83129	3.87889	3.94167	3.69304	3.92635	3.74224	3.79067	3.77689	3.8584	3.69977	3.85623	3.94128	3.92015	3.73577	3.7199	3.70968	3.90763	3.98936	3.8357	3.6615	3.90274	3.89549	3.85237	3.92995	3.81988	3.99093	3.91559	3.69304	3.97655	3.96754	3.93385
25189	BF_TUBSXXXX_0037C03_T3M.SCF	PGSC0003DMB101000060	Pot_ch01	96.63	832190	832014	--	2.62764	2.37353	2.35065	2.37549	2.57311	2.5184	2.47411	2.3396	2.41378	2.32777	2.43626	2.44423	2.34706	2.51409	2.41312	2.32719	2.3799	2.34814	2.46283	2.44936	2.40919	2.35623	2.40627	2.33793	2.59831	2.53336	2.55317	2.52928	2.37051	2.47004	2.42196	2.32534	2.29355	2.32086	2.45322	2.49855	2.41566	2.37899	2.35357	2.34301	2.47923	2.42786
25190	MICRO.12183.C2	PGSC0003DMB000000116	Pot_ch12	97.1	835015	834637	Rx protein	2.81205	2.94445	2.9607	2.89307	2.65518	2.84445	2.85518	2.89313	2.73884	2.93587	2.95416	2.69994	2.90485	3.06476	2.93231	3.07344	2.93609	2.74299	2.83811	2.84263	2.94475	2.80826	2.81622	2.9493	2.79154	2.91963	2.79134	2.81792	2.80754	2.7988	2.94851	2.80803	2.82015	2.99401	2.87784	2.94016	2.70222	2.86775	3.05274	2.65459	2.92854	2.95709
25191	MICRO.3390.C2	PGSC0003DMB000000174	Pot_ch09	100	481895	481561	Serine/threonine-protein kinase	2.13147	2.24648	2.28594	2.17487	2.17591	2.18475	2.23859	2.24281	2.13875	2.21743	2.12936	2.21055	2.23714	2.27587	2.16982	2.23624	2.34264	2.20337	2.21792	2.19923	2.28777	2.17147	2.22151	2.25464	2.2036	2.24268	2.11743	2.19423	2.31175	2.15348	2.1237	2.19841	2.23001	2.19702	2.18518	2.23789	2.20578	2.2049	2.40003	2.18204	2.24594	2.20704
25193	BF_LBCHXXXX_0042H02_T3M.SCF	PGSC0003DMB000000098	Pot_ch01	94.33	485978	485697	Component of TRAPP complex, TRS85	2.64045	2.54413	2.55565	2.63501	2.65092	2.60993	2.5756	2.60907	2.62727	2.58354	2.50627	2.58648	2.61233	2.565	2.53123	2.60622	2.5725	2.65994	2.66	2.55051	2.65722	2.62095	2.64145	2.51232	2.5991	2.52987	2.55883	2.6611	2.6004	2.61478	2.52332	2.54029	2.56673	2.50354	2.56328	2.60582	2.64349	2.573	2.57993	2.56291	2.56561	2.58446
25194	BF_LBCHXXXX_0054G10_T3M.SCF	PGSC0003DMB000000245	Pot_ch06	98.22	149046	148711	Conserved gene of unknown function	3.12063	3.11781	3.12904	3.16033	3.0931	3.1311	3.15529	3.11893	3.08203	3.05268	3.22056	3.14766	2.9923	3.07005	3.12796	3.1285	3.12082	3.16042	3.16859	3.09444	3.13389	3.12063	3.12512	3.06904	3.11811	3.00943	3.18154	3.15568	3.10625	3.02198	3.16348	3.13279	3.15636	3.07651	3.08646	3.13142	3.1293	3.11989	3.06417	3.05118	3.01326	3.05091
25196	MICRO.7376.C1	No Significant Hit	#N/A	NA	NA	NA	DNA binding protein	3.11325	3.27147	3.10373	3.13687	3.12226	3.13638	3.14396	3.15167	3.10711	3.15062	3.28098	3.23049	3.06787	3.18728	3.17775	3.16561	3.19941	3.18415	3.0811	3.10989	3.19733	3.15958	3.05405	3.17523	3.08376	3.18527	3.07717	3.01777	3.18642	3.11546	3.0753	3.15758	3.18121	3.1261	3.16868	3.2032	3.0896	3.17805	3.24947	3.10864	3.09391	3.06608
25198	MICRO.2794.C1	PGSC0003DMB000000039	Pot_ch03	99.21	2238314	2238062	Proteasome subunit beta type-1	2.52629	2.68385	2.41001	2.52427	2.57064	2.51527	2.56095	2.53807	2.53168	2.45755	2.86007	2.71818	2.56891	2.43983	2.59465	2.60791	2.50264	2.59656	2.38873	2.52138	2.4714	2.50976	2.5401	2.5669	2.44755	2.47525	2.44168	2.47292	2.45144	2.39856	2.57572	2.56374	2.59668	2.56085	2.57893	2.6194	2.50717	2.63941	2.39757	2.51578	2.50721	2.53186
25200	bf_cswbxxxx_0001e05.t3m.scf	PGSC0003DMB000000420	Pot_ch04	100	427465	427904	Histidine decarboxylase	3.98451	3.91083	3.93777	4.04679	3.8108	3.89242	3.92395	3.99038	3.89987	4.08817	3.82274	3.8826	4.0642	4.18549	4.08554	3.89901	4.11953	4.04742	3.69124	3.87253	4.27558	4.1465	4.00251	3.81625	4.04742	4.02873	3.56976	3.95843	4.02926	3.86806	3.72804	4.00832	3.75885	3.89511	3.87033	3.83393	3.82668	3.8043	4.02813	3.8294	3.82871	3.94128
25201	MICRO.11274.C2	PGSC0003DMB000000152	Pot_ch11	99.48	600395	600585	Homeodomain protein Hfi22	2.60137	2.91342	2.78759	2.72971	2.67063	2.53376	2.88775	2.65526	2.38279	2.63934	2.78725	2.95459	2.52187	2.42319	2.95923	2.70872	2.43206	2.49112	2.85238	2.69174	2.65311	2.39117	2.58021	2.66836	2.75162	2.82926	2.77491	2.64239	2.80969	2.31654	2.84552	2.86099	2.55175	2.8835	3.02867	2.87955	2.66564	2.55914	2.5851	2.96046	2.75775	2.83532
25203	MICRO.5028.C1	PGSC0003DMB101000020	Pot_ch02	98.04	2041682	2041986	GTP binding protein	2.15093	2.2241	2.1755	2.1168	2.18724	2.13199	2.1736	2.08917	2.14858	2.18448	2.11851	2.1927	2.31745	2.23949	2.19176	2.13089	2.11349	2.13908	2.19665	2.1271	2.12114	2.01077	2.18609	2.14412	2.20368	2.10373	2.04867	2.16112	2.0043	2.05583	2.17067	2.19847	2.14504	2.16508	2.151	2.30993	2.10994	2.16286	2.282	2.10207	2.23064	2.08187
25205	STMEN45TV	PGSC0003DMB000000215	Pot_ch06	98.03	1003121	1003779	Gene of unknown function	2.26617	2.17338	2.15064	2.26729	2.14026	2.13664	2.12138	2.198	2.25818	2.2133	2.26387	2.23696	2.16126	2.09861	2.3723	2.11424	2.17002	2.19243	2.09635	2.14811	2.12124	2.14065	2.13522	2.04847	2.28742	2.07939	2.14303	2.13409	2.0409	2.07294	2.1531	2.16187	2.17847	2.23463	2.18524	2.3335	2.22626	2.17308	2.09978	2.14811	2.10177	2.19347
25207	MICRO.6709.C1	PGSC0003DMB000000179	Pot_ch04	98.99	891885	891191	Protein SUPPRESSOR OF GENE SILENCING 3	3.48674	3.28701	3.10015	3.22343	3.17953	3.18779	3.37865	3.4436	3.08679	3.35432	3.17177	3.25185	3.37129	3.32631	3.24182	3.34068	3.11286	3.22828	3.19169	3.28411	3.31776	3.35334	3.20281	3.29212	3.38628	3.3064	3.15558	3.16447	3.09874	3.33755	3.17805	3.33704	3.14501	3.26311	3.17391	3.46254	3.17024	3.16745	3.03353	3.11875	3.19039	3.38186
25208	MICRO.13951.C1	PGSC0003DMB000000294	Pot_ch04	100	337041	337771	Chromosome 10 open reading frame 97	3.44897	3.17319	3.30216	3.37761	3.38498	3.33996	3.33425	3.34682	3.31187	3.33217	3.22323	3.39505	3.35567	3.30771	3.26462	3.29796	3.26613	3.38861	3.42787	3.3107	3.38159	3.35784	3.36243	3.24324	3.33832	3.31473	3.29865	3.44674	3.25028	3.32341	3.35482	3.31187	3.25847	3.31656	3.21646	3.38399	3.35076	3.32179	3.17485	3.28435	3.34837	3.32951
25209	bf_swstxxxx_0027c04.t3m.scf	PGSC0003DMB000000459	SL2.10ch09	96.33	172535	172322	Gene of unknown function	3.48056	3.38574	3.39347	3.26558	3.40791	3.46777	3.26101	3.35831	3.43393	3.2947	3.34345	3.32966	3.46407	3.20886	3.50147	3.36773	3.34926	3.40569	3.51948	3.24915	3.31559	3.45806	3.41817	3.33531	3.453	3.40791	3.3288	3.50294	3.18961	3.23394	3.29037	3.30985	3.17816	3.41929	3.30433	3.4795	3.37323	3.33313	3.46282	3.13986	3.30838	3.27033
25210	POACI25TV	PGSC0003DMB000000406	Pot_ch02	93.28	222817	222431	Gene of unknown function	3.49719	3.43129	3.41382	3.40295	3.36868	3.35187	3.40324	3.4618	3.31981	3.42973	3.34105	3.54516	3.41473	3.41739	3.37222	3.40402	3.47571	3.40199	3.37722	3.33324	3.33155	3.45329	3.44206	3.41831	3.3762	3.41873	3.4314	3.43316	3.43212	3.33669	3.40995	3.32494	3.41655	3.3793	3.37409	3.45479	3.40199	3.3793	3.3879	3.3612	3.45567	3.39068
25211	POAC585TV	PGSC0003DMB000000021	Pot_ch09	95.01	2975847	2976385	Pyruvate kinase	2.69627	2.21501	2.61519	2.75411	2.71902	2.82572	2.87147	2.83003	2.52332	2.57223	2.16112	2.65253	2.66262	2.51413	2.33532	2.75113	2.51642	2.71021	2.69632	2.6805	2.59134	2.67929	2.73187	2.56372	2.74548	2.66752	2.7165	2.7594	2.69627	2.77773	2.72227	2.76382	2.58413	2.64134	2.42629	2.77037	2.7488	2.79503	2.65811	2.62666	2.73215	2.68734
25214	MICRO.8479.C1	PGSC0003DMB000000142	Pot_ch03	97.75	403180	404415	Eukaryotic translation initiation factor 2 family protein / eIF-2 family protein	3.72953	3.49979	3.68441	3.7507	3.64507	3.7162	3.71498	3.70691	3.81324	3.6615	3.62943	3.73279	3.82081	3.67425	3.68979	3.77186	3.71322	3.77098	3.77418	3.62549	3.71245	3.80535	3.72495	3.57604	3.75857	3.65991	3.5484	3.71295	3.606	3.6704	3.66409	3.71245	3.72863	3.69354	3.59072	3.87101	3.74627	3.71861	3.61159	3.6652	3.76449	3.66634
25215	MICRO.541.C2	PGSC0003DMB000000085	Pot_ch02	96.13	1843412	1843850	Fructose-bisphosphate aldolase	4.61842	4.53099	4.67709	4.70066	4.5892	4.84326	4.62362	4.65477	4.778	4.60255	4.69493	4.80524	4.61609	4.70408	4.64373	4.28047	4.66023	4.63352	4.5633	4.75936	4.7899	4.5892	4.778	4.74565	4.73154	4.75614	4.57154	4.66912	4.80206	4.62362	4.55424	4.63639	4.70066	4.79434	4.68303	4.52322	4.68934	4.77445	4.74932	4.70956	4.70066	4.83428
25218	bf_mxflxxxx_0019b09.t3m.scf	PGSC0003DMB000000661	SL2.10ch08	94.18	13938	14585	Gene of unknown function	2.31708	2.16818	2.41558	2.26397	2.1832	2.19244	2.28727	2.02705	2.24948	2.37564	2.5154	2.52692	2.10048	2.17355	2.49753	2.1877	2.18792	2.15769	2.35576	2.29711	2.20286	2.11822	2.13858	2.17787	2.33648	2.36899	2.19081	2.25635	2.30325	2.03526	2.09468	2.4219	2.27809	2.55702	2.57459	2.54193	2.3323	2.22826	2.10354	2.28521	2.26224	2.45466
25223	BF_LBCHXXXX_0044D02_T3M.SCF	PGSC0003DMB000000129	Pot_ch10	100	273930	274367	AT-HSFB3 (Arabidopsis thaliana heat shock transcription factor B3)	3.04103	3.09906	2.70026	3.03101	2.70056	3.02093	2.80565	2.5613	2.92511	3.00943	3.24987	2.68266	2.76835	2.52601	3.1811	3.10587	2.84479	3.10239	2.96646	2.71695	2.94134	3.00054	2.7703	2.76778	2.80864	2.78065	3.02409	2.73637	2.69566	2.96689	2.84467	2.81034	2.48213	2.74512	2.84604	2.41623	2.64255	2.3706	2.66304	3.08366	2.41545	3.00984
25224	MICRO.223.C2	PGSC0003DMB101000128	Pot_ch06	99.29	710016	709177	Beta-tubulin 2	4.28772	3.37659	4.01402	4.15076	4.25538	4.13208	4.24901	4.20163	3.87779	4.03483	3.27278	4.08954	4.1341	3.86388	3.61967	4.07723	3.66543	4.09207	4.20719	4.1341	3.98721	4.18004	4.22034	3.87363	4.215	4.0377	4.17868	4.26563	4.02052	4.11369	4.22638	4.15958	4.05587	3.96949	3.73279	3.9723	4.13632	4.18176	3.80535	3.94609	4.21348	4.21925
25227	MICRO.2765.C1	PGSC0003DMB000000552	Pot_ch02	95.91	47162	47429	Urease accessory protein G	3.71178	3.90241	3.31512	3.73577	3.86465	3.5046	3.42392	3.78605	3.62798	3.71737	3.93821	3.98721	3.65673	3.32018	3.69004	3.79263	3.10711	3.63887	3.64822	3.95643	3.47125	3.47294	3.66859	3.79135	3.44554	3.65879	3.78571	3.65334	3.37349	3.33616	4.05208	3.69204	3.72363	3.7674	4.02697	3.88977	3.50131	3.73468	3.52035	3.69977	3.7301	3.70054
25228	MICRO.1517.C1	PGSC0003DMB101000060	Pot_ch01	99.25	577503	578173	Taz protein	3.1083	3.10649	3.09845	3.01457	3.14004	3.01584	3.17101	3.01769	2.982	2.98425	2.95824	3.14536	3.09121	3.07625	2.95178	3.11618	3.12322	3.14349	3.02753	2.96332	3.15576	3.2022	3.03452	3.01533	3.06204	3.02064	3.12617	3.02109	3.03539	2.98103	2.99853	3.07863	2.9926	2.96302	3.00273	3.11582	3.10356	2.9478	3.09932	2.92039	2.97127	2.96478
25230	MICRO.13866.C1	PGSC0003DMB000000047	Pot_ch07	98.74	1782233	1781995	Gene of unknown function	2.1572	2.58859	2.25313	2.43983	2.10663	2.48226	2.24145	2.38705	2.49698	2.46358	2.66578	2.39744	2.30552	2.15508	2.29744	2.24882	2.59006	2.39939	2.33607	2.27698	2.22671	2.24948	2.36714	2.40272	2.07341	2.41322	2.46378	2.35126	2.44318	2.02302	2.72769	2.1296	2.35623	2.01729	2.84079	2.19285	2.17617	2.3542	2.49623	2.43608	2.05023	2.40644
25232	MICRO.6931.C2	PGSC0003DMB000000480	Pot_ch04	99.66	266054	265765	Cellular retinaldehyde-binding/triple function, C-terminal	2.86318	3.00502	2.78965	2.85141	2.74618	2.85178	2.75411	2.83023	2.81412	2.98216	2.98774	2.85824	2.84018	2.81654	3.02198	2.92739	2.82892	2.84972	2.77702	2.86661	2.93637	2.91337	2.83852	2.94913	2.8413	2.90748	2.757	2.80298	2.90873	2.80905	2.86794	2.95007	2.85346	2.84467	2.91134	2.80686	2.78792	2.83207	2.97893	2.87856	2.81971	2.88449
25235	MICRO.7425.C2	PGSC0003DMB000000022	Pot_ch07	98.33	2675791	2675372	Thioredoxin peroxidase 1	2.23399	2.07795	2.12295	2.03549	2.10028	2.17212	2.17965	2.15254	2.09114	2.09929	2.16761	2.07697	2.05466	2.09139	2.0636	2.07209	2.14758	2.13573	2.07911	2.12059	2.13272	2.151	2.08089	2.12618	2.0538	2.20422	2.09985	2.08228	2.0983	2.12497	2.09877	2.09778	2.05813	2.08476	2.12235	2.06969	2.1342	2.11471	2.11424	2.12953	2.13558	2.08808
25236	MICRO.758.C1	PGSC0003DMB000000516	SL2.10ch12	96.15	163153	163850	Ribosomal protein L24	2.8425	2.2877	2.58841	2.55987	2.62636	2.69925	2.73329	2.60105	2.44229	2.37408	2.13981	2.35233	2.60852	2.38033	2.33944	2.62981	2.37809	2.54672	2.63474	2.56042	2.38534	2.70419	2.73028	2.34489	2.73388	2.66525	2.71858	2.7648	2.53414	2.81937	2.58603	2.48939	2.51938	2.31622	2.30268	2.25707	2.4928	2.60711	2.37445	2.45144	2.60439	2.52999
25238	MICRO.16344.C1	PGSC0003DMB000000215	Pot_ch06	93.81	816553	816775	Eukaryotic translation initiation factor 3 subunit	2.21317	2.20269	2.1168	2.08512	2.14595	2.089	2.23379	2.15613	2.27495	2.07982	2.45737	2.41799	2.07771	2.13538	2.24097	2.39039	2.15893	2.13072	2.19446	2.09502	2.48044	2.03799	2.13382	2.14745	2.1917	2.0377	2.02522	2.10078	2.24457	2.28995	2.34776	2.30707	2.42213	2.34462	2.49562	2.16544	2.28857	2.33666	2.25744	2.11112	2.36802	2.04432
25239	BF_TUBSXXXX_0049H03_T3M.SCF	PGSC0003DMB102000002	Pot_ch05	92.77	2175049	2175346	MTD1	3.31993	3.53819	3.5271	3.23417	3.13696	2.94547	3.15676	3.17562	3.19542	3.17579	3.31404	3.18366	3.3	3.35063	3.14031	3.34776	3.65565	3.2818	3.24241	3.27044	3.52474	3.3097	3.21745	3.37722	3.43212	3.08926	3.25563	3.24978	3.06762	3.03435	3.34849	3.05274	3.29689	3.10821	3.4813	3.34093	3.03395	2.95188	3.67017	3.1991	3.21536	3.04315
25241	bf_cswbxxxx_0053a02.t3m.scf	PGSC0003DMB000000300	Pot_ch07	96.54	625172	625575	Serine/threonine protein kinase	2.49517	2.43704	2.40146	2.39728	2.46317	2.39903	2.37301	2.42629	2.37549	2.44216	2.47004	2.33811	2.28064	2.40372	2.18505	2.33057	2.42748	2.38483	2.4043	2.32472	2.32137	2.43336	2.46669	2.30112	2.42039	2.3851	2.42649	2.46651	2.42308	2.34883	2.45372	2.3851	2.43735	2.36105	2.4003	2.31755	2.2644	2.482	2.37144	2.48208	2.43554	2.42469
25246	MICRO.923.C2	PGSC0003DMB000000890	SL2.10ch06	99.9	62481	63459	Phosphonopyruvate decarboxylase	2.92103	3.00674	2.9991	3.09245	3.02288	3.0517	3.05477	3.06476	2.94666	2.94537	3.10659	3.02374	2.93983	2.94596	3.01457	2.96818	2.95986	2.98582	3.02956	3.03539	2.98574	2.91394	3.03767	2.97666	3.03419	2.95801	3.0543	3.08223	3.01066	2.94937	3.09236	3.05693	3.0214	2.94975	3.05468	3.04816	2.98475	3.03513	2.94798	2.94712	2.93692	2.96319
25252	MICRO.2754.C1	PGSC0003DMB000000506	Pot_ch10	99.48	92613	91651	ATP-dependent RNA helicase	3.16212	3.14079	3.12638	3.16358	3.15558	3.14349	3.12448	3.17924	3.1885	3.16123	3.18305	3.14577	3.17946	3.18046	3.16303	3.19256	3.21288	3.18889	3.19114	3.15703	3.20003	3.25847	3.18448	3.14476	3.15826	3.15124	3.1185	3.13727	3.14103	3.20123	3.17309	3.16511	3.15949	3.15626	3.1434	3.21815	3.22014	3.19623	3.18972	3.15758	3.18356	3.16763
25253	MICRO.3907.C1	PGSC0003DMB000000052	Pot_ch06	99.78	1532813	1532365	GTP binding protein	2.22961	2.23326	2.2419	2.17493	2.26392	2.28027	2.28727	2.20252	2.15605	2.27046	2.15238	2.24433	2.33371	2.21696	2.19963	2.27196	2.18639	2.23372	2.20754	2.29242	2.25623	2.27031	2.30816	2.26871	2.23257	2.26784	2.12472	2.29227	2.31795	2.31176	2.2479	2.28777	2.27634	2.24712	2.1927	2.34385	2.30579	2.3167	2.27959	2.21188	2.3102	2.23064
25254	bf_mxflxxxx_0026a12.t3m.scf	PGSC0003DMB000000138	Pot_ch07	95.59	470300	469825	--	2.53079	1.76781	2.7129	1.75405	2.67498	1.85151	1.92923	1.78792	1.99993	2.35712	2.45029	1.81204	1.75923	2.5387	1.83014	1.79447	1.85336	1.89545	1.80235	1.81204	1.83999	2.5437	2.56215	1.81741	2.63288	2.49527	2.54331	2.65082	1.77345	2.38428	1.79552	2.54956	2.4504	2.22362	2.58554	1.88236	1.96058	1.80558	1.75293	2.53863	2.62251	1.82224
25256	MICRO.2774.C2	PGSC0003DMB000000593	Pot_ch06	99.63	113987	113453	Transcription factor IWS1	3.63414	3.68492	3.64146	3.64822	3.61349	3.65504	3.65111	3.66245	3.65543	3.66035	3.78605	3.62798	3.6601	3.62549	3.60684	3.63635	3.72621	3.69903	3.61197	3.61491	3.7227	3.62446	3.69029	3.68304	3.60492	3.64976	3.60243	3.61029	3.66176	3.64845	3.63841	3.63863	3.70465	3.67752	3.65044	3.71178	3.65358	3.69587	3.71295	3.62751	3.68465	3.59656
25259	MICRO.7160.C1	PGSC0003DMB000000093	Pot_ch03	98.26	1419680	1420140	Transcription regulator	3.69124	3.47586	3.50528	3.50077	3.54782	3.6458	3.67494	3.48608	3.52831	3.56147	3.53468	3.40882	3.5827	3.60284	3.61623	3.42993	3.4709	3.4644	3.63077	3.5152	3.59314	3.56735	3.55617	3.56346	3.64333	3.6073	3.49874	3.55857	3.57604	3.74146	3.38486	3.4644	3.46578	3.58049	3.31811	3.51655	3.5827	3.57893	3.42605	3.54767	3.58928	3.54211
25260	POCBV92TV	No Significant Hit	#N/A	NA	NA	NA	--	2.11321	1.70172	2.1342	2.07877	2.19089	2.1755	1.70132	2.22216	1.69406	1.72329	2.21589	1.71513	2.25651	1.71731	1.68256	1.71233	1.68723	1.74012	2.20761	2.09328	1.68406	1.69942	2.12973	2.20647	2.1138	2.12604	1.69378	2.15872	2.16093	2.08194	2.11822	1.70316	1.71207	2.13551	2.1585	2.23163	1.68434	1.74081	2.14811	1.71943	2.19292	1.71574
25265	POACE06TV	PGSC0003DMB102000010	Pot_ch01	99.77	1603407	1602547	Cytochrome P450	3.39445	2.91693	3.32575	3.07767	3.08847	3.42127	3.00489	3.43781	3.11921	3.19869	2.73687	3.25837	3.03139	3.34988	2.95656	3.14004	3.06744	2.97536	3.16717	3.03648	3.12108	2.97458	3.14813	3.05075	3.1653	3.06658	3.38888	3.19104	3.28365	3.1326	2.9762	2.96566	3.16465	3.07625	3.00681	3.14088	3.00842	3.15786	2.96892	3.13585	3.20766	3.09914
25267	MICRO.9025.C1	PGSC0003DMB000000387	Pot_ch11	98.74	38764	39080	GDP-mannose transporter	2.63859	2.73813	2.54924	2.47873	2.57068	2.38603	2.61039	2.59715	2.41386	2.57296	2.74381	2.56439	2.47923	2.37907	2.67537	2.66738	2.49609	2.46051	2.47268	2.58642	2.47721	2.54956	2.57527	2.57879	2.56159	2.46255	2.74536	2.58421	2.47207	2.47838	2.61172	2.58876	2.57402	2.58229	2.72943	2.56374	2.52464	2.59118	2.5894	2.57369	2.50637	2.53194
25269	MICRO.432.C16	PGSC0003DMB000000225	Pot_ch08	96.15	851254	850607	RD22	3.81988	4.29867	3.20411	3.28794	4.20964	4.19275	4.14855	3.9579	3.19879	3.07674	4.20719	4.25446	4.17039	4.18627	2.93517	3.45086	3.22791	3.71055	4.27255	3.31633	4.28265	3.54625	3.58866	4.42693	3.91121	3.23638	3.43316	3.46629	3.38053	3.32891	3.66659	4.32527	3.36199	4.15958	3.46578	4.32217	4.34134	3.76384	3.46661	4.03661	4.12379	4.19676
25270	MICRO.3079.C1	PGSC0003DMB000000005	Pot_ch06	99.55	2940567	2941006	Peptidyl-prolyl cis-trans isomerase	3.49425	3.32255	3.19373	3.27815	3.24751	3.22014	3.25185	3.36502	3.3216	3.34356	3.26071	3.34656	3.29552	3.37943	3.32193	3.27619	3.26558	3.35647	3.26665	3.31954	3.29155	3.33755	3.29678	3.3606	3.24995	3.23597	3.3709	3.20003	3.24532	3.37581	3.24241	3.279	3.41995	3.34717	3.24273	3.36747	3.34105	3.30884	3.34871	3.33996	3.31954	3.31837
25271	MICRO.17932.C1	PGSC0003DMB000000404	Pot_ch04	98.78	249084	249656	Transferase, transferring glycosyl groups	2.24619	2.12045	2.14721	2.11429	2.10952	2.1367	2.13037	2.07274	2.16802	2.12003	2.14816	2.08841	2.21921	2.21007	2.21511	2.04843	2.17678	2.1168	2.09642	2.13114	2.17291	2.12653	2.01077	2.11743	2.14017	2.17331	2.07742	2.08608	2.108	2.09752	2.0677	2.08751	2.09882	2.15872	2.16057	2.19189	2.08407	2.1098	2.17034	2.11722	2.08487	2.13518
25273	MICRO.5340.C1	PGSC0003DMB101000137	Pot_ch11	98.48	670533	671254	Phi-2	2.58582	2.56891	2.52962	2.46023	2.56379	2.4547	2.44934	2.45288	2.43146	2.50142	2.63332	2.52632	2.49967	2.42681	2.50383	2.47411	2.54345	2.56386	2.43898	2.54518	2.63651	2.44168	2.50184	2.47844	2.403	2.46837	2.50359	2.48444	2.4579	2.45656	2.49427	2.56439	2.51112	2.47306	2.67993	2.62336	2.4523	2.44873	2.5725	2.46426	2.42463	2.4681
25274	MICRO.9168.C1	PGSC0003DMB000000037	Pot_ch07	99.27	2516351	2517313	Conserved gene of unknown function	2.68487	2.32985	2.62845	2.40453	2.56328	2.38799	2.36714	2.47536	2.30354	2.66304	2.59317	2.40418	2.12071	2.64122	2.29244	2.38053	2.41492	2.44755	2.33995	2.35862	2.32689	2.62151	2.6372	2.36614	2.65782	2.64831	2.63115	2.58951	2.45798	2.64608	2.37199	2.65835	2.65209	2.62995	2.55044	2.35335	2.3822	2.43707	2.3951	2.64392	2.66414	2.36013
25275	MICRO.16930.C1	PGSC0003DMB000000324	Pot_ch11	96.66	294578	295296	Conserved gene of unknown function	3.25689	3.45223	3.33518	3.45149	3.28245	3.42185	3.17775	3.42694	3.51274	3.36411	3.61429	3.29817	3.30478	3.50479	3.45935	3.41888	3.59883	3.37311	3.41514	3.41846	3.40438	3.37297	3.30597	3.43212	3.27311	3.34356	3.40697	3.30722	3.44049	3.37042	3.38639	3.22749	3.40981	3.44865	3.40681	3.43781	3.2947	3.4399	3.40818	3.41473	3.42127	3.33249
25277	cSTB22K20TH	PGSC0003DMB000000008	Pot_ch10	98.17	3743172	3742900	LRR protein	3.70333	3.97711	3.85274	3.74964	3.72892	3.77149	3.75592	3.77273	3.76417	3.84797	3.85344	3.8573	3.79325	3.7888	3.83424	3.87467	3.86685	3.85521	3.74066	3.79325	3.83039	3.89358	3.77362	3.91121	3.7267	3.82181	3.92677	3.72468	3.83535	3.75189	3.78416	3.82304	3.83158	3.88899	3.87963	3.96265	3.84547	3.78791	3.96352	3.8102	3.76256	3.82668
25281	bf_mxflxxxx_0016d09.t3m.scf	PGSC0003DMB000000496	Pot_ch09	99.65	114563	114275	WW domain containing protein	3.21191	2.63174	2.87451	2.84125	3.11537	2.83321	3.00961	2.98434	2.72618	2.75989	2.22167	3.13612	2.98664	2.65926	2.65868	2.93439	2.44342	2.90158	2.90617	2.93868	2.954	3.04144	3.02837	2.8248	3.09444	2.8574	2.73903	3.06945	2.87835	2.90707	2.99496	3.07573	3.09932	2.68653	2.90098	2.91715	2.99798	2.91609	2.81156	2.76698	3.08203	2.83191
25283	MICRO.14091.C2	PGSC0003DMB102000115	Pot_ch09	96.12	990305	989868	Pentatricopeptide repeat-containing protein	2.14673	1.93798	2.19243	1.92787	2.06514	2.20399	2.45127	2.43502	2.15858	2.09519	2.12196	1.97837	2.25165	2.03888	2.00564	1.88123	2.12663	2.35789	2.11034	2.09969	1.90591	2.23578	2.31232	2.30242	2.45091	1.93146	2.37275	2.33486	1.90882	2.11464	2.10693	2.07619	2.12729	1.86739	2.1224	2.3144	2.39813	2.37907	2.15405	2.07742	2.04277	2.08539
25284	MICRO.2720.C2	PGSC0003DMB000000210	Pot_ch05	96.37	370738	371422	Cyclin d	2.26175	2.53301	2.41362	2.41721	2.2727	2.22461	2.40823	2.36774	2.64916	2.21023	2.25279	2.13947	2.18928	2.37746	2.18506	2.1285	2.42253	2.41867	2.13715	2.11424	2.34341	2.34645	2.38157	2.36683	2.30649	2.18096	2.31892	2.26062	2.45068	2.22107	2.12028	2.31303	2.05595	2.37849	2.16835	2.21592	2.26909	2.16057	2.36088	2.37414	2.22937	2.3646
25285	STMEU15TV	PGSC0003DMB000000034	Pot_ch12	NA	NA	NA	Poly(ADP-ribose) glycohydrolase 1	2.24622	2.83282	2.69264	2.2854	2.58863	2.51535	2.66791	2.77446	2.31357	2.68029	2.85406	2.5589	2.59302	2.21011	2.57262	2.72261	2.36541	2.39614	2.49628	2.33639	2.64151	2.36252	2.36595	2.64086	2.21385	2.33288	2.70262	2.27646	2.51656	2.184	2.38279	2.47316	2.51519	2.54391	2.37486	2.49454	2.5261	2.54852	2.39417	2.38284	2.23844	2.69963
25288	BPLI17D11TH	PGSC0003DMB000000271	Pot_ch03	100	794292	794704	Xyloglucan endotransglucosylase-hydrolase XTH3	2.02387	2.2028	2.09573	2.41455	1.91659	2.21486	1.98595	2.13254	2.14532	2.19423	2.20981	2.22495	2.02379	2.50251	2.33316	2.36263	2.31364	1.96678	2.20333	2.6041	2.14101	2.13417	2.07372	2.07539	2.02928	2.11997	2.33538	2.00484	2.35797	2.24383	2.17074	1.92635	1.89285	2.49906	1.86948	2.65765	1.99573	2.43925	2.15342	2.19317	2.45427	2.33385
25289	bf_ivrootxx_0015b06.t3m.scf	PGSC0003DMB000000034	Pot_ch12	92.9	1079886	1080196	MTERF	2.24628	2.2954	2.3037	2.1998	2.16023	2.18937	2.25228	2.20706	2.17597	2.19185	2.15923	2.22609	2.13518	2.3851	2.19438	2.11941	2.32413	2.28132	2.21081	2.19396	2.25473	2.22433	2.26855	2.29411	2.37998	2.26316	2.06205	2.25235	2.1998	2.25345	2.15984	2.18471	2.29364	2.222	2.19893	2.28089	2.21497	2.18776	2.40011	2.18556	2.29611	2.13771
25291	MICRO.1726.C1	PGSC0003DMB000000244	Pot_ch02	99.48	164501	164120	Conserved gene of unknown function	2.33885	2.28918	2.25102	2.25723	2.27561	2.30522	2.17847	2.25613	2.28179	2.25954	2.45522	2.27168	2.15119	2.26834	2.35069	2.19903	2.41592	2.31801	2.3006	2.29953	2.25015	2.14745	2.20399	2.20521	2.19438	2.27756	2.28142	2.29138	2.26519	2.18714	2.28458	2.25211	2.24065	2.36608	2.40835	2.36885	2.25926	2.2944	2.25043	2.21743	2.35154	2.26751
25292	MICRO.10434.C1	PGSC0003DMB000000248	Pot_ch05	99.11	177607	178387	The auxin-independent growth promoter	2.48934	2.29345	2.41177	2.47316	2.39459	2.34712	2.44078	2.58032	2.48098	2.40553	2.36802	2.44428	2.34249	2.4095	2.33105	2.38197	2.37087	2.58	2.41644	2.3724	2.41696	2.44648	2.43608	2.43774	2.46746	2.30773	2.45746	2.41197	2.40701	2.35986	2.41001	2.37292	2.39547	2.45873	2.36975	2.52788	2.4104	2.48698	2.35199	2.5286	2.47525	2.50615
25295	MICRO.4108.C1	PGSC0003DMB000000623	Pot_ch11	96.16	36694	37160	Myosin heavy chain	3.02087	2.63672	2.78972	2.88402	2.75318	2.88789	2.77613	2.70462	2.71812	2.8142	2.4989	2.91622	2.87753	2.74524	2.88715	2.72388	2.83585	2.89254	2.64314	2.79796	2.88509	2.86661	2.70845	2.5982	2.79508	2.82544	2.6669	2.80322	2.76589	2.81333	2.69005	2.8395	2.7643	2.89827	2.73627	2.95938	2.82331	2.69035	2.58636	2.78141	2.72158	2.94454
25297	MICRO.2529.C2	PGSC0003DMB000000126	Pot_ch03	100	1317393	1317935	Pom30 protein	3.28862	3.18438	3.34093	3.33906	3.34731	3.3936	3.33669	3.327	3.26674	3.27956	3.26534	3.32169	3.28691	3.33805	3.24885	3.227	3.1885	3.19778	3.2851	3.20026	3.25979	3.16601	3.35796	3.32814	3.32494	3.32566	3.34656	3.37067	3.40569	3.318	3.24718	3.28982	3.2851	3.23463	3.17549	3.32341	3.4134	3.32843	3.31486	3.27214	3.30737	3.24958
25299	SDBN003J19u.scf	PGSC0003DMB000000017	Pot_ch11	96.08	1872064	1872164	ATP binding protein	2.51199	1.80295	2.38577	1.71088	2.57773	1.78733	1.83128	1.76939	1.75762	2.47668	2.77613	1.83592	1.8349	2.52896	1.797	1.78436	1.78261	1.81309	1.75817	1.74454	1.75627	2.37124	2.43099	1.75012	2.45243	2.39065	2.53143	2.46571	1.76537	2.306	1.78127	2.41588	2.478	2.52453	2.47268	1.70646	1.76939	1.78968	1.76985	2.50432	2.49081	1.81985
25300	MICRO.16895.C1	PGSC0003DMB000000026	Pot_ch03	99.29	804221	804643	Conserved gene of unknown function	2.68593	2.60083	2.61204	2.61988	2.64984	2.62895	2.6253	2.71339	2.64113	2.67954	2.69393	2.73896	2.6245	2.6639	2.61752	2.62659	2.67762	2.66061	2.66868	2.63154	2.72139	2.66054	2.69963	2.62592	2.65473	2.61386	2.63703	2.7061	2.64892	2.61291	2.69613	2.66106	2.66944	2.58973	2.66988	2.69858	2.68973	2.62431	2.67448	2.63621	2.67169	2.67049
25301	cSTB42H4TH	PGSC0003DMB000000074	Pot_ch12	100	363756	363911	Homology to unknown gene	2.8034	2.81553	3.02126	2.5922	2.98274	3.09853	3.06945	2.6414	2.7662	3.00152	2.73903	2.96531	2.94142	2.86041	2.65722	2.70991	2.69558	2.74784	2.89122	2.80723	3.07937	2.87159	2.84277	2.85365	2.77909	2.80897	2.63199	2.82881	3.06735	2.91609	2.71484	2.73836	2.77628	2.70863	2.67338	2.7517	3.14766	2.80611	2.92062	2.92753	2.82921	2.65349
25302	MICRO.12241.C1	PGSC0003DMB000000344	Pot_ch12	98.92	279990	279155	Germin	3.4006	2.95928	3.06615	3.3341	3.16859	3.3091	3.20736	3.35286	3.55091	3.21435	3.00363	3.21517	3.21919	3.43129	3.41609	3.22234	3.34766	3.32206	3.43892	3.43052	3.25195	3.23261	3.26342	3.36257	3.37969	3.33273	3.38525	3.30067	3.29459	3.49182	3.31328	3.28107	3.21566	3.32926	3.17805	3.42905	3.22404	3.44006	3.31292	3.29381	3.31116	3.3091
25304	POABA65TV	PGSC0003DMB000000129	Pot_ch10	98.36	195513	195210	Sorting and assembly machinery (Sam50) protein	3.31837	2.83811	3.0453	3.06235	3.16493	3.15529	3.18812	3.13858	2.8422	3.07581	2.90919	3.02249	3.13913	2.92739	3.01257	3.01729	2.87071	2.9809	3.10383	2.98511	2.93275	3.19411	3.08353	2.87942	3.10476	2.99514	3.20857	3.1277	2.89843	3.26904	3.0994	3.07535	2.98838	3.01383	2.73974	2.99821	3.20015	3.10758	3.01041	2.8967	3.04933	3.12151
25305	MICRO.1526.C1	PGSC0003DMB000000172	Pot_ch01	100	504362	504731	Dead box ATP-dependent RNA helicase	2.44476	2.18847	2.22645	2.24903	2.27495	2.22015	2.25895	2.22007	2.22495	2.21031	2.2028	2.20187	2.24048	2.32077	2.41112	2.12857	2.24636	2.10985	2.31205	2.1732	2.21725	2.09315	2.18317	2.17081	2.32317	2.20647	2.36924	2.32465	2.15229	2.16034	2.25138	2.17054	2.18216	2.24717	2.25998	2.23979	2.19682	2.21483	2.20047	2.11115	2.25725	2.24488
25306	MICRO.6020.C1	PGSC0003DMB000000500	Pot_ch01	99.13	339976	340658	Erwinia induced protein 1	3.7041	3.37261	3.57543	3.59199	3.62861	3.62861	3.56715	3.54588	3.52322	3.62095	3.25935	3.41151	3.67519	3.51255	3.55523	3.52126	3.41473	3.62157	3.45379	3.38443	3.51948	3.47966	3.72518	3.4634	3.5142	3.41327	3.47696	3.68904	3.53543	3.44232	3.55894	3.53799	3.5094	3.54801	3.19533	3.67808	3.68441	3.55449	3.71037	3.45977	3.57502	3.51132
25307	MICRO.5950.C1	PGSC0003DMB000000026	Pot_ch03	100	2298178	2297571	Transcription factor	3.88445	4.32527	4.00944	4.02263	4.0046	4.06245	3.86806	4.00776	4.21431	3.99411	4.24285	4.00149	3.95686	4.0761	4.16612	3.95843	4.23064	4.0793	3.86768	3.84976	4.032	3.96265	3.85413	4.19186	3.9408	3.9421	3.9867	3.79989	4.02426	3.94923	3.99457	3.90355	4.04121	4.01761	4.02588	4.00196	3.88222	4.02926	4.15732	4.13986	3.89175	3.85918
25310	MICRO.9348.C2	PGSC0003DMB000000490	Pot_ch02	99.59	284090	283847	Conserved gene of unknown function	3.56132	3.79135	3.73228	3.66245	3.62838	3.68465	3.66886	3.80108	3.66474	3.75293	3.81824	3.65022	3.50976	3.78359	3.65022	3.73724	3.92315	3.63745	3.68441	3.63102	3.65334	3.62425	3.72779	3.73307	3.65991	3.65811	3.83007	3.71425	3.74199	3.52641	3.76952	3.71322	3.72039	3.55523	3.71596	3.69153	3.63745	3.57802	3.76009	3.69253	3.61113	3.68082
25311	MICRO.11477.C1	PGSC0003DMB000000555	Pot_ch01	97.23	156449	155946	Phospholipase A-2-activating protein	2.90144	2.81475	2.84359	2.88641	2.94173	2.99971	2.91054	2.85422	2.80942	2.90566	2.89864	2.78065	2.94719	2.90552	2.87495	2.8565	2.81736	2.83326	2.89208	2.78552	2.88163	2.72547	2.9732	2.8113	2.92145	2.88609	2.89587	3.00912	2.81838	2.85021	2.89523	2.8674	2.81613	2.84269	2.85207	2.90514	2.92117	2.76806	2.95066	2.83803	2.88722	2.78584
25312	MICRO.8308.C2	PGSC0003DMB000000021	Pot_ch09	98.5	231279	231080	Conserved gene of unknown function	2.1037	2.10648	2.01522	1.9153	2.206	2.05813	2.05912	2.08928	2.23636	2.1776	2.16118	2.21364	2.10051	2.1648	2.16985	2.04461	2.13171	2.07724	2.2399	2.233	2.20425	2.10926	1.98147	2.11874	2.04591	2.03958	2.14311	2.14352	2.03566	1.99044	2.10494	2.05861	2.19105	2.10487	2.39228	2.22369	2.08209	2.03566	2.10166	2.13326	2.07429	2.11311
25313	bf_mxflxxxx_0016b01.t3m.scf	PGSC0003DMB000000004	Pot_ch02	99.74	2186725	2187115	Transcription factor style2.1	2.70596	2.83117	2.72885	2.6912	2.68829	2.6927	2.7318	2.68533	2.78141	2.66933	2.56493	2.77925	2.7007	2.73144	2.70042	2.6194	2.7706	2.64679	2.57614	2.6072	2.72457	2.56798	2.78615	2.89895	2.68	2.84758	2.77351	2.71263	2.7621	2.65886	2.56216	2.67442	2.54227	2.6918	2.72034	2.77104	2.72562	2.79373	2.90204	2.76842	2.76648	2.61674
25315	BF_CSCHXXXX_0022C02.T3M.SCF	different hits	#N/A	96.73	108525	108373	--	2.76406	2.40762	2.44814	1.80085	2.49319	2.46719	2.44083	2.47214	2.48226	1.90173	1.82843	2.55345	1.88028	1.89599	1.85465	2.4459	2.51223	2.42412	2.03865	1.93104	1.78436	1.85396	1.96497	2.45336	2.076	1.74127	2.46258	1.71088	1.81576	2.24389	2.44659	1.90329	1.98968	2.6512	2.67491	2.5562	2.48947	1.95002	2.51048	2.479	1.81851	2.64585
25316	bf_suspxxxx_0025C06.t3m.scf	PGSC0003DMB101000060	Pot_ch01	99.6	1576899	1576406	Beta-fructofuranosidase	2.63084	2.78224	2.66836	2.54201	2.60218	2.58944	2.54752	2.47218	2.61407	2.61833	2.78163	2.60234	2.65782	2.63827	2.65874	2.52552	2.69932	2.65947	2.51126	2.55572	2.74557	2.65994	2.55835	2.70488	2.65233	2.56462	2.50148	2.54161	2.63834	2.54771	2.49028	2.56222	2.5721	2.51399	2.61224	2.55515	2.54711	2.50933	2.98496	2.57137	2.54704	2.47189
25320	52-xl_pcrli45-33.e_A09_005.scf	PGSC0003DMB000000521	Pot_ch12	99.75	123019	122628	Conserved gene of unknown function	2.06749	2.28142	2.08825	2.09799	2.137	2.11782	2.1304	1.9345	2.24019	2.28991	2.06948	2.15586	2.06454	2.15915	2.20781	2.10446	2.28857	2.26617	2.07322	2.04867	2.12638	2.27178	2.17393	2.11751	2.02471	2.12412	2.12235	2.09508	1.95407	2.09758	1.98675	2.11554	2.13164	2.08945	2.00778	1.9679	2.24117	2.22235	2.02879	2.1259	2.11782	2.12511
25324	MICRO.1056.C2	PGSC0003DMB000000052	Pot_ch06	99.74	2234431	2234819	Rsdv1 resistance	3.49962	3.01844	3.34849	3.29391	3.47015	3.56754	3.60661	3.28596	3.18268	3.22539	3.09027	3.26204	3.48625	3.30585	3.12921	3.41064	3.12654	3.28149	3.5446	3.3113	3.16436	3.45177	3.55543	3.20171	3.47635	3.431	3.4296	3.57139	3.35334	3.43316	3.3107	3.4274	3.26416	3.16321	3.01414	3.17168	3.42449	3.42365	3.07965	3.19452	3.48994	3.3855
25325	MICRO.9542.C4	PGSC0003DMB000000623	Pot_ch11	100	241185	241691	Gene of unknown function	2.24636	3.03157	2.43094	2.18639	2.28746	2.21497	2.4504	2.20526	2.51945	2.36993	3.31776	2.01336	2.20145	2.81259	2.77697	2.38505	2.45218	2.20699	2.07926	2.30976	2.01452	2.30481	2.27312	2.66335	2.21705	2.61473	2.64125	2.19587	2.27753	2.19653	2.40508	2.01957	2.19767	2.37362	2.34385	2.17517	2.53662	2.47809	3.01615	2.18866	2.06547	2.1224
25328	MICRO.6441.C1	PGSC0003DMB000000285	Pot_ch04	97.47	640533	641124	Light stress-responsive one-helix protein	3.89941	3.91918	3.85413	3.8921	3.83263	3.87288	3.95933	4.0371	3.63887	3.98051	3.63993	3.90835	3.96307	3.86423	3.96026	4.00055	3.58414	3.65205	3.48527	3.91687	4.0642	3.80173	3.84764	3.93777	3.8699	4.03833	3.76504	3.7787	3.64531	3.86094	3.83912	3.86878	3.88004	4.05647	3.89133	3.90878	3.83229	3.65334	3.8398	3.9714	3.60324	4.00519
25329	STMCN81TV	PGSC0003DMB000000240	Pot_ch08	95.85	515579	516084	UDP-glucose:glucosyltransferase	3.07066	3.30793	2.97964	3.14741	3.07378	3.12948	3.02149	3.19687	3.09633	3.0115	3.24029	3.12842	2.91134	3.18326	3.13906	3.2132	3.03598	3.06251	3.20079	3.2535	3.17865	3.14154	3.00279	3.26061	3.1277	3.00951	3.04648	3.03368	3.05588	3.3424	3.10546	3.07321	3.20874	3.1892	3.18555	3.17128	3.06435	3.16704	2.98884	3.19411	3.05823	3.202
25332	bf_stolxxxx_0029c08.t3m.scf	No Significant Hit	#N/A	NA	NA	NA	--	3.28968	3.18173	3.37799	3.23091	3.27815	3.43241	3.47728	3.30737	3.16947	3.26989	3.05729	3.27835	3.43129	3.35961	3.13279	3.39267	3.35456	3.2743	3.22202	3.16113	3.15758	3.41817	3.48508	3.33098	3.38818	3.4433	3.19336	3.30468	3.46596	3.48809	3.15255	3.38297	3.29598	3.20015	2.94627	3.2628	3.35495	3.37387	3.40008	3.24867	3.43197	3.33518
25334	MICRO.4879.C2	PGSC0003DMB000001005	Pot_ch01	100	25650	25381	Gene of unknown function	3.10373	3.12376	3.30561	3.22865	2.91199	3.01877	2.92611	3.24314	3.40022	3.05319	3.07321	3.29212	2.96711	3.01647	3.03798	3.03123	3.40737	3.34883	2.98874	3.01559	3.1052	3.29963	3.01681	3.12504	2.91111	2.99072	3.2112	2.93168	3.15987	3.00298	2.96239	3.0217	3.00919	3.03672	3.33996	3.0323	3.00279	3.30259	3.02622	3.05091	2.95979	2.92798
25336	cSTB45K22TH	PGSC0003DMB000000686	Pot_ch06	98.69	82017	82473	High mobility group family	2.87682	1.93495	2.57781	2.67688	2.71944	2.59	2.73405	2.70991	2.24952	2.42801	1.90363	2.64685	2.59486	2.2684	2.12743	2.59021	2.07655	2.49955	2.62673	2.67562	2.39054	2.69872	2.68255	2.39921	2.78778	2.47582	2.6585	2.67479	2.59354	2.78404	2.71156	2.74472	2.62975	2.44942	2.47199	2.5759	2.67753	2.70061	2.15907	2.42124	2.71162	2.72821
25337	MICRO.973.C7	PGSC0003DMB101000012	Pot_ch02	94.76	267176	267761	Arabinogalactan	2.05178	1.86245	1.95182	1.83704	2.03256	2.14017	1.95152	2.21385	2.67208	2.23812	1.84231	1.93634	2.15803	2.6245	1.93518	2.12412	2.05762	2.10466	2.18064	2.00399	1.94001	1.92239	2.09591	2.18677	1.96497	2.10779	1.95152	2.07939	2.4121	2.24097	1.956	2.03393	2.24383	2.56175	1.94661	2.05067	2.05167	2.43761	2.17124	2.35439	2.35667	2.14145
25338	MICRO.3444.C2	PGSC0003DMB000000468	Pot_ch07	96.05	406946	406353	Fatty acid hydroperoxide lyase	2.15096	2.26162	2.24037	2.2045	2.25048	2.26716	2.22552	2.26478	2.38018	2.25957	2.40196	2.1532	2.24541	2.39563	2.37582	2.21378	2.49615	2.19055	2.27792	2.23304	2.34493	2.15977	2.13392	2.23341	2.24341	2.20974	2.24933	2.21177	2.29281	2.21181	2.24433	2.21301	2.23002	2.32645	2.29748	2.22758	2.26204	2.26674	2.21305	2.23379	2.22477	2.15959
25339	bf_suspxxxx_0043c03.t3m.scf	PGSC0003DMB000000172	Pot_ch01	98.06	9630	9937	Nucleic acid binding protein	2.28147	2.38202	2.26795	2.28279	2.22773	2.2075	2.20901	2.25739	2.29735	2.26542	2.14532	2.26925	2.20399	2.29053	2.2544	2.06168	2.36636	2.27241	2.18729	2.20653	2.30712	2.28746	2.20467	2.09963	2.26275	2.21902	2.20443	2.17393	2.13945	2.27891	2.25725	2.03639	2.2993	2.02005	2.26729	2.26751	2.25204	2.23074	2.39513	2.27371	2.24851	2.23684
25341	MICRO.15804.C1	PGSC0003DMB000000862	Pot_ch06	99.82	62246	62815	Protein translocase	2.72647	2.8239	2.63703	2.70346	2.69834	2.66054	2.70033	2.76034	2.6639	2.73599	2.79635	2.6988	2.60724	2.69241	2.72236	2.65209	2.76179	2.66304	2.61494	2.71484	2.72041	2.65583	2.71689	2.77781	2.71263	2.67404	2.7517	2.67847	2.72227	2.72184	2.72054	2.68856	2.72317	2.70113	2.77437	2.66311	2.72367	2.68255	2.76272	2.70614	2.68449	2.62744
25344	MICRO.10.C1	PGSC0003DMB000000384	Pot_ch09	99.13	410267	411071	Basic helix-loop-helix protein BHLH3	3.42157	3.42724	3.31825	3.45854	3.47221	3.40349	3.35238	3.44712	3.40627	3.4179	3.63655	3.46875	3.33641	3.36186	3.47513	3.39308	3.38067	3.45177	3.45269	3.433	3.36563	3.41755	3.43453	3.42582	3.37222	3.34202	3.4925	3.45992	3.30895	3.34871	3.53951	3.37969	3.42819	3.367	3.51879	3.4406	3.41804	3.40281	3.29827	3.37434	3.33604	3.40266
25345	MICRO.1368.C13	PGSC0003DMB000000026	Pot_ch03	100	444842	445129	Prolyl-tRNA synthetase	2.82054	2.37555	3.18184	2.32389	2.67338	2.42726	2.68249	2.52301	2.5804	3.19502	2.59326	3.1895	2.46477	2.46945	2.59468	3.27347	2.57402	2.65881	3.19901	3.20573	3.23617	2.80975	3.21332	2.4109	2.7517	3.2015	2.42349	3.23565	3.23123	2.71695	2.26204	3.22711	3.23483	3.21807	2.3127	3.21654	3.21041	2.61033	3.19799	2.56072	3.2524	3.19462
25351	MICRO.16746.C1	PGSC0003DMB000000184	Pot_ch04	95.5	532934	532535	Thioredoxin	3.40073	3.75734	3.61886	3.46205	3.44834	3.56695	3.4504	3.34555	3.57996	3.60574	3.74491	3.3916	3.55692	3.64729	3.53759	3.4274	3.62095	3.51655	3.50345	3.37398	3.74651	3.49373	3.46563	3.62051	3.56381	3.57502	3.34383	3.47747	3.57246	3.48206	3.26159	3.47342	3.5446	3.47294	3.57406	3.57761	3.48809	3.30663	3.65521	3.45313	3.41473	3.26372
25352	MICRO.1511.C1	PGSC0003DMB000000409	Pot_ch09	98.3	409033	408209	Fructokinase	3.37434	2.67532	3.00535	2.98475	3.12151	3.08779	3.14088	2.84621	2.84843	2.9837	2.50092	2.91379	3.18566	3.01491	2.84685	2.88135	2.75983	2.96046	3.12099	2.96143	2.98162	3.13934	3.16793	2.87251	3.19778	3.08968	2.89456	3.19623	2.93644	3.18566	2.76461	3.04858	2.90274	3.01681	2.62439	2.8189	3.17683	2.93922	2.89729	2.88754	3.1809	3.11293
25353	MICRO.16430.C1	PGSC0003DMB101000012	Pot_ch02	97.2	1043216	1043673	Conserved gene of unknown function	2.25456	1.85636	2.14303	1.99932	2.23828	2.05817	2.19126	2.30407	2.00856	2.01233	1.97187	2.1269	2.13715	2.14026	1.92493	2.23392	2.11755	2.04646	2.28087	2.35398	2.1421	2.31293	2.18317	2.12626	2.28881	2.05037	2.08699	2.24511	2.35632	2.16426	2.29657	2.03116	2.12543	2.01013	2.08588	1.98921	2.12059	2.2329	2.29966	1.99074	2.23184	2.13942
25355	MICRO.15518.C1	PGSC0003DMB102000010	Pot_ch01	98.91	1890092	1889450	Bmru protein	2.31499	2.19446	2.1974	2.28548	2.32791	2.30137	2.36111	2.3662	2.16576	2.27519	2.19964	2.29834	2.23723	2.20078	2.20515	2.30606	2.1267	2.25878	2.25264	2.26548	2.16057	2.34895	2.39709	2.31437	2.33653	2.28246	2.24076	2.35915	2.35082	2.39109	2.27878	2.35154	2.36429	2.19823	2.18064	2.19192	2.38831	2.39647	2.29053	2.24541	2.34295	2.31508
25356	bf_suspxxxx_0026G10.t3m.scf	PGSC0003DMB000000004	Pot_ch02	98.95	4229746	4230412	Conserved gene of unknown function	2.93146	2.9707	2.98996	2.92747	2.98377	2.96229	2.93217	3.01963	3.02261	3.0285	3.07965	2.95665	3.08416	3.01365	2.9647	2.98557	3.01754	3.04999	3.00788	2.92322	3.03813	3.00994	3.03703	3.02794	2.93415	3.0515	2.77097	2.98519	3.05177	2.89162	2.94309	3.03813	2.99326	3.04374	3.00279	3.06038	3.08187	2.94857	3.09694	2.95085	3.07726	2.96989
25360	MICRO.2700.C3	PGSC0003DMB101000128	Pot_ch06	100	1438390	1438301	Eukaryotic translation initiation factor 2 beta subunit	3.34595	3.14654	3.17936	3.16262	3.32341	3.41382	3.26893	3.1895	3.20015	3.24333	3.13747	3.11611	3.4255	3.27933	3.17993	3.23282	3.23515	3.30895	3.27979	3.14545	3.30816	3.33249	3.32631	3.27835	3.24118	3.34257	3.20261	3.35495	3.26794	3.285	3.16369	3.17288	3.14311	3.16745	3.09318	3.26581	3.27979	3.18603	3.29189	3.21091	3.29347	3.23617
25361	cSTS8G20TH	PGSC0003DMB000000032	Pot_ch04	96.09	1687544	1688055	Nucleoredoxin	2.3575	2.77342	2.40376	2.51777	2.44881	2.44895	2.35327	2.57407	2.52369	2.45553	2.79468	2.6245	2.46717	2.32295	2.58071	2.51252	2.5407	2.62727	2.38701	2.50882	2.37746	2.50037	2.4121	2.59149	2.36614	2.48531	2.64134	2.34335	2.4866	2.35335	2.6464	2.5262	2.63501	2.52686	2.94958	2.62048	2.4579	2.48327	2.5401	2.70974	2.40011	2.46861
25364	MICRO.16370.C1	PGSC0003DMB102000010	Pot_ch01	99.34	2093051	2093351	--	2.92504	2.66243	2.72857	2.65588	2.89028	2.91919	2.74072	2.67326	2.81137	2.68446	2.69354	2.72897	2.71654	2.92095	2.68045	2.68313	2.82621	2.65096	2.81963	2.72111	2.75077	2.67279	2.77898	2.66636	2.87568	2.82607	2.91904	2.87669	2.7807	2.79318	2.63698	2.62087	2.62592	2.65271	2.74465	2.80045	2.74429	2.71933	2.6462	2.69198	2.80019	2.68333
25365	MICRO.15247.C1	PGSC0003DMB000000114	Pot_ch12	98.85	602467	602207	Huntingtin interacting protein K	3.83498	3.69229	3.68036	3.69517	3.79961	3.79452	3.83039	3.82406	3.65788	3.70543	3.59986	3.70994	3.73177	3.70357	3.65158	3.74572	3.62926	3.68952	3.79102	3.67992	3.66634	3.762	3.79552	3.68465	3.76256	3.74459	3.80796	3.80205	3.68132	3.75914	3.66452	3.66931	3.65836	3.6393	3.58623	3.77273	3.81657	3.7145	3.63481	3.65066	3.76504	3.75823
25366	MICRO.16719.C2	PGSC0003DMB000000150	Pot_ch06	96.8	17115	16775	Fimbrin	2.83612	2.79776	2.56374	2.60326	2.79326	2.82067	2.65425	2.81661	2.77076	2.83604	2.7007	2.61908	2.74119	2.84571	2.80002	2.76672	2.81176	2.78945	2.80365	2.58518	2.74561	2.53073	2.79836	2.8034	2.78175	2.81784	2.84158	2.84557	2.64764	2.67386	2.68898	2.53529	2.5872	2.56643	2.58603	2.77849	2.67968	2.67884	2.80019	2.78379	2.88042	2.77807
25367	MICRO.10683.C1	PGSC0003DMB000000127	Pot_ch03	97.09	568205	567760	Kelch repeat protein	2.35458	2.17343	1.72436	1.69738	1.68289	2.20259	2.39976	2.14504	1.83523	2.22906	2.28489	1.70316	2.09364	2.1137	2.01831	1.6793	1.68289	1.71731	1.6671	2.05296	2.06127	2.38629	1.71356	1.67593	2.10096	1.68936	2.203	1.67755	2.12453	2.42771	2.07688	2.05985	2.02686	2.01143	2.00239	2.01957	2.1464	2.27196	2.12721	2.02955	1.70468	2.05902
25369	bf_cswbxxxx_0021g10.t3m.scf	PGSC0003DMB000000235	Pot_ch02	97.05	956978	956507	AP2 domain-containing transcription factor	2.76278	2.79086	2.73874	2.81406	2.70705	2.72445	2.72897	2.8815	2.78599	2.79094	2.81565	2.85311	2.70438	2.7289	2.82921	2.74148	2.7446	2.87611	2.67876	2.64239	2.70566	2.7469	2.7805	2.79217	2.76266	2.7123	2.66586	2.67271	2.73382	2.74722	2.65082	2.75924	2.73014	2.77599	2.70991	2.85371	2.78424	2.80449	2.7746	2.79335	2.78371	2.77605
25370	MICRO.10286.C1	PGSC0003DMB000000271	Pot_ch03	93.52	625123	625476	Bos taurus hypothetical protein LOC788113 (LOC788113), mRNA.	2.17602	1.79086	2.20033	2.13591	2.21696	2.23451	1.87944	1.93186	2.34829	2.31341	2.46172	1.83284	2.17437	1.72594	2.31087	1.76245	2.25211	2.282	1.81016	1.79552	2.2233	1.74499	2.20814	1.80682	1.79826	1.8126	1.77849	2.17935	2.25332	1.8151	1.75221	1.82289	1.74641	1.80085	1.85557	2.449	2.2854	1.82289	2.20317	1.79188	1.8192	1.82591
25373	MICRO.3605.C2	PGSC0003DMB000000032	Pot_ch04	97.12	432717	432959	Phenylcoumaran benzylic ether reductase	2.38368	2.5725	2.54616	2.69588	2.31685	2.81161	2.1988	2.59297	2.71579	2.60491	2.64097	2.67922	2.48085	2.05115	2.4566	2.31451	2.64965	2.93561	2.71893	3.11718	2.24277	2.44328	2.70747	2.97673	2.06749	2.8095	2.84125	2.5011	2.78949	2.94612	2.64709	2.94361	3.12285	2.83729	2.82306	3.17795	2.44994	3.01746	2.02233	3.03036	2.53198	2.30915
25374	MICRO.6152.C1	PGSC0003DMB000000202	Pot_ch05	100	695423	695550	Dihydrolipoyl dehydrogenase	2.6666	2.33574	2.63615	2.45083	2.5867	2.70321	2.65179	2.44423	2.46793	2.47965	2.20985	2.47268	2.73621	2.6757	2.37006	2.47765	2.43758	2.60724	2.5883	2.33641	2.77424	2.66805	2.63115	2.59361	2.67241	2.56589	2.30365	2.60421	2.54815	2.71206	2.26751	2.49655	2.52562	2.48979	2.38477	2.48477	2.66356	2.49595	2.7326	2.49643	2.62195	2.46644
25377	bf_mxlfxxxx_0017g02.t3m.scf	PGSC0003DMB000000242	SL2.10ch08	98.28	451713	452058	Sterol desaturase	2.5859	3.14888	2.73246	2.54838	2.62371	2.63677	2.56771	2.67241	2.94844	2.69805	3.07487	2.78396	2.64202	2.88621	2.90054	2.87251	2.97786	2.71526	2.55044	2.59715	2.65994	2.46139	2.58817	2.73696	2.7391	2.62691	2.79949	2.61557	2.7565	2.46484	2.57285	2.50892	2.76769	2.751	3.03212	2.81703	2.59897	2.56615	3.02216	2.6149	2.67063	2.54477
25378	MICRO.1511.C2	PGSC0003DMB000000409	Pot_ch09	97.27	408731	408072	Fructokinase	3.68251	2.95819	3.41684	3.26301	3.42022	3.52159	3.6082	3.39861	3.32494	3.28161	2.95832	3.31352	3.59199	3.36538	3.28712	3.37517	3.23965	3.48335	3.51324	3.23137	3.4442	3.62215	3.51027	3.36438	3.50294	3.52035	3.39389	3.50718	3.3709	3.63612	3.27777	3.36633	3.35772	3.25432	2.91342	3.30816	3.49571	3.43374	3.15313	3.22662	3.49651	3.42334
25379	MICRO.2138.C1	PGSC0003DMB000000608	Pot_ch01	99.78	258554	258099	Arginine/serine rich splicing factor sf4/14	2.55954	2.34295	2.46501	2.37244	2.30993	2.53762	2.41558	2.5576	2.33393	2.38989	2.37457	2.55016	2.34489	2.44298	2.2666	2.34335	2.33699	2.41445	2.54827	2.31729	2.42985	2.30393	2.42681	2.37773	2.39513	2.34543	2.4713	2.38181	2.36485	2.35988	2.3662	2.36019	2.36119	2.35764	2.51695	2.48482	2.43596	2.41592	2.52023	2.36885	2.45601	2.3733
25380	bf_suspxxxx_0007G11.t3m.scf	PGSC0003DMB102000208	Pot_ch06	97.32	187670	187111	Nucellin	3.45462	2.27132	3.34555	3.35831	1.98607	3.41873	3.38981	1.97601	2.11497	2.05776	3.36011	2.127	1.98436	2.07186	3.44133	3.42847	2.16576	2.0202	3.52304	2.02181	2.05272	1.93555	3.32067	2.10105	3.43734	1.9971	2.2894	3.45963	3.34081	1.96003	3.43361	3.40477	3.44968	2.14972	2.01494	3.60085	2.03765	3.52159	2.10816	1.99823	2.02479	2.03639
25381	MICRO.11724.C1	PGSC0003DMB000000403	Pot_ch07	98.08	411536	412104	DEAD-box ATP-dependent RNA helicase 1	3.94128	4.39733	4.15388	3.94645	3.77186	3.7507	3.93694	3.57078	3.98513	3.93083	4.12451	3.98936	3.8782	3.89987	4.23064	3.91523	4.44334	4.07995	3.75435	3.79649	4.20964	3.93548	3.84011	3.96164	3.82274	3.85769	3.78641	3.82143	3.79961	3.74909	3.68227	3.79424	3.89358	3.65087	4.12227	4.21111	3.93346	3.44968	4.29375	3.78675	3.5807	3.571
25383	MICRO.13119.C1	different hits	#N/A	95.39	85373	85980	Gene of unknown function	2.41406	2.93616	2.79373	2.50686	2.56508	2.42737	2.869	2.52575	2.33877	2.47732	2.99978	2.59006	2.60858	2.5116	2.75706	2.63707	2.33999	2.42097	2.39211	2.50446	2.5192	2.50892	2.65765	2.91914	2.25703	2.63777	3.09991	2.60759	2.36312	2.24102	2.83073	2.84694	2.58363	3.13577	2.44991	3.00593	2.4794	2.71377	2.77837	2.38341	2.31459	2.74357
25386	MICRO.8865.C1	PGSC0003DMB000000048	Pot_ch08	99.31	668004	667571	3-oxoacyl-[acyl-carrier-protein] synthase	2.39903	1.87279	2.07786	2.28841	2.30994	2.23758	2.37564	2.35696	2.11822	2.25961	1.77849	2.29208	2.25398	1.94893	1.9679	2.35646	1.97378	2.34564	2.34761	2.26449	2.05284	2.25239	2.47517	2.16533	2.50097	2.10624	2.14321	2.39491	2.24897	2.16441	2.21413	2.33574	2.42259	1.96003	2.07759	1.95152	2.28548	2.2862	2.10177	2.19926	2.40553	2.29581
25387	MICRO.6041.C1	PGSC0003DMB000000448	Pot_ch02	98.02	302793	304107	Nuclear pore complex protein nup153	2.17404	2.12906	2.14311	2.11436	2.08699	2.1974	2.14101	2.17235	2.2133	2.18064	2.17086	2.19375	2.22167	2.11375	2.12164	2.13094	2.20259	2.23936	2.11806	2.07475	2.23098	2.25861	2.21289	2.14083	2.08959	2.13546	2.00689	2.13417	2.11855	2.11471	2.10926	2.16389	2.1609	2.13189	2.12653	2.24851	2.19381	2.16065	2.1687	2.15359	2.17046	2.13239
25388	MICRO.17546.C1	PGSC0003DMB000000349	Pot_ch06	97.34	196553	197337	--	2.3211	2.29236	2.28605	2.27289	2.26141	2.11272	2.22377	2.21486	2.44236	2.20259	2.44338	2.39751	2.22174	2.44304	2.45666	2.07763	2.35121	2.20704	2.32149	2.19126	2.27519	2.15984	2.16601	2.31745	2.32726	2.09247	2.24087	2.27484	2.2344	2.09767	2.39146	2.12365	2.40711	2.45119	2.39956	2.32695	2.20736	2.30137	2.31905	2.32389	2.31883	2.29333
25389	POACW72TV	PGSC0003DMB000000008	Pot_ch10	96.63	3502128	3502687	Cationic amino acid transporter	2.61099	2.73555	2.79557	2.66624	2.60227	2.59006	2.72802	2.86199	2.83619	2.605	2.95793	2.79169	2.54722	2.84235	2.57085	2.73987	2.82268	2.80969	2.77119	2.81252	2.83553	2.69246	2.76164	2.88475	2.78784	2.80049	2.5493	2.76203	2.78683	2.54978	2.60544	2.78784	2.78846	2.63258	2.96386	2.65819	2.62316	2.7154	2.8949	2.82833	2.7821	2.77613
25390	MICRO.1842.C1	PGSC0003DMB000000277	Pot_ch01	99.37	69570	69253	Replication factor C / DNA polymerase III gamma-tau subunit	2.38231	2.33579	2.39724	2.46439	2.45051	2.52931	2.45135	2.49554	2.48883	2.57548	2.36587	2.44984	2.42882	2.40956	2.35996	2.40062	2.42159	2.50866	2.51133	2.43416	2.42124	2.43342	2.53041	2.52015	2.40581	2.48599	2.30562	2.49817	2.48297	2.46398	2.48685	2.52494	2.48085	2.47199	2.42632	2.44904	2.50097	2.53291	2.3879	2.5266	2.54905	2.47888
25393	MICRO.7849.C1	PGSC0003DMB000000490	Pot_ch02	99.63	116091	115824	Adenylyl-sulfate kinase, chloroplastic	2.85466	2.7488	2.85998	2.91568	2.79984	2.82579	2.82593	2.98791	2.89978	2.93759	2.76224	2.77455	2.81603	2.86235	2.82451	2.85075	2.84059	2.92886	2.88292	2.77204	2.84052	2.91157	2.90323	2.81579	2.78084	2.822	2.83306	2.85028	2.82498	2.86312	2.8482	2.91033	2.86546	2.77965	2.69723	2.85992	2.96581	2.83008	2.823	2.91904	2.91028	2.842
25394	BF_TUBSXXXX_0034B09_T3M.SCF	PGSC0003DMB000036351	#N/A	100	123	1	DNA topoisomerase	2.36389	1.87352	2.40382	2.41462	2.46901	1.70969	2.30664	1.73561	1.70885	2.52112	2.55208	1.82547	2.31873	2.49137	2.57743	1.83645	1.68336	1.72299	1.87124	2.46829	2.44755	2.38326	2.30377	2.44895	2.03372	2.27949	1.74053	2.40798	1.73735	1.86739	2.45617	2.47664	1.80959	2.59656	1.81634	2.68148	2.38405	2.49868	1.742	2.40372	1.84143	2.40765
25395	MICRO.11543.C2	PGSC0003DMB101000233	Pot_ch07	98.05	538445	539211	Conserved gene of unknown function	2.88242	2.83214	2.76711	2.74524	2.70399	2.70327	2.73615	2.78116	2.79357	2.897	3.02006	2.76589	2.69063	2.87376	2.88163	2.67395	2.77628	2.78201	2.80942	2.67271	2.70262	2.80065	2.77674	2.78584	2.85985	2.80056	2.80232	2.74488	2.64051	2.77842	2.75637	2.77689	2.82812	2.79593	2.85526	2.76038	2.71893	2.70965	2.73663	2.82268	2.79341	2.82996
25398	MICRO.10994.C1	PGSC0003DMB000000352	Pot_ch12	97.15	638978	638347	DEAD-box ATP-dependent RNA helicase 39	3.29145	3.12141	3.3019	3.17485	3.33817	3.351	3.40036	3.21371	3.12394	3.26635	3.23515	3.23638	3.26534	3.24385	3.19667	3.13783	3.16388	3.11672	3.31463	3.0863	3.18547	3.27335	3.32978	3.14103	3.34306	3.25593	3.28139	3.29753	3.26893	3.35896	3.11345	3.21457	3.16573	3.15676	3.00482	3.03443	3.33324	3.15845	3.18035	3.11901	3.25859	3.21766
25399	bf_mxlfxxxx_0024b07.t3m.scf	PGSC0003DMB000000201	Pot_ch08	95.87	638194	638508	--	2.80133	2.84566	2.65357	2.73443	2.57255	2.5993	2.73621	2.50342	2.88646	2.7349	2.92205	2.60182	2.72628	2.61814	2.85619	2.6627	2.65036	2.76436	2.60126	2.74954	2.84972	2.82768	2.58028	2.77788	2.7999	2.69723	2.64412	2.56684	2.61157	2.72438	2.64216	2.77831	2.56537	2.78473	2.67084	2.84286	2.73405	2.44565	2.72584	2.61319	2.52735	2.71124
25401	MICRO.475.C2	PGSC0003DMB000000159	Pot_ch03	99.12	492790	494716	GRAS10	2.40334	2.64097	2.23155	2.36567	2.22566	2.34425	2.27928	2.47542	2.31783	2.59395	2.67543	2.32995	2.27593	2.4002	2.58622	2.21055	2.31519	2.2423	2.39642	2.31321	2.40492	2.32911	2.29025	2.3749	2.2669	2.30552	2.42567	2.2564	2.24708	2.32143	2.47438	2.39627	2.4464	2.46364	2.56335	2.33731	2.28087	2.53906	2.36177	2.55236	2.3603	2.4841
25407	bf_mxlfxxxx_0058e07.t3m.scf	PGSC0003DMB000000003	Pot_ch05	99.47	1825382	1825196	Conserved gene of unknown function	3.73698	3.84976	3.72863	3.59861	3.59759	3.72924	3.54191	3.56999	3.85555	3.85313	3.89511	3.77332	3.68278	3.73826	3.89054	3.70844	3.79585	3.61989	3.68371	3.73664	3.81888	3.65158	3.57935	3.7485	3.79067	3.76886	3.56361	3.57367	3.77418	3.69056	3.54191	3.68014	3.77935	3.60796	3.91607	3.85274	3.73826	3.51789	3.87363	3.66474	3.62549	3.57207
25408	BF_TUBSXXXX_0056A02_T3M.SCF	PGSC0003DMB000000617	Pot_ch03	97.57	73102	73470	Kinesin heavy chain	2.23133	2.41228	2.25319	2.27949	2.34349	2.40062	2.19132	2.10123	2.13558	2.40835	2.44261	2.32526	2.28147	2.24478	2.27583	2.15393	2.12683	2.12097	2.23138	2.0934	2.23315	2.2955	2.21577	2.34696	2.35871	2.30562	1.93003	2.28696	2.38629	2.28714	1.91582	2.37578	2.26026	2.17941	2.31278	2.29623	2.31815	1.998	2.15345	2.22351	2.22196	2.1978
25412	bf_mxflxxxx_0007d01.t3m.scf	PGSC0003DMB000000004	Pot_ch02	100	2558036	2557468	E2F	2.51133	2.39728	2.40054	2.37809	2.45372	2.45558	2.46662	2.42786	2.37773	2.42474	2.40777	2.45347	2.39662	2.39876	2.33112	2.45971	2.37472	2.40619	2.50615	2.43469	2.37343	2.4523	2.47721	2.40435	2.44139	2.4221	2.42159	2.49041	2.4003	2.45475	2.45381	2.42438	2.41882	2.35435	2.30963	2.40711	2.42701	2.44936	2.28548	2.39942	2.45959	2.46003
25413	SSBT001F19x.scf	PGSC0003DMB000000626	Pot_ch10	99.43	136504	136852	--	1.7925	2.2856	1.84111	1.80128	1.78462	1.82547	2.03411	1.79552	2.20131	2.16798	1.96445	2.17638	1.78733	2.1779	2.23326	2.17624	2.2464	2.18518	1.84231	1.83839	2.2353	2.11059	1.75888	1.958	1.82415	1.76847	2.22477	1.81016	1.82947	1.83284	1.84732	2.1142	2.18471	1.82591	1.81693	1.92047	2.08417	2.16296	1.86905	2.24547	1.84536	2.09619
25417	MICRO.5450.C1	PGSC0003DMB000000126	Pot_ch03	98.46	505246	505569	Transcription factor	3.10587	2.93622	2.70399	2.72606	2.81608	2.86086	3.07468	2.89101	2.7423	3.00689	2.85004	2.7691	2.92685	2.84578	2.90926	2.75989	2.7846	2.76848	2.86474	2.91365	2.88417	3.03311	2.85534	2.73818	2.79996	2.76436	2.8243	2.79836	2.71944	3.01214	2.86995	2.85619	2.82781	2.88417	2.76499	2.90069	2.90589	3.04424	2.84792	2.84931	2.7583	2.95362
25419	bf_arrayxxx_0062h03.t3m.scf	PGSC0003DMB000000018	Pot_ch04	92.24	346995	346778	Conserved gene of unknown function	2.29629	2.25668	2.30377	2.27959	2.44134	2.35219	2.40517	2.41429	2.28877	2.26449	2.26519	2.41298	2.25061	2.20792	2.18025	2.23628	2.27877	2.30912	2.24271	2.33271	2.2064	2.31795	2.37013	2.28707	2.33862	2.23146	2.46451	2.31685	2.27424	2.30401	2.39368	2.27393	2.34507	2.17393	2.33641	2.21201	2.43336	2.29795	2.26612	2.3404	2.30137	2.22645
25420	MICRO.563.C1	PGSC0003DMB000000021	Pot_ch09	99.88	418811	419630	Hsp70-binding protein	2.74904	2.83221	2.80646	2.72769	2.64145	2.83282	2.78283	2.83111	2.82498	2.82142	3.00264	2.74148	2.88936	2.85222	2.77702	2.83626	2.88344	2.83685	2.68249	2.7318	2.78772	2.88042	2.75924	2.90061	2.73251	2.8923	2.7391	2.65906	2.98216	2.87682	2.71977	2.77183	2.8831	2.69082	2.86206	2.85512	2.83706	2.81279	2.89328	2.81711	2.80388	2.75712
25421	MICRO.10369.C1	PGSC0003DMB000000068	Pot_ch01	99.28	1047781	1048610	Subtilase	3.72647	3.66835	4.05587	3.51058	3.61007	3.42036	3.94825	3.38513	3.65	3.64268	3.1661	3.55147	3.75592	3.85807	3.29005	3.92437	4.04237	3.75914	3.67939	3.67808	4.12227	4.03048	3.67381	3.81045	3.79743	3.61089	3.87144	3.75651	3.75347	3.63264	3.53882	3.69619	3.51879	3.61159	3.55596	3.72621	3.64122	3.44409	3.88603	3.37581	3.47028	3.51097
25422	MICRO.8271.C1	PGSC0003DMB000000047	Pot_ch07	98.92	1952011	1952381	Lysosomal pro-X carboxypeptidase	3.03607	3.17177	2.78801	3.10579	3.0045	2.97766	3.16224	3.06936	3.09055	3.05813	3.15098	3.18082	2.96494	3.05797	3.18489	3.17542	3.11257	3.16879	3.04128	3.21587	3.09071	2.80545	2.852	3.36295	2.94571	3.00288	3.05605	2.80523	2.69675	2.91054	3.19778	3.05067	3.14165	3.03507	3.16636	3.03733	3.06954	2.90626	3.09853	2.94468	2.78919	3.06928
25424	MICRO.17695.C1	PGSC0003DMB000000081	Pot_ch08	99.79	960959	960488	Pentatricopeptide repeat-containing protein	3.32827	3.32767	3.318	3.25185	3.36933	3.36036	3.3192	3.33144	3.37918	3.31083	3.40981	3.35014	3.35974	3.31438	3.45057	3.23825	3.40311	3.38513	3.21258	3.29723	3.44304	3.35985	3.33958	3.37503	3.30609	3.33016	3.19891	3.31103	3.30146	3.25924	3.24738	3.32978	3.3091	3.3588	3.33755	3.32654	3.41582	3.25315	3.22711	3.2131	3.34144	3.31765
25426	MICRO.6844.C1	PGSC0003DMB000000717	Pot_ch12	100	17530	17145	Phytocalpain	2.23624	2.21201	2.25211	2.19626	2.14763	2.11791	2.13783	2.13685	2.25895	2.18454	2.22803	2.1779	2.15858	2.15923	2.22837	2.05912	2.23619	2.25487	2.11812	2.19658	2.11637	2.20939	2.2853	2.23184	2.18739	2.21103	2.14777	2.21433	2.13032	2.19658	2.20379	2.27986	2.24846	2.23133	2.27524	2.18216	2.26208	2.2486	2.24435	2.17452	2.22645	2.10336
25428	MICRO.18205.C1	PGSC0003DMB000000004	Pot_ch02	99.03	626905	627213	Set domain protein	2.74262	2.72912	2.77076	2.76925	2.72071	2.72184	2.75256	2.72163	2.71249	2.74095	2.6874	2.7565	2.77599	2.75823	2.78972	2.76217	2.69256	2.71863	2.67202	2.6577	2.77043	2.79357	2.74021	2.79113	2.78961	2.6988	2.63138	2.66964	2.69112	2.63509	2.71185	2.75706	2.82442	2.75995	2.72691	2.72195	2.75475	2.76034	2.69449	2.75935	2.75837	2.73813
25432	MICRO.1785.C2	PGSC0003DMB000000184	Pot_ch04	99.59	922150	922634	Nucleic acid binding protein	3.59759	3.11955	3.40778	3.41115	3.59134	3.62051	3.64197	3.36387	3.33729	3.37722	3.09365	3.3169	3.60684	3.51381	3.30609	3.3971	3.30525	3.3369	3.635	3.40737	3.49874	3.53916	3.60171	3.33931	3.54676	3.53967	3.48706	3.63306	3.49266	3.61947	3.3793	3.392	3.32169	3.36891	3.13457	3.27418	3.53799	3.48038	3.30089	3.31909	3.56325	3.41064
25433	SDBN006N10u.scf	PGSC0003DMB000000156	Pot_ch06	99.03	453800	454108	Kelch	2.51607	2.16359	2.10266	2.19989	2.15327	2.16653	2.08991	2.47754	2.24654	2.33614	2.19587	2.42737	2.21924	2.22466	2.05944	2.26608	2.17687	2.39876	2.172	2.30202	2.1873	2.45913	2.35484	2.29281	2.35161	2.17334	2.25046	2.33193	2.16591	2.28299	2.29025	2.22777	2.40581	2.21911	2.41057	2.31761	2.35408	2.26772	2.1541	2.33265	2.33403	2.35323
25435	MICRO.2512.C2	PGSC0003DMB000000126	Pot_ch03	98.62	1020347	1020779	Polypyrimidine tract binding protein	2.98718	2.91447	3.04714	3.03205	3.06987	3.04081	2.96742	2.95591	3.00542	2.90431	2.9963	2.9778	3.0517	3.10072	3.00225	2.99915	3.04573	2.99343	3.00681	2.88389	2.96622	2.95697	3.0698	3.03648	3.08893	3.05091	2.90144	3.04564	3.04391	2.96015	2.89137	2.98325	3.01326	2.93659	2.84286	2.9574	3.00443	2.92679	3.03257	2.91568	3.07709	2.91948
25436	MICRO.5135.C3	PGSC0003DMB000000004	Pot_ch02	99.38	913159	913642	Proline oxidase/dehydrogenase 1	3.65608	2.92484	3.14813	3.65022	3.13597	3.01457	2.98169	3.77446	3.22404	3.31463	2.87669	3.21775	3.29236	2.90695	3.32542	3.34421	3.01697	3.33655	3.33262	3.87363	3.19858	3.18143	3.44232	2.93125	3.12879	3.37181	3.24541	3.44261	3.04648	3.08708	3.61349	3.44445	3.10989	3.39669	3.03101	3.51913	3.40253	3.83101	3.04698	3.25339	3.73988	3.73307
25437	MICRO.14740.C1	PGSC0003DMB000000048	Pot_ch08	99.58	2168241	2169443	Conserved gene of unknown function	2.3991	1.93518	1.82357	2.24217	2.21007	2.22212	2.4489	2.32884	2.21194	2.20553	2.36378	2.39976	1.86948	2.20087	1.89285	1.81072	2.20978	2.21835	2.27082	2.18808	1.80235	2.19094	1.73151	1.84481	2.29581	2.31672	1.78537	1.81204	2.2157	2.19033	2.25957	2.22785	2.29941	2.08808	2.02104	2.22377	2.29727	2.50538	2.26925	1.82591	1.87397	2.16881
25438	STDB001I03u.scf	PGSC0003DMB000000400	Pot_ch03	95.03	311474	311314	Heat shock protein 83	2.01452	2.71117	2.22362	2.23628	2.04375	2.55982	2.43699	2.36939	2.38022	2.33683	2.84828	2.02782	2.22182	2.4124	2.49609	2.25194	2.25529	2.0434	2.38884	2.24052	2.00158	2.08072	2.22151	2.5402	2.14238	2.38611	2.54341	2.15877	2.71948	2.29	2.24796	2.21542	2.23744	2.53305	2.57605	2.46283	2.40367	2.47815	2.39254	2.32794	2.56142	2.22655
25440	MICRO.7739.C2	PGSC0003DMB101000051	Pot_ch05	94.68	1099323	1099792	Sec-independent protein translocase protein tatC	3.96436	4.18549	4.06076	4.10111	4.04237	4.05511	3.95843	3.9714	4.13986	4.04237	4.27558	4.01938	4.01402	4.0786	4.17651	3.97415	4.115	4.05511	3.93167	3.99902	4.08069	3.9304	3.96164	4.10111	3.97655	4.07357	3.92995	3.95553	4.07169	3.96436	4.01882	4.02926	4.04472	4.13018	4.07225	4.01235	4.06182	4.0761	3.91771	4.02873	4.04916	3.96307
25441	MICRO.1302.C2	PGSC0003DMB000000270	Pot_ch12	99.33	88889	88145	Gene of unknown function	2.37635	2.65247	2.13563	2.55487	2.37408	2.16143	2.13047	2.62653	2.64445	2.28533	2.76634	2.3033	2.21932	2.48681	2.68224	2.32618	2.65984	2.50791	2.2049	2.31175	2.21113	2.22268	2.43402	2.4827	2.4983	2.50976	2.57162	2.41922	2.18577	2.29678	2.51695	2.49368	2.50439	2.59598	2.89283	2.39963	2.10193	2.49946	2.4804	2.52666	2.50492	2.49341
25443	MICRO.6025.C3	PGSC0003DMB000000378	Pot_ch02	98.75	417338	416539	Lupus la ribonucleoprotein	3.2539	3.30133	3.25658	3.32193	3.33894	3.28919	3.22819	3.3495	3.27708	3.28748	3.33273	3.32179	3.25542	3.28204	3.22915	3.27574	3.26342	3.27777	3.30935	3.28805	3.23354	3.26012	3.29506	3.30947	3.27688	3.25603	3.3457	3.28982	3.31415	3.26947	3.28032	3.297	3.32089	3.25144	3.31621	3.33144	3.29506	3.32404	3.30711	3.27147	3.25646	3.25924
25444	MICRO.7531.C1	PGSC0003DMB000000250	Pot_ch07	99.81	618268	617236	Heat shock 70 kDa protein	2.95303	2.49223	2.74613	2.86452	2.78615	2.91988	2.80094	2.75395	2.78411	2.73994	2.47218	2.73345	2.87762	2.73729	2.69558	2.78148	2.69705	2.85214	2.83797	2.82044	2.73555	2.78384	2.7453	2.5909	2.73092	2.83714	2.77499	2.77466	2.74665	2.78411	2.73051	2.73215	2.79934	2.80314	2.55392	2.83685	2.84484	2.81703	2.60083	2.74874	2.82114	2.88192
25448	MICRO.9730.C1	PGSC0003DMB102000010	Pot_ch01	98.61	2512591	2513451	Conserved gene of unknown function	3.11005	2.96038	3.08327	3.15161	3.11468	2.99821	3.10124	3.06544	3.0646	3.06987	2.85628	3.05109	3.03101	3.16113	3.04088	3.18387	3.22333	3.1707	3.27878	3.17691	3.23629	3.19623	3.13226	3.10403	3.13969	3.12628	3.04244	3.21536	3.10897	3.12338	3.09965	3.05908	3.07804	3.08679	3.07295	3.14379	3.18593	3.03547	3.14615	3.03452	3.14654	3.06024
25451	cSTS2G22TH	PGSC0003DMB000000198	Pot_ch08	95.73	653427	653590	60S ribosomal protein L24, mitochondrial	2.82931	2.40546	2.6524	2.53218	2.65425	2.72857	2.77018	2.61541	2.45288	2.52884	2.4786	2.49023	2.61416	2.53242	2.34127	2.53702	2.51232	2.59006	2.60371	2.59045	2.38873	2.70535	2.76246	2.53403	2.63874	2.75783	2.60893	2.73663	2.56817	2.74449	2.54127	2.52629	2.54752	2.46571	2.38483	2.53936	2.56321	2.58968	2.52999	2.45931	2.6642	2.53802
25453	MICRO.4141.C2	PGSC0003DMB102000106	Pot_ch10	98.1	1083254	1083569	Ribulose bisphosphate carboxylase/oxygenase activase, chloroplastic	4.35887	4.64373	4.54437	4.52497	4.32403	4.55268	4.40223	4.3505	4.67709	4.58475	4.65477	4.48524	4.57813	4.54842	4.51948	4.42842	4.53099	4.65736	4.33402	4.38691	4.57813	4.48221	4.43316	4.63352	4.3505	4.51612	4.09524	4.26094	4.63639	4.5019	4.19445	4.45494	4.57813	4.63876	4.40634	4.5916	4.56739	4.46438	4.64373	4.56942	4.4774	4.36257
25455	STMJG87TV	PGSC0003DMB102000423	Pot_ch02	96.67	281789	282118	Ubiquitin carrier protein	2.61963	2.85325	2.59585	2.44083	2.77055	2.78852	2.6004	2.57719	2.58925	2.49068	3.01392	2.8847	2.63406	2.69604	2.5719	2.71996	2.51243	2.63067	2.75332	2.77643	2.62219	2.55208	2.46439	2.76363	2.60544	2.74748	2.38873	2.36504	2.78546	2.50969	2.69091	2.77043	2.74789	2.85035	2.89208	2.88135	2.55856	2.76813	2.71521	2.71036	2.81317	2.56784
25456	MICRO.12388.C1	PGSC0003DMB000000101	Pot_ch11	98.68	1371143	1370840	G10	3.2366	3.3582	3.351	3.28654	3.36212	3.23813	3.33869	3.34319	3.24072	3.2628	3.30079	3.36919	3.32575	3.23123	3.34228	3.41684	3.38749	3.37434	3.29539	3.25509	3.00039	3.34585	3.43824	3.26372	3.41609	3.37016	3.41967	3.42564	3.37387	2.98096	3.2851	3.02609	3.29896	3.08741	3.44147	3.07304	3.25614	3.23312	3.40116	3.30236	3.3688	3.04825
25457	MICRO.3229.C1	PGSC0003DMB000000226	Pot_ch04	99.61	576043	576296	Heat shock protein binding protein	2.94733	2.91453	2.87012	3.03426	2.88562	2.90507	2.94461	2.9932	3.01533	3.0637	3.01092	2.94704	3.0374	3.03843	3.03899	2.94612	2.96675	3.09121	2.94173	2.99514	2.99334	3.01383	2.97871	2.97476	2.95819	2.88437	2.80008	2.95709	2.99514	2.88423	2.86801	3.03581	2.96922	2.91955	2.85746	3.00497	3.01836	3.02829	2.88358	2.92177	2.98042	2.93941
25458	MICRO.10204.C2	PGSC0003DMB000000150	Pot_ch06	99.11	42058	42281	Conserved gene of unknown function	3.14741	2.53305	2.92152	3.0402	3.12235	2.86844	3.11771	2.95674	2.83823	2.72897	2.44663	3.10062	2.79503	2.69613	2.7096	2.88991	2.80694	3.10305	3.05268	3.05227	2.93244	3.01729	2.92747	2.67156	3.06228	2.95574	2.9663	2.91312	2.77218	3.01998	3.12754	3.00574	2.87691	2.94052	2.69858	3.07179	2.8967	3.0474	2.66724	2.77043	2.92361	2.94267
25460	MICRO.5381.C2	PGSC0003DMB000000073	Pot_ch01	99.65	390922	390635	Serine-threonine protein kinase, plant-type	3.35759	3.28643	3.4006	3.36538	3.31048	3.30632	3.35286	3.42349	3.35567	3.40522	3.24008	3.48723	3.26001	3.42214	3.33845	3.39926	3.45492	3.50699	3.36648	3.32255	3.31597	3.46612	3.38943	3.38723	3.32042	3.33204	3.39335	3.32031	3.32814	3.33262	3.36591	3.34509	3.4524	3.27091	3.33374	3.46596	3.35419	3.37827	3.3562	3.35867	3.34776	3.33425
25463	BF_LBCHXXXX_0009C09_T3M.SCF	PGSC0003DMB000000379	Pot_ch10	95.87	439145	438808	Inhibitor of growth protein	3.39308	3.14636	3.0543	3.22202	3.26524	3.32416	3.26204	3.05702	3.19104	3.24622	3.15872	3.27607	3.28139	3.23435	3.14701	3.11388	3.26235	3.29097	3.1318	2.97594	3.19001	3.11556	3.20612	3.22192	3.15646	3.18415	3.16369	3.16936	3.18612	3.22888	3.24937	3.065	3.21959	3.12385	3.13869	3.2014	3.30489	3.10231	3.02006	3.19561	3.1661	3.10572
25464	MICRO.6942.C1	PGSC0003DMB000000202	Pot_ch05	99.42	411099	411614	Phosphoinositide-specific phospholipase C	3.63215	3.75293	3.70308	3.65044	3.5827	3.56496	3.58698	3.7092	3.67329	3.7092	3.79424	3.76064	3.62888	3.65158	3.64685	3.63461	3.74091	3.76223	3.62661	3.59639	3.71525	3.61406	3.6393	3.71322	3.62508	3.58682	3.61159	3.62943	3.6262	3.54876	3.62487	3.63993	3.58049	3.60428	3.76535	3.7162	3.67781	3.51569	3.67183	3.58887	3.57078	3.64055
25468	MICRO.1345.C1	PGSC0003DMB000000140	Pot_ch12	98.09	1217489	1217018	Cytochrome P450 monooxygenase	3.91121	3.992	3.4944	4.09409	3.99038	3.90028	3.84108	4.26662	3.73442	4.05884	3.98721	4.22472	3.70821	3.5627	4.0545	4.04349	3.37297	3.78416	3.70872	4.13924	3.4829	3.63679	4.00055	4.01235	3.6881	3.81955	4.13081	3.92995	3.55147	3.88488	4.2127	4.1524	4.17119	4.07723	4.09644	4.18627	4.07357	4.01594	3.41037	4.06245	3.86878	4.05511
25469	MICRO.16210.C1	PGSC0003DMB000000315	Pot_ch06	96.11	260324	259498	Pectinesterase	1.76731	1.74454	2.99079	2.89678	2.86761	2.81988	2.88143	2.94967	1.80413	3.00217	1.95002	1.76939	2.82114	1.69364	3.06829	1.75504	1.79487	1.80352	3.01309	3.03361	1.77596	1.78037	2.78945	3.01574	2.8087	2.93852	3.10466	2.93692	1.80192	1.72368	1.76847	2.94795	1.75349	1.78733	2.89978	3.05668	1.79012	2.86794	1.79312	2.94214	2.85518	2.96448
25474	POABD84TV	PGSC0003DMB000000354	Pot_ch11	98.72	537207	536741	Conserved gene of unknown function	3.14331	2.69256	2.99696	3.00725	3.04664	2.95178	3.07412	3.13207	2.85317	2.98065	2.71088	3.08212	3.12063	2.86486	2.83448	2.98042	2.78593	2.9926	3.06535	2.96502	2.9836	2.99891	3.09722	2.92625	3.064	2.93692	2.96213	3.09099	2.94025	2.99706	3.13439	3.07238	2.93026	2.9088	3.03409	3.03042	3.03334	2.99884	2.93637	3.00079	3.12754	3.15987
25476	MICRO.14178.C1	No Significant Hit	#N/A	NA	NA	NA	--	2.81622	2.5494	2.39013	2.50264	2.16959	2.55664	2.42781	2.23569	2.4889	2.4973	2.57411	2.37272	2.52317	2.26847	2.69872	2.41223	2.54459	2.47298	2.27716	2.21958	2.25259	2.44762	2.30712	2.30522	2.48343	2.52699	2.47026	2.18297	2.30932	2.46039	2.19681	2.30456	2.15383	2.40866	2.36177	2.21447	2.29374	2.1346	2.32622	2.53175	2.18715	2.5476
25477	cSTB43F4TH	PGSC0003DMB000000202	Pot_ch05	97.84	1008459	1007951	Glucosyltransferase	2.96622	2.24952	2.18271	2.3766	2.25055	3.0902	2.21848	2.41626	2.39757	2.84445	3.00564	3.39847	2.83367	2.02731	2.72049	3.06658	1.80413	2.56216	2.64234	3.15325	1.91152	2.34335	2.71562	2.87895	2.4616	2.46144	2.21769	2.66031	2.66048	3.05658	3.12726	3.38943	2.96175	2.7809	2.83351	3.31177	3.25454	2.709	2.15915	2.3606	2.13371	2.83063
25478	MICRO.8298.C1	PGSC0003DMB000000367	Pot_ch11	99.48	461158	461923	Heterogeneous nuclear ribonucleoprotein	2.27041	2.24778	2.29003	2.23777	2.27749	2.32733	2.32985	2.26772	2.22358	2.28061	2.30565	2.26381	2.32165	2.25218	2.2107	2.25668	2.24322	2.2954	2.27896	2.25491	2.26669	2.35059	2.3127	2.31357	2.24662	2.29179	2.25957	2.31428	2.34052	2.2382	2.27981	2.26272	2.28948	2.2359	2.24058	2.19386	2.30875	2.24869	2.34588	2.24341	2.31661	2.24648
25479	MICRO.2686.C4	PGSC0003DMB000000129	Pot_ch10	99.17	675570	675932	Dehydration-induced protein ERD15	4.02426	4.30831	4.17198	4.04179	3.92356	3.94474	3.93385	3.83291	3.96531	4.09207	4.17198	3.9776	3.97552	4.11229	4.17198	4.09714	4.26755	3.96265	3.96216	4.03888	4.1216	4.04179	3.90916	3.9281	3.90355	3.88569	4.10824	3.90355	3.91844	3.8826	4.09829	4.01938	3.8357	4.03833	4.10895	4.1727	4.04349	3.91523	4.21348	3.86538	3.92635	3.99902
25481	bf_mxflxxxx_0058b09.t3m.scf	PGSC0003DMB000000087	Pot_ch06	99.75	1061458	1061066	Small nuclear ribonucleoprotein E	3.65991	3.2379	3.53055	3.50822	3.53229	3.51736	3.59156	3.54443	3.52016	3.42185	3.38525	3.49755	3.44118	3.44189	3.44554	3.42322	3.49618	3.50734	3.58292	3.45567	3.49517	3.65	3.54571	3.37761	3.59488	3.58753	3.57641	3.50276	3.40506	3.53263	3.50734	3.50027	3.51772	3.49298	3.18387	3.49099	3.44783	3.55353	3.46237	3.33869	3.49927	3.45523
25482	bf_suspxxxx_0039c01.t3m.scf	PGSC0003DMB000000022	Pot_ch07	95.1	2875755	2875997	ROP	3.46166	3.27112	3.29853	3.41929	3.41088	3.4186	3.35685	3.43331	3.33944	3.45905	3.35974	3.35542	3.28608	3.34801	3.48272	3.22192	3.24029	3.26416	3.3804	3.44926	3.27067	3.32232	3.4083	3.411	3.3441	3.43905	3.40897	3.3916	3.37398	3.39724	3.46791	3.35974	3.45567	3.43689	3.40818	3.31825	3.33193	3.47635	3.26534	3.49773	3.49315	3.3943
25483	MICRO.2092.C1	PGSC0003DMB000000069	Pot_ch05	100	1990341	1990178	Threonine aspartase	2.1224	2.15005	2.04104	2.04069	2.03116	2.26967	2.10123	2.09648	2.06576	2.22396	2.29053	2.19144	2.27887	2.00531	2.21517	2.23016	2.03995	2.18524	2.16508	2.12995	2.0147	2.26397	2.15039	2.07911	2.19903	2.17693	2.00709	2.09783	2.20574	2.22945	2.02637	2.21553	2.21131	1.95407	2.17678	2.1541	2.20744	2.02879	2.23638	2.07759	2.0538	2.0619
25484	MICRO.10323.C1	PGSC0003DMB000000214	Pot_ch03	97.44	262692	263900	ATP binding protein	2.75761	3.25718	3.06204	2.9991	2.85354	2.79709	3.03565	3.03492	2.905	2.96254	3.20432	3.04884	2.9634	3.00211	3.04556	3.11425	2.95102	2.93541	2.85628	3.00288	2.91979	2.99334	2.97327	3.17337	2.869	2.90439	3.11404	2.85976	2.88051	2.84038	3.08505	3.09169	3.06922	3.08968	2.99054	3.18193	2.9129	3.05916	3.12592	2.95623	2.90597	2.99054
25485	bf_swstxxxx_016g09.t3m.scf	PGSC0003DMB102000141	Pot_ch02	92	258201	258030	40S ribosomal protein S4	3.51964	3.05468	3.46516	3.39267	3.38118	3.61644	3.64953	3.35685	3.38486	3.37635	2.9927	3.25924	3.55109	3.36158	3.17033	3.37248	3.26794	3.49943	3.37103	3.25718	3.28236	3.66452	3.62425	3.30619	3.52246	3.47602	3.3804	3.50606	3.50397	3.61532	3.2131	3.46888	3.35309	3.26032	2.8735	3.16841	3.57623	3.47763	3.32827	3.33755	3.48434	3.48116
25486	MICRO.71.C5	PGSC0003DMB000000339	Pot_ch09	96.05	122869	122351	Adenosylhomocysteinase	2.63357	2.59013	1.70334	2.53007	1.73252	1.75817	1.76502	2.6194	2.66909	1.75504	1.77345	1.72504	2.71057	2.67424	2.65881	2.63357	2.5834	2.63727	2.71065	2.58951	1.75679	2.66974	2.5506	2.64884	2.61696	2.6304	2.62788	2.63643	1.75762	2.63048	2.61142	2.60234	2.56281	2.67063	2.53732	2.5266	1.69806	2.65257	2.72796	1.72504	2.62355	2.69147
25487	MICRO.331.C20	PGSC0003DMB000000073	Pot_ch01	100	598888	598576	Methylthioribose kinase	3.50204	3.51602	3.56325	3.47799	3.55729	3.57464	3.54077	3.56113	3.47863	3.4579	3.71295	3.5367	3.49927	3.46269	3.46645	3.48837	3.55634	3.49719	3.46748	3.49425	3.571	3.50787	3.49404	3.60199	3.50976	3.5501	3.61219	3.47188	3.56511	3.43438	3.47908	3.41367	3.44926	3.44261	3.54747	3.44879	3.51205	3.46689	3.58156	3.45992	3.40438	3.46005
25491	bf_mxlfxxxx_0063c09.t3m.scf	PGSC0003DMB000000006	Pot_ch04	98.45	804324	804002	Serine/threonine-protein kinase PBS1	2.98226	2.90949	3.03069	2.96958	3.06126	2.8835	2.94958	2.95358	2.87942	2.90098	2.87873	3.09251	2.94913	2.91815	2.7771	3.06095	2.93913	3.04088	2.94696	2.86644	3.01001	2.99221	2.96319	2.93683	3.01938	2.90061	3.01009	2.95014	2.96531	2.87535	2.96319	3.01746	2.98346	2.79198	3.06682	2.92964	3.01844	2.85165	3.1594	2.84956	2.87138	2.88687
25492	MICRO.7799.C1	PGSC0003DMB000000162	Pot_ch08	99.21	569517	569014	MTD1	2.81512	2.91188	2.77084	2.82926	2.83268	2.81774	2.78599	2.88737	2.67555	2.86537	2.9124	2.80292	2.8004	2.88715	2.81317	2.70798	2.73827	2.63325	2.86923	2.70042	2.67847	2.63698	2.87804	2.87028	2.83306	2.73415	2.74235	2.81116	2.77499	2.77067	2.7513	2.80754	2.8395	2.81537	2.83429	2.69949	2.80113	2.86634	2.81792	2.72943	2.88703	2.84876
25493	MICRO.11663.C1	PGSC0003DMB000000152	Pot_ch11	95.44	507179	507506	Multidrug resistance pump	3.70667	4.1129	3.74601	3.94128	3.68952	3.89473	3.69056	3.94256	3.87215	3.93506	4.28366	3.81955	3.83158	3.86353	4.23305	3.81554	3.60004	3.56872	3.68036	4.05271	3.67472	3.52831	3.64775	4.10366	3.70568	3.87779	3.61197	3.61259	3.99411	3.57823	3.64171	3.76798	3.91559	4.21042	4.08627	3.87432	3.65879	4.1293	3.84547	3.93548	3.84764	4.04569
25494	bf_cswbxxxx_0018a03.t3m.scf	different hits	#N/A	94.28	337274	336979	Gene of unknown function	2.34529	2.26784	2.38311	2.30649	2.35682	2.22466	2.3155	2.21791	2.04498	2.45643	2.50378	2.25294	1.87798	2.24839	2.41712	1.87067	2.15901	2.24389	2.15163	2.19132	2.25264	2.35219	2.41219	2.41271	2.22941	2.43206	2.24395	2.41177	2.2429	2.22116	2.34272	2.38515	2.25359	2.38145	2.2833	2.34264	2.4429	2.34616	2.24037	2.4239	2.24145	2.33574
25496	MICRO.7519.C1	PGSC0003DMB000000076	Pot_ch07	99.33	1291857	1291410	Cysteine synthase	2.74368	2.74032	2.70589	2.7594	2.75663	2.73703	2.81823	2.81147	2.64294	2.75615	2.81237	2.64358	2.71108	2.80741	2.69799	2.73077	2.69711	2.67102	2.70836	2.76545	2.64429	2.69198	2.74844	2.74588	2.78703	2.72635	2.8142	2.76134	2.7504	2.75645	2.76677	2.69566	2.7289	2.66427	2.72227	2.62257	2.68699	2.75979	2.75815	2.66335	2.79688	2.73818
25497	MICRO.13677.C1	PGSC0003DMB102000027	Pot_ch05	99.53	1654207	1654845	Pectate lyase	3.83942	4.1848	3.89588	3.95594	3.92395	3.78571	3.80767	4.01103	4.09772	3.9776	3.95453	3.9304	3.7301	4.06586	4.10435	3.77008	3.9304	3.96986	3.94426	3.90274	3.9295	3.6615	3.76449	4.15152	3.79168	3.81988	3.92913	3.75163	3.8169	3.7234	3.99303	3.99303	4.06985	3.94039	4.02203	4.0057	3.66364	3.91687	3.97318	4.10111	3.89054	3.86915
25498	MICRO.767.C1	PGSC0003DMB000000202	Pot_ch05	99.78	764271	763822	26S proteasome subunit	3.78307	3.40088	3.69848	3.61259	3.65967	3.66634	3.7488	3.66835	3.6053	3.54821	3.41929	3.65066	3.69493	3.5343	3.47908	3.68545	3.53199	3.66859	3.68979	3.65	3.51471	3.65923	3.65608	3.646	3.67939	3.64122	3.66124	3.62324	3.63635	3.73553	3.69877	3.69229	3.53022	3.63745	3.36648	3.64845	3.68617	3.71082	3.48254	3.56452	3.67968	3.7488
25500	bf_ivrootxx_0017b02.t3m.scf	PGSC0003DMB000000506	Pot_ch10	92.78	138702	138956	Calmodulin	3.65334	3.9478	3.68952	3.64353	3.49943	3.66176	3.65587	3.59817	3.66198	3.68107	3.80571	3.67353	3.72621	3.61947	3.82709	3.59861	3.75823	3.69056	3.54659	3.58834	3.57192	3.6563	3.67494	3.73415	3.64055	3.7412	3.46269	3.46282	3.75321	3.66634	3.5621	3.63373	3.57681	3.72731	3.65438	3.76597	3.64013	3.63461	3.57157	3.71245	3.66364	3.61929
25502	MICRO.11413.C1	PGSC0003DMB000000140	Pot_ch12	98.84	1041925	1041321	Reticulon B8	2.63784	2.73818	2.6153	2.6899	2.40843	2.84304	2.50564	2.32777	2.5426	2.80019	2.80455	2.71424	2.55113	2.40625	2.83833	2.64202	2.64459	2.65621	2.33085	2.32234	2.25024	2.53699	2.57235	2.41503	2.47864	2.71145	2.54062	2.39498	2.43141	2.58756	2.32534	2.5468	2.3367	2.60879	2.58608	2.74351	2.63615	2.26239	2.29064	2.72261	2.2248	2.7517
25503	MICRO.4296.C1	PGSC0003DMB000000062	Pot_ch03	99.12	771189	771529	Phosphoglycerate mutase	2.61882	2.81399	2.70228	2.8038	2.81221	2.77796	2.71057	2.76793	2.83511	2.80852	2.87568	2.7982	2.7062	2.7747	2.95188	2.59949	2.91777	2.78349	2.77124	2.81994	2.85985	2.63461	2.74246	2.74981	2.68539	2.77731	2.75274	2.72575	2.73239	2.76075	2.8395	2.80806	2.70022	2.81475	2.93883	2.73058	2.77189	2.85231	2.53699	2.77823	2.7178	2.72473
25504	MICRO.9238.C1	PGSC0003DMB000000201	Pot_ch08	99.58	402919	403391	Agenet domain containing protein	4.04349	4.01761	3.98825	4.05647	4.0359	3.93593	3.90157	3.98615	4.02646	4.04121	4.03483	4.06182	4.02646	3.95453	4.07225	4.03151	4.06985	4.09339	3.99358	4.01694	4.0359	4.06364	3.99805	3.98615	4.01594	3.85237	3.94609	4.0377	3.88188	3.88038	4.032	4.02985	4.05884	3.98568	4.10629	4.06245	3.99593	4.01188	3.89666	3.95021	3.97463	3.98346
25507	bf_arrayxxx_0035b10.t3m.scf	PGSC0003DMB000000345	Pot_ch06	92.07	170642	171110	Serine/threonine-protein kinase PBS1	2.56608	2.69805	2.56869	2.6852	2.29081	2.86634	2.47569	2.2812	2.5493	2.78593	2.87036	2.61957	2.56414	2.37282	2.8735	2.6642	2.56017	2.7242	2.33225	2.25376	2.20974	2.52023	2.56555	2.36691	2.42264	2.65439	2.52805	2.39039	2.41644	2.65673	2.30448	2.57147	2.22785	2.54051	2.44522	2.71738	2.6642	2.14647	2.23074	2.71004	2.18204	2.80405
25509	bf_suspxxxx_0011c01.t3m.scf	different hits	#N/A	97.28	201571	201058	BURP domain-containing protein	2.03873	1.93555	3.10484	2.76206	1.917	2.52362	2.80729	2.40185	2.79709	1.94379	1.86245	2.54924	2.22188	2.78275	2.01494	1.88236	3.17505	2.72948	2.2628	2.13302	2.29572	3.21815	2.66944	2.30316	2.52469	2.34761	2.78796	2.69669	2.70518	2.63995	2.12033	2.65571	2.54538	2.09642	1.82547	2.22972	2.79	2.03372	2.46861	2.62389	2.00575	2.64459
25510	MICRO.13024.C1	PGSC0003DMB102000208	Pot_ch06	99.58	184888	184653	Nucellin	2.0968	2.74888	1.73582	2.10059	2.35889	1.778	1.78127	2.25619	2.50917	2.61838	2.46669	2.53426	2.31602	2.33473	1.75817	1.742	2.58263	2.4028	1.74081	2.23399	2.50464	2.37985	1.86948	2.50783	1.72538	2.2679	2.60821	1.7644	2.13409	2.2989	2.17493	1.76331	2.19643	2.63126	2.1807	2.27103	2.26505	1.74389	2.60189	2.45774	2.31464	2.21007
25511	MICRO.3259.C1	PGSC0003DMB000000048	Pot_ch08	98.8	478326	477575	Luminal-binding protein	4.05759	3.6947	4.04179	4.19025	4.10755	4.14589	4.08321	4.1129	4.0164	4.02755	3.7507	3.90916	4.15804	4.09772	3.88776	4.12867	3.9751	4.1465	4.10629	3.98346	3.88411	3.98778	4.10111	4.00944	3.94969	4.00519	4.06879	4.09273	4.0359	4.13346	3.91083	4.11369	4.04973	4.06076	3.7488	4.06812	4.06303	4.09409	3.8613	4.00013	4.12522	4.11037
25512	MICRO.8553.C3	PGSC0003DMB000000599	Pot_ch10	98.72	37013	36078	Conserved gene of unknown function	3.67781	3.06735	3.39375	3.29236	3.44102	3.49588	3.70621	3.46596	3.31621	3.27665	3.07458	3.25847	3.45977	3.36762	3.19325	3.31281	3.31825	3.31523	3.56585	3.26288	3.36591	3.46888	3.48221	3.33669	3.58457	3.41218	3.38399	3.453	3.38955	3.56307	3.2818	3.40281	3.29529	3.27033	2.97934	3.28883	3.60942	3.49755	3.28654	3.35506	3.42694	3.3688
25513	MICRO.64.C1	PGSC0003DMB000000742	Pot_ch09	99.74	142722	143875	60S ribosomal protein L1	4.74211	4.27558	4.54264	4.5739	4.57635	4.62362	4.77445	4.68025	4.44334	4.48659	4.21753	4.48221	4.70721	4.60255	4.34242	4.61138	4.47394	4.56942	4.62865	4.42566	4.44023	4.69493	4.77445	4.48221	4.64935	4.59357	4.64373	4.67444	4.55268	4.75936	4.52322	4.55848	4.5739	4.49155	4.1727	4.44166	4.63876	4.66023	4.44496	4.44023	4.72819	4.63142
25516	bf_suspxxxx_0001h08.t3m.scf	PGSC0003DMB000000551	Pot_ch04	99.51	263600	263396	Peroxisome biogenesis factor	2.20337	2.1986	2.19751	2.19992	2.1961	2.21592	2.20905	2.2357	2.15415	2.23203	2.25798	2.20932	2.27601	2.16913	2.10512	2.12862	2.14386	2.26704	2.12365	2.1683	2.16853	2.1609	2.24961	2.17414	2.18204	2.1532	2.13475	2.2049	2.23905	2.21984	2.13254	2.15393	2.18475	2.13199	2.20901	2.19202	2.21081	2.21729	2.18225	2.15085	2.20578	2.17308
25517	MICRO.12159.C1	PGSC0003DMB000000047	Pot_ch07	99.25	1628560	1628958	Conserved gene of unknown function	3.4179	3.47782	3.44219	3.39122	3.30023	3.45223	3.41414	3.38025	3.39106	3.46689	3.58356	3.34281	3.40778	3.56511	3.4795	3.30368	3.43855	3.3215	3.36374	3.29517	3.39968	3.29517	3.42419	3.47207	3.36135	3.47652	3.28831	3.35026	3.45361	3.40637	3.23606	3.33349	3.45329	3.39027	3.31512	3.29775	3.44035	3.39604	3.4255	3.36785	3.43483	3.37398
25522	MICRO.8000.C1	PGSC0003DMB000000154	Pot_ch03	99.37	1006474	1006951	F-box family protein	3.13801	3.19493	3.04657	3.01689	3.05303	3.02374	3.0495	3.16063	3.02475	3.14804	3.1326	3.09372	3.1293	3.07125	3.13913	3.05046	3.13707	3.04925	3.00467	3.09791	3.09528	3.06665	3.02126	3.09548	3.01041	3.03981	3.0285	2.96294	2.9837	3.08134	3.04315	3.13037	3.11546	3.06575	3.20132	3.17718	3.10124	3.05395	3.23219	3.00697	3.00257	3.0649
25523	MICRO.97.C1	PGSC0003DMB000000056	Pot_ch12	95.91	850725	850313	DNA-directed RNA polymerase I/III subunits	2.96278	2.65947	2.7752	2.78801	2.80455	2.88437	2.93176	2.81022	2.68037	2.722	2.76929	2.72905	2.88234	2.80225	2.61863	2.76038	2.79437	2.82625	2.80806	2.70742	2.65503	2.94128	2.95249	2.69925	2.8751	2.89692	2.79198	2.88812	2.77504	2.91142	2.67001	2.82797	2.7856	2.68318	2.58229	2.74224	2.85479	2.81669	2.70633	2.68692	2.87997	2.81252
25524	MICRO.5354.C2	No Significant Hit	#N/A	NA	NA	NA	Alcohol NADP+ oxidoreductase	3.41218	3.23506	3.14229	3.49789	3.41367	3.27463	3.33133	3.55764	3.41773	3.44526	3.43809	3.14842	3.38284	3.39241	3.13335	3.42253	3.4728	3.44304	3.18961	3.56016	3.36011	3.37635	3.38663	3.47696	3.08177	3.02453	3.53301	3.37995	3.06161	3.32608	3.19211	3.14733	3.52849	3.12958	3.13687	3.27554	3.37129	3.54003	3.42201	3.06575	3.10187	3.14379
25525	STMHW62TV	PGSC0003DMB000000863	SL2.10ch11	94.45	32402	31845	UDP-glucose:glucosyltransferase	2.78023	2.49328	2.91988	2.61369	2.59075	2.57835	2.85171	2.61988	2.39608	2.84318	2.41081	2.86507	2.91312	2.61548	2.58853	2.64039	2.46861	2.43858	2.82904	2.53603	2.55175	1.74859	2.65951	2.61319	2.96029	2.83539	2.49882	2.62384	2.92579	1.79552	2.52999	2.8815	2.62839	2.71362	2.77936	2.78607	2.68333	2.56919	2.71275	2.73953	2.89513	2.82753
25526	bf_swstxxxx_0011f08.t3m.scf	PGSC0003DMB000000150	Pot_ch06	98.29	1246707	1247226	Serine endopeptidase degp2	2.151	2.13186	1.81693	1.7339	2.15016	2.20754	1.79617	2.06038	2.21426	2.16379	1.74254	1.75141	2.18454	2.13546	2.14582	2.033	2.09036	2.20824	2.11041	1.8204	2.22826	1.80128	2.16493	2.21426	2.08968	2.18271	1.93965	2.13219	1.79447	1.78851	2.0181	1.7925	1.73088	1.7339	1.75994	2.13664	1.81204	1.77969	2.21743	2.137	2.1269	2.08817
25527	MICRO.15294.C1	PGSC0003DMB000000008	Pot_ch10	96.52	2265622	2265818	Ankyrin repeat-containing protein	2.75416	2.61514	2.61209	2.56931	2.74103	2.74168	3.01591	2.62744	2.66686	2.69246	2.58742	2.71178	2.61421	2.87588	2.51409	2.7123	2.81045	2.76553	2.69533	2.69887	2.73317	2.93176	2.78182	2.51546	2.65604	2.77009	2.92602	2.78168	2.60182	2.91669	2.54622	2.77633	2.49297	2.62727	2.40843	2.66217	2.92695	2.71464	2.54804	2.50264	2.65558	2.79273
25529	MICRO.4553.C2	PGSC0003DMB000000229	Pot_ch09	96.88	421130	420746	ATPase subunit I	4.83836	5.0575	4.87948	4.85923	4.84326	4.89664	4.80907	4.90105	4.91446	4.95615	4.88223	4.83428	4.97134	4.99668	4.92794	4.82598	4.85923	4.81367	4.97578	4.85923	4.90105	4.77445	4.84326	4.92794	4.86706	4.91446	4.76806	4.80907	4.81367	4.97578	4.77445	4.76806	4.86311	4.96129	4.92794	4.91874	4.84326	4.822	4.80206	4.80524	4.87104	4.84737
25530	MICRO.6731.C1	PGSC0003DMB000000580	Pot_ch05	98.47	62393	62003	Protein arginine n-methyltransferase	2.97865	2.73637	2.72286	2.85275	2.72641	2.97399	2.93183	2.83895	2.76667	2.90741	3.00047	2.80511	2.89368	2.92317	2.96598	2.83833	2.72102	2.844	2.90061	2.80573	2.86027	2.97724	2.89363	2.70891	3.02941	2.95526	2.8271	2.84777	2.76539	2.93826	2.65201	2.84286	2.86975	2.74837	2.72843	2.92558	2.87873	2.80354	2.70719	2.85275	2.89113	2.81412
25532	MICRO.784.C1	PGSC0003DMB000000367	Pot_ch11	100	279332	279814	Nuclear acid binding protein	3.00615	2.91469	2.90253	3.06528	3.1421	3.16717	3.08515	3.12358	2.9963	3.00583	3.07555	3.07477	3.06608	3.00772	2.82217	2.95424	2.95942	3.10247	3.13317	2.99247	2.82244	3.20482	3.06241	3.01938	3.06321	2.99657	3.06665	3.05242	2.8902	3.06888	3.00186	2.93948	3.02582	2.85275	2.82621	2.92725	3.15492	3.07134	2.82703	2.94283	2.99767	3.09286
25533	MICRO.5495.C1	PGSC0003DMB000000266	Pot_ch06	98.95	756845	757321	Tubulin beta chain	2.27761	2.06076	2.01533	2.04685	2.11041	2.102	2.15844	2.1013	1.92493	2.07619	1.93331	2.10663	2.16417	1.92787	1.93555	2.11533	1.94474	2.16673	2.11637	2.02582	2.08508	2.26542	2.24198	2.04381	2.1479	2.04174	1.93586	2.20796	2.1488	2.17385	2.14893	2.1556	2.07841	1.97308	1.96268	2.03116	2.12543	2.18271	1.94505	2.04595	2.1961	2.1826
25534	MICRO.3698.C3	PGSC0003DMB000000125	Pot_ch06	98.69	299582	300496	Conserved gene of unknown function	3.46777	3.8699	3.36011	3.33717	3.44612	3.27619	3.29155	3.49789	3.51997	3.51114	3.89473	3.55857	3.35647	3.47044	3.39901	3.34811	3.48449	3.61302	3.28982	3.37118	3.53301	3.40651	3.27124	3.57523	3.47529	3.41831	3.44847	3.28411	3.35747	3.36855	3.40168	3.44612	3.55747	3.33906	3.92843	3.5629	3.4255	3.14302	3.56585	3.57502	3.16292	3.21684
25535	MICRO.4442.C4	PGSC0003DMB000000354	Pot_ch11	99.02	268327	269041	R3h domain containing protein	3.07222	3.16161	3.14088	3.0799	2.99954	3.0892	3.06063	3.11664	3.08066	3.15151	3.24404	3.12671	3.01981	3.13678	3.06435	3.07888	3.12091	3.14804	3.06754	3.03927	3.08779	2.99446	3.16591	3.18035	3.13046	3.09334	2.97739	3.03843	3.18909	3.04476	2.98346	3.08821	3.17805	3.07344	3.1382	3.16348	3.07709	3.14229	3.22323	3.1027	3.18098	3.06297
25536	MICRO.8460.C1	PGSC0003DMB000000273	Pot_ch08	92.06	750782	751058	PGR5 1A, chloroplastic	3.89473	4.22308	3.1708	3.74273	3.8064	3.83877	3.06469	3.92843	3.18143	3.26383	4.05884	3.33249	3.09027	4.00944	3.29359	3.87663	3.14388	3.13305	3.96113	3.89054	3.87889	3.00961	3.43795	3.88977	3.90956	3.13696	3.1594	3.17147	3.19256	3.91369	3.12244	3.8297	3.93126	3.7094	4.11953	3.8921	3.78542	3.69772	3.19808	4.06643	3.17177	3.86609
25539	MICRO.355.C7	PGSC0003DMB101000128	Pot_ch06	99.57	1452527	1452297	Ubiquitin-conjugating enzyme E2-17 kDa	2.67724	2.68	2.62678	2.54024	2.64845	2.82273	2.64045	2.53156	2.71662	2.74963	2.83397	2.67929	2.7123	2.71923	2.6805	2.64287	2.76187	2.85392	2.58693	2.61764	2.8189	2.74807	2.72473	2.69104	2.54834	2.67731	2.49648	2.75012	2.71818	2.57671	2.54002	2.56855	2.57856	2.60126	2.64167	2.66738	2.69785	2.66504	2.59409	2.72948	2.70478	2.67724
25540	MICRO.2877.C1	PGSC0003DMB000000004	Pot_ch02	99.81	1316850	1316323	CG8675 CG8675-PA	3.31177	3.34332	3.34118	3.39617	3.23856	3.4524	3.52435	3.22353	3.01357	3.3612	3.08408	3.44627	3.42419	3.41817	3.00502	3.17235	3.11266	3.13766	3.21877	3.11689	3.26032	3.43425	3.29976	3.34542	3.43526	3.26235	3.52641	3.2587	3.12654	3.26042	3.35125	3.11754	3.35843	3.10466	2.99743	3.09199	3.25509	3.18366	3.30749	3.32586	3.25263	3.18035
25541	bf_arrayxxx_0037e12.t7m.scf	PGSC0003DMB000000640	Pot_ch01	96.17	228026	227205	Conserved gene of unknown function	2.06042	2.70061	1.88722	2.29696	1.77849	1.82289	1.934	2.33078	2.22685	1.83284	2.20283	2.34747	1.79617	1.84293	1.9583	2.28225	2.21729	2.29872	2.0404	1.84111	2.26784	1.80558	1.72504	2.0028	2.02479	1.8525	2.8022	1.80498	2.01766	2.04744	1.9612	1.87482	2.36231	2.09198	2.42771	1.94972	1.80085	1.91492	1.90241	2.15728	2.03491	1.87437
25547	bf_mxflxxxx_0016b06.t3m.scf	PGSC0003DMB102000083	Pot_ch02	99.21	66598	66724	Mitochondrial carnitine/acylcarnitine carrier protein	2.13858	2.05541	2.23159	2.20453	2.13399	2.24414	2.2793	2.26175	2.05308	2.32685	1.956	2.17641	2.18324	2.23078	2.23798	2.08619	2.04827	2.29541	2.06555	2.07148	2.055	2.21696	2.39153	2.08217	2.26861	2.08379	2.18326	2.3404	2.23445	2.34272	2.10698	2.3376	2.27364	2.0202	1.91301	2.02852	2.3504	2.3328	2.08865	2.2284	2.2634	2.26478
25551	POAD094TV	PGSC0003DMB000000392	Pot_ch11	98.21	480469	480247	Glucan endo-1,3-beta-glucosidase	2.67731	2.27345	2.47624	2.53151	2.37087	2.45949	2.48723	2.5244	2.42253	2.40843	2.16913	2.50655	2.53143	2.72641	2.34382	2.49863	2.84484	2.47306	2.77084	2.61957	2.72918	2.49934	2.46277	2.41926	2.4835	2.55936	2.3693	2.4316	2.73454	2.77621	2.39442	2.61661	2.44958	2.88921	2.43614	2.7691	2.50405	2.6611	2.75547	2.46258	2.7007	2.68938
25552	POABK52TV	PGSC0003DMB000000592	Pot_ch07	91.71	165141	165514	Oxygen-evolving enhancer protein 2, chloroplastic	2.23408	2.29541	2.32295	2.29009	2.17054	2.28906	2.20039	2.0864	2.6726	2.26548	2.42795	2.18354	2.18556	2.03896	2.26669	2.13685	2.26381	2.35898	2.22058	2.21696	2.37757	2.55217	2.26026	2.30725	2.12524	2.29497	1.93634	2.23409	2.30649	2.25874	2.05067	2.28142	2.0313	2.26222	2.12663	2.21454	2.54978	1.98	2.25046	2.19814	2.02496	2.13522
25553	MICRO.6775.C1	PGSC0003DMB000000152	Pot_ch11	96.05	823378	823782	2-deoxyglucose-6-phosphate phosphatase	3.98994	4.09085	3.87253	4.00723	4.06985	4.16551	3.84976	3.9574	4.24722	4.13986	4.09972	3.86215	4.0326	4.25538	4.1129	3.82508	4.04807	4.09829	3.93745	4.02985	4.20342	3.96164	4.01822	4.13081	3.77217	3.95068	3.77273	3.98936	3.83354	4.19186	3.80668	3.85205	4.02755	3.98	3.67183	3.86878	4.10366	4.05208	4.04349	3.90393	3.86915	3.83101
25554	MICRO.2745.C1	PGSC0003DMB000000156	Pot_ch06	99.17	728857	729338	Endo beta n-acetylglucosaminidase	2.38372	2.24313	2.19757	2.2591	2.19784	2.19254	2.23979	2.21123	2.22695	2.15806	2.35893	2.22503	2.16686	2.18692	2.37427	2.1585	2.21735	2.13911	2.16513	2.15518	2.13792	2.10059	2.16761	2.21984	2.25967	2.233	2.29885	2.20197	2.11166	2.12953	2.17742	2.1985	2.21619	2.27341	2.23744	2.32701	2.12394	2.2016	2.15923	2.21426	2.13945	2.22954
25555	MICRO.3930.C1	PGSC0003DMB000000087	Pot_ch06	97.37	1760606	1761734	ATM (ATAXIA-TELANGIECTASIA MUTATED)	3.31378	3.3746	3.12329	3.30503	3.21203	3.43438	3.49738	3.28643	3.15676	3.46254	3.22484	3.34975	3.45118	3.41352	3.14041	3.54354	3.23802	3.26893	3.13077	3.15511	3.17033	3.22395	3.52265	3.39888	3.18802	3.13011	3.15015	3.48319	3.36135	3.10944	3.20341	3.26534	3.24738	3.16773	3.47388	3.27517	3.48689	3.29743	3.11948	3.42605	3.50641	3.53282
25556	MICRO.1227.C1	PGSC0003DMB000000105	Pot_ch01	99.41	102912	103764	SAM (And some other nucleotide) binding motif	2.91321	3.03013	2.96788	2.95942	2.92136	2.98443	2.94627	2.99139	2.98103	3.02674	3.07928	3.07487	2.97794	2.90942	2.99124	2.96325	2.80958	3.00502	2.87812	2.91997	2.98012	2.86413	2.99247	3.06337	2.88672	2.94666	2.86995	2.92832	3.00257	2.91617	2.92468	3.00047	3.00123	3.04506	2.84867	3.13389	2.94537	3.04365	3.06267	2.95093	2.96646	2.9384
25557	MICRO.783.C2	PGSC0003DMB000000004	Pot_ch02	94.39	1565043	1564656	Mitochondrial processing peptidase	3.68669	3.41582	3.53282	3.55654	3.51274	3.59571	3.60387	3.61406	3.47696	3.52956	3.47309	3.56401	3.51343	3.53705	3.45379	3.47207	3.47	3.48994	3.50294	3.41218	3.44345	3.48809	3.6253	3.50622	3.58049	3.55313	3.50699	3.53022	3.47529	3.57681	3.42143	3.51554	3.51255	3.54425	3.33285	3.5441	3.54516	3.55729	3.52972	3.4634	3.57996	3.57978
25558	MICRO.16907.C1	PGSC0003DMB000000669	Pot_ch07	97.81	173810	174220	Conserved gene of unknown function	3.03361	3.03703	2.91433	3.05513	3.18632	3.19733	3.16745	2.77136	3.15568	2.93284	2.98542	2.8285	3.28617	2.82259	3.14202	2.93225	3.06443	3.09278	3.13011	3.02974	3.17403	3.19713	3.06337	2.78182	3.10015	3.10484	3.11867	3.27763	2.89956	2.99496	3.10204	2.97142	2.77925	3.05831	2.82435	3.23554	3.10332	2.81711	2.99023	3.10512	2.7807	2.84999
25560	MICRO.12757.C1	PGSC0003DMB000000047	Pot_ch07	99.61	516371	516887	Serine-threonine protein kinase, plant-type	2.21123	2.83852	2.62622	2.26925	2.44491	2.10207	2.5921	2.16223	2.38157	2.58781	3.03804	2.22075	2.37296	2.3943	2.60595	2.27524	2.46662	2.30428	2.09648	2.32587	2.24846	2.5337	2.63803	2.61324	2.36885	2.47658	2.94675	2.58307	2.49915	2.39277	2.44015	2.6231	2.35905	2.80579	1.97187	2.62817	2.26511	2.70575	2.80666	2.53062	2.49955	2.38368
25561	MICRO.2408.C1	PGSC0003DMB000000540	Pot_ch05	98.44	95078	94822	Intracellular protein	2.27046	2.76454	2.29009	2.51382	2.47894	2.29529	2.28239	2.43288	2.49368	2.32369	2.59417	2.37347	2.17334	2.42948	2.37588	2.39842	2.42259	2.46061	2.12965	2.31451	2.28078	2.26617	2.42617	2.54292	2.19724	2.32658	2.32199	2.40135	2.31592	2.22626	2.60687	2.46295	2.34207	2.46085	2.49817	2.26079	2.39531	2.21999	2.26716	2.55119	2.23534	2.22388
25566	MICRO.7782.C1	PGSC0003DMB000000159	Pot_ch03	98.07	18415	19036	D-alanyl-D-alanine endopeptidase	2.67317	2.73644	2.65177	2.61494	2.62678	2.72266	2.65926	2.59367	2.77689	2.78275	2.78136	2.70212	2.7345	2.61048	2.76533	2.67628	2.67078	2.85554	2.64197	2.73045	2.8123	2.75332	2.66048	2.75185	2.61894	2.70504	2.56007	2.61172	2.68749	2.72195	2.69979	2.71634	2.68555	2.73394	2.65881	2.80002	2.70694	2.76038	2.74657	2.76253	2.68419	2.72971
25567	MICRO.2592.C1	PGSC0003DMB000000297	Pot_ch12	100	768602	768871	Malic enzyme	3.04459	2.84797	2.99915	3.04374	3.01158	3.08066	3.02844	2.8967	3.0825	3.12108	2.87675	3.04933	3.17895	2.91601	3.02994	2.96747	2.88483	3.22608	3.00518	3.02198	3.10855	3.10332	3.04188	3.04648	2.97629	3.0214	2.89856	2.98813	3.07617	3.02641	3.04459	3.05916	3.10617	2.95686	3.07412	3.0433	3.05274	3.09121	3.05227	3.08058	3.05195	3.03634
25568	MICRO.15550.C1	PGSC0003DMB000000234	Pot_ch04	100	822598	822311	Zinc finger protein	2.46444	2.37726	2.45045	2.39442	2.51891	2.52857	2.54529	2.42795	2.52931	2.41987	2.17624	2.50564	2.52015	2.32086	2.25266	2.45779	2.35404	2.53906	2.45921	2.50887	2.46358	2.56944	2.49041	2.46849	2.38502	2.43745	2.45822	2.44762	2.43238	2.48706	2.56335	2.46029	2.53254	2.40499	2.37805	2.42675	2.56615	2.47967	2.38629	2.57024	2.48792	2.42752
25571	MICRO.391.C3	PGSC0003DMB000000018	Pot_ch04	99.15	2904464	2905399	Homeodomain	2.7929	2.89641	2.79941	2.83263	2.78972	2.76655	2.69658	2.82044	2.88491	2.88905	2.94762	2.89122	2.76778	2.78279	2.92004	2.79433	2.81742	2.85125	2.79453	2.79805	2.80065	2.822	2.83193	2.86874	2.79941	2.79335	2.71568	2.79433	2.82797	2.70863	2.87421	2.87376	2.87131	2.83511	2.87675	2.75855	2.79474	2.83763	2.9047	2.85086	2.84986	2.87583
25575	MICRO.507.C1	PGSC0003DMB000000105	Pot_ch01	97.73	1328811	1329735	Conserved gene of unknown function	3.59963	3.12617	3.54571	3.42334	3.56789	3.39561	3.39629	3.41955	3.4618	3.21587	3.08327	3.42435	3.33301	3.28632	3.13122	3.1654	3.39655	3.4289	3.62404	3.44118	3.5446	3.57957	3.3606	3.22915	3.34421	3.37772	3.48743	3.35772	3.25603	3.43331	3.14636	3.25624	3.14733	3.22047	3.35419	3.13046	3.33039	3.45283	3.26893	3.17004	3.29723	3.16583
25578	bf_mxflxxxx_0046e03.t3m.scf	PGSC0003DMB000000140	Pot_ch12	95.93	1274525	1274693	--	1.806	2.06091	1.89424	2.19636	1.87992	2.03063	2.25235	1.88072	2.27938	2.34087	1.71943	2.27571	2.1208	2.15077	2.35612	2.30747	2.35696	2.20033	2.0826	2.12867	2.09985	2.36741	2.21958	2.18064	2.20728	2.08978	2.43108	2.23033	1.87482	1.88673	1.72076	2.07971	2.12211	2.10051	2.15483	2.0002	1.99864	2.35193	1.90303	2.02743	2.0823	2.02387
25580	MICRO.11295.C1	PGSC0003DMB000000773	SL2.10ch10	98.13	123982	124569	Chloroplast ferredoxin I	4.01147	4.18411	3.98346	3.89511	4.00055	4.08069	4.24631	3.90241	4.34488	4.1952	3.93506	4.19275	3.91808	4.26094	4.17803	4.12664	4.20964	4.16243	3.98994	3.97655	4.25446	4.20342	3.91844	4.06364	4.00994	4.06469	4.17198	3.92015	4.08495	4.04413	3.87504	4.1293	4.17868	4.15515	3.89054	4.015	4.1727	4.164	3.98615	4.1936	3.99457	4.05091
25581	MICRO.12034.C1	PGSC0003DMB000000179	Pot_ch04	99.36	696820	697446	Gene of unknown function	1.97236	2.46188	2.61282	2.2	2.67643	2.23883	2.44491	2.44428	2.71057	1.82843	2.20286	2.6359	1.80295	1.80413	1.95854	1.82166	2.58863	2.67202	2.32455	2.47026	2.54587	2.5262	2.33745	2.56869	1.87482	1.89247	2.1154	2.22941	2.21301	1.93879	2.62592	2.01128	2.6414	2.49915	2.47823	1.87352	2.64419	2.28793	2.22058	2.51713	2.28225	1.93003
25582	MICRO.6613.C1	PGSC0003DMB000000541	Pot_ch01	100	75286	75788	Conserved gene of unknown function	3.29689	3.25666	3.21919	3.29743	3.30046	3.22126	3.26706	3.28399	3.22395	3.24967	3.27869	3.29236	3.23741	3.18173	3.23836	3.2597	3.19561	3.24084	3.2113	3.30259	3.17177	3.28794	3.29609	3.27418	3.25603	3.23996	3.29026	3.30663	3.19432	3.2256	3.33076	3.23692	3.26655	3.22948	3.31776	3.24591	3.23188	3.26593	3.23606	3.2524	3.29865	3.28617
25583	MICRO.135.C4	No Significant Hit	#N/A	NA	NA	NA	Gene of unknown function	1.72205	2.35266	1.716	2.2121	1.7289	2.41475	1.8204	2.16798	1.70908	2.40676	1.76502	2.34089	1.87352	2.50717	1.69364	1.7126	1.70748	1.73294	1.76781	2.31327	2.47148	2.57534	1.71796	2.347	1.84143	1.65962	1.71102	1.71761	1.88286	2.24395	2.301	2.31126	2.35193	1.72145	2.33542	2.52096	2.32486	2.40418	1.74681	1.73252	1.77177	2.45576
25584	MICRO.13903.C2	PGSC0003DMB000000040	Pot_ch03	100	1022671	1023252	Phosphatidylcholine: Diacylglycerol Acyltransferase	3.70005	3.48194	3.38539	3.38928	3.74601	3.74321	3.67134	3.78383	3.92015	3.89358	3.98615	3.40981	3.37434	3.49118	3.45777	3.34482	3.92098	3.85016	3.5094	3.85134	3.56511	3.44699	3.42298	3.84976	3.75463	3.38539	3.2947	3.34555	3.76148	3.71715	3.40843	3.83645	3.40952	3.86725	3.98098	3.84764	3.73724	3.79805	3.84207	3.86768	3.37543	3.42404
25585	STMHA71TV	PGSC0003DMB000000058	Pot_ch07	98.54	2164474	2165293	70 kDa subunit of replication protein A	2.40092	2.42349	2.06547	2.27965	2.32627	2.33648	2.2163	2.15358	2.24029	2.57137	2.25132	2.03724	2.41545	2.37292	2.6253	2.46612	2.10519	2.11405	2.55105	2.38185	2.27411	2.40879	2.21962	2.5085	2.40584	1.9871	2.4086	2.26493	1.98436	2.31661	2.06278	2.27	2.46085	2.49081	2.67546	2.79067	2.48692	2.37445	2.08873	2.39721	2.05748	2.33579
25587	MICRO.11866.C1	PGSC0003DMB101000060	Pot_ch01	100	205149	204641	AMP-activated protein kinase, gamma regulatory subunit	3.52417	3.29484	3.34189	3.42253	3.42771	3.4543	3.49502	3.41023	3.42605	3.42065	3.33425	3.41312	3.45731	3.41367	3.43921	3.41271	3.4134	3.45611	3.46888	3.41917	3.45567	3.4366	3.42022	3.40324	3.47846	3.4014	3.39888	3.42065	3.42876	3.47309	3.42605	3.41064	3.39445	3.39256	3.26784	3.41426	3.40281	3.51639	3.38399	3.43496	3.42506	3.41514
25588	STDB005F17u.scf	PGSC0003DMB000000316	Pot_ch02	97.59	525134	524762	Upstream activation factor subunit UAF30	2.13154	1.97529	2.15277	2.13171	2.20379	2.3053	2.21637	2.25818	2.06584	2.11812	2.06961	2.11052	2.07956	2.11015	2.01522	1.93046	2.09049	2.10476	1.92401	2.16393	1.96851	2.1974	2.29206	2.10298	2.24667	2.01393	2.11977	2.29839	2.14893	2.23236	2.01077	2.12059	2.21955	2.07251	2.18076	1.96807	2.19089	2.12412	2.06834	2.0856	2.07926	2.19472
25589	cSTE17K14TH	PGSC0003DMB000000225	Pot_ch08	97.02	819088	818486	RD22	4.00673	4.21925	3.48558	3.62487	4.099	4.10435	4.13986	4.10954	3.49502	3.33729	4.16243	4.17577	4.04973	4.0486	3.18499	3.8064	3.65022	4.01147	4.16307	3.55449	4.09273	3.83459	3.8398	4.32002	4.11369	3.50885	3.71715	3.68394	3.67968	3.62095	3.96531	4.2736	3.68492	4.1056	3.74491	4.24444	4.31058	3.9395	3.74964	4.19753	3.95553	4.17651
25591	bf_stolxxxx_0067b09.t3m.scf	PGSC0003DMB000000319	Pot_ch09	98.49	221380	221183	PG1 protein	4.16776	3.89666	3.99593	4.1952	3.96352	3.90241	3.83714	3.73442	3.76504	3.91967	3.82871	4.23481	3.90114	3.84482	4.22393	3.87504	4.02697	3.91325	3.96393	4.00891	4.20719	3.7754	3.80053	3.92478	4.07723	4.08817	3.50057	3.83263	3.84547	3.89781	3.79521	3.84078	4.0046	4.14794	4.44781	3.97087	3.75977	3.83498	3.96611	3.91485	3.92478	3.89473
25594	MICRO.3582.C1	PGSC0003DMB000000480	Pot_ch04	99.39	363191	363850	Pheophorbide A oxygenase	2.90522	3.29236	3.13198	2.98664	2.91219	3.16379	2.85894	2.85939	3.14406	3.16397	3.36855	3.04581	3.06179	3.02233	3.30097	3.0282	3.11362	3.12778	3.00527	3.02087	3.24204	2.97865	2.90978	3.22957	2.95917	3.0974	2.8004	2.89843	3.1712	3.07404	3.01785	3.01844	3.14672	3.09294	3.16936	3.08787	3.03927	3.04764	3.23332	3.10231	2.9979	2.94205
25596	MICRO.2979.C1	PGSC0003DMB000000076	Pot_ch07	98.59	272844	272418	Conserved gene of unknown function	3.41967	3.08231	3.37155	3.28098	3.28388	3.5066	3.43197	3.1015	3.39832	3.17403	2.96566	3.05211	3.4494	3.43647	3.28724	3.20686	3.29291	3.30057	3.29689	3.12735	3.43647	3.38067	3.28245	3.19063	3.21783	3.41167	3.21877	3.29291	3.39389	3.52016	3.16082	3.25689	3.26462	3.23996	2.85755	3.21402	3.28464	3.31523	3.30827	3.14577	3.37892	3.16161
25597	BPLI8N12TH	PGSC0003DMB000000040	Pot_ch03	92.09	2298125	2298432	Delta TIP	2.50497	2.90958	3.23252	2.70824	2.68887	2.92874	2.95761	2.65062	2.9121	2.9805	2.8004	2.61095	2.91002	3.22819	2.82926	2.9493	2.8823	2.7132	2.92526	2.822	3.14593	2.8429	2.94562	2.93883	2.72925	3.17216	2.65349	2.8511	3.17328	2.97504	2.42458	2.92859	2.71304	3.10633	2.33434	3.01009	3.01087	2.89756	3.14996	2.86852	3.07329	2.89363
25598	MICRO.6098.C1	PGSC0003DMB102000010	Pot_ch01	99.29	3019633	3019210	Ormdl	3.41064	3.68208	3.4579	3.45806	3.42112	3.33076	3.4231	3.50428	3.41115	3.52624	3.63167	3.41555	3.40295	3.48477	3.52641	3.43619	3.53301	3.42665	3.38173	3.43468	3.44089	3.43184	3.4745	3.51381	3.4615	3.44089	3.42905	3.39389	3.4005	3.39068	3.45393	3.45963	3.4802	3.42694	3.65205	3.48421	3.45935	3.35471	3.50057	3.44304	3.386	3.45836
25600	MICRO.10507.C1	PGSC0003DMB000000147	Pot_ch08	97.89	668784	670062	2,4-dihydroxyhept-2-ene-1,7-dioic acid aldolase	3.00759	2.61349	2.8079	2.95533	2.99821	2.96876	2.99877	3.00203	2.77917	2.78217	2.64385	2.77302	2.92259	2.83131	2.68056	2.83839	2.69091	2.81608	3.05878	2.84052	2.80597	2.90144	2.97652	2.81399	2.98638	2.81435	2.91157	3.00919	2.87271	3.04706	2.8422	2.91897	2.76828	2.79789	2.75156	2.79347	3.01946	2.93752	2.69127	2.80623	2.95599	2.89073
25603	bf_cswbxxxx_0032h02.t3m.scf	PGSC0003DMB000000445	Pot_ch08	99.51	361636	361232	Plant sec1	2.1832	2.43077	2.32143	2.34127	2.3021	2.28324	2.23867	2.30787	2.42582	2.29985	2.41369	2.3649	2.2835	2.33031	2.49615	2.39662	2.34987	2.31807	2.36521	2.32594	2.34115	2.23933	2.26098	2.34706	2.28495	2.19164	2.24093	2.28239	2.20704	2.16753	2.33156	2.37204	2.42264	2.35439	2.41262	2.53319	2.30335	2.35928	2.38483	2.29037	2.36119	2.26756
25604	STMGV96TV	PGSC0003DMB000000040	Pot_ch03	97.51	2344694	2345095	Cyclin A	2.40644	1.93586	2.25464	2.29704	2.27062	2.23218	2.31168	2.34543	1.98022	2.27524	1.85812	2.32149	2.30562	2.16919	1.99286	2.36643	1.93555	2.1853	2.44476	2.26249	2.21729	2.34761	2.50908	2.07926	2.34393	2.28509	2.24762	2.4798	2.2715	2.29892	2.31303	2.42039	2.36909	2.12906	2.04205	2.17698	2.43839	2.41143	2.04819	2.0825	2.47927	2.47199
25605	MICRO.1149.C6	PGSC0003DMB000000149	Pot_ch10	98.99	56684	56980	Polyubiquitin	3.12235	3.06476	3.57996	3.59883	3.54156	3.54782	3.12538	3.15222	3.53951	3.0902	3.51807	3.50994	3.09947	3.13943	3.14536	3.06267	3.55692	3.53819	3.50994	3.09853	3.0759	3.16194	3.58555	3.13226	3.1326	3.15768	3.4813	3.56075	3.02342	3.10564	3.46088	3.05284	3.5621	3.13028	3.52109	3.05008	3.59739	3.51823	3.53145	3.54077	3.55596	3.0677
25606	STMGB46TV	PGSC0003DMB102000083	Pot_ch02	99.06	68872	69190	Mitochondrial carnitine/acylcarnitine carrier protein	2.79643	2.61882	2.8201	2.95874	2.69841	2.81167	2.74624	2.8579	2.83181	2.97856	2.55217	2.61661	2.65784	2.87713	3.02735	2.62023	2.63184	2.76718	2.67947	2.66291	2.49159	2.62903	3.00804	2.66752	2.9129	2.62856	2.82827	2.98933	2.80975	2.81122	2.59468	2.90316	2.87713	2.64287	2.54672	2.6112	2.85004	2.89729	2.57051	2.88609	2.83721	2.87159
25607	MICRO.124.C1	PGSC0003DMB000000048	Pot_ch08	100	1312719	1312400	Beta 1,3-glycosyltransferase I	2.96406	2.75432	2.82205	2.9503	2.98443	2.88417	2.90174	2.99621	2.95979	2.94494	2.86335	2.86193	2.90507	2.91046	2.82686	2.89605	2.91127	2.97345	2.93692	2.86525	2.82331	2.87363	2.94866	2.91594	2.85924	2.82761	2.89415	2.91659	2.80435	2.90973	2.80536	2.94315	2.9086	2.90025	2.96931	2.94067	2.91617	2.88458	2.79468	2.90308	2.92695	2.95649
25608	bf_arrayxxx_0046f12.t7m.scf	PGSC0003DMB000000431	SL2.10ch04	99.56	258437	258213	6-phosphogluconate dehydrogenase, decarboxylating	3.03565	2.98169	2.85151	2.89788	2.80659	2.88982	2.92638	2.9597	2.93992	2.95481	3.00884	2.91555	2.95591	2.89911	3.02932	2.99253	2.96844	2.98605	2.75118	2.96423	2.9923	2.94945	2.85769	2.95288	2.84079	2.93941	3.08187	2.83895	2.74398	2.98756	2.96097	2.92145	2.73476	3.11818	2.78344	3.05327	2.89887	2.85171	2.86794	2.90477	2.69847	3.03971
25611	MICRO.1779.C2	PGSC0003DMB000000527	Pot_ch02	98.39	101589	101094	Pyrroline-5-carboxylate reductase	2.97998	2.65062	2.75494	2.85672	2.88722	2.83357	2.91321	2.86529	2.62775	2.71192	2.65453	2.78599	2.77751	2.66485	2.58959	2.81412	2.55876	2.79584	2.80666	2.72879	2.74449	2.89238	2.85365	2.78784	2.8438	2.74155	2.87669	2.83823	2.71644	2.8895	2.75274	2.8748	2.86222	2.66606	2.81267	2.69805	2.86801	2.8189	2.59482	2.77527	2.80073	2.78772
25612	MICRO.11336.C2	PGSC0003DMB000000433	Pot_ch11	100	31377	32170	Chitinase 1	2.78224	3.87253	3.44769	3.54156	3.00027	2.59691	3.33313	3.49927	3.32129	3.26391	3.20579	3.44749	3.48573	3.14593	3.38146	2.92579	3.12968	3.0637	2.64916	3.28313	2.65726	3.12761	3.07974	3.27044	3.13037	3.33845	3.39684	2.90672	3.68441	2.58477	3.10261	2.6611	3.65205	2.75626	3.42771	2.82088	2.99054	3.52435	3.33755	3.68738	3.65438	2.77781
25613	POCBA13TV	PGSC0003DMB000000073	Pot_ch01	99.16	122582	123056	Magnesium transporter	2.47805	2.58687	2.57262	2.49733	2.52208	2.56386	2.52562	2.5534	2.53769	2.58079	2.67636	2.54161	2.46182	2.57636	2.54391	2.47214	2.58	2.52313	2.48564	2.52362	2.63754	2.55381	2.53391	2.5972	2.50927	2.57967	2.47321	2.52552	2.56178	2.51938	2.47778	2.52255	2.50976	2.55142	2.60491	2.55156	2.58007	2.49454	2.655	2.53242	2.49427	2.50056
25615	ACDA04046B02.T3m.scf	PGSC0003DMB000000004	Pot_ch02	93.19	1159103	1158880	Ubiquitin-protein ligase	2.3649	2.19189	2.32826	2.24414	2.28095	2.31188	2.18606	2.14509	2.32155	2.30242	2.27046	2.24636	2.33199	2.23261	2.24815	2.15619	2.28187	2.18962	2.26073	2.20939	2.20642	2.18659	2.22158	2.16807	2.26569	2.27082	2.17452	2.26066	2.18324	2.14328	2.19157	2.25055	2.20635	2.27519	2.28721	2.37129	2.25208	2.20346	2.21592	2.19577	2.19299	2.25194
25618	bf_mxflxxxx_0058f04.t3m.scf	PGSC0003DMB000000241	Pot_ch02	92.34	594742	595001	--	1.75405	1.73218	2.45962	2.45293	2.3133	1.74681	2.16835	1.75293	1.75817	1.77116	2.18881	1.70334	1.9846	2.49812	1.78792	2.41728	1.73218	1.79552	2.5076	2.2331	2.4026	1.73958	1.71233	1.75923	1.77058	2.01888	2.38053	1.69738	2.23053	2.26768	1.91623	2.15254	1.73114	1.74081	2.55469	2.16551	2.19093	1.72713	2.29355	2.07539	1.74964	2.04053
25619	MICRO.3426.C4	PGSC0003DMB000000081	Pot_ch08	99.43	155665	155136	Gene of unknown function	2.50001	2.65621	2.57879	2.28845	2.67719	2.63436	2.5407	2.53995	2.64401	2.64059	2.77594	2.54168	2.71263	2.64497	2.74335	2.62727	2.44241	2.57255	2.41529	2.51453	2.50702	2.51899	2.62727	2.65425	2.6201	2.44994	2.47438	2.66231	2.44735	2.27623	2.51761	2.69058	2.72685	2.60791	2.686	2.69285	2.65383	2.37209	2.539	2.35147	2.69853	2.59457
25620	SSBN001B20u.scf	PGSC0003DMB000000341	Pot_ch08	95.76	191542	191095	Gene of unknown function	2.00977	2.09009	1.8947	2.51391	1.99373	2.02496	1.94474	1.9462	1.9063	2.01452	2.11311	1.91924	2.02743	2.01128	2.14006	2.02813	1.97045	2.05571	2.51965	1.89082	1.97698	1.96268	1.9971	1.94268	1.99732	1.90737	1.96928	1.87437	1.92522	2.50213	1.89803	1.97469	2.02503	1.82947	2.10354	1.98045	2.0023	2.46543	1.89748	2.44236	1.93186	2.00876
25622	cPRO13E1TH	PGSC0003DMB000000034	Pot_ch12	96.82	1745313	1745909	Proteasome subunit alpha type	2.8934	2.82969	2.55404	2.65776	2.64651	2.87138	2.62162	2.85714	2.77049	2.83084	2.85797	2.8949	2.49415	2.59252	2.82345	2.64655	2.71826	2.82678	2.66195	2.61616	2.51315	2.85606	2.88179	2.64552	2.80631	2.87541	2.91865	2.91342	2.52357	2.83321	2.64845	2.89348	2.8303	2.78759	2.71593	2.68646	2.65984	2.83873	2.5655	2.8413	2.81221	2.8625
25623	MICRO.6556.C1	PGSC0003DMB101000130	Pot_ch09	100	896202	895702	Gene of unknown function	3.38902	3.30057	3.21929	3.27418	3.21783	3.37042	3.35482	3.42009	3.41049	3.37813	3.47238	3.30178	3.26022	3.33238	3.29312	3.26926	3.33249	3.53506	3.34631	3.35391	3.28343	3.28044	3.2818	3.41283	3.36387	3.23137	3.33217	3.22578	3.22224	3.33968	3.30514	3.36687	3.28301	3.27653	3.35495	3.51488	3.38525	3.46005	3.19869	3.42435	3.25603	3.38628
25624	MICRO.17302.C1	PGSC0003DMB000000512	Pot_ch05	98.6	368966	369392	Pleiotropic drug resistance protein 1	2.99711	2.90566	2.52481	2.97047	2.88672	2.9513	2.812	3.0212	2.54132	3.21181	3.18027	3.10806	3.01754	3.1883	3.10476	3.0989	2.61187	2.67504	2.96097	2.95942	2.91127	3.14247	3.1594	2.68487	3.13585	3.09756	2.81838	3.13869	2.96922	2.86027	2.6422	3.04028	3.21446	2.54438	3.26258	3.09883	3.00884	2.57303	3.23374	2.88982	2.91199	2.51742
25626	MICRO.2362.C1	PGSC0003DMB000000008	Pot_ch10	100	1906230	1906049	Exonuclease	2.27566	2.13986	2.29311	2.18475	2.30118	2.42746	2.42644	2.24029	2.13883	2.28064	2.15633	2.31068	2.3938	2.29447	2.09468	2.29644	2.19537	2.33639	2.3263	2.25687	2.19005	2.34934	2.40765	2.23445	2.26693	2.36478	2.22095	2.41019	2.32927	2.38762	2.26424	2.31699	2.28428	2.18137	2.06969	2.25604	2.37437	2.32404	2.26224	2.16068	2.41369	2.27571
25628	MICRO.4193.C1	PGSC0003DMB000000101	Pot_ch11	99.38	718411	718730	Superoxide dismutase [Cu-Zn]	3.66835	3.26624	3.39951	3.40022	3.40266	3.39901	3.45657	3.51948	3.52283	3.32031	3.11317	3.49217	3.47309	3.23813	3.46761	3.4576	3.19703	3.56058	3.36538	3.37042	3.41231	3.32193	3.53951	3.34555	3.57443	3.39737	3.45192	3.48005	3.43496	3.55596	3.34468	3.46704	3.30804	3.5271	3.40712	3.50345	3.46563	3.42449	3.35607	3.52283	3.5046	3.38459
25631	POABM67TV	PGSC0003DMB000000313	Pot_ch07	99.12	532610	531929	Storekeeper protein	3.09462	2.87762	2.96982	3.02794	3.06795	3.04088	3.0883	3.01365	2.98111	2.95917	2.95518	3.06575	3.05713	2.99574	2.89664	3.02889	3.0208	3.12036	3.02049	3.01477	3.02208	3.1102	3.09965	2.98118	3.01853	2.99115	3.01697	3.0783	3.00385	3.00851	3.04306	3.04238	2.95416	2.87028	2.88199	3.01697	3.08926	3.00242	2.98081	2.92047	3.04468	3.01357
25632	MICRO.6464.C1	PGSC0003DMB000000499	Pot_ch01	99.37	166615	165983	Glycosyl hydrolases family 17 protein	2.65961	2.40873	2.4433	2.52036	2.45381	2.49536	2.53342	2.55672	2.60944	2.48336	2.37949	2.56072	2.44984	2.55004	2.42803	2.51771	2.54076	2.64497	2.61314	2.42469	2.59069	2.5554	2.51735	2.46701	2.56163	2.41901	2.5673	2.46578	2.52265	2.61337	2.46046	2.39323	2.50837	2.3006	2.39807	2.53879	2.57395	2.45553	2.42337	2.59571	2.54965	2.46277
25633	MICRO.13956.C2	PGSC0003DMB000000207	Pot_ch09	98.88	548148	547793	Exonuclease	2.32505	2.61735	2.52398	2.63509	2.68427	2.52507	2.30765	2.3646	2.13094	2.23818	2.18198	2.79934	2.69558	2.18705	2.62739	2.69527	2.11765	2.34616	2.2124	2.17698	2.63106	2.63898	2.67266	2.24013	2.31685	2.51133	2.42167	2.70061	2.54868	2.21992	2.34462	2.27623	2.70495	2.52977	2.28935	2.24145	2.28089	2.32786	2.5683	2.27168	2.65565	2.34115
25636	MICRO.8128.C1	PGSC0003DMB000000127	Pot_ch03	98.59	1093775	1094128	Sec61 gamma subunit	3.06087	2.72094	2.38377	2.4713	2.5154	2.48531	3.05564	2.46251	2.4942	2.86989	2.70128	2.53874	2.3217	2.36157	2.83873	2.44772	2.41112	2.47189	2.5425	2.9541	2.88423	2.8504	2.60315	2.45109	2.99343	2.43441	2.45996	2.52464	2.89766	3.08795	2.43938	2.42097	2.33885	2.83735	2.37408	2.93835	2.4889	2.95332	2.32187	2.38141	2.51055	2.91568
25638	MICRO.3621.C2	PGSC0003DMB000000617	Pot_ch03	98	256065	256815	Ubiquitin	2.52255	2.40765	2.12303	2.12295	2.09073	2.24419	2.21854	2.15359	2.21921	2.25211	2.78647	2.03021	2.23494	2.27593	2.39094	2.14729	2.32178	2.24829	2.1978	2.22589	2.25306	2.3436	2.14355	2.24274	2.14026	2.28516	2.27309	2.16673	2.14745	2.28483	2.0968	2.15264	2.02173	2.24341	2.03873	2.31397	2.27511	2.31574	2.4086	2.07553	2.06961	2.23483
25639	cSTA9B11TH	PGSC0003DMB000000334	Pot_ch09	100	218758	218963	Inositol-1,4,5-triphosphate-5-phosphatase	2.42781	2.07816	2.11019	2.22886	2.22362	2.18317	2.26674	2.24733	2.07831	2.15714	2.15926	2.2996	2.20833	2.15518	2.02955	2.13819	2.0181	2.21911	2.19784	2.13883	2.14824	2.19254	2.21011	2.11176	2.24038	2.1934	2.14782	2.21872	2.25138	2.13755	2.14896	2.16818	2.24389	2.11059	2.10968	2.11176	2.22993	2.23678	2.14816	2.09018	2.2486	2.17815
25640	MICRO.2.C1	PGSC0003DMB000000168	Pot_ch11	96.38	367669	367228	ADP,ATP carrier protein	4.09023	3.667	3.83535	3.8974	3.9579	3.96307	3.92513	3.88488	3.8382	3.787	3.66997	3.89814	3.92177	3.83129	3.79713	3.91808	3.77572	3.86498	3.9955	3.83498	4.03429	3.96436	3.91158	3.82236	3.91687	3.89814	3.86423	3.9408	3.94128	4.07044	3.90994	4.03661	3.81888	3.8284	3.6622	4.01594	3.95892	3.93167	3.89093	3.90763	3.90274	3.87033
25641	MICRO.10220.C1	PGSC0003DMB000000004	Pot_ch02	99.8	3653331	3652831	Bromodomain-containing protein	3.25113	3.40765	3.37142	3.27708	3.2539	3.202	3.22474	3.24192	3.24273	3.28171	3.364	3.32793	3.26761	3.29564	3.30046	3.28192	3.27992	3.24751	3.27257	3.28118	3.34926	3.28444	3.26311	3.35363	3.23813	3.23953	3.29886	3.28139	3.17795	3.16966	3.30838	3.26507	3.27531	3.3025	3.35506	3.34766	3.2596	3.23049	3.39788	3.16292	3.1887	3.21981
25642	MICRO.10167.C1	PGSC0003DMB000000076	Pot_ch07	98.86	1953356	1953795	Dead box ATP-dependent RNA helicase	2.8364	2.30636	2.63436	2.65459	2.8477	2.81792	2.8815	2.75012	2.53062	2.54112	2.55281	2.70511	2.80707	2.71324	2.38382	2.65947	2.57653	2.65658	2.88555	2.64314	2.65588	2.87541	2.89368	2.54094	2.75395	2.75535	2.74541	2.91002	2.62868	2.83655	2.67008	2.64899	2.62597	2.51785	2.4106	2.63067	2.86944	2.66356	2.45522	2.60195	2.78872	2.7506
25646	MICRO.6649.C2	PGSC0003DMB000000098	Pot_ch01	93.2	1386979	1387228	OJ000315_02.20 protein	2.76283	2.7446	2.64608	2.72102	2.62571	2.70334	2.67448	2.70099	2.79238	2.70038	2.60571	2.8123	2.75325	2.62571	2.61435	2.79627	2.7068	2.894	2.71756	2.65526	2.83403	2.76424	2.67802	2.69341	2.6982	2.68439	2.59917	2.66088	2.8294	2.72838	2.66106	2.7278	2.81622	2.68539	2.65279	2.68475	2.71491	2.7365	2.69455	2.81545	2.82872	2.62951
25648	MICRO.14308.C1	PGSC0003DMB000000575	SL2.10ch06	99.26	135799	136874	Fasciclin-like arabinogalactan protein 1	3.65811	3.18027	3.47267	3.64751	3.59549	3.63077	3.65654	3.7301	3.58866	3.54116	3.07329	3.41831	3.59905	3.52265	3.54693	3.58213	3.39888	3.6525	3.61705	3.52567	3.62255	3.61136	3.62818	3.53759	3.57604	3.57017	3.36476	3.65	3.69153	3.65587	3.60284	3.60284	3.36687	3.46425	3.42238	3.71759	3.5683	3.56325	3.52179	3.62384	3.72832	3.59861
25650	MICRO.7399.C1	PGSC0003DMB000000594	SL2.10ch12	98.4	236373	236000	Acyl-CoA thioesterase	2.81412	3.08161	2.98443	2.90987	2.87473	2.96884	2.90054	2.90382	2.92103	2.99173	3.13305	3.0001	2.89377	2.91054	2.89006	2.89268	2.89208	2.92238	2.90852	2.91387	2.9894	2.88259	2.90347	3.00273	2.8334	2.89766	2.8526	2.83485	2.97498	2.78419	2.95288	2.9	2.98892	2.90808	2.97257	2.98208	2.94322	2.91859	3.04825	2.99326	2.87769	2.80843
25654	bf_mxflxxxx_0019h06.t3m.scf	PGSC0003DMB000001420	#N/A	99.51	1751	1341	Gene of unknown function	3.05039	2.6563	2.77972	2.87812	2.88877	3.09318	3.13226	2.98996	2.62691	3.08639	2.60724	2.96015	3.15768	2.77613	2.76786	3.1811	2.40662	2.71989	2.91815	2.82664	2.70991	2.92753	3.15161	2.74252	3.24048	2.93711	2.78009	3.10072	2.82114	3.06511	3.12108	3.16618	3.12512	2.91414	2.8145	2.90454	3.1107	2.842	2.73746	2.8847	3.16899	3.03843
25655	POCCK15TP	PGSC0003DMB000000116	Pot_ch12	97.27	1279343	1279782	Anthranilate synthase component II	2.70478	2.43086	2.49213	2.57773	2.56622	2.64926	2.62619	2.62868	2.56979	2.50492	2.57835	2.54438	2.69104	2.45781	2.44463	2.55303	2.40126	2.6084	2.55484	2.56723	2.48467	2.6938	2.6639	2.60109	2.59472	2.56201	2.479	2.60587	2.56187	2.64349	2.58377	2.5817	2.54542	2.52692	2.50439	2.4786	2.72739	2.56273	2.49807	2.52977	2.573	2.59013
25656	MICRO.3583.C4	PGSC0003DMB000000573	SL2.10ch04	98.23	275231	276019	NRC1	2.68243	2.58863	2.6652	2.72111	2.6004	2.32985	2.75096	2.31654	2.41696	2.54745	2.79643	2.37091	2.51453	2.64579	3.04059	2.5172	2.52036	2.29667	2.72726	2.71192	2.54496	2.31647	2.25798	2.54024	2.71437	2.38006	2.62851	2.44021	2.46853	2.40054	2.62486	2.72518	2.5242	2.82564	2.76842	2.55744	2.35052	2.58271	2.56489	2.3707	2.53055	2.64823
25657	MICRO.18308.C1	PGSC0003DMB000000473	Pot_ch03	100	212159	212026	Uncharacterized mitochondrial protein AtMg00030	5.16183	4.83836	4.92366	5.0306	4.85166	5.0575	4.822	4.74565	4.87104	4.96129	4.95615	4.96129	4.90555	4.95615	5.05115	5.05115	4.93131	5.03794	5.05115	4.96129	4.95615	4.95615	4.81367	4.87527	5.16183	5.07313	5.10004	5.03794	4.89664	4.81367	5.00718	4.97578	4.99668	4.89225	5.03794	4.84326	4.93524	4.92366	4.87527	4.97578	4.85166	5.0306
25658	MICRO.5300.C1	PGSC0003DMB000000379	Pot_ch10	99.75	515796	515395	Conserved gene of unknown function	3.06314	2.92874	2.9732	2.9711	2.99553	2.96435	2.98923	3.05588	3.00583	3.03981	2.91337	3.04664	3.0212	3.02867	2.99657	2.98125	2.96989	3.04866	3.06698	3.00113	3.05259	3.05522	3.01257	2.97227	3.00063	2.94945	2.98988	3.00257	2.96747	3.0016	3.0288	2.99986	2.98314	2.93161	2.9894	2.95168	3.0187	2.98081	2.91475	2.99181	3.00178	3.03435
25659	MICRO.11867.C1	PGSC0003DMB000000225	Pot_ch08	99.57	483035	482573	Syntaxin	3.45594	3.30259	3.41609	3.40667	3.41609	3.40477	3.39122	3.40538	3.37697	3.41626	3.32938	3.38917	3.38711	3.37672	3.36674	3.39669	3.37409	3.40871	3.46953	3.44554	3.43824	3.37067	3.43241	3.37955	3.45177	3.39698	3.39669	3.45885	3.39267	3.38308	3.44897	3.39188	3.34717	3.39308	3.40088	3.36824	3.39802	3.45714	3.36992	3.44289	3.43921	3.40538
25662	MICRO.5768.C2	PGSC0003DMB000000424	Pot_ch05	99.13	45827	45025	Late blight resistance protein homolog R1B-17	2.83928	2.88086	2.82812	2.67176	2.70863	2.6316	2.90129	2.86937	2.77823	2.9903	3.01087	2.90919	2.57369	2.82361	2.96478	2.71863	2.89551	2.66924	2.98459	2.64113	2.91753	2.92573	2.83691	2.7519	2.94741	2.70753	3.02031	2.90801	2.63608	2.76238	2.71339	2.69863	2.94089	2.68544	3.02049	2.91687	2.55036	2.93409	2.97498	2.90485	2.643	2.84677
25663	MICRO.16144.C1	PGSC0003DMB000000186	Pot_ch12	98.89	83185	83726	Putative multidrug resistance-associated protein	2.38235	2.71477	2.49959	2.23267	2.61192	2.65459	2.655	2.38836	2.25516	2.65473	2.79204	2.63379	2.20504	2.26408	2.41316	2.17388	2.16584	2.16246	2.13326	2.24205	2.55011	2.17526	2.30882	2.28027	2.30122	2.20653	2.19089	2.22095	2.63732	2.3167	2.15211	2.25895	2.09691	2.45392	2.15494	2.22388	2.56951	2.25844	2.10186	2.62459	2.26033	2.39109
25664	MICRO.609.C1	PGSC0003DMB000000454	Pot_ch02	99.7	306418	306090	Ferredoxin--NADP reductase, root-type isozyme, chloroplastic	2.21962	2.02522	2.22785	2.07088	2.10123	2.29623	2.27601	2.11148	2.14336	2.08651	2.14824	2.09009	2.32575	2.26855	2.16524	2.1168	2.30266	2.25762	2.16985	2.06315	2.2292	2.35743	2.21835	2.05797	2.21395	2.19563	2.0023	2.13064	2.35323	2.31761	2.05296	2.3748	1.97722	2.05888	2.05595	2.12463	2.21228	2.0683	2.16786	2.07106	2.10947	2.14156
25665	MICRO.3279.C1	PGSC0003DMB000000040	Pot_ch03	97.9	587008	586536	Phosphoinositide 5-phosphatase	2.75234	3.05639	3.04538	2.91483	2.78404	2.82775	2.78396	2.78683	2.8429	3.01333	2.9503	3.01836	2.81211	3.02241	3.01828	2.89627	2.88525	2.76856	3.0495	3.01972	3.05067	2.81339	2.95445	2.85305	2.80741	2.95122	2.85268	2.99994	2.94844	2.86107	2.91594	2.92427	2.98718	3.00518	3.02255	2.9607	2.86954	3.0105	2.94038	2.81748	3.01697	2.97421
25666	bf_mxflxxxx_0030d09.t3m.scf	PGSC0003DMB000000183	Pot_ch02	99.08	565250	565467	ATP-dependent Clp protease proteolytic subunit	2.94829	2.93251	3.24182	3.204	2.99664	3.26323	3.25751	3.29785	3.20482	2.99686	2.94814	3.19929	2.88548	3.20573	2.96182	2.935	3.14794	3.20573	3.01559	2.91904	2.83922	3.23721	3.2277	2.96605	3.20371	2.91578	3.26159	3.26613	3.16194	3.29017	2.93628	3.23158	3.20091	2.87036	2.83748	2.97715	3.24958	2.92108	2.86502	3.18173	2.92647	3.20686
25667	STMGF06TV	PGSC0003DMB000000290	Pot_ch01	97.3	251559	252447	Ubiquitin-protein ligase BRE1A	3.77601	3.50012	3.57935	3.82472	3.72647	3.82544	3.71781	3.67061	3.79743	3.77964	3.61491	3.63635	3.7635	3.75015	3.72446	3.61623	3.58753	3.70005	3.70201	3.72039	3.67088	3.68014	3.74572	3.65991	3.77841	3.7041	3.62051	3.69977	3.73333	3.76449	3.72978	3.69278	3.80075	3.75163	3.55894	3.77126	3.70054	3.85097	3.58949	3.6881	3.80363	3.70872
25669	POAE406TP	Not Unique	#N/A	99.19	435	64	Nonsense-mediated mRNA decay protein	2.60706	2.60706	2.53242	2.43315	2.62577	2.66498	2.47796	2.55051	2.52044	2.49536	2.64503	2.51394	2.58789	2.59897	2.43198	2.57392	2.48541	2.59477	2.58548	2.48934	2.69028	2.66147	2.56291	2.62775	2.60156	2.50511	2.29081	2.47004	2.47525	2.61403	2.45848	2.64014	2.62439	2.50132	2.59766	2.62405	2.63304	2.55156	2.53529	2.57105	2.50644	2.60359
25671	MICRO.5069.C2	PGSC0003DMB000000004	Pot_ch02	99.16	31240	31957	Conserved gene of unknown function	3.62888	4.44496	3.79552	3.96799	3.80987	3.90439	3.65504	3.8284	4.24119	4.19907	4.58652	3.96265	3.73069	3.91844	4.3854	3.76449	3.91369	3.98721	3.85134	3.9276	3.80394	3.65762	3.77748	4.18781	3.7923	3.88445	3.78113	3.67209	3.85274	3.79135	3.98451	4.00055	4.24722	4.03888	4.24444	4.08686	3.84976	3.98883	3.68036	4.21682	3.77507	3.97463
25672	MICRO.11290.C1	PGSC0003DMB000000633	Pot_ch04	99.27	169832	170376	Zinc ion binding protein	2.54227	2.50615	2.59106	2.59791	2.54482	2.52281	2.56232	2.57723	2.5997	2.5631	2.61017	2.57311	2.51391	2.56835	2.56462	2.55868	2.61601	2.60144	2.56951	2.57038	2.61601	2.5781	2.56561	2.63495	2.57959	2.57215	2.56072	2.54891	2.60045	2.52641	2.53716	2.56862	2.5923	2.58863	2.56116	2.62343	2.52928	2.57831	2.56684	2.61177	2.58363	2.50734
25673	MICRO.1819.C5	PGSC0003DMB000000245	Pot_ch06	98	761496	760747	Superoxide dismutase [Fe], chloroplastic	2.38841	1.79487	2.48799	1.8343	2.45926	3.30324	3.42847	2.06463	2.31183	2.03244	2.75712	1.84371	2.76786	2.31954	2.43806	1.80738	2.30976	1.90776	2.72375	1.86068	2.33791	1.90034	2.27761	3.33324	2.09262	3.33168	2.24401	2.2945	2.24712	2.53942	2.19161	2.77189	2.13791	1.86567	2.00248	1.89803	3.17337	2.08016	2.58884	2.2862	2.23542	2.18751
25678	POCCI56TV	PGSC0003DMB000000114	Pot_ch12	99.56	200817	201500	Parvulin-type peptidyl prolyl cis/trans isomerase	2.42889	2.63178	1.76781	2.34941	1.71233	2.17555	1.78202	2.40192	2.50497	2.28318	1.68199	2.63995	1.68256	1.70046	2.67796	1.73486	2.45293	2.49959	1.74916	2.32362	1.74786	2.38783	2.43104	2.67011	2.36485	2.1993	2.36177	2.45074	1.73764	2.21188	2.3649	2.32922	2.59069	2.6026	2.34675	1.81072	1.69829	2.62289	2.3201	2.27011	2.48052	1.75464
25679	MICRO.792.C4	PGSC0003DMB000000026	Pot_ch03	98.71	481852	482084	WD-repeat protein	3.19383	3.29494	3.297	3.13485	3.10765	3.20847	3.21498	3.07039	3.33425	3.3085	3.33968	3.17355	3.34093	3.2458	3.07753	3.2644	3.34988	3.40102	3.17111	3.2113	3.33168	3.31463	3.28435	3.27112	3.25432	3.23435	2.87055	3.19336	3.27067	3.24867	3.03419	3.26644	3.26471	3.19789	3.15052	3.29402	3.28907	3.17309	3.35747	3.20552	3.22376	3.14941
25682	MICRO.17033.C1	PGSC0003DMB000000581	SL2.10ch07	97.97	29610	29023	E2F4,5	2.67985	2.95343	2.77527	2.8841	2.79138	2.81994	2.76224	2.87078	2.92477	2.77956	2.8815	2.89873	2.93975	2.77936	2.94338	2.88893	2.91927	2.89276	2.84726	2.76819	2.86312	2.68479	2.79335	2.85804	2.7689	2.72367	2.67371	2.73768	2.85819	2.67762	2.84797	2.79086	2.83054	2.82487	2.85028	2.94445	2.84806	2.89056	2.94089	2.76261	2.75077	2.86452
25683	MICRO.12587.C1	PGSC0003DMB000000727	Pot_ch09	99.54	37211	37647	Sterol esterification protein	2.34727	2.3323	2.29016	2.26057	2.39627	2.26471	2.32726	2.35596	2.30747	2.39757	2.30365	2.29416	2.28069	2.39329	2.40945	2.37881	2.33856	2.2938	2.45498	2.36909	2.46364	2.26892	2.29208	2.33731	2.38246	2.24097	2.40045	2.32101	2.29994	2.40272	2.39013	2.37859	2.39735	2.26415	2.36595	2.29798	2.33073	2.27677	2.35507	2.36667	2.36037	2.29583
25684	MICRO.13336.C2	PGSC0003DMB000000136	Pot_ch01	97.43	236394	235850	EXECUTER1 protein, chloroplast	2.87237	2.43707	2.62343	2.56938	2.64202	2.60315	2.35646	2.4124	2.72651	2.44428	2.53025	2.47321	2.65009	2.43991	2.6806	2.37315	2.7539	2.65726	2.53473	2.46978	2.70753	2.52629	2.43783	2.3662	2.41435	2.4518	2.50245	2.49524	2.43951	2.36758	2.33354	2.39521	2.33469	2.38053	2.58413	2.61431	2.41847	2.39422	2.34595	2.3689	2.35376	2.50745
25685	MICRO.11859.C1	PGSC0003DMB000000072	Pot_ch05	98.23	1296344	1296907	Serine/threonine-protein phosphatase	3.28245	3.4576	3.37736	3.36633	3.33064	3.26655	3.3064	3.36036	3.31897	3.32566	3.53263	3.31404	3.3228	3.30035	3.35225	3.27732	3.38639	3.32018	3.30722	3.35378	3.37311	3.35125	3.31116	3.41049	3.33193	3.3467	3.29643	3.27607	3.38284	3.33906	3.33616	3.34433	3.37697	3.35249	3.31378	3.3746	3.32711	3.35945	3.4558	3.28968	3.29733	3.20573
25687	MICRO.17060.C2	PGSC0003DMB000000150	Pot_ch06	96.19	847818	848149	Nt-iaa4.5 deduced protein	2.28151	2.25673	2.2836	2.10476	2.1585	2.17221	2.13791	2.15619	2.23925	2.31928	2.15377	2.21641	2.0825	2.42506	2.24336	2.21059	2.50882	2.20949	2.20495	2.16168	2.38836	2.30597	2.22058	2.1868	2.14616	2.3178	2.20309	2.21873	2.27965	2.14504	2.06969	2.27398	2.21402	2.21194	2.24644	2.11997	2.13634	2.20974	2.26717	2.23723	2.24869	2.17946
25688	MICRO.4890.C1	PGSC0003DMB000000717	Pot_ch12	98.38	93120	92257	EIG-I24 protein	2.80211	3.31737	2.79273	2.8183	2.78984	2.80852	2.77104	3.21031	2.99106	3.0125	3.16231	3.16042	2.77904	2.77945	3.21766	2.93009	2.94229	2.99669	2.6666	2.86954	2.82128	2.94386	2.91762	3.24215	2.76941	2.7254	3.00657	2.85804	2.73741	2.52057	2.84372	2.82981	3.17101	3.2537	2.87554	3.03935	2.62622	3.16026	2.83434	2.77189	2.90219	2.82523
25689	bf_suspxxxx_0039a08.t3m.scf	PGSC0003DMB000000021	Pot_ch09	97.58	2999179	2999798	ATPP2-A13	2.74908	2.79503	2.64466	2.73272	2.72726	2.63343	2.66671	2.60578	2.64454	2.75018	2.79211	2.70158	2.58383	2.75395	2.71297	2.66368	2.71989	2.6639	2.70091	2.70425	2.7862	2.70277	2.69186	2.69112	2.68439	2.64764	2.64419	2.7127	2.69682	2.60858	2.61798	2.70633	2.65055	2.67202	2.72041	2.62975	2.78842	2.62546	2.62975	2.72349	2.67522	2.658
25690	BF_LBCHXXXX_0006C01_T3M.SCF	PGSC0003DMB000000226	Pot_ch04	99.32	445651	445504	YEATS domain-containing protein	2.84066	2.45135	2.73994	2.78961	2.84732	2.81594	2.87619	2.78315	2.65984	2.77429	2.41475	2.65433	2.87769	2.82593	2.68479	2.80707	2.65279	2.69503	2.77093	2.7824	2.79612	2.76995	2.86033	2.70185	2.80686	2.77613	2.6952	2.89571	2.76346	2.77876	2.66791	2.79584	2.74954	2.63384	2.41312	2.59518	2.90522	2.79154	2.65577	2.63941	2.81022	2.79578
25691	SSBN002P12u.scf	PGSC0003DMB000000301	Pot_ch06	96.87	28338	28656	Bacterial spot disease resistance protein 4	2.12016	2.31942	2.1609	2.15132	2.11782	2.01233	2.09159	2.11699	2.82268	2.06315	2.15383	2.16426	2.21656	2.77024	2.28064	2.06399	2.89827	2.68017	2.76414	2.14191	2.07144	2.68462	2.25804	2.10309	2.13715	2.13239	2.2935	2.076	2.09519	2.62965	2.84571	2.10263	2.02181	2.21735	2.23033	2.28742	2.09985	2.14457	2.12365	2.10216	2.06555	2.12702
25699	MICRO.2538.C1	PGSC0003DMB000000627	Pot_ch09	99.47	53785	53973	Chlorophyll synthase	4.21925	4.10688	4.17119	4.10435	4.14206	4.16612	4.13924	4.23212	4.17577	4.1936	4.08321	4.16612	4.17577	4.13283	4.24722	4.15308	4.03483	4.14719	4.08256	4.099	4.15732	4.18341	4.18004	4.20342	4.14589	4.16612	4.099	4.11369	4.14268	4.19025	4.0793	4.1413	4.23856	4.15889	4.05208	4.17737	4.16109	4.23697	4.12809	4.15308	4.16854	4.16243
25700	ACDA00858H06.T3m.scf	PGSC0003DMB000000154	Pot_ch03	93.21	739751	740020	Heat shock factor protein	2.21975	2.58742	2.61072	2.40982	2.34144	2.35775	2.34616	2.40771	2.42299	2.30781	2.4553	2.4671	2.50279	2.44311	2.28521	2.49971	2.59695	2.57602	2.2877	2.29073	2.46987	2.46717	2.476	2.54208	2.4798	2.51035	2.27877	2.38886	2.57411	2.25998	2.2552	2.41157	2.4374	2.32783	2.51017	2.37635	2.44428	2.05797	2.82615	2.38529	2.42114	2.13527
25701	MICRO.2801.C2	PGSC0003DMB000000309	Pot_ch09	99.38	473589	474229	Cyclin-L1	2.52128	2.49679	2.60814	2.52313	2.53525	2.62204	2.55484	2.54704	2.59975	2.60993	2.61894	2.56931	2.56631	2.59164	2.52379	2.51647	2.59013	2.62378	2.53699	2.50892	2.59791	2.48988	2.5517	2.62707	2.54221	2.62195	2.4523	2.53529	2.62195	2.5883	2.4307	2.54745	2.59524	2.62087	2.54327	2.60363	2.54161	2.54132	2.56422	2.55183	2.56883	2.53301
25703	MICRO.6434.C1	PGSC0003DMB102000010	Pot_ch01	99.43	1818349	1816581	ATP binding protein	3.74491	3.78307	3.86841	3.72596	3.52816	3.76568	3.66432	3.7267	3.78046	3.82508	3.88038	3.68344	3.78675	3.93548	3.89242	3.76384	3.96216	3.77389	3.81722	3.81888	3.82709	3.75705	3.70152	3.73698	3.7412	3.72978	3.73091	3.68594	3.81324	3.71667	3.70691	3.68545	3.70968	3.88339	3.69424	3.92913	3.68371	3.79521	3.70771	3.76036	3.85623	3.77601
25704	BF_TUBSXXXX_0054A04_T3M.SCF	PGSC0003DMB000000048	Pot_ch08	99.57	1739792	1740023	Transferase, transferring glycosyl groups	3.17601	2.86143	2.98664	3.10742	3.05766	3.05944	3.05082	3.22888	2.99994	3.13952	2.79045	3.15062	3.00305	3.05887	2.96952	3.10641	3.03523	3.10625	3.13831	3.09898	2.98239	3.02735	3.15646	3.06451	3.10888	3.0436	3.1168	3.14577	3.09462	3.10204	3.08376	3.12082	3.15923	3.04556	3.05962	3.16161	3.13485	3.14585	3.02475	3.05778	3.15558	3.18575
25708	MICRO.10013.C1	PGSC0003DMB000000349	Pot_ch06	96.1	404698	405030	2-deoxyglucose-6-phosphate phosphatase	3.63013	3.62137	3.65504	3.52283	3.577	3.56999	3.53863	3.52053	3.54077	3.62926	3.64845	3.5627	3.5877	3.60024	3.67157	3.48194	3.5681	3.58049	3.58513	3.47747	3.61302	3.48491	3.57192	3.53882	3.62119	3.61555	3.52744	3.57562	3.4925	3.54267	3.38998	3.52399	3.53631	3.50114	3.70131	3.56346	3.56771	3.48933	3.53863	3.53705	3.55391	3.50561
25709	MICRO.7953.C1	PGSC0003DMB000000092	Pot_ch01	100	321924	321696	Transporter	2.35098	2.30268	2.09963	2.47575	2.17935	2.0385	2.18833	2.44598	2.28521	2.25216	2.06205	2.50037	2.18705	2.05127	2.45322	2.14124	2.15345	2.48008	2.10735	2.33273	1.93289	2.21705	2.22235	2.20796	2.0677	2.08155	2.44755	2.13764	2.05595	2.15085	2.26208	2.31131	2.30832	2.43774	2.38611	2.10428	2.21911	2.73158	2.04565	2.2045	2.25733	2.36835
25711	MICRO.3240.C2	PGSC0003DMB000000004	Pot_ch02	99.47	3009661	3008332	50S ribosomal protein L12, chloroplastic	2.36667	2.26674	2.12618	2.0408	2.27067	2.39482	2.3	2.25744	2.22362	2.33215	2.36984	2.108	2.2336	2.30037	2.33322	2.23024	2.3137	2.27178	2.39942	2.27704	2.27729	2.2227	2.30893	2.24277	2.1094	2.4433	2.15586	2.32566	2.27973	2.4028	2.1094	2.24488	2.16902	2.30953	2.21235	2.29629	2.33627	2.19617	2.20439	2.12247	2.42984	2.19626
25713	bf_mxflxxxx_0011d11.t3m.scf	PGSC0003DMB000000004	Pot_ch02	98.78	3659995	3659587	Bromodomain-containing protein	2.3436	2.6839	2.52308	2.40749	2.29179	2.30658	2.52692	2.33818	2.27643	2.28871	2.48692	2.4818	2.35519	2.48905	2.41721	2.36896	2.39117	2.3196	2.36111	2.42097	2.45977	2.4818	2.34645	2.55016	2.42271	2.38013	2.66791	2.29567	2.22484	2.34364	2.37621	2.29487	2.35625	2.33598	2.30969	2.4233	2.31029	2.41219	2.41696	2.38029	2.31535	2.35113
25714	MICRO.831.C1	PGSC0003DMB000000151	Pot_ch12	100	201207	201462	Acetolactate synthase	2.67737	2.6806	2.69815	2.61863	2.6822	2.76806	2.70798	2.70998	2.68938	2.67888	2.72457	2.71396	2.84372	2.69097	2.74684	2.73382	2.67768	2.78293	2.69636	2.6757	2.74988	2.76069	2.84897	2.79528	2.71451	2.76013	2.53151	2.79571	2.73683	2.81211	2.62684	2.77763	2.73922	2.75353	2.56568	2.72223	2.77931	2.78232	2.77466	2.6395	2.81765	2.72981
25715	MICRO.14745.C1	PGSC0003DMB000000105	Pot_ch01	98.63	544081	544735	Nonsense-mediated decay UPF3	3.64485	3.66951	3.56511	3.6105	3.58623	3.51471	3.49085	3.59488	3.5537	3.57641	3.72731	3.71295	3.53951	3.55914	3.60108	3.54022	3.63589	3.65722	3.59488	3.54372	3.63567	3.54247	3.56075	3.57957	3.54989	3.51981	3.6064	3.59013	3.55333	3.41982	3.6424	3.50166	3.58376	3.54782	3.68717	3.70357	3.50622	3.55634	3.60492	3.55469	3.53742	3.54116
25717	bf_mxflxxxx_0018f12.t3m.scf	PGSC0003DMB000000048	Pot_ch08	92.72	188324	188129	Conserved gene of unknown function	3.26808	2.93389	3.00629	3.06861	3.15345	3.11735	3.18536	3.16773	3.02631	3.05631	2.93033	3.18719	2.98293	3.05677	2.93846	3.06922	3.02475	3.06954	3.08903	3.04513	2.99592	3.14834	3.16966	3.03539	3.14842	3.14031	3.17601	3.14722	3.07394	3.13952	3.09286	3.05414	3.03318	3.02641	2.95952	3.13493	3.12699	3.07625	3.00767	2.98858	3.03402	3.06624
25721	bf_mxlfxxxx_0012e01.t3m.scf	No Significant Hit	#N/A	NA	NA	NA	Gene of unknown function	2.62775	2.87713	2.84521	2.43141	2.88284	2.5794	1.74612	2.67808	2.68385	2.92012	2.96086	1.69245	1.74543	2.65055	1.7305	1.6794	2.62329	2.66811	1.68677	1.72594	1.69829	2.83969	2.82244	1.70646	2.82827	2.81503	2.71799	2.83797	2.62114	2.52849	2.57378	2.57105	2.9102	2.63546	1.73523	2.6981	1.75052	2.97536	2.62622	2.78384	2.6652	2.56883
25722	MICRO.18046.C1	PGSC0003DMB000000783	SL2.10ch06	90.09	116156	115929	Gene of unknown function	3.6893	3.30292	3.58698	3.48087	3.34988	3.40724	3.3649	3.50166	3.41594	3.47188	2.75113	3.29609	3.53282	3.64444	3.2021	3.43674	3.71569	3.60149	3.47602	3.53819	3.39698	3.7787	3.53182	3.6523	3.58393	3.66497	3.64775	3.52417	3.4672	3.38763	3.35843	3.3916	3.45743	3.13046	3.00518	3.57869	3.28098	3.46791	3.84831	3.4762	3.36905	3.38079
25723	MICRO.13183.C2	PGSC0003DMB000000105	Pot_ch01	98.09	1395922	1396340	Conserved gene of unknown function	2.71806	1.73764	2.68419	2.74066	2.63934	1.75349	1.74641	2.76613	2.67636	1.73582	1.81204	2.72726	1.73486	1.69378	1.79754	1.70222	2.73001	2.70154	2.62734	2.63489	2.66368	2.64454	2.0225	1.71964	1.71233	1.73017	2.69249	1.73114	1.75085	1.66993	1.70019	1.74254	1.70597	1.69806	2.73485	1.77414	1.72844	2.64063	1.74742	1.7085	1.70477	1.73452
25728	MICRO.11763.C1	PGSC0003DMB000000105	Pot_ch01	98.8	1152533	1152283	Importin	2.14145	2.12914	2.15977	2.15393	2.05272	2.22216	2.3299	2.13047	2.14215	2.17046	2.15633	2.0225	2.22797	2.23267	2.06377	2.13827	2.18052	2.27887	2.23884	2.11806	2.09996	2.25476	2.16605	2.12813	2.20074	2.23798	2.08014	2.14838	2.09978	2.33889	2.07186	2.15277	2.07992	2.1601	1.95182	2.02063	2.26912	2.21235	2.21309	2.11977	2.29834	2.22393
25729	bf_ivrootxx_0034d10.t3m.scf	PGSC0003DMB000000244	Pot_ch02	97.38	549746	549110	Eukaryotic translation initiation factor 5	3.74601	3.62074	3.71202	3.7026	3.73577	3.73776	3.80571	3.71759	3.68082	3.54659	3.62888	3.70594	3.75163	3.74273	3.53723	3.57802	3.63194	3.64421	3.69977	3.5541	3.63524	3.6622	3.74459	3.69694	3.75651	3.73228	3.76855	3.7003	3.72162	3.6393	3.62215	3.62175	3.6458	3.63547	3.59549	3.62051	3.65269	3.70667	3.79452	3.53723	3.75266	3.5501
25731	MICRO.17128.C1	PGSC0003DMB000000693	SL2.10ch11	96.52	19128	18767	SNF5	2.86989	2.84671	2.8135	2.81122	2.73729	2.87055	2.91955	2.83054	2.73151	2.77248	2.80536	2.83124	2.81628	2.87997	2.7706	2.75118	2.69715	2.72955	2.74072	2.70528	2.75124	2.86235	2.86634	2.82532	2.8526	2.77842	2.76989	2.79204	2.75823	2.84044	2.78232	2.77643	2.79012	2.7062	2.74335	2.72473	2.78283	2.82067	2.764	2.80723	2.8316	2.7713
25732	bf_mxlfxxxx_0036d10.t3m.scf	PGSC0003DMB000000047	Pot_ch07	100	1419093	1418821	Hydrophobic protein OSR8	3.27921	3.35076	3.42619	3.2406	3.37659	3.2537	3.13668	3.45678	3.24084	3.27463	3.41594	3.04088	2.95114	3.08912	3.10116	3.09261	3.34643	3.22539	3.14202	3.07329	3.12699	3.4006	3.46922	3.11317	3.33729	3.2729	3.47763	3.43468	3.42634	3.30478	3.23732	3.34189	3.15931	3.31292	3.21402	3.41414	3.14871	3.43269	3.22904	3.45611	3.35322	3.2113
25734	MICRO.16590.C1	PGSC0003DMB000000127	Pot_ch03	96.9	328011	328385	Ap endonuclease	3.35567	3.09401	3.05962	3.13756	3.20987	3.14088	3.25847	3.20261	3.03023	3.19879	3.14989	3.14501	3.07117	3.0847	3.15729	3.09845	3.02133	3.03468	3.19799	3.26061	3.18427	3.2015	3.15817	3.10512	3.25263	3.09046	3.15882	3.17562	3.19657	3.20886	3.17953	3.12244	3.16773	3.17846	3.02874	3.18603	3.10732	3.25037	3.07674	3.0863	3.14302	3.24426
25735	MICRO.14060.C2	PGSC0003DMB000000005	Pot_ch06	99.55	3367457	3367235	ATATH9	2.22968	2.17347	2.29025	2.25552	2.30325	2.37767	2.33889	2.26925	2.13452	2.3344	2.20295	2.20515	2.37664	2.23271	2.18953	2.27737	2.13973	2.22446	2.30552	2.27519	2.20429	2.24472	2.37171	2.26736	2.27454	2.33598	2.25048	2.34513	2.3723	2.28721	2.21735	2.29865	2.28304	2.20553	2.2228	2.22761	2.2628	2.42632	2.33211	2.18096	2.36245	2.26764
25736	MICRO.3508.C5	PGSC0003DMB102000083	Pot_ch02	96.55	1545148	1544461	Suberization-associated anionic peroxidase	2.27768	2.658	2.62597	2.59493	2.25294	2.12187	2.36634	2.72261	2.5154	2.24554	2.58122	2.3276	2.11941	2.14487	2.33122	2.42404	2.28752	2.3882	2.22925	2.26866	2.22141	2.6427	2.29865	2.51708	2.50803	2.37391	2.44653	2.18308	2.16524	2.02503	2.49152	2.4064	2.08817	2.60675	2.47047	2.40928	2.34675	1.99823	2.417	2.38808	2.04843	2.18271
25737	MICRO.9303.C1	PGSC0003DMB000000332	Pot_ch09	99.02	539133	540152	Conserved gene of unknown function	3.09694	2.93291	2.98689	2.95376	3.00072	3.07352	3.11955	3.1102	3.06476	3.10667	3.09633	2.97698	2.97151	3.0622	2.92964	2.9762	3.03672	3.05369	3.1052	2.99599	3.01861	3.01836	3.08126	3.09811	3.08269	2.97513	2.99638	3.05668	2.95474	3.07283	3.03282	3.07039	3.06812	2.93669	3.0516	3.05227	3.08075	3.09179	3.01901	3.02486	3.0374	3.06417
25739	MICRO.1399.C3	PGSC0003DMB000000695	Pot_ch03	100	47213	47422	Plasma membrane ATPase 1	2.43036	2.19456	2.26542	2.22552	2.22777	2.28524	2.21641	2.15777	2.3028	2.27528	2.24648	2.23271	2.402	2.34105	2.42458	2.17638	2.35552	2.22034	2.2836	2.21454	2.26285	2.21535	2.18881	2.15977	2.29265	2.29756	2.30869	2.24622	2.17496	2.1996	2.23706	2.15838	2.22315	2.28752	2.30976	2.29522	2.23569	2.185	2.21016	2.20854	2.20197	2.24492
25740	bf_mxflxxxx_0020f09.t3m.scf	PGSC0003DMB000000215	Pot_ch06	93.27	263924	263712	Ribosomal protein L37	3.64101	2.99962	3.3486	3.35708	3.46563	3.43855	3.63635	3.36855	3.24486	3.30123	3.03166	3.36269	3.49055	3.23524	3.09767	3.38861	3.17628	3.28139	3.46855	3.35249	3.39068	3.45462	3.41128	3.23985	3.51997	3.46407	3.54642	3.41218	3.42051	3.66176	3.4543	3.37591	3.22244	3.36282	2.88234	3.25339	3.4647	3.51772	3.20945	3.16183	3.52093	3.37697
25741	bf_lbchxxxx_0060e02.t3m.scf	PGSC0003DMB000000207	Pot_ch09	96.88	847086	846416	Transcriptional activator	2.70768	2.73896	2.73092	2.84642	2.76038	2.76499	2.74357	2.65529	2.68848	2.72613	2.71909	2.7973	2.74908	2.76941	2.80565	2.78482	2.72111	2.75148	2.73827	2.73878	2.8206	2.69902	2.73306	2.75815	2.69743	2.76648	2.65712	2.70614	2.90808	2.73171	2.66284	2.7446	2.76356	2.75107	2.62139	2.61809	2.71458	2.69041	2.79782	2.73608	2.80473	2.67581
25742	MICRO.811.C2	PGSC0003DMB000000034	Pot_ch12	95.71	324975	326510	Trans-2-enoyl CoA reductase	3.15043	2.97504	1.84293	1.85212	1.82947	3.2673	1.91049	3.05545	3.34871	3.28564	1.98274	3.19639	1.76939	1.83181	3.064	1.84143	3.27407	3.36199	1.81576	1.806	1.83704	3.28643	3.17091	3.2032	3.14512	1.84671	3.16082	3.21221	1.83181	3.2485	1.80738	3.23148	3.31404	3.27269	1.76939	1.71653	1.88939	3.33592	1.82779	3.22936	3.3378	3.26092
25744	MICRO.17666.C1	PGSC0003DMB000000126	Pot_ch03	93.54	1271271	1271796	ABC transporter family protein	2.91522	3.26635	2.81603	3.11379	3.00034	2.91586	2.8868	3.22608	3.13287	2.99832	3.41037	3.23332	2.903	3.02966	3.3784	3.11582	2.97227	3.03962	2.89544	3.22302	2.86931	2.95641	2.95256	3.28086	2.83867	3.03884	3.16618	2.87561	3.1084	2.84699	3.17736	3.08708	3.10297	3.47403	3.3879	3.13801	2.90331	3.34383	2.90821	3.06647	2.95224	3.20411
25747	MICRO.6080.C2	PGSC0003DMB000000048	Pot_ch08	98.12	2045941	2045623	Conserved gene of unknown function	2.89368	2.93628	2.84426	2.8413	2.91174	2.84835	2.83306	2.84151	2.89873	2.90934	2.83598	2.8731	2.81074	2.87597	2.87502	2.85901	2.83859	2.83434	2.85035	2.84949	2.82703	2.87776	2.83448	2.83969	2.85178	2.7902	2.8859	2.86452	2.81205	2.80969	2.82095	2.85125	2.85614	2.87179	2.95007	2.83763	2.80032	2.84359	2.82621	2.84863	2.87319	2.89729
25748	MICRO.262.C1	PGSC0003DMB000000669	Pot_ch07	96.59	84595	84937	BRI1-KD interacting protein 132	2.48429	2.35275	2.466	2.40889	2.47241	2.55835	2.5922	2.4318	2.377	2.402	2.38231	2.27905	2.46302	2.42954	2.14901	2.36866	2.44249	2.3637	2.5011	2.3133	2.31114	2.51394	2.54924	2.31364	2.50485	2.52255	2.44491	2.50511	2.53143	2.50415	2.40411	2.3615	2.38861	2.26519	2.1648	2.39828	2.42552	2.42726	2.43434	2.37338	2.46681	2.41573
25749	STMCG64TV	PGSC0003DMB102000042	Pot_ch03	99.34	510612	510312	Alcohol dehydrogenase	3.12314	2.88775	2.28364	2.45785	2.44543	2.42822	3.01946	3.03325	2.90039	3.19346	2.53198	3.08679	2.2541	2.31008	2.77429	2.96908	2.8241	3.05234	2.95993	3.24375	2.98488	3.26665	2.67847	2.64792	2.49068	2.33291	3.16995	2.54331	2.39299	3.01591	2.87429	3.16926	2.49107	3.15124	2.8993	2.98673	2.07786	3.07022	2.85428	2.42397	2.96285	3.06267
25751	cSTS25L3TH	PGSC0003DMB000000461	Pot_ch06	98.68	341976	341673	Conserved gene of unknown function	2.72925	2.7404	2.68924	2.71848	2.64542	2.70919	2.7691	2.72647	2.70366	2.72971	2.76698	2.75416	2.66342	2.69104	2.70307	2.77917	2.72261	2.72049	2.68809	2.70951	2.72142	2.69386	2.73741	2.76553	2.71675	2.70468	2.71607	2.67226	2.72388	2.70354	2.76947	2.71977	2.77197	2.73579	2.75362	2.73287	2.7132	2.7513	2.68844	2.77136	2.73696	2.70247
25752	bf_arrayxxx_0035h12.t3m.scf	PGSC0003DMB000000093	Pot_ch03	91.71	400886	401215	Peroxidase 5	3.22597	2.8323	3.22117	3.14004	3.22312	3.33051	3.32031	3.16561	3.10212	3.01697	2.72925	3.11912	3.28377	3.24204	2.88234	3.14593	2.98314	3.08926	3.23836	2.95481	2.8947	3.10944	3.35273	3.15167	3.33496	3.30549	3.22689	3.25699	3.12879	3.33217	3.06314	3.21877	3.12303	3.02365	2.82564	3.03157	3.28075	3.12896	3.12082	3.06228	3.32103	3.10448
25754	MICRO.10580.C3	PGSC0003DMB000000034	Pot_ch12	99.62	176527	176262	UDP-glucose:glucosyltransferase	2.90794	2.80611	2.87675	3.11228	3.08058	2.82369	2.92427	3.02785	2.96605	2.87071	2.91815	2.97296	2.86518	2.94511	2.96206	2.90666	2.79007	2.87662	2.99543	3.19063	2.96727	2.8568	2.95856	2.98058	2.92511	2.9814	3.04919	3.00657	2.91404	2.9124	3.11955	2.93906	2.94322	2.92484	3.12913	3.04476	2.92739	3.03376	2.97211	2.95874	2.92774	2.86888
25757	MICRO.7944.C1	PGSC0003DMB000000213	Pot_ch04	97.64	515461	515927	Catalytic	2.31357	2.31256	2.36393	2.40011	2.3509	2.3641	2.43547	2.47349	2.34911	2.49886	2.28943	2.35392	2.35154	2.45505	2.36405	2.44349	2.41406	2.40285	2.38886	2.46023	2.37292	2.39757	2.46621	2.44788	2.41948	2.34769	2.30875	2.4453	2.41019	2.43342	2.42463	2.47954	2.43964	2.39238	2.333	2.40936	2.40889	2.50542	2.39075	2.38611	2.48799	2.4074
25759	MICRO.1297.C3	PGSC0003DMB000000317	Pot_ch05	98.39	135333	134898	Conserved gene of unknown function	3.52016	2.84108	3.17355	3.45283	3.66077	3.32654	3.48386	3.694	3.5627	3.23345	3.13476	3.07565	3.43873	3.76855	2.90794	3.17836	3.63215	3.60661	3.5101	3.44674	3.45345	3.52783	3.60684	3.36591	3.19411	1.797	3.61813	3.60149	1.75817	3.54676	3.62404	1.72983	3.45192	3.38118	2.87473	2.97176	3.17805	3.74402	3.43921	3.04499	3.54191	3.47763
25762	ACDA03606E06.T3m.scf	PGSC0003DMB101000128	Pot_ch06	91.37	1205333	1205607	RNA binding protein	2.83282	2.57074	2.69552	2.7862	2.78577	2.7429	2.83634	2.54834	2.78653	2.61224	2.66348	2.71634	2.75547	2.57392	2.74518	2.63803	2.74568	2.78356	2.80473	2.71738	2.75761	2.9372	2.69794	2.57074	2.7127	2.73981	2.70941	2.74409	2.63073	2.79231	2.69662	2.74357	2.55821	2.77009	2.53446	2.76044	2.80776	2.69477	2.60195	2.61875	2.61809	2.66403
25763	STMEI04TV	PGSC0003DMB000000309	Pot_ch09	99.51	696277	696075	Spermine synthase	3.61181	3.33273	3.46074	3.56789	3.60621	3.48573	3.51205	3.67017	3.36146	3.50204	3.0847	3.49298	3.53705	3.36096	3.22978	3.45192	3.3709	3.59052	3.54607	3.5077	3.3749	3.52729	3.63102	3.31811	3.66886	3.42536	3.62943	3.6458	3.46269	3.4558	3.66432	3.45132	3.34731	3.32432	3.59861	3.54607	3.45822	3.56635	3.33249	3.34132	3.5927	3.50166
25764	bf_ivrootxx_0017a03.t3m.scf	PGSC0003DMB000000004	Pot_ch02	99.19	1319518	1319396	CG8675 CG8675-PA	2.59333	2.55975	2.53467	2.54029	2.58678	2.62597	2.66578	2.54029	2.34382	2.51742	2.42173	2.53689	2.54726	2.54672	2.3879	2.52647	2.53654	2.45576	2.52834	2.5526	2.52629	2.64377	2.61957	2.58542	2.59317	2.60863	2.63746	2.60595	2.52087	2.63357	2.56604	2.51578	2.57967	2.47501	2.39232	2.39715	2.61319	2.56925	2.58	2.53358	2.56149	2.52229
25766	cSTB34F5TH	PGSC0003DMB101000051	Pot_ch05	97.18	484267	483701	Receptor kinase	2.40096	2.12059	2.14727	2.2477	2.22571	2.12543	2.17541	2.19243	2.1902	2.16389	2.08578	2.19042	2.17443	2.16925	2.20202	2.13832	2.23624	2.25024	2.13965	2.13891	2.07031	2.12663	2.16013	2.14422	2.21713	2.19937	2.2248	2.13072	2.21002	2.12504	2.27309	2.18117	2.15613	2.17404	2.13114	2.16043	2.21802	2.22837	2.04579	2.19182	2.22655	2.2133
25767	MICRO.13974.C1	PGSC0003DMB101000020	Pot_ch02	99.41	811032	810521	Glutaredoxin I	2.15508	2.10075	2.06335	2.22388	1.99261	2.03411	2.10526	2.23578	2.07429	2.16034	2.05985	2.01716	2.02387	2.10682	2.18518	2.00722	2.1269	2.11159	1.94661	2.01	2.1296	2.08808	2.21016	2.09375	2.15178	1.99213	2.24411	2.17847	2.12599	2.15549	2.12235	2.03411	2.08512	1.95662	2.03888	2.01981	2.14968	2.06335	2.09198	2.09752	2.04847	2.09843
25774	MICRO.9165.C1	PGSC0003DMB101000233	Pot_ch07	97.49	481208	480691	Photosystem II 11 kDa protein	4.29173	3.86423	4.38923	3.87585	3.8873	4.32002	3.88642	3.86878	3.90722	4.32997	4.22472	4.24028	3.88688	4.37243	4.31596	3.79774	3.86253	3.77659	4.23064	3.80465	3.96069	4.22472	4.31058	3.90114	4.34024	4.27143	3.74964	4.24203	3.96655	4.33932	3.68371	3.84867	4.28366	4.33598	4.14206	3.79932	3.99457	3.77841	3.96436	3.81489	4.31491	4.24119
25776	cSTA14A18TH	PGSC0003DMB000000155	Pot_ch12	100	1332461	1332355	Conserved gene of unknown function	2.26625	2.33238	2.35069	2.26403	2.24244	2.41668	2.35426	2.25926	2.47649	2.32165	2.42801	2.16441	2.55821	2.45785	2.52808	2.29511	2.43336	2.32695	2.4283	2.32369	2.30714	2.29046	2.22609	2.31637	2.25707	2.25085	2.30563	2.19751	2.30941	2.1296	2.10508	2.13644	2.45372	2.23905	2.47985	2.43086	2.30197	2.37578	2.27191	2.2423	2.37931	2.13137
25777	MICRO.6503.C1	PGSC0003DMB000000277	Pot_ch01	100	317121	318618	Peptidase S8 and S53, subtilisin, kexin, sedolisin; WD40	2.15518	2.12924	2.1853	2.0907	2.18448	2.22821	2.14104	2.11822	2.26643	2.21166	2.18565	2.14632	2.29813	2.18251	2.24341	2.14303	2.22461	2.2955	2.14522	2.18814	2.34842	2.27312	2.20681	2.1572	2.1168	2.2157	1.97332	2.1537	2.18586	2.13186	2.10512	2.17067	2.12546	2.16013	2.15858	2.31618	2.14058	2.1878	2.20681	2.12263	2.17054	2.16544
25778	cSTB49G22TH	PGSC0003DMB000000245	Pot_ch06	97.13	768094	767921	Superoxide dismutase [Fe], chloroplastic	2.28161	2.15886	2.20039	1.89189	2.2182	2.66933	2.45939	2.06201	2.47754	2.17054	2.31921	2.03734	2.32178	2.1736	2.52308	1.86118	2.4081	2.25725	2.2245	1.9612	2.4974	2.00531	2.13212	2.53549	2.21402	2.61324	1.96965	2.25818	2.38033	2.44026	2.10947	2.27403	2.10282	2.11066	2.1098	2.07054	2.54358	2.10336	2.31913	2.3255	2.17815	2.10839
25780	STMIS76TV	PGSC0003DMB000000285	Pot_ch04	98.29	212492	212783	WRKY transcription factor	2.2248	2.94016	2.54474	2.31745	2.11791	2.00564	2.53007	2.26932	2.25698	2.09242	2.87194	2.30144	2.18462	2.31011	2.54154	2.27743	2.4389	2.01358	2.00208	2.35871	2.15005	2.11066	2.17347	2.62506	1.8525	2.32157	2.93043	1.99021	2.20259	2.00248	2.61243	2.1094	2.21517	2.73555	2.21497	2.65828	2.14972	2.31168	2.45996	2.31042	2.00593	2.40771
25781	MICRO.10610.C1	PGSC0003DMB000000514	Pot_ch08	99.24	311021	311152	Catalytic	2.96747	3.04832	3.00502	3.22002	3.32116	3.19994	2.91134	2.92602	3.13171	3.18366	2.96325	3.17384	3.07283	3.05831	3.12358	3.1661	2.93922	3.16416	2.87895	3.14908	3.13623	3.12482	3.20066	3.07204	2.97635	3.09401	3.22343	3.20903	3.01574	3.28086	3.10877	3.22443	3.15804	3.05033	3.06624	3.08639	2.89911	2.90316	2.90815	2.92238	3.11414	3.10676
25785	bf_mxlfxxxx_0075f12.t3m.scf	PGSC0003DMB000000226	Pot_ch04	93.66	232344	231940	UPA25	2.3188	2.39856	2.36396	2.34709	2.33424	2.45854	2.27607	2.44056	2.41187	2.20854	2.26392	2.42992	2.25725	2.22906	2.16991	2.40067	2.35408	2.28135	2.46288	2.46444	2.1545	2.26548	2.41312	2.41445	2.3689	2.39475	2.45926	2.36634	2.56667	2.42213	2.56684	2.31964	2.40181	2.52901	2.49825	2.50177	2.30341	2.61838	2.40524	2.44476	2.62914	2.39117
25786	MICRO.15090.C1	PGSC0003DMB000000089	Pot_ch03	100	286832	288499	Nitrous oxide reductase, N-terminal	3.39416	3.06126	3.1958	3.14733	3.27407	3.30771	3.31142	3.1985	3.16321	3.13457	3.044	3.21783	3.33249	3.24444	3.09666	3.28	3.18056	3.2485	3.20874	3.13727	3.22182	3.34849	3.32193	3.18889	3.29753	3.27442	3.24885	3.31303	3.27741	3.23417	3.13687	3.20101	3.21	3.13077	2.97876	3.17993	3.30771	3.16231	3.22145	3.0989	3.32608	3.22957
25787	MICRO.8047.C1	PGSC0003DMB000000058	Pot_ch07	95.78	606722	606179	Acetyl-CoA synthetase	2.84642	2.68066	2.74179	2.90722	2.79222	2.79445	2.844	2.92136	2.73077	2.82279	2.67643	2.78168	2.8808	2.77823	2.65279	2.87753	2.74971	2.86893	2.77545	2.7939	2.83326	2.8482	2.87776	2.81994	2.74949	2.75843	2.82224	2.80246	2.79796	2.76246	2.75468	2.84538	2.75264	2.76253	2.69264	2.85932	2.89523	2.86676	2.85755	2.79341	2.82273	2.79246
25789	MICRO.7551.C1	PGSC0003DMB000000665	Pot_ch06	97.31	159189	160074	Glutaredoxin	3.2022	4.4036	3.11718	3.92843	3.5941	3.33374	3.32404	3.90114	3.81888	3.90994	4.43894	4.10366	3.20432	3.36815	4.0371	3.57641	3.20766	3.83424	3.30292	3.92315	3.32481	3.13046	3.48933	3.91648	3.1469	3.50513	3.7222	3.24172	3.04556	3.0125	3.85313	3.7476	3.8921	3.81263	4.02426	3.87585	3.49667	3.7227	2.38795	3.97364	3.46563	3.68107
25791	MICRO.2540.C1	PGSC0003DMB000000085	Pot_ch02	96.77	931490	931121	Xaa-Pro aminopeptidase 2	2.13682	2.02813	2.06782	2.1208	2.11292	2.22826	2.33639	2.21395	2.16482	1.91842	2.06477	2.12438	2.04954	1.96678	1.92522	1.94113	2.00169	2.15841	1.9156	2.00564	2.033	2.16792	2.16618	2.1367	2.15184	2.00904	2.1868	2.14673	2.07465	2.21016	1.93929	2.09936	1.98989	2.05153	2.03896	2.01612	2.21501	2.08027	2.06142	2.07572	2.03724	2.19784
25793	MICRO.369.C1	PGSC0003DMB000000040	Pot_ch03	99.09	1936139	1935810	DNA binding protein	3.04779	2.78511	2.91103	2.91904	2.99088	3.00674	3.01293	3.03123	2.90009	3.02348	2.76363	3.02064	2.96448	2.9106	2.71156	2.93267	2.8735	3.18046	3.00557	2.98756	2.93342	3.00264	3.10996	2.94158	3.00894	2.95856	2.84093	3.04059	3.01584	3.00502	2.90544	3.07163	2.96747	2.92346	2.95368	3.12913	2.99378	3.07956	2.95906	2.92145	3.0282	3.05102
25794	MICRO.1058.C1	PGSC0003DMB102000083	Pot_ch02	99.02	1057988	1058496	Cell division protein ftsH	2.62968	2.97336	2.54622	2.68376	2.34709	2.86638	2.45595	2.23812	2.74813	2.76356	3.27453	2.40531	2.6448	2.59534	3.12366	2.59752	2.76903	2.78495	2.58488	2.38193	2.53418	2.5062	2.40146	2.59904	2.51656	2.68165	2.53265	2.30049	2.51126	2.63574	2.40608	2.47624	2.27371	2.62468	2.52581	2.27185	2.62468	2.29898	2.35139	2.80105	2.26717	2.66731
25798	MICRO.9941.C1	PGSC0003DMB000000893	SL2.10ch03	96.88	7665	7122	Calcium-dependent protein kinase 1	3.07928	3.30652	3.13657	3.20066	3.03205	3.01853	3.01199	3.23425	3.05998	3.17591	3.35806	3.2273	3.07573	3.15453	3.20725	3.08531	3.19951	3.177	3.05903	3.08126	3.13092	3.03952	3.04816	3.13549	3.05757	3.09462	3.27857	3.04965	3.04222	2.95108	3.15676	3.09641	3.22719	3.13189	3.31392	3.17903	2.95917	3.07404	3.14088	3.10493	3.10051	3.02801
25800	MICRO.2346.C10	PGSC0003DMB000000148	Pot_ch11	96.26	513669	513350	Photosystem II CP43 chlorophyll apoprotein	2.27418	2.43094	2.94128	2.31928	1.88974	2.35226	2.43554	2.56723	2.03865	2.08658	2.38771	2.12702	2.41721	1.97281	2.18962	2.25202	2.02452	1.99848	2.3688	2.19144	2.2679	2.22439	2.25878	2.23751	2.70753	2.78801	2.22484	2.1922	2.69779	2.03549	2.08578	2.21881	1.87006	2.75234	2.34684	2.50655	2.16556	1.98738	2.35515	2.50271	2.32733	2.46283
25804	MICRO.5961.C2	PGSC0003DMB000000172	Pot_ch01	99	649153	649449	DnaJ-like zinc-finger protein	3.48206	3.34521	3.37195	3.35495	3.47107	3.635	3.59353	3.54767	3.43576	3.62425	3.66725	3.47728	3.59759	3.63702	3.62487	3.41179	3.46612	3.39469	3.37569	3.47799	3.4314	3.41218	3.57464	3.61406	3.37067	3.64219	3.36257	3.55091	3.57121	3.45696	3.39188	3.57464	3.39014	3.65	3.25783	3.54989	3.56113	3.63547	3.56171	3.33027	3.63167	3.5343
25810	MICRO.4.C3	PGSC0003DMB000000627	Pot_ch09	93.86	161405	162444	PGIP	2.3346	1.72145	2.12307	1.66168	1.6707	1.97698	2.22777	2.30795	2.00876	2.23525	1.76096	1.71544	2.3988	1.69406	1.93586	2.34173	2.19185	2.5585	2.3542	2.41834	2.50359	2.83422	2.04477	2.50254	1.70046	2.43649	2.3156	1.71102	2.0677	2.58347	2.33963	2.466	2.76718	1.67296	2.42315	2.63211	2.45962	2.10341	1.70526	2.30384	1.68802	2.48147
25811	MICRO.1379.C1	PGSC0003DMB000000072	Pot_ch05	99.65	1673316	1671900	2-oxoglutarate dehydrogenase	2.55	2.34301	2.34859	2.43321	2.34155	2.45643	2.39054	2.32598	2.417	2.33999	2.40889	2.27577	2.39211	2.4751	2.57748	2.28571	2.453	2.24839	2.43907	2.24271	2.35923	2.27317	2.30597	2.3053	2.44051	2.46258	2.39379	2.36512	2.34301	2.38922	2.2944	2.29081	2.35139	2.40608	2.29221	2.44585	2.33947	2.3951	2.27196	2.36823	2.4056	2.35738
25812	MICRO.4365.C1	PGSC0003DMB000000409	Pot_ch09	100	440841	440331	Fructose-1,6-bisphosphatase	4.13552	4.43152	4.215	4.24203	4.1727	4.23064	4.13208	4.1216	4.37243	4.29055	4.40106	4.30643	4.18004	4.17505	4.33598	4.11037	4.16612	4.3138	4.12451	4.23064	4.31888	4.12379	4.16176	4.32896	4.16776	4.18004	4.03374	4.06182	4.26755	4.164	4.18859	4.17577	4.23481	4.34134	4.25165	4.32307	4.22034	4.25259	4.31708	4.3021	4.22638	4.10688
25813	MICRO.344.C3	No Significant Hit	#N/A	NA	NA	NA	DWARF1/DIMINUTO	3.80363	3.28149	1.80128	1.77672	3.91771	3.22819	3.17485	3.57996	1.79086	1.79086	3.57641	4.16109	3.60981	1.73958	3.70131	3.6881	1.78317	1.79012	3.44021	4.16109	3.33273	2.02522	3.09563	3.69619	2.95746	3.64197	1.8179	1.77414	2.88449	3.23868	4.15889	1.87279	1.742	3.90722	3.9295	4.06757	1.91216	3.07477	3.22413	1.79447	3.63612	3.4045
25814	MICRO.5824.C1	PGSC0003DMB000000562	Pot_ch12	99.71	303008	301264	Catalytic	3.36374	3.43764	3.37053	3.35722	3.3467	3.42298	3.36963	3.39375	3.3749	3.47207	3.41473	3.40036	3.37943	3.35985	3.35784	3.43526	3.35985	3.35673	3.38284	3.31198	3.43619	3.43526	3.36785	3.4289	3.3368	3.32129	3.30236	3.30573	3.44736	3.43037	3.39788	3.36992	3.42238	3.28541	3.41995	3.433	3.48087	3.39456	3.48182	3.36023	3.30123	3.31726
25816	MICRO.5277.C1	PGSC0003DMB000000285	Pot_ch04	95.59	255922	256351	Conserved gene of unknown function	3.79521	3.87101	3.72039	3.86094	3.77037	3.74249	3.75347	3.89391	3.73636	3.87033	3.87926	3.79168	3.7748	3.8606	3.84011	3.71245	3.74249	3.69924	3.72804	3.79135	3.83645	3.67381	3.77126	3.86253	3.72697	3.83039	3.83129	3.72011	3.75463	3.64122	3.85878	3.75266	3.8274	3.80856	3.92913	3.78113	3.79325	3.76064	3.77332	3.8398	3.74679	3.86253
25821	MICRO.18262.C1	PGSC0003DMB101000051	Pot_ch05	99.84	744560	743944	Wall-associated kinase	3.21725	3.34801	3.2743	3.28139	3.21725	3.15646	3.27485	3.22025	3.33791	3.31726	3.40389	3.26372	3.15453	3.31211	3.31609	3.16063	3.36074	3.30079	3.25163	3.17128	3.38359	3.23199	3.14959	3.35391	3.22105	3.20923	3.36295	3.15576	3.27302	3.18215	3.3228	3.30585	3.28118	3.28245	3.28724	3.30079	3.18769	3.29322	3.35517	3.39764	3.20651	3.22578
25822	SDBN004N04u.scf	PGSC0003DMB000000076	Pot_ch07	95.44	86681	87418	Gene of unknown function	2.73922	2.82314	2.84828	2.74755	2.69858	2.84508	2.70107	2.67111	2.99599	2.85141	2.86339	2.80473	2.76266	2.85901	2.9379	2.78279	2.79257	2.77491	2.85459	2.65529	2.86967	2.81608	2.71756	2.71654	2.74678	2.74335	2.57885	2.70354	2.76424	2.69863	2.87337	2.77731	2.88905	2.84426	2.75524	2.88449	2.73676	2.79031	2.79571	2.76374	2.78253	2.78349
25823	MICRO.712.C20	No Significant Hit	#N/A	NA	NA	NA	Calcium ion binding protein	1.69424	1.648	1.66845	1.66332	1.67152	2.19893	2.29807	2.26669	1.6811	2.25218	2.26238	1.66897	2.21407	2.40267	2.31873	1.66076	1.66332	1.69103	1.71391	2.40968	1.69305	1.67383	2.24249	2.38006	1.67987	2.32413	1.67987	2.22339	1.6947	1.6397	1.68677	2.24198	1.68677	2.3737	1.69806	2.26471	2.31199	2.22007	2.49628	1.67802	2.29037	1.68228
25824	bf_cswbxxxx_0006f05.t3m.scf	No Significant Hit	#N/A	NA	NA	NA	--	4.73154	4.76806	4.68303	4.67709	4.59357	4.69769	4.53529	4.24722	4.50542	4.59838	4.57813	4.68591	4.62087	4.61842	4.86706	4.76348	4.81816	4.63142	4.71242	4.7526	4.74565	4.55424	4.34242	4.59838	4.73494	4.87527	4.93131	4.67709	4.60255	4.55647	4.64091	4.66023	4.61842	4.66604	4.84737	4.59838	4.479	4.54652	4.66912	4.69493	4.51948	4.7821
25825	MICRO.13279.C1	PGSC0003DMB000000441	Pot_ch02	99.55	411863	412748	Beta-glucanase	2.45915	2.44517	2.43745	2.40236	2.44328	2.41278	2.44223	2.40453	2.31042	2.3591	2.49772	2.49213	2.35923	2.4579	2.2613	2.45883	2.31693	2.30088	2.4974	2.50457	2.43774	2.39587	2.37107	2.5506	2.49733	2.36245	2.47702	2.3263	2.41219	2.25353	2.57085	2.45318	2.45258	2.41736	2.55565	2.24662	2.32815	2.48125	2.51847	2.50803	2.44789	2.38549
25826	MICRO.728.C2	PGSC0003DMB000000026	Pot_ch03	98.67	524501	523604	F-box-containing protein 1	2.4974	2.92919	2.48503	2.42944	2.53156	2.36697	2.51394	2.51468	2.54268	2.60637	2.90136	2.4786	2.38836	2.56303	2.61441	2.40242	2.55388	2.57262	2.37437	2.37472	2.49748	2.45737	2.41819	2.65104	2.59917	2.333	2.55744	2.38361	2.45392	2.42363	2.43788	2.52752	2.4584	2.45398	2.91142	2.4383	2.37949	2.30664	2.69319	2.57602	2.29839	2.31344
25828	bf_ivrootxx_0049d07.t3m.scf	PGSC0003DMB000000281	Pot_ch08	99.49	202871	203065	Homeobox 2 protein	2.5001	2.55528	2.52752	2.54713	2.44083	2.45267	2.46496	2.46669	2.51012	2.55689	2.55515	2.57977	2.45267	2.47282	2.56809	2.5371	2.52534	2.55081	2.36213	2.47268	2.46638	2.54965	2.50471	2.48141	2.44056	2.48826	2.38057	2.43042	2.46674	2.31672	2.47298	2.53923	2.52427	2.55947	2.64014	2.5076	2.48226	2.46191	2.38799	2.49575	2.4219	2.54101
25829	MICRO.8125.C1	Not Unique	#N/A	99.06	522163	521529	RIN3 (RPM1 INTERACTING PROTEIN 3)	3.09556	3.14824	3.15694	3.17268	3.13216	3.05987	3.09686	3.06409	3.31993	3.13305	3.28256	3.17903	3.17384	3.2574	3.23575	3.20911	3.14455	3.10448	3.18415	3.06126	3.11811	3.03962	3.05008	3.11247	3.19422	3.02493	3.0637	3.06417	3.11012	2.9859	3.15721	3.10179	3.20411	3.19219	3.14057	3.31943	3.14388	3.12133	3.2102	3.09501	3.10732	3.16262
25831	MICRO.4735.C2	PGSC0003DMB000000339	Pot_ch09	92.94	85142	84733	TMV resistance protein N	1.68199	2.19051	1.70365	2.40458	1.72933	2.24037	2.31939	2.42076	2.35778	2.36909	2.37954	1.69254	1.69406	2.23483	1.69829	2.32622	2.37588	2.32701	2.25266	1.72115	1.96472	1.70468	2.29124	2.3603	2.34124	1.7305	2.47327	2.2847	2.27981	2.13527	2.35154	2.0408	2.0166	2.00842	2.27528	1.742	2.35667	2.43767	2.06342	2.301	1.73331	2.33778
25834	MICRO.11127.C1	PGSC0003DMB000000305	SL2.10ch10	100	782419	782009	Magnesium-dependent phosphatase	2.44236	2.50432	2.48167	2.43146	2.36497	2.48535	2.49915	2.44168	2.4523	2.40011	2.42967	2.39482	2.44788	2.3906	2.3724	2.41455	2.44261	2.44034	2.43526	2.40384	2.31309	2.46509	2.48706	2.50856	2.51133	2.46051	2.52808	2.40805	2.46912	2.47014	2.34532	2.38836	2.36236	2.42984	2.40649	2.38387	2.46849	2.42536	2.49023	2.36213	2.4307	2.36464
25838	MICRO.6295.C1	PGSC0003DMB000000647	SL2.10ch10	98.27	179781	179437	Amino acid transporter	2.27424	2.03116	2.15813	2.16618	2.31333	2.23767	2.30893	2.28516	2.18559	2.26823	2.01522	2.4239	2.41462	2.15926	2.00842	2.32927	2.06262	2.49595	2.25585	2.20659	2.21338	2.40167	2.3314	2.17914	2.23701	2.20659	2.1479	2.24802	2.25629	2.26007	2.30701	2.43421	2.26033	2.08817	2.07539	2.22594	2.33727	2.3851	2.04223	2.29858	2.3346	2.42045
25839	MICRO.150.C2	PGSC0003DMB000000008	Pot_ch10	99.08	343273	343598	Histone deacetylase HDT1	3.74964	3.47667	3.646	3.57207	3.65722	3.64775	3.78198	3.64444	3.61862	3.5337	3.56754	3.63239	3.6491	3.68859	3.433	3.63612	3.63373	3.60961	3.74935	3.64171	3.60085	3.69848	3.73069	3.56715	3.72468	3.7257	3.7162	3.75242	3.67752	3.68418	3.51308	3.57279	3.60552	3.51655	3.48916	3.48056	3.51602	3.71887	3.55781	3.57543	3.74543	3.65481
25842	STMCV04TV	PGSC0003DMB000000053	Pot_ch09	99.29	1013459	1013319	A/G-specific adenine glycosylase muty	2.40107	1.99213	2.15442	2.15777	2.27753	2.20622	2.33641	2.33727	1.97404	2.13783	2.03491	2.1271	2.16426	2.04223	2.01533	2.08627	1.96648	2.11457	2.25853	2.21705	2.0636	2.2094	2.30029	2.07553	2.33412	2.1438	2.27585	2.2765	2.12889	2.27896	2.20893	2.24492	2.12218	2.05167	2.07553	2.09397	2.20425	2.24573	2.0164	2.0297	2.27646	2.29839
25846	MICRO.13418.C1	No Significant Hit	#N/A	NA	NA	NA	--	2.58537	2.46283	1.86373	2.62744	2.66132	2.49707	1.88883	1.71044	1.74641	2.59904	1.8288	1.8574	2.4133	1.86647	2.51691	1.85084	1.73252	1.76985	1.72411	1.89247	1.716	1.80192	1.70019	1.73582	1.75052	1.68978	2.65023	1.71168	1.76592	2.45479	2.66964	1.82357	1.687	2.53732	1.72844	2.53716	2.61017	1.84845	1.82843	1.76502	1.73369	1.86068
25847	MICRO.11007.C1	PGSC0003DMB000000073	Pot_ch01	100	1219930	1220175	Conserved gene of unknown function	3.05497	3.02582	3.04984	3.02322	2.99994	2.8554	2.78764	3.01141	3.01016	2.97715	3.16339	3.01016	2.93683	2.93669	3.05274	2.88598	3.1261	3.06593	2.97698	2.98656	3.04028	2.95076	2.94368	2.99401	2.85992	2.85606	3.0001	2.94461	2.96989	2.75148	2.94424	2.90048	2.88621	2.91394	3.13943	3.00648	2.94475	2.96406	2.90552	2.85976	2.82067	2.99599
25848	MICRO.10794.C2	PGSC0003DMB000000300	Pot_ch07	98.78	207658	208477	Arogenate dehydrogenase	2.69467	2.41233	2.43502	2.71117	2.53047	2.66	2.80359	2.62811	2.68998	2.47488	2.54538	2.73171	2.78792	2.68376	2.86754	2.74874	2.7569	2.63746	2.81279	2.89313	2.81176	2.49989	2.47959	2.76406	2.44795	2.43445	2.61182	2.48102	2.68604	2.61107	2.74326	2.62512	2.43871	2.73001	2.68487	2.63365	2.80729	2.52351	2.57369	2.50908	2.66106	2.61569
25851	bf_lbchxxxx_0063b02.t3m.scf	PGSC0003DMB000000171	Pot_ch01	94.87	925558	926239	PLDP1 (PHOSPHOLIPASE D ZETA1); phospholipase D	2.23785	2.13996	2.01918	2.2838	2.24628	2.05492	2.25498	2.1073	2.28087	2.24411	2.39277	2.067	2.1541	2.28256	2.29748	2.05466	2.32418	2.25884	2.04053	2.25698	2.27095	2.22571	2.2241	2.3144	2.03578	2.21906	2.11554	2.22346	2.02063	2.05256	2.29667	2.26823	2.27378	2.24349	2.12247	2.36037	2.24654	2.2768	2.05458	2.28524	2.07437	2.21881
25852	MICRO.7411.C1	PGSC0003DMB000000092	Pot_ch01	98.48	1393916	1394309	Cytidine deaminase	3.17248	3.39589	3.18075	3.32505	3.26416	3.24878	3.17413	3.2687	3.27933	3.29391	3.38373	3.29037	3.19238	3.19104	3.41712	3.14834	3.22422	3.2033	3.19713	3.32218	3.24029	3.1653	3.19256	3.30204	3.19432	3.21332	3.23586	3.14741	3.18027	3.21684	3.25947	3.24521	3.24674	3.27857	3.41888	3.34294	3.22528	3.21362	3.25979	3.29775	3.19181	3.21332
25853	MICRO.10633.C1	PGSC0003DMB000000309	Pot_ch09	97.86	619428	619149	Vacuole membrane protein	2.15229	2.25066	2.25104	2.15138	2.17434	2.22022	2.24977	2.17973	2.19751	2.29994	2.17914	2.25594	2.24322	2.20091	2.2152	2.22174	2.22071	2.29025	2.1859	2.21465	2.36341	2.19751	2.19119	2.27103	2.15197	2.26324	2.17118	2.1572	2.25903	2.20526	2.16263	2.32126	2.24286	2.19285	2.14341	2.21606	2.28859	2.25585	2.30303	2.22993	2.1993	2.25055
25858	bf_arrayxxx_0015g03.t7m.scf	different hits	#N/A	98.03	490188	489732	Gb protein	1.6947	2.7101	2.69651	2.34034	2.37225	2.34796	1.72487	2.63579	2.32834	2.35576	2.35651	1.68199	2.35161	2.39436	2.63526	2.67768	2.37998	2.28521	2.35732	2.712	2.64817	2.67041	2.75535	2.76559	2.58892	1.70961	2.67753	2.69492	2.54935	2.7079	2.45959	2.39885	2.6852	2.30957	2.70113	2.34901	1.67383	2.57602	2.52272	2.52672	2.74797	2.34507
25859	MICRO.15172.C1	PGSC0003DMB000000018	Pot_ch04	93.33	1750559	1750104	3-5 exoribonuclease CSL4	2.68683	2.4124	2.74003	2.8568	2.84604	2.89657	2.56374	2.57873	2.68908	2.5337	2.84491	2.75862	2.6627	2.62968	2.45962	2.59904	2.70038	2.69743	2.90295	2.49242	2.40011	2.53291	2.87627	2.42404	2.61067	2.61764	2.92685	2.92814	2.82212	2.61838	2.76006	2.58804	2.75089	2.39247	2.69958	2.54244	2.82678	2.89363	2.72375	2.73334	2.87093	2.59598
25863	MICRO.1479.C1	PGSC0003DMB000000032	Pot_ch04	99.79	2105932	2105457	MigA	2.56031	2.47993	2.80536	2.39347	2.25061	2.47582	2.26962	2.06042	2.63884	2.4774	2.49334	2.19381	2.59493	2.77474	2.50028	2.46215	2.94062	2.37391	2.59075	2.36546	2.75084	2.55637	2.31873	2.44789	2.46938	2.62861	2.24097	2.46168	2.50505	2.38341	2.15625	2.29333	2.5215	2.53218	2.3906	2.51662	2.24124	2.26682	2.69574	2.37931	2.42882	2.22141
25864	MICRO.830.C1	PGSC0003DMB000000055	Pot_ch03	99.11	842087	841417	Ribosomal protein L27a	5.01345	4.51795	4.75936	4.81367	4.93524	4.82598	5.06485	4.99173	4.60455	4.70956	4.47566	4.78607	4.94815	4.81816	4.51428	4.83428	4.59838	4.70408	4.92366	4.75614	4.63639	4.85923	5.11572	4.70956	4.84737	4.89225	5.01345	5.08155	4.80907	5.11572	4.82598	4.82598	4.74932	4.72819	4.48524	4.65218	4.91446	4.90105	4.70721	4.66604	5.00175	4.97578
25865	POCB864TV	No Significant Hit	#N/A	NA	NA	NA	Sulfate/bicarbonate/oxalate exchanger and transporter sat-1	2.0907	2.52172	2.09713	2.38157	2.09515	2.08014	2.42713	2.3719	2.33791	2.39083	2.15932	2.1464	2.06463	2.41386	2.46938	2.04477	2.10926	2.14563	2.11048	2.00412	2.44216	2.33424	2.11375	2.1807	2.40308	2.39765	2.32622	2.0685	2.06782	2.096	2.06979	2.0876	2.38592	2.09211	2.38382	2.10634	2.20429	2.03086	2.41187	2.45779	2.37301	2.09628
25866	MICRO.7634.C1	PGSC0003DMB000000072	Pot_ch05	97.86	1268257	1268443	Ubiquitin specific protease 12	2.48316	2.50226	2.52969	2.52044	2.53049	2.56517	2.55333	2.54062	2.48306	2.53584	2.53114	2.4798	2.54655	2.51418	2.39531	2.51777	2.43023	2.59106	2.52843	2.48243	2.55183	2.5426	2.57904	2.54766	2.53068	2.50439	2.44279	2.52373	2.52977	2.56031	2.44261	2.5506	2.61026	2.52987	2.4453	2.55371	2.55982	2.5751	2.58642	2.50279	2.56891	2.49048
25872	MICRO.10453.C1	PGSC0003DMB000000280	Pot_ch09	98.28	761158	760752	MAC/Perforin domain containing protein	2.46051	2.62811	2.52546	2.453	2.56454	2.32618	2.3543	2.47444	2.37427	2.37051	2.33553	2.53979	2.74315	2.31344	2.57993	2.46816	2.40817	2.38125	2.27902	2.54815	2.65658	2.50571	2.33826	2.43321	2.39521	2.43212	2.43569	2.34173	2.35721	2.26772	2.31592	2.59752	2.57113	2.54161	2.63005	2.58537	2.42474	2.41483	2.65503	2.38411	2.54044	2.45235
25873	bf_suspxxxx_0025F06.t3m.scf	PGSC0003DMB000000246	Pot_ch06	98.2	454984	455261	TATA binding protein associated factor	2.9531	2.5062	2.62749	2.8241	2.75766	2.70998	2.80365	2.77579	2.61215	2.72618	2.45038	2.73676	2.70262	2.60642	2.48261	2.70803	2.60198	2.70411	2.78784	2.66578	2.63643	2.72774	2.81944	2.61696	2.90901	2.65881	2.68966	2.82833	2.81107	2.73419	2.67376	2.67546	2.79716	2.53311	2.53959	2.52325	2.76121	2.7658	2.57748	2.65349	2.8506	2.74988
25874	MICRO.16170.C1	PGSC0003DMB000000048	Pot_ch08	100	1715926	1716327	Conserved gene of unknown function	3.35322	3.54782	3.24039	3.3019	3.29907	3.30446	3.21745	3.419	3.28	3.34631	3.61664	3.35495	3.17903	3.32458	3.39335	3.34081	3.36855	3.27933	3.28055	3.22182	3.29201	3.30303	3.33568	3.32904	3.34144	3.26288	3.31292	3.34118	3.27367	3.16369	3.32319	3.20886	3.31415	3.23168	3.56892	3.31094	3.26171	3.20451	3.26311	3.33768	3.33729	3.28873
25878	MICRO.464.C1	PGSC0003DMB101000020	Pot_ch02	99.87	2130906	2131684	Catalase isozyme 2	3.42634	3.87542	3.68594	3.59759	3.48354	3.84797	3.53799	3.40569	3.87432	3.80394	4.16612	3.71152	3.79392	3.61278	3.89433	3.6073	3.72892	3.84867	3.63726	3.7162	3.93694	3.68208	3.47544	3.85016	3.46548	3.87963	3.2485	3.38244	3.83129	3.57426	3.57823	3.62032	3.80987	3.89473	3.88776	3.85454	3.6652	3.84207	3.87288	3.84108	3.7092	3.59372
25880	BF_LBCHXXXX_0024G02_T3M.SCF	different hits	#N/A	92.28	62127	62637	--	3.08903	2.66297	2.98274	2.99181	3.17763	3.05545	2.98598	2.58603	2.89156	2.90144	2.81683	2.64454	3.06896	2.7453	2.98858	2.71234	3.04433	2.92823	2.67345	2.74784	2.92859	2.97732	3.03426	2.58933	2.90846	2.99706	2.80597	3.15969	2.86378	2.87271	2.7807	2.90282	2.63615	2.98103	2.63636	2.94857	2.92701	2.68526	2.90253	2.99334	2.72256	2.6348
[truncated: 9,278 more rows]
[truncated: 52 more columns]
