# Supplementary material for: Organ specificity and transcriptional control of metabolic routes revealed by expression QTL profiling of source--sink tissues in a segregating potato population
Source: BMC Plant Biol. 2012 Feb 7;12:17. doi: 10.1186/1471-2229-12-17 (PMC3546430; doi:10.1186/1471-2229-12-17)
Supplement: Additional file 15 — Marker to Genome. [file 1471-2229-12-17-S15.XLSX]

## Sheet: Marker to Genome
Markers	Linkage Group	cM	PGSC Scaffold hit	Expected Chrom nr
PotSNP714	1	0	PGSC0003DMB000000469	Pot_ch01
PotSNP706	1	0.093	--	--
PotSNP842	1	0.093	PGSC0003DMB000000469	Pot_ch01
STM5127	1	1.673	PGSC0003DMB000000172	Pot_ch01
PotSNP72	1	8.484	PGSC0003DMB000000172	Pot_ch01
PotSNP646	1	24.096	PGSC0003DMB000000499	Pot_ch01
POCI_31333	1	43.128	PGSC0003DMB000000015	Pot_ch01
PotSNP488	1	58.64	PGSC0003DMB000000104	Pot_ch01
POCI_13746	1	62.333	PGSC0003DMB000000104	Pot_ch01
PotSNP987	1	68.316	PGSC0003DMB000000068	Pot_ch01
POCI_14083	1	71.943	PGSC0003DMB000000068	Pot_ch01
PotSNP1016	1	78.282	PGSC0003DMB000000284	Pot_ch01
STM5136	1	79.498	PGSC0003DMB000000284	Pot_ch01
PotSNP885	1	81.03	PGSC0003DMB000000284	Pot_ch01
PotSNP951	1	82.723	PGSC0003DMB000000284	Pot_ch01
PotSNP630	1	97.509	PGSC0003DMB102000010	Pot_ch01
PotSNP481	1	98.681	PGSC0003DMB000000363	Pot_ch01
PotSNP870	1	100.458	PGSC0003DMB000000092	Pot_ch01
PotSNP480	1	101.515	PGSC0003DMB000000092	Pot_ch01
PotSNP58	1	104.132	PGSC0003DMB000000092	Pot_ch01
PotSNP97	1	115.718	PGSC0003DMB000000105	Pot_ch01
PotSNP1063	1	119.565	PGSC0003DMB000000136	Pot_ch01
PotSNP115	1	126.146	PGSC0003DMB101000377	Pot_ch01
PotSNP558	1	126.695	PGSC0003DMB000000682	Pot_ch01
PotSNP826	1	134.614	PGSC0003DMB000000290	Pot_ch01
PotSNP1037	1	135.851	PGSC0003DMB000000555	Pot_ch01
Sti053	2	0	PGSC0003DMB000000423	--
PotSNP38	2	4.728	PGSC0003DMB000000085	Pot_ch02
PotSNP39	2	4.728	PGSC0003DMB000000085	Pot_ch02
POCI_26411	2	6.653	PGSC0003DMB000000085	Pot_ch02
POCI_4843	2	6.939	PGSC0003DMB000000732	Pot_ch02
PotSNP910	2	10.7	PGSC0003DMB000000066	Pot_ch02
PotSNP901	2	12.322	PGSC0003DMB000000085	Pot_ch02
PotSNP105	2	16.58	PGSC0003DMB102000060	Pot_ch02
PotSNP441	2	18.067	PGSC0003DMB000000316	Pot_ch02
PotSNP703	2	18.65	PGSC0003DMB102000060	Pot_ch02
PotSNP686	2	21.797	Notunique	--
PotSNP807	2	22.999	PGSC0003DMB000000241	Pot_ch02
PotSNP1	2	24.014	PGSC0003DMB000000241	Pot_ch02
PotSNP986	2	26.042	PGSC0003DMB102000141	Pot_ch02
PotSNP825	2	28.034	PGSC0003DMB000000406	Pot_ch02
PotSNP448	2	31.733	PGSC0003DMB000000265	Pot_ch02
PotSNP18	2	35.467	PGSC0003DMB000000646	Pot_ch02
PotSNP56	2	39.088	PGSC0003DMB102000083	Pot_ch02
SSSIII/HpyF10VI	2	46.032	PGSC0003DMB102000099	Pot_ch02
POCI_35607	2	47.295	PGSC0003DMB000000443	Pot_ch02
PotSNP912	2	48.346	PGSC0003DMB000000590	Pot_ch02
PotSNP14	2	48.723	PGSC0003DMB102000083	Pot_ch02
PotSNP679	2	49.361	PGSC0003DMB102000083	Pot_ch02
PotSNP133	2	52.905	PGSC0003DMB102000099	Pot_ch02
PotSNP119	2	55.606	PGSC0003DMB101000020	Pot_ch02
PotSNP401	2	58.299	PGSC0003DMB101000020	Pot_ch02
POCI_34681	2	60.561	PGSC0003DMB000000443	Pot_ch02
PotSNP798	2	61.181	PGSC0003DMB101000020	Pot_ch02
PotSNP128	2	62.619	PGSC0003DMB101000020	Pot_ch02
POCI_9812	2	67.466	PGSC0003DMB102000423	Pot_ch02
PotSNP108	2	73.702	PGSC0003DMB000000441	Pot_ch02
POCI_38201	2	80.276	PGSC0003DMB000000004	Pot_ch02
PotSNP1111	2	80.288	PGSC0003DMB000000004	Pot_ch02
SSSII-HinIII350	2	87.218	PGSC0003DMB000000004	Pot_ch02
PotSNP82	2	87.757	PGSC0003DMB000000004	Pot_ch02
PotSNP147	2	88.409	PGSC0003DMB000000004	Pot_ch02
PotSNP838	2	89.669	PGSC0003DMB000000004	Pot_ch02
PotSNP567	2	92.241	PGSC0003DMB000000004	Pot_ch02
Sti060	3	0	PGSC0003DMB000000040	Pot_ch03
PotSNP467	3	7.619	PGSC0003DMB000000040	Pot_ch03
PotSNP1102	3	8.609	PGSC0003DMB000000040	Pot_ch03
PotSNP541	3	9.628	PGSC0003DMB000000040	Pot_ch03
PotSNP519	3	10.357	PGSC0003DMB000000040	Pot_ch03
PotSNP796	3	10.357	PGSC0003DMB000000040	Pot_ch03
PotSNP653	3	11.203	PGSC0003DMB000000040	Pot_ch03
PotSNP148	3	11.594	PGSC0003DMB000000040	Pot_ch03
PotSNP785	3	11.635	PGSC0003DMB000000040	Pot_ch03
PotSNP1046	3	13.758	PGSC0003DMB000000040	Pot_ch03
PotSNP19	3	15.079	PGSC0003DMB000000040	Pot_ch03
PotSNP954	3	15.079	PGSC0003DMB000000040	Pot_ch03
PotSNP1141	3	21.586	PGSC0003DMB000000026	Pot_ch03
PotSNP163	3	21.865	PGSC0003DMB000000026	Pot_ch03
PotSNP35	3	24.885	PGSC0003DMB000000026	Pot_ch03
PotSNP505	3	25.336	PGSC0003DMB000000026	Pot_ch03
PotSNP68	3	26.079	PGSC0003DMB000000026	Pot_ch03
PotSNP571	3	26.326	PGSC0003DMB000000026	Pot_ch03
PotSNP417	3	27.34	PGSC0003DMB000000026	Pot_ch03
PotSNP95	3	29.262	PGSC0003DMB000000026	Pot_ch03
PotSNP809	3	33.901	PGSC0003DMB000000026	Pot_ch03
PotSNP37M	3	40.129	PGSC0003DMB000000062	Pot_ch03
PotSNP650	3	74.007	PGSC0003DMB000000127	Pot_ch03
PotSNP1074	3	75.97	PGSC0003DMB000000093	Pot_ch03
PotSNP55	3	76.565	PGSC0003DMB102000042	Pot_ch03
PotSNP533	3	77.706	PGSC0003DMB102000042	Pot_ch03
PotSNP502	3	78.543	PGSC0003DMB000000126	Pot_ch03
bch	3	80.814	PGSC0003DMB000000159	Pot_ch03
PotSNP1001	3	81.444	PGSC0003DMB000000400	Pot_ch03
PotSNP75	3	81.834	PGSC0003DMB000000159	Pot_ch03
Sti013-B	3	82.504	PGSC0003DMB000000159	Pot_ch03
Sti013-D	3	82.504	PGSC0003DMB000000159	Pot_ch03
PotSNP87	3	84.344	PGSC0003DMB000000154	Pot_ch03
PotSNP887	3	85.526	PGSC0003DMB000000271	Pot_ch03
StPho1a-MspI540	3	86.448	PGSC0003DMB000001703	--
E39/M60-13e3	3	88.561	--	--
PotSNP985	3	91.046	PGSC0003DMB000000214	Pot_ch03
PotSNP755	3	94.615	PGSC0003DMB000000219	Pot_ch03
PotSNP644	3	98.167	PGSC0003DMB000000268	Pot_ch03
PotSNP906	3	98.178	--	--
m17361.c1	3	105.145	PGSC0003DMB000000059	--
PotSNP857	4	0	PGSC0003DMB000000330	Pot_ch04
POCI_21514	4	14.059	PGSC0003DMB000000296	Pot_ch04
PotSNP151	4	17.321	PGSC0003DMB000000330	Pot_ch04
POCI_12011	4	19.711	PGSC0003DMB000000086	Pot_ch04
PotSNP1072	4	21.527	PGSC0003DMB000000355	Pot_ch04
PotSNP139	4	21.723	PGSC0003DMB000000577	Pot_ch04
POCI_37800	4	22.799	PGSC0003DMB000000719	--
PotSNP1050	4	26.517	PGSC0003DMB000000249	Pot_ch04
PotSNP1112	4	28.499	PGSC0003DMB000000466	Pot_ch09
POCI_41586	4	30.006	PGSC0003DMB000000018	Pot_ch04
PotSNP683	4	32.054	PGSC0003DMB000000249	Pot_ch04
PotSNP745P	4	32.054	PGSC0003DMB000000086	Pot_ch04
PotSNP1125	4	47.211	PGSC0003DMB000000704	Pot_ch04
PotSNP61	4	47.211	PGSC0003DMB000000213	Pot_ch04
PotSNP815	4	51.589	PGSC0003DMB000000234	Pot_ch04
PotSNP566	4	53.715	PGSC0003DMB000000420	Pot_ch04
POCI_38496	4	54.028	PGSC0003DMB000000892	Pot_ch04
POCI_37858	4	58.127	PGSC0003DMB000000164	Pot_ch04
PotSNP88	4	58.941	PGSC0003DMB000000164	Pot_ch04
POCI_39878	4	63.233	NoSignificantHit	--
PotSNP569	4	63.863	PGSC0003DMB101000002	Pot_ch04
PotSNP51	4	66.23	not unique	--
PotSNP1117	4	67.573	PGSC0003DMB000000519	Pot_ch04
PotSNP822	4	75.557	PGSC0003DMB000000784	Pot_ch04
PotSNP1023	4	76.843	PGSC0003DMB000000184	Pot_ch04
POCI_13631	4	77.813	NoSignificantHit	--
POCI_24329	4	82.511	PGSC0003DMB000000633	Pot_ch04
PotSNP127	4	85.052	PGSC0003DMB101000381	Pot_ch04
Sti001-B	4	85.662	PGSC0003DMB000000184	Pot_ch04
POCI_4534	4	86.81	PGSC0003DMB000000633	Pot_ch04
PotSNP1007	4	87.656	PGSC0003DMB000000184	Pot_ch04
PotSNP878	4	93.697	PGSC0003DMB000000032	Pot_ch04
POCI_3749	4	96.367	PGSC0003DMB000000032	Pot_ch04
PotSNP928	4	97.997	PGSC0003DMB000000032	Pot_ch04
PotSNP844	4	103.378	PGSC0003DMB000000032	Pot_ch04
StPho1b	5	0	PGSC0003DMB000000103	Pot_ch05
PotSNP573	5	3.4	PGSC0003DMB000000103	Pot_ch05
POCI_32518	5	5.878	PGSC0003DMB000000410	Pot_ch05
PotSNP530	5	9.943	PGSC0003DMB000000410	Pot_ch05
Sti032	5	18.419	PGSC0003DMB101000191	--
PBSQ	5	18.94	PGSC0003DMB101000192	Pot_ch05
Mando	5	20.149	PGSC0003DMB101000192	Pot_ch05
PotSNP702	5	20.705	PGSC0003DMB101000192	Pot_ch05
PotSNP125	5	23.662	PGSC0003DMB000000243	Pot_ch05
PotSNP697	5	32.125	PGSC0003DMB000000540	Pot_ch05
PotSNP1144	5	36.027	PGSC0003DMB000000248	Pot_ch05
E32M61-32c5	5	38.908	--	--
R1	5	40.341	PGSC0003DMB000000248	Pot_ch05
PotSNP1143	5	42.384	PGSC0003DMB000000248	Pot_ch05
PotSNP90	5	42.852	PGSC0003DMB000000003	Pot_ch05
PotSNP621	5	44.325	PGSC0003DMB102000027	Pot_ch05
CEMyb_t10	5	44.837	--	--
E39/M60-10e5	5	48.269	--	--
E39/M60-27e5	5	48.808	--	--
Wrky_H17	5	48.926	--	--
PotSNP899	5	51.478	PGSC0003DMB000000003	Pot_ch05
POCI_17080	5	51.508	PGSC0003DMB000000003	Pot_ch05
E45M60-16e5	5	53.344	--	--
E39/M60-15c5	5	54.855	--	--
E32M61-29c5	5	57.206	--	--
E45M60-19c5	5	59.325	--	--
PDVsg_R12	5	63.878	--	--
POCI_23630	6	0	PGSC0003DMB000000150	Pot_ch06
PotSNP150	6	8.652	PGSC0003DMB101000128	Pot_ch06
PotSNP81	6	9.322	PGSC0003DMB000000091	Pot_ch06
POCI_38411	6	9.596	PGSC0003DMB000000345	Pot_ch06
PotSNP934	6	10.657	PGSC0003DMB101000128	Pot_ch06
PotSNP813	6	12.005	PGSC0003DMB000000345	Pot_ch06
PotSNP103	6	13.07	PGSC0003DMB000000087	Pot_ch06
PotSNP160	6	20.702	PGSC0003DMB000000180	Pot_ch06
PotSNP758	6	26.29	PGSC0003DMB000000550	Pot_ch06
PotSNP26	6	27.479	PGSC0003DMB000000246	Pot_ch06
POCI_2105	6	35.582	PGSC0003DMB000000215	Pot_ch06
POCI_22257	6	44.02	PGSC0003DMB000000726	Pot_ch06
POCI_9120	6	49.405	PGSC0003DMB000000726	Pot_ch06
PotSNP779	6	49.622	PGSC0003DMB000000772	SL2.10ch06
PotSNP963	6	56.41	PGSC0003DMB000000461	Pot_ch06
POCI_1174	6	59.998	NoSignificantHit	--
PotSNP699	6	68.436	PGSC0003DMB000000125	Pot_ch06
POCI_29957	6	71.34	PGSC0003DMB000000315	Pot_ch06
PotSNP129	6	74.342	PGSC0003DMB000000432	Pot_ch06
PotSNP1048	6	83.75	--	--
POCI_4263	6	87.475	PGSC0003DMB000000052	Pot_ch06
POCI_25380	6	88.805	PGSC0003DMB102000208	Pot_ch06
PotSNP970	6	90.387	PGSC0003DMB102000208	Pot_ch06
POCI_20749	6	92.371	PGSC0003DMB000000052	Pot_ch06
PotSNP1003	6	96.718	PGSC0003DMB000000584	Pot_ch06
POCI_5888	6	97.806	PGSC0003DMB000000504	Pot_ch06
PotSNP1052	7	0	PGSC0003DMB000000076	Pot_ch07
STM3009	7	0.694	PGSC0003DMB000000076	Pot_ch07
PotSNP124	7	7.477	PGSC0003DMB000000076	Pot_ch07
POCI_32241	7	10.749	NotUnique	--
POCI_28779	7	16.112	PGSC0003DMB000000076	Pot_ch07
POCI_34035	7	16.346	PGSC0003DMB000000076	Pot_ch07
POCI_8769	7	19.693	PGSC0003DMB000000591	Pot_ch07
PotSNP489	7	21.74	PGSC0003DMB000000076	Pot_ch07
PotSNP543	7	21.977	PGSC0003DMB000000302	Pot_ch07
POCI_29340	7	22.607	PGSC0003DMB000000302	Pot_ch07
PotSNP130	7	24.211	PGSC0003DMB000000096	Pot_ch07
PotSNP60	7	25.26	PGSC0003DMB000000096	Pot_ch07
POCI_8084	7	26.876	PGSC0003DMB000000096	Pot_ch07
POCI_13809	7	27.811	PGSC0003DMB000000096	Pot_ch07
AGPasB	7	31.297	PGSC0003DMB000000666	Pot_ch07
PotSNP13	7	37.854	PGSC0003DMB000000957	SL2.10ch07
PotSNP6	7	38.469	PGSC0003DMB000000102	Pot_ch07
PotSNP638	7	49.832	PGSC0003DMB000000733	SL2.10ch07
PotSNP141	7	60.982	PGSC0003DMB000000262	Pot_ch07
PotSNP126	7	66.639	PGSC0003DMB000000157	Pot_ch07
PotSNP721	7	67.954	PGSC0003DMB000000047	Pot_ch07
PotSNP712	7	72.788	PGSC0003DMB101000282	Pot_ch07
POCI_5897	7	77.085	PGSC0003DMB000000403	Pot_ch07
PotSNP138	7	80.103	PGSC0003DMB000000272	Pot_ch07
PotSNP730	7	82.314	PGSC0003DMB000000613	Pot_ch07
POCI_23117	7	84.671	--	--
POCI_38823	7	86.13	PGSC0003DMB000000300	Pot_ch07
POCI_40826	7	90.153	PGSC0003DMB000000047	Pot_ch07
POCI_23437	7	95.594	PGSC0003DMB000000047	Pot_ch07
PotSNP827	7	101.378	PGSC0003DMB000000047	Pot_ch07
PotSNP104	8	0	PGSC0003DMB000000162	Pot_ch08
PotSNP749	8	6.664	PGSC0003DMB000000147	Pot_ch08
PotSNP821	8	8.334	PGSC0003DMB000000147	Pot_ch08
PotSNP1122	8	11.407	PGSC0003DMB000000081	Pot_ch08
PotSNP637	8	13.407	PGSC0003DMB000000135	Pot_ch08
PotSNP700	8	19.053	PGSC0003DMB000000847	Pot_ch08
POCI_6138	8	23.954	PGSC0003DMB000000225	Pot_ch08
PotSNP155	8	26.709	PGSC0003DMB000000535	Pot_ch08
StI027	8	29.326	PGSC0003DMB000000191	Pot_ch08
PotSNP46M	8	32.236	PGSC0003DMB000000303	Pot_ch08
PotSNP89	8	36.896	PGSC0003DMB000000144	Pot_ch08
PotSNP1100	8	43.943	PGSC0003DMB000000274	Pot_ch08
STM1024	8	45.944	PGSC0003DMB000000292	Pot_ch08
POCI_38330	8	53.849	PGSC0003DMB000000494	Pot_ch08
POCI_6086	8	59.212	PGSC0003DMB000000201	Pot_ch08
PotSNP12	8	67.825	PGSC0003DMB000000445	Pot_ch08
PotSNP116	8	72.562	PGSC0003DMB000000281	Pot_ch08
PotSNP1067	8	75.078	PGSC0003DMB000000048	Pot_ch08
PotSNP504	8	80.71	PGSC0003DMB000000048	Pot_ch08
PotSNP2	8	81.089	PGSC0003DMB000000048	Pot_ch08
PotSNP33	8	90.288	PGSC0003DMB000000048	Pot_ch08
PotSNP102	9	0	PGSC0003DMB000000409	Pot_ch09
StUCP	9	2.362	PGSC0003DMB000000409	Pot_ch09
PotSNP1118	9	3.602	PGSC0003DMB000000409	Pot_ch09
POCI_28285	9	11.439	NoSignificantHit	--
InvGF	9	12.918	--	--
STM3012	9	16.885	PGSC0003DMB000000021	Pot_ch09
PotSNP587	9	26.68	PGSC0003DMB000000371	Pot_ch09
PotSNP70	9	29.736	PGSC0003DMB000000177	Pot_ch09
PotSNP1082	9	35.817	PGSC0003DMB000000110	Pot_ch09
POCI_20946	9	42.447	--	--
PotSNP80	9	48.665	PGSC0003DMB000000110	Pot_ch09
PotSNP872	9	51.894	PGSC0003DMB000000603	Pot_ch09
PotSNP594	9	59.142	PGSC0003DMB000000309	Pot_ch09
PotSNP159	9	59.237	PGSC0003DMB000000309	Pot_ch09
PotSNP958	9	59.89	PGSC0003DMB000000309	Pot_ch09
PotSNP16	9	60.344	PGSC0003DMB000000309	Pot_ch09
PotSNP17	9	62.046	PGSC0003DMB000000309	Pot_ch09
POCI_20886	9	66.631	PGSC0003DMB000000439	Pot_ch09
PotSNP153	9	70.053	PGSC0003DMB000000174	Pot_ch09
POCI_32433	10	0	PGSC0003DMB000000149	Pot_ch10
E32M61-21	10	5.517	--	--
E45M60-31e10	10	8.253	--	--
PotSNP71	10	8.291	PGSC0003DMB000000673	Pot_ch10
STM0051	10	14.291	PGSC0003DMB000000007	Pot_ch10
PotSNP27	10	19.062	PGSC0003DMB000000336	Pot_ch10
PotSNP145	10	23.256	PGSC0003DMB000000446	Pot_ch10
PotSNP76	10	26.864	PGSC0003DMB000000821	SL2.10ch10
PotSNP142	10	27.859	PGSC0003DMB000000446	Pot_ch10
PotSNP77	10	29.985	PGSC0003DMB000000821	SL2.10ch10
PotSNP53	10	37.114	PGSC0003DMB000000008	Pot_ch10
StLin6	10	37.923	PGSC0003DMB000000008	Pot_ch10
PotSNP122	10	38.633	PGSC0003DMB000000008	Pot_ch10
PotSNP84	10	41.821	PGSC0003DMB000000129	Pot_ch10
PotSNP152	10	42.474	PGSC0003DMB000000129	Pot_ch10
POCI_11224	10	44.379	PGSC0003DMB000000008	Pot_ch10
PotSNP111	10	48.953	PGSC0003DMB000000129	Pot_ch10
PotSNP110	10	52.759	PGSC0003DMB000000506	Pot_ch10
PotSNP689	11	0	PGSC0003DMB000000433	Pot_ch11
PotSNP756	11	3.474	PGSC0003DMB000000529	SL2.10ch11
PotSNP746	11	4.255	PGSC0003DMB000000433	Pot_ch11
POCI_22631	11	4.776	PGSC0003DMB000000017	Pot_ch11
POCI_30404	11	6.938	PGSC0003DMB000000433	Pot_ch11
POCI_5901	11	7.997	PGSC0003DMB000000433	Pot_ch11
StI046-A	11	8.043	PGSC0003DMB000000017	Pot_ch11
StI046-E	11	8.043	PGSC0003DMB000000017	Pot_ch11
PotSNP1035	11	10.995	PGSC0003DMB000000017	Pot_ch11
POCI_17749	11	12.429	PGSC0003DMB000000017	Pot_ch11
PotSNP580	11	12.851	PGSC0003DMB000000017	Pot_ch11
PotSNP109	11	21.556	PGSC0003DMB000000101	Pot_ch11
PotSNP149	11	22.373	PGSC0003DMB000000101	Pot_ch11
PotSNP950	11	27.633	PGSC0003DMB000000101	Pot_ch11
PotSNP983	11	35.331	PGSC0003DMB000000101	Pot_ch11
PotSNP982	11	42.403	PGSC0003DMB000000168	Pot_ch11
PotSNP667	11	42.487	PGSC0003DMB000000217	Pot_ch11
POCI_39032	11	42.778	NoSignificantHit	--
PotSNP118	11	44.023	PGSC0003DMB000000119	Pot_ch11
PotSNP773	11	44.095	PGSC0003DMB000000119	Pot_ch11
PotSNP23	11	61.332	PGSC0003DMB000000131	Pot_ch11
PotSNP913	11	64.291	PGSC0003DMB000000745	SL2.10ch11
POCI_41850	11	71.039	PGSC0003DMB000000365	Pot_ch11
PotSNP624	11	71.534	PGSC0003DMB000000324	Pot_ch11
PotSNP100	11	75.926	PGSC0003DMB000000152	Pot_ch11
PotSNP559	11	76.412	PGSC0003DMB000000152	Pot_ch11
PotSNP676	11	80.801	PGSC0003DMB000000148	Pot_ch11
POCI_20790	11	81.702	PGSC0003DMB000000973	--
UGPase-HpyCH4IV210	11	83.819	PGSC0003DMB000000148	Pot_ch11
PotSNP766	11	86.398	PGSC0003DMB000000148	Pot_ch11
PotSNP586	11	89.209	PGSC0003DMB000000148	Pot_ch11
PotSNP137	12	0	PGSC0003DMB000000314	Pot_ch12
PotSNP158	12	5.558	PGSC0003DMB000000114	Pot_ch12
PotSNP63	12	9.969	PGSC0003DMB000000114	Pot_ch12
PotSNP140	12	10.139	PGSC0003DMB000000114	Pot_ch12
PotSNP11	12	10.345	PGSC0003DMB000000114	Pot_ch12
PotSNP117	12	14.502	PGSC0003DMB000000034	Pot_ch12
PotSNP716	12	14.833	PGSC0003DMB000000034	Pot_ch12
PotSNP996	12	14.833	PGSC0003DMB000000034	Pot_ch12
PotSNP848	12	15.554	PGSC0003DMB000000034	Pot_ch12
PotSNP750	12	16.314	PGSC0003DMB000000034	Pot_ch12
POCI_12629	12	29.555	PGSC0003DMB000000314	Pot_ch12
PotSNP45	12	30.652	PGSC0003DMB000000376	Pot_ch12
PotSNP1064	12	35.065	PGSC0003DMB000000297	Pot_ch12
PotSNP121	12	37.623	PGSC0003DMB000000074	Pot_ch12
PotSNP1091P	12	38.374	PGSC0003DMB000000097	Pot_ch12
POCI_28127	12	40.741	NoSignificantHit	--
PotSNP1043	12	44.856	PGSC0003DMB000000440	Pot_ch12
PotSNP598	12	45.035	PGSC0003DMB000000802	SL2.10ch12
POCI_26932	12	48.473	PGSC0003DMB000000842	Pot_ch12
POCI_12614	12	48.631	PGSC0003DMB000000065	Pot_ch12
POCI_19044	12	52.706	PGSC0003DMB000000056	Pot_ch12
PotSNP909	12	57.051	PGSC0003DMB000000155	Pot_ch12
POCI_32675	12	60.96	NoSignificantHit	--
PotSNP967	12	69.088	PGSC0003DMB101000063	Pot_ch12
POCI_30152	12	73.363	NoSignificantHit	--
PotSNP1069	12	75.28	PGSC0003DMB000000155	Pot_ch12
POCI_40675	12	81.973	--	--
POCI_36465	12	84.023	PGSC0003DMB000000116	Pot_ch12
PotSNP52	12	89.507	PGSC0003DMB000000283	Pot_ch12
PotSNP66	12	95.085	PGSC0003DMB000000116	Pot_ch12
