# Supplementary material for: Organ specificity and transcriptional control of metabolic routes revealed by expression QTL profiling of source--sink tissues in a segregating potato population
Source: BMC Plant Biol. 2012 Feb 7;12:17. doi: 10.1186/1471-2229-12-17 (PMC3546430; doi:10.1186/1471-2229-12-17)
Supplement: Additional file 16 — 4x44k 015425 POCI annotation. [file 1471-2229-12-17-S16.XLSX]

## Sheet: Info
Dear User:
In this file you can find the blast results of the potato POCI unigene set
used to design the POCI oligo microarray (Kloosterman et al, 2008),
against the potato genome v3.2.
Please be aware that this is not a final version of the potato
genome sequence and assigned scaffolds may still be re-annotated other chromosome,
split, added, or merged.
Assignement of unigenes to scaffold position is sequence homology based
>90% and minimal size for a unique best hit. In cases of multiple best hits, no assignment was made
The POCI array can be ordered through agilent e-array system - published designs
solanum tuberosum.
https://earray.chem.agilent.com/earray/PublishDesignLogin.do?eArrayAction=showPreviewForLogin&publishdesignid=PD408321788
Sequences can be downloaded here

## Sheet: 4x44k 015425 POCI annotation + 
FeatureNum	Gene ID	ProbeName	Description blastX	BlastX tophit	BINCODE	GO CLASS	PGSC Scaffold hit	Expected Chrom nr	%identity (unigene against genome)	Start (scaffold pos)	Stop (scaffold pos)	Function	Type	Method
12	MICRO.15041.C1	MICRO.15041.C1_864	circadian clock coupling factor ZGT [Nicotiana tabacum]	AAK56924	35.1	not assigned.no ontology	PGSC0003DMB000000207	Pot_ch09	98.35	332249	332976	Circadian clock coupling factor ZGT	mRNA	GLEAN
13	MICRO.215.C4	MICRO.215.C4_1149	Ser/Thr specific protein phosphatase 2A B regulatory subunit beta isoform [Medicago sativa subsp. x varia]	AAG29596	29.4	protein.postranslational modification	PGSC0003DMB000000040	Pot_ch03	99.53	1508052	1508262	Ser/Thr specific protein phosphatase 2A B regulatory subunit beta isoform	mRNA	Cufflinks
14	bf_arrayxxx_0078h06.t3m.scf	bf_arrayxxx_0078h06.t3m.scf_597	NA	NA	35.2	not assigned.unknown	No Significant Hit	#N/A	NA	NA	NA	Dimethylaniline monooxygenase	mRNA	Cufflinks
15	bf_mxlfxxxx_0074h03.t3m.scf	bf_mxlfxxxx_0074h03.t3m.scf_50	NA	NA	35.2	not assigned.unknown	PGSC0003DMB000000039	Pot_ch03	NA	NA	NA	--	--	--
16	cSTA24A5TH	cSTA24A5TH_24	ATATH13 [Arabidopsis thaliana]	NP_201299	35.1.1	not assigned.no ontology.ABC1 family protein	PGSC0003DMB000000181	Pot_ch04	97.56	1060267	1060145	ABC transporter	mRNA	Cufflinks
17	BF_TUBSXXXX_0057H09_T3M.SCF	BF_TUBSXXXX_0057H09_T3M.SCF_283	NA	NA	35.2	not assigned.unknown	PGSC0003DMB000000144	Pot_ch08	98.26	929932	929589	--	--	--
18	bf_arrayxxx_0060e11.t7m.scf	bf_arrayxxx_0060e11.t7m.scf_201	NA	NA	35.2	not assigned.unknown	PGSC0003DMB000000375	SL2.10ch01	97.14	349256	349188	Humj1	mRNA	Cufflinks
19	MICRO.2526.C3	MICRO.2526.C3_401	1,3-beta-glucan glucanohydrolase [Solanum tuberosum]	AAC19114	26.04	misc.beta 1,3 glucan hydrolases	PGSC0003DMB000000269	Pot_ch01	96.37	50585	51822	Glucan endo-1,3-beta-glucosidase, basic isoform 2	mRNA	Cufflinks
20	MICRO.16403.C1	MICRO.16403.C1_351	Zinc finger, DHP-type [Medicago truncatula]	ABO79766	27.3.99	RNA.regulation of transcription.unclassified	PGSC0003DMB000000073	Pot_ch01	100	1964848	1965269	Pentatricopeptide repeat-containing protein	mRNA	Cufflinks
21	POADY25TV	POADY25TV_619	mitochondrial carrier-like protein [Solanum tuberosum]	ABC01898	34.9	transport.metabolite transporters at the mitochondrial membrane	PGSC0003DMB000000048	Pot_ch08	100	1202693	1203040	Grave disease carrier protein	mRNA	Cufflinks
22	MICRO.804.C1	MICRO.804.C1_1507	AKIN gamma [Medicago truncatula]	AAO61674	35.1	not assigned.no ontology	PGSC0003DMB000000127	Pot_ch03	98.95	630154	629773	AMP-activated protein kinase, gamma regulatory subunit	mRNA	Cufflinks
23	MICRO.9968.C1	MICRO.9968.C1_798	ATP binding / kinase/ protein serine/threonine kinase [Arabidopsis thaliana]	NP_198561	30.2.8.1	signalling.receptor kinases.leucine rich repeat VIII.1	Not Unique	#N/A	99.38	NA	NA	Gag-pol polyprotein	mRNA	Cufflinks
24	bf_lbchxxxx_0061f09.t3m.scf	bf_lbchxxxx_0061f09.t3m.scf_371	NA	NA	35.2	not assigned.unknown	No Significant Hit	#N/A	NA	NA	NA	Ulp1 protease family, C-terminal catalytic domain containing protein	mRNA	Cufflinks
25	TBSK03849FA09.t3m.scf	TBSK03849FA09.t3m.scf_109	NA	NA	35.2	not assigned.unknown	PGSC0003DMB000000087	Pot_ch06	92.4	271534	271697	60S ribosomal protein L9	mRNA	Cufflinks
26	TBSK02197FH01.t3m.scf	TBSK02197FH01.t3m.scf_475	NA	NA	35.2	not assigned.unknown	PGSC0003DMB000000102	Pot_ch07	96.9	201035	201292	Gene of unknown function	mRNA	GLEAN
27	STMDF77TH	STMDF77TH_657	TKI1; DNA binding / transcription factor [Arabidopsis thaliana]	NP_850273	27.3.25	RNA.regulation of transcription.MYB domain transcription factor family	PGSC0003DMB000000177	Pot_ch09	99.17	435328	435089	DNA binding protein	mRNA	Cufflinks
28	MICRO.14232.C1	MICRO.14232.C1_435	ribosomal protein P1 isoform 1 [Homo sapiens]	NP_000994	35.2	not assigned.unknown	No Significant Hit	#N/A	NA	NA	NA	Conserved gene of unknown function	mRNA	Cufflinks
29	MICRO.7557.C2	MICRO.7557.C2_1153	SPL7 (SQUAMOSA PROMOTER BINDING PROTEIN-LIKE 7); DNA binding / transcription factor [Arabidopsis thaliana]	NP_850850	27.3.28	RNA.regulation of transcription.SBP,Squamosa promoter binding protein family	PGSC0003DMB000000239	Pot_ch01	99.79	985020	985499	Squamosa promoter-binding protein	mRNA	Cufflinks
30	MICRO.331.C32	MICRO.331.C32_205	NA	NA	35.2	not assigned.unknown	PGSC0003DMB000000227	Pot_ch06	96.48	36653	37220	--	--	--
31	STMJI40TH	STMJI40TH_399	NA	NA	35.2	not assigned.unknown	PGSC0003DMB000000035	Pot_ch01	96.77	302682	302960	AMP-activated protein kinase, gamma regulatory subunit	mRNA	Cufflinks
33	MICRO.1880.C1	MICRO.1880.C1_1161	TGB12K interacting protein 3 [Nicotiana tabacum]	AAO91862	27.3.39	RNA.regulation of transcription.AtSR Transcription Factor family	PGSC0003DMB000000028	Pot_ch10	100	266832	266518	TGB12K interacting protein 3	mRNA	Cufflinks
34	bf_suspxxxx_0040g01.t3m.scf	bf_suspxxxx_0040g01.t3m.scf_607	hypothetical protein [Arabidopsis thaliana]	BAE99907	35.1	not assigned.no ontology	PGSC0003DMB000000001	Pot_ch01	100	4089090	4088919	Serologically defined colon cancer antigen 1 isoform 5	mRNA	Cufflinks
35	MICRO.14560.C1	MICRO.14560.C1_760	NA	NA	35.2	not assigned.unknown	PGSC0003DMB000000672	Pot_ch01	91.86	109643	109814	--	--	--
36	MICRO.8798.C1	MICRO.8798.C1_692	DNA binding / transcription factor [Arabidopsis thaliana]	NP_195372	27.3.06	RNA.regulation of transcription.bHLH,Basic Helix-Loop-Helix family	PGSC0003DMB000000085	Pot_ch02	92.6	1566045	1566472	Basic helix-loop-helix protein BHLH7	mRNA	Cufflinks
37	bf_mxflxxxx_0051d02.t3m.scf	bf_mxflxxxx_0051d02.t3m.scf_530	NA	NA	35.2	not assigned.unknown	PGSC0003DMB000000127	Pot_ch03	95.1	991069	991433	Conserved gene of unknown function	mRNA	Cufflinks
38	MICRO.8319.C1	MICRO.8319.C1_640	NA	NA	35.2	not assigned.unknown	Not Unique	#N/A	91.41	NA	NA	Gene of unknown function	noncoding_transcript	Cufflinks
39	MICRO.979.C1	MICRO.979.C1_1009	Os03g0831900 [Oryza sativa (japonica cultivar-group)]	NP_001051798	35.2	not assigned.unknown	PGSC0003DMB101000060	Pot_ch01	96.35	1195882	1196155	Zinc finger protein	mRNA	Cufflinks
40	STMGB25TV	STMGB25TV_503	NA	NA	35.2	not assigned.unknown	PGSC0003DMB000000058	Pot_ch07	97.07	1143083	1142845	Conserved gene of unknown function	mRNA	Cufflinks
41	MICRO.208.C1	MICRO.208.C1_289	Os12g0173300 [Oryza sativa (japonica cultivar-group)]	NP_001066282	35.2	not assigned.unknown	PGSC0003DMB000000296	Pot_ch04	94.35	346755	347272	Transcription factor TCP7	noncoding_transcript	Cufflinks
42	MICRO.10145.C1	MICRO.10145.C1_876	unknown protein [Arabidopsis thaliana]	NP_175528	29.3.99	protein.targeting.unknown	PGSC0003DMB000000400	Pot_ch03	99.15	70078	69725	Component of TRAPP complex	mRNA	Cufflinks
43	BF_LBCHXXXX_0050D11_T3M.SCF	BF_LBCHXXXX_0050D11_T3M.SCF_213	NA	NA	35.2	not assigned.unknown	PGSC0003DMB000000249	Pot_ch04	98.18	765917	766191	PNCBP	mRNA	Cufflinks
44	MICRO.12717.C1	MICRO.12717.C1_750	ATP binding / protein kinase/ protein serine/threonine kinase/ protein-tyrosine kinase [Arabidopsis thaliana]	NP_201198	30.2.11	signalling.receptor kinases.leucine rich repeat XI	PGSC0003DMB102000020	Pot_ch09	99.27	651678	652503	BRASSINOSTEROID INSENSITIVE 1	mRNA	Cufflinks
46	bf_mxflxxxx_0011c07.t3m.scf	bf_mxflxxxx_0011c07.t3m.scf_744	NA	NA	35.2	not assigned.unknown	PGSC0003DMB000000154	Pot_ch03	91.51	1358451	1358036	--	--	--
47	MICRO.2384.C1	MICRO.2384.C1_945	KUP-related potassium transporter [Lotus corniculatus var. japonicus]	AAR13240	34.15	transport.potassium	Not Unique	#N/A	98.04	NA	NA	Potassium transporter	mRNA	Cufflinks
48	SDBN001L18u.scf	SDBN001L18u.scf_418	NA	NA	35.2	not assigned.unknown	PGSC0003DMB000000189	Pot_ch04	99.58	659658	659181	Hero resistance protein 1 homologue	mRNA	GLEAN
49	MICRO.4263.C3	MICRO.4263.C3_1081	NA	NA	35.2	not assigned.unknown	PGSC0003DMB000000110	Pot_ch09	99.59	1112609	1111877	DNA binding protein	mRNA	Cufflinks
50	cSTA5G21TH	cSTA5G21TH_538	NA	NA	35.2	not assigned.unknown	PGSC0003DMB000000379	Pot_ch10	99.5	504468	505065	Conserved gene of unknown function	mRNA	Cufflinks
51	MICRO.16256.C2	MICRO.16256.C2_796	unknown protein [Arabidopsis thaliana]	NP_198873	35.1	not assigned.no ontology	PGSC0003DMB000000004	Pot_ch02	96.2	3411132	3411463	Surfeit locus protein 2 containing protein	mRNA	Cufflinks
52	MICRO.13350.C1	MICRO.13350.C1_702	ketol-acid reductoisomerase [Phytophthora infestans]	AAW24460	13.1.4.1	amino acid metabolism.synthesis.branched chain group.common	No Significant Hit	#N/A	NA	NA	NA	--	--	--
53	MICRO.193.C2	MICRO.193.C2_1154	NA	NA	10.2	cell wall.cellulose synthesis	Not Unique	#N/A	99.09	NA	NA	--	--	--
54	MICRO.2943.C1	MICRO.2943.C1_656	At2g17250/T23A1.11 [Arabidopsis thaliana]	AAL57663	35.1	not assigned.no ontology	PGSC0003DMB000000542	Pot_ch10	99.04	145781	145989	EMB2762 (EMBRYO DEFECTIVE 2762)	mRNA	Cufflinks
55	bf_arrayxxx_0067a02.t7m.scf	bf_arrayxxx_0067a02.t7m.scf_135	NA	NA	30.2.6	signalling.receptor kinases.leucine rich repeat VI	Not Unique	#N/A	92.78	NA	NA	Receptor protein kinase	mRNA	GLEAN
56	MICRO.7063.C2	MICRO.7063.C2_765	unnamed protein product [Arabidopsis thaliana]	BAB09425	35.2	not assigned.unknown	PGSC0003DMB000000334	Pot_ch09	96.94	98058	98643	Protein XRI1	mRNA	Cufflinks
57	bf_mxflxxxx_0018e09.t3m.scf	bf_mxflxxxx_0018e09.t3m.scf_670	MYB transcription factor [Hevea brasiliensis]	AAU06309	27.3.26	RNA.regulation of transcription.MYB-related transcription factor family	PGSC0003DMB102000106	Pot_ch10	96.92	711292	711745	DIV3B protein	mRNA	Cufflinks
58	MICRO.1061.C2	MICRO.1061.C2_138	unknown protein [Arabidopsis thaliana]	NP_001031672	26.09	misc.glutathione S transferases	PGSC0003DMB000000406	Pot_ch02	99.56	98326	98552	Glutathione transferase	mRNA	Cufflinks
59	MICRO.3019.C1	MICRO.3019.C1_974	NA	NA	35.2	not assigned.unknown	PGSC0003DMB000000490	Pot_ch02	93.65	316008	316996	Heat shock protein binding protein	mRNA	Cufflinks
60	MICRO.3858.C1	MICRO.3858.C1_1191	membrane-associated salt-inducible protein like [Arabidopsis thaliana]	CAA05629	35.1.5	not assigned.no ontology.pentatricopeptide (PPR) repeat-containing protein	PGSC0003DMB000000085	Pot_ch02	99.08	1092765	1094182	Pentatricopeptide repeat-containing protein, mitochondrial	mRNA	GLEAN
61	MICRO.16097.C1	MICRO.16097.C1_860	NA	NA	35.2	not assigned.unknown	No Significant Hit	#N/A	NA	NA	NA	--	--	--
62	MICRO.16220.C1	MICRO.16220.C1_158	NA	NA	2.1.2.03	major CHO metabolism.synthesis.starch.starch branching	PGSC0003DMB000000021	Pot_ch09	97.47	2592323	2592087	Starch branching enzyme II	mRNA	Cufflinks
63	MICRO.332.C1	MICRO.332.C1_906	40S ribosomal protein S5 [Capsicum annuum]	AAR89617	29.2.2	protein.synthesis.misc ribosomal protein	PGSC0003DMB000000379	Pot_ch10	95.16	374195	375018	40S ribosomal protein S5	mRNA	GLEAN
64	MICRO.292.C2	MICRO.292.C2_474	NA	NA	35.2	not assigned.unknown	PGSC0003DMB000000032	Pot_ch04	99.69	1474128	1473810	Gene of unknown function	mRNA	Cufflinks
65	MICRO.1573.C5	MICRO.1573.C5_829	unknown protein [Arabidopsis thaliana]	NP_190443	33.99	development.unspecified	PGSC0003DMB000000093	Pot_ch03	100	1788115	1787903	UPA16	mRNA	Cufflinks
66	BF_LBCHXXXX_0041B09_T3M.SCF	BF_LBCHXXXX_0041B09_T3M.SCF_189	Os06g0214100 [Oryza sativa (japonica cultivar-group)]	NP_001057130	35.2	not assigned.unknown	PGSC0003DMB000000184	Pot_ch04	92.07	756402	756807	Conserved gene of unknown function	mRNA	Cufflinks
67	STMGM44TV	STMGM44TV_769	unknown protein [Arabidopsis thaliana]	NP_566831	33.99	development.unspecified	PGSC0003DMB000000004	Pot_ch02	96.28	2744935	2744383	Auxin-induced protein 5NG4	mRNA	Cufflinks
68	cSTA11H1TH	cSTA11H1TH_140	unknown [Solanum tuberosum]	ABB16969	29.2.2	protein.synthesis.misc ribosomal protein	No Significant Hit	#N/A	NA	NA	NA	60S ribosomal protein L1	mRNA	Cufflinks
69	MICRO.3254.C2	MICRO.3254.C2_1062	CONSTANS interacting protein 2a [Lycopersicon esculentum]	AAS67369	27.3.16	RNA.regulation of transcription.CCAAT box binding factor family, HAP5	PGSC0003DMB000000127	Pot_ch03	96.84	506209	506715	CONSTANS interacting protein 2a	mRNA	Cufflinks
70	MICRO.10575.C1	MICRO.10575.C1_375	NA	NA	35.2	not assigned.unknown	PGSC0003DMB000000241	Pot_ch02	93.15	454186	454741	--	--	--
71	MICRO.786.C1	MICRO.786.C1_891	ATP binding / kinase/ protein kinase/ protein serine/threonine kinase/ protein-tyrosine kinase [Arabidopsis thaliana]	NP_192811	29.4	protein.postranslational modification	PGSC0003DMB000000147	Pot_ch08	99.65	414554	414269	Serine/threonine protein kinase	mRNA	GLEAN
72	STMCQ36TV	STMCQ36TV_1	NA	NA	35.2	not assigned.unknown	PGSC0003DMB000000841	#N/A	98.09	9599	9858	Gene of unknown function	mRNA	Cufflinks
73	MICRO.14241.C1	MICRO.14241.C1_566	ethylene response factor 3 [Solanum tuberosum]	ABK96798	17.5.2	hormone metabolism.ethylene.signal transduction	PGSC0003DMB000000338	Pot_ch10	99.73	219322	218577	Ethylene response factor 3	mRNA	Cufflinks
74	MICRO.17443.C1	MICRO.17443.C1_699	hypothetical protein SNOG_03791 [Phaeosphaeria nodorum SN15]	EAT88996	35.2	not assigned.unknown	No Significant Hit	#N/A	NA	NA	NA	--	--	--
96	bf_mxflxxxx_0065a07.t3m.scf	bf_mxflxxxx_0065a07.t3m.scf_605	NA	NA	35.2	not assigned.unknown	PGSC0003DMB000000105	Pot_ch01	99.03	1709840	1710248	Conserved gene of unknown function	mRNA	Cufflinks
97	bf_mxlfxxxx_0012h07.t3m.scf	bf_mxlfxxxx_0012h07.t3m.scf_523	cytochrome P450 [Pyrus communis]	AAL66194	16.2.1.08	secondary metabolism.phenylpropanoids.lignin biosynthesis.F5H	PGSC0003DMB000000086	Pot_ch04	98.97	336924	337507	Cytochrome P450	mRNA	Cufflinks
98	MICRO.13055.C1	MICRO.13055.C1_1023	membrane located receptor-like protein [Nicotiana tabacum]	BAC57589	35.2	not assigned.unknown	PGSC0003DMB000000126	Pot_ch03	96.93	868019	868829	Membrane receptor 1	mRNA	Cufflinks
99	MICRO.881.C2	MICRO.881.C2_541	unknown protein [Arabidopsis thaliana]	NP_179971	27.1	RNA.processing	PGSC0003DMB000000354	Pot_ch11	96.76	549599	549813	Small nuclear ribonucleoprotein G	mRNA	Cufflinks
100	MICRO.15674.C1	MICRO.15674.C1_719	peroxidase [Populus alba]	BAF33316	26.12	misc.peroxidases	PGSC0003DMB000000433	Pot_ch11	100	109869	109097	Peroxidase 15	mRNA	Cufflinks
101	BF_LBCHXXXX_0003A06_T3M.SCF	BF_LBCHXXXX_0003A06_T3M.SCF_482	NA	NA	35.2	not assigned.unknown	No Significant Hit	#N/A	NA	NA	NA	--	--	--
102	POAC916TP	POAC916TP_760	beta-galactosidase [Lycopersicon esculentum]	AAF70822	10.6.2	cell wall.degradation.mannan-xylose-arabinose-fucose	PGSC0003DMB000000040	Pot_ch03	100	1357636	1357433	Beta-galactosidase	mRNA	Cufflinks
103	bf_stolxxxx_0057b09.t3m.scf	bf_stolxxxx_0057b09.t3m.scf_723	Homeobox protein knotted-1-like LET6	O22299	27.3.22	RNA.regulation of transcription.HB,Homeobox transcription factor family	PGSC0003DMB102000099	Pot_ch02	100	962463	962867	Homeobox protein knotted-1-like LET6	mRNA	Cufflinks
104	MICRO.6959.C1	MICRO.6959.C1_1953	Nuclear pore complex protein Nup155 , related [Medicago truncatula]	ABO80692	29.3.1	protein.targeting.nucleus	PGSC0003DMB000000272	Pot_ch07	99.04	188578	188162	NUP155; nucleocytoplasmic transporter	mRNA	Cufflinks
105	MICRO.12640.C1	MICRO.12640.C1_692	Peptidase A22B, minor histocompatibility antigen H13 [Medicago truncatula]	ABO81711	29.5	protein.degradation	PGSC0003DMB000000159	Pot_ch03	94.71	41087	41426	D-alanyl-D-alanine endopeptidase	mRNA	Cufflinks
106	MICRO.13802.C1	MICRO.13802.C1_485	unknown protein [Arabidopsis thaliana]	NP_001031173	35.2	not assigned.unknown	PGSC0003DMB000000215	Pot_ch06	100	246034	245833	Thylakoid membrane phosphoprotein 14 kDa, chloroplast	mRNA	Cufflinks
107	cSTA34J19TH	cSTA34J19TH_132	NA	NA	26.03	misc.gluco-, galacto- and mannosidases	PGSC0003DMB000000284	Pot_ch01	95.88	833539	833635	Beta-glucosidase 01	mRNA	Cufflinks
108	MICRO.1089.C3	MICRO.1089.C3_386	Vacuolar ATP synthase subunit C (V-ATPase C subunit) (Vacuolar proton pump C subunit)	Q9Z1G3	30.3	signalling.calcium	PGSC0003DMB000000244	Pot_ch02	99.33	360734	360436	Calcium-binding protein CML24	mRNA	Cufflinks
109	STMHL35TV	STMHL35TV_69	TGA transcription factor 2 [Populus tremula x Populus alba]	ABN09201	27.3.35	RNA.regulation of transcription.bZIP transcription factor family	PGSC0003DMB000000129	Pot_ch10	99.4	1474133	1474631	Leucine zipper transcription factor TGA	mRNA	Cufflinks
110	cSTB41B12TH	cSTB41B12TH_228	NA	NA	35.2	not assigned.unknown	PGSC0003DMB000000263	Pot_ch09	95.18	351179	351488	Endo-1,3-1,4-beta-d-glucanase	mRNA	Cufflinks
111	MICRO.16294.C1	MICRO.16294.C1_208	60S ribosomal protein L13a-like protein [Solanum tuberosum]	ABA46790	29.2.2	protein.synthesis.misc ribosomal protein	PGSC0003DMB000000114	Pot_ch12	97.9	1440658	1440325	60S ribosomal protein L13a	mRNA	Cufflinks
113	MICRO.2255.C3	MICRO.2255.C3_843	LEXYL1 [Solanum lycopersicum]	BAC98298	33.99	development.unspecified	PGSC0003DMB000000136	Pot_ch01	98.56	1148807	1149362	LEXYL2 protein	mRNA	Cufflinks
115	MICRO.10561.C1	MICRO.10561.C1_61	ring domain containing protein [Capsicum annuum]	AAR99376	29.5.11.04.02	protein.degradation.ubiquitin.E3.RING	PGSC0003DMB000000599	Pot_ch10	99.86	241515	240783	Ring domain containing protein	mRNA	Cufflinks
116	MICRO.12222.C1	MICRO.12222.C1_1	Leucine Rich Repeat family protein, expressed [Oryza sativa (japonica cultivar-group)]	ABF97769	29.5.11.04.03.02	protein.degradation.ubiquitin.E3.SCF.FBOX	PGSC0003DMB000000150	Pot_ch06	100	842642	842878	F-box/leucine rich repeat protein	mRNA	Cufflinks
118	MICRO.2037.C1	MICRO.2037.C1_1858	Zinc finger, RING-type [Medicago truncatula]	ABE89604	29.5.11.04.02	protein.degradation.ubiquitin.E3.RING	PGSC0003DMB000000034	Pot_ch12	98.63	2114290	2112542	Zinc finger protein	mRNA	Cufflinks
119	MICRO.14362.C2	MICRO.14362.C2_1176	phosphatidyltransferase [Arabidopsis thaliana]	NP_567273	11.3	lipid metabolism.Phospholipid synthesis	PGSC0003DMB000000149	Pot_ch10	100	1092107	1092601	Phosphatidylglycerotransferase	mRNA	Cufflinks
120	MICRO.13988.C1	MICRO.13988.C1_809	axi 1 (auxin-independent growth promoter)-like protein [Arabidopsis thaliana]	BAB09990	17.2.2	hormone metabolism.auxin.signal transduction	PGSC0003DMB000000037	Pot_ch07	98.48	1909803	1909148	Axi 1 (Auxin-independent growth promoter)	mRNA	Cufflinks
121	bf_cswbxxxx_0016h11.t3m.scf	bf_cswbxxxx_0016h11.t3m.scf_319	NA	NA	35.2	not assigned.unknown	PGSC0003DMB000000292	Pot_ch08	93.85	126956	127378	RNA binding protein	mRNA	Cufflinks
122	MICRO.15661.C2	MICRO.15661.C2_176	unknown protein [Arabidopsis thaliana]	NP_198700	35.1	not assigned.no ontology	PGSC0003DMB000000004	Pot_ch02	99.52	1094419	1094839	Kanadaptin	mRNA	Cufflinks
123	MICRO.331.C117	MICRO.331.C117_230	NA	NA	35.2	not assigned.unknown	PGSC0003DMB000000404	Pot_ch04	93.79	473592	474314	Receptor-like serine-threonine protein kinase	noncoding_transcript	Cufflinks
124	MICRO.2746.C3	MICRO.2746.C3_667	RNA-binding region RNP-1 (RNA recognition motif) [Medicago truncatula]	ABO78203	27.1	RNA.processing	PGSC0003DMB000000305	SL2.10ch10	99.33	671011	671603	Poly-A binding protein	mRNA	Cufflinks
125	MICRO.4446.C1	MICRO.4446.C1_692	MLO14; calmodulin binding [Arabidopsis thaliana]	NP_564257	20.1.03	stress.biotic.signaling	PGSC0003DMB000000096	Pot_ch07	99.42	191382	191552	Calmodulin binding protein	mRNA	Cufflinks
126	SDBN006L17u.scf	SDBN006L17u.scf_338	NA	NA	35.2	not assigned.unknown	PGSC0003DMB000000464	SL2.10ch01	96.64	28971	28557	--	--	--
127	MICRO.15870.C2	MICRO.15870.C2_987	unknown protein [Arabidopsis thaliana]	NP_566303	35.2	not assigned.unknown	PGSC0003DMB000000052	Pot_ch06	96.46	2105255	2106356	Conserved gene of unknown function	mRNA	Cufflinks
128	POCBQ65TP	POCBQ65TP_900	NA	NA	35.2	not assigned.unknown	PGSC0003DMB000000528	Pot_ch02	99.8	307034	306011	ABC transporter I family member 11, chloroplastic	mRNA	Cufflinks
129	MICRO.8483.C3	MICRO.8483.C3_974	membrane channel protein [Solanum tuberosum]	AAB67881	34.19.2	transport.Major Intrinsic Proteins.TIP	PGSC0003DMB000000772	SL2.10ch06	97.55	117222	117832	Membrane channel protein	mRNA	Cufflinks
130	cSTB31L18TH	cSTB31L18TH_273	NA	NA	35.2	not assigned.unknown	PGSC0003DMB000000140	Pot_ch12	97.08	645854	645514	AP2/ERF domain-containing transcription factor	mRNA	Cufflinks
131	MICRO.621.C1	MICRO.621.C1_699	putative pentatricopeptide repeat-containing protein [Ipomoea trifida]	AAS79604	35.1.5	not assigned.no ontology.pentatricopeptide (PPR) repeat-containing protein	PGSC0003DMB000000101	Pot_ch11	98.25	1309234	1308437	Syntaxin	mRNA	GLEAN
132	MICRO.16023.C1	MICRO.16023.C1_609	unknown protein [Arabidopsis thaliana]	NP_181988	35.2	not assigned.unknown	PGSC0003DMB000000173	Pot_ch01	99.69	934733	935385	Transposon protein	mRNA	Cufflinks
133	148B11AF.esd	148B11AF.esd_537	Initiation factor eIF-4 gamma, middle; Initiation factor eIF-4 gamma, MA3 [Medicago truncatula]	ABE79486	29.2.3	protein.synthesis.initiation	PGSC0003DMB000000047	Pot_ch07	96.33	1368463	1368816	Eukaryotic initiation factor iso-4F subunit p82-34	mRNA	Cufflinks
134	MICRO.14327.C1	MICRO.14327.C1_1002	NA	NA	35.2	not assigned.unknown	PGSC0003DMB102000031	Pot_ch12	95.04	1239499	1239029	--	--	--
136	STMHK84TH	STMHK84TH_677	NA	NA	35.2	not assigned.unknown	PGSC0003DMB000000103	Pot_ch05	96.38	764398	764809	Interleukin-1 receptor-associated kinase	mRNA	Cufflinks
137	bf_ivrootxx_0063f03.t3m.scf	bf_ivrootxx_0063f03.t3m.scf_134	NA	NA	35.2	not assigned.unknown	PGSC0003DMB000000412	Pot_ch01	100	174371	174574	RNA-binding protein AKIP1	mRNA	Cufflinks
138	MICRO.14295.C1	MICRO.14295.C1_1057	unknown protein [Arabidopsis thaliana]	NP_563997	35.1	not assigned.no ontology	PGSC0003DMB000000126	Pot_ch03	99.72	557008	556306	Surfeit locus protein	mRNA	Cufflinks
139	MICRO.9980.C1	MICRO.9980.C1_697	unknown protein [Arabidopsis thaliana]	NP_193167	35.1	not assigned.no ontology	PGSC0003DMB000000174	Pot_ch09	100	371040	370315	Peroxisomal membrane protein	mRNA	Cufflinks
140	BPLI17C9TH	BPLI17C9TH_661	ATP synthase delta chain, chloroplast precursor	P32980	1.01.04	PS.lightreaction.ATP synthase	PGSC0003DMB000000314	Pot_ch12	92.05	694215	693553	ATP synthase delta chain, chloroplastic	mRNA	Cufflinks
142	bf_cswbxxxx_0031a04.t3m.scf	bf_cswbxxxx_0031a04.t3m.scf_163	NA	NA	27.3.44	RNA.regulation of transcription.Chromatin Remodeling Factors	PGSC0003DMB000000531	Pot_ch01	93.31	15678	15935	Chromatin remodeling complex subunit	mRNA	Cufflinks
143	STMIL50TV	STMIL50TV_605	Putative disease resistance protein, identical [Solanum tuberosum]	AAV31175	20.1.02	stress.biotic.receptors	PGSC0003DMB000000341	Pot_ch08	90.23	367740	368416	Disease resistance protein	mRNA	Cufflinks
144	MICRO.3818.C1	MICRO.3818.C1_741	hypothetical protein OsI_009379 [Oryza sativa (indica cultivar-group)]	EAY88146	35.1	not assigned.no ontology	PGSC0003DMB000000732	Pot_ch02	99.68	45339	45024	DNA-damage-inducible protein f	mRNA	Cufflinks
145	MICRO.3139.C1	MICRO.3139.C1_1769	HMA1; copper-exporting ATPase [Arabidopsis thaliana]	NP_195444	34.12	transport.metal	PGSC0003DMB101000012	Pot_ch02	97.83	375985	376537	Heavy metal cation transport atpase	mRNA	Cufflinks
146	bf_arrayxxx_0086e09.t7m.scf	bf_arrayxxx_0086e09.t7m.scf_34	NA	NA	35.2	not assigned.unknown	No Significant Hit	#N/A	NA	NA	NA	--	--	--
147	SSBT004H23x.scf	SSBT004H23x.scf_68	NA	NA	17.2.3	hormone metabolism.auxin.induced-regulated-responsive-activated	PGSC0003DMB000000384	Pot_ch09	96.7	468010	467920	Nt-iaa2.3 deduced protein	mRNA	Cufflinks
148	MICRO.17568.C1	MICRO.17568.C1_823	zinc ion binding [Arabidopsis thaliana]	NP_001031110	27.3.99	RNA.regulation of transcription.unclassified	PGSC0003DMB000000265	Pot_ch02	100	389837	390191	Zinc ion binding protein	mRNA	Cufflinks
149	cSTA20C1TH	cSTA20C1TH_16	NA	NA	35.2	not assigned.unknown	No Significant Hit	#N/A	NA	NA	NA	Speckle-type POZ protein	mRNA	Cufflinks
150	MICRO.6941.C2	MICRO.6941.C2_1	unknown protein [Arabidopsis thaliana]	NP_680720	35.2	not assigned.unknown	PGSC0003DMB000001408	#N/A	99.72	6167	6517	Vacuolar protein sorting protein	mRNA	Cufflinks
151	bf_arrayxxx_0090c12.t3m.scf	bf_arrayxxx_0090c12.t3m.scf_266	NA	NA	35.2	not assigned.unknown	PGSC0003DMB102000010	Pot_ch01	90.89	1026522	1026106	Mosaic virus helicase domain-binding protein	mRNA	Cufflinks
152	SSBN002D07u.scf	SSBN002D07u.scf_516	NA	NA	35.2	not assigned.unknown	PGSC0003DMB101000027	Pot_ch10	93.52	185485	186050	--	--	--
154	MICRO.5880.C1	MICRO.5880.C1_738	farnesyl-protein transferase beta subunit [Solanum lycopersicum]	AAB69757	29.4	protein.postranslational modification	PGSC0003DMB000000004	Pot_ch02	100	2876626	2876808	Farnesyl-protein transferase beta subunit	mRNA	Cufflinks
155	MICRO.13818.C2	MICRO.13818.C2_526	Os01g0516600 [Oryza sativa (japonica cultivar-group)]	NP_001043194	35.1	not assigned.no ontology	PGSC0003DMB000000202	Pot_ch05	98.87	936468	936027	Protein Pop3	mRNA	Cufflinks
156	cSTC2K13TH	cSTC2K13TH_103	NRC1 [Solanum lycopersicum]	ABC26878	35.2	not assigned.unknown	PGSC0003DMB000000189	Pot_ch04	93.67	669989	669433	NRC1	mRNA	Cufflinks
158	STMIF96TV	STMIF96TV_644	NA	NA	35.2	not assigned.unknown	PGSC0003DMB101000083	Pot_ch08	91.62	8885	8509	Gene of unknown function	noncoding_transcript	Cufflinks
159	MICRO.10473.C2	MICRO.10473.C2_1099	Chain A, Crystal Structure Of 12-Oxophytodienoate Reductase 1 From Tomato Complexed With Peg400	1ICP	17.7.1.5	hormone metabolism.jasmonate.synthesis-degradation.12-Oxo-PDA-reductase	PGSC0003DMB000000821	SL2.10ch10	96.47	27156	28002	12-oxophytodienoate reductase 1	mRNA	Cufflinks
181	ACDA04576F04.T3m.scf	ACDA04576F04.T3m.scf_467	TSJT1-like protein [Solanum tuberosum]	ABA40457	35.2	not assigned.unknown	PGSC0003DMB102000083	Pot_ch02	94.37	453987	453762	TSJT1	mRNA	GLEAN
182	MICRO.1857.C1	MICRO.1857.C1_437	protein induced upon tuberization [Solanum demissum]	CAA66948	33.99	development.unspecified	PGSC0003DMB000000309	Pot_ch09	99.13	56638	56868	Protein induced upon tuberization	mRNA	Cufflinks
184	MICRO.9461.C1	MICRO.9461.C1_676	unknown protein [Arabidopsis thaliana]	NP_188473	35.2	not assigned.unknown	PGSC0003DMB000000410	Pot_ch05	95.57	442932	442620	Conserved gene of unknown function	mRNA	Cufflinks
185	MICRO.4120.C2	MICRO.4120.C2_170	putative pathogen-induced protein [Solanum commersonii]	CAJ19274	35.2	not assigned.unknown	PGSC0003DMB000000048	Pot_ch08	98.22	1094552	1094832	Pathogenesis-induced protein	mRNA	Cufflinks
186	MICRO.4884.C1	MICRO.4884.C1_715	NA	NA	35.2	not assigned.unknown	Not Unique	#N/A	96.01	NA	NA	--	--	--
187	POCD427TP	POCD427TP_863	short-chain dehydrogenase/reductase [Solanum tuberosum]	AAT75153	26.22	misc.short chain dehydrogenase/reductase (SDR)	PGSC0003DMB000000285	Pot_ch04	99.66	667631	668522	Short-chain dehydrogenase/reductase	mRNA	Cufflinks
188	MICRO.17454.C1	MICRO.17454.C1_413	NA	NA	35.2	not assigned.unknown	PGSC0003DMB000000466	Pot_ch09	98.89	213430	213788	Conserved gene of unknown function	mRNA	Cufflinks
189	POCBT10TP	POCBT10TP_363	NA	NA	35.2	not assigned.unknown	PGSC0003DMB101000051	Pot_ch05	92.05	1642350	1642932	--	--	--
190	POADX92TP	POADX92TP_905	NA	NA	35.2	not assigned.unknown	PGSC0003DMB000000150	Pot_ch06	98.4	1314224	1314910	ATP binding protein	mRNA	Cufflinks
191	MICRO.652.C2	MICRO.652.C2_752	protein binding / ubiquitin-protein ligase/ zinc ion binding [Arabidopsis thaliana]	NP_181986	29.5.11.04.02	protein.degradation.ubiquitin.E3.RING	PGSC0003DMB000000173	Pot_ch01	99.77	658650	658222	Protein binding / zinc ion binding	mRNA	Cufflinks
193	MICRO.2906.C1	MICRO.2906.C1_675	Os09g0556000 [Oryza sativa (japonica cultivar-group)]	NP_001063896	29.3.4.99	protein.targeting.secretory pathway.unspecified	PGSC0003DMB000000363	Pot_ch01	100	187189	187484	Microsomal signal peptidase 23 kD subunit	mRNA	Cufflinks
194	MICRO.14641.C1	MICRO.14641.C1_905	ATP binding / ATP-dependent peptidase/ nucleoside-triphosphatase/ nucleotide binding / serine-type endopeptidase/ serine-type peptidase [Arabidopsis thaliana]	NP_568675	29.5.05	protein.degradation.serine protease	PGSC0003DMB000000274	Pot_ch08	99.45	363337	363155	Lon protease homolog	mRNA	Cufflinks
195	BF_LBCHXXXX_0036A03_T3M.SCF	BF_LBCHXXXX_0036A03_T3M.SCF_149	NA	NA	35.2	not assigned.unknown	PGSC0003DMB000000026	Pot_ch03	100	2409039	2409182	Structural constituent of cell wall	mRNA	Cufflinks
196	BF_LBCHXXXX_0028E05_T3M.SCF	BF_LBCHXXXX_0028E05_T3M.SCF_310	NA	NA	35.2	not assigned.unknown	Not Unique	#N/A	97.67	NA	NA	--	--	--
197	MICRO.17349.C1	MICRO.17349.C1_992	Unknown protein [Medicago truncatula]	ABE89316	35.2	not assigned.unknown	PGSC0003DMB000000149	Pot_ch10	99.55	592677	592010	AGAP003409-PA	mRNA	Cufflinks
198	MICRO.7107.C2	MICRO.7107.C2_729	oligopeptide transporter [Arabidopsis thaliana]	NP_176750	34.13	transport.peptides and oligopeptides	PGSC0003DMB000000039	Pot_ch03	99.7	1188432	1187120	Oligopeptide transporter	mRNA	Cufflinks
199	MICRO.3213.C1	MICRO.3213.C1_645	NA	NA	35.2	not assigned.unknown	PGSC0003DMB000001072	SL2.10ch07	93.1	13360	13591	--	--	--
200	MICRO.776.C2	MICRO.776.C2_844	GAE1 (UDP-D-GLUCURONATE 4-EPIMERASE 1); NAD binding / catalytic [Arabidopsis thaliana]	NP_194773	10.1.06	cell wall.precursor synthesis.GAE	PGSC0003DMB000000047	Pot_ch07	96.66	817890	818787	UDP-glucuronate 5-epimerase	mRNA	Cufflinks
201	MICRO.17986.C1	MICRO.17986.C1_306	NA	NA	35.2	not assigned.unknown	No Significant Hit	#N/A	NA	NA	NA	--	--	--
202	bf_arrayxxx_0099a05.t7m.scf	bf_arrayxxx_0099a05.t7m.scf_527	TK1-like deoxyribonucleoside kinase [Lycopersicon esculentum]	AAQ08180	23.3.2.3	nucleotide metabolism.salvage.nucleoside kinases.thymidine kinase	PGSC0003DMB000000367	Pot_ch11	NA	NA	NA	Thymidine kinase	mRNA	Cufflinks
204	BF_LBCHXXXX_0004G09_T3M.SCF	BF_LBCHXXXX_0004G09_T3M.SCF_385	NA	NA	35.2	not assigned.unknown	PGSC0003DMB000000596	SL2.10ch06	95.65	268333	268585	Protein kinase APK1B, chloroplast	mRNA	Cufflinks
205	MICRO.14422.C1	MICRO.14422.C1_1208	Avr9/Cf-9 rapidly elicited protein 132 [Nicotiana tabacum]	AAG43550	29.5.11.04.02	protein.degradation.ubiquitin.E3.RING	PGSC0003DMB000000246	Pot_ch06	97.62	674037	672820	Avr9/Cf-9 rapidly elicited protein 132	mRNA	Cufflinks
206	POADF80TP	POADF80TP_723	unknown protein [Arabidopsis thaliana]	NP_190557	35.1	not assigned.no ontology	PGSC0003DMB000000441	Pot_ch02	100	409114	409696	Beta-glucanase	mRNA	Cufflinks
207	BF_TUBSXXXX_0055D01_T3M.SCF	BF_TUBSXXXX_0055D01_T3M.SCF_390	NA	NA	35.2	not assigned.unknown	PGSC0003DMB000000028	Pot_ch10	94.9	1973742	1974310	--	--	--
208	MICRO.8345.C1	MICRO.8345.C1_810	Chaperonin Cpn60/TCP-1; Phosphatidylinositol-4-phosphate 5-kinase; Zinc finger, FYVE/PHD-type [Medicago truncatula]	ABE86459	30.4	signalling.phosphinositides	PGSC0003DMB000000040	Pot_ch03	98.2	534705	533821	Fyve finger-containing phosphoinositide kinase, fyv1	mRNA	Cufflinks
209	MICRO.12780.C1	MICRO.12780.C1_428	late blight resistance protein-like [Solanum tuberosum]	AAU89750	20.1.02	stress.biotic.receptors	PGSC0003DMB000000424	Pot_ch05	93.94	44252	44614	Late blight resistance protein homolog R1B-17	mRNA	Cufflinks
210	MICRO.15464.C2	MICRO.15464.C2_727	p27KIP1-related-protein 2 [Solanum lycopersicum]	CAD29649	31.3	cell.cycle	PGSC0003DMB000000229	Pot_ch09	98.62	258513	258875	Cyclin-dependent kinase inhibitor 3	mRNA	Cufflinks
211	MICRO.11827.C1	MICRO.11827.C1_422	NA	NA	35.2	not assigned.unknown	PGSC0003DMB000000180	Pot_ch06	99.08	83098	83422	TCP protein	mRNA	Cufflinks
212	MICRO.10097.C1	MICRO.10097.C1_1275	unknown protein [Arabidopsis thaliana]	NP_566327	35.2	not assigned.unknown	PGSC0003DMB000000066	Pot_ch02	97.83	1365450	1365955	PsaB translation factor	mRNA	Cufflinks
213	BF_LBCHXXXX_0009C06_T3M.SCF	BF_LBCHXXXX_0009C06_T3M.SCF_638	NA	NA	35.2	not assigned.unknown	PGSC0003DMB000000041	SL2.10ch03	100	2106762	2106148	Pearli	mRNA	Cufflinks
214	MICRO.12815.C1	MICRO.12815.C1_60	Cytochrome b5	P49098	21.02	redox.ascorbate and glutathione	PGSC0003DMB000000967	SL2.10ch06	98.92	41943	42407	Cytochrome b5	mRNA	Cufflinks
216	STMCT40TV	STMCT40TV_521	unknown protein [Arabidopsis thaliana]	NP_172253	35.1.5	not assigned.no ontology.pentatricopeptide (PPR) repeat-containing protein	PGSC0003DMB000000433	Pot_ch11	96.41	380942	381525	Pentatricopeptide repeat-containing protein	mRNA	Cufflinks
217	POAC302TV	POAC302TV_173	NA	NA	35.2	not assigned.unknown	No Significant Hit	#N/A	NA	NA	NA	DNA double-strand break repair rad50 ATPase	mRNA	Cufflinks
218	MICRO.4536.C2	MICRO.4536.C2_22	NA	NA	35.2	not assigned.unknown	PGSC0003DMB101000128	Pot_ch06	91.58	1431455	1431362	--	--	--
219	MICRO.1806.C2	MICRO.1806.C2_1201	30S ribosomal protein S1, chloroplast precursor (CS1)	P29344	29.2.1.1	protein.synthesis.chloroplast/mito - plastid ribosomal protein.plastid	PGSC0003DMB000000001	Pot_ch01	100	4038401	4038709	30S ribosomal protein S1, chloroplastic	mRNA	Cufflinks
220	MICRO.3583.C2	MICRO.3583.C2_734	NRC1 [Solanum lycopersicum]	ABC26878	20.1.02	stress.biotic.receptors	PGSC0003DMB000000710	Pot_ch04	95.27	16908	17709	NRC1	mRNA	Cufflinks
221	MICRO.17116.C1	MICRO.17116.C1_480	potyviral helper component protease-interacting protein 2 [Solanum tuberosum subsp. andigena]	CAD45375	35.2	not assigned.unknown	PGSC0003DMB000000149	Pot_ch10	96.03	164847	165416	Receptor serine-threonine protein kinase	mRNA	Cufflinks
222	BF_TUBSXXXX_0059E09_T3M.SCF	BF_TUBSXXXX_0059E09_T3M.SCF_528	NA	NA	35.2	not assigned.unknown	No Significant Hit	#N/A	NA	NA	NA	--	--	--
223	MICRO.2286.C112	MICRO.2286.C112_412	NA	NA	35.2	not assigned.unknown	PGSC0003DMB102000012	Pot_ch10	94.42	474707	475135	Gene of unknown function	mRNA	GLEAN
224	MICRO.1124.C1	MICRO.1124.C1_1809	putative single-strand nucleic acid-binding protein [Arabidopsis thaliana]	BAF01679	35.1	not assigned.no ontology	PGSC0003DMB000000153	Pot_ch11	98.69	663806	662590	Nucleic acid binding protein	mRNA	Cufflinks
225	MICRO.14266.C2	MICRO.14266.C2_1671	unknown protein [Arabidopsis thaliana]	NP_177172	27.3.99	RNA.regulation of transcription.unclassified	PGSC0003DMB000000243	Pot_ch05	95.48	99601	99015	Zinc ion binding	mRNA	Cufflinks
227	MICRO.15010.C1	MICRO.15010.C1_677	GRAS1 [Solanum lycopersicum]	ABD72958	30.11	signalling.light	PGSC0003DMB000000580	Pot_ch05	99.15	160330	161148	GRAS1	mRNA	Cufflinks
228	MICRO.14622.C1	MICRO.14622.C1_992	NA	NA	35.1	not assigned.no ontology	Not Unique	#N/A	99.19	NA	NA	Gene of unknown function	noncoding_transcript	Cufflinks
229	MICRO.10265.C1	MICRO.10265.C1_1	unknown [Arabidopsis thaliana]	AAM60966	35.2	not assigned.unknown	PGSC0003DMB000000565	Pot_ch04	99.57	121368	121138	Ubiquitin thioesterase otubain	mRNA	Cufflinks
230	bf_lbchxxxx_0058a04.t3m.scf	bf_lbchxxxx_0058a04.t3m.scf_21	NA	NA	35.1	not assigned.no ontology	PGSC0003DMB000000322	Pot_ch04	99.58	408143	408612	ATP binding protein	mRNA	Cufflinks
231	ACDA00703C07.T3m.scf	ACDA00703C07.T3m.scf_224	NA	NA	35.2	not assigned.unknown	PGSC0003DMB000000125	Pot_ch06	91.94	908773	908450	Nucleoprotein TPR	mRNA	Cufflinks
232	MICRO.9208.C1	MICRO.9208.C1_503	NA	NA	35.2	not assigned.unknown	PGSC0003DMB000000511	Pot_ch12	95.04	4396	4807	Gene of unknown function	mRNA	Cufflinks
233	MICRO.15374.C1	MICRO.15374.C1_1186	oligosaccharide transporter [Arabidopsis thaliana]	NP_176372	35.1	not assigned.no ontology	PGSC0003DMB000000039	Pot_ch03	99.77	1004257	1002973	Tumor suppressor candidate	mRNA	Cufflinks
234	MICRO.10691.C1	MICRO.10691.C1_535	electron carrier/ electron transporter [Arabidopsis thaliana]	NP_568640	1.01.05	PS.lightreaction.other electron carrier (ox/red)	PGSC0003DMB000000406	Pot_ch02	98.27	148789	148328	Cytochrome c6, chloroplastic	mRNA	Cufflinks
236	cSTC6I15TH	cSTC6I15TH_361	receptor-like protein kinase 3 [Glycine max]	AAF91324	30.2.11	signalling.receptor kinases.leucine rich repeat XI	PGSC0003DMB000000244	Pot_ch02	97.91	84107	83581	Receptor protein kinase CLAVATA1	mRNA	Cufflinks
237	MICRO.491.C3	MICRO.491.C3_520	unknown protein [Arabidopsis thaliana]	NP_201034	35.2	not assigned.unknown	PGSC0003DMB000000533	Pot_ch03	98.83	166612	167377	Conserved gene of unknown function	mRNA	Cufflinks
238	MICRO.5413.C2	MICRO.5413.C2_994	carnitine racemase/ catalytic [Arabidopsis thaliana]	NP_176730	11.9.4.03	lipid metabolism.lipid degradation.beta-oxidation.enoyl CoA hydratase	PGSC0003DMB102000010	Pot_ch01	96.84	234427	235407	Carnitine racemase	mRNA	Cufflinks
239	MICRO.12891.C1	MICRO.12891.C1_1012	hypothetical protein MtrDRAFT_AC123570g3v1 [Medicago truncatula]	ABE84590	35.1	not assigned.no ontology	PGSC0003DMB000000040	Pot_ch03	90.6	1822529	1822958	Gene of unknown function	mRNA	Cufflinks
240	MICRO.6109.C1	MICRO.6109.C1_730	Calcium-binding EF-hand [Medicago truncatula]	ABE94192	30.3	signalling.calcium	PGSC0003DMB000000129	Pot_ch10	97	649137	648210	Calcium-binding allergen Ole e	mRNA	Cufflinks
241	STMEK87TV	STMEK87TV_494	Ubiquitin-conjugating enzyme, E2 [Medicago truncatula]	ABE86204	29.5.11	protein.degradation.ubiquitin	PGSC0003DMB000000283	Pot_ch12	98.77	622958	623444	Ubiquitin conjugating enzyme	mRNA	Cufflinks
242	BF_LBCHXXXX_0041F09_T3M.SCF	BF_LBCHXXXX_0041F09_T3M.SCF_528	NA	NA	35.1	not assigned.no ontology	PGSC0003DMB000000264	SL2.10ch12	98.81	574636	573967	--	--	--
244	bf_stolxxxx_0063g12.t3m.scf	bf_stolxxxx_0063g12.t3m.scf_654	Chalcone synthase J (Naringenin-chalcone synthase J)	P22928	16.8.2	secondary metabolism.flavonoids.chalcones	PGSC0003DMB000000750	Pot_ch12	98.96	117737	117257	Chalcone synthase J	mRNA	Cufflinks
245	MICRO.8470.C1	MICRO.8470.C1_1055	peptidase/ subtilase [Arabidopsis thaliana]	NP_565330	29.5.01	protein.degradation.subtilases	PGSC0003DMB000000037	Pot_ch07	99.19	2389808	2390548	Xylem serine proteinase 1	mRNA	Cufflinks
246	MICRO.1908.C1	MICRO.1908.C1_1012	unknown [Solanum tuberosum]	ABA81888	35.2	not assigned.unknown	PGSC0003DMB101000051	Pot_ch05	99.07	1151526	1151098	Sarcoplasmic reticulum histidine-rich calcium-binding protein	mRNA	Cufflinks
265	MICRO.410.C3	MICRO.410.C3_284	calnexin-like protein [Solanum lycopersicum]	BAD99512	30.3	signalling.calcium	PGSC0003DMB000000026	Pot_ch03	99.46	1001601	1000867	Calnexin	mRNA	Cufflinks
266	STMGN70TH	STMGN70TH_1	ADP-ribosylation factor, putative, expressed [Oryza sativa (japonica cultivar-group)]	ABF99502	29.4	protein.postranslational modification	PGSC0003DMB000000216	Pot_ch05	98.28	701394	701567	ADP-ribosylation factor 2	mRNA	Cufflinks
267	POCA233TV	POCA233TV_132	NA	NA	35.2	not assigned.unknown	No Significant Hit	#N/A	NA	NA	NA	ATP binding protein	mRNA	Cufflinks
268	116G09AF.esd	116G09AF.esd_109	NA	NA	35.2	not assigned.unknown	PGSC0003DMB000000114	Pot_ch12	95.35	1045708	1045538	ATP synthase subunit H protein	noncoding_transcript	Cufflinks
269	MICRO.7728.C1	MICRO.7728.C1_589	putative dihydroxyacid dehydratase [Arabidopsis thaliana]	AAK64025	35.1	not assigned.no ontology	PGSC0003DMB101000106	Pot_ch05	95.38	24363	24051	Dihydroxy-acid dehydratase	mRNA	Cufflinks
270	POAB217TV	POAB217TV_604	Double-stranded RNA binding [Medicago truncatula]	ABE80978	35.2	not assigned.unknown	PGSC0003DMB000000017	Pot_ch11	97.83	709451	708713	Double-stranded RNA binding protein	mRNA	Cufflinks
271	ACDA01247H11.T3m.scf	ACDA01247H11.T3m.scf_190	NA	NA	35.2	not assigned.unknown	No Significant Hit	#N/A	NA	NA	NA	RabGAP/TBC domain-containing protein	mRNA	Cufflinks
272	bf_ivrootxx_0015c03.t3m.scf	bf_ivrootxx_0015c03.t3m.scf_294	immediate-early salicylate-induced glucosyltransferase	AAB36652	26.02	misc.UDP glucosyl and glucoronyl transferases	PGSC0003DMB000000073	Pot_ch01	94.74	842401	842231	UDP-glucose:glucosyltransferase	mRNA	Cufflinks
273	033C02AF.esd	033C02AF.esd_574	NA	NA	29.5.05	protein.degradation.serine protease	PGSC0003DMB000000494	Pot_ch08	91.75	99054	99236	ATP-dependent Clp protease proteolytic subunit	mRNA	Cufflinks
274	MICRO.3690.C1	MICRO.3690.C1_676	RNA binding / nucleic acid binding [Arabidopsis thaliana]	NP_177325	27.1	RNA.processing	PGSC0003DMB000000406	Pot_ch02	97.63	407849	408058	MRNA splicing factor	mRNA	Cufflinks
275	SDBN005P24u.scf	SDBN005P24u.scf_718	Os06g0494400 [Oryza sativa (japonica cultivar-group)]	NP_001057687	35.2	not assigned.unknown	PGSC0003DMB000000322	Pot_ch04	98.38	264349	264595	Conserved gene of unknown function	mRNA	GLEAN
276	POCD018TP	POCD018TP_471	transcription factor [Arabidopsis thaliana]	NP_850617	27.3.57	RNA.regulation of transcription.JUMONJI family	PGSC0003DMB000000098	Pot_ch01	99.18	168982	168497	Transcription factor	mRNA	Cufflinks
277	STMGF71TV	STMGF71TV_228	Os10g0498700 [Oryza sativa (japonica cultivar-group)]	NP_001064970	35.2	not assigned.unknown	PGSC0003DMB102000083	Pot_ch02	95.46	553990	553419	SFR6 (SENSITIVE TO FREEZING 6)	mRNA	Cufflinks
278	MICRO.17483.C1	MICRO.17483.C1_646	unknown protein [Arabidopsis thaliana]	NP_567259	35.2	not assigned.unknown	PGSC0003DMB101000233	Pot_ch07	98.98	49994	49405	Conserved gene of unknown function	mRNA	Cufflinks
279	cSTA31L3TH	cSTA31L3TH_458	putative protein [Arabidopsis thaliana]	CAB39933	35.1	not assigned.no ontology	PGSC0003DMB000000147	Pot_ch08	100	1213669	1213262	Synaptotagmin	mRNA	Cufflinks
280	MICRO.14767.C1	MICRO.14767.C1_999	unknown protein [Arabidopsis thaliana]	NP_973666	35.2	not assigned.unknown	PGSC0003DMB000000129	Pot_ch10	100	1197006	1196564	Plastid-lipid-associated protein 13, chloroplastic	mRNA	Cufflinks
281	ACDA01038G06.T3m.scf	ACDA01038G06.T3m.scf_49	NA	NA	35.2	not assigned.unknown	No Significant Hit	#N/A	NA	NA	NA	--	--	--
282	MICRO.9231.C1	MICRO.9231.C1_547	Glutathione synthetase, chloroplast precursor (Glutathione synthase) (GSH synthetase) (GSH-S)	O22494	21.02.2	redox.ascorbate and glutathione.glutathione	PGSC0003DMB000000363	Pot_ch01	100	347543	347670	Glutathione synthetase, chloroplastic	mRNA	Cufflinks
283	091B08AF.esd	091B08AF.esd_1	NA	NA	10.6.1	cell wall.degradation.cellulases and beta -1,4-glucanases	PGSC0003DMB101000233	Pot_ch07	90.43	39950	39838	Endo-beta-mannanase	mRNA	Cufflinks
284	POCB566TP	POCB566TP_518	constitutive plastid-lipid associated protein [Solanum lycopersicum]	ABA18634	35.1	not assigned.no ontology	PGSC0003DMB000000149	Pot_ch10	98.78	199988	199661	Constitutive plastid-lipid associated protein	mRNA	Cufflinks
285	bf_mxflxxxx_0034e01.t3m.scf	bf_mxflxxxx_0034e01.t3m.scf_415	NA	NA	35.2	not assigned.unknown	PGSC0003DMB000000062	Pot_ch03	98.39	629195	628700	Glycosyltransferase UGT90A7	mRNA	Cufflinks
286	cSTA17E3TH	cSTA17E3TH_361	NA	NA	35.2	not assigned.unknown	No Significant Hit	#N/A	NA	NA	NA	Conserved gene of unknown function	mRNA	Cufflinks
288	MICRO.4470.C2	MICRO.4470.C2_1861	Tetratricopeptide-like helical [Medicago truncatula]	ABO81971	26.11	misc.alcohol dehydrogenases	PGSC0003DMB000000441	Pot_ch02	99.73	377472	376373	GTP binding protein	mRNA	Cufflinks
289	bf_mxlfxxxx_0003g03.t3m.scf	bf_mxlfxxxx_0003g03.t3m.scf_450	MADS transcriptional factor; STMADS11 [Solanum tuberosum]	AAB94006	35.2	not assigned.unknown	PGSC0003DMB000000136	Pot_ch01	99.82	466411	465862	MADS transcriptional factor	mRNA	Cufflinks
290	MICRO.12950.C6	MICRO.12950.C6_80	NA	NA	35.2	not assigned.unknown	Not Unique	#N/A	98.41	NA	NA	--	--	--
291	MICRO.4566.C1	MICRO.4566.C1_848	NA	NA	35.2	not assigned.unknown	PGSC0003DMB000000170	Pot_ch12	98.37	281588	280732	Gene of unknown function	mRNA	Cufflinks
292	MICRO.13284.C1	MICRO.13284.C1_608	hypothetical protein OsI_033165 [Oryza sativa (indica cultivar-group)]	EAY79206	9.3	mitochondrial electron transport / ATP synthesis.electron transfer flavoprotein	PGSC0003DMB102000205	Pot_ch12	100	187491	187772	Electron transfer flavoprotein ubiquinone oxidoreductase	mRNA	Cufflinks
293	MICRO.4029.C2	MICRO.4029.C2_1110	glucose-6-phosphate/phosphate-translocator precursor [Pisum sativum]	AAC08525	2.1.2.05	major CHO metabolism.synthesis.starch.transporter	PGSC0003DMB000000591	Pot_ch07	95.67	146591	147421	Glucose-6-phosphate/phosphate translocator 1, chloroplast	mRNA	Cufflinks
295	MICRO.6022.C1	MICRO.6022.C1_118	Cyclin-like F-box; FBD [Medicago truncatula]	ABE85825	35.2	not assigned.unknown	PGSC0003DMB000000505	Pot_ch11	94.24	269342	269671	Ubiquitin-protein ligase	mRNA	Cufflinks
296	MICRO.13662.C1	MICRO.13662.C1_1447	Lactuca sativa carotenoid cleavage dioxygenase 1	BAE72094	17.1.1	hormone metabolism.abscisic acid.synthesis-degradation	PGSC0003DMB000000303	Pot_ch08	97.49	762026	760834	Carotenoid cleavage dioxygenase 4	mRNA	Cufflinks
298	bf_lbchxxxx_0065a01.t3m.scf	bf_lbchxxxx_0065a01.t3m.scf_784	NA	NA	35.2	not assigned.unknown	No Significant Hit	#N/A	NA	NA	NA	--	--	--
299	MICRO.12824.C1	MICRO.12824.C1_444	rapid alkalinization factor 5 [Solanum chacoense]	AAT74390	35.2	not assigned.unknown	No Significant Hit	#N/A	NA	NA	NA	Rapid alkalinization factor 5	mRNA	Cufflinks
300	ACDA00927F03.T3m.scf	ACDA00927F03.T3m.scf_18	NA	NA	29.5.11.03	protein.degradation.ubiquitin.E2	PGSC0003DMB000000147	Pot_ch08	91.03	1028584	1028432	Ubiquitin carrier protein	mRNA	Cufflinks
301	bf_slmwxxxx_0004b11.t3m.scf	bf_slmwxxxx_0004b11.t3m.scf_284	cationic amino acid transporter [Arabidopsis thaliana]	NP_566460	35.2	not assigned.unknown	PGSC0003DMB000000386	Pot_ch02	96.47	273238	273576	Amino acid transporter	mRNA	GLEAN
302	STMHY21TV	STMHY21TV_688	Heat shock protein DnaJ [Medicago truncatula]	ABE78703	20.2.1	stress.abiotic.heat	PGSC0003DMB000000015	Pot_ch01	99.76	1134193	1135036	Heat shock protein binding protein	mRNA	Cufflinks
303	MICRO.9060.C1	MICRO.9060.C1_1315	Homeodomain-related [Medicago truncatula]	ABN08481	27.3.25	RNA.regulation of transcription.MYB domain transcription factor family	PGSC0003DMB000000008	Pot_ch10	98.22	3609830	3609441	R2r3-myb transcription factor	mRNA	Cufflinks
304	MICRO.4222.C1	MICRO.4222.C1_300	NA	NA	35.2	not assigned.unknown	PGSC0003DMB000000337	Pot_ch06	97.9	687589	687256	Ubiquitin-protein ligase	mRNA	Cufflinks
305	POAED31TP	POAED31TP_165	Protein kinase AFC1, putative, expressed [Oryza sativa (japonica cultivar-group)]	ABA98409	29.4	protein.postranslational modification	PGSC0003DMB000000055	Pot_ch03	99.44	1149220	1149041	Afc	mRNA	Cufflinks
306	MICRO.2674.C1	MICRO.2674.C1_893	NA	NA	35.2	not assigned.unknown	No Significant Hit	#N/A	NA	NA	NA	--	--	--
307	MICRO.10736.C1	MICRO.10736.C1_368	unknown protein [Arabidopsis thaliana]	NP_564467	35.2	not assigned.unknown	PGSC0003DMB000000136	Pot_ch01	99.47	1043265	1043451	Endoplasmic reticulum-Golgi intermediate compartment protein	mRNA	Cufflinks
308	bf_ivrootxx_0038b04.t3m.scf	bf_ivrootxx_0038b04.t3m.scf_154	protein binding [Arabidopsis thaliana]	NP_189960	20.1.02	stress.biotic.receptors	PGSC0003DMB000000008	Pot_ch10	93.04	3743222	3742877	LRR protein	mRNA	Cufflinks
309	MICRO.7919.C1	MICRO.7919.C1_767	OSIGBa0092M08.4 [Oryza sativa (indica cultivar-group)]	CAH67592	35.2	not assigned.unknown	PGSC0003DMB000000392	Pot_ch11	99.71	190677	190336	Membrane protein (ISS)	mRNA	Cufflinks
311	SDBN002L22u.scf	SDBN002L22u.scf_33	NA	NA	35.2	not assigned.unknown	PGSC0003DMB000000189	Pot_ch04	97.44	741859	741547	--	--	--
312	MICRO.14224.C1	MICRO.14224.C1_1191	SNF4 [Lycopersicon esculentum]	AAF66638	29.4	protein.postranslational modification	PGSC0003DMB000000215	Pot_ch06	99.34	760100	759648	SNF4	mRNA	Cufflinks
313	MICRO.9188.C1	MICRO.9188.C1_293	OSJNBb0048E02.10 [Oryza sativa (japonica cultivar-group)]	CAD40934	35.2	not assigned.unknown	PGSC0003DMB000000004	Pot_ch02	99.05	2690615	2691036	Leaf senescence protein	mRNA	Cufflinks
314	MICRO.318.C2	MICRO.318.C2_1	putative ROX1 [Nicotiana tabacum]	ABH01084	35.2	not assigned.unknown	PGSC0003DMB000000476	Pot_ch02	98.26	79576	78780	ROX1	mRNA	Cufflinks
315	MICRO.12871.C1	MICRO.12871.C1_161	hypothetical protein [Nicotiana tabacum]	CAI84657	35.2	not assigned.unknown	PGSC0003DMB000000132	Pot_ch08	98.51	1016568	1015694	F-box/ankyrin repeat protein SKIP35	mRNA	Cufflinks
316	cSTA4M10TH	cSTA4M10TH_495	NA	NA	35.2	not assigned.unknown	PGSC0003DMB000000068	Pot_ch01	99.47	2050346	2049780	Poly(A)-binding protein	mRNA	Cufflinks
318	MICRO.5528.C3	MICRO.5528.C3_1817	unknown protein [Arabidopsis thaliana]	NP_196257	35.1	not assigned.no ontology	PGSC0003DMB000000008	Pot_ch10	97.8	3236952	3235512	Fasciclin-like arabinogalactan protein 14	mRNA	Cufflinks
319	cSTB49G12TH	cSTB49G12TH_127	plasma membrane intrinsic protein 2;3 [Mimosa pudica]	BAD90699	34.19.1	transport.Major Intrinsic Proteins.PIP	No Significant Hit	#N/A	NA	NA	NA	Aquaporin PIP2.2	mRNA	Cufflinks
320	MICRO.9575.C2	MICRO.9575.C2_550	Os09g0527900 [Oryza sativa (japonica cultivar-group)]	NP_001063733	27.3.07	RNA.regulation of transcription.C2C2(Zn) CO-like, Constans-like zinc finger family	PGSC0003DMB101000020	Pot_ch02	98.75	987478	987239	Salt-tolerance protein	mRNA	Cufflinks
321	POCAS72TP	POCAS72TP_722	F3M18.21 [Arabidopsis thaliana]	AAF16760	17.5.2	hormone metabolism.ethylene.signal transduction	PGSC0003DMB102000083	Pot_ch02	99.07	8931	8395	Putative ethylene responsive element binding protein 1	mRNA	Cufflinks
322	MICRO.11949.C1	MICRO.11949.C1_39	unknown protein [Arabidopsis thaliana]	NP_564074	35.2	not assigned.unknown	PGSC0003DMB000000788	Pot_ch07	98.38	71517	71091	Ubiquinone biosynthesis protein COQ9, mitochondrial	mRNA	Cufflinks
323	bf_arrayxxx_0075b04.t7m.scf	bf_arrayxxx_0075b04.t7m.scf_660	NA	NA	35.2	not assigned.unknown	PGSC0003DMB000000246	Pot_ch06	95.27	898507	898090	Plant-specific family protein RPD1	mRNA	Cufflinks
324	MICRO.9838.C1	MICRO.9838.C1_706	carbohydrate transporter/ sugar porter [Arabidopsis thaliana]	NP_568367	34.2	transporter.sugars	Not Unique	#N/A	97.75	NA	NA	Sugar transporter ERD6-like 16	mRNA	Cufflinks
325	MICRO.14594.C1	MICRO.14594.C1_1301	NA	NA	35.2	not assigned.unknown	PGSC0003DMB000000082	Pot_ch02	98.96	642698	643083	Gene of unknown function	mRNA	Cufflinks
326	bf_cswbxxxx_0060e01.t3m.scf	bf_cswbxxxx_0060e01.t3m.scf_299	unknown [Arabidopsis thaliana]	AAM61545	26.19	misc.plastocyanin-like	PGSC0003DMB000000217	Pot_ch11	99.15	867965	868434	Copper ion binding protein	mRNA	Cufflinks
327	MICRO.7955.C1	MICRO.7955.C1_542	unknown protein [Arabidopsis thaliana]	NP_565388	35.2	not assigned.unknown	PGSC0003DMB101000020	Pot_ch02	99.55	916144	915697	Conserved gene of unknown function	mRNA	Cufflinks
328	MICRO.7771.C1	MICRO.7771.C1_704	Alpha-1,4-glucan-protein synthase [UDP-forming] 1 (UDP-glucose:protein transglucosylase 1) (UPTG 1)	Q9SC19	10.5.5	cell wall.cell wall proteins.RGP	PGSC0003DMB000000062	Pot_ch03	95.67	1439250	1438452	GRP 2	mRNA	Cufflinks
329	MICRO.1770.C2	MICRO.1770.C2_705	TSI-1 protein [Solanum lycopersicum]	CAA75803	35.2	not assigned.unknown	PGSC0003DMB102000020	Pot_ch09	97.85	243851	243345	TSI-1 protein	mRNA	GLEAN
330	cSTA37J14TH	cSTA37J14TH_429	DNA binding / transcription factor [Arabidopsis thaliana]	NP_177064	27.3.06	RNA.regulation of transcription.bHLH,Basic Helix-Loop-Helix family	PGSC0003DMB000000431	SL2.10ch04	100	388981	389087	Transcription factor BIM2	mRNA	Cufflinks
350	MICRO.2286.C101	MICRO.2286.C101_670	NA	NA	35.2	not assigned.unknown	No Significant Hit	#N/A	NA	NA	NA	Gene of unknown function	mRNA	Cufflinks
351	bf_acdaxxxx_0062b06.t3m.scf	bf_acdaxxxx_0062b06.t3m.scf_560	unknown protein [Arabidopsis thaliana]	NP_200876	35.2	not assigned.unknown	PGSC0003DMB000000575	SL2.10ch06	96.14	107452	106937	Conserved gene of unknown function	mRNA	Cufflinks
352	MICRO.2018.C2	MICRO.2018.C2_1132	chloroplast RNA binding protein [Phaseolus vulgaris]	CAA57551	27.3.99	RNA.regulation of transcription.unclassified	Not Unique	#N/A	99.09	NA	NA	Protein kinase	mRNA	Cufflinks
353	MICRO.6021.C4	MICRO.6021.C4_20	delta-tonoplast intrinsic protein [Gossypium hirsutum]	AAB04557	34.19.2	transport.Major Intrinsic Proteins.TIP	PGSC0003DMB000000040	Pot_ch03	98.25	2298125	2298525	Delta TIP	mRNA	Cufflinks
354	bf_stolxxxx_0055h06.t3m.scf	bf_stolxxxx_0055h06.t3m.scf_448	glutamate dehydrogenase 2 [Arabidopsis thaliana]	AAK62421	12.3.01	N-metabolism.N-degradation.glutamate dehydrogenase	PGSC0003DMB000000379	Pot_ch10	98.29	412185	412358	NADH-glutamate dehydrogenase	mRNA	Cufflinks
355	bf_arrayxxx_0042f11.t7m.scf	bf_arrayxxx_0042f11.t7m.scf_555	Os06g0687800 [Oryza sativa (japonica cultivar-group)]	NP_001058410	30.3	signalling.calcium	PGSC0003DMB000000076	Pot_ch07	99.13	1665209	1664869	EH-domain-containing protein	mRNA	Cufflinks
356	MICRO.7920.C2	MICRO.7920.C2_493	unknown protein [Arabidopsis thaliana]	NP_175546	35.1.3	not assigned.no ontology.armadillo/beta-catenin repeat family protein	PGSC0003DMB000000367	Pot_ch11	99.31	417748	418182	Armadillo/beta-catenin-like repeat family protein	mRNA	Cufflinks
357	POCCS40TV	POCCS40TV_698	NA	NA	35.2	not assigned.unknown	No Significant Hit	#N/A	NA	NA	NA	--	--	--
358	bf_mxflxxxx_0004e06.t3m.scf	bf_mxflxxxx_0004e06.t3m.scf_578	unknown protein [Arabidopsis thaliana]	NP_197746	35.2	not assigned.unknown	PGSC0003DMB000000261	Pot_ch04	99.53	438879	439090	Conserved gene of unknown function	mRNA	Cufflinks
359	cSTB42F24TH	cSTB42F24TH_233	NA	NA	35.2	not assigned.unknown	PGSC0003DMB000000168	Pot_ch11	95.53	398710	398533	Copper-transporting atpase p-type	mRNA	Cufflinks
360	MICRO.3798.C1	MICRO.3798.C1_616	catalytic [Arabidopsis thaliana]	NP_566539	18	Co-factor and vitamine metabolism	PGSC0003DMB000000040	Pot_ch03	100	2242327	2242090	Isochorismatase family protein rutB	mRNA	Cufflinks
361	MICRO.2514.C2	MICRO.2514.C2_813	Os05g0108100 [Oryza sativa (japonica cultivar-group)]	NP_001054429	35.2	not assigned.unknown	PGSC0003DMB000000017	Pot_ch11	99.44	600207	600918	Storage protein	mRNA	Cufflinks
362	MICRO.7250.C1	MICRO.7250.C1_751	Cyclin-like F-box; FBD [Medicago truncatula]	ABO81650	29.5.11.04.03.02	protein.degradation.ubiquitin.E3.SCF.FBOX	PGSC0003DMB000000095	Pot_ch01	98.74	1558567	1557856	Ubiquitin-protein ligase	mRNA	Cufflinks
363	MICRO.4759.C1	MICRO.4759.C1_450	NA	NA	35.2	not assigned.unknown	PGSC0003DMB000001046	#N/A	96.08	29405	29074	--	--	--
364	cSTC5K5TH	cSTC5K5TH_308	NA	NA	35.2	not assigned.unknown	PGSC0003DMB000000475	Pot_ch09	96.17	321696	321411	--	--	--
365	MICRO.8857.C1	MICRO.8857.C1_456	unknown [Arabidopsis thaliana]	AAM64457	35.1	not assigned.no ontology	PGSC0003DMB102000141	Pot_ch02	100	960036	959661	UPF0497 membrane protein 15	mRNA	Cufflinks
366	BF_LBCHXXXX_0020C09_T3M.SCF	BF_LBCHXXXX_0020C09_T3M.SCF_427	NA	NA	35.2	not assigned.unknown	PGSC0003DMB000000094	Pot_ch07	97.52	191900	192181	Gene of unknown function	noncoding_transcript	Cufflinks
367	MICRO.12054.C1	MICRO.12054.C1_774	NA	NA	35.2	not assigned.unknown	PGSC0003DMB000000845	Pot_ch04	96.7	2747	2294	Conserved gene of unknown function	noncoding_transcript	Cufflinks
369	MICRO.12265.C1	MICRO.12265.C1_732	NA	NA	35.2	not assigned.unknown	PGSC0003DMB000001049	#N/A	95.59	4061	3586	--	--	--
370	bf_ivrootxx_0046c05.t3m.scf	bf_ivrootxx_0046c05.t3m.scf_671	Protein kinase [Medicago truncatula]	ABD28527	30.2.6	signalling.receptor kinases.leucine rich repeat VI	PGSC0003DMB000000068	Pot_ch01	98.2	93784	93342	Endonuclease	mRNA	Cufflinks
371	SSBT004C12x.scf	SSBT004C12x.scf_68	NA	NA	35.1	not assigned.no ontology	PGSC0003DMB102000141	Pot_ch02	96.15	184516	184415	Katanin p60 ATPase-containing subunit	mRNA	Cufflinks
372	ACDA03668B08.T3m.scf	ACDA03668B08.T3m.scf_185	NA	NA	35.2	not assigned.unknown	PGSC0003DMB101000137	Pot_ch11	94.02	510993	511106	--	--	--
373	ACDA00776A08.T3m.scf	ACDA00776A08.T3m.scf_136	NA	NA	35.2	not assigned.unknown	PGSC0003DMB102000010	Pot_ch01	98.36	2157989	2158048	--	--	--
374	MICRO.11930.C1	MICRO.11930.C1_779	unknown protein [Arabidopsis thaliana]	NP_196460	35.1	not assigned.no ontology	PGSC0003DMB000000105	Pot_ch01	96.57	436290	437162	Conserved gene of unknown function	mRNA	Cufflinks
375	POCD525TP	POCD525TP_237	complement component 1, r subcomponent variant [Homo sapiens]	BAD96211	35.2	not assigned.unknown	No Significant Hit	#N/A	NA	NA	NA	--	--	--
376	cSTE25K15TH	cSTE25K15TH_517	unknown protein [Arabidopsis thaliana]	NP_171809	35.1.5	not assigned.no ontology.pentatricopeptide (PPR) repeat-containing protein	PGSC0003DMB000000189	Pot_ch04	99.47	378438	379000	Pentatricopeptide repeat-containing protein	mRNA	Cufflinks
377	SSBT005E20x.scf	SSBT005E20x.scf_85	NA	NA	33.99	development.unspecified	PGSC0003DMB000000338	Pot_ch10	90	474402	474539	--	--	--
378	bf_arrayxxx_0028h04.t7m.scf	bf_arrayxxx_0028h04.t7m.scf_191	NA	NA	35.2	not assigned.unknown	PGSC0003DMB000000690	SL2.10ch04	96.13	115053	114747	Desacetoxyvindoline 4-hydroxylase	mRNA	Cufflinks
379	MICRO.7238.C2	MICRO.7238.C2_208	unknown protein [Arabidopsis thaliana]	AAM13038	13.2.2.2	amino acid metabolism.degradation.glutamate family.proline	PGSC0003DMB000000532	Pot_ch01	95.67	115806	115576	Type 2 proly 4-hydroxylase	mRNA	Cufflinks
380	MICRO.13938.C1	MICRO.13938.C1_1040	unknown protein [Arabidopsis thaliana]	NP_179667	35.2	not assigned.unknown	PGSC0003DMB102000083	Pot_ch02	100	495853	496274	Conserved gene of unknown function	mRNA	Cufflinks
381	MICRO.14.C1	MICRO.14.C1_853	fructokinase 3 [Lycopersicon esculentum]	AAR24912	2.2.1.01	major CHO metabolism.degradation.sucrose.fructokinase	PGSC0003DMB000000244	Pot_ch02	96.51	367205	367651	Fructokinase 3	mRNA	Cufflinks
382	BF_TUBSXXXX_0040C07_T3M.SCF	BF_TUBSXXXX_0040C07_T3M.SCF_210	NA	NA	35.2	not assigned.unknown	PGSC0003DMB000000037	Pot_ch07	96.24	775649	775913	Integral membrane protein	mRNA	Cufflinks
383	BF_TUBSXXXX_0010F05_T3M.SCF	BF_TUBSXXXX_0010F05_T3M.SCF_115	NA	NA	35.2	not assigned.unknown	PGSC0003DMB000000252	Pot_ch07	98.92	22372	22649	--	--	--
384	cSTB38H16TH	cSTB38H16TH_479	NA	NA	35.2	not assigned.unknown	PGSC0003DMB000000004	Pot_ch02	100	1437105	1437364	Organic anion transporter	mRNA	Cufflinks
385	MICRO.10018.C1	MICRO.10018.C1_1329	kinase [Arabidopsis thaliana]	NP_173910	30.2.20	signalling.receptor kinases.wheat LRK10 like	PGSC0003DMB000000160	Pot_ch12	96.87	946862	945620	Wall-associated kinase	mRNA	Cufflinks
386	MICRO.10802.C1	MICRO.10802.C1_317	AT3g52500/F22O6_120 [Arabidopsis thaliana]	AAL14384	29.5	protein.degradation	PGSC0003DMB000000345	Pot_ch06	99.78	220804	221262	Aspartic proteinase nepenthesin-2	mRNA	Cufflinks
387	MICRO.5158.C6	MICRO.5158.C6_395	putative protein [Arabidopsis thaliana]	CAB43409	35.2	not assigned.unknown	PGSC0003DMB000000008	Pot_ch10	99.07	2846724	2846296	Valacyclovir hydrolase	mRNA	Cufflinks
388	MICRO.10382.C1	MICRO.10382.C1_675	STY-L protein [Antirrhinum majus]	CAF18246	27.3.58	RNA.regulation of transcription.LUG	PGSC0003DMB000000150	Pot_ch06	99.24	328473	328079	STY-L protein	mRNA	Cufflinks
389	SDBN001P09u.scf	SDBN001P09u.scf_278	NA	NA	35.2	not assigned.unknown	PGSC0003DMB101000020	Pot_ch02	92.18	1609073	1609355	Self-pruning G-box protein	mRNA	GLEAN
390	MICRO.16392.C1	MICRO.16392.C1_448	ethylene-responsive transcriptional coactivator [Lycopersicon esculentum]	AAD46402	17.5.3	hormone metabolism.ethylene.induced-regulated-responsive-activated	PGSC0003DMB000000136	Pot_ch01	97.32	1354020	1353251	Multiprotein bridging factor ER24	mRNA	Cufflinks
391	MICRO.14368.C1	MICRO.14368.C1_858	Sn-1 [Capsicum annuum]	CAA55812	20.2.99	stress.abiotic.unspecified	PGSC0003DMB103000051	Pot_ch04	96.54	219742	219080	Spliceosome associated protein	mRNA	Cufflinks
392	BF_LBCHXXXX_0003C01_T3M.SCF	BF_LBCHXXXX_0003C01_T3M.SCF_663	NA	NA	35.2	not assigned.unknown	PGSC0003DMB000000335	Pot_ch08	94.53	477117	476807	Conserved gene of unknown function	mRNA	Cufflinks
393	STMCP93TV	STMCP93TV_314	Tm-2 ToMV resistance protein [Solanum tuberosum]	ABM05492	35.2	not assigned.unknown	No Significant Hit	#N/A	NA	NA	NA	Late blight resistance protein	mRNA	Cufflinks
394	MICRO.7887.C1	MICRO.7887.C1_504	WAX2; catalytic [Arabidopsis thaliana]	NP_200588	16.7	secondary metabolism.wax	PGSC0003DMB000000116	Pot_ch12	97.44	942119	941886	Protein WAX2	mRNA	GLEAN
395	MICRO.5505.C1	MICRO.5505.C1_971	unknown protein [Arabidopsis thaliana]	BAC43363	35.2	not assigned.unknown	PGSC0003DMB000000188	Pot_ch08	99.43	478940	479291	Conserved gene of unknown function	mRNA	Cufflinks
396	MICRO.523.C1	MICRO.523.C1_1411	ubiquitin-specific protease 12, putative, expressed [Oryza sativa (japonica cultivar-group)]	ABA98280	29.5.11.05	protein.degradation.ubiquitin.ubiquitin protease	PGSC0003DMB000000008	Pot_ch10	100	3347090	3347267	Ubiquitin carboxyl-terminal hydrolase	mRNA	Cufflinks
397	bf_arrayxxx_0053a08.t7m.scf	bf_arrayxxx_0053a08.t7m.scf_450	metallocarboxypeptidase inhibitor precursor [Solanum tuberosum]	AAZ94180	20.1.07.06	stress.biotic.PR-proteins.proteinase inhibitors	PGSC0003DMB000001127	#N/A	95.54	17542	17432	Metallocarboxypeptidase inhibitor	mRNA	Cufflinks
398	MICRO.6622.C1	MICRO.6622.C1_655	glutathione S-transferase [Euphorbia esula]	AAF64449	26.09	misc.glutathione S transferases	PGSC0003DMB000000331	Pot_ch12	95.62	81089	82024	Glutathione-s-transferase theta, gst	mRNA	Cufflinks
399	BF_TUBSXXXX_0051F09_T3M.SCF	BF_TUBSXXXX_0051F09_T3M.SCF_175	NA	NA	35.2	not assigned.unknown	No Significant Hit	#N/A	NA	NA	NA	--	--	--
400	076A03AF.esd	076A03AF.esd_370	NA	NA	35.2	not assigned.unknown	PGSC0003DMB000000017	Pot_ch11	93.45	2653962	2653570	Pyridine nucleotide-disulphide oxidoreductase	mRNA	Cufflinks
401	bf_suspxxxx_0013e11.t3m.scf	bf_suspxxxx_0013e11.t3m.scf_1	probable vacuolar sorting-associated protein [imported] - Arabidopsis thaliana	E84556	29.3.4.3	protein.targeting.secretory pathway.vacuole	PGSC0003DMB101000020	Pot_ch02	97.37	1566879	1566652	Vacuolar sorting protein	mRNA	Cufflinks
402	bf_ivrootxx_0039e06.t3m.scf	bf_ivrootxx_0039e06.t3m.scf_477	NA	NA	35.2	not assigned.unknown	Not Unique	#N/A	NA	NA	NA	TRANSPORT INHIBITOR RESPONSE 1 protein	mRNA	Cufflinks
403	cSTB34D23TH	cSTB34D23TH_174	Polynucleotidyl transferase, Ribonuclease H fold [Medicago truncatula]	ABE87519	35.1	not assigned.no ontology	PGSC0003DMB000000026	Pot_ch03	91.61	195815	196112	Ccr4-associated factor	mRNA	Cufflinks
404	MICRO.1463.C1	MICRO.1463.C1_828	unknown protein [Arabidopsis thaliana]	NP_195848	29.3.99	protein.targeting.unknown	PGSC0003DMB101000060	Pot_ch01	97.09	1591499	1590953	Synbindin	mRNA	Cufflinks
405	MICRO.13445.C1	MICRO.13445.C1_379	Cytochrome P450 71A4 (CYPLXXIA4) (P-450EG2)	P37117	26.1	misc.cytochrome P450	PGSC0003DMB000000055	Pot_ch03	97.54	1260002	1260367	Cytochrome P450 71A4	mRNA	Cufflinks
406	MICRO.15791.C1	MICRO.15791.C1_784	ATP binding / galactokinase/ kinase/ phosphotransferase, alcohol group as acceptor [Arabidopsis thaliana]	NP_566144	35.1	not assigned.no ontology	PGSC0003DMB000000004	Pot_ch02	99.64	3368588	3369421	ATP binding protein	mRNA	Cufflinks
407	MICRO.10188.C1	MICRO.10188.C1_921	peptidyl-prolyl cis-trans isomerase [Arabidopsis thaliana]	NP_187319	31.3	cell.cycle	PGSC0003DMB000000177	Pot_ch09	98.7	836847	836465	Peptidyl-prolyl cis-trans isomerase CYP21-3, mitochondrial	mRNA	Cufflinks
408	cSTB23O19TH	cSTB23O19TH_282	Multicopper oxidase, type 1 [Medicago truncatula]	ABN08527	35.1	not assigned.no ontology	PGSC0003DMB000000652	Pot_ch07	100	78450	78078	Multicopper oxidase	mRNA	Cufflinks
409	MICRO.14804.C1	MICRO.14804.C1_1086	N-acetyltransferase [Arabidopsis thaliana]	NP_567592	35.1	not assigned.no ontology	PGSC0003DMB000000543	Pot_ch05	97.86	192205	191600	Acetyltransferase, GNAT family protein	mRNA	Cufflinks
410	MICRO.5254.C1	MICRO.5254.C1_951	putative zinc finger protein [Capsicum chinense]	CAJ13712	29.5.11.04.02	protein.degradation.ubiquitin.E3.RING	PGSC0003DMB000000004	Pot_ch02	99.77	714523	713638	Zinc finger protein	mRNA	Cufflinks
411	MICRO.1075.C5	MICRO.1075.C5_1	phi-1 [Nicotiana tabacum]	BAA33810	30.1	signalling.in sugar and nutrient physiology	PGSC0003DMB000000404	Pot_ch04	96.42	185388	184301	Phi-1 protein	mRNA	Cufflinks
412	ACDA00666H06.T3m.scf	ACDA00666H06.T3m.scf_47	NA	NA	35.2	not assigned.unknown	No Significant Hit	#N/A	NA	NA	NA	--	--	--
413	MICRO.13781.C1	MICRO.13781.C1_1075	unknown [Arabidopsis thaliana]	AAM61449	35.1	not assigned.no ontology	PGSC0003DMB000000073	Pot_ch01	100	660732	660412	UNC-50 family protein	mRNA	Cufflinks
414	BF_LBCHXXXX_0020G09_T3M.SCF	BF_LBCHXXXX_0020G09_T3M.SCF_250	NA	NA	17.5.2	hormone metabolism.ethylene.signal transduction	PGSC0003DMB000000086	Pot_ch04	99.71	1064535	1064189	--	--	--
415	MICRO.189.C9	MICRO.189.C9_9	TMV response-related gene product [Nicotiana tabacum]	BAA89235	20.1.05	stress.biotic.regulation of transcription	PGSC0003DMB000000335	Pot_ch08	98.76	543995	544638	MRNA, 1346 bp sequence	mRNA	Cufflinks
416	MICRO.8570.C2	MICRO.8570.C2_436	putative protein [Arabidopsis thaliana]	CAB41330	35.2	not assigned.unknown	PGSC0003DMB000000068	Pot_ch01	100	1920601	1921165	Conserved gene of unknown function	noncoding_transcript	Cufflinks
417	MICRO.9934.C1	MICRO.9934.C1_780	hypothetical protein [Prunus persica]	AAO14626	35.2	not assigned.unknown	PGSC0003DMB000000032	Pot_ch04	98.37	1099337	1098724	Krox	mRNA	Cufflinks
434	STDB003A04u.scf	STDB003A04u.scf_376	NA	NA	28.99	DNA.unspecified	Not Unique	#N/A	100	NA	NA	DNA-binding protein	mRNA	Cufflinks
435	SDBN003F21u.scf	SDBN003F21u.scf_719	ATP binding [Arabidopsis thaliana]	NP_173344	35.1	not assigned.no ontology	PGSC0003DMB000000087	Pot_ch06	97.69	1678687	1678558	Zinc finger protein	mRNA	Cufflinks
436	MICRO.12083.C1	MICRO.12083.C1_772	NA	NA	35.2	not assigned.unknown	PGSC0003DMB000000047	Pot_ch07	99.76	1439514	1440344	Conserved gene of unknown function	mRNA	Cufflinks
437	TBSK02966FH02.t3m.scf	TBSK02966FH02.t3m.scf_83	NA	NA	20.1.07.06	stress.biotic.PR-proteins.proteinase inhibitors	No Significant Hit	#N/A	NA	NA	NA	Cysteine protease inhibitor 9	mRNA	Cufflinks
438	bf_mxflxxxx_0026c12.t3m.scf	bf_mxflxxxx_0026c12.t3m.scf_186	NA	NA	35.2	not assigned.unknown	PGSC0003DMB000000492	Pot_ch10	99.04	36016	36224	Gene of unknown function	mRNA	GLEAN
439	MICRO.9584.C1	MICRO.9584.C1_1144	NA	NA	35.2	not assigned.unknown	PGSC0003DMB000000296	Pot_ch04	98.18	140468	139647	Conserved gene of unknown function	mRNA	Cufflinks
440	SDBN003K11u.scf	SDBN003K11u.scf_166	NA	NA	35.2	not assigned.unknown	No Significant Hit	#N/A	NA	NA	NA	--	--	--
441	MICRO.15459.C1	MICRO.15459.C1_868	unknown protein [Arabidopsis thaliana]	NP_974314	35.2	not assigned.unknown	PGSC0003DMB000000096	Pot_ch07	99.57	1100561	1100791	Alpha galactosidase	mRNA	Cufflinks
442	MICRO.15127.C1	MICRO.15127.C1_814	xylan 1,4-beta-xylosidase [Populus alba x Populus tremula]	CAJ65923	10.6.2	cell wall.degradation.mannan-xylose-arabinose-fucose	PGSC0003DMB000000164	Pot_ch04	96.35	510173	510977	Periplasmic beta-glucosidase	mRNA	Cufflinks
443	MICRO.12778.C1	MICRO.12778.C1_572	RNA-binding region RNP-1 (RNA recognition motif) [Medicago truncatula]	ABE83173	27.1	RNA.processing	PGSC0003DMB000000097	Pot_ch12	99.81	551749	551229	RBP50	mRNA	Cufflinks
444	MICRO.6587.C8	MICRO.6587.C8_901	unknown protein [Oryza sativa (japonica cultivar-group)]	BAC98663	35.2	not assigned.unknown	PGSC0003DMB000000021	Pot_ch09	95.67	1541742	1541096	Conserved gene of unknown function	mRNA	Cufflinks
445	MICRO.4882.C1	MICRO.4882.C1_760	kinase [Arabidopsis thaliana]	NP_177209	30.2.17	signalling.receptor kinases.DUF 26	PGSC0003DMB000000098	Pot_ch01	96.92	1340645	1341131	Kinase	mRNA	Cufflinks
446	POCC282TV	POCC282TV_653	hypothetical protein [Ipomoea trifida]	BAF36296	35.2	not assigned.unknown	PGSC0003DMB000000162	Pot_ch08	96.2	120072	119336	--	--	--
447	SDBN003P16u.scf	SDBN003P16u.scf_494	NA	NA	35.2	not assigned.unknown	PGSC0003DMB000000184	Pot_ch04	98.2	405719	406268	Fms interacting protein	mRNA	Cufflinks
448	BF_LBCHXXXX_0042G06_T3M.SCF	BF_LBCHXXXX_0042G06_T3M.SCF_529	Putative disease resistance protein RGA4, identical [Solanum bulbocastanum]	AAP45174	20.1.02	stress.biotic.receptors	PGSC0003DMB000000207	Pot_ch09	97.54	724628	725195	Disease resistance protein RGA4	mRNA	Cufflinks
449	167G08AF.esd	167G08AF.esd_767	hypothetical protein [Neurospora crassa OR74A]	XP_960000	34.2	transporter.sugars	No Significant Hit	#N/A	NA	NA	NA	--	--	--
451	MICRO.3092.C1	MICRO.3092.C1_700	ATP-dependent peptidase/ ubiquitin-protein ligase/ zinc ion binding [Arabidopsis thaliana]	NP_973859	29.5.11.04.02	protein.degradation.ubiquitin.E3.RING	PGSC0003DMB000000062	Pot_ch03	96.76	2159738	2159555	Kinase	mRNA	Cufflinks
452	SDBN003G24u.scf	SDBN003G24u.scf_565	Os03g0180000 [Oryza sativa (japonica cultivar-group)]	NP_001049159	34.12	transport.metal	PGSC0003DMB000000037	Pot_ch07	97.44	2412294	2411669	Cation:cation antiporter	mRNA	Cufflinks
453	cSTB26E23TH	cSTB26E23TH_267	NA	NA	35.2	not assigned.unknown	No Significant Hit	#N/A	NA	NA	NA	--	--	--
454	MICRO.7075.C1	MICRO.7075.C1_761	unknown protein [Arabidopsis thaliana]	NP_565462	35.2	not assigned.unknown	PGSC0003DMB000000003	Pot_ch05	96.72	133607	132786	CRS2-associated factor 1, chloroplastic	mRNA	Cufflinks
456	MICRO.15474.C1	MICRO.15474.C1_655	unknown protein [Arabidopsis thaliana]	NP_200393	35.2	not assigned.unknown	PGSC0003DMB000000076	Pot_ch07	99.16	1203337	1202741	Stress response protein nst1	mRNA	Cufflinks
457	MICRO.16720.C1	MICRO.16720.C1_296	NA	NA	35.2	not assigned.unknown	PGSC0003DMB000000712	Pot_ch03	98.24	139210	138815	Gene of unknown function	mRNA	Cufflinks
458	MICRO.18231.C1	MICRO.18231.C1_253	NA	NA	35.1	not assigned.no ontology	PGSC0003DMB101000060	Pot_ch01	97.73	445942	445811	--	--	--
459	bf_mxflxxxx_0061a09.t3m.scf	bf_mxflxxxx_0061a09.t3m.scf_211	NA	NA	35.2	not assigned.unknown	PGSC0003DMB101000060	Pot_ch01	100	1401701	1401951	Ferroportin protein family	mRNA	Cufflinks
460	MICRO.2219.C5	MICRO.2219.C5_85	NA	NA	16.2.1.01	secondary metabolism.phenylpropanoids.lignin biosynthesis.PAL	PGSC0003DMB000000177	Pot_ch09	97.3	215610	215757	Phenylalanine ammonia-lyase	mRNA	Cufflinks
461	bf_acdcxxxx_0004a08.t3m.scf	bf_acdcxxxx_0004a08.t3m.scf_592	NA	NA	35.2	not assigned.unknown	PGSC0003DMB000000104	Pot_ch01	95.53	1540257	1539587	Aluminum-induced protein	mRNA	Cufflinks
462	MICRO.13915.C1	MICRO.13915.C1_459	hypothetical protein [Oryza sativa (japonica cultivar-group)]	BAC10078	35.2	not assigned.unknown	PGSC0003DMB000000660	Pot_ch06	98.63	91341	91049	DNA binding protein	mRNA	Cufflinks
463	bf_arrayxxx_0102f10.t3m.scf	bf_arrayxxx_0102f10.t3m.scf_73	NA	NA	34.3	transport.amino acids	No Significant Hit	#N/A	NA	NA	NA	--	--	--
464	BF_TUBSXXXX_0063G10_T3M.SCF	BF_TUBSXXXX_0063G10_T3M.SCF_93	NA	NA	35.2	not assigned.unknown	PGSC0003DMB000000349	Pot_ch06	93	143949	144203	--	--	--
465	MICRO.2814.C1	MICRO.2814.C1_2293	3-hydroxy-3-methylglutaryl coenzyme A reductase; HMG-CoA reductase; EuHMGR [Eucommia ulmoides]	AAV54051	16.1.2.3	secondary metabolism.isoprenoids.mevalonate pathway.HMG-CoA reductase	PGSC0003DMB000000032	Pot_ch04	99.9	2456548	2457533	3-hydroxy-3-methylglutaryl coenzyme A reductase	mRNA	Cufflinks
467	bf_suspxxxx_0039c05.t3m.scf	bf_suspxxxx_0039c05.t3m.scf_615	putative auxin response factor 10 [Gossypium raimondii]	AAX89755	17.2.3	hormone metabolism.auxin.induced-regulated-responsive-activated	PGSC0003DMB000000575	SL2.10ch06	98.68	84542	85218	Auxin response factor	mRNA	Cufflinks
468	MICRO.12938.C1	MICRO.12938.C1_1120	unknown protein [Arabidopsis thaliana]	NP_187476	35.1	not assigned.no ontology	PGSC0003DMB000000385	Pot_ch10	97.28	325148	326356	Conserved gene of unknown function	mRNA	Cufflinks
469	MICRO.695.C6	MICRO.695.C6_540	ATP binding / kinase/ protein serine/threonine kinase [Arabidopsis thaliana]	NP_191196	30.2.7	signalling.receptor kinases.leucine rich repeat VII	PGSC0003DMB000000279	Pot_ch06	99.41	178185	179031	ATP binding protein	mRNA	Cufflinks
470	MICRO.5009.C1	MICRO.5009.C1_702	unknown protein [Arabidopsis thaliana]	NP_193642	15	metal handling	PGSC0003DMB000000034	Pot_ch12	99.19	788756	789003	Cadmium-induced protein AS8	mRNA	Cufflinks
471	MICRO.18102.C1	MICRO.18102.C1_417	HR7 [Hyoscyamus niger]	BAA76516	33.99	development.unspecified	PGSC0003DMB000000039	Pot_ch03	99.12	707835	707384	Gene of unknown function	mRNA	Cufflinks
472	MICRO.577.C2	MICRO.577.C2_468	GTPase activator protein of Rab-like small GTPases-like protein [Arabidopsis thaliana]	BAB09733	30.5	signalling.G-proteins	PGSC0003DMB000000126	Pot_ch03	98.56	35117	35742	GTPase activating	mRNA	Cufflinks
473	MICRO.12227.C1	MICRO.12227.C1_861	unknown protein [Oryza sativa (japonica cultivar-group)]	BAD52477	35.2	not assigned.unknown	PGSC0003DMB000000085	Pot_ch02	98.67	568335	567437	Conserved gene of unknown function	mRNA	Cufflinks
474	MICRO.181.C1	MICRO.181.C1_877	hypothetical protein [Arabidopsis thaliana]	CAB45838	35.1	not assigned.no ontology	PGSC0003DMB000000468	Pot_ch07	97.64	341786	341282	GD3B	mRNA	Cufflinks
475	MICRO.3624.C2	MICRO.3624.C2_2106	Os07g0596300 [Oryza sativa (japonica cultivar-group)]	NP_001060171	35.1.20	not assigned.no ontology.formin homology 2 domain-containing protein	PGSC0003DMB000000062	Pot_ch03	96.12	2126628	2127450	Formin 20	mRNA	Cufflinks
476	MICRO.5319.C5	MICRO.5319.C5_724	Polyprotein, putative [Solanum tuberosum]	ABI34389	35.2	not assigned.unknown	PGSC0003DMB103000051	Pot_ch04	94.35	447	1541	--	--	--
477	bf_cswbxxxx_0008h06.t3m.scf	bf_cswbxxxx_0008h06.t3m.scf_235	NA	NA	35.2	not assigned.unknown	Not Unique	#N/A	94.22	NA	NA	Cystathionine beta-lyase	noncoding_transcript	Cufflinks
478	bf_mxflxxxx_0065a08.t3m.scf	bf_mxflxxxx_0065a08.t3m.scf_488	PUP1 (PURINE PERMEASE 1); purine transporter [Arabidopsis thaliana]	NP_174144	34.1	transport.nucleotides	PGSC0003DMB000000510	SL2.10ch07	97.27	160278	159738	Purine transporter	mRNA	Cufflinks
479	BF_LBCHXXXX_0029G11_T3M.SCF	BF_LBCHXXXX_0029G11_T3M.SCF_346	NA	NA	35.2	not assigned.unknown	No Significant Hit	#N/A	NA	NA	NA	--	--	--
480	MICRO.219.C1	MICRO.219.C1_1039	NA	NA	35.2	not assigned.unknown	PGSC0003DMB000000338	Pot_ch10	95.86	417125	415998	Transcription elongation factor 1 homolog	mRNA	Cufflinks
481	SDBN006A19u.scf	SDBN006A19u.scf_386	NA	NA	35.2	not assigned.unknown	PGSC0003DMB000000062	Pot_ch03	100	204704	205021	Conserved gene of unknown function	mRNA	GLEAN
482	MICRO.435.C3	MICRO.435.C3_833	CYP71D51v3 [Nicotiana tabacum]	ABC69405	26.1	misc.cytochrome P450	PGSC0003DMB000000876	SL2.10ch01	96.83	70806	71688	Cytochrome P450 hydroxylase	mRNA	Cufflinks
483	MICRO.725.C5	MICRO.725.C5_399	Stamen-specific protein FIL1 precursor	Q38737	26.21	misc.protease inhibitor/seed storage/lipid transfer protein (LTP) family protein	PGSC0003DMB000000154	Pot_ch03	99.66	848235	847938	--	--	--
484	MICRO.14125.C3	MICRO.14125.C3_290	unknown protein [Arabidopsis thaliana]	NP_001030778	27.3.67	RNA.regulation of transcription.putative DNA-binding protein	PGSC0003DMB000000004	Pot_ch02	100	4051103	4051692	Conserved gene of unknown function	mRNA	Cufflinks
485	MICRO.7977.C2	MICRO.7977.C2_907	Os01g0874900 [Oryza sativa (japonica cultivar-group)]	NP_001044960	1.02.05	PS.photorespiration.serine hydroxymethyltransferase	PGSC0003DMB000000105	Pot_ch01	97.86	1068350	1068957	Serine hydroxymethyltransferase	mRNA	Cufflinks
486	MICRO.319.C1	MICRO.319.C1_197	hypothetical protein OsI_001933 [Oryza sativa (indica cultivar-group)]	EAY74086	29.1	protein.aa activation	PGSC0003DMB000000129	Pot_ch10	97.26	1416283	1415592	Asparaginyl-tRNA synthetase, cytoplasmic 1	mRNA	Cufflinks
487	bf_stolxxxx_0038d02.t3m.scf	bf_stolxxxx_0038d02.t3m.scf_42	NA	NA	29.2.2	protein.synthesis.misc ribosomal protein	PGSC0003DMB000000174	Pot_ch09	92.06	96039	96220	60S ribosomal protein L17	mRNA	Cufflinks
488	POCCH75TP	POCCH75TP_911	Zinc finger, RING-type; von Willebrand factor, type A [Medicago truncatula]	ABO82814	29.5.15	protein.degradation.inhibitors	PGSC0003DMB000000072	Pot_ch05	99.51	403956	404367	Zinc finger (C3HC4-type RING finger) family protein	mRNA	Cufflinks
489	BF_TUBSXXXX_0016E10_T3M.SCF	BF_TUBSXXXX_0016E10_T3M.SCF_11	NA	NA	35.2	not assigned.unknown	PGSC0003DMB000000149	Pot_ch10	95.79	318970	319325	Gene of unknown function	mRNA	Cufflinks
490	MICRO.1887.C2	MICRO.1887.C2_704	unknown [Solanum tuberosum]	ABA81880	29.5.11.20	protein.degradation.ubiquitin.proteasom	PGSC0003DMB000000102	Pot_ch07	100	587047	587384	Proteasome subunit alpha type	mRNA	Cufflinks
491	STMJP64TV	STMJP64TV_230	NA	NA	35.2	not assigned.unknown	PGSC0003DMB102000423	Pot_ch02	97.67	227456	227245	Conserved gene of unknown function	mRNA	Cufflinks
492	BF_TUBSXXXX_0002E02_T3M.SCF	BF_TUBSXXXX_0002E02_T3M.SCF_440	NA	NA	35.2	not assigned.unknown	PGSC0003DMB000000433	Pot_ch11	96.4	438242	438133	Conserved gene of unknown function	mRNA	Cufflinks
493	cSTB39D22TH	cSTB39D22TH_367	NA	NA	35.2	not assigned.unknown	PGSC0003DMB000000082	Pot_ch02	98.23	1211209	1210764	Conserved gene of unknown function	mRNA	Cufflinks
494	MICRO.2909.C1	MICRO.2909.C1_513	unknown [Solanum tuberosum]	ABA46763	29.2.2	protein.synthesis.misc ribosomal protein	PGSC0003DMB000000246	Pot_ch06	98.58	97332	97895	Ribosomal protein L28	mRNA	Cufflinks
495	MICRO.5036.C1	MICRO.5036.C1_1247	hypothetical protein MtrDRAFT_AC121239g27v1 [Medicago truncatula]	ABE78447	35.1	not assigned.no ontology	PGSC0003DMB000000500	Pot_ch01	99.1	313607	313276	NmrA family protein	mRNA	Cufflinks
496	MICRO.153.C2	MICRO.153.C2_1244	PS60 [Nicotiana tabacum]	CAA65634	35.2	not assigned.unknown	PGSC0003DMB000000032	Pot_ch04	93.49	1890364	1889426	Pectinesterase	mRNA	Cufflinks
497	SDBN006J01u.scf	SDBN006J01u.scf_642	NA	NA	35.2	not assigned.unknown	PGSC0003DMB000001201	#N/A	90.36	20221	20881	--	--	--
498	cSTA14C9TH	cSTA14C9TH_12	NA	NA	35.2	not assigned.unknown	PGSC0003DMB000000854	Pot_ch08	94.65	38121	37828	Ankyrin repeat-containing protein	mRNA	Cufflinks
499	cSTD19H1TH	cSTD19H1TH_138	NA	NA	35.2	not assigned.unknown	PGSC0003DMB101000060	Pot_ch01	100	1702268	1702033	Glucose-6-phosphate 1-dehydrogenase	mRNA	Cufflinks
500	BF_LBCHXXXX_0054A04_T3M.SCF	BF_LBCHXXXX_0054A04_T3M.SCF_645	Cytochrome P450 71A4 (CYPLXXIA4) (P-450EG2)	P37117	26.1	misc.cytochrome P450	Not Unique	#N/A	98.04	NA	NA	Cytochrome P450 71A4	mRNA	Cufflinks
501	bf_suspxxxx_0048c08.t7m.scf	bf_suspxxxx_0048c08.t7m.scf_516	Os11g0159000 [Oryza sativa (japonica cultivar-group)]	NP_001065811	35.1	not assigned.no ontology	PGSC0003DMB000000073	Pot_ch01	100	1883812	1884215	Phox (PX) domain-containing protein	mRNA	Cufflinks
502	MICRO.11452.C2	MICRO.11452.C2_686	NA	NA	35.2	not assigned.unknown	PGSC0003DMB000000073	Pot_ch01	99.21	1232818	1233321	Pentatricopeptide repeat-containing protein	mRNA	Cufflinks
519	MICRO.17303.C1	MICRO.17303.C1_317	unnamed protein product [Arabidopsis thaliana]	BAB02391	30.3	signalling.calcium	PGSC0003DMB000000116	Pot_ch12	100	115040	115196	Integral membrane single C2 domain protein	mRNA	Cufflinks
520	MICRO.8955.C1	MICRO.8955.C1_625	Os04g0531100 [Oryza sativa (japonica cultivar-group)]	NP_001053394	35.1.19	not assigned.no ontology.C2 domain-containing protein	PGSC0003DMB000000281	Pot_ch08	100	683943	684206	Elicitor-responsive protein	mRNA	Cufflinks
521	MICRO.4592.C1	MICRO.4592.C1_710	glutathione S-transferase [Pisum sativum]	BAC81649	35.1	not assigned.no ontology	PGSC0003DMB000000071	Pot_ch09	98.85	734767	735028	Glutathione S-transferase	mRNA	Cufflinks
522	MICRO.15094.C1	MICRO.15094.C1_1114	calmodulin binding / transcription regulator [Arabidopsis thaliana]	NP_176899	27.3.39	RNA.regulation of transcription.AtSR Transcription Factor family	PGSC0003DMB102000031	Pot_ch12	99.49	617336	616748	Calmodulin-binding transcription activator (Camta), plants	mRNA	Cufflinks
523	049B05AF.esd	049B05AF.esd_299	putative endoplasmic reticulum oxidoreductin [Oryza sativa (japonica cultivar-group)]	AAT78803	35.2	not assigned.unknown	PGSC0003DMB000000054	Pot_ch08	99.21	70641	70894	--	--	--
524	MICRO.15721.C1	MICRO.15721.C1_11	NA	NA	35.2	not assigned.unknown	PGSC0003DMB000000384	Pot_ch09	94.55	109585	109012	Gene of unknown function	mRNA	Cufflinks
525	POADH37TV	POADH37TV_427	NA	NA	35.2	not assigned.unknown	PGSC0003DMB000000102	Pot_ch07	94.1	197014	197471	Conserved gene of unknown function	mRNA	Cufflinks
526	TBSK01959FD03.t3m.scf	TBSK01959FD03.t3m.scf_405	NA	NA	35.2	not assigned.unknown	No Significant Hit	#N/A	NA	NA	NA	--	--	--
527	MICRO.3077.C2	MICRO.3077.C2_947	unknown protein [Arabidopsis thaliana]	NP_567900	35.2	not assigned.unknown	PGSC0003DMB000000225	Pot_ch08	98.23	729147	729936	Conserved gene of unknown function	mRNA	Cufflinks
528	POCAO30TV	POCAO30TV_375	NA	NA	35.2	not assigned.unknown	PGSC0003DMB000000018	Pot_ch04	90.79	1398992	1399357	Conserved gene of unknown function	mRNA	Cufflinks
529	MICRO.539.C1	MICRO.539.C1_1461	ZCW7 [Arabidopsis thaliana]	NP_564748	35.1	not assigned.no ontology	PGSC0003DMB000000226	Pot_ch04	96.64	1024948	1024384	ZCW7 protein	mRNA	Cufflinks
530	MICRO.15722.C1	MICRO.15722.C1_943	FKF1 (FLAVIN-BINDING KELCH DOMAIN F BOX PROTEIN); signal transducer/ ubiquitin-protein ligase [Arabidopsis thaliana]	NP_564919	29.5.11.04.03.02	protein.degradation.ubiquitin.E3.SCF.FBOX	PGSC0003DMB000000469	Pot_ch01	99.09	121871	120882	Circadian clock-associated FKF1	mRNA	Cufflinks
531	BF_LBCHXXXX_0036A08_T3M.SCF	BF_LBCHXXXX_0036A08_T3M.SCF_171	NA	NA	35.1	not assigned.no ontology	PGSC0003DMB000000024	Pot_ch12	100	1742080	1741918	DNA binding protein	mRNA	Cufflinks
532	STMCF57TV	STMCF57TV_653	unknown protein [Arabidopsis thaliana]	NP_568585	35.2	not assigned.unknown	PGSC0003DMB000000004	Pot_ch02	98.44	3591851	3591660	Conserved gene of unknown function	mRNA	Cufflinks
533	ACDA01761C09.T3m.scf	ACDA01761C09.T3m.scf_61	NA	NA	35.2	not assigned.unknown	PGSC0003DMB000000105	Pot_ch01	93.33	878233	878061	Transcription factor	mRNA	Cufflinks
534	STMCY49TV	STMCY49TV_615	NA	NA	35.2	not assigned.unknown	PGSC0003DMB000000806	SL2.10ch10	93.65	17370	18216	--	--	--
535	SDBN002L11u.scf	SDBN002L11u.scf_308	NA	NA	35.1	not assigned.no ontology	No Significant Hit	#N/A	NA	NA	NA	Serine-threonine protein kinase, plant-type	mRNA	Cufflinks
536	MICRO.14990.C1	MICRO.14990.C1_792	unknown protein [Arabidopsis thaliana]	NP_568143	27.3.71	RNA.regulation of transcription.SNF7	PGSC0003DMB000000072	Pot_ch05	98.32	1178589	1178767	Charged multivesicular body protein	mRNA	Cufflinks
537	BF_TUBSXXXX_0009H09_T3M.SCF	BF_TUBSXXXX_0009H09_T3M.SCF_680	NA	NA	35.2	not assigned.unknown	PGSC0003DMB000000568	Pot_ch02	97.77	94311	93728	Gene of unknown function	mRNA	Cufflinks
538	MICRO.16384.C2	MICRO.16384.C2_26	metal ion binding [Arabidopsis thaliana]	NP_849973	15.2	metal handling.binding, chelation and storage	PGSC0003DMB000000494	Pot_ch08	95.11	225677	225232	Ankyrin protein kinase	mRNA	Cufflinks
539	MICRO.8543.C1	MICRO.8543.C1_1242	10-hydroxygeraniol oxidoreductase [Camptotheca acuminata]	AAQ20892	16.2.1.10	secondary metabolism.phenylpropanoids.lignin biosynthesis.CAD	PGSC0003DMB000000152	Pot_ch11	97.29	25837	26352	10-hydroxygeraniol oxidoreductase	mRNA	Cufflinks
540	MICRO.16075.C1	MICRO.16075.C1_567	NA	NA	35.2	not assigned.unknown	PGSC0003DMB000000541	Pot_ch01	98.35	127566	128353	DNA2/nam7 helicase	mRNA	GLEAN
541	MICRO.7220.C1	MICRO.7220.C1_771	putative sugar transporter [Arabidopsis thaliana]	AAF27022	34.2	transporter.sugars	PGSC0003DMB000000363	Pot_ch01	95.83	459825	459547	Sugar transporter	mRNA	Cufflinks
542	MICRO.5825.C2	MICRO.5825.C2_1041	NA	NA	35.2	not assigned.unknown	PGSC0003DMB000000156	Pot_ch06	93.93	1201841	1203007	--	--	--
543	MICRO.11855.C1	MICRO.11855.C1_673	Disease resistance protein [Medicago truncatula]	ABO78566	20.1.02	stress.biotic.receptors	PGSC0003DMB000000034	Pot_ch12	97.89	1197785	1196982	Disease resistance protein RPM1	mRNA	Cufflinks
544	MICRO.18223.C1	MICRO.18223.C1_751	Protein kinase [Medicago truncatula]	ABE81729	29.4.1.57	protein.postranslational modification.kinase.receptor like cytoplasmatic kinase VII	PGSC0003DMB000000801	SL2.10ch06	100	47484	47091	Receptor serine-threonine protein kinase	mRNA	Cufflinks
546	TBSK02852FF08.t3m.scf	TBSK02852FF08.t3m.scf_64	NA	NA	35.2	not assigned.unknown	No Significant Hit	#N/A	NA	NA	NA	--	--	--
547	MICRO.3493.C1	MICRO.3493.C1_644	NA	NA	35.2	not assigned.unknown	PGSC0003DMB000000726	Pot_ch06	99.13	157103	156411	Conserved gene of unknown function	mRNA	Cufflinks
548	STMGE67TV	STMGE67TV_634	blight resistance protein SH10 [Solanum tuberosum]	AAR29074	35.2	not assigned.unknown	Not Unique	#N/A	96.28	NA	NA	--	--	--
549	MICRO.15754.C1	MICRO.15754.C1_443	NA	NA	35.2	not assigned.unknown	PGSC0003DMB000000558	Pot_ch06	97.63	72978	73315	Kinesin heavy chain	mRNA	Cufflinks
550	MICRO.5066.C1	MICRO.5066.C1_913	unknown protein [Arabidopsis thaliana]	NP_190741	35.1	not assigned.no ontology	PGSC0003DMB000000008	Pot_ch10	97.47	611802	611447	Conserved gene of unknown function	mRNA	Cufflinks
551	bf_arrayxxx_0021c09.t7m.scf	bf_arrayxxx_0021c09.t7m.scf_818	NA	NA	35.2	not assigned.unknown	PGSC0003DMB000000016	Pot_ch04	99.07	2898156	2897294	--	--	--
552	MICRO.15833.C1	MICRO.15833.C1_526	unknown [Solanum tuberosum]	ABA40451	9.9	mitochondrial electron transport / ATP synthesis.F1-ATPase	PGSC0003DMB000000198	Pot_ch08	94.76	900792	900412	Hydrogen-transporting ATP synthase, rotational mechanism	mRNA	Cufflinks
553	TBSK01531FH07.t3m.scf	TBSK01531FH07.t3m.scf_374	NA	NA	35.2	not assigned.unknown	No Significant Hit	#N/A	NA	NA	NA	--	--	--
554	MICRO.8740.C1	MICRO.8740.C1_533	Os03g0793900 [Oryza sativa (japonica cultivar-group)]	NP_001051535	26.21	misc.protease inhibitor/seed storage/lipid transfer protein (LTP) family protein	PGSC0003DMB000000125	Pot_ch06	99.48	139021	139406	Lipid binding protein	mRNA	GLEAN
555	MICRO.4761.C2	MICRO.4761.C2_73	histone H1F [Nicotiana tabacum]	ABB59463	28.1.3	DNA.synthesis/chromatin structure.histone	PGSC0003DMB102000137	Pot_ch09	99.02	37303	36484	Histone H1F	mRNA	Cufflinks
557	MICRO.4375.C3	MICRO.4375.C3_1180	phosphoglycerate mutase family, putative [Oryza sativa (japonica cultivar-group)]	AAX92756	35.1	not assigned.no ontology	PGSC0003DMB000000091	Pot_ch06	97.49	492974	493489	Phosphoglycerate mutase	mRNA	Cufflinks
558	MICRO.6483.C1	MICRO.6483.C1_1050	unknown protein [Oryza sativa (japonica cultivar-group)]	AAO38509	35.2	not assigned.unknown	PGSC0003DMB000000243	Pot_ch05	97	436512	437109	CW14 protein	mRNA	Cufflinks
559	BF_LBCHXXXX_0044G08_T3M.SCF	BF_LBCHXXXX_0044G08_T3M.SCF_62	NA	NA	35.2	not assigned.unknown	PGSC0003DMB000000627	Pot_ch09	93.62	189398	189491	Double-stranded RNA binding protein	mRNA	Cufflinks
560	MICRO.4881.C2	MICRO.4881.C2_904	unknown protein [Arabidopsis thaliana]	NP_190913	35.2	not assigned.unknown	No Significant Hit	#N/A	NA	NA	NA	--	--	--
561	STMCE27TV	STMCE27TV_630	similar to nucleolin protein [Arabidopsis thaliana]	AAB62861	35.1	not assigned.no ontology	PGSC0003DMB000000338	Pot_ch10	99.32	62445	61715	RNA-binding region RNP-1 (RNA recognition motif); Calcium-binding EF-hand	mRNA	Cufflinks
562	MICRO.16830.C1	MICRO.16830.C1_647	Vacuolar protein sorting 55 [Medicago truncatula]	ABE93067	29.3.4.3	protein.targeting.secretory pathway.vacuole	PGSC0003DMB000000274	Pot_ch08	99.44	148495	148848	Transporter	mRNA	Cufflinks
563	MICRO.11140.C1	MICRO.11140.C1_339	signal recognition particle 54 kDa subunit precursor [Arabidopsis thaliana]	AAC64139	29.3.3	protein.targeting.chloroplast	PGSC0003DMB000000021	Pot_ch09	95.1	1459920	1460264	Signal recognition particle protein	mRNA	Cufflinks
564	BF_LBCHXXXX_0028A08_T3M.SCF	BF_LBCHXXXX_0028A08_T3M.SCF_469	NA	NA	35.2	not assigned.unknown	No Significant Hit	#N/A	NA	NA	NA	--	--	--
565	STMIJ02TV	STMIJ02TV_528	NA	NA	35.2	not assigned.unknown	PGSC0003DMB000000096	Pot_ch07	97.03	1764330	1764935	Triose phosphate/phosphate translocator, chloroplast	mRNA	Cufflinks
566	MICRO.12434.C1	MICRO.12434.C1_422	NA	NA	35.2	not assigned.unknown	PGSC0003DMB101000051	Pot_ch05	95.94	1217420	1217762	--	--	--
567	bf_cswbxxxx_0031h09.t3m.scf	bf_cswbxxxx_0031h09.t3m.scf_186	NA	NA	35.2	not assigned.unknown	PGSC0003DMB000000330	Pot_ch04	96.43	235220	235110	--	--	--
568	MICRO.16114.C1	MICRO.16114.C1_272	NA	NA	35.2	not assigned.unknown	No Significant Hit	#N/A	NA	NA	NA	--	--	--
569	bf_cswbxxxx_0064a10.t3m.scf	bf_cswbxxxx_0064a10.t3m.scf_191	NA	NA	35.2	not assigned.unknown	PGSC0003DMB102000099	Pot_ch02	100	1003138	1002888	Pyrophosphate--fructose 6-phosphate 1-phosphotransferase subunit beta	mRNA	Cufflinks
570	MICRO.17442.C1	MICRO.17442.C1_506	hypothetical protein [Nicotiana tabacum]	CAI84657	35.2	not assigned.unknown	PGSC0003DMB000000056	Pot_ch12	100	2021277	2020907	F-box/ankyrin repeat protein SKIP35	mRNA	Cufflinks
571	SSBN001M23u.scf	SSBN001M23u.scf_368	Multi antimicrobial extrusion protein MatE [Medicago truncatula]	ABE91544	34.99	transport misc	PGSC0003DMB000000108	Pot_ch03	99.62	1328156	1327896	Multidrug resistance pump	mRNA	Cufflinks
572	098D03AF.esd	098D03AF.esd_848	glycosyltransferase [Plantago major]	CAJ34814	10.4	cell wall.pectin synthesis	PGSC0003DMB102000013	Pot_ch09	93.44	542906	543203	Glycosyltransferase QUASIMODO1	mRNA	Cufflinks
573	MICRO.16666.C1	MICRO.16666.C1_744	2-oxoglutarate-dependent dioxygenase [Solanum lycopersicum]	BAD98961	17.5.1	hormone metabolism.ethylene.synthesis-degradation	PGSC0003DMB000000140	Pot_ch12	95.77	1144811	1144434	2-oxoglutarate-dependent dioxygenase	mRNA	Cufflinks
574	MICRO.12888.C1	MICRO.12888.C1_744	Glycosyl transferase, family 48 [Medicago truncatula]	ABE81550	3.6	minor CHO metabolism.callose	PGSC0003DMB000000172	Pot_ch01	100	921164	921001	Callose synthase 3	mRNA	Cufflinks
575	MICRO.16837.C1	MICRO.16837.C1_690	protein phosphatase 2C homolog [Mesembryanthemum crystallinum]	AAD11430	29.4	protein.postranslational modification	PGSC0003DMB000000039	Pot_ch03	99.12	1651618	1651050	Protein phosphatase 2C homolog	mRNA	Cufflinks
576	MICRO.6774.C2	MICRO.6774.C2_192	NA	NA	27.3.12	RNA.regulation of transcription.C3H zinc finger family	PGSC0003DMB000000155	Pot_ch12	97.92	888501	888786	Zinc finger CCCH domain-containing protein 20	mRNA	Cufflinks
577	bf_mxflxxxx_0051a05.t3m.scf	bf_mxflxxxx_0051a05.t3m.scf_614	NA	NA	35.2	not assigned.unknown	PGSC0003DMB000000285	Pot_ch04	96.67	498682	499354	NAC transcription factor	mRNA	GLEAN
578	cSTS11J21TH	cSTS11J21TH_701	AMP binding [Arabidopsis thaliana]	NP_564116	11.1.08	lipid metabolism.FA synthesis and FA elongation.acyl coa ligase	No Significant Hit	#N/A	NA	NA	NA	--	--	--
579	MICRO.3555.C2	MICRO.3555.C2_1107	nucleic acid binding [Arabidopsis thaliana]	NP_568522	35.1	not assigned.no ontology	PGSC0003DMB000000506	Pot_ch10	99.77	85309	85738	RNA-binding region RNP-1 (RNA recognition motif)	mRNA	Cufflinks
580	SSBN003F11u.scf	SSBN003F11u.scf_395	NA	NA	35.2	not assigned.unknown	No Significant Hit	#N/A	NA	NA	NA	--	--	--
581	MICRO.3085.C1	MICRO.3085.C1_1021	structural constituent of ribosome [Arabidopsis thaliana]	NP_201272	29.2.2	protein.synthesis.misc ribosomal protein	PGSC0003DMB102000099	Pot_ch02	100	1109779	1109208	60S ribosomal protein L10, mitochondrial	mRNA	Cufflinks
582	MICRO.7489.C1	MICRO.7489.C1_1181	NA	NA	35.2	not assigned.unknown	PGSC0003DMB000000095	Pot_ch01	100	328645	330128	GRAS family transcription factor	mRNA	Cufflinks
583	MICRO.16260.C1	MICRO.16260.C1_526	HECT; Ubiquitin [Medicago truncatula]	ABD32998	29.5.11.04.01	protein.degradation.ubiquitin.E3.HECT	PGSC0003DMB000000580	Pot_ch05	99.12	215191	214737	E3 ubiquitin-protein ligase UPL5	mRNA	Cufflinks
584	bf_swstxxxx_0058h03.t3m.scf	bf_swstxxxx_0058h03.t3m.scf_614	NA	NA	35.2	not assigned.unknown	No Significant Hit	#N/A	NA	NA	NA	RNA recognition motif-containing protein	mRNA	Cufflinks
585	MICRO.17161.C1	MICRO.17161.C1_554	Tetratricopeptide-like helical [Medicago truncatula]	ABO84155	35.1.5	not assigned.no ontology.pentatricopeptide (PPR) repeat-containing protein	PGSC0003DMB000000527	Pot_ch02	98.2	121836	121171	Pentatricopeptide repeat-containing protein	mRNA	Cufflinks
586	ACDA01286D02.T3m.scf	ACDA01286D02.T3m.scf_243	NA	NA	35.2	not assigned.unknown	PGSC0003DMB000000846	SL2.10ch11	95.1	85435	85295	Conserved gene of unknown function	mRNA	Cufflinks
587	MICRO.17783.C1	MICRO.17783.C1_397	NA	NA	35.1	not assigned.no ontology	PGSC0003DMB102000083	Pot_ch02	96.33	1365987	1365497	Wound induced protein	mRNA	GLEAN
588	MICRO.6980.C1	MICRO.6980.C1_731	unknown protein [Arabidopsis thaliana]	NP_172596	35.1.5	not assigned.no ontology.pentatricopeptide (PPR) repeat-containing protein	PGSC0003DMB102000083	Pot_ch02	97.44	1472901	1472121	Pentatricopeptide repeat-containing protein	mRNA	Cufflinks
603	MICRO.2729.C1	MICRO.2729.C1_1293	unknown protein [Arabidopsis thaliana]	NP_564513	35.2	not assigned.unknown	PGSC0003DMB000000034	Pot_ch12	95.25	1865252	1865790	Conserved gene of unknown function	mRNA	Cufflinks
604	MICRO.339.C4	MICRO.339.C4_624	NA	NA	35.2	not assigned.unknown	PGSC0003DMB000005156	#N/A	99.29	474	614	Gene of unknown function	noncoding_transcript	Cufflinks
605	MICRO.3461.C3	MICRO.3461.C3_1857	CLPX; ATP binding / ATPase/ nucleoside-triphosphatase/ nucleotide binding / protein binding [Arabidopsis thaliana]	NP_568792	29.5.05	protein.degradation.serine protease	PGSC0003DMB000000126	Pot_ch03	99.02	528668	529074	ATP-dependent clp protease ATP-binding subunit clpx	mRNA	Cufflinks
606	MICRO.7784.C1	MICRO.7784.C1_565	NA	NA	35.2	not assigned.unknown	PGSC0003DMB102000423	Pot_ch02	94.12	294674	294590	--	--	--
607	MICRO.1327.C2	MICRO.1327.C2_1012	Acetylglutamate kinase [Medicago truncatula]	ABE83616	13.1.2.3	amino acid metabolism.synthesis.glutamate family.arginine	PGSC0003DMB000000131	Pot_ch11	98.93	1057577	1056646	Acetylglutamate kinase	mRNA	Cufflinks
608	MICRO.13997.C1	MICRO.13997.C1_650	binding [Arabidopsis thaliana]	NP_195718	35.1.21	not assigned.no ontology.epsin N-terminal homology (ENTH) domain-containing protein	PGSC0003DMB101000002	Pot_ch04	97.75	1079653	1078322	Clathrin assembly protein	mRNA	Cufflinks
609	BF_LBCHXXXX_0052D02_T3M.SCF	BF_LBCHXXXX_0052D02_T3M.SCF_296	NA	NA	35.2	not assigned.unknown	PGSC0003DMB000000004	Pot_ch02	98.33	2274991	2274872	UPA19	mRNA	Cufflinks
610	bf_suspxxxx_0019F06.t3m.scf	bf_suspxxxx_0019F06.t3m.scf_35	structural constituent of ribosome [Arabidopsis thaliana]	NP_177545	29.2.2	protein.synthesis.misc ribosomal protein	PGSC0003DMB000000148	Pot_ch11	99.61	693369	693112	60S ribosomal protein L6	mRNA	Cufflinks
611	MICRO.2158.C3	MICRO.2158.C3_2411	EIL1 [Lycopersicon esculentum]	AAK58857	17.5.2	hormone metabolism.ethylene.signal transduction	PGSC0003DMB000000345	Pot_ch06	99.76	532397	534509	EIL1	mRNA	Cufflinks
612	157E07AF.esd	157E07AF.esd_671	3'-5' exonuclease/ nucleic acid binding [Arabidopsis thaliana]	NP_565612	35.2	not assigned.unknown	PGSC0003DMB000000040	Pot_ch03	98.62	1642130	1642854	3'-5' exonuclease	mRNA	Cufflinks
613	bf_lbchxxxx_0061g01.t3m.scf	bf_lbchxxxx_0061g01.t3m.scf_200	NA	NA	35.2	not assigned.unknown	No Significant Hit	#N/A	NA	NA	NA	Conserved gene of unknown function	mRNA	Cufflinks
615	cSTE23M21TH	cSTE23M21TH_663	Virulence factor, pectin lyase fold [Medicago truncatula]	ABN08146	35.2	not assigned.unknown	PGSC0003DMB000000435	SL2.10ch03	97.26	97036	96526	Glycoside hydrolase family 28 protein / polygalacturonase (pectinase) family protein	mRNA	Cufflinks
617	MICRO.14058.C1	MICRO.14058.C1_1485	Nodulation-signaling pathway 2 protein	Q5NE24	27.3.21	RNA.regulation of transcription.GRAS transcription factor family	PGSC0003DMB000000134	Pot_ch11	97.57	307215	305698	GRAS family transcription factor	mRNA	Cufflinks
618	bf_ivrootxx_0049b08.t3m.scf	bf_ivrootxx_0049b08.t3m.scf_596	Di-trans-poly-cis-decaprenylcistransferase [Anabaena variabilis ATCC 29413]	YP_321433	35.1	not assigned.no ontology	No Significant Hit	#N/A	NA	NA	NA	Dehydrodolichyl diphosphate synthase 2	mRNA	Cufflinks
619	BF_LBCHXXXX_0036A11_T3M.SCF	BF_LBCHXXXX_0036A11_T3M.SCF_320	NA	NA	35.2	not assigned.unknown	PGSC0003DMB000000889	#N/A	97.2	35282	35140	Cytochrome P450	mRNA	Cufflinks
620	MICRO.11516.C1	MICRO.11516.C1_2216	Os11g0637700 [Oryza sativa (japonica cultivar-group)]	NP_001068335	35.1	not assigned.no ontology	PGSC0003DMB000000140	Pot_ch12	99.62	896086	897148	Heterogeneous nuclear ribonucleoprotein 27C	mRNA	Cufflinks
621	MICRO.14878.C1	MICRO.14878.C1_863	unknown protein [Arabidopsis thaliana]	NP_564289	35.2	not assigned.unknown	PGSC0003DMB000000519	Pot_ch04	98.66	113494	113941	Ufm1-conjugating enzyme	mRNA	Cufflinks
622	MICRO.5323.C3	MICRO.5323.C3_934	1-deoxy-D-xylulose-5-phosphate reductoisomerase [Lycopersicon esculentum]	AAK96063	16.1.1.2	secondary metabolism.isoprenoids.non-mevalonate pathway.DXR	PGSC0003DMB000000062	Pot_ch03	99.68	871668	871983	1-deoxy-D-xylulose-5-phosphate reductoisomerase	mRNA	Cufflinks
623	MICRO.14771.C1	MICRO.14771.C1_1373	teosinte glume architecture 1 [Zea mays]	AAX83875	27.3.28	RNA.regulation of transcription.SBP,Squamosa promoter binding protein family	PGSC0003DMB000000145	Pot_ch05	98.3	44164	43401	Squamosa promoter-binding protein	mRNA	Cufflinks
624	cSTB46I8TH	cSTB46I8TH_283	protein binding / voltage-gated potassium channel [Arabidopsis thaliana]	NP_198949	34.15	transport.potassium	PGSC0003DMB000000048	Pot_ch08	100	1964505	1964872	Potassium channel tetramerization domain-containing protein	mRNA	Cufflinks
626	MICRO.2012.C1	MICRO.2012.C1_657	COV1-like protein [Solanum chacoense]	ABE11607	35.2	not assigned.unknown	PGSC0003DMB000000234	Pot_ch04	97.59	772869	772372	COV1	mRNA	Cufflinks
627	bf_cswbxxxx_0012b09.t3m.scf	bf_cswbxxxx_0012b09.t3m.scf_28	NA	NA	35.2	not assigned.unknown	PGSC0003DMB000000001	Pot_ch01	99.65	5874502	5874788	Conserved gene of unknown function	mRNA	Cufflinks
628	MICRO.5065.C3	MICRO.5065.C3_486	K+ potassium transporter [Medicago truncatula]	ABE93376	35.2	not assigned.unknown	PGSC0003DMB000000028	Pot_ch10	96.03	2523197	2523760	Potassium transporter	mRNA	Cufflinks
629	MICRO.3416.C1	MICRO.3416.C1_854	unknown protein [Arabidopsis thaliana]	NP_174692	35.2	not assigned.unknown	PGSC0003DMB000000032	Pot_ch04	100	1373340	1373637	Conserved gene of unknown function	mRNA	Cufflinks
630	bf_mxflxxxx_0039g06.t3m.scf	bf_mxflxxxx_0039g06.t3m.scf_61	acyltransferase [Arabidopsis thaliana]	NP_180232	35.2	not assigned.unknown	PGSC0003DMB000000214	Pot_ch03	98.35	370582	370280	Acyltransferase	mRNA	Cufflinks
631	POCCT75TP	POCCT75TP_317	NA	NA	35.2	not assigned.unknown	PGSC0003DMB000000152	Pot_ch11	99.42	241490	241145	--	--	--
632	bf_suspxxxx_0061e01.t3m.scf	bf_suspxxxx_0061e01.t3m.scf_1	hypothetical protein MtrDRAFT_AC139526g23v1 [Medicago truncatula]	ABE80154	29.4	protein.postranslational modification	PGSC0003DMB000000026	Pot_ch03	100	1998078	1998209	Protein kinase	mRNA	Cufflinks
633	MICRO.10581.C2	MICRO.10581.C2_114	putative His-Asp phosphotransfer protein [Pisum sativum]	CAH55772	17.4.2	hormone metabolism.cytokinin.signal transduction	PGSC0003DMB000000150	Pot_ch06	98.86	1168605	1169042	Histidine phosphotransfer protein	mRNA	Cufflinks
634	MICRO.1495.C1	MICRO.1495.C1_1545	GAT; ENTH/VHS [Medicago truncatula]	ABO82799	31.4	cell. vesicle transport	PGSC0003DMB000000131	Pot_ch11	99.44	1277482	1276947	Hepatocyte growth factor-regulated tyrosine kinase substrate	mRNA	Cufflinks
635	MICRO.16374.C1	MICRO.16374.C1_308	NA	NA	35.2	not assigned.unknown	PGSC0003DMB000000103	Pot_ch05	99.75	1644615	1645021	Pattern formation protein	mRNA	Cufflinks
636	MICRO.16021.C1	MICRO.16021.C1_461	unknown protein [Arabidopsis thaliana]	NP_189001	35.2	not assigned.unknown	PGSC0003DMB101000010	Pot_ch01	99.17	407908	407310	REF4 (REDUCED EPIDERMAL FLUORESCENCE 4)	mRNA	Cufflinks
638	MICRO.16029.C1	MICRO.16029.C1_778	RNA binding / structural constituent of ribosome [Arabidopsis thaliana]	NP_187803	35.1.14	not assigned.no ontology.S RNA-binding domain-containing protein	PGSC0003DMB000000836	SL2.10ch03	99.42	88127	88297	RNA binding	mRNA	GLEAN
639	MICRO.414.C1	MICRO.414.C1_544	NA	NA	17.5.3	hormone metabolism.ethylene.induced-regulated-responsive-activated	PGSC0003DMB000000022	Pot_ch07	97.88	2160837	2161306	Transcription factor	mRNA	Cufflinks
640	bf_cswbxxxx_0012e03.t3m.scf	bf_cswbxxxx_0012e03.t3m.scf_378	NA	NA	35.2	not assigned.unknown	PGSC0003DMB000000244	Pot_ch02	98.23	22032	21585	Cytochrome-c oxidase	mRNA	Cufflinks
641	MICRO.6672.C2	MICRO.6672.C2_777	mitogen-activated protein kinase [Solanum tuberosum]	BAB93531	30.6	signalling.MAP kinases	PGSC0003DMB000000048	Pot_ch08	100	1689478	1689847	Mitogen-activated protein kinase	mRNA	Cufflinks
642	bf_ivrootxx_0031e08.t3m.scf	bf_ivrootxx_0031e08.t3m.scf_54	ATPUP3; purine transporter [Arabidopsis thaliana]	NP_174143	34.1	transport.nucleotides	PGSC0003DMB000000255	Pot_ch06	92.52	169366	169644	Purine transporter	mRNA	Cufflinks
643	SDBN003O08u.scf	SDBN003O08u.scf_235	hypothetical protein OsI_034913 [Oryza sativa (indica cultivar-group)]	EAY80954	35.2	not assigned.unknown	PGSC0003DMB000000145	Pot_ch05	94.98	1404754	1404476	Cytochrome P450	mRNA	GLEAN
645	MICRO.17544.C1	MICRO.17544.C1_382	NA	NA	35.2	not assigned.unknown	PGSC0003DMB000000105	Pot_ch01	98.42	1148816	1148310	Importin	mRNA	Cufflinks
646	bf_lbchxxxx_0060d03.t3m.scf	bf_lbchxxxx_0060d03.t3m.scf_533	AGK2 [Arabidopsis thaliana]	NP_001030877	23.4.2	nucleotide metabolism.phosphotransfer and pyrophosphatases.guanylate kinase	PGSC0003DMB000000129	Pot_ch10	100	90082	90214	Guanylate kinase	mRNA	Cufflinks
647	MICRO.14933.C3	MICRO.14933.C3_404	unknown protein [Arabidopsis thaliana]	NP_173724	35.2	not assigned.unknown	PGSC0003DMB000000322	Pot_ch04	99	18650	19148	Conserved gene of unknown function	mRNA	Cufflinks
648	MICRO.14885.C1	MICRO.14885.C1_968	Os09g0513700 [Oryza sativa (japonica cultivar-group)]	NP_001063653	35.1	not assigned.no ontology	PGSC0003DMB000000496	Pot_ch09	97.33	205081	205491	U1 small nuclear ribonucleoprotein 70 kD	mRNA	Cufflinks
649	cSTA2J7TH	cSTA2J7TH_268	Protein kinase [Medicago truncatula]	ABD28527	30.2.6	signalling.receptor kinases.leucine rich repeat VI	PGSC0003DMB000000092	Pot_ch01	98.02	575342	574989	Receptor-like kinase 17	mRNA	Cufflinks
650	MICRO.11984.C1	MICRO.11984.C1_2213	hypothetical protein OsI_023680 [Oryza sativa (indica cultivar-group)]	EAZ02448	29.5	protein.degradation	PGSC0003DMB102000010	Pot_ch01	99.18	1573216	1573824	Minor histocompatibility antigen H13	mRNA	Cufflinks
651	MICRO.13081.C2	MICRO.13081.C2_801	unknown [Lycopersicon esculentum]	AAK84476	35.2	not assigned.unknown	PGSC0003DMB000000152	Pot_ch11	98.52	266340	265193	Conserved gene of unknown function	mRNA	Cufflinks
652	bf_acdaxxxx_0065b05.t3m.scf	bf_acdaxxxx_0065b05.t3m.scf_677	unknown protein [Arabidopsis thaliana]	NP_197711	35.2	not assigned.unknown	PGSC0003DMB101000381	Pot_ch04	97.59	279368	280112	Homology to unknown gene	mRNA	Cufflinks
653	MICRO.15601.C1	MICRO.15601.C1_945	unnamed protein product [Arabidopsis thaliana]	BAB09227	35.2	not assigned.unknown	PGSC0003DMB000000076	Pot_ch07	95.92	1360118	1361070	DNA binding protein	mRNA	Cufflinks
654	MICRO.2014.C3	MICRO.2014.C3_1020	unknown protein [Arabidopsis thaliana]	NP_191233	29.5.11	protein.degradation.ubiquitin	PGSC0003DMB000000129	Pot_ch10	98.32	1504960	1505197	Ubiquitin associated/TS-N domain-containing protein	mRNA	Cufflinks
655	MICRO.11604.C1	MICRO.11604.C1_1307	kinase [Arabidopsis thaliana]	NP_172158	35.2	not assigned.unknown	PGSC0003DMB101000130	Pot_ch09	98.75	486234	484881	Ribokinase	mRNA	Cufflinks
656	MICRO.8289.C1	MICRO.8289.C1_701	unknown protein, 3' partial; 84785-87684 [Arabidopsis thaliana]	AAF04445	35.2	not assigned.unknown	PGSC0003DMB000000294	Pot_ch04	95.23	309518	309121	Exocyst complex component 2	mRNA	Cufflinks
657	ACDA03765B09.T3m.scf	ACDA03765B09.T3m.scf_408	NA	NA	35.2	not assigned.unknown	PGSC0003DMB000000116	Pot_ch12	97.53	1422091	1422170	Neutral leucine aminopeptidase preprotein	mRNA	Cufflinks
658	MICRO.782.C1	MICRO.782.C1_1392	disulfide-isomerase precursor-like protein [Solanum tuberosum]	ABB02620	21.01	redox.thioredoxin	PGSC0003DMB101000060	Pot_ch01	99.21	1179070	1178692	Disulfide-isomerase	mRNA	Cufflinks
659	MICRO.11112.C1	MICRO.11112.C1_541	oxysterol binding [Arabidopsis thaliana]	NP_974592	31.4	cell. vesicle transport	PGSC0003DMB000000201	Pot_ch08	99.12	788035	787810	Oxysterol-binding family protein	mRNA	Cufflinks
660	MICRO.708.C10	MICRO.708.C10_1502	Homeobox-leucine zipper protein HAT7 , putative [Solanum demissum]	AAT40518	27.3.22	RNA.regulation of transcription.HB,Homeobox transcription factor family	PGSC0003DMB000000004	Pot_ch02	100	2218894	2219413	DNA-binding protein	mRNA	Cufflinks
661	MICRO.708.C6	MICRO.708.C6_286	SGRP-1 [Solanum commersonii]	CAA73034	27.4	RNA.RNA binding	PGSC0003DMB000000112	Pot_ch10	99.66	630360	629778	SGRP-1 protein	mRNA	Cufflinks
662	cSTB1D6TH	cSTB1D6TH_368	NA	NA	31.1	cell.organisation	No Significant Hit	#N/A	NA	NA	NA	Osmotic avoidance abnormal protein	mRNA	GLEAN
663	bf_cswbxxxx_0033f03.t3m.scf	bf_cswbxxxx_0033f03.t3m.scf_233	NA	NA	35.2	not assigned.unknown	PGSC0003DMB000000397	#N/A	99.35	12040	11731	--	--	--
664	MICRO.3199.C1	MICRO.3199.C1_612	60S ribosomal protein L34, putative [Solanum demissum]	AAT39969	29.2.2	protein.synthesis.misc ribosomal protein	PGSC0003DMB101000609	Pot_ch05	98.89	41846	42205	60S ribosomal protein L34	mRNA	Cufflinks
665	MICRO.5969.C1	MICRO.5969.C1_993	Zinc finger, CCHC-type [Medicago truncatula]	ABO79406	27.3.12	RNA.regulation of transcription.C3H zinc finger family	PGSC0003DMB102000137	Pot_ch09	99.05	56659	56026	Conserved gene of unknown function	mRNA	Cufflinks
666	MICRO.9519.C1	MICRO.9519.C1_603	acid phosphatase [Arabidopsis thaliana]	NP_563698	26.13	misc.acid and other phosphatases	PGSC0003DMB000000174	Pot_ch09	99.69	99024	99347	Acid phosphatase 1	mRNA	Cufflinks
667	POABX56TV	POABX56TV_752	NA	NA	35.2	not assigned.unknown	PGSC0003DMB000000152	Pot_ch11	92.22	468312	468060	Conserved gene of unknown function	mRNA	Cufflinks
668	bf_stolxxxx_0002G02.t3m.scf	bf_stolxxxx_0002G02.t3m.scf_266	NA	NA	35.2	not assigned.unknown	No Significant Hit	#N/A	NA	NA	NA	--	--	--
669	MICRO.13429.C1	MICRO.13429.C1_2226	Pentatricopeptide repeat [Medicago truncatula]	ABD33237	35.1.5	not assigned.no ontology.pentatricopeptide (PPR) repeat-containing protein	PGSC0003DMB000000313	Pot_ch07	99.3	285735	287156	Pentatricopeptide repeat-containing protein	mRNA	Cufflinks
670	bf_suspxxxx_0058e06.t3m.scf	bf_suspxxxx_0058e06.t3m.scf_142	NA	NA	35.2	not assigned.unknown	PGSC0003DMB000000268	Pot_ch03	99	269687	269887	Conserved gene of unknown function	mRNA	Cufflinks
671	MICRO.6671.C1	MICRO.6671.C1_710	NA	NA	35.2	not assigned.unknown	No Significant Hit	#N/A	NA	NA	NA	Gene of unknown function	noncoding_transcript	Cufflinks
672	MICRO.11567.C1	MICRO.11567.C1_633	glucose-inhibited division A family protein [Musa balbisiana]	ABF70103	35.2	not assigned.unknown	PGSC0003DMB000000068	Pot_ch01	98.11	226488	227172	Glucose inhibited division protein A from prokaryotes	mRNA	Cufflinks
673	bf_arrayxxx_0034c06.t7m.scf	bf_arrayxxx_0034c06.t7m.scf_536	hypothetical protein OsI_007199 [Oryza sativa (indica cultivar-group)]	EAY85966	35.2	not assigned.unknown	PGSC0003DMB000000018	Pot_ch04	95.2	2660713	2660983	Conserved gene of unknown function	mRNA	Cufflinks
688	MICRO.2388.C1	MICRO.2388.C1_1004	unknown protein [Arabidopsis thaliana]	NP_194371	35.2	not assigned.unknown	PGSC0003DMB000000100	Pot_ch01	99.33	761908	761466	Conserved gene of unknown function	mRNA	Cufflinks
689	bf_mxlfxxxx_0027f08.t3m.scf	bf_mxlfxxxx_0027f08.t3m.scf_485	NA	NA	35.2	not assigned.unknown	PGSC0003DMB000000392	Pot_ch11	97.81	224862	225408	Transcription factor	mRNA	Cufflinks
691	MICRO.8550.C1	MICRO.8550.C1_511	Os06g0274200 [Oryza sativa (japonica cultivar-group)]	NP_001057374	29.2.2	protein.synthesis.misc ribosomal protein	PGSC0003DMB000000062	Pot_ch03	100	1128696	1128923	H/ACA ribonucleoprotein complex subunit	mRNA	Cufflinks
692	bf_mxlfxxxx_0044d07.t3m.scf	bf_mxlfxxxx_0044d07.t3m.scf_530	NA	NA	35.2	not assigned.unknown	PGSC0003DMB000000406	Pot_ch02	98.66	135854	135261	--	--	--
694	MICRO.2422.C2	MICRO.2422.C2_633	RNA-binding region RNP-1 (RNA recognition motif) [Medicago truncatula]	ABE83173	27.1	RNA.processing	PGSC0003DMB000000129	Pot_ch10	100	1424417	1424187	RBP50	mRNA	Cufflinks
695	POAD201TV	POAD201TV_543	NA	NA	29.4	protein.postranslational modification	PGSC0003DMB000000550	Pot_ch06	96.67	256129	256428	Kinase	mRNA	Cufflinks
696	POADC13TP	POADC13TP_784	DIN10 (DARK INDUCIBLE 10); hydrolase, hydrolyzing O-glycosyl compounds [Arabidopsis thaliana]	NP_197525	3.1.2.02	minor CHO metabolism.raffinose family.raffinose synthases.putative	PGSC0003DMB000000272	Pot_ch07	99.65	556337	555490	Hydrolase, hydrolyzing O-glycosyl compounds	mRNA	Cufflinks
697	cSTA23O16TH	cSTA23O16TH_442	NA	NA	35.2	not assigned.unknown	PGSC0003DMB000000004	Pot_ch02	98.85	616730	617162	Set domain protein	mRNA	Cufflinks
698	bf_ivrootxx_0051A02.t3m.scf	bf_ivrootxx_0051A02.t3m.scf_436	NA	NA	35.2	not assigned.unknown	PGSC0003DMB101000233	Pot_ch07	95.43	333442	332853	RAP2	mRNA	Cufflinks
700	MICRO.4594.C1	MICRO.4594.C1_608	ATP binding / protein kinase [Arabidopsis thaliana]	NP_197183	35.2	not assigned.unknown	PGSC0003DMB000000093	Pot_ch03	92.82	1094761	1095093	ATP binding protein	mRNA	Cufflinks
701	MICRO.3164.C3	MICRO.3164.C3_801	NA	NA	35.2	not assigned.unknown	PGSC0003DMB101000233	Pot_ch07	98.14	553054	553909	F-box/FBD/LRR-repeat protein	mRNA	Cufflinks
702	MICRO.5482.C2	MICRO.5482.C2_517	non-specific lipid transfer protein [Solanum sogarandinum]	ABH03042	11.6	lipid metabolism.lipid transfer proteins etc	PGSC0003DMB000000773	SL2.10ch10	95.79	52440	52085	Non-specific lipid-transfer protein 2	mRNA	Cufflinks
703	bf_mxlfxxxx_0067d01.t3m.scf	bf_mxlfxxxx_0067d01.t3m.scf_591	NA	NA	35.2	not assigned.unknown	PGSC0003DMB101000002	Pot_ch04	96.46	388766	389438	Basic salivary proline-rich protein 2	mRNA	Cufflinks
704	MICRO.17924.C1	MICRO.17924.C1_739	unknown [Arabidopsis thaliana]	ABK28618	35.1	not assigned.no ontology	PGSC0003DMB000000263	Pot_ch09	96.26	861491	862410	Serine-threonine protein kinase, plant-type	mRNA	Cufflinks
705	MICRO.9790.C2	MICRO.9790.C2_392	unknown protein [Arabidopsis thaliana]	NP_193515	35.1	not assigned.no ontology	PGSC0003DMB000000144	Pot_ch08	97.05	150628	149797	ESC	mRNA	Cufflinks
706	bf_stolxxxx_0014D01.t3m.scf	bf_stolxxxx_0014D01.t3m.scf_38	NA	NA	29.5.03	protein.degradation.cysteine protease	PGSC0003DMB000000032	Pot_ch04	93.75	866111	866314	Pre-pro-cysteine proteinase	mRNA	Cufflinks
707	BPLI15L14TH	BPLI15L14TH_771	Cupin region [Medicago truncatula]	ABE87915	20.2.99	stress.abiotic.unspecified	PGSC0003DMB000000068	Pot_ch01	98.98	408403	409088	Rhicadhesin receptor	mRNA	Cufflinks
708	MICRO.15443.C1	MICRO.15443.C1_534	Zinc finger, RING-type; Cytochrome cd1-nitrite reductase-like, C-terminal haem d1 [Medicago truncatula]	ABE88907	29.3.4.3	protein.targeting.secretory pathway.vacuole	PGSC0003DMB000000158	Pot_ch06	97.52	108908	109551	Zgc:112329	mRNA	Cufflinks
709	MICRO.7227.C1	MICRO.7227.C1_572	Sec61beta [Medicago truncatula]	ABD33060	29.3.4.99	protein.targeting.secretory pathway.unspecified	PGSC0003DMB000000026	Pot_ch03	98.7	155013	154707	Transport protein	mRNA	Cufflinks
710	cSTB31G7TH	cSTB31G7TH_15	NA	NA	35.2	not assigned.unknown	No Significant Hit	#N/A	NA	NA	NA	CDNA-5-encoded protein	mRNA	GLEAN
711	MICRO.568.C1	MICRO.568.C1_780	peptidyl-prolyl cis-trans isomerase/ ubiquitin-protein ligase [Arabidopsis thaliana]	NP_201554	35.2	not assigned.unknown	PGSC0003DMB000000441	Pot_ch02	98.13	423106	422572	Cyclophilin-10	mRNA	Cufflinks
712	MICRO.5849.C1	MICRO.5849.C1_1141	Short-chain dehydrogenase/reductase SDR [Medicago truncatula]	ABE89498	26.22	misc.short chain dehydrogenase/reductase (SDR)	PGSC0003DMB000000017	Pot_ch11	96.91	1958818	1958080	Carbonyl reductase	mRNA	Cufflinks
714	MICRO.224.C1	MICRO.224.C1_906	unknown protein [Arabidopsis thaliana]	NP_566709	10.5.4	cell wall.cell wall proteins.HRGP	PGSC0003DMB000000334	Pot_ch09	98.85	546743	545786	Protein FRIGIDA	mRNA	Cufflinks
715	MICRO.4100.C2	MICRO.4100.C2_1065	tRNA-glutamine synthetase, putative [Arabidopsis thaliana]	AAG28806	29.1	protein.aa activation	PGSC0003DMB101000051	Pot_ch05	99.54	354789	354571	Glutaminyl-tRNA synthetase	mRNA	Cufflinks
716	bf_arrayxxx_0054f01.t7m.scf	bf_arrayxxx_0054f01.t7m.scf_59	NA	NA	35.2	not assigned.unknown	PGSC0003DMB000000300	Pot_ch07	97.47	550211	550289	DNA-binding protein phosphatase 2C	mRNA	Cufflinks
717	MICRO.90.C1	MICRO.90.C1_755	unknown [Medicago sativa]	AAZ32879	33.99	development.unspecified	PGSC0003DMB102000141	Pot_ch02	98.78	1238092	1237683	SAG101	mRNA	Cufflinks
718	bf_acdcxxxx_0018h08.t3m.scf	bf_acdcxxxx_0018h08.t3m.scf_127	NA	NA	35.2	not assigned.unknown	PGSC0003DMB000000062	Pot_ch03	98.1	14406	14563	Conserved gene of unknown function	mRNA	Cufflinks
719	POCB894TV	POCB894TV_528	Histone deacetylase superfamily [Medicago truncatula]	ABE82485	27.3.55	RNA.regulation of transcription.HDA	PGSC0003DMB000000055	Pot_ch03	99.45	806154	805974	Histone deacetylase	mRNA	Cufflinks
720	cSTA32A13TH	cSTA32A13TH_37	GTP-binding protein [Pisum sativum]	BAA02112	30.5	signalling.G-proteins	PGSC0003DMB000000116	Pot_ch12	98.39	658859	659106	GTP-binding protein	mRNA	Cufflinks
721	MICRO.10236.C1	MICRO.10236.C1_675	binding / transporter [Arabidopsis thaliana]	NP_180938	34.9	transport.metabolite transporters at the mitochondrial membrane	PGSC0003DMB000000338	Pot_ch10	99.21	245344	245597	Mitochondrial basic amino acid carrier	mRNA	Cufflinks
722	bf_suspxxxx_0042h04.t3m.scf	bf_suspxxxx_0042h04.t3m.scf_84	NA	NA	35.2	not assigned.unknown	PGSC0003DMB000000039	Pot_ch03	98.39	1557094	1556971	O-methyltransferase	mRNA	Cufflinks
724	MICRO.6078.C1	MICRO.6078.C1_395	NA	NA	35.2	not assigned.unknown	PGSC0003DMB000000392	Pot_ch11	98.61	434781	435068	Gene of unknown function	mRNA	Cufflinks
726	cSTS11B15TH	cSTS11B15TH_684	small GTP-binding protein [Pisum sativum]	CAA90082	30.5	signalling.G-proteins	PGSC0003DMB102000106	Pot_ch10	92.55	1553113	1553206	Small GTP-binding protein	mRNA	Cufflinks
727	bf_suspxxxx_0041c03.t3m.scf	bf_suspxxxx_0041c03.t3m.scf_543	Hsp90-2-like [Solanum tuberosum]	ABB55365	20.2.1	stress.abiotic.heat	PGSC0003DMB000000076	Pot_ch07	92.8	949154	949394	Heat shock cognate protein 80	mRNA	Cufflinks
728	bf_arrayxxx_0068d12.t3m.scf	bf_arrayxxx_0068d12.t3m.scf_512	NA	NA	35.2	not assigned.unknown	PGSC0003DMB000000256	Pot_ch11	96.05	503277	503351	--	--	--
729	MICRO.1311.C1	MICRO.1311.C1_355	pepsin A [Arabidopsis thaliana]	NP_563751	29.5.04	protein.degradation.aspartate protease	PGSC0003DMB000000123	Pot_ch04	100	889522	889638	Aspartic proteinase Asp1	mRNA	Cufflinks
730	cPRO1O18TH	cPRO1O18TH_478	NA	NA	35.2	not assigned.unknown	PGSC0003DMB101000128	Pot_ch06	96.54	279561	280020	--	--	--
731	MICRO.374.C1	MICRO.374.C1_1240	hypothetical protein OsJ_019507 [Oryza sativa (japonica cultivar-group)]	EAZ36024	35.1	not assigned.no ontology	PGSC0003DMB000000008	Pot_ch10	99.66	816450	816158	Heparanase	mRNA	Cufflinks
732	MICRO.10769.C2	MICRO.10769.C2_847	unknown protein [Arabidopsis thaliana]	NP_172573	35.2	not assigned.unknown	PGSC0003DMB102000083	Pot_ch02	96.17	619629	620019	Dentin phosphoryn protein	mRNA	Cufflinks
733	bf_arrayxxx_0088h08.t7m.scf	bf_arrayxxx_0088h08.t7m.scf_44	NA	NA	35.2	not assigned.unknown	PGSC0003DMB000000104	Pot_ch01	96.15	140539	140437	Cysteine desulfurylase	mRNA	Cufflinks
734	bf_mxlfxxxx_0063e07.t3m.scf	bf_mxlfxxxx_0063e07.t3m.scf_203	resistance gene analog NBS7 [Helianthus annuus]	AAL07542	35.2	not assigned.unknown	PGSC0003DMB000000034	Pot_ch12	93.07	26406	26636	Resistance gene	mRNA	Cufflinks
735	MICRO.118.C2	MICRO.118.C2_380	NA	NA	35.2	not assigned.unknown	PGSC0003DMB000000371	Pot_ch09	95.81	368372	368795	Valyl-tRNA synthetase	mRNA	Cufflinks
736	bf_mxlfxxxx_0063h01.t3m.scf	bf_mxlfxxxx_0063h01.t3m.scf_11	NA	NA	35.2	not assigned.unknown	PGSC0003DMB000000256	Pot_ch11	99.22	729049	729306	--	--	--
737	STMJD15TV	STMJD15TV_1	NA	NA	35.2	not assigned.unknown	PGSC0003DMB101000208	Pot_ch08	97.22	176280	176773	Conserved gene of unknown function	mRNA	Cufflinks
738	MICRO.6075.C2	MICRO.6075.C2_1482	trehalose 6-phosphate synthase [Gossypium hirsutum]	AAV65495	3.2.3	minor CHO metabolism.trehalose.potential TPS/TPP	PGSC0003DMB000000016	Pot_ch04	100	2364410	2363605	Trehalose-6-phosphate synthase	mRNA	Cufflinks
739	MICRO.7108.C4	MICRO.7108.C4_152	pepsin A [Arabidopsis thaliana]	NP_567506	29.5.04	protein.degradation.aspartate protease	No Significant Hit	#N/A	NA	NA	NA	Pepsin A	mRNA	Cufflinks
740	MICRO.7428.C1	MICRO.7428.C1_702	GUN4 [Arabidopsis thaliana]	NP_191499	19.4	tetrapyrrole synthesis.regulation	PGSC0003DMB000000087	Pot_ch06	98.65	280311	279868	Tetrapyrrole-binding protein, chloroplast	mRNA	Cufflinks
741	MICRO.109.C9	MICRO.109.C9_80	phosphomannomutase [Solanum lycopersicum]	ABD97872	10.1.21	cell wall.precursor synthesis.phosphomannomutase	PGSC0003DMB000000147	Pot_ch08	96.68	559641	559432	Phosphomannomutase	mRNA	Cufflinks
742	bf_suspxxxx_0011c03.t3m.scf	bf_suspxxxx_0011c03.t3m.scf_660	BAH domain-containing protein, putative [Lycopersicon esculentum]	AAX95757	35.2	not assigned.unknown	PGSC0003DMB000000087	Pot_ch06	97.23	1861044	1860325	BAH domain-containing protein	mRNA	Cufflinks
743	MICRO.5562.C1	MICRO.5562.C1_653	NA	NA	35.2	not assigned.unknown	PGSC0003DMB000000517	Pot_ch04	99.04	247771	248499	Gene of unknown function	mRNA	GLEAN
745	cPRO17C16TH	cPRO17C16TH_461	hypothetical protein OsI_020007 [Oryza sativa (indica cultivar-group)]	EAY98774	29.2.2	protein.synthesis.misc ribosomal protein	PGSC0003DMB102000141	Pot_ch02	92.57	805383	805038	50S ribosomal protein L20	mRNA	Cufflinks
746	MICRO.8927.C1	MICRO.8927.C1_598	Os10g0486600 [Oryza sativa (japonica cultivar-group)]	NP_001064903	35.1	not assigned.no ontology	PGSC0003DMB000000120	Pot_ch02	99.81	29328	29844	Thioredoxin-like U5 small ribonucleoprotein particle protein	mRNA	Cufflinks
747	MICRO.7581.C1	MICRO.7581.C1_1463	Tetratricopeptide-like helical [Medicago truncatula]	ABE92228	35.2	not assigned.unknown	PGSC0003DMB000000122	Pot_ch02	98.75	116810	117449	CG6639 CG6639-PA	mRNA	GLEAN
748	MICRO.5266.C1	MICRO.5266.C1_1960	MGDG synthase type A [Nicotiana tabacum]	BAB11980	11.10.1	lipid metabolism.glycolipid synthesis.MGDG synthase	PGSC0003DMB000000240	Pot_ch08	100	795423	794651	Monogalactosyldiacylglycerol synthase, chloroplastic	mRNA	Cufflinks
749	bf_mxflxxxx_0055c02.t3m.scf	bf_mxflxxxx_0055c02.t3m.scf_463	NA	NA	35.2	not assigned.unknown	PGSC0003DMB000000314	Pot_ch12	91.82	506808	507393	--	--	--
750	MICRO.6533.C1	MICRO.6533.C1_550	Protein of unknown function DUF250 [Medicago truncatula]	ABE81482	34.8	transport.metabolite transporters at the envelope membrane	PGSC0003DMB000000445	Pot_ch08	99.33	84822	85271	Triose phosphate/phosphate translocator, chloroplast	mRNA	Cufflinks
751	STMGJ59TV	STMGJ59TV_730	NA	NA	35.2	not assigned.unknown	PGSC0003DMB000000241	Pot_ch02	94.2	614220	613704	Gene of unknown function	mRNA	Cufflinks
752	MICRO.11679.C1	MICRO.11679.C1_59	Os05g0401200 [Oryza sativa (japonica cultivar-group)]	NP_001055487	35.2	not assigned.unknown	PGSC0003DMB000000032	Pot_ch04	95.74	1239161	1238880	Chromosome 11 contig 1, DNA sequence.	mRNA	Cufflinks
753	MICRO.12810.C2	MICRO.12810.C2_425	Chain A, X-Ray Structure Of Apo-Secoisolariciresinol Dehydrogenase	2BGK	26.22	misc.short chain dehydrogenase/reductase (SDR)	PGSC0003DMB000000008	Pot_ch10	100	202257	201753	Short chain alcohol dehydrogenase	mRNA	Cufflinks
754	MICRO.1773.C1	MICRO.1773.C1_1535	calmodulin-binding protein	AAB37246	30.3	signalling.calcium	PGSC0003DMB000000613	Pot_ch07	99	143665	144565	Calmodulin-binding protein	mRNA	Cufflinks
755	MICRO.15370.C1	MICRO.15370.C1_737	putative 40S ribosomal protein S8-like protein [Solanum tuberosum]	ABB72814	29.2.2	protein.synthesis.misc ribosomal protein	PGSC0003DMB000000076	Pot_ch07	NA	NA	NA	Ribosomal protein S8	mRNA	GLEAN
756	bf_mxlfxxxx_0038d07.t3m.scf	bf_mxlfxxxx_0038d07.t3m.scf_448	NA	NA	35.2	not assigned.unknown	PGSC0003DMB000000015	Pot_ch01	93.29	821838	822295	--	--	--
757	MICRO.1456.C1	MICRO.1456.C1_1914	aldehyde dehydrogenase family 7 member A1 [Euphorbia characias]	AAX09646	5.1	fermentation.aldehyde dehydrogenase	PGSC0003DMB000000040	Pot_ch03	NA	NA	NA	Aldehyde dehydrogenase family 7 member A1	mRNA	GLEAN
759	bf_cswbxxxx_0042e01.t3m.scf	bf_cswbxxxx_0042e01.t3m.scf_604	NA	NA	35.2	not assigned.unknown	PGSC0003DMB000000239	Pot_ch01	NA	NA	NA	F-box family protein	mRNA	GLEAN
772	MICRO.6939.C3	MICRO.6939.C3_935	NA	NA	35.2	not assigned.unknown	PGSC0003DMB000000001	Pot_ch01	97.56	74568	75141	Ethylene-responsive protein	mRNA	Cufflinks
773	SSBT001E04x.scf	SSBT001E04x.scf_349	unknown protein [Arabidopsis thaliana]	NP_566042	35.2	not assigned.unknown	PGSC0003DMB000000445	Pot_ch08	99.62	179662	179925	Conserved gene of unknown function	mRNA	Cufflinks
774	MICRO.3899.C1	MICRO.3899.C1_825	NA	NA	35.2	not assigned.unknown	PGSC0003DMB101000002	Pot_ch04	98	940396	939949	Conserved gene of unknown function	mRNA	Cufflinks
776	MICRO.331.C125	MICRO.331.C125_46	NA	NA	35.2	not assigned.unknown	Not Unique	#N/A	95.11	NA	NA	--	--	--
777	MICRO.16519.C1	MICRO.16519.C1_292	unknown protein [Arabidopsis thaliana]	NP_180599	35.1	not assigned.no ontology	PGSC0003DMB101000128	Pot_ch06	98.39	1342536	1342971	OFP4 (ARABIDOPSIS THALIANA OVATE FAMILY PROTEIN 4)	mRNA	Cufflinks
778	096F03AF.esd	096F03AF.esd_21	NA	NA	35.2	not assigned.unknown	PGSC0003DMB000000017	Pot_ch11	96.3	311989	311531	Conserved gene of unknown function	mRNA	Cufflinks
779	MICRO.6146.C1	MICRO.6146.C1_1472	NRG1 [Nicotiana benthamiana]	AAY54606	20.1.02	stress.biotic.receptors	PGSC0003DMB000000004	Pot_ch02	96.8	297817	296603	Serine/threonine protein kinase SAPK8	mRNA	Cufflinks
780	POCCG17TP	POCCG17TP_607	unknown [Homo sapiens]	AAN76503	35.2	not assigned.unknown	No Significant Hit	#N/A	NA	NA	NA	Conserved gene of unknown function	mRNA	Cufflinks
781	MICRO.1683.C1	MICRO.1683.C1_1277	transferase, transferring glycosyl groups / transferase, transferring hexosyl groups [Arabidopsis thaliana]	NP_566170	26.02	misc.UDP glucosyl and glucoronyl transferases	PGSC0003DMB000000004	Pot_ch02	99.67	1022918	1022010	Glycosyltransferase QUASIMODO1	mRNA	Cufflinks
782	bf_suspxxxx_0063h11.t3m.scf	bf_suspxxxx_0063h11.t3m.scf_476	Cyclin-like F-box [Medicago truncatula]	ABE78679	29.5.11.04.03.02	protein.degradation.ubiquitin.E3.SCF.FBOX	PGSC0003DMB101000031	Pot_ch01	98.67	62871	63244	Protein AFR	mRNA	Cufflinks
783	MICRO.13069.C2	MICRO.13069.C2_776	Os01g0589800 [Oryza sativa (japonica cultivar-group)]	NP_001043446	35.2	not assigned.unknown	PGSC0003DMB000000710	Pot_ch04	98.87	61526	60645	DNA binding protein	mRNA	Cufflinks
784	MICRO.772.C1	MICRO.772.C1_1448	RNA binding [Arabidopsis thaliana]	NP_566559	35.1.12	not assigned.no ontology.pumilio/Puf RNA-binding domain-containing protein	PGSC0003DMB000000171	Pot_ch01	100	1252811	1253119	Protein penguin	mRNA	Cufflinks
785	MICRO.6010.C2	MICRO.6010.C2_1576	glucosyltransferase-12 [Vigna angularis]	BAB86930	17.4.1	hormone metabolism.cytokinin.synthesis-degradation	PGSC0003DMB000000244	Pot_ch02	99.33	456989	455341	UDP-glucosyltransferase family 1 protein	mRNA	Cufflinks
786	BF_LBCHXXXX_0038E04_T3M.SCF	BF_LBCHXXXX_0038E04_T3M.SCF_614	NA	NA	35.2	not assigned.unknown	No Significant Hit	#N/A	NA	NA	NA	--	--	--
787	STMGP63TV	STMGP63TV_401	Phosphoesterase, DHHA1 [Medicago truncatula]	ABE78454	29.1	protein.aa activation	PGSC0003DMB000000500	Pot_ch01	98.3	261810	262339	Alanyl-tRNA synthetase	mRNA	Cufflinks
788	MICRO.470.C1	MICRO.470.C1_1	unknown protein [Arabidopsis thaliana]	NP_173923	35.2	not assigned.unknown	PGSC0003DMB000000410	Pot_ch05	97.97	340733	340488	Transmembrane protein TPARL	mRNA	Cufflinks
789	MICRO.15101.C1	MICRO.15101.C1_1512	nucellin-like protein [Daucus carota]	BAD80835	29.5	protein.degradation	PGSC0003DMB000000088	Pot_ch06	99.64	213237	212963	Nucellin	mRNA	Cufflinks
790	cSTA29C13TH	cSTA29C13TH_362	putative potassium transporter HAK1p [Mesembryanthemum crystallinum]	AAK53758	34.15	transport.potassium	PGSC0003DMB000000210	Pot_ch05	99.73	804672	804308	Potassium transporter	mRNA	Cufflinks
791	STMDE95TV	STMDE95TV_426	NA	NA	35.2	not assigned.unknown	PGSC0003DMB000000245	Pot_ch06	93.73	661891	662193	COP1-interacting protein 7 (CIP7)	mRNA	Cufflinks
792	MICRO.2182.C3	MICRO.2182.C3_951	SBT4B protein [Solanum lycopersicum]	CAA07059	29.5.01	protein.degradation.subtilases	PGSC0003DMB000000068	Pot_ch01	100	1022404	1021564	SBT4B protein	mRNA	Cufflinks
793	MICRO.11492.C1	MICRO.11492.C1_731	unknown [Arabidopsis thaliana]	AAM60841	35.1.16	not assigned.no ontology.speckle-type POZ protein-related	PGSC0003DMB000000017	Pot_ch11	99.32	2726878	2726587	BTB-POZ and MATH domain protein	mRNA	Cufflinks
794	MICRO.8628.C1	MICRO.8628.C1_760	subtilisin-like protease [Glycine max]	AAQ23176	29.5.01	protein.degradation.subtilases	PGSC0003DMB000000116	Pot_ch12	95.4	309452	309926	Small GTPase Rab2	mRNA	Cufflinks
795	cSTB33M14TH	cSTB33M14TH_237	NA	NA	35.1	not assigned.no ontology	PGSC0003DMB000000136	Pot_ch01	92.81	1030605	1030743	Conserved gene of unknown function	mRNA	Cufflinks
796	MICRO.18229.C1	MICRO.18229.C1_953	unknown protein [Arabidopsis thaliana]	NP_564630	35.2	not assigned.unknown	PGSC0003DMB000000265	Pot_ch02	99.15	462956	462489	Ubiquitin domain-containing protein	mRNA	Cufflinks
797	bf_mxflxxxx_0022h04.t3m.scf	bf_mxflxxxx_0022h04.t3m.scf_637	unknown protein [Arabidopsis thaliana]	NP_564140	33.99	development.unspecified	PGSC0003DMB000000213	Pot_ch04	99.64	568975	569255	Seven-transmembrane-domain protein 1	mRNA	Cufflinks
798	POCBD63TV	POCBD63TV_272	NA	NA	35.2	not assigned.unknown	No Significant Hit	#N/A	NA	NA	NA	Catalytic	mRNA	Cufflinks
799	TBSK01460FB08.t3m.scf	TBSK01460FB08.t3m.scf_1	NA	NA	35.1	not assigned.no ontology	PGSC0003DMB102000010	Pot_ch01	97.63	2157458	2157668	Tenectin CG13648-PA, partial	mRNA	Cufflinks
800	bf_ivrootxx_0019c08.t3m.scf	bf_ivrootxx_0019c08.t3m.scf_597	2OG-Fe(II) oxygenase [Medicago truncatula]	ABD32837	17.6.1	hormone metabolism.gibberelin.synthesis-degradation	PGSC0003DMB102000010	Pot_ch01	99.85	1447281	1446620	Gibberellin 20-oxidase	mRNA	Cufflinks
801	bf_mxflxxxx_0006c10.t3m.scf	bf_mxflxxxx_0006c10.t3m.scf_378	putrescine N-methyltransferase [Solanum tuberosum]	CAE53633	22.1.6	polyamine metabolism.synthesis.spermidine synthase	PGSC0003DMB000000132	Pot_ch08	95.96	18057	18279	Putrescine N-methyltransferase	mRNA	GLEAN
802	MICRO.11153.C1	MICRO.11153.C1_608	BAC19.10 [Lycopersicon esculentum]	AAG01125	35.1	not assigned.no ontology	Not Unique	#N/A	90.07	NA	NA	Conserved gene of unknown function	mRNA	GLEAN
803	MICRO.10749.C1	MICRO.10749.C1_858	NA	NA	35.2	not assigned.unknown	No Significant Hit	#N/A	NA	NA	NA	Gene of unknown function	mRNA	Cufflinks
804	MICRO.12146.C1	MICRO.12146.C1_659	NA	NA	35.2	not assigned.unknown	PGSC0003DMB000000105	Pot_ch01	97.93	330797	329984	High molecular weight glutenin subunit	mRNA	Cufflinks
805	MICRO.11448.C2	MICRO.11448.C2_388	beta-glucuronidase [Arabidopsis thaliana]	NP_196400	35.1	not assigned.no ontology	PGSC0003DMB000000062	Pot_ch03	93.76	1956809	1956233	Heparanase-2	mRNA	Cufflinks
806	096B08AF.esd	096B08AF.esd_777	NA	NA	35.2	not assigned.unknown	No Significant Hit	#N/A	NA	NA	NA	--	--	--
807	MICRO.11056.C1	MICRO.11056.C1_437	unknown protein [Arabidopsis thaliana]	NP_568697	35.2	not assigned.unknown	PGSC0003DMB000000049	Pot_ch09	99.44	2011250	2010892	Homology to unknown gene	mRNA	Cufflinks
808	MICRO.182.C4	MICRO.182.C4_847	4-coumarate-CoA ligase-like protein [Arabidopsis thaliana]	AAP03018	16.2	secondary metabolism.phenylpropanoids	PGSC0003DMB000000214	Pot_ch03	91.89	233429	233137	Protoporphyrinogen oxidase, mitochondrial	mRNA	Cufflinks
809	MICRO.3399.C3	MICRO.3399.C3_562	Ankyrin [Medicago truncatula]	ABO79688	35.2	not assigned.unknown	PGSC0003DMB000000072	Pot_ch05	99.83	1396166	1396739	Ankyrin repeat protein	mRNA	Cufflinks
810	MICRO.13328.C1	MICRO.13328.C1_132	NA	NA	35.2	not assigned.unknown	PGSC0003DMB000000744	SL2.10ch04	95.06	64394	64554	Sn-1 protein	mRNA	Cufflinks
811	bf_arrayxxx_0076b05.t7m.scf	bf_arrayxxx_0076b05.t7m.scf_292	NA	NA	35.2	not assigned.unknown	No Significant Hit	#N/A	NA	NA	NA	--	--	--
812	MICRO.12905.C3	MICRO.12905.C3_496	NA	NA	35.2	not assigned.unknown	PGSC0003DMB000000021	Pot_ch09	95.88	1379286	1379624	--	--	--
813	MICRO.10197.C1	MICRO.10197.C1_617	hypothetical protein [Arabidopsis thaliana]	BAF01100	35.2	not assigned.unknown	PGSC0003DMB000000201	Pot_ch08	95.4	356017	355323	Conserved gene of unknown function	mRNA	Cufflinks
814	MICRO.15126.C1	MICRO.15126.C1_1624	Os02g0805500 [Oryza sativa (japonica cultivar-group)]	NP_001048441	23.2	nucleotide metabolism.degradation	PGSC0003DMB102000083	Pot_ch02	99.85	895780	895094	Diphosphonucleoside phosphohydrolase	mRNA	Cufflinks
815	STMGX02TV	STMGX02TV_441	NA	NA	35.2	not assigned.unknown	PGSC0003DMB000000148	Pot_ch11	90.18	1258383	1257766	Pentatricopeptide repeat-containing protein	mRNA	Cufflinks
816	bf_mxflxxxx_0025g03.t3m.scf	bf_mxflxxxx_0025g03.t3m.scf_563	NA	NA	17.1.1	hormone metabolism.abscisic acid.synthesis-degradation	PGSC0003DMB000000034	Pot_ch12	97.03	1599580	1598941	HVA22 i	mRNA	Cufflinks
817	MICRO.660.C2	MICRO.660.C2_386	NA	NA	35.2	not assigned.unknown	PGSC0003DMB000000004	Pot_ch02	NA	NA	NA	Pollen coat	mRNA	Cufflinks
818	MICRO.4760.C2	MICRO.4760.C2_1	protein phosphatase-2C; PP2C [Mesembryanthemum crystallinum]	AAC36700	29.4	protein.postranslational modification	PGSC0003DMB000000126	Pot_ch03	94.81	323845	323423	Protein phosphatase	mRNA	Cufflinks
819	bf_swstxxxx_0022f09.t3m.scf	bf_swstxxxx_0022f09.t3m.scf_455	NA	NA	35.2	not assigned.unknown	PGSC0003DMB101000192	Pot_ch05	95.56	196804	196406	Bacterial spot disease resistance protein 4	mRNA	GLEAN
820	bf_mxlfxxxx_0059a07.t3m.scf	bf_mxlfxxxx_0059a07.t3m.scf_1	NA	NA	35.2	not assigned.unknown	PGSC0003DMB000000920	Pot_ch10	91.57	2671	2426	Transketolase, chloroplastic	mRNA	Cufflinks
821	MICRO.6190.C1	MICRO.6190.C1_883	catalytic/ naphthoate synthase [Arabidopsis thaliana]	NP_176255	11.9.4.99	lipid metabolism.lipid degradation.beta-oxidation.misc	PGSC0003DMB000000216	Pot_ch05	96.69	694887	695367	Naphthoate synthase	mRNA	Cufflinks
822	MICRO.1981.C1	MICRO.1981.C1_1086	hypothetical protein OsI_016392 [Oryza sativa (indica cultivar-group)]	EAY95159	35.2	not assigned.unknown	PGSC0003DMB000000032	Pot_ch04	98.62	1883408	1883047	TRNA pseudouridine synthase Pus10	mRNA	Cufflinks
823	bf_mxlfxxxx_0014b09.t3m.scf	bf_mxlfxxxx_0014b09.t3m.scf_665	TGF-beta receptor, type I/II extracellular region [Medicago truncatula]	ABD33180	34.4	transport.nitrate	PGSC0003DMB000000289	Pot_ch10	98.7	423319	422481	Nitrate transporter	mRNA	Cufflinks
825	BF_LBCHXXXX_0036E02_T3M.SCF	BF_LBCHXXXX_0036E02_T3M.SCF_321	NA	NA	35.2	not assigned.unknown	No Significant Hit	#N/A	NA	NA	NA	--	--	--
826	MICRO.1824.C1	MICRO.1824.C1_755	BAC19.10 [Lycopersicon esculentum]	AAG01125	27.2	RNA.transcription	PGSC0003DMB102000423	Pot_ch02	96.16	424464	424100	DNA-directed RNA polymerase	mRNA	Cufflinks
827	MICRO.3639.C2	MICRO.3639.C2_101	unknown protein [Arabidopsis thaliana]	NP_171639	35.1.5	not assigned.no ontology.pentatricopeptide (PPR) repeat-containing protein	PGSC0003DMB000000069	Pot_ch05	99.5	821374	820777	Eukaryotic translation initiation factor 3 subunit	mRNA	Cufflinks
828	SDBN005F12u.scf	SDBN005F12u.scf_302	T14P8.19 [Arabidopsis thaliana]	AAC19283	35.2	not assigned.unknown	PGSC0003DMB000000535	Pot_ch08	94.74	206104	205953	Poly [ADP-ribose] polymerase 2	mRNA	GLEAN
829	MICRO.6110.C1	MICRO.6110.C1_802	unknown protein [Arabidopsis thaliana]	NP_680157	35.2	not assigned.unknown	PGSC0003DMB101000051	Pot_ch05	99.19	495132	495500	Streptomyces cyclase/dehydrase family protein	mRNA	Cufflinks
830	SDBN002A24u.scf	SDBN002A24u.scf_644	structural constituent of cell wall [Arabidopsis thaliana]	NP_180070	29.6	protein.folding	PGSC0003DMB000000040	Pot_ch03	97.53	2318507	2318910	Pentatricopeptide repeat-containing protein	mRNA	Cufflinks
831	bf_suspxxxx_0011g02.t3m.scf	bf_suspxxxx_0011g02.t3m.scf_511	PDH-E1 ALPHA (PYRUVATE DEHYDROGENASE E1 ALPHA); oxidoreductase, acting on the aldehyde or oxo group of donors, disulfide as acceptor / pyruvate dehydrogenase (acetyl-transferring) [Arabidopsis thaliana]	NP_171617	11.1.31	lipid metabolism.FA synthesis and FA elongation.pyruvate DH	PGSC0003DMB101000063	Pot_ch12	96.35	406021	405557	Pyruvate dehydrogenase E1 alpha subunit	mRNA	Cufflinks
832	MICRO.4082.C7	MICRO.4082.C7_735	NA	NA	35.2	not assigned.unknown	PGSC0003DMB000000339	Pot_ch09	95.66	336666	337375	Binding	mRNA	Cufflinks
833	MICRO.7305.C1	MICRO.7305.C1_167	cytosolic ascorbate peroxidase [Fragaria x ananassa]	AAD41405	21.02.1	redox.ascorbate and glutathione.ascorbate	PGSC0003DMB000000371	Pot_ch09	100	11682	11940	Ascorbate peroxidase	mRNA	Cufflinks
835	SDBN001D08u.scf	SDBN001D08u.scf_508	DNA repair metallo-beta-lactamase [Medicago truncatula]	ABD33168	35.2	not assigned.unknown	PGSC0003DMB000000004	Pot_ch02	99.8	4292490	4291993	DNA cross-link repair protein pso2/snm1	mRNA	Cufflinks
837	MICRO.11515.C1	MICRO.11515.C1_1361	electron transporter [Arabidopsis thaliana]	NP_196007	21.04	redox.glutaredoxins	PGSC0003DMB000000021	Pot_ch09	98.5	1535187	1533990	Glutaredoxin family protein	mRNA	Cufflinks
838	SDBN005P03u.scf	SDBN005P03u.scf_85	NA	NA	35.2	not assigned.unknown	No Significant Hit	#N/A	NA	NA	NA	--	--	--
839	SDBN001B20u.scf	SDBN001B20u.scf_105	NA	NA	35.2	not assigned.unknown	No Significant Hit	#N/A	NA	NA	NA	--	--	--
840	bf_ivrootxx_0040c05.t3m.scf	bf_ivrootxx_0040c05.t3m.scf_409	Protein of unknown function DUF668 [Medicago truncatula]	ABE81373	35.2	not assigned.unknown	PGSC0003DMB103000019	Pot_ch04	98.84	1549622	1549279	Conserved gene of unknown function	mRNA	Cufflinks
841	bf_stolxxxx_0049f05.t7m.scf	bf_stolxxxx_0049f05.t7m.scf_567	hypothetical protein OsJ_016005 [Oryza sativa (japonica cultivar-group)]	EAZ32522	29.4	protein.postranslational modification	PGSC0003DMB000000096	Pot_ch07	98.91	289795	290069	Cell division protein kinase	mRNA	Cufflinks
842	MICRO.17796.C1	MICRO.17796.C1_16	NA	NA	27.1.1	RNA.processing.splicing	PGSC0003DMB000000150	Pot_ch06	97.53	1096613	1096452	Small nuclear ribonucleoprotein sm d1	noncoding_transcript	Cufflinks
843	MICRO.5659.C2	MICRO.5659.C2_1447	pepsin A [Arabidopsis thaliana]	NP_565911	35.2	not assigned.unknown	PGSC0003DMB000000316	Pot_ch02	98.52	306538	304985	Aspartic proteinase nepenthesin-1	mRNA	Cufflinks
844	MICRO.1131.C2	MICRO.1131.C2_788	selenocysteine methyltransferase [Camellia sinensis]	ABF47292	13.1.3.4	amino acid metabolism.synthesis.aspartate family.methionine	PGSC0003DMB000000110	Pot_ch09	98.09	739595	739020	Homocysteine s-methyltransferase	mRNA	Cufflinks
857	STMHQ29TH	STMHQ29TH_735	polypepetide with reverse transcriptase and RNaseH domains [Petunia x hybrida]	BAD99221	35.2	not assigned.unknown	PGSC0003DMB000000296	Pot_ch04	92.45	309460	309841	Conserved gene of unknown function	mRNA	Cufflinks
858	MICRO.3872.C1	MICRO.3872.C1_1451	hypothetical protein MtrDRAFT_AC126781g3v2 [Medicago truncatula]	ABO78722	35.2	not assigned.unknown	PGSC0003DMB000000071	Pot_ch09	99.66	1130028	1128866	Conserved gene of unknown function	mRNA	Cufflinks
859	STDB003G08u.scf	STDB003G08u.scf_78	NA	NA	35.2	not assigned.unknown	PGSC0003DMB000000033	Pot_ch05	96.08	373768	373616	Centromere/kinetochore protein zw10 homolog	mRNA	Cufflinks
860	cSTB10E21TH	cSTB10E21TH_474	BEL1-related homeotic protein 13 [Solanum tuberosum]	AAN03623	27.3.22	RNA.regulation of transcription.HB,Homeobox transcription factor family	PGSC0003DMB000000004	Pot_ch02	98.81	647109	646604	BIPINNATA	mRNA	Cufflinks
861	bf_mxflxxxx_0019b07.t3m.scf	bf_mxflxxxx_0019b07.t3m.scf_381	NA	NA	35.2	not assigned.unknown	PGSC0003DMB000000105	Pot_ch01	NA	NA	NA	Globulin	mRNA	GLEAN
862	MICRO.833.C5	MICRO.833.C5_21	NA	NA	35.2	not assigned.unknown	PGSC0003DMB000000496	Pot_ch09	99.65	261179	260892	Conserved gene of unknown function	mRNA	Cufflinks
863	POACI02TP	POACI02TP_579	kinase [Arabidopsis thaliana]	NP_197965	30.2.11	signalling.receptor kinases.leucine rich repeat XI	PGSC0003DMB000000155	Pot_ch12	97.36	718685	719593	Hexokinase 5	mRNA	Cufflinks
864	MICRO.2286.C50	MICRO.2286.C50_65	NA	NA	35.2	not assigned.unknown	PGSC0003DMB102000060	Pot_ch02	91.86	75457	75164	Gene of unknown function	mRNA	Cufflinks
865	cSTD8F19TH	cSTD8F19TH_611	NA	NA	35.2	not assigned.unknown	PGSC0003DMB000000461	Pot_ch06	97.35	196696	196846	Conserved gene of unknown function	mRNA	GLEAN
867	MICRO.18016.C1	MICRO.18016.C1_1093	ribonucleotide reductase small subunit [Glycine max]	AAD32302	35.2	not assigned.unknown	PGSC0003DMB000000148	Pot_ch11	98.55	1127999	1128412	Ubiquitin-protein ligase	mRNA	Cufflinks
868	MICRO.16700.C1	MICRO.16700.C1_757	conserved hypothetical protein [Medicago truncatula]	ABE80313	35.2	not assigned.unknown	PGSC0003DMB000000072	Pot_ch05	100	247809	248598	RNA binding motif protein, X-linked 2	mRNA	GLEAN
869	MICRO.2559.C2	MICRO.2559.C2_218	double WRKY type transfactor [Solanum tuberosum]	BAE46417	27.3.32	RNA.regulation of transcription.WRKY domain transcription factor family	PGSC0003DMB000000593	Pot_ch06	98.84	209253	210285	Double WRKY type transfactor	mRNA	Cufflinks
870	cSTA45J23TH	cSTA45J23TH_347	predicted protein [Populus alba x Populus tremula]	AAR14273	27.3.99	RNA.regulation of transcription.unclassified	PGSC0003DMB000000559	Pot_ch01	100	242614	242779	Nucleic acid binding protein	mRNA	Cufflinks
871	MICRO.13273.C1	MICRO.13273.C1_554	Protein of unknown function DUF266, plant [Medicago truncatula]	ABE91847	35.2	not assigned.unknown	PGSC0003DMB000000105	Pot_ch01	97.55	327748	328562	Conserved gene of unknown function	mRNA	Cufflinks
872	MICRO.11512.C2	MICRO.11512.C2_1101	hypothetical protein OsI_003050 [Oryza sativa (indica cultivar-group)]	EAY75203	29.4	protein.postranslational modification	PGSC0003DMB000000386	Pot_ch02	99.18	270445	271052	Pollen-specific protein	mRNA	Cufflinks
873	MICRO.2062.C3	MICRO.2062.C3_1550	D12 oleate desaturase [Solanum commersonii]	CAA63432	11.2.04	lipid metabolism.FA desaturation.omega 6 desaturase	PGSC0003DMB000000172	Pot_ch01	97.74	1025528	1024026	D12 oleate desaturase	mRNA	Cufflinks
875	bf_swstxxxx_0007b05.t3m.scf	bf_swstxxxx_0007b05.t3m.scf_551	NA	NA	35.2	not assigned.unknown	PGSC0003DMB102000423	Pot_ch02	100	61587	62219	Conserved gene of unknown function	mRNA	Cufflinks
876	MICRO.6119.C1	MICRO.6119.C1_657	hypothetical protein MtrDRAFT_AC183371g14v1 [Medicago truncatula]	ABN09190	1.01.01.02	PS.lightreaction.photosystem II.PSII polypeptide subunits	PGSC0003DMB000000158	Pot_ch06	98.17	425527	425200	Thylakoid lumenal 29.8 kDa protein, chloroplast	mRNA	Cufflinks
877	cSTB10M6TH	cSTB10M6TH_394	putative protein [Arabidopsis thaliana]	AAM97056	35.2	not assigned.unknown	PGSC0003DMB000000542	Pot_ch10	99.24	201159	200763	ATP binding protein	mRNA	Cufflinks
878	bf_arrayxxx_0050g10.t7m.scf	bf_arrayxxx_0050g10.t7m.scf_42	NA	NA	35.1	not assigned.no ontology	PGSC0003DMB000000034	Pot_ch12	97.36	1768128	1768542	Sugar transporter	mRNA	Cufflinks
879	MICRO.17728.C1	MICRO.17728.C1_536	glycine dehydrogenase [Deinococcus radiodurans R1]	NP_295532	35.2	not assigned.unknown	No Significant Hit	#N/A	NA	NA	NA	--	--	--
880	MICRO.17370.C1	MICRO.17370.C1_781	hypothetical protein [Arabidopsis thaliana]	CAB79633	35.2	not assigned.unknown	PGSC0003DMB101000233	Pot_ch07	96.62	54065	53593	Conserved gene of unknown function	mRNA	Cufflinks
881	cSTB38K18TH	cSTB38K18TH_1	NA	NA	20.1.02	stress.biotic.receptors	PGSC0003DMB000000299	Pot_ch01	90.91	532616	532801	Leucine-rich repeat resistance protein	mRNA	Cufflinks
882	TBSK00358FF10.t3m.scf	TBSK00358FF10.t3m.scf_210	NA	NA	35.2	not assigned.unknown	PGSC0003DMB000000072	Pot_ch05	95.24	1192204	1192303	DnaJ	mRNA	Cufflinks
884	MICRO.8823.C1	MICRO.8823.C1_794	ATMAMI (ARABIDOPSIS THALIANA MEMBRANE-ASSOCIATED MANNITOL-INDUCED); structural molecule [Arabidopsis thaliana]	NP_568804	35.1	not assigned.no ontology	PGSC0003DMB000000842	Pot_ch12	98.74	35284	35522	Structural molecule	mRNA	Cufflinks
885	MICRO.3511.C1	MICRO.3511.C1_575	NA	NA	35.2	not assigned.unknown	PGSC0003DMB000000160	Pot_ch12	99.75	390751	390357	Conserved gene of unknown function	mRNA	Cufflinks
886	MICRO.10567.C1	MICRO.10567.C1_642	STYLOSA protein [Antirrhinum majus]	CAF18245	27.3.58	RNA.regulation of transcription.LUG	PGSC0003DMB000000158	Pot_ch06	98.21	660048	660437	STYLOSA protein	mRNA	Cufflinks
887	MICRO.6375.C1	MICRO.6375.C1_1037	hypothetical protein OsI_030686 [Oryza sativa (indica cultivar-group)]	EAZ09454	30.2.25	signalling.receptor kinases.wall associated kinase	PGSC0003DMB000000430	Pot_ch09	93.15	445615	445935	ATP binding protein	mRNA	Cufflinks
888	MICRO.13253.C1	MICRO.13253.C1_718	Ribonuclease H [Medicago truncatula]	ABD33309	20.1.02	stress.biotic.receptors	PGSC0003DMB000000034	Pot_ch12	96.92	46489	47170	Resistance gene	mRNA	Cufflinks
889	MICRO.592.C8	MICRO.592.C8_245	Probable glutathione S-transferase (Auxin-induced protein PCNT103)	Q03664	26.09	misc.glutathione S transferases	PGSC0003DMB000000848	Pot_ch09	93	24075	23576	Glutathione S-transferase	noncoding_transcript	Cufflinks
890	MICRO.56.C4	MICRO.56.C4_809	Putative plant transposon protein [Medicago truncatula]	ABE82068	35.2	not assigned.unknown	Not Unique	#N/A	99.08	NA	NA	--	--	--
891	MICRO.6591.C1	MICRO.6591.C1_974	putative At5g37260 [Lycopersicon peruvianum]	AAX44341	27.3.26	RNA.regulation of transcription.MYB-related transcription factor family	PGSC0003DMB000000122	Pot_ch02	100	789667	790079	(Fragment)	mRNA	Cufflinks
892	MICRO.6562.C1	MICRO.6562.C1_1063	Protein of unknown function DUF1230 [Medicago truncatula]	ABE85761	35.2	not assigned.unknown	PGSC0003DMB101000012	Pot_ch02	99.66	199549	199257	Conserved gene of unknown function	mRNA	Cufflinks
893	STMIS90TV	STMIS90TV_427	NA	NA	35.2	not assigned.unknown	PGSC0003DMB000000008	Pot_ch10	97.79	602953	603269	Gene of unknown function	mRNA	GLEAN
894	STMHX57TV	STMHX57TV_614	late blight resistance protein-like [Solanum tuberosum]	AAU89750	35.2	not assigned.unknown	PGSC0003DMB000000222	Pot_ch06	98.13	698751	697953	Tospovirus resistance protein B	mRNA	Cufflinks
895	MICRO.1091.C3	MICRO.1091.C3_54	induced stolon tip protein NAP1Ps [Capsicum annuum]	AAR83873	28.1	DNA.synthesis/chromatin structure	PGSC0003DMB000000003	Pot_ch05	100	2150386	2150481	Protein gar2	mRNA	Cufflinks
896	MICRO.7219.C1	MICRO.7219.C1_623	hydrolase, hydrolyzing O-glycosyl compounds [Arabidopsis thaliana]	NP_194843	35.1	not assigned.no ontology	PGSC0003DMB000000191	Pot_ch08	97.97	757232	756839	Glucan endo-1,3-beta-glucosidase	mRNA	Cufflinks
898	MICRO.5292.C1	MICRO.5292.C1_561	Metal-dependent phosphohydrolase, HD region; Putative DNA binding [Medicago truncatula]	ABE92401	35.1	not assigned.no ontology	PGSC0003DMB000000183	Pot_ch02	98.36	259822	260125	Catalytic	mRNA	Cufflinks
899	MICRO.9611.C1	MICRO.9611.C1_824	unknown protein [Arabidopsis thaliana]	NP_565270	35.2	not assigned.unknown	PGSC0003DMB000000331	Pot_ch12	97.28	379838	379582	Reverse transcriptase	mRNA	Cufflinks
900	MICRO.13388.C2	MICRO.13388.C2_517	OSJNBb0061C13.16 [Oryza sativa (japonica cultivar-group)]	CAE05634	35.2	not assigned.unknown	PGSC0003DMB000000179	Pot_ch04	99.03	730650	731164	ATP binding protein	mRNA	Cufflinks
901	MICRO.13630.C1	MICRO.13630.C1_467	NA	NA	35.2	not assigned.unknown	No Significant Hit	#N/A	NA	NA	NA	--	--	--
902	MICRO.2712.C1	MICRO.2712.C1_1379	chromatin binding [Arabidopsis thaliana]	NP_568021	35.1	not assigned.no ontology	PGSC0003DMB101000012	Pot_ch02	98.19	365259	365755	Chromatin binding protein	mRNA	Cufflinks
903	MICRO.4509.C1	MICRO.4509.C1_799	NA	NA	35.2	not assigned.unknown	PGSC0003DMB000000093	Pot_ch03	97.33	408179	407323	Conserved gene of unknown function	mRNA	Cufflinks
904	MICRO.2963.C1	MICRO.2963.C1_1555	homeobox [Solanum lycopersicum]	CAA64417	27.3.22	RNA.regulation of transcription.HB,Homeobox transcription factor family	PGSC0003DMB000000695	Pot_ch03	98.62	124340	123687	Homeobox	mRNA	Cufflinks
905	MICRO.2856.C3	MICRO.2856.C3_345	hypothetical protein OsJ_015660 [Oryza sativa (japonica cultivar-group)]	EAZ32177	17.6.1	hormone metabolism.gibberelin.synthesis-degradation	PGSC0003DMB000000482	Pot_ch03	94.74	59644	59965	Flavonol synthase/flavanone 3-hydroxylase	mRNA	Cufflinks
906	MICRO.540.C4	MICRO.540.C4_951	SKIP5-like protein [Lycopersicon esculentum]	AAL05932	31.1	cell.organisation	PGSC0003DMB000000131	Pot_ch11	92.54	1099374	1098922	SKIP5	mRNA	Cufflinks
907	STMDB73TV	STMDB73TV_171	NA	NA	35.2	not assigned.unknown	PGSC0003DMB000000082	Pot_ch02	97.77	1209445	1209222	Conserved gene of unknown function	mRNA	Cufflinks
908	MICRO.11397.C1	MICRO.11397.C1_759	hypothetical protein [Cleome spinosa]	ABD96887	23.2	nucleotide metabolism.degradation	PGSC0003DMB000000239	Pot_ch01	98.39	1014918	1015103	Inosine-uridine preferring nucleoside hydrolase	mRNA	Cufflinks
909	MICRO.12870.C1	MICRO.12870.C1_890	NA	NA	35.2	not assigned.unknown	PGSC0003DMB000000004	Pot_ch02	100	3445927	3446402	Conserved gene of unknown function	mRNA	Cufflinks
910	bf_stolxxxx_0067h03.t3m.scf	bf_stolxxxx_0067h03.t3m.scf_382	proline-rich protein [Capsicum annuum]	AAX20042	26.21	misc.protease inhibitor/seed storage/lipid transfer protein (LTP) family protein	PGSC0003DMB000000191	Pot_ch08	94.95	837911	838218	Proline-rich protein	mRNA	Cufflinks
911	cSTB20D11TH	cSTB20D11TH_215	unknown protein [Arabidopsis thaliana]	NP_566005	27.3.99	RNA.regulation of transcription.unclassified	PGSC0003DMB000000133	Pot_ch11	92.72	1142682	1142483	--	--	--
912	bf_mxflxxxx_0008d05.t3m.scf	bf_mxflxxxx_0008d05.t3m.scf_529	NA	NA	35.2	not assigned.unknown	PGSC0003DMB000000201	Pot_ch08	99.56	1006963	1007639	Heat shock protein 70 (HSP70)-interacting protein	mRNA	Cufflinks
913	MICRO.6074.C2	MICRO.6074.C2_695	DCL protein, chloroplast precursor (Defective chloroplasts and leaves protein)	Q42463	33.99	development.unspecified	PGSC0003DMB000000184	Pot_ch04	98.11	422521	421992	Protein DCL, chloroplastic	mRNA	Cufflinks
914	MICRO.6466.C2	MICRO.6466.C2_667	cell growth defect factor-like [Solanum tuberosum]	ABB29947	35.2	not assigned.unknown	PGSC0003DMB000000062	Pot_ch03	100	1058402	1058788	Cell growth defect factor	mRNA	Cufflinks
916	MICRO.744.C1	MICRO.744.C1_1088	Calcium-binding EF-hand; Ovarian tumour, otubain [Medicago truncatula]	ABO83678	29.5.03	protein.degradation.cysteine protease	PGSC0003DMB000000177	Pot_ch09	98.48	352715	353109	Cysteine-type peptidase	mRNA	Cufflinks
917	MICRO.2396.C3	MICRO.2396.C3_543	Avr9 elicitor response protein [Nicotiana tabacum]	CAA06925	29.7	protein.glycosylation	PGSC0003DMB000000524	Pot_ch11	97.5	158756	159633	Avr9 elicitor response protein	mRNA	Cufflinks
918	MICRO.2975.C5	MICRO.2975.C5_757	At2g36290 [Arabidopsis thaliana]	AAO42863	35.1	not assigned.no ontology	PGSC0003DMB000000021	Pot_ch09	97.8	2027347	2027619	Catalytic	mRNA	Cufflinks
919	MICRO.3395.C2	MICRO.3395.C2_802	catalytic/ fumarylacetoacetase [Arabidopsis thaliana]	NP_172669	13.2.6.2	amino acid metabolism.degradation.aromatic aa.tyrosine	PGSC0003DMB000000148	Pot_ch11	95.45	602316	601943	Fumarylacetoacetate hydrolase	mRNA	Cufflinks
920	MICRO.1600.C1	MICRO.1600.C1_677	Glutathione reductase, chloroplast precursor (GR) (GRase)	P80461	21.02.2	redox.ascorbate and glutathione.glutathione	PGSC0003DMB000000110	Pot_ch09	99.57	1513024	1512790	Glutathione reductase, chloroplastic	mRNA	Cufflinks
921	bf_stolxxxx_0047e02.t7m.scf	bf_stolxxxx_0047e02.t7m.scf_454	NA	NA	35.2	not assigned.unknown	PGSC0003DMB000000032	Pot_ch04	95.61	402419	402306	ST225	mRNA	Cufflinks
922	STMEZ82TV	STMEZ82TV_779	NA	NA	35.2	not assigned.unknown	PGSC0003DMB000000336	Pot_ch10	97.16	54390	53514	NAC domain protein	mRNA	Cufflinks
923	BF_LBCHXXXX_0022A02_T3M.SCF	BF_LBCHXXXX_0022A02_T3M.SCF_527	NA	NA	35.2	not assigned.unknown	PGSC0003DMB102000059	Pot_ch01	99.84	1585064	1585695	--	--	--
924	MICRO.2892.C1	MICRO.2892.C1_1209	DEAD/DEAH box helicase, N-terminal [Medicago truncatula]	ABE87709	35.2	not assigned.unknown	PGSC0003DMB000000704	Pot_ch04	100	95039	95220	N-acetyltransferase 10	mRNA	Cufflinks
925	MICRO.951.C1	MICRO.951.C1_586	FLA1 (fasciclin-like arabinogalactan-protein 1) [Arabidopsis thaliana]	NP_200384	10.5.1	cell wall.cell wall proteins.AGPs	PGSC0003DMB000000149	Pot_ch10	99.25	457282	458613	Fasciclin-like arabinogalactan protein 10	mRNA	Cufflinks
926	bf_swstxxxx_0009e04.t3m.scf	bf_swstxxxx_0009e04.t3m.scf_516	NA	NA	35.2	not assigned.unknown	PGSC0003DMB000000158	Pot_ch06	97.06	1009219	1008645	--	--	--
927	MICRO.9140.C1	MICRO.9140.C1_282	NA	NA	35.2	not assigned.unknown	PGSC0003DMB000000116	Pot_ch12	100	959008	959191	Glycine-rich cell wall structural protein 1	mRNA	Cufflinks
928	cSTA43K20TH	cSTA43K20TH_19	NA	NA	35.2	not assigned.unknown	PGSC0003DMB102000083	Pot_ch02	93.44	870781	870902	Conserved gene of unknown function	mRNA	Cufflinks
941	cSTA5H20TH	cSTA5H20TH_149	unknown [Solanum tuberosum]	ABA46752	35.2	not assigned.unknown	PGSC0003DMB102000106	Pot_ch10	98.8	783292	783457	Beta tubulin	mRNA	Cufflinks
942	MICRO.1130.C1	MICRO.1130.C1_1396	putative desaturase-like protein [Trifolium repens]	CAK54360	19.12	tetrapyrrole synthesis.magnesium-protoporphyrin IX monomethyl ester (oxidative) cyclase	PGSC0003DMB000000506	Pot_ch10	98.56	156131	155645	Desaturase	mRNA	Cufflinks
943	MICRO.11860.C1	MICRO.11860.C1_677	NA	NA	35.2	not assigned.unknown	No Significant Hit	#N/A	NA	NA	NA	--	--	--
944	cSTA11C1TH	cSTA11C1TH_365	hypothetical protein F28J12.30 - Arabidopsis thaliana	T04533	29.5	protein.degradation	PGSC0003DMB000000197	SL2.10ch08	100	1022197	1021976	Protease degS	mRNA	Cufflinks
945	STDB001D19u.scf	STDB001D19u.scf_201	NA	NA	35.2	not assigned.unknown	PGSC0003DMB000000640	Pot_ch01	92.68	131010	130690	Translocation protein sec62	mRNA	Cufflinks
946	cSTB47B9TH	cSTB47B9TH_497	Disease resistant protein rga3, putative [Solanum bulbocastanum]	AAP45181	35.2	not assigned.unknown	PGSC0003DMB000000683	SL2.10ch08	90.08	158651	159292	NBS-LRR resistance protein	mRNA	GLEAN
947	MICRO.1814.C2	MICRO.1814.C2_683	ATP binding / protein binding [Arabidopsis thaliana]	NP_198008	29.6	protein.folding	PGSC0003DMB000000072	Pot_ch05	97.72	283234	282754	Chaperonin gamma chain	mRNA	Cufflinks
948	bf_mxlfxxxx_0026b11.t3m.scf	bf_mxlfxxxx_0026b11.t3m.scf_170	NA	NA	35.2	not assigned.unknown	PGSC0003DMB000000382	SL2.10ch10	100	547157	546896	Nucleotidyltransferase domain containing protein	mRNA	Cufflinks
949	BF_LBCHXXXX_0008G09_T3M.SCF	BF_LBCHXXXX_0008G09_T3M.SCF_408	NA	NA	35.2	not assigned.unknown	PGSC0003DMB000000476	Pot_ch02	93.33	44248	43991	Gene of unknown function	noncoding_transcript	Cufflinks
950	MICRO.10767.C1	MICRO.10767.C1_1431	Probable pectate lyase P18 precursor (Style development-specific protein 9612)	P24396	10.6.3	cell wall.degradation.pectate lyases and polygalacturonases	PGSC0003DMB000000004	Pot_ch02	99.24	3456486	3455958	Pectate lyase P18	mRNA	Cufflinks
951	MICRO.4841.C1	MICRO.4841.C1_1678	catalytic [Arabidopsis thaliana]	NP_193989	26.02	misc.UDP glucosyl and glucoronyl transferases	PGSC0003DMB000000201	Pot_ch08	100	873119	871635	Catalytic	mRNA	Cufflinks
952	MICRO.15730.C1	MICRO.15730.C1_769	RCD1 [Arabidopsis thaliana]	BAB02488	27.3.99	RNA.regulation of transcription.unclassified	PGSC0003DMB000000149	Pot_ch10	99.24	292451	292713	Cell differentiation protein rcd1	mRNA	Cufflinks
953	MICRO.149.C1	MICRO.149.C1_1078	peroxidase [Nicotiana tabacum]	BAA82306	26.12	misc.peroxidases	PGSC0003DMB000000349	Pot_ch06	97.23	244118	244694	Peroxidase	mRNA	Cufflinks
954	MICRO.14400.C1	MICRO.14400.C1_667	bis(5'-nucleosyl)-tetraphosphatase (asymmetrical) [Arabidopsis thaliana]	NP_187673	30.4	signalling.phosphinositides	PGSC0003DMB000000549	Pot_ch11	99.51	174374	174169	Nudix hydrolase 26, chloroplastic	mRNA	Cufflinks
955	SDBN006A14u.scf	SDBN006A14u.scf_545	EMB2217; ATP binding / damaged DNA binding [Arabidopsis thaliana]	NP_178067	35.2	not assigned.unknown	PGSC0003DMB000000292	Pot_ch08	94.76	364860	365354	Pentatricopeptide repeat-containing protein	mRNA	Cufflinks
956	bf_mxflxxxx_0007b10.t3m.scf	bf_mxflxxxx_0007b10.t3m.scf_522	C2 domain containing protein [Brassica oleracea]	ABD64985	35.1.19	not assigned.no ontology.C2 domain-containing protein	PGSC0003DMB000000118	Pot_ch04	97.83	1539468	1538916	ARF GTPase activator	mRNA	Cufflinks
957	BF_LBCHXXXX_0024H06_T3M.SCF	BF_LBCHXXXX_0024H06_T3M.SCF_297	NA	NA	35.2	not assigned.unknown	PGSC0003DMB000000078	Pot_ch12	98.29	808384	808730	Flavonoid glucoyltransferase UGT73E2	mRNA	Cufflinks
958	MICRO.1800.C1	MICRO.1800.C1_1116	ATP binding / kinase/ protein kinase/ protein serine/threonine kinase/ protein-tyrosine kinase [Arabidopsis thaliana]	NP_198942	29.4	protein.postranslational modification	PGSC0003DMB000000114	Pot_ch12	100	179407	179612	Receptor protein kinase	mRNA	Cufflinks
959	MICRO.7054.C1	MICRO.7054.C1_677	unknown protein [Arabidopsis thaliana]	NP_194885	28.1	DNA.synthesis/chromatin structure	PGSC0003DMB000000240	Pot_ch08	97.96	528991	529724	Viral A-type inclusion protein	mRNA	Cufflinks
960	MICRO.13207.C1	MICRO.13207.C1_1000	I-box binding factor [Solanum lycopersicum]	CAB65169	27.3.26	RNA.regulation of transcription.MYB-related transcription factor family	PGSC0003DMB000000072	Pot_ch05	99.8	1128914	1128427	I-box binding factor	mRNA	Cufflinks
961	MICRO.318.C10	MICRO.318.C10_421	NADPH oxidase [Solanum tuberosum]	BAE79345	21.01	redox.thioredoxin	Not Unique	#N/A	100	NA	NA	Respiratory burst oxidase homolog protein D	mRNA	Cufflinks
962	MICRO.15712.C1	MICRO.15712.C1_476	apoptosis-related protein [Oryza sativa (indica cultivar-group)]	AAP92158	35.1	not assigned.no ontology	PGSC0003DMB102000204	Pot_ch02	99.16	609300	609536	Double-stranded DNA-binding protein	mRNA	Cufflinks
963	MICRO.14752.C1	MICRO.14752.C1_1069	3'-5'-exoribonuclease/ RNA binding [Arabidopsis thaliana]	NP_566318	27.1.19	RNA.processing.ribonucleases	PGSC0003DMB000000273	Pot_ch08	98.9	498220	497767	Exosome complex exonuclease rrp42	mRNA	Cufflinks
964	MICRO.14366.C1	MICRO.14366.C1_1263	Putative F-Box protein, identical [Solanum demissum]	AAT38720	29.5.11.04.03.02	protein.degradation.ubiquitin.E3.SCF.FBOX	PGSC0003DMB000000032	Pot_ch04	98.87	1728241	1726826	F-box family protein	mRNA	Cufflinks
965	bf_arrayxxx_0017g05.t7m.scf	bf_arrayxxx_0017g05.t7m.scf_661	Similar to ABC-transporter atp-binding protein [Arabidopsis thaliana]	AAD25615	35.2	not assigned.unknown	PGSC0003DMB000000056	Pot_ch12	99.51	1810150	1810554	Gene of unknown function	mRNA	Cufflinks
966	MICRO.12827.C1	MICRO.12827.C1_299	ABC-2; AAA ATPase [Medicago truncatula]	ABO78200	34.16	transport.ABC transporters and multidrug resistance systems	PGSC0003DMB000000136	Pot_ch01	96.7	780687	781489	ATP-binding cassette transporter	mRNA	Cufflinks
967	MICRO.660.C1	MICRO.660.C1_844	putative proline-rich protein [Nicotiana tabacum]	AAT42190	26.21	misc.protease inhibitor/seed storage/lipid transfer protein (LTP) family protein	PGSC0003DMB101000063	Pot_ch12	99.74	111896	112654	Proline-rich protein	mRNA	Cufflinks
968	MICRO.17601.C1	MICRO.17601.C1_666	beta-1,3 exoglucanase [Hypocrea lixii]	CAA05375	35.2	not assigned.unknown	No Significant Hit	#N/A	NA	NA	NA	--	--	--
969	MICRO.8524.C2	MICRO.8524.C2_557	Protein of unknown function DUF538 [Medicago truncatula]	ABE78677	35.2	not assigned.unknown	PGSC0003DMB101000031	Pot_ch01	99.8	528846	528354	Conserved gene of unknown function	mRNA	Cufflinks
970	bf_suspxxxx_0051e12.t3m.scf	bf_suspxxxx_0051e12.t3m.scf_540	NA	NA	35.2	not assigned.unknown	PGSC0003DMB000000035	Pot_ch01	97.87	1193790	1193883	--	--	--
971	cSTA42F22TH	cSTA42F22TH_31	unknown [Solanum tuberosum]	ABA40452	31.4	cell. vesicle transport	PGSC0003DMB000000497	Pot_ch03	96.28	6180	6367	Vesicle transport v-SNARE 11	mRNA	Cufflinks
972	bf_arrayxxx_0012c07.t7m.scf	bf_arrayxxx_0012c07.t7m.scf_493	NA	NA	35.2	not assigned.unknown	No Significant Hit	#N/A	NA	NA	NA	Protein SENSITIVE TO PROTON RHIZOTOXICITY 1	mRNA	Cufflinks
973	bf_stolxxxx_0067h02.t3m.scf	bf_stolxxxx_0067h02.t3m.scf_121	NA	NA	35.2	not assigned.unknown	PGSC0003DMB000000150	Pot_ch06	97.16	812762	812623	Histone H1	mRNA	Cufflinks
974	MICRO.1330.C1	MICRO.1330.C1_590	NA	NA	35.2	not assigned.unknown	PGSC0003DMB000000021	Pot_ch09	92.49	2590361	2590780	Transcription activator	mRNA	Cufflinks
975	MICRO.16868.C1	MICRO.16868.C1_402	expansin-like protein precursor [Solanum tuberosum]	ABC47126	10.7	cell wall.modification	PGSC0003DMB000000500	Pot_ch01	98.47	268941	269396	Expansin	mRNA	Cufflinks
977	SSBN002H19u.scf	SSBN002H19u.scf_724	NA	NA	17.6.1	hormone metabolism.gibberelin.synthesis-degradation	PGSC0003DMB102000099	Pot_ch02	97.35	136927	137115	Gibberellin 2-oxidase 1	mRNA	Cufflinks
978	bf_ivrootxx_0029c06.t3m.scf	bf_ivrootxx_0029c06.t3m.scf_112	putative farnesylated protein [Brassica rapa subsp. pekinensis]	AAN23108	15.2	metal handling.binding, chelation and storage	PGSC0003DMB000000244	Pot_ch02	98.6	500375	499741	Metal ion binding protein	mRNA	Cufflinks
979	MICRO.12707.C3	MICRO.12707.C3_686	antifungal protein	AAA98236	35.2	not assigned.unknown	PGSC0003DMB101000027	Pot_ch10	100	784255	783823	Gene of unknown function	mRNA	Cufflinks
980	MICRO.14390.C1	MICRO.14390.C1_1522	unnamed protein product [Arabidopsis thaliana]	BAB02240	17.5.3	hormone metabolism.ethylene.induced-regulated-responsive-activated	PGSC0003DMB000000421	Pot_ch10	98.47	132155	131569	Transcription factor	mRNA	Cufflinks
981	MICRO.5251.C1	MICRO.5251.C1_1620	ATP binding / kinase/ protein kinase/ protein serine/threonine kinase/ protein-tyrosine kinase [Arabidopsis thaliana]	NP_973478	29.4.1.57	protein.postranslational modification.kinase.receptor like cytoplasmatic kinase VII	PGSC0003DMB000000488	Pot_ch01	99.51	312002	312823	Serine/threonine-protein kinase cx32	mRNA	Cufflinks
982	MICRO.7835.C1	MICRO.7835.C1_721	NA	NA	35.2	not assigned.unknown	PGSC0003DMB000000652	Pot_ch07	95.09	212738	212136	Conserved gene of unknown function	mRNA	Cufflinks
983	BF_CSCHXXXX_0028H10.T3M.SCF	BF_CSCHXXXX_0028H10.T3M.SCF_612	Cyclin-like F-box [Medicago truncatula]	ABE89445	29.5.11.04.03.02	protein.degradation.ubiquitin.E3.SCF.FBOX	PGSC0003DMB000000500	Pot_ch01	99.19	148378	147644	Ubiquitin-protein ligase	mRNA	Cufflinks
984	MICRO.3335.C2	MICRO.3335.C2_352	catalytic/ gamma-glutamyl hydrolase [Arabidopsis thaliana]	NP_177987	18	Co-factor and vitamine metabolism	PGSC0003DMB000000096	Pot_ch07	98.87	1043120	1042590	Gamma-glutamylhydrolase 1	mRNA	Cufflinks
985	STDB004C07u.scf	STDB004C07u.scf_372	catalytic [Arabidopsis thaliana]	NP_197638	35.1	not assigned.no ontology	PGSC0003DMB000000101	Pot_ch11	94.19	1683415	1683926	Catalytic	mRNA	Cufflinks
986	bf_cswbxxxx_0055f11.t3m.scf	bf_cswbxxxx_0055f11.t3m.scf_61	NA	NA	35.2	not assigned.unknown	PGSC0003DMB000000293	Pot_ch09	92.93	374050	374247	Conserved gene of unknown function	mRNA	Cufflinks
987	MICRO.2638.C2	MICRO.2638.C2_704	high mobility group protein [Solanum tuberosum]	CAA05365	27.3.53	RNA.regulation of transcription.High mobility group (HMG) family	PGSC0003DMB101000020	Pot_ch02	97.8	2192769	2193539	High mobility group protein	mRNA	Cufflinks
988	MICRO.7461.C2	MICRO.7461.C2_1544	Protein of unknown function [Medicago truncatula]	ABD32854	35.2	not assigned.unknown	PGSC0003DMB000000277	Pot_ch01	98.5	352039	352766	Conserved gene of unknown function	mRNA	Cufflinks
989	MICRO.7127.C1	MICRO.7127.C1_749	NA	NA	35.2	not assigned.unknown	PGSC0003DMB000000487	Pot_ch08	95.78	120241	119424	Peptidyl-prolyl cis-trans isomerase	mRNA	Cufflinks
990	cSTC5F13TH	cSTC5F13TH_458	unknown protein [Arabidopsis thaliana]	NP_568585	35.2	not assigned.unknown	PGSC0003DMB000000241	Pot_ch02	100	871848	871695	Conserved gene of unknown function	mRNA	Cufflinks
991	bf_suspxxxx_0053f11.t3m.scf	bf_suspxxxx_0053f11.t3m.scf_382	ACR1 [Arabidopsis thaliana]	NP_201390	35.1	not assigned.no ontology	PGSC0003DMB000000441	Pot_ch02	97.31	286423	286972	Amino acid binding protein	mRNA	Cufflinks
992	MICRO.116.C5	MICRO.116.C5_911	protein binding / ubiquitin-protein ligase/ zinc ion binding [Arabidopsis thaliana]	NP_187459	27.3.67	RNA.regulation of transcription.putative DNA-binding protein	PGSC0003DMB000000068	Pot_ch01	98.5	1503710	1504042	PHD finger family protein	mRNA	Cufflinks
993	SSBN001A08u.scf	SSBN001A08u.scf_693	NA	NA	30.4	signalling.phosphinositides	No Significant Hit	#N/A	NA	NA	NA	--	--	--
994	MICRO.2147.C1	MICRO.2147.C1_261	unknown [Ricinus communis]	CAB02653	35.2	not assigned.unknown	PGSC0003DMB000000026	Pot_ch03	99.68	2807043	2807354	Conserved gene of unknown function	noncoding_transcript	Cufflinks
995	MICRO.3746.C4	MICRO.3746.C4_151	aldehyde oxidase [Lycopersicon esculentum]	AAG22606	26.01	misc.misc2	PGSC0003DMB000000017	Pot_ch11	99.29	2095400	2095822	Aldehyde oxidase	mRNA	Cufflinks
996	cPRO14E5TH	cPRO14E5TH_491	unknown [Arabidopsis thaliana]	AAM65283	35.2	not assigned.unknown	PGSC0003DMB000000147	Pot_ch08	98.41	14340	14717	Conserved gene of unknown function	mRNA	Cufflinks
998	MICRO.3807.C1	MICRO.3807.C1_710	short chain dehydrogenase [Solanum tuberosum]	BAE46415	26.22	misc.short chain dehydrogenase/reductase (SDR)	PGSC0003DMB000000180	Pot_ch06	98.6	1001333	1002476	Short chain dehydrogenase	mRNA	Cufflinks
999	MICRO.16003.C1	MICRO.16003.C1_947	Rab11 GTPase [Solanum lycopersicum]	CAB65172	30.5	signalling.G-proteins	PGSC0003DMB000000102	Pot_ch07	99.18	768785	768059	Rab11 GTPase	mRNA	Cufflinks
1000	SDBN002O14u.scf	SDBN002O14u.scf_449	ATP citrate lyase b-subunit [Lupinus albus]	CAC86996	8.2.11	TCA / org. transformation.other organic acid transformaitons.atp-citrate lyase	Not Unique	#N/A	99.46	NA	NA	ATP-citrate synthase	mRNA	GLEAN
1001	MICRO.9692.C1	MICRO.9692.C1_943	Response regulator receiver [Medicago truncatula]	ABE87636	17.4.2	hormone metabolism.cytokinin.signal transduction	PGSC0003DMB102000204	Pot_ch02	95.44	555474	556301	Two-component response regulator ARR8	mRNA	Cufflinks
1002	bf_mxlfxxxx_0063f08.t3m.scf	bf_mxlfxxxx_0063f08.t3m.scf_5	NA	NA	35.2	not assigned.unknown	Not Unique	#N/A	94.86	NA	NA	--	--	--
1003	MICRO.16195.C1	MICRO.16195.C1_370	NA	NA	35.2	not assigned.unknown	PGSC0003DMB000000185	Pot_ch04	94.74	240719	241135	--	--	--
1004	MICRO.151.C1	MICRO.151.C1_602	Polyprotein, putative [Solanum demissum]	AAT40504	35.2	not assigned.unknown	PGSC0003DMB000000268	Pot_ch03	98.84	483236	483578	Mediator complex subunit soh1	mRNA	Cufflinks
1005	116H09AF.esd	116H09AF.esd_56	NA	NA	29.2.4	protein.synthesis.elongation	PGSC0003DMB000000044	Pot_ch06	95.37	1573588	1573486	Elongation factor 1-alpha	mRNA	Cufflinks
1006	MICRO.14404.C2	MICRO.14404.C2_1	ENT [Medicago truncatula]	ABO81735	35.1	not assigned.no ontology	PGSC0003DMB000000011	Pot_ch10	100	1749730	1749336	Emsy N terminus domain-containing protein / ENT domain-containing protein	mRNA	Cufflinks
1007	MICRO.9814.C1	MICRO.9814.C1_663	zinc finger family protein [Arabidopsis thaliana]	ABE65658	29.5.11.04.02	protein.degradation.ubiquitin.E3.RING	PGSC0003DMB000000382	SL2.10ch10	100	517130	517460	RING-H2 finger protein ATL3K	mRNA	Cufflinks
1008	MICRO.9258.C1	MICRO.9258.C1_788	unknown protein [Arabidopsis thaliana]	NP_565774	35.1	not assigned.no ontology	PGSC0003DMB000000626	Pot_ch10	99.82	100545	100002	OB-fold nucleic acid binding domain containing protein	mRNA	Cufflinks
1009	SSBN002J09u.scf	SSBN002J09u.scf_464	NA	NA	35.2	not assigned.unknown	PGSC0003DMB000000103	Pot_ch05	98.12	1516503	1515813	Conserved gene of unknown function	mRNA	Cufflinks
1010	MICRO.1081.C34	MICRO.1081.C34_792	NA	NA	35.2	not assigned.unknown	No Significant Hit	#N/A	NA	NA	NA	70 kDa subunit of replication protein A	mRNA	Cufflinks
1011	MICRO.17452.C1	MICRO.17452.C1_407	hypothetical protein SPCC1672.04c [Schizosaccharomyces pombe 972h-]	NP_587875	35.2	not assigned.unknown	No Significant Hit	#N/A	NA	NA	NA	--	--	--
1012	cSTA7K24TH	cSTA7K24TH_450	NA	NA	35.2	not assigned.unknown	PGSC0003DMB000000133	Pot_ch11	97.73	1093310	1092782	Parallel spindle 1	mRNA	Cufflinks
1013	bf_stolxxxx_0070f06.t3ma.scf	bf_stolxxxx_0070f06.t3ma.scf_365	NA	NA	35.2	not assigned.unknown	PGSC0003DMB000000942	#N/A	95.98	54045	53872	Proteinase inhibitor I	mRNA	Cufflinks
1014	MICRO.8864.C3	MICRO.8864.C3_751	G10 protein; Cytochrome c and b562 [Medicago truncatula]	ABE90449	35.1	not assigned.no ontology	PGSC0003DMB000000021	Pot_ch09	96.33	2435425	2435860	Protein G10	mRNA	Cufflinks
1027	MICRO.7836.C1	MICRO.7836.C1_1	NA	NA	35.2	not assigned.unknown	PGSC0003DMB000000058	Pot_ch07	97.71	1594330	1594200	Zinc ion binding protein	mRNA	Cufflinks
1028	MICRO.334.C1	MICRO.334.C1_970	Proteasome subunit alpha type 7 (20S proteasome alpha subunit D) (20S proteasome subunit alpha-4)	O24030	29.5.11.20	protein.degradation.ubiquitin.proteasom	PGSC0003DMB000000290	Pot_ch01	100	562670	563089	Proteasome subunit alpha type	mRNA	Cufflinks
1029	BPLI9G8TH	BPLI9G8TH_687	ubiquitin-protein ligase/ zinc ion binding [Arabidopsis thaliana]	NP_193702	29.5.11.04.02	protein.degradation.ubiquitin.E3.RING	PGSC0003DMB102000141	Pot_ch02	98.75	1431020	1430542	Zinc finger protein	mRNA	Cufflinks
1030	MICRO.2170.C5	MICRO.2170.C5_1069	cysteine protease [Solanum tuberosum]	CAB53515	29.5.03	protein.degradation.cysteine protease	PGSC0003DMB000000034	Pot_ch12	99.16	2181494	2181972	Cysteine protease	mRNA	Cufflinks
1031	bf_mxflxxxx_0014e03.t3m.scf	bf_mxflxxxx_0014e03.t3m.scf_12	NA	NA	35.2	not assigned.unknown	PGSC0003DMB000000073	Pot_ch01	92.26	2002464	2002129	Gene of unknown function	mRNA	Cufflinks
1032	MICRO.2732.C1	MICRO.2732.C1_670	unknown protein [Arabidopsis thaliana]	NP_196460	35.1	not assigned.no ontology	PGSC0003DMB000000068	Pot_ch01	97.91	2103273	2102750	DNA binding	mRNA	Cufflinks
1033	MICRO.3773.C3	MICRO.3773.C3_707	NA	NA	35.2	not assigned.unknown	PGSC0003DMB000000172	Pot_ch01	93.97	46081	45851	Conserved gene of unknown function	mRNA	Cufflinks
1034	076H05AF.esd	076H05AF.esd_319	NA	NA	35.2	not assigned.unknown	PGSC0003DMB102000010	Pot_ch01	97.45	2102389	2102082	Programmed cell death 7	mRNA	Cufflinks
1035	MICRO.704.C2	MICRO.704.C2_1596	catalytic/ hydroxymethylglutaryl-CoA lyase [Arabidopsis thaliana]	NP_565629	13.2.4.4	amino acid metabolism.degradation.branched-chain group.leucine	PGSC0003DMB000000387	Pot_ch11	96.15	67578	68044	Hydroxymethylglutaryl-CoA lyase, mitochondrial	mRNA	Cufflinks
1036	MICRO.4585.C1	MICRO.4585.C1_403	Threonine dehydratase biosynthetic (Threonine deaminase) (TD)	P31212	13.2.5.1	amino acid metabolism.degradation.serine-glycine-cysteine group.serine	PGSC0003DMB000000679	Pot_ch09	98.77	127460	127783	Threonine dehydratase biosynthetic, chloroplastic	mRNA	Cufflinks
1037	MICRO.8737.C2	MICRO.8737.C2_834	Poly(A) polymerase central domain, putative [Medicago truncatula]	ABE90424	27.1	RNA.processing	PGSC0003DMB000000643	Pot_ch08	98.83	70798	71736	Poly(A) polymerase beta	mRNA	Cufflinks
1038	MICRO.5332.C1	MICRO.5332.C1_668	unnamed protein product [Arabidopsis thaliana]	BAB08309	28.1	DNA.synthesis/chromatin structure	PGSC0003DMB000000148	Pot_ch11	97.85	1314889	1315306	EMB2656 (EMBRYO DEFECTIVE 2656); binding	mRNA	Cufflinks
1039	MICRO.17971.C1	MICRO.17971.C1_391	Plant protein of unknown function [Medicago truncatula]	ABE78995	35.2	not assigned.unknown	PGSC0003DMB000000948	#N/A	94.55	40526	40197	Conserved gene of unknown function	mRNA	Cufflinks
1040	MICRO.3013.C1	MICRO.3013.C1_1209	NA	NA	35.2	not assigned.unknown	PGSC0003DMB000002184	#N/A	99.92	1786	455	Gene of unknown function	mRNA	Cufflinks
1041	SDBN005A07u.scf	SDBN005A07u.scf_438	NA	NA	35.2	not assigned.unknown	No Significant Hit	#N/A	NA	NA	NA	--	--	--
1042	bf_swstxxxx_0056d08.t3m.scf	bf_swstxxxx_0056d08.t3m.scf_521	NA	NA	35.2	not assigned.unknown	PGSC0003DMB101000060	Pot_ch01	98.73	1285247	1285561	Anaerobic basic leucine zipper protein	mRNA	Cufflinks
1043	STMHJ21TV	STMHJ21TV_485	hypothetical protein [Yarrowia lipolytica]	XP_499824	35.2	not assigned.unknown	PGSC0003DMB000000076	Pot_ch07	95.29	1552772	1553705	Fimbrin	mRNA	Cufflinks
1044	MICRO.4667.C1	MICRO.4667.C1_784	unknown [Arabidopsis thaliana]	AAM66965	35.2	not assigned.unknown	PGSC0003DMB000000268	Pot_ch03	98.96	356962	356579	Pterin-4-alpha-carbinolamine dehydratase	mRNA	Cufflinks
1045	BF_TUBSXXXX_0008E12_T3M.SCF	BF_TUBSXXXX_0008E12_T3M.SCF_308	NA	NA	35.2	not assigned.unknown	PGSC0003DMB000001487	#N/A	92.31	6065	6181	--	--	--
1046	STMCG37TV	STMCG37TV_43	NA	NA	35.2	not assigned.unknown	PGSC0003DMB000000436	Pot_ch10	95.38	242548	243002	Sensory transduction histidine kinase	mRNA	Cufflinks
1047	MICRO.1206.C1	MICRO.1206.C1_394	N-acetyltransferase [Arabidopsis thaliana]	NP_181433	35.1	not assigned.no ontology	PGSC0003DMB103000013	Pot_ch04	99.75	2043659	2043259	N-acetyltransferase	mRNA	Cufflinks
1048	BF_LBCHXXXX_0003A09_T3M.SCF	BF_LBCHXXXX_0003A09_T3M.SCF_1	NA	NA	35.2	not assigned.unknown	PGSC0003DMB000000068	Pot_ch01	92.22	865074	864807	--	--	--
1049	MICRO.9670.C1	MICRO.9670.C1_614	acyltransferase-like protein ACYL3b [Nicotiana tabacum]	BAD93694	35.1	not assigned.no ontology	PGSC0003DMB000000072	Pot_ch05	96.16	1108083	1107307	Acyltransferase	mRNA	Cufflinks
1050	MICRO.6866.C1	MICRO.6866.C1_966	unknown protein [Arabidopsis thaliana]	NP_201080	20.1.99	stress.biotic.misc	PGSC0003DMB000000241	Pot_ch02	97.86	232018	231464	Mitochondrial outer membrane protein porin of 34 kDa	mRNA	Cufflinks
1051	MICRO.3915.C1	MICRO.3915.C1_803	MYBR2 [Malus x domestica]	AAZ20443	27.3.26	RNA.regulation of transcription.MYB-related transcription factor family	PGSC0003DMB000000297	Pot_ch12	99.26	794509	794103	Myb transcription factor	mRNA	Cufflinks
1052	BF_TUBSXXXX_0053C09_T3M.SCF	BF_TUBSXXXX_0053C09_T3M.SCF_151	NA	NA	35.2	not assigned.unknown	PGSC0003DMB000000150	Pot_ch06	94.44	671632	671772	G1-like6 protein	mRNA	Cufflinks
1053	MICRO.779.C15	MICRO.779.C15_970	unknown [Solanum tuberosum]	ABA46778	13.2.3.2	amino acid metabolism.degradation.aspartate family.threonine	PGSC0003DMB000000245	Pot_ch06	100	567181	567413	Hydroxyacylglutathione hydrolase cytoplasmic	mRNA	Cufflinks
1054	BF_TUBSXXXX_0035E06_T3M.SCF	BF_TUBSXXXX_0035E06_T3M.SCF_163	NA	NA	35.2	not assigned.unknown	PGSC0003DMB000000062	Pot_ch03	92.22	1751485	1751330	101 kDa heat shock protein	mRNA	Cufflinks
1055	MICRO.11810.C1	MICRO.11810.C1_256	Methionine S-methyltransferase (AdoMet:Met S-methyltransferase)	Q9SWR3	13.1.3.4	amino acid metabolism.synthesis.aspartate family.methionine	PGSC0003DMB000000105	Pot_ch01	99.36	104332	104644	SAM (And some other nucleotide) binding motif	mRNA	Cufflinks
1056	MICRO.11786.C1	MICRO.11786.C1_797	ATK5; microtubule motor [Arabidopsis thaliana]	NP_192428	31.1	cell.organisation	Not Unique	#N/A	99.72	NA	NA	Binding	mRNA	GLEAN
1057	SDBN004H05u.scf	SDBN004H05u.scf_619	40S ribosomal protein S19-like [Solanum tuberosum]	ABB87116	35.2	not assigned.unknown	PGSC0003DMB000000930	SL2.10ch06	98.25	27509	27622	PPR1 protein	mRNA	Cufflinks
1058	bf_lbchxxxx_0061c10.t3m.scf	bf_lbchxxxx_0061c10.t3m.scf_324	N-hydroxycinnamoyl/benzoyltransferase 6 [Glycine max]	ABC47848	16.2	secondary metabolism.phenylpropanoids	PGSC0003DMB000000184	Pot_ch04	99.39	234124	234616	N-hydroxycinnamoyl/benzoyltransferase 6	mRNA	Cufflinks
1059	bf_arrayxxx_0067c01.t7m.scf	bf_arrayxxx_0067c01.t7m.scf_161	NA	NA	35.2	not assigned.unknown	PGSC0003DMB000000096	Pot_ch07	95.7	467848	468033	Protein yippee	mRNA	Cufflinks
1060	bf_acdaxxxx_0064f12.t3m.scf	bf_acdaxxxx_0064f12.t3m.scf_548	NA	NA	35.2	not assigned.unknown	PGSC0003DMB000029533	#N/A	92.94	1	84	--	--	--
1061	MICRO.1308.C3	MICRO.1308.C3_838	cytochrome c oxidase family protein-like [Solanum tuberosum]	ABB87114	9.7	mitochondrial electron transport / ATP synthesis.cytochrome c oxidase	PGSC0003DMB000000215	Pot_ch06	97.9	636556	636984	Cytochrome c oxidase family protein	mRNA	Cufflinks
1062	MICRO.4526.C2	MICRO.4526.C2_1390	structural constituent of ribosome [Arabidopsis thaliana]	NP_191425	29.2.2	protein.synthesis.misc ribosomal protein	PGSC0003DMB000000290	Pot_ch01	99.78	549936	551313	Protein farnesyltransferase alpha subunit	mRNA	Cufflinks
1063	MICRO.773.C3	MICRO.773.C3_1031	ethylene response factor 5 [Lycopersicon esculentum]	AAS72389	17.5.2	hormone metabolism.ethylene.signal transduction	PGSC0003DMB000000271	Pot_ch03	93.56	153520	154741	Ethylene response factor 5	mRNA	GLEAN
1064	MICRO.2613.C2	MICRO.2613.C2_579	NA	NA	35.2	not assigned.unknown	PGSC0003DMB000000366	Pot_ch04	97.35	14267	14529	--	--	--
1065	ACDA01256A08.T3m.scf	ACDA01256A08.T3m.scf_188	NA	NA	35.2	not assigned.unknown	No Significant Hit	#N/A	NA	NA	NA	--	--	--
1066	MICRO.6091.C2	MICRO.6091.C2_426	unknown [Solanum tuberosum]	ABC01887	35.2	not assigned.unknown	PGSC0003DMB000000144	Pot_ch08	99.56	749004	747868	Conserved gene of unknown function	mRNA	Cufflinks
1067	MICRO.737.C3	MICRO.737.C3_638	unknown protein [Arabidopsis thaliana]	NP_173025	31.1	cell.organisation	PGSC0003DMB000000026	Pot_ch03	99.08	546403	546729	Prli-interacting factor l	mRNA	Cufflinks
1068	BF_LBCHXXXX_0015C03_T3M.SCF	BF_LBCHXXXX_0015C03_T3M.SCF_342	NA	NA	35.2	not assigned.unknown	No Significant Hit	#N/A	NA	NA	NA	--	--	--
1069	SSBN003I05u.scf	SSBN003I05u.scf_266	hypothetical protein OsI_019938 [Oryza sativa (indica cultivar-group)]	EAY98705	3.2.3	minor CHO metabolism.trehalose.potential TPS/TPP	PGSC0003DMB000000265	Pot_ch02	99.4	531239	530906	Trehalose-6-phosphate synthase	mRNA	Cufflinks
1070	POCBD86TP	POCBD86TP_909	Os03g0114900 [Oryza sativa (japonica cultivar-group)]	NP_001048747	29.3.2	protein.targeting.mitochondria	PGSC0003DMB000000344	Pot_ch12	99.16	470697	471292	Translocase of inner mitochondrial membrane TIM23	mRNA	GLEAN
1071	MICRO.13448.C1	MICRO.13448.C1_695	NA	NA	35.2	not assigned.unknown	PGSC0003DMB000000209	Pot_ch06	94.93	836393	836865	--	--	--
1072	bf_cswbxxxx_0027b06.t3m.scf	bf_cswbxxxx_0027b06.t3m.scf_324	NA	NA	35.2	not assigned.unknown	PGSC0003DMB000000467	Pot_ch01	93.97	70752	70369	Transcription initiation factor	mRNA	Cufflinks
1073	MICRO.17907.C1	MICRO.17907.C1_611	phosphoinositide 5-phosphatase [Arabidopsis thaliana]	NP_197584	30.4	signalling.phosphinositides	PGSC0003DMB000000376	Pot_ch12	99.39	64390	64061	Phosphoinositide 5-phosphatase	mRNA	Cufflinks
1074	STMDC90TV	STMDC90TV_550	oxidoreductase [Arabidopsis thaliana]	NP_568145	26.22	misc.short chain dehydrogenase/reductase (SDR)	PGSC0003DMB000000081	Pot_ch08	100	217393	217087	Chlorophyll(ide) b reductase NOL, chloroplastic	mRNA	Cufflinks
1075	cSTA41M1TH	cSTA41M1TH_445	NA	NA	35.2	not assigned.unknown	PGSC0003DMB000000240	Pot_ch08	98.59	234158	234299	Ubiquitin-protein ligase	mRNA	Cufflinks
1076	MICRO.7300.C1	MICRO.7300.C1_2416	unknown protein [Arabidopsis thaliana]	NP_178638	35.1.3	not assigned.no ontology.armadillo/beta-catenin repeat family protein	PGSC0003DMB000000262	Pot_ch07	98.97	400178	398140	Ubiquitin-protein ligase	mRNA	Cufflinks
1077	MICRO.13143.C1	MICRO.13143.C1_1106	Signal recognition particle 54 kDa protein 1 (SRP54)	P49971	29.3.4.99	protein.targeting.secretory pathway.unspecified	PGSC0003DMB000000482	Pot_ch03	96.58	402975	403232	Signal recognition particle 54 kDa protein 1	mRNA	Cufflinks
1078	bf_arrayxxx_0030a02.t7m.scf	bf_arrayxxx_0030a02.t7m.scf_17	unknown protein [Arabidopsis thaliana]	NP_564275	35.2	not assigned.unknown	PGSC0003DMB000000145	Pot_ch05	97.33	651577	652099	Conserved gene of unknown function	mRNA	Cufflinks
1080	MICRO.7442.C2	MICRO.7442.C2_886	unknown protein [Arabidopsis thaliana]	NP_192735	35.2	not assigned.unknown	PGSC0003DMB000000009	Pot_ch11	100	1011750	1012047	Conserved gene of unknown function	mRNA	Cufflinks
1081	MICRO.6270.C2	MICRO.6270.C2_361	unknown protein [Arabidopsis thaliana]	NP_568155	35.2	not assigned.unknown	PGSC0003DMB000000219	Pot_ch03	100	569438	569857	Peptide-N4-(N-acetyl-beta-glucosaminyl)asparagine amidase A	mRNA	Cufflinks
1082	MICRO.11958.C1	MICRO.11958.C1_913	L-asparaginase precursor (L-asparagine amidohydrolase) [Contains: L-asparaginase subunit alpha; L-asparaginase subunit beta]	Q9ZSD6	13.2.3.1	amino acid metabolism.degradation.aspartate family.asparagine	PGSC0003DMB000000062	Pot_ch03	97.05	1365791	1366364	L-asparaginase	mRNA	Cufflinks
1083	ACDA00800C08.T3m.scf	ACDA00800C08.T3m.scf_100	NA	NA	35.2	not assigned.unknown	PGSC0003DMB102000010	Pot_ch01	95.89	2158355	2158425	--	--	--
1084	ACDA03789D09.T3m.scf	ACDA03789D09.T3m.scf_434	NA	NA	4.05	glycolysis.pyrophosphate-fructose-6-P phosphotransferase	PGSC0003DMB102000099	Pot_ch02	98.82	1000978	1000894	Pyrophosphate--fructose 6-phosphate 1-phosphotransferase subunit beta	mRNA	Cufflinks
1085	bf_arrayxxx_0074f01.t3m.scf	bf_arrayxxx_0074f01.t3m.scf_493	hypothetical protein [Arabidopsis thaliana]	BAF00923	35.2	not assigned.unknown	No Significant Hit	#N/A	NA	NA	NA	Conserved gene of unknown function	mRNA	Cufflinks
1086	MICRO.4053.C1	MICRO.4053.C1_660	structural molecule [Arabidopsis thaliana]	NP_199529	31.4	cell. vesicle transport	PGSC0003DMB000000292	Pot_ch08	98.64	251808	251074	Vesicle-associated membrane protein	mRNA	Cufflinks
1087	cSTB27K13TH	cSTB27K13TH_313	Protein phosphatase 2A, regulatory B subunit, B56 [Medicago truncatula]	ABO81644	29.4	protein.postranslational modification	PGSC0003DMB000000158	Pot_ch06	99.75	724604	724197	Protein phosphatase 2a, regulatory subunit	mRNA	Cufflinks
1088	MICRO.16967.C1	MICRO.16967.C1_525	BTB/POZ; Superoxide dismutase, copper/zinc binding; NPH3 [Medicago truncatula]	ABN08065	27.3.99	RNA.regulation of transcription.unclassified	PGSC0003DMB000000287	Pot_ch02	99.72	353785	353075	Root phototropism protein	mRNA	Cufflinks
1089	MICRO.1949.C1	MICRO.1949.C1_922	NA	NA	35.2	not assigned.unknown	PGSC0003DMB101000128	Pot_ch06	97.05	881843	881065	Binding	mRNA	Cufflinks
1090	MICRO.331.C94	MICRO.331.C94_581	DNA binding / zinc ion binding [Arabidopsis thaliana]	NP_566429	1.01.01.02	PS.lightreaction.photosystem II.PSII polypeptide subunits	PGSC0003DMB000000566	Pot_ch12	95.27	220652	221383	Stress-associated protein 10	mRNA	Cufflinks
1091	MICRO.14166.C2	MICRO.14166.C2_1271	peroxidase [Arabidopsis thaliana]	NP_198831	26.12	misc.peroxidases	PGSC0003DMB000000004	Pot_ch02	97.71	2648363	2647184	Class III peroxidase	mRNA	Cufflinks
1092	MICRO.13300.C1	MICRO.13300.C1_620	ARE1-like protein; 78992-73047 [Arabidopsis thaliana]	AAG51892	35.1	not assigned.no ontology	PGSC0003DMB000000004	Pot_ch02	99.56	3800283	3799831	Vacuolar protein sorting protein	mRNA	Cufflinks
1093	MICRO.8443.C1	MICRO.8443.C1_423	early nodulin 93 protein [Populus alba x Populus tremula var. glandulosa]	ABN47005	35.2	not assigned.unknown	PGSC0003DMB000000511	Pot_ch12	98.46	255791	255467	Early nodulin	mRNA	Cufflinks
1094	MICRO.9354.C2	MICRO.9354.C2_781	Protein of unknown function DUF565 [Medicago truncatula]	ABE93092	35.2	not assigned.unknown	PGSC0003DMB000000142	Pot_ch03	98.87	1178073	1177544	Ycf20	mRNA	Cufflinks
1095	MICRO.9008.C1	MICRO.9008.C1_512	Dof domain, zinc finger family protein [Solanum demissum]	AAT39305	27.3.08	RNA.regulation of transcription.C2C2(Zn) DOF zinc finger family	PGSC0003DMB000000623	Pot_ch11	97.22	55449	56483	Dof domain, zinc finger family protein	mRNA	Cufflinks
1096	MICRO.2693.C1	MICRO.2693.C1_582	Tyrosyl-tRNA synthetase [Nicotiana tabacum]	CAA71881	29.1	protein.aa activation	PGSC0003DMB000000555	Pot_ch01	94.35	177423	177704	Tyrosyl-tRNA synthetase	mRNA	Cufflinks
1097	MICRO.7455.C1	MICRO.7455.C1_1391	NA	NA	35.2	not assigned.unknown	Not Unique	#N/A	96.13	NA	NA	--	--	--
1098	cSTB14N15TH	cSTB14N15TH_151	unknown protein [Oryza sativa (japonica cultivar-group)]	AAP06831	35.2	not assigned.unknown	PGSC0003DMB000000319	Pot_ch09	100	439166	439281	Chromosome transmission fidelity factor	mRNA	Cufflinks
1099	MICRO.12689.C1	MICRO.12689.C1_1051	receptor protein kinase [Ipomoea trifida]	AAC23542	30.2.24	signalling.receptor kinases.S-locus glycoprotein like	PGSC0003DMB101000282	Pot_ch07	98.02	214106	214661	Receptor kinase	mRNA	Cufflinks
1100	SDBN006H09u.scf	SDBN006H09u.scf_224	NA	NA	35.2	not assigned.unknown	Not Unique	#N/A	95.95	NA	NA	--	--	--
1111	BF_CSCHXXXX_0025C10.T3M.SCF	BF_CSCHXXXX_0025C10.T3M.SCF_50	NA	NA	35.2	not assigned.unknown	No Significant Hit	#N/A	NA	NA	NA	--	--	--
1112	cSTB44L3TH	cSTB44L3TH_195	coronatine-insensitive 1 [Lycopersicon esculentum]	AAR82925	17.7.3	hormone metabolism.jasmonate.induced-regulated-responsive-activated	PGSC0003DMB000000202	Pot_ch05	99.63	261826	261555	Coronatine-insensitive 1	mRNA	Cufflinks
1113	bf_mxlfxxxx_0067a07.t3m.scf	bf_mxlfxxxx_0067a07.t3m.scf_494	NA	NA	35.2	not assigned.unknown	PGSC0003DMB000000461	Pot_ch06	93.53	425981	426114	DNA binding protein	mRNA	Cufflinks
1114	MICRO.16355.C1	MICRO.16355.C1_425	unknown protein [Arabidopsis thaliana]	NP_200204	35.2	not assigned.unknown	PGSC0003DMB000000096	Pot_ch07	99.54	469698	469480	Protein yippee	mRNA	Cufflinks
1115	MICRO.6010.C1	MICRO.6010.C1_152	glucosyltransferase-2 [Vigna angularis]	BAB86920	17.4.1	hormone metabolism.cytokinin.synthesis-degradation	PGSC0003DMB000000244	Pot_ch02	97.69	463722	463123	UDP-glucosyltransferase family 1 protein	mRNA	Cufflinks
1116	bf_mxflxxxx_0064c04.t3m.scf	bf_mxflxxxx_0064c04.t3m.scf_679	NA	NA	25	C1-metabolism	PGSC0003DMB000000202	Pot_ch05	96.95	563288	562544	Folylpolyglutamate synthase	mRNA	Cufflinks
1117	bf_ivrootxx_0048b08.t3m.scf	bf_ivrootxx_0048b08.t3m.scf_545	ARA1 (ARABINOSE SENSITIVE 1); ATP binding / galactokinase [Arabidopsis thaliana]	NP_193348	3.8.1	minor CHO metabolism.galactose.galactokinases	PGSC0003DMB000000191	Pot_ch08	100	513484	513630	Galactokinase	mRNA	Cufflinks
1118	STMJM75TV	STMJM75TV_237	cellulose synthase-like protein CslG [Nicotiana tabacum]	AAZ79231	10.2	cell wall.cellulose synthesis	PGSC0003DMB000000048	Pot_ch08	97.9	628833	628502	Cellulose synthase CslG	mRNA	Cufflinks
1119	MICRO.12089.C1	MICRO.12089.C1_628	NA	NA	35.2	not assigned.unknown	PGSC0003DMB000000131	Pot_ch11	94.21	703453	703916	Chromatin assembly factor I P60 subunit	mRNA	Cufflinks
1120	ACDA03814F10.T3m.scf	ACDA03814F10.T3m.scf_22	NA	NA	29.2.4	protein.synthesis.elongation	PGSC0003DMB000000044	Pot_ch06	91.84	1360767	1360573	Elongation factor 1-alpha	mRNA	Cufflinks
1121	MICRO.6964.C1	MICRO.6964.C1_1160	ATHB-12; transcription factor [Arabidopsis thaliana]	NP_191748	27.3.22	RNA.regulation of transcription.HB,Homeobox transcription factor family	PGSC0003DMB102000010	Pot_ch01	99.59	3220397	3219669	Homeobox protein	mRNA	Cufflinks
1122	MICRO.5815.C1	MICRO.5815.C1_746	PREDICTED: hypothetical protein [Mus musculus]	XP_990867	35.2	not assigned.unknown	PGSC0003DMB000000172	Pot_ch01	99.1	530630	530076	Conserved gene of unknown function	mRNA	Cufflinks
1123	MICRO.5731.C1	MICRO.5731.C1_1174	ATPase, coupled to transmembrane movement of substances [Arabidopsis thaliana]	NP_180259	34.16	transport.ABC transporters and multidrug resistance systems	PGSC0003DMB000000003	Pot_ch05	100	841277	841611	ABC transporter G family member 32	mRNA	Cufflinks
1124	MICRO.347.C50	MICRO.347.C50_684	GTP binding [Arabidopsis thaliana]	NP_175706	30.5	signalling.G-proteins	PGSC0003DMB000000096	Pot_ch07	99.2	178326	178822	GTP-binding protein	mRNA	Cufflinks
1125	STMCP05TV	STMCP05TV_309	NA	NA	35.2	not assigned.unknown	PGSC0003DMB000000039	Pot_ch03	92.52	264942	264583	Scramblase family protein	mRNA	Cufflinks
1126	MICRO.10839.C1	MICRO.10839.C1_337	NHL8; ubiquitin-protein ligase/ zinc ion binding [Arabidopsis thaliana]	NP_174512	29.5.11.04.02	protein.degradation.ubiquitin.E3.RING	PGSC0003DMB000000789	SL2.10ch08	98.65	40994	40478	Ring finger protein	mRNA	Cufflinks
1127	MICRO.6468.C1	MICRO.6468.C1_1439	protein binding / voltage-gated potassium channel [Arabidopsis thaliana]	NP_198949	34.15	transport.potassium	PGSC0003DMB000000147	Pot_ch08	97.67	1179157	1180833	Potassium channel tetramerization domain-containing protein	mRNA	Cufflinks
1128	MICRO.7258.C2	MICRO.7258.C2_962	hypothetical protein MtrDRAFT_AC141113g10v1 [Medicago truncatula]	ABE94618	35.2	not assigned.unknown	PGSC0003DMB101000278	Pot_ch10	99.8	548488	549501	Holocarboxylase synthetase	mRNA	Cufflinks
1129	bf_arrayxxx_0037c12.t7m.scf	bf_arrayxxx_0037c12.t7m.scf_623	BON1 (BONZAI1); calcium-dependent phospholipid binding [Arabidopsis thaliana]	NP_568944	35.1	not assigned.no ontology	PGSC0003DMB000000578	Pot_ch06	98.86	267581	267320	Copine	mRNA	Cufflinks
1130	POCCB19TV	POCCB19TV_572	mRNA capping enzyme, C-terminal domain containing protein, expressed [Oryza sativa (japonica cultivar-group)]	ABA92070	35.2	not assigned.unknown	PGSC0003DMB000000196	Pot_ch11	94.44	951341	951538	MRNA capping enzyme family protein	mRNA	Cufflinks
1131	bf_mxlfxxxx_0021d03.t3m.scf	bf_mxlfxxxx_0021d03.t3m.scf_141	NA	NA	35.2	not assigned.unknown	No Significant Hit	#N/A	NA	NA	NA	--	--	--
1132	BPLI12I10TH	BPLI12I10TH_22	NA	NA	35.2	not assigned.unknown	PGSC0003DMB101000381	Pot_ch04	100	272703	272377	Cytochrome B5	mRNA	Cufflinks
1133	MICRO.8487.C2	MICRO.8487.C2_1071	LysM domain-containing receptor-like kinase 4 [Medicago truncatula]	AAQ73160	9.1.2	mitochondrial electron transport / ATP synthesis.NADH-DH.localisation not clear	Not Unique	#N/A	95.35	NA	NA	--	--	--
1135	MICRO.17178.C1	MICRO.17178.C1_419	NA	NA	35.2	not assigned.unknown	PGSC0003DMB000000412	Pot_ch01	97.38	213032	212542	F-box family protein	mRNA	GLEAN
1136	POCD754TP	POCD754TP_865	Complement factor B precursor (C3/C5 convertase) [Contains: Complement factor B Ba fragment; Complement factor B Bb fragment]	Q864V9	35.2	not assigned.unknown	No Significant Hit	#N/A	NA	NA	NA	--	--	--
1137	BF_CSCHXXXX_0049H04.T3M.SCF	BF_CSCHXXXX_0049H04.T3M.SCF_635	unknown protein [Arabidopsis thaliana]	NP_194431	35.2	not assigned.unknown	PGSC0003DMB102000060	Pot_ch02	99.26	272482	272075	Conserved gene of unknown function	mRNA	Cufflinks
1139	MICRO.12536.C1	MICRO.12536.C1_811	NA	NA	35.2	not assigned.unknown	PGSC0003DMB000000365	Pot_ch11	93.42	462857	463479	Pullulanase	mRNA	Cufflinks
1140	bf_mxflxxxx_0030g10.t3m.scf	bf_mxflxxxx_0030g10.t3m.scf_394	NA	NA	35.2	not assigned.unknown	PGSC0003DMB000000056	Pot_ch12	95.89	705200	704763	--	--	--
1141	POCB449TP	POCB449TP_641	major vault protein, isoform CRA_b [Homo sapiens]	EAW79980	35.2	not assigned.unknown	No Significant Hit	#N/A	NA	NA	NA	--	--	--
1142	MICRO.7813.C2	MICRO.7813.C2_17	unknown protein [Arabidopsis thaliana]	NP_568934	29.5.02	protein.degradation.autophagy	PGSC0003DMB000000255	Pot_ch06	98.18	699206	698933	Autophagy protein ATG3	mRNA	Cufflinks
1143	STMCK21TV	STMCK21TV_416	NA	NA	35.2	not assigned.unknown	PGSC0003DMB000000835	SL2.10ch01	97.09	32735	33043	Calcium ion binding protein	mRNA	Cufflinks
1144	bf_suspxxxx_0063e03.t3m.scf	bf_suspxxxx_0063e03.t3m.scf_648	NA	NA	35.2	not assigned.unknown	PGSC0003DMB000000616	Pot_ch08	96.65	34072	34456	--	--	--
1145	TBSK01154FA02.t3m.scf	TBSK01154FA02.t3m.scf_201	NA	NA	35.2	not assigned.unknown	No Significant Hit	#N/A	NA	NA	NA	Kunitz-type proteinase inhibitor	mRNA	GLEAN
1146	MICRO.9927.C1	MICRO.9927.C1_973	hypothetical protein [Trifolium pratense]	BAE71261	27.2	RNA.transcription	PGSC0003DMB000000222	Pot_ch06	91.96	397787	398148	Transcription initiation factor IIE subunit beta	mRNA	Cufflinks
1147	bf_swstxxxx_0022h11.t3m.scf	bf_swstxxxx_0022h11.t3m.scf_331	NA	NA	35.2	not assigned.unknown	PGSC0003DMB000000420	Pot_ch04	93.02	361478	361773	Extensin	mRNA	Cufflinks
1148	MICRO.7306.C1	MICRO.7306.C1_748	Heat shock protein DnaJ [Medicago truncatula]	ABO78489	20.2.1	stress.abiotic.heat	PGSC0003DMB000000017	Pot_ch11	100	2445133	2445003	J domain-containing protein spf31	mRNA	Cufflinks
1149	MICRO.13403.C1	MICRO.13403.C1_537	NA	NA	35.2	not assigned.unknown	PGSC0003DMB000000032	Pot_ch04	96.55	1558478	1559085	Conserved gene of unknown function	mRNA	Cufflinks
1150	POCDM45TV	POCDM45TV_548	ROF1 (ROTAMASE FKBP 1); FK506 binding / calmodulin binding / peptidyl-prolyl cis-trans isomerase [Arabidopsis thaliana]	NP_189160	35.2	not assigned.unknown	PGSC0003DMB000000226	Pot_ch04	94.3	901233	901618	Peptidylprolyl isomerase	mRNA	Cufflinks
1151	MICRO.13746.C1	MICRO.13746.C1_386	NA	NA	35.2	not assigned.unknown	PGSC0003DMB000000690	SL2.10ch04	98.04	140973	141432	Gene of unknown function	mRNA	Cufflinks
1153	MICRO.12531.C1	MICRO.12531.C1_672	hypothetical protein OsI_037599 [Oryza sativa (indica cultivar-group)]	EAY83640	35.1	not assigned.no ontology	PGSC0003DMB000000103	Pot_ch05	98.03	1417935	1418441	Heparanase	mRNA	GLEAN
1154	MICRO.189.C6	MICRO.189.C6_559	polygalacturonase [Lycopersicon esculentum]	AAD17250	10.6.3	cell wall.degradation.pectate lyases and polygalacturonases	No Significant Hit	#N/A	NA	NA	NA	Polygalacturonase	mRNA	Cufflinks
1155	MICRO.2026.C1	MICRO.2026.C1_697	Tetratricopeptide-like helical [Medicago truncatula]	ABN08217	35.1.5	not assigned.no ontology.pentatricopeptide (PPR) repeat-containing protein	PGSC0003DMB000000108	Pot_ch03	98.78	1492591	1491857	Pentatricopeptide repeat-containing protein	mRNA	Cufflinks
1156	cSTE25M9TH	cSTE25M9TH_632	Caffeoyl-CoA O-methyltransferase (Trans-caffeoyl-CoA 3-O-methyltransferase) (CCoAMT) (CCoAOMT)	O65162	16.2.1.06	secondary metabolism.phenylpropanoids.lignin biosynthesis.CCoAOMT	PGSC0003DMB000000576	Pot_ch04	91.1	285784	286206	O-methyltransferase	mRNA	Cufflinks
1157	MICRO.12826.C1	MICRO.12826.C1_684	NA	NA	35.1	not assigned.no ontology	PGSC0003DMB000000292	Pot_ch08	97.16	293443	292986	Monoxygenase	mRNA	Cufflinks
1158	cSTD20A15TH	cSTD20A15TH_730	RNA binding / nucleic acid binding [Arabidopsis thaliana]	NP_187100	35.1	not assigned.no ontology	PGSC0003DMB000000072	Pot_ch05	97.44	1347023	1347295	Rrm-containing protein	mRNA	Cufflinks
1159	POACC03TP	POACC03TP_416	OSJNBa0043L24.12 [Oryza sativa (japonica cultivar-group)]	CAE04724	35.1	not assigned.no ontology	PGSC0003DMB000000151	Pot_ch12	98.48	888799	888995	Fgenesh protein 2	mRNA	Cufflinks
1160	MICRO.15631.C1	MICRO.15631.C1_407	NA	NA	35.2	not assigned.unknown	PGSC0003DMB000000268	Pot_ch03	93.92	827653	828396	Gene of unknown function	mRNA	Cufflinks
1161	ACDA04152B12.T3m.scf	ACDA04152B12.T3m.scf_70	NA	NA	35.2	not assigned.unknown	No Significant Hit	#N/A	NA	NA	NA	--	--	--
1162	MICRO.2190.C1	MICRO.2190.C1_1861	Mitochondrial-processing peptidase alpha subunit, mitochondrial precursor (Alpha-MPP) (Ubiquinol-cytochrome-c reductase subunit II)	P29677	29.3.2	protein.targeting.mitochondria	PGSC0003DMB000000155	Pot_ch12	97.75	838350	837996	Mitochondrial-processing peptidase subunit alpha	mRNA	Cufflinks
1163	MICRO.6901.C4	MICRO.6901.C4_915	NA	NA	35.2	not assigned.unknown	PGSC0003DMB000000086	Pot_ch04	95.77	138114	138397	--	--	--
1164	MICRO.17351.C1	MICRO.17351.C1_701	Zinc finger, DHHC-type [Medicago truncatula]	ABE93297	27.3.99	RNA.regulation of transcription.unclassified	PGSC0003DMB101000377	Pot_ch01	99.39	10354	10190	Palmitoyltransferase TIP1	mRNA	Cufflinks
1165	PPCBV73TH	PPCBV73TH_435	unknown [Arabidopsis thaliana]	AAM65709	35.1	not assigned.no ontology	PGSC0003DMB101000060	Pot_ch01	100	1430493	1430849	2-deoxyglucose-6-phosphate phosphatase	mRNA	Cufflinks
1166	cPRO1L13TH	cPRO1L13TH_667	Superoxide dismutase [Cu-Zn] 2	Q43779	21.06	redox.dismutases and catalases	PGSC0003DMB000000035	Pot_ch01	100	44299	44196	Superoxide dismutase [Cu-Zn] 2	mRNA	Cufflinks
1167	MICRO.14421.C1	MICRO.14421.C1_1106	FN1 protein [Homo sapiens]	AAH05858	35.2	not assigned.unknown	No Significant Hit	#N/A	NA	NA	NA	--	--	--
1169	MICRO.5925.C2	MICRO.5925.C2_544	Sn-1 [Capsicum annuum]	CAA55812	20.2.99	stress.abiotic.unspecified	PGSC0003DMB000001101	#N/A	93.85	14563	14255	Sn-1 protein	mRNA	Cufflinks
1170	MICRO.13890.C1	MICRO.13890.C1_787	hypothetical protein OsI_035172 [Oryza sativa (indica cultivar-group)]	EAY81213	35.2	not assigned.unknown	PGSC0003DMB000000330	Pot_ch04	90.99	311856	312436	Conserved gene of unknown function	mRNA	Cufflinks
1172	STMCX82TV	STMCX82TV_788	NA	NA	35.2	not assigned.unknown	PGSC0003DMB000000453	SL2.10ch03	99.1	181870	181202	--	--	--
1174	MICRO.11043.C1	MICRO.11043.C1_197	NA	NA	35.2	not assigned.unknown	No Significant Hit	#N/A	NA	NA	NA	Gene of unknown function	mRNA	Cufflinks
1175	POCDM86TV	POCDM86TV_459	NA	NA	35.2	not assigned.unknown	No Significant Hit	#N/A	NA	NA	NA	--	--	--
1176	MICRO.5380.C1	MICRO.5380.C1_117	phosphoric ester hydrolase [Arabidopsis thaliana]	NP_201243	1.03.07	PS.calvin cyle.FBPase	PGSC0003DMB000000136	Pot_ch01	98.36	204547	204972	Fructose-1,6-bisphosphatase	mRNA	Cufflinks
1177	MICRO.12683.C1	MICRO.12683.C1_703	putative centromeric histone H3-like protein_1 [Olimarabidopsis pumila]	BAF49717	28.1.3	DNA.synthesis/chromatin structure.histone	PGSC0003DMB102000010	Pot_ch01	95.95	2550911	2550518	Histone H3	mRNA	Cufflinks
1178	MICRO.11414.C1	MICRO.11414.C1_899	ER66 protein [Lycopersicon esculentum]	AAD46410	27.3.39	RNA.regulation of transcription.AtSR Transcription Factor family	PGSC0003DMB000000185	Pot_ch04	99.76	193727	194148	Anther ethylene-upregulated protein ER1	mRNA	Cufflinks
1179	MICRO.14364.C1	MICRO.14364.C1_592	unknown protein [Arabidopsis thaliana]	NP_199374	35.2	not assigned.unknown	PGSC0003DMB000000144	Pot_ch08	94.71	1138882	1138333	ATR interacting protein	mRNA	Cufflinks
1180	SDBN004P20u.scf	SDBN004P20u.scf_115	NA	NA	35.2	not assigned.unknown	No Significant Hit	#N/A	NA	NA	NA	--	--	--
1181	bf_ivrootxx_0023a09.t3m.scf	bf_ivrootxx_0023a09.t3m.scf_562	calcium ion binding [Arabidopsis thaliana]	NP_564841	30.3	signalling.calcium	PGSC0003DMB000000173	Pot_ch01	96.12	168973	168613	Calcium ion binding protein	mRNA	Cufflinks
1182	MICRO.339.C18	MICRO.339.C18_97	NA	NA	35.2	not assigned.unknown	PGSC0003DMB000000354	Pot_ch11	95.39	385375	384638	Gene of unknown function	noncoding_transcript	Cufflinks
1183	bf_mxlfxxxx_0016e07.t3m.scf	bf_mxlfxxxx_0016e07.t3m.scf_681	SRG1 like protein [Arabidopsis thaliana]	BAC42769	27.1.1	RNA.processing.splicing	PGSC0003DMB102000204	Pot_ch02	98.03	230490	230740	Flavonol synthase/flavanone 3-hydroxylase	mRNA	Cufflinks
1184	STMCZ28TH	STMCZ28TH_716	NA	NA	35.2	not assigned.unknown	PGSC0003DMB000000056	Pot_ch12	96.7	141867	141206	Alpha-rhamnosidase	mRNA	Cufflinks
1185	bf_suspxxxx_0022D04.t3m.scf	bf_suspxxxx_0022D04.t3m.scf_300	nucleic acid binding [Arabidopsis thaliana]	NP_179618	27.3.99	RNA.regulation of transcription.unclassified	PGSC0003DMB000000742	Pot_ch09	98.11	90309	90572	Zinc finger protein	mRNA	Cufflinks
1196	MICRO.363.C1	MICRO.363.C1_1326	Triosephosphate isomerase, chloroplast precursor (TIM) (Triose-phosphate isomerase)	P48496	1.03.05	PS.calvin cycle.TPI	PGSC0003DMB000000290	Pot_ch01	98.69	349617	349237	Triosephosphate isomerase, chloroplastic	mRNA	Cufflinks
1197	TBSK01398FE06.t3m.scf	TBSK01398FE06.t3m.scf_335	NA	NA	35.2	not assigned.unknown	PGSC0003DMB000000510	SL2.10ch07	93.19	172927	172521	Binding	mRNA	Cufflinks
1198	MICRO.17803.C1	MICRO.17803.C1_843	ATPK1; kinase [Arabidopsis thaliana]	NP_187485	29.2.2	protein.synthesis.misc ribosomal protein	PGSC0003DMB000000385	Pot_ch10	100	380898	380323	Hydrolase, hydrolyzing O-glycosyl compounds	mRNA	Cufflinks
1199	MICRO.1512.C1	MICRO.1512.C1_750	Os03g0390200 [Oryza sativa (japonica cultivar-group)]	NP_001050274	29.4	protein.postranslational modification	PGSC0003DMB000000404	Pot_ch04	97.44	261058	260786	Serine/threonine kinase GDBrPK	mRNA	Cufflinks
1200	cSTB48D2TH	cSTB48D2TH_439	NA	NA	35.2	not assigned.unknown	PGSC0003DMB102000010	Pot_ch01	99.65	1415013	1415582	Calmodulin-binding heat-shock protein	mRNA	Cufflinks
1201	POCAX49TP	POCAX49TP_741	major intrinsic protein, putative [Solanum bulbocastanum]	AAP45183	35.2	not assigned.unknown	PGSC0003DMB000000341	Pot_ch08	98.87	407047	406695	Protein Brevis radix-like 1	mRNA	Cufflinks
1202	MICRO.2748.C1	MICRO.2748.C1_1402	sorting nexin 1 [Brassica oleracea]	CAD29576	35.1	not assigned.no ontology	PGSC0003DMB000000021	Pot_ch09	98.74	1308973	1309447	Sorting nexin 3	mRNA	Cufflinks
1203	MICRO.10324.C1	MICRO.10324.C1_646	N-(5phosphoribosyl)anthranilate isomerase (PRAI) [Medicago truncatula]	ABE94020	13.1.6.5	amino acid metabolism.synthesis.aromatic aa.tryptophan	PGSC0003DMB000000386	Pot_ch02	99.54	96030	95595	N-(5'-phosphoribosyl)anthranilate isomerase	mRNA	Cufflinks
1204	bf_mxflxxxx_0020f01.t3m.scf	bf_mxflxxxx_0020f01.t3m.scf_256	NA	NA	35.2	not assigned.unknown	PGSC0003DMB000000008	Pot_ch10	93.97	3573669	3573974	HSP90 co-chaperone	mRNA	Cufflinks
1205	bf_mxflxxxx_0040f10.t3m.scf	bf_mxflxxxx_0040f10.t3m.scf_1	UDP-glucuronic acid:anthocyanin glucuronosyltransferase [Bellis perennis]	BAD77944	35.2	not assigned.unknown	PGSC0003DMB000001124	#N/A	97.36	6755	6339	UDP-glucose:glucosyltransferase	mRNA	GLEAN
1206	MICRO.10498.C1	MICRO.10498.C1_563	histone H2B [Cicer arietinum]	CAB88668	28.1.3	DNA.synthesis/chromatin structure.histone	PGSC0003DMB000000491	Pot_ch03	98.64	214317	213802	Histone H2B	mRNA	Cufflinks
1207	MICRO.13632.C1	MICRO.13632.C1_448	hypothetical protein OsI_019067 [Oryza sativa (indica cultivar-group)]	EAY97834	31.4	cell. vesicle transport	PGSC0003DMB000000312	Pot_ch10	98.26	115635	116150	Golgi transport complex protein	mRNA	Cufflinks
1208	MICRO.6495.C1	MICRO.6495.C1_383	Aldo/keto reductase [Medicago truncatula]	ABE91742	3.5	minor CHO metabolism.others	PGSC0003DMB000000125	Pot_ch06	96.66	901785	902232	Oxidoreductase	mRNA	Cufflinks
1209	MICRO.1514.C1	MICRO.1514.C1_1163	unknown protein [Arabidopsis thaliana]	NP_195409	35.1	not assigned.no ontology	PGSC0003DMB101000012	Pot_ch02	97.39	546564	546067	CBS domain containing protein	mRNA	Cufflinks
1210	068G03AF.esd	068G03AF.esd_391	UDP-glucose:sterol 3-O-glucosyltransferase [Panax ginseng]	BAC22617	11.8	lipid metabolism.'exotics' (steroids, squalene etc)	PGSC0003DMB102000115	Pot_ch09	99.18	869552	869310	UDP-glucose:sterol 3-O-glucosyltransferase	mRNA	Cufflinks
1211	POACA26TP	POACA26TP_784	Putative RING-H2 finger protein precursor [Phillyrea latifolia]	CAK18859	35.2	not assigned.unknown	PGSC0003DMB000000048	Pot_ch08	99.11	969522	969967	Ring finger protein	mRNA	Cufflinks
1212	MICRO.10016.C1	MICRO.10016.C1_771	NA	NA	35.2	not assigned.unknown	PGSC0003DMB000000239	Pot_ch01	97.92	274964	275827	Pax transcription activation domain interacting protein	mRNA	Cufflinks
1213	MICRO.2072.C1	MICRO.2072.C1_955	red chlorophyll catabolite reductase [Solanum lycopersicum]	CAJ80766	20.1.99	stress.biotic.misc	PGSC0003DMB000000368	Pot_ch10	100	124018	123303	Red chlorophyll catabolite reductase	mRNA	Cufflinks
1214	bf_suspxxxx_0053a09.t3m.scf	bf_suspxxxx_0053a09.t3m.scf_659	Eukaryotic-type DNA primase, large subunit [Medicago truncatula]	ABE92589	28.1	DNA.synthesis/chromatin structure	PGSC0003DMB000000565	Pot_ch04	98.11	68986	68464	DNA primase large subunit	mRNA	Cufflinks
1216	POCAR48TV	POCAR48TV_279	unknown [Arabidopsis thaliana]	AAM64738	17.1.3	hormone metabolism.abscisic acid.induced-regulated-responsive-activated	No Significant Hit	#N/A	NA	NA	NA	GLABRA2 expression modulator	mRNA	Cufflinks
1217	bf_stolxxxx_0001B06.t3m.scf	bf_stolxxxx_0001B06.t3m.scf_379	t-snare [Medicago truncatula]	ABO78874	35.2	not assigned.unknown	PGSC0003DMB000000008	Pot_ch10	96.18	1856954	1857084	Syntaxin	mRNA	Cufflinks
1218	MICRO.7375.C1	MICRO.7375.C1_1063	NA	NA	35.2	not assigned.unknown	PGSC0003DMB000000004	Pot_ch02	97.41	819127	817972	Cinnamoyl-CoA reductase	mRNA	Cufflinks
1219	MICRO.7576.C1	MICRO.7576.C1_777	arginyltransferase [Arabidopsis thaliana]	NP_187733	29.1	protein.aa activation	PGSC0003DMB000000005	Pot_ch06	100	3793526	3793102	Arginyl-tRNA--protein transferase	mRNA	Cufflinks
1220	bf_arrayxxx_0014e07.t7m.scf	bf_arrayxxx_0014e07.t7m.scf_273	RNA binding / structural constituent of ribosome [Arabidopsis thaliana]	NP_850375	29.2.2	protein.synthesis.misc ribosomal protein	PGSC0003DMB000000283	Pot_ch12	98.2	449787	449677	50S ribosomal protein L1	mRNA	Cufflinks
1221	MICRO.8318.C1	MICRO.8318.C1_812	Os07g0292800 [Oryza sativa (japonica cultivar-group)]	NP_001059399	29.2.2	protein.synthesis.misc ribosomal protein	PGSC0003DMB000000379	Pot_ch10	91.26	360192	359665	60S ribosomal protein L24	mRNA	Cufflinks
1222	MICRO.4853.C2	MICRO.4853.C2_1273	NA	NA	35.2	not assigned.unknown	PGSC0003DMB000000016	Pot_ch04	99.51	236012	235607	Gene of unknown function	mRNA	Cufflinks
1223	MICRO.3164.C2	MICRO.3164.C2_878	Os02g0265400 [Oryza sativa (japonica cultivar-group)]	NP_001046499	26.27	misc.calcineurin-like phosphoesterase family protein	PGSC0003DMB000000055	Pot_ch03	98.91	105912	105545	Vacuolar protein sorting	mRNA	Cufflinks
1224	POABY81TV	POABY81TV_534	unknown [Arabidopsis thaliana]	AAM61043	35.2	not assigned.unknown	No Significant Hit	#N/A	NA	NA	NA	Receptor ser thr protein kinase	mRNA	Cufflinks
1225	STMGI27TV	STMGI27TV_717	H0818E04.19 [Oryza sativa (indica cultivar-group)]	CAH67102	35.2	not assigned.unknown	PGSC0003DMB000000136	Pot_ch01	96.27	609284	608570	Ring finger protein	noncoding_transcript	Cufflinks
1226	STDB002D01u.scf	STDB002D01u.scf_328	NA	NA	35.2	not assigned.unknown	PGSC0003DMB000000611	SL2.10ch10	95.44	99757	100145	GMFP5	mRNA	Cufflinks
1227	BF_TUBSXXXX_0040D12_T3M.SCF	BF_TUBSXXXX_0040D12_T3M.SCF_53	NA	NA	35.2	not assigned.unknown	PGSC0003DMB103000013	Pot_ch04	94.99	839959	839486	Senescence-assocated protein	mRNA	Cufflinks
1228	MICRO.13409.C1	MICRO.13409.C1_613	L-galactono-1,4-lactone dehydrogenase [Capsicum annuum]	AAS58446	21.02.1.2	redox.ascorbate and glutathione.ascorbate.L-Galactono-1,4-lactone dehydrogenase	PGSC0003DMB000000129	Pot_ch10	98.7	374943	374559	L-galactono-1,4-lactone dehydrogenase protein	mRNA	Cufflinks
1229	bf_arrayxxx_0052e08.t3m.scf	bf_arrayxxx_0052e08.t3m.scf_329	Cysteine protease inhibitor 10 precursor (PCPI-10) (Pcpi10)	O24383	20.1.07.06	stress.biotic.PR-proteins.proteinase inhibitors	PGSC0003DMB000000159	Pot_ch03	90.27	1064418	1064818	Kunitz-type tuber invertase inhibitor	mRNA	Cufflinks
1230	cSTS11D9TH	cSTS11D9TH_487	MtN19-like protein [Pisum sativum]	AAU14999	35.2	not assigned.unknown	No Significant Hit	#N/A	NA	NA	NA	--	--	--
1233	MICRO.17152.C1	MICRO.17152.C1_572	amine oxidase/ oxidoreductase [Arabidopsis thaliana]	NP_181830	26.07	misc.oxidases - copper, flavone etc.	PGSC0003DMB000000140	Pot_ch12	98.7	1136214	1135600	Amine oxidase	mRNA	Cufflinks
1234	bf_suspxxxx_0057d01.t3m.scf	bf_suspxxxx_0057d01.t3m.scf_598	non-cell-autonomous protein pathway2; plasmodesmal receptor [Nicotiana tabacum]	AAL09398	3.5	minor CHO metabolism.others	PGSC0003DMB000000004	Pot_ch02	92.5	2246424	2246149	Aldose-1-epimerase	mRNA	Cufflinks
1235	MICRO.6760.C1	MICRO.6760.C1_821	sugar transporter like protein [Arabidopsis thaliana]	BAE98899	34.2	transporter.sugars	PGSC0003DMB000000262	Pot_ch07	100	288469	288670	Plastidic glucose transporter 1	mRNA	Cufflinks
1236	cSTA29P12TH	cSTA29P12TH_178	Translation initiation factor IF-1, chloroplast precursor	Q94KR9	29.2.3	protein.synthesis.initiation	PGSC0003DMB000000114	Pot_ch12	98.32	1434062	1434359	Translation initiation factor IF-1, chloroplastic	mRNA	Cufflinks
1237	MICRO.3707.C1	MICRO.3707.C1_878	unknown protein [Arabidopsis thaliana]	NP_171717	27.3.67	RNA.regulation of transcription.putative DNA-binding protein	PGSC0003DMB000000095	Pot_ch01	98.85	1620795	1621314	Pentatricopeptide repeat-containing protein	mRNA	Cufflinks
1238	POACI84TP	POACI84TP_821	putative protein [Arabidopsis thaliana]	CAB72182	29.4	protein.postranslational modification	PGSC0003DMB000000072	Pot_ch05	99.89	367888	367001	Protein kinase APK1A, chloroplast	mRNA	Cufflinks
1239	bf_suspxxxx_0018B05.t3m.scf	bf_suspxxxx_0018B05.t3m.scf_688	hydrolase [Arabidopsis thaliana]	NP_567579	35.1	not assigned.no ontology	PGSC0003DMB000000202	Pot_ch05	98.69	118966	118209	Gene of unknown function	mRNA	Cufflinks
1240	cSTD14H15TH	cSTD14H15TH_142	calnexin-like protein [Solanum lycopersicum]	BAD99512	30.3	signalling.calcium	PGSC0003DMB000000026	Pot_ch03	93.7	1001285	1000940	Calnexin	mRNA	Cufflinks
1241	MICRO.2193.C1	MICRO.2193.C1_774	AUX/IAA protein [Medicago truncatula]	ABE80913	27.3.40	RNA.regulation of transcription.Aux/IAA family	PGSC0003DMB000000155	Pot_ch12	98.69	392483	393322	Auxin/indole-3-acetic acid 4	mRNA	Cufflinks
1242	MICRO.11276.C1	MICRO.11276.C1_886	nucleotide binding [Arabidopsis thaliana]	NP_566246	35.1	not assigned.no ontology	PGSC0003DMB000000092	Pot_ch01	100	1607121	1607773	Nucleotide binding protein	mRNA	Cufflinks
1243	MICRO.11041.C1	MICRO.11041.C1_760	WRKY-type transcription factor [Solanum chacoense]	AAQ72790	27.3.32	RNA.regulation of transcription.WRKY domain transcription factor family	PGSC0003DMB000000332	Pot_ch09	98.4	13478	14289	WRKY-type transcription factor	mRNA	Cufflinks
1244	ACDA00665H05.T3m.scf	ACDA00665H05.T3m.scf_509	NA	NA	35.2	not assigned.unknown	PGSC0003DMB000000411	Pot_ch06	92.89	62568	62094	Conserved gene of unknown function	mRNA	Cufflinks
1245	SDBN003K16u.scf	SDBN003K16u.scf_315	60S ribosomal protein L17-1	P35266	35.2	not assigned.unknown	PGSC0003DMB000000123	Pot_ch04	94.72	904657	904337	Protein phosphatase-2c	mRNA	Cufflinks
1246	MICRO.15189.C1	MICRO.15189.C1_1119	unknown protein [Arabidopsis thaliana]	NP_566959	35.2	not assigned.unknown	PGSC0003DMB000000118	Pot_ch04	98.99	1187889	1188382	Conserved gene of unknown function	mRNA	Cufflinks
1247	bf_mxlfxxxx_0054b08.t3m.scf	bf_mxlfxxxx_0054b08.t3m.scf_61	DNA repair protein-like [Arabidopsis thaliana]	BAB09453	28.2	DNA.repair	PGSC0003DMB000000040	Pot_ch03	99.74	1741690	1742070	DNA repair protein	mRNA	Cufflinks
1248	MICRO.5030.C1	MICRO.5030.C1_1321	unknown protein [Arabidopsis thaliana]	NP_850253	35.1	not assigned.no ontology	PGSC0003DMB000000098	Pot_ch01	98.75	319314	320595	Fasciclin-like arabinogalactan protein 14	mRNA	Cufflinks
1249	bf_mxlfxxxx_0019e06.t3m.scf	bf_mxlfxxxx_0019e06.t3m.scf_647	unknown protein [Arabidopsis thaliana]	NP_176947	35.1	not assigned.no ontology	PGSC0003DMB000000248	Pot_ch05	98.4	198577	199262	Cysteine desulfuration protein sufE	mRNA	Cufflinks
1250	MICRO.9174.C1	MICRO.9174.C1_1566	unknown [Arabidopsis thaliana]	AAM65080	35.1	not assigned.no ontology	PGSC0003DMB000000404	Pot_ch04	98.35	275645	274686	Structural constituent of cell wall	mRNA	GLEAN
1251	MICRO.5858.C1	MICRO.5858.C1_763	unknown protein [Arabidopsis thaliana]	NP_194336	35.2	not assigned.unknown	PGSC0003DMB000000037	Pot_ch07	98.04	523848	524102	Conserved gene of unknown function	mRNA	Cufflinks
1252	cSTD14L16TH	cSTD14L16TH_394	Os10g0575200 [Oryza sativa (japonica cultivar-group)]	NP_001065479	20.2.1	stress.abiotic.heat	PGSC0003DMB000000070	Pot_ch08	99.6	1830745	1830996	Heat shock protein binding protein	mRNA	Cufflinks
1253	cSTB32P4TH	cSTB32P4TH_508	Protease-associated PA; Proteinase inhibitor I9, subtilisin propeptide [Medicago truncatula]	ABE92012	29.5.01	protein.degradation.subtilases	PGSC0003DMB000000207	Pot_ch09	99.29	862585	862019	Photosystem II reaction center psb28 protein	mRNA	GLEAN
1254	BF_LBCHXXXX_0041A09_T3M.SCF	BF_LBCHXXXX_0041A09_T3M.SCF_289	NA	NA	35.2	not assigned.unknown	No Significant Hit	#N/A	NA	NA	NA	--	--	--
1255	BF_TUBSXXXX_0054A12_T3M.SCF	BF_TUBSXXXX_0054A12_T3M.SCF_217	NA	NA	35.2	not assigned.unknown	PGSC0003DMB000000091	Pot_ch06	95.65	290980	290799	Histone H2B	mRNA	Cufflinks
1256	MICRO.12151.C1	MICRO.12151.C1_711	sesquiterpene synthase [Fabiana imbricata]	AAX40666	16.1.5	secondary metabolism.isoprenoids.terpenoids	PGSC0003DMB000000468	Pot_ch07	94.66	28404	29188	Sesquiterpene synthase	mRNA	Cufflinks
1257	MICRO.12622.C1	MICRO.12622.C1_1259	ATP binding / kinase/ protein kinase/ protein serine/threonine kinase/ protein-tyrosine kinase [Arabidopsis thaliana]	NP_177852	29.4.1.56	protein.postranslational modification.kinase.receptor like cytoplasmatic kinase VI	PGSC0003DMB000000234	Pot_ch04	99.21	231891	231261	ATP binding protein	mRNA	Cufflinks
1258	bf_cswbxxxx_0058g02.t3m.scf	bf_cswbxxxx_0058g02.t3m.scf_168	NA	NA	35.2	not assigned.unknown	PGSC0003DMB000000841	#N/A	97.36	9599	9859	Gene of unknown function	mRNA	Cufflinks
1259	MICRO.7846.C1	MICRO.7846.C1_1240	transcription factor [Solanum lycopersicum]	CAA67575	27.3.25	RNA.regulation of transcription.MYB domain transcription factor family	PGSC0003DMB000000004	Pot_ch02	99.79	2103074	2102126	Transcription factor	mRNA	Cufflinks
1260	MICRO.6887.C3	MICRO.6887.C3_660	Os12g0170300 [Oryza sativa (japonica cultivar-group)]	NP_001066268	34.14	transport.unspecified cations	PGSC0003DMB000000105	Pot_ch01	99.35	732633	732175	Sodium-bile acid cotransporter	mRNA	Cufflinks
1261	MICRO.17036.C1	MICRO.17036.C1_498	NA	NA	35.2	not assigned.unknown	PGSC0003DMB102000099	Pot_ch02	98.13	516280	515639	Conserved gene of unknown function	mRNA	Cufflinks
1262	POACR93TV	POACR93TV_285	NA	NA	26.03	misc.gluco-, galacto- and mannosidases	PGSC0003DMB000000550	Pot_ch06	91.43	287673	287499	BHLH transcriptional factor	mRNA	Cufflinks
1263	bf_ivrootxx_0061h09.t3m.scf	bf_ivrootxx_0061h09.t3m.scf_600	ATP binding / carbohydrate binding / kinase/ protein kinase/ protein serine/threonine kinase/ protein-tyrosine kinase/ sugar binding [Arabidopsis thaliana]	NP_194460	30.2.24	signalling.receptor kinases.S-locus glycoprotein like	PGSC0003DMB000000440	Pot_ch12	98.74	164295	164533	S-locus-specific glycoprotein S6	mRNA	Cufflinks
1264	MICRO.3193.C1	MICRO.3193.C1_615	NA	NA	35.2	not assigned.unknown	PGSC0003DMB101000233	Pot_ch07	98.05	58906	59211	Ubiquitin conjugating enzyme	mRNA	Cufflinks
1265	BF_TUBSXXXX_0060F06_T3M.SCF	BF_TUBSXXXX_0060F06_T3M.SCF_498	NA	NA	35.2	not assigned.unknown	PGSC0003DMB000000368	Pot_ch10	99.47	478167	478729	SEC-C motif-containing protein / OTU-like cysteine protease family protein	mRNA	Cufflinks
1266	MICRO.11068.C1	MICRO.11068.C1_718	NA	NA	35.2	not assigned.unknown	PGSC0003DMB000000118	Pot_ch04	97.92	131151	130527	Gene of unknown function	mRNA	Cufflinks
1267	MICRO.14450.C1	MICRO.14450.C1_715	unknown protein [Arabidopsis thaliana]	NP_564558	35.2	not assigned.unknown	PGSC0003DMB101000381	Pot_ch04	100	148995	148679	Conserved gene of unknown function	mRNA	Cufflinks
1269	bf_arrayxxx_0078e02.t7m.scf	bf_arrayxxx_0078e02.t7m.scf_328	NA	NA	35.2	not assigned.unknown	No Significant Hit	#N/A	NA	NA	NA	--	--	--
1270	MICRO.11318.C1	MICRO.11318.C1_770	NA	NA	35.2	not assigned.unknown	PGSC0003DMB102000059	Pot_ch01	98.51	1606244	1605372	Gene of unknown function	mRNA	Cufflinks
1271	MICRO.15987.C1	MICRO.15987.C1_63	NA	NA	35.2	not assigned.unknown	PGSC0003DMB101000020	Pot_ch02	100	1807076	1807214	--	--	--
1280	MICRO.1283.C1	MICRO.1283.C1_663	unknown protein [Arabidopsis thaliana]	NP_189354	35.2	not assigned.unknown	PGSC0003DMB000000214	Pot_ch03	96	197014	196840	Uncharacterized RNA methyltransferase pc1998	mRNA	Cufflinks
1281	MICRO.3754.C1	MICRO.3754.C1_982	ATP binding / RNA polymerase II transcription factor [Arabidopsis thaliana]	NP_177683	27.2	RNA.transcription	PGSC0003DMB000000224	Pot_ch07	97.4	265618	265925	Transcription initiation factor IIF subunit beta	mRNA	Cufflinks
1282	BF_LBCHXXXX_0032A07_T3M.SCF	BF_LBCHXXXX_0032A07_T3M.SCF_292	NA	NA	35.2	not assigned.unknown	PGSC0003DMB000000517	Pot_ch04	96.58	103674	103295	Gene of unknown function	mRNA	Cufflinks
1283	MICRO.4668.C2	MICRO.4668.C2_972	cold-stress inducible protein [Solanum tuberosum]	AAB53203	35.2	not assigned.unknown	PGSC0003DMB000000032	Pot_ch04	97.36	1951499	1951159	25 kDa protein dehydrin	mRNA	Cufflinks
1284	MICRO.3834.C2	MICRO.3834.C2_982	NA	NA	35.2	not assigned.unknown	PGSC0003DMB000000114	Pot_ch12	93.25	722387	721288	ADP-ribosylation factor	mRNA	Cufflinks
1285	BF_LBCHXXXX_0018D07_T3M.SCF	BF_LBCHXXXX_0018D07_T3M.SCF_482	unknown protein [Arabidopsis thaliana]	NP_176323	35.1	not assigned.no ontology	PGSC0003DMB000000173	Pot_ch01	98.47	875834	876093	Phosphatidylinositol N-acetylglucosaminyltransferase subunit P	mRNA	Cufflinks
1286	STMIQ60TV	STMIQ60TV_527	ALF5 (ABERRANT LATERAL ROOT FORMATION 5); antiporter/ drug transporter/ transporter [Arabidopsis thaliana]	NP_566730	35.2	not assigned.unknown	Not Unique	#N/A	98.64	NA	NA	--	--	--
1287	SSBN003B13u.scf	SSBN003B13u.scf_261	NA	NA	35.2	not assigned.unknown	PGSC0003DMB000000032	Pot_ch04	97.78	2513939	2513626	Conserved gene of unknown function	mRNA	Cufflinks
1288	MICRO.3905.C1	MICRO.3905.C1_1052	BAC19.2 [Lycopersicon esculentum]	AAG01117	35.2	not assigned.unknown	PGSC0003DMB000000092	Pot_ch01	98.13	1137764	1138565	F-box family protein	mRNA	Cufflinks
1289	MICRO.13250.C1	MICRO.13250.C1_728	nucleoporin [Lotus japonicus]	BAF45348	35.2	not assigned.unknown	PGSC0003DMB000000306	Pot_ch08	96.52	266987	266528	Nucleoporin	mRNA	Cufflinks
1290	MICRO.4920.C1	MICRO.4920.C1_1051	ATCSLC12; transferase, transferring glycosyl groups [Arabidopsis thaliana]	NP_192536	10.2	cell wall.cellulose synthesis	PGSC0003DMB000000226	Pot_ch04	99.6	628020	628521	Transferase, transferring glycosyl groups	mRNA	Cufflinks
1291	bf_acdcxxxx_0004g12.t3m.scf	bf_acdcxxxx_0004g12.t3m.scf_424	NA	NA	35.2	not assigned.unknown	PGSC0003DMB103000019	Pot_ch04	96.81	695702	696202	Pseudo-response regulator 7	mRNA	Cufflinks
1292	MICRO.15093.C1	MICRO.15093.C1_673	heat shock protein binding / unfolded protein binding [Arabidopsis thaliana]	NP_192751	20.2.1	stress.abiotic.heat	PGSC0003DMB000000034	Pot_ch12	97.56	1989201	1988587	Zinc finger protein	mRNA	Cufflinks
1293	bf_suspxxxx_0036h09.t3m.scf	bf_suspxxxx_0036h09.t3m.scf_586	IMP dehydrogenase/GMP reductase [Medicago truncatula]	ABE81262	29.4	protein.postranslational modification	PGSC0003DMB000000003	Pot_ch05	99.64	35135	35415	Protein phosphatases pp1 regulatory subunit	mRNA	Cufflinks
1294	cSTB42C23TH	cSTB42C23TH_297	NA	NA	35.2	not assigned.unknown	PGSC0003DMB000000220	Pot_ch10	100	805677	805144	Plastoquinol-plastocyanin reductase	mRNA	Cufflinks
1295	cPRO11O21TH	cPRO11O21TH_109	NA	NA	35.2	not assigned.unknown	Not Unique	#N/A	96.24	NA	NA	Transcription factor	mRNA	Cufflinks
1296	MICRO.2731.C1	MICRO.2731.C1_1660	purple acid phosphatase 3 [Solanum tuberosum]	AAT37528	26.13	misc.acid and other phosphatases	PGSC0003DMB000000178	SL2.10ch05	97.04	157432	158209	Purple acid phosphatase 3	noncoding_transcript	Cufflinks
1297	MICRO.14518.C1	MICRO.14518.C1_633	PREDICTED: similar to Fission 1 (mitochondrial outer membrane) homolog (S. cerevisiae) [Pan troglodytes]	XP_001143081	35.2	not assigned.unknown	No Significant Hit	#N/A	NA	NA	NA	--	--	--
1298	bf_cswbxxxx_0010h05.t3m.scf	bf_cswbxxxx_0010h05.t3m.scf_285	NA	NA	35.2	not assigned.unknown	PGSC0003DMB000000087	Pot_ch06	100	78496	78678	Solute carrier family 35, member F1	mRNA	Cufflinks
1299	bf_mxflxxxx_0062h12.t3m.scf	bf_mxflxxxx_0062h12.t3m.scf_208	NA	NA	35.2	not assigned.unknown	PGSC0003DMB000000225	Pot_ch08	90.94	881116	880843	BURP domain-containing protein	mRNA	Cufflinks
1300	MICRO.4192.C1	MICRO.4192.C1_1388	NA	NA	35.2	not assigned.unknown	No Significant Hit	#N/A	NA	NA	NA	Fibroin 1a	mRNA	GLEAN
1301	MICRO.8642.C1	MICRO.8642.C1_795	peptidase/ pyroglutamyl-peptidase I [Arabidopsis thaliana]	NP_173758	29.5	protein.degradation	PGSC0003DMB000000216	Pot_ch05	98.83	705297	704871	Pyroglutamyl-peptidase I	mRNA	Cufflinks
1303	MICRO.13501.C2	MICRO.13501.C2_2293	putative translation-initiation factor 3 subunit [Prunus avium]	AAL13083	29.2.3	protein.synthesis.initiation	PGSC0003DMB000000277	Pot_ch01	99.49	258024	259201	Translation-initiation factor 3 subunit	mRNA	Cufflinks
1304	MICRO.14268.C1	MICRO.14268.C1_986	hypothetical protein MtrDRAFT_AC123975g36v2 [Medicago truncatula]	ABE84749	35.2	not assigned.unknown	PGSC0003DMB102000099	Pot_ch02	99.08	114111	114547	Conserved gene of unknown function	mRNA	Cufflinks
1305	MICRO.2387.C1	MICRO.2387.C1_2190	ubiquitin-protein ligase [Arabidopsis thaliana]	NP_177258	29.5.11.04.02	protein.degradation.ubiquitin.E3.RING	PGSC0003DMB000000322	Pot_ch04	99.21	116236	114841	E3 ubiquitin ligase PUB14	mRNA	Cufflinks
1306	MICRO.9094.C2	MICRO.9094.C2_657	NA	NA	21.06	redox.dismutases and catalases	PGSC0003DMB102000192	Pot_ch03	96.32	536375	536999	--	--	--
1307	bf_arrayxxx_0040c04.t3m.scf	bf_arrayxxx_0040c04.t3m.scf_669	galactokinase-like protein [Arabidopsis thaliana]	AAF19579	3.8.1	minor CHO metabolism.galactose.galactokinases	No Significant Hit	#N/A	NA	NA	NA	D-galacturonic acid-1-P kinase	noncoding_transcript	Cufflinks
1308	MICRO.13855.C2	MICRO.13855.C2_990	unknown [Solanum tuberosum]	ABA46782	27.4	RNA.RNA binding	PGSC0003DMB000000133	Pot_ch11	99.12	1300140	1299685	Polyadenylate-binding protein	mRNA	Cufflinks
1309	MICRO.2046.C1	MICRO.2046.C1_1189	nickel ion transporter [Arabidopsis thaliana]	NP_565394	34.12	transport.metal	PGSC0003DMB000000240	Pot_ch08	97.93	45937	46799	Chloroplast zebra-necrosis protein	mRNA	Cufflinks
1311	STMGN61TV	STMGN61TV_178	NA	NA	35.1	not assigned.no ontology	PGSC0003DMB000000512	Pot_ch05	96.29	225527	225984	DUF246 domain-containing protein	mRNA	Cufflinks
1312	MICRO.1247.C3	MICRO.1247.C3_2074	alkaline alpha galactosidase [Cucumis sativus]	ABD52008	3.1.2.02	minor CHO metabolism.raffinose family.raffinose synthases.putative	Not Unique	#N/A	100	NA	NA	Alkaline alpha galactosidase	mRNA	Cufflinks
1313	bf_cswcxxxx_0003a02.t3m.scf	bf_cswcxxxx_0003a02.t3m.scf_333	NA	NA	35.2	not assigned.unknown	No Significant Hit	#N/A	NA	NA	NA	Zinc finger protein	mRNA	Cufflinks
1316	MICRO.4981.C1	MICRO.4981.C1_960	homeodomain leucine zipper protein HDZ2 [Phaseolus vulgaris]	AAK84886	27.3.22	RNA.regulation of transcription.HB,Homeobox transcription factor family	PGSC0003DMB000000243	Pot_ch05	98.1	808379	807696	Homeobox protein	mRNA	Cufflinks
1317	POAB684TP	POAB684TP_781	wound-inducible carboxypeptidase [Lycopersicon esculentum]	AAF44708	29.5.05	protein.degradation.serine protease	PGSC0003DMB000000150	Pot_ch06	100	7595	7448	Wound-inducible carboxypeptidase	mRNA	Cufflinks
1318	MICRO.3372.C1	MICRO.3372.C1_1	Protein kinase; Amino acid-binding ACT [Medicago truncatula]	ABO78996	29.4	protein.postranslational modification	PGSC0003DMB000000336	Pot_ch10	100	379522	379773	Protein kinase	mRNA	Cufflinks
1320	MICRO.5365.C1	MICRO.5365.C1_705	NA	NA	35.2	not assigned.unknown	PGSC0003DMB000000309	Pot_ch09	98.5	600644	600976	--	--	--
1321	BF_TUBSXXXX_0025H02_T3M.SCF	BF_TUBSXXXX_0025H02_T3M.SCF_268	NA	NA	35.2	not assigned.unknown	PGSC0003DMB000000199	Pot_ch10	98.8	677896	678229	Beta-tubulin	mRNA	GLEAN
1322	MICRO.6091.C1	MICRO.6091.C1_390	unknown [Solanum tuberosum]	ABC01887	35.2	not assigned.unknown	PGSC0003DMB000000144	Pot_ch08	99.05	748269	747746	Conserved gene of unknown function	mRNA	Cufflinks
1323	BF_LBCHXXXX_0045C09_T3M.SCF	BF_LBCHXXXX_0045C09_T3M.SCF_333	NA	NA	35.2	not assigned.unknown	No Significant Hit	#N/A	NA	NA	NA	--	--	--
1325	MICRO.4427.C2	MICRO.4427.C2_1317	pectinacetylesterase precursor [Vigna radiata var. radiata]	CAA67728	10.8.02	cell wall.pectin*esterases.acetyl esterase	PGSC0003DMB101000361	Pot_ch08	NA	NA	NA	PAE	mRNA	Cufflinks
1326	MICRO.17316.C1	MICRO.17316.C1_252	NA	NA	35.2	not assigned.unknown	PGSC0003DMB000000048	Pot_ch08	98.42	1455788	1456104	ATP binding protein	mRNA	Cufflinks
1327	MICRO.249.C1	MICRO.249.C1_1968	ArcA2 protein-like [Solanum tuberosum]	ABB86277	27.3.99	RNA.regulation of transcription.unclassified	PGSC0003DMB000000026	Pot_ch03	99.73	1879549	1878418	ArcA2 protein	mRNA	Cufflinks
1328	002C01AF.esd	002C01AF.esd_318	hypothetical protein [Solanum tuberosum]	ABB87098	35.2	not assigned.unknown	PGSC0003DMB000000091	Pot_ch06	99.25	443691	443426	Conserved gene of unknown function	mRNA	Cufflinks
1329	MICRO.13944.C1	MICRO.13944.C1_813	hypothetical protein MtrDRAFT_AC133571g9v1 [Medicago truncatula]	ABE79248	35.1	not assigned.no ontology	PGSC0003DMB000000158	Pot_ch06	100	775047	775312	TAF5	mRNA	Cufflinks
1330	MICRO.9906.C1	MICRO.9906.C1_196	NA	NA	20.2	stress.abiotic	PGSC0003DMB000000277	Pot_ch01	94.05	562477	563249	Low temperature and salt responsive protein	mRNA	Cufflinks
1331	MICRO.389.C1	MICRO.389.C1_879	pyruvate decarboxylase [Solanum tuberosum]	BAC23043	5.02	fermentation.PDC	PGSC0003DMB000000446	Pot_ch10	99.52	432748	432123	Pyruvate decarboxylase	mRNA	Cufflinks
1332	MICRO.1081.C29	MICRO.1081.C29_687	NA	NA	35.2	not assigned.unknown	PGSC0003DMB000000269	Pot_ch01	94.79	308230	307943	Replication protein A1	mRNA	Cufflinks
1333	MICRO.3995.C1	MICRO.3995.C1_783	NA	NA	35.2	not assigned.unknown	PGSC0003DMB000000410	Pot_ch05	99.29	54590	55014	Conserved gene of unknown function	mRNA	Cufflinks
1334	cSTD13H3TH	cSTD13H3TH_251	Hsp90-2-like [Solanum tuberosum]	ABB55365	20.2.1	stress.abiotic.heat	PGSC0003DMB000000076	Pot_ch07	99.47	947372	947559	Heat shock cognate protein 80	mRNA	Cufflinks
1335	MICRO.6280.C3	MICRO.6280.C3_1057	S-adenosylmethionine-dependent methyltransferase/ protein-arginine N-methyltransferase [Arabidopsis thaliana]	NP_194680	26.06	misc.O- methyl transferases	PGSC0003DMB000000155	Pot_ch12	99.61	1009314	1009830	Protein arginine n-methyltransferase 1	mRNA	Cufflinks
1336	ACDA03289C01.T3m.scf	ACDA03289C01.T3m.scf_259	NA	NA	35.2	not assigned.unknown	PGSC0003DMB000000269	Pot_ch01	98.5	336128	335996	Gene of unknown function	mRNA	GLEAN
1337	MICRO.2220.C1	MICRO.2220.C1_428	RNA binding / translation initiation factor [Arabidopsis thaliana]	NP_851207	29.2.3	protein.synthesis.initiation	PGSC0003DMB000000047	Pot_ch07	99.14	1315912	1316260	Eukaryotic translation initiation factor 4F / eIF-4F, putative	mRNA	Cufflinks
1338	MICRO.2154.C1	MICRO.2154.C1_1211	28 kDa ribonucleoprotein, chloroplast precursor (28RNP)	P19682	27.3.99	RNA.regulation of transcription.unclassified	PGSC0003DMB000000127	Pot_ch03	98.49	99587	100048	28 kDa ribonucleoprotein, chloroplastic	mRNA	Cufflinks
1339	MICRO.8685.C1	MICRO.8685.C1_478	Lemmi9 [Solanum lycopersicum]	CAA93156	33.2	development.late embryogenesis abundant	PGSC0003DMB102000010	Pot_ch01	92.75	2054620	2055327	Late embryogenesis (Lea)	mRNA	Cufflinks
1340	MICRO.8561.C1	MICRO.8561.C1_937	FMN binding / oxidoreductase [Arabidopsis thaliana]	NP_194457	11.8	lipid metabolism.'exotics' (steroids, squalene etc)	PGSC0003DMB102000083	Pot_ch02	99.59	1808945	1809429	Minor allergen Alt a	mRNA	Cufflinks
1341	MICRO.4177.C7	MICRO.4177.C7_531	Type I (26 kD) CP29 polypeptide [Solanum lycopersicum]	CAA43590	1.01.01.01	PS.lightreaction.photosystem II.LHC-II	PGSC0003DMB000000246	Pot_ch06	98.99	976424	975929	Type I (26 kD) CP29 polypeptide	mRNA	Cufflinks
1342	bf_mxlfxxxx_0010h12.t3m.scf	bf_mxlfxxxx_0010h12.t3m.scf_208	unknown protein [Arabidopsis thaliana]	NP_175925	16.8.1	secondary metabolism.flavonoids.anthocyanins	PGSC0003DMB000000017	Pot_ch11	97.63	2775789	2775369	2-oxoglutarate-dependent dioxygenase	mRNA	Cufflinks
1343	cSTD7J3TH	cSTD7J3TH_92	NA	NA	35.1	not assigned.no ontology	PGSC0003DMB000000445	Pot_ch08	96.77	424688	424596	Maspardin	mRNA	Cufflinks
1344	MICRO.5144.C1	MICRO.5144.C1_832	CYP71D47v2 [Nicotiana tabacum]	ABC69395	26.1	misc.cytochrome P450	PGSC0003DMB000001161	#N/A	96.04	14471	15144	Cytochrome P450	mRNA	Cufflinks
1346	MICRO.12712.C2	MICRO.12712.C2_916	putative G-protein beta [Gossypium hirsutum]	AAT64014	35.1	not assigned.no ontology	PGSC0003DMB000000265	Pot_ch02	98.43	648815	649325	Wd40 protein	mRNA	Cufflinks
1347	MICRO.1262.C21	MICRO.1262.C21_669	NA	NA	35.2	not assigned.unknown	PGSC0003DMB000000280	Pot_ch09	98.13	421933	422200	Glycine-rich protein	mRNA	Cufflinks
1348	MICRO.126.C6	MICRO.126.C6_406	glyceraldehyde 3-phosphate dehydrogenase [Solanum tuberosum]	AAM92008	4.09	glycolysis.glyceraldehyde 3-phosphate dehydrogenase	PGSC0003DMB102000027	Pot_ch05	93.03	941211	940684	Glyceraldehyde 3-phosphate dehydrogenase	mRNA	Cufflinks
1349	BF_LBCHXXXX_0008B10_T3M.SCF	BF_LBCHXXXX_0008B10_T3M.SCF_267	NA	NA	35.1	not assigned.no ontology	PGSC0003DMB000000191	Pot_ch08	100	870243	870080	Chromatin remodeling complex subunit	mRNA	Cufflinks
1350	BF_TUBSXXXX_0041A04_T3M.SCF	BF_TUBSXXXX_0041A04_T3M.SCF_89	NA	NA	35.2	not assigned.unknown	No Significant Hit	#N/A	NA	NA	NA	--	--	--
1351	MICRO.3458.C1	MICRO.3458.C1_857	hypothetical protein OsI_023592 [Oryza sativa (indica cultivar-group)]	EAZ02360	35.1	not assigned.no ontology	PGSC0003DMB000000755	SL2.10ch10	97.67	94481	94096	Translocon-associated protein, alpha subunit	mRNA	Cufflinks
1352	MICRO.3155.C8	MICRO.3155.C8_1331	Putative DNA binding protein, identical [Lycopersicon esculentum]	AAX95766	27.3.26	RNA.regulation of transcription.MYB-related transcription factor family	PGSC0003DMB000000062	Pot_ch03	93.26	106141	105378	MYB transcription factor	mRNA	Cufflinks
1353	MICRO.13434.C1	MICRO.13434.C1_473	transcription factor [Arabidopsis thaliana]	NP_177117	27.3.20	RNA.regulation of transcription.G2-like transcription factor family, GARP	PGSC0003DMB101000192	Pot_ch05	98.06	111182	110461	Transcription factor	mRNA	Cufflinks
1354	MICRO.10629.C2	MICRO.10629.C2_131	NA	NA	35.2	not assigned.unknown	No Significant Hit	#N/A	NA	NA	NA	Gene of unknown function	noncoding_transcript	Cufflinks
1355	bf_acdaxxxx_0064h12.t3m.scf	bf_acdaxxxx_0064h12.t3m.scf_578	RNA helicase [Arabidopsis thaliana]	CAA66825	27.1	RNA.processing	Not Unique	#N/A	99.85	NA	NA	--	--	--
1365	MICRO.12884.C1	MICRO.12884.C1_727	putative protein [Arabidopsis thaliana]	CAB41148	35.1	not assigned.no ontology	PGSC0003DMB000000180	Pot_ch06	98.53	1055114	1055453	Ubiquitin thiolesterase/ zinc ion binding	mRNA	Cufflinks
1366	MICRO.3892.C1	MICRO.3892.C1_90	hypothetical protein [Cleome spinosa]	ABD96865	35.2	not assigned.unknown	PGSC0003DMB000000004	Pot_ch02	96.45	857696	856945	Conserved gene of unknown function	mRNA	Cufflinks
1367	MICRO.15859.C1	MICRO.15859.C1_549	Os08g0290100 [Oryza sativa (japonica cultivar-group)]	NP_001061461	35.2	not assigned.unknown	PGSC0003DMB000000195	#N/A	100	483651	484128	Aberrant root formation protein 4	mRNA	Cufflinks
1368	MICRO.4683.C2	MICRO.4683.C2_1173	cysteine proteinase aleuran type [Nicotiana benthamiana]	AAZ32410	29.5.03	protein.degradation.cysteine protease	PGSC0003DMB000000037	Pot_ch07	93.31	2219724	2219456	Cysteine proteinase 3	mRNA	Cufflinks
1369	cSTB36C17TH	cSTB36C17TH_223	NA	NA	35.2	not assigned.unknown	PGSC0003DMB000000186	Pot_ch12	98.78	127969	127724	Conserved gene of unknown function	mRNA	Cufflinks
1370	POACT60TP	POACT60TP_320	Chlorophyll a-b binding protein CP24 10A, chloroplast precursor (CAB-10A) (LHCP)	P27524	1.01.01.01	PS.lightreaction.photosystem II.LHC-II	PGSC0003DMB000000136	Pot_ch01	96.32	1088137	1087705	Chlorophyll a-b binding protein CP24 10A, chloroplastic	mRNA	Cufflinks
1371	046D02AF.esd	046D02AF.esd_67	brittle 1 protein-like [Solanum tuberosum]	ABA81858	2.1.2.05	major CHO metabolism.synthesis.starch.transporter	PGSC0003DMB000000364	Pot_ch08	93.38	127379	126756	Brittle 1 protein	mRNA	Cufflinks
1372	MICRO.4443.C1	MICRO.4443.C1_599	Prefoldin [Medicago truncatula]	ABE82280	35.1	not assigned.no ontology	PGSC0003DMB000000073	Pot_ch01	98.42	892020	892715	Myosin heavy chain, fast skeletal muscle, embryonic	mRNA	Cufflinks
1373	MICRO.3441.C1	MICRO.3441.C1_644	unknown protein [Arabidopsis thaliana]	NP_179663	27.3.67	RNA.regulation of transcription.putative DNA-binding protein	PGSC0003DMB101000233	Pot_ch07	96.01	212702	212254	Pentatricopeptide repeat-containing protein	mRNA	Cufflinks
1374	bf_suspxxxx_0043b01.t3m.scf	bf_suspxxxx_0043b01.t3m.scf_149	unknown protein, 3' partial; 84785-87684 [Arabidopsis thaliana]	AAF04445	35.2	not assigned.unknown	PGSC0003DMB000000294	Pot_ch04	97.17	309502	309121	Exocyst complex component 2	mRNA	Cufflinks
1375	cSTB21F14TH	cSTB21F14TH_493	candidate plant disease resistance protein [Glycine max]	AAL76166	30.2.3	signalling.receptor kinases.leucine rich repeat III	PGSC0003DMB101000128	Pot_ch06	100	1461432	1461106	Nodulation receptor kinase	mRNA	Cufflinks
1376	MICRO.3443.C2	MICRO.3443.C2_969	unnamed protein product [Leishmania infantum]	CAM67315	27.3.59	RNA.regulation of transcription.Methyl binding domain proteins	PGSC0003DMB000000215	Pot_ch06	99.58	754802	755996	Nucleosome-binding protein	mRNA	Cufflinks
1377	bf_ivrootxx_0001h11.t3m.scf	bf_ivrootxx_0001h11.t3m.scf_234	unknown protein [Arabidopsis thaliana]	NP_566295	35.2	not assigned.unknown	PGSC0003DMB000000114	Pot_ch12	95.56	409100	409684	Conserved gene of unknown function	mRNA	Cufflinks
1378	SDBN002O03u.scf	SDBN002O03u.scf_369	NA	NA	35.2	not assigned.unknown	No Significant Hit	#N/A	NA	NA	NA	--	--	--
1379	MICRO.17712.C1	MICRO.17712.C1_210	Zinc finger, RING-type; TRAF-like [Medicago truncatula]	ABE82758	33.99	development.unspecified	PGSC0003DMB102000010	Pot_ch01	98.99	2841875	2841482	Ubiquitin ligase SINAT3	mRNA	Cufflinks
1380	SDBN003I11u.scf	SDBN003I11u.scf_570	putative retroelement pol polyprotein-like [Solanum tuberosum]	AAU89728	35.2	not assigned.unknown	PGSC0003DMB101000002	Pot_ch04	96.31	698145	697739	--	--	--
1381	MICRO.9153.C2	MICRO.9153.C2_726	ubiquitin carrier protein 4 [Glycine max]	AAF03236	29.5.11.03	protein.degradation.ubiquitin.E2	PGSC0003DMB000000267	Pot_ch10	97.99	865539	865737	Ubiquitin carrier protein	mRNA	Cufflinks
1382	MICRO.5721.C1	MICRO.5721.C1_1739	DNA binding [Arabidopsis thaliana]	NP_196708	27.3.99	RNA.regulation of transcription.unclassified	PGSC0003DMB000000148	Pot_ch11	98.43	142798	141842	DNA binding / nucleic acid binding	mRNA	Cufflinks
1383	MICRO.13253.C2	MICRO.13253.C2_1263	TIR-NBS-TIR type disease resistance protein [Populus trichocarpa]	ABF81434	35.1	not assigned.no ontology	PGSC0003DMB000000034	Pot_ch12	90.09	56932	58070	Resistance gene	mRNA	Cufflinks
1384	cSTB45P12TH	cSTB45P12TH_320	unknown protein [Arabidopsis thaliana]	NP_850581	35.1	not assigned.no ontology	PGSC0003DMB000000344	Pot_ch12	99.34	65755	65453	Nuclear pore protein 84/107 containing protein	mRNA	Cufflinks
1385	MICRO.2495.C1	MICRO.2495.C1_1183	peroxidase [Nicotiana tabacum]	AAK52084	26.12	misc.peroxidases	PGSC0003DMB000000285	Pot_ch04	100	692617	691673	Peroxidase	mRNA	Cufflinks
1386	MICRO.7415.C1	MICRO.7415.C1_288	Quinonprotein alcohol dehydrogenase-like [Medicago truncatula]	ABO79085	35.2	not assigned.unknown	No Significant Hit	#N/A	NA	NA	NA	Nucleotide binding protein	mRNA	Cufflinks
1387	STMHQ69TV	STMHQ69TV_743	Integrase core domain containing protein [Solanum demissum]	ABI34293	35.2	not assigned.unknown	PGSC0003DMB000000604	Pot_ch12	93.68	192133	191549	--	--	--
1388	STMCJ78TV	STMCJ78TV_406	unknown protein [Arabidopsis thaliana]	NP_199799	31.2	cell.division	PGSC0003DMB000000105	Pot_ch01	97.48	220680	220443	Spindle assembly checkpoint component mad1	mRNA	Cufflinks
1389	MICRO.8963.C1	MICRO.8963.C1_1144	hypothetical protein MtrDRAFT_AC149636g38v2 [Medicago truncatula]	ABE85950	35.1	not assigned.no ontology	PGSC0003DMB000000531	Pot_ch01	100	262632	263680	Conserved gene of unknown function	mRNA	Cufflinks
1390	MICRO.4307.C1	MICRO.4307.C1_5	unknown protein [Arabidopsis thaliana]	NP_565852	35.2	not assigned.unknown	PGSC0003DMB000000008	Pot_ch10	97.69	2196479	2196779	Conserved gene of unknown function	mRNA	Cufflinks
1392	MICRO.101.C3	MICRO.101.C3_858	SLP2; subtilase [Arabidopsis thaliana]	NP_567972	29.5.01	protein.degradation.subtilases	PGSC0003DMB000000290	Pot_ch01	98.54	526920	527742	Cucumisin	mRNA	Cufflinks
1393	cSTD13J5TH	cSTD13J5TH_488	F1N19.20 [Arabidopsis thaliana]	AAF19679	29.4	protein.postranslational modification	PGSC0003DMB000000048	Pot_ch08	98.47	342448	342056	Kinase	mRNA	Cufflinks
1394	MICRO.10131.C1	MICRO.10131.C1_668	acyltransferase [Arabidopsis thaliana]	NP_199189	11.1.10	lipid metabolism.FA synthesis and FA elongation.beta ketoacyl CoA synthase	PGSC0003DMB000000384	Pot_ch09	99.77	260879	260020	Acyltransferase	mRNA	Cufflinks
1395	MICRO.11192.C1	MICRO.11192.C1_668	hypothetical protein MtrDRAFT_AC122726g25v2 [Medicago truncatula]	ABE84483	35.2	not assigned.unknown	PGSC0003DMB000000180	Pot_ch06	98.32	884591	885065	Conserved gene of unknown function	mRNA	Cufflinks
1396	MICRO.7278.C1	MICRO.7278.C1_668	NA	NA	35.2	not assigned.unknown	PGSC0003DMB101000137	Pot_ch11	97.92	669361	669834	Phi-2	mRNA	Cufflinks
1397	MICRO.15121.C1	MICRO.15121.C1_695	hypothetical protein OsI_033111 [Oryza sativa (indica cultivar-group)]	EAY79152	20.2.1	stress.abiotic.heat	PGSC0003DMB000000201	Pot_ch08	98.79	545380	545957	Chaperone protein dnaJ	mRNA	Cufflinks
1398	POADN66TP	POADN66TP_846	hydrolase, hydrolyzing O-glycosyl compounds [Arabidopsis thaliana]	NP_177929	10.6.2	cell wall.degradation.mannan-xylose-arabinose-fucose	PGSC0003DMB000000164	Pot_ch04	93.79	509042	509933	Periplasmic beta-glucosidase	mRNA	Cufflinks
1399	BF_TUBSXXXX_0061H09_T3M.SCF	BF_TUBSXXXX_0061H09_T3M.SCF_529	NA	NA	35.2	not assigned.unknown	PGSC0003DMB000000295	Pot_ch01	97.25	420032	419345	--	--	--
1402	SSBN002F03u.scf	SSBN002F03u.scf_676	NA	NA	35.2	not assigned.unknown	PGSC0003DMB000000151	Pot_ch12	97.2	1116502	1116253	Poly(ADP-ribose) glycohydrolase	mRNA	Cufflinks
1403	MICRO.4449.C1	MICRO.4449.C1_2144	pumilio domain-containing protein PPD1 [Populus tremula x Populus tremuloides]	AAF71823	35.1.12	not assigned.no ontology.pumilio/Puf RNA-binding domain-containing protein	PGSC0003DMB000000040	Pot_ch03	99.62	158506	157468	Pumilio	mRNA	Cufflinks
1404	bf_mxflxxxx_0027a10.t3m.scf	bf_mxflxxxx_0027a10.t3m.scf_621	unknown protein [Arabidopsis thaliana]	NP_181563	35.2	not assigned.unknown	PGSC0003DMB000000219	Pot_ch03	100	727086	727299	Conserved gene of unknown function	mRNA	GLEAN
1405	MICRO.11890.C1	MICRO.11890.C1_850	NAC6 protein [Glycine max]	AAX85983	27.3.27	RNA.regulation of transcription.NAC domain transcription factor family	PGSC0003DMB000000336	Pot_ch10	97.51	55203	54481	NAC domain protein	mRNA	Cufflinks
1406	MICRO.7849.C3	MICRO.7849.C3_155	Adenylylsulfate kinase [Medicago truncatula]	ABE85872	14.15	S-assimilation.AKN	PGSC0003DMB000000490	Pot_ch02	100	113425	113043	Adenylyl-sulfate kinase, chloroplastic	mRNA	Cufflinks
1407	bf_acdcxxxx_0057h10.t3m.scf	bf_acdcxxxx_0057h10.t3m.scf_586	NA	NA	35.2	not assigned.unknown	PGSC0003DMB000000533	Pot_ch03	97.59	348060	347399	--	--	--
1409	MICRO.15729.C1	MICRO.15729.C1_172	NA	NA	35.2	not assigned.unknown	PGSC0003DMB000000345	Pot_ch06	95.54	450551	450353	--	--	--
1410	bf_stolxxxx_0031B06.t3m.scf	bf_stolxxxx_0031B06.t3m.scf_93	NA	NA	31.3	cell.cycle	No Significant Hit	#N/A	NA	NA	NA	Peptidyl-prolyl cis-trans isomerase 1	mRNA	Cufflinks
1411	ACDA04944D12.T3m.scf	ACDA04944D12.T3m.scf_289	NA	NA	28.99	DNA.unspecified	No Significant Hit	#N/A	NA	NA	NA	--	--	--
1412	MICRO.347.C58	MICRO.347.C58_21	Os01g0164400 [Oryza sativa (japonica cultivar-group)]	NP_001042101	27.3.99	RNA.regulation of transcription.unclassified	PGSC0003DMB101000128	Pot_ch06	99.85	1205046	1205691	RNA binding protein	mRNA	Cufflinks
1413	MICRO.6173.C1	MICRO.6173.C1_533	adaptor protein/ adaptin-like [Arabidopsis thaliana]	CAB75906	31.1	cell.organisation	PGSC0003DMB000000050	Pot_ch06	100	1997412	1997198	AP3-complex beta-3A adaptin subunit	mRNA	Cufflinks
1415	MICRO.16465.C1	MICRO.16465.C1_747	PEX1 (PEROXISOME 1); ATP binding / ATPase/ nucleoside-triphosphatase/ nucleotide binding [Arabidopsis thaliana]	NP_196464	35.1	not assigned.no ontology	PGSC0003DMB000000551	Pot_ch04	98.83	257820	257396	Peroxisome biogenesis factor	mRNA	Cufflinks
1416	MICRO.1478.C1	MICRO.1478.C1_706	Endonuclease/Exonuclease/phosphatase family protein, expressed [Oryza sativa (japonica cultivar-group)]	ABF94166	28.1	DNA.synthesis/chromatin structure	PGSC0003DMB000000379	Pot_ch10	100	71368	71898	Carbon catabolite repressor protein	mRNA	Cufflinks
1417	bf_arrayxxx_0105d01.t7m.scf	bf_arrayxxx_0105d01.t7m.scf_679	NA	NA	35.2	not assigned.unknown	PGSC0003DMB000000274	Pot_ch08	97.74	313249	313952	Nonsense-mediated mRNA decay protein	mRNA	Cufflinks
1418	cSTB37A18TH	cSTB37A18TH_409	ATARFC1; GTP binding [Arabidopsis thaliana]	NP_188935	29.3.4.99	protein.targeting.secretory pathway.unspecified	PGSC0003DMB000000214	Pot_ch03	97.73	357644	357293	ADP-ribosylation factor	mRNA	Cufflinks
1419	bf_acdaxxxx_0057g11.t3m.scf	bf_acdaxxxx_0057g11.t3m.scf_556	Paired amphipathic helix [Medicago truncatula]	ABE86951	35.1.24	not assigned.no ontology.paired amphipathic helix repeat-containing protein	PGSC0003DMB000000241	Pot_ch02	99.79	366764	367244	SIN3 component, histone deacetylase complex	mRNA	Cufflinks
1421	MICRO.12495.C1	MICRO.12495.C1_688	unknown protein [Arabidopsis thaliana]	NP_564690	27.3.99	RNA.regulation of transcription.unclassified	PGSC0003DMB000000072	Pot_ch05	98.57	1813192	1814726	Zinc finger protein	mRNA	Cufflinks
1422	MICRO.2642.C1	MICRO.2642.C1_1195	cysteine-type endopeptidase/ ubiquitin thiolesterase [Arabidopsis thaliana]	NP_565576	29.5.11	protein.degradation.ubiquitin	PGSC0003DMB000000191	Pot_ch08	99.31	331473	331040	Cysteine-type endopeptidase	mRNA	Cufflinks
1423	MICRO.10549.C1	MICRO.10549.C1_672	Phytoene synthase 1, chloroplast precursor (Fruit ripening-specific protein pTOM5)	P08196	16.1.4	secondary metabolism.isoprenoids.carotenoids	PGSC0003DMB000000039	Pot_ch03	98.82	1061828	1062250	Phytoene synthase 1, chloroplastic	mRNA	Cufflinks
1424	cSTA45C12TH	cSTA45C12TH_422	Fgenesh protein 89, putative [Medicago truncatula]	ABO79060	35.2	not assigned.unknown	PGSC0003DMB000000001	Pot_ch01	100	294132	294487	Fgenesh protein 89	mRNA	Cufflinks
1425	MICRO.9224.C1	MICRO.9224.C1_683	NA	NA	35.2	not assigned.unknown	PGSC0003DMB000000148	Pot_ch11	96.89	1118192	1117777	Ubiquitin-protein ligase	mRNA	Cufflinks
1426	MICRO.14387.C2	MICRO.14387.C2_426	AT5g51550/K17N15_10 [Arabidopsis thaliana]	AAL24269	35.1	not assigned.no ontology	PGSC0003DMB000000533	Pot_ch03	99.28	271393	272649	Conserved gene of unknown function	mRNA	Cufflinks
1427	MICRO.14433.C1	MICRO.14433.C1_748	ATPase, H+ transporting, lysosomal 9kDa, V0 subunit e1 [Homo sapiens]	NP_003936	35.2	not assigned.unknown	No Significant Hit	#N/A	NA	NA	NA	--	--	--
1428	MICRO.11360.C1	MICRO.11360.C1_764	NAD-dependent epimerase/dehydratase; Conserved hypothetical protein, YfcH [Medicago truncatula]	ABO82592	35.1	not assigned.no ontology	PGSC0003DMB000000688	Pot_ch09	99.15	87804	87920	N-acetyltransferase mak3	mRNA	Cufflinks
1430	MICRO.14835.C1	MICRO.14835.C1_1529	ATTPS11; transferase, transferring glycosyl groups [Arabidopsis thaliana]	NP_179460	3.2.3	minor CHO metabolism.trehalose.potential TPS/TPP	PGSC0003DMB000000047	Pot_ch07	99.54	455602	454096	Trehalose-6-phosphate synthase	mRNA	Cufflinks
1431	bf_lbchxxxx_0057b05.t3m.scf	bf_lbchxxxx_0057b05.t3m.scf_443	NA	NA	35.1	not assigned.no ontology	PGSC0003DMB000000087	Pot_ch06	92.36	466186	465913	Iaa-amino acid hydrolase 5	mRNA	Cufflinks
1432	bf_ivrootxx_0009a06.t3m.scf	bf_ivrootxx_0009a06.t3m.scf_47	protein binding / signal transducer [Arabidopsis thaliana]	NP_187469	27.3.99	RNA.regulation of transcription.unclassified	PGSC0003DMB000000023	Pot_ch09	99.61	979891	979378	Root phototropism protein	mRNA	Cufflinks
1433	PotatoF1362.scf	PotatoF1362.scf_110	NA	NA	35.2	not assigned.unknown	No Significant Hit	#N/A	NA	NA	NA	--	--	--
1434	MICRO.14489.C1	MICRO.14489.C1_434	NADH dehydrogenase (ubiquinone) 1, subcomplex unknown, 2, 14.5kDa [Homo sapiens]	NP_004540	35.2	not assigned.unknown	No Significant Hit	#N/A	NA	NA	NA	Pyruvate decarboxylase	mRNA	GLEAN
1435	MICRO.10318.C1	MICRO.10318.C1_789	unknown protein [Arabidopsis thaliana]	NP_175481	35.1	not assigned.no ontology	PGSC0003DMB000000076	Pot_ch07	97.06	1921654	1920772	Conserved gene of unknown function	mRNA	Cufflinks
1436	bf_cswbxxxx_0029a01.t3m.scf	bf_cswbxxxx_0029a01.t3m.scf_189	NA	NA	35.2	not assigned.unknown	PGSC0003DMB000000281	Pot_ch08	93.33	306626	306421	Pentatricopeptide repeat-containing protein	mRNA	Cufflinks
1437	ACDA01062A06.T3m.scf	ACDA01062A06.T3m.scf_364	NA	NA	35.2	not assigned.unknown	PGSC0003DMB102000031	Pot_ch12	96.81	623771	623681	Calmodulin-binding transcription activator (Camta), plants	mRNA	Cufflinks
1438	MICRO.9113.C1	MICRO.9113.C1_1216	peroxidase [Nicotiana tabacum]	BAD98314	26.12	misc.peroxidases	PGSC0003DMB000000039	Pot_ch03	100	599848	599052	Peroxidase	mRNA	Cufflinks
1439	MICRO.7967.C2	MICRO.7967.C2_721	LOL2 (LSD ONE LIKE 2); transcription factor [Arabidopsis thaliana]	NP_193892	27.3.99	RNA.regulation of transcription.unclassified	PGSC0003DMB102000083	Pot_ch02	98.82	404589	405013	Zinc finger protein LSD2	mRNA	Cufflinks
1440	bf_lbchxxxx_0063b01.t3m.scf	bf_lbchxxxx_0063b01.t3m.scf_442	NA	NA	35.2	not assigned.unknown	PGSC0003DMB000000690	SL2.10ch04	98.1	121949	122473	Gene of unknown function	mRNA	Cufflinks
1441	cSTB28H17TH	cSTB28H17TH_353	unknown protein [Arabidopsis thaliana]	NP_199238	35.2	not assigned.unknown	PGSC0003DMB000000184	Pot_ch04	97.78	739593	739414	Conserved gene of unknown function	mRNA	Cufflinks
1449	MICRO.12863.C1	MICRO.12863.C1_705	EXS, C-terminal [Medicago truncatula]	ABN05799	35.1	not assigned.no ontology	PGSC0003DMB000000754	Pot_ch04	98.56	123383	122758	Small molecule transporter	mRNA	Cufflinks
1450	MICRO.2826.C1	MICRO.2826.C1_875	unknown protein [Arabidopsis thaliana]	BAC42955	35.2	not assigned.unknown	PGSC0003DMB000000149	Pot_ch10	99.54	648697	647838	WPP domain-interacting protein 2	mRNA	Cufflinks
1451	cSTD16E21TH	cSTD16E21TH_535	ATP binding / damaged DNA binding [Arabidopsis thaliana]	NP_177613	35.2	not assigned.unknown	PGSC0003DMB000000893	SL2.10ch03	99.24	22634	23162	Pentatricopeptide repeat-containing protein	mRNA	Cufflinks
1452	MICRO.4061.C1	MICRO.4061.C1_768	Os10g0503600 [Oryza sativa (japonica cultivar-group)]	NP_001064999	33.99	development.unspecified	PGSC0003DMB000000281	Pot_ch08	100	746617	746342	TET10 (TETRASPANIN10)	mRNA	Cufflinks
1453	MICRO.17473.C1	MICRO.17473.C1_485	Similar to STIG1 protein gb|X77823 from Nicotiana tabacum. [Arabidopsis thaliana]	AAC17618	35.2	not assigned.unknown	PGSC0003DMB000000122	Pot_ch02	100	922182	922836	Conserved gene of unknown function	mRNA	Cufflinks
1454	MICRO.3521.C2	MICRO.3521.C2_483	NRC1 [Solanum lycopersicum]	ABC26878	35.2	not assigned.unknown	PGSC0003DMB000000573	SL2.10ch04	97.16	271519	272010	NRC1	mRNA	Cufflinks
1455	MICRO.1811.C5	MICRO.1811.C5_535	protein tyrosine phosphatase-like [Solanum tuberosum]	ABB87109	29.4	protein.postranslational modification	PGSC0003DMB000000324	Pot_ch11	95.2	530475	531072	Protein tyrosine phosphatase	mRNA	Cufflinks
1456	MICRO.6956.C2	MICRO.6956.C2_276	NA	NA	35.2	not assigned.unknown	PGSC0003DMB000000589	Pot_ch12	100	208316	208010	Conserved gene of unknown function	mRNA	Cufflinks
1457	cSTS15E8TH	cSTS15E8TH_812	NA	NA	35.2	not assigned.unknown	PGSC0003DMB000000315	Pot_ch06	94.05	423397	422750	Ethylene-responsive transcription factor	mRNA	Cufflinks
1458	MICRO.6402.C1	MICRO.6402.C1_699	ribosomal protein PETRP-like [Solanum tuberosum]	ABB29954	29.2.2	protein.synthesis.misc ribosomal protein	PGSC0003DMB000000087	Pot_ch06	99.58	1420640	1420874	Ribosomal protein	mRNA	Cufflinks
1459	MICRO.3180.C2	MICRO.3180.C2_1138	hypothetical protein OsI_003994 [Oryza sativa (indica cultivar-group)]	EAY76147	35.2	not assigned.unknown	PGSC0003DMB000000034	Pot_ch12	99.75	1189453	1190673	Conserved gene of unknown function	mRNA	Cufflinks
1461	SDBN002E06u.scf	SDBN002E06u.scf_406	NA	NA	35.2	not assigned.unknown	PGSC0003DMB000000328	Pot_ch05	90.57	546899	546604	Conserved gene of unknown function	mRNA	Cufflinks
1462	MICRO.2286.C24	MICRO.2286.C24_866	NA	NA	35.2	not assigned.unknown	PGSC0003DMB000000151	Pot_ch12	94.05	107928	107427	--	--	--
1463	POAE242TP	POAE242TP_939	hypothetical protein MtrDRAFT_AC138130g11v2 [Medicago truncatula]	ABE80919	28.1	DNA.synthesis/chromatin structure	PGSC0003DMB000000277	Pot_ch01	92.23	35342	34369	Conserved gene of unknown function	mRNA	Cufflinks
1464	BF_TUBSXXXX_0012B03_T3M.SCF	BF_TUBSXXXX_0012B03_T3M.SCF_304	NA	NA	35.2	not assigned.unknown	PGSC0003DMB000000530	Pot_ch08	94.76	328207	328415	--	--	--
1466	BF_TUBSXXXX_0020C06_T3M.SCF	BF_TUBSXXXX_0020C06_T3M.SCF_96	NA	NA	35.2	not assigned.unknown	PGSC0003DMB101000128	Pot_ch06	92.68	1431985	1431904	--	--	--
1467	MICRO.13886.C1	MICRO.13886.C1_590	Protein kinase; S-locus glycoprotein; Curculin-like (mannose-binding) lectin; Apple-like [Medicago truncatula]	ABD32350	30.2.24	signalling.receptor kinases.S-locus glycoprotein like	PGSC0003DMB102000083	Pot_ch02	100	1711809	1712026	S-locus-specific glycoprotein S6	mRNA	Cufflinks
1468	SDBN006M18u.scf	SDBN006M18u.scf_769	ATP binding / ATP-dependent helicase/ helicase/ nucleic acid binding [Arabidopsis thaliana]	NP_187299	27.1.2	RNA.processing.RNA helicase	PGSC0003DMB000000001	Pot_ch01	99.11	3666619	3666956	DEAD-box ATP-dependent RNA helicase 40	mRNA	Cufflinks
1470	MICRO.3602.C1	MICRO.3602.C1_1818	RNA binding [Arabidopsis thaliana]	NP_177376	35.1.12	not assigned.no ontology.pumilio/Puf RNA-binding domain-containing protein	PGSC0003DMB000000040	Pot_ch03	98.5	476096	475631	Protein C14orf21	mRNA	Cufflinks
1471	MICRO.9324.C1	MICRO.9324.C1_593	monodehydroascorbate reductase [Brassica oleracea]	BAD14933	21.02.1	redox.ascorbate and glutathione.ascorbate	PGSC0003DMB000000048	Pot_ch08	99.32	1651885	1651442	Monodehydroascorbate reductase	mRNA	Cufflinks
1472	ACDA04865F05.T3m.scf	ACDA04865F05.T3m.scf_96	NA	NA	35.2	not assigned.unknown	No Significant Hit	#N/A	NA	NA	NA	--	--	--
1473	MICRO.43.C2	MICRO.43.C2_1316	S-adenosylmethionine synthase [Nicotiana tabacum]	AAQ14854	13.1.3.4	amino acid metabolism.synthesis.aspartate family.methionine	PGSC0003DMB000000008	Pot_ch10	99.57	2143230	2144611	S-adenosylmethionine synthetase	mRNA	Cufflinks
1474	MICRO.18131.C2	MICRO.18131.C2_305	NA	NA	35.2	not assigned.unknown	PGSC0003DMB101000381	Pot_ch04	96.22	238725	238488	Isoform 2 of Acyl-CoA-binding domain-containing protein 3	mRNA	Cufflinks
1476	MICRO.13809.C1	MICRO.13809.C1_452	inositol or phosphatidylinositol kinase/ phosphotransferase, alcohol group as acceptor [Arabidopsis thaliana]	NP_565307	35.2	not assigned.unknown	PGSC0003DMB000000431	SL2.10ch04	99.43	359239	358716	Inositol or phosphatidylinositol kinase	mRNA	Cufflinks
1477	MICRO.3522.C2	MICRO.3522.C2_245	putative DNA/RNA binding protein [Solanum tuberosum]	CAA57772	35.2	not assigned.unknown	PGSC0003DMB000000246	Pot_ch06	97.46	280976	280393	DNA/RNA binding protein	mRNA	Cufflinks
1478	cSTB41F2TH	cSTB41F2TH_363	NA	NA	35.2	not assigned.unknown	PGSC0003DMB000001042	#N/A	93.3	14684	14255	--	--	--
1479	BF_TUBSXXXX_0006F12_T3M.SCF	BF_TUBSXXXX_0006F12_T3M.SCF_157	NA	NA	35.2	not assigned.unknown	PGSC0003DMB000006778	#N/A	95.58	180	1	--	--	--
1480	bf_suspxxxx_0047b11.t7m.scf	bf_suspxxxx_0047b11.t7m.scf_523	NA	NA	35.2	not assigned.unknown	Not Unique	#N/A	95.93	NA	NA	--	--	--
1481	POAE866TP	POAE866TP_838	hydrolase/ protein serine/threonine phosphatase [Arabidopsis thaliana]	NP_188686	26.13	misc.acid and other phosphatases	PGSC0003DMB000000076	Pot_ch07	99	1962638	1963235	Purple acid phosphatase 18	mRNA	Cufflinks
1482	MICRO.3403.C4	MICRO.3403.C4_21	xyloglucan endotransglucosylase-hydrolase XTH6 [Lycopersicon esculentum]	AAS46242	10.7	cell wall.modification	PGSC0003DMB000000101	Pot_ch11	97.73	513003	513749	Xyloglucan endotransglucosylase-hydrolase XTH6	mRNA	Cufflinks
1483	bf_arrayxxx_0012c04.t3m.scf	bf_arrayxxx_0012c04.t3m.scf_45	NA	NA	35.2	not assigned.unknown	No Significant Hit	#N/A	NA	NA	NA	--	--	--
1484	MICRO.15866.C1	MICRO.15866.C1_899	unknown protein [Arabidopsis thaliana]	AAC27849	35.2	not assigned.unknown	PGSC0003DMB000000577	Pot_ch04	100	174288	175260	Conserved gene of unknown function	mRNA	Cufflinks
1485	MICRO.12957.C1	MICRO.12957.C1_903	NA	NA	35.2	not assigned.unknown	PGSC0003DMB000000048	Pot_ch08	99.24	2026122	2027174	A_IG005I10.23 protein	mRNA	Cufflinks
1486	MICRO.5055.C1	MICRO.5055.C1_406	NA	NA	35.2	not assigned.unknown	PGSC0003DMB000000504	Pot_ch06	96.83	307990	307454	Calmodulin binding protein	mRNA	Cufflinks
1487	MICRO.1937.C2	MICRO.1937.C2_530	acidic ribosomal protein P1a-like [Solanum tuberosum]	ABB29934	29.2.2	protein.synthesis.misc ribosomal protein	PGSC0003DMB000000105	Pot_ch01	100	1403453	1403206	Acidic ribosomal protein P1a	mRNA	Cufflinks
1488	MICRO.14944.C1	MICRO.14944.C1_830	pyruvate kinase [Arabidopsis thaliana]	NP_190485	4.13	glycolysis.PK	PGSC0003DMB000000315	Pot_ch06	99.6	340543	341043	Pyruvate kinase family protein	mRNA	Cufflinks
1489	MICRO.11674.C2	MICRO.11674.C2_441	receptor protein kinase PERK1-like protein [Oryza sativa (japonica cultivar-group)]	BAD01244	30.2.21	signalling.receptor kinases.lysine motif	PGSC0003DMB102000099	Pot_ch02	100	881399	880856	Receptor protein kinase	mRNA	Cufflinks
1490	MICRO.13459.C1	MICRO.13459.C1_741	NA	NA	35.2	not assigned.unknown	PGSC0003DMB000000167	Pot_ch10	98.61	365494	364926	--	--	--
1491	MICRO.16518.C1	MICRO.16518.C1_689	hypothetical protein ZeamMp129 [Zea mays subsp. mays]	YP_588382	29.2.1.1	protein.synthesis.chloroplast/mito - plastid ribosomal protein.plastid	PGSC0003DMB101000031	Pot_ch01	100	1060132	1059617	Photosystem Q(B) protein	mRNA	GLEAN
1492	cSTA29J7TH	cSTA29J7TH_376	TPR repeat [Medicago truncatula]	ABE77904	35.1.5	not assigned.no ontology.pentatricopeptide (PPR) repeat-containing protein	PGSC0003DMB000000215	Pot_ch06	97.79	820225	820495	Eukaryotic translation initiation factor 3 subunit	mRNA	Cufflinks
1493	MICRO.358.C4	MICRO.358.C4_1724	hypothetical protein OsJ_017612 [Oryza sativa (japonica cultivar-group)]	EAZ34129	30.3	signalling.calcium	PGSC0003DMB000000541	Pot_ch01	97.53	79361	77907	Pathogen-induced calmodulin-binding protein	mRNA	GLEAN
1494	MICRO.8447.C1	MICRO.8447.C1_532	60S ribosomal protein L44	Q96499	29.2.2	protein.synthesis.misc ribosomal protein	PGSC0003DMB000000211	Pot_ch11	99.53	854774	854562	Ribosomal protein L41	mRNA	GLEAN
1495	MICRO.9526.C1	MICRO.9526.C1_812	3,4-Dihydroxy-2-butanone 4-phosphate synthase; GTP cyclohydrolase II [Medicago truncatula]	ABO80198	18	Co-factor and vitamine metabolism	PGSC0003DMB000000433	Pot_ch11	98.28	338395	338800	GTP cyclohydrolase II	mRNA	Cufflinks
1496	cSTS21P14TH	cSTS21P14TH_170	NA	NA	26.22	misc.short chain dehydrogenase/reductase (SDR)	PGSC0003DMB000000413	Pot_ch07	100	144291	144202	Short-chain alcohol dehydrogenase	mRNA	Cufflinks
1497	MICRO.5651.C1	MICRO.5651.C1_1648	unknown protein [Arabidopsis thaliana]	NP_566323	35.1	not assigned.no ontology	PGSC0003DMB000000262	Pot_ch07	99.34	734312	735064	GTPase activator protein	mRNA	Cufflinks
1499	MICRO.551.C2	MICRO.551.C2_1987	unknown protein [Arabidopsis thaliana]	NP_196958	27.3.30	RNA.regulation of transcription.Trihelix, Triple-Helix transcription factor family	PGSC0003DMB000000024	Pot_ch12	99.92	1740920	1739611	DNA binding protein	mRNA	Cufflinks
1500	MICRO.7471.C1	MICRO.7471.C1_720	GTP binding / translation elongation factor [Arabidopsis thaliana]	NP_568289	29.2.4	protein.synthesis.elongation	PGSC0003DMB000000142	Pot_ch03	99.66	361558	362137	GTP-binding protein typa/bipa	mRNA	Cufflinks
1501	MICRO.1670.C1	MICRO.1670.C1_526	hypothetical protein OsI_027023 [Oryza sativa (indica cultivar-group)]	EAZ05791	35.2	not assigned.unknown	PGSC0003DMB000000229	Pot_ch09	99.19	447321	446950	DNA binding protein	mRNA	Cufflinks
1502	bf_ivrootxx_0047e06.t3m.scf	bf_ivrootxx_0047e06.t3m.scf_605	inorganic phosphate transporter [Lycopersicon esculentum]	AAB82147	34.7	transport.phosphate	PGSC0003DMB000000214	Pot_ch03	96.74	609763	609095	PT2	mRNA	Cufflinks
1503	STDB002A22u.scf	STDB002A22u.scf_241	NA	NA	26.01	misc.misc2	PGSC0003DMB000000303	Pot_ch08	92.14	742052	741736	Auxin-induced protein 5NG4	mRNA	Cufflinks
1504	POAC080TP	POAC080TP_891	unnamed protein product [Arabidopsis thaliana]	BAB01793	31.1	cell.organisation	PGSC0003DMB000000033	Pot_ch05	94.34	1684263	1684792	Ankyrin repeat-containing protein	mRNA	Cufflinks
1505	cSTB2J20TH	cSTB2J20TH_462	putative phosphate/phosphoenolpyruvate translocator [Arabidopsis thaliana]	AAM61391	34.8	transport.metabolite transporters at the envelope membrane	PGSC0003DMB000000004	Pot_ch02	98.03	3074532	3074330	Triose phosphate/phosphate translocator, non-green plastid, chloroplast	mRNA	Cufflinks
1506	POACV38TP	POACV38TP_17	unknown [Arabidopsis thaliana]	AAM64947	35.2	not assigned.unknown	PGSC0003DMB000000098	Pot_ch01	97.39	1416008	1416390	Transferase, transferring glycosyl groups	mRNA	GLEAN
1507	MICRO.4398.C1	MICRO.4398.C1_9	ORF; able to induce HR-like lesions [Nicotiana tabacum]	AAC49975	35.1	not assigned.no ontology	PGSC0003DMB000000214	Pot_ch03	96.26	556658	557031	Nicotiana tabacum ORF	mRNA	Cufflinks
1508	cSTB34P8TH	cSTB34P8TH_268	carnitine/acylcarnitine translocase-like protein [Arabidopsis thaliana]	BAB08924	34.9	transport.metabolite transporters at the mitochondrial membrane	PGSC0003DMB000000129	Pot_ch10	97.45	126887	126692	Mitochondrial carrier protein	mRNA	Cufflinks
1509	MICRO.7236.C1	MICRO.7236.C1_1485	unknown protein [Arabidopsis thaliana]	NP_566021	35.2	not assigned.unknown	PGSC0003DMB000000173	Pot_ch01	98.7	997915	998299	Fgenesh protein 89	mRNA	Cufflinks
1510	MICRO.1956.C1	MICRO.1956.C1_430	NA	NA	35.2	not assigned.unknown	PGSC0003DMB000000004	Pot_ch02	99.61	1644942	1644437	Ubiquitin-protein ligase	mRNA	Cufflinks
1511	cSTB45F20TH	cSTB45F20TH_78	potyviral helper component protease-interacting protein 1 [Solanum tuberosum subsp. andigena]	CAD45374	29.5.11.04.02	protein.degradation.ubiquitin.E3.RING	PGSC0003DMB000000069	Pot_ch05	97.68	1512169	1512427	Potyviral helper component protease-interacting protein 1	mRNA	Cufflinks
1512	MICRO.182.C5	MICRO.182.C5_569	putative 4-coumarate:coenzyme A ligase [Oryza sativa (japonica cultivar-group)]	BAD82768	27.3.35	RNA.regulation of transcription.bZIP transcription factor family	PGSC0003DMB000000214	Pot_ch03	94.15	233179	232864	Protoporphyrinogen oxidase, mitochondrial	mRNA	Cufflinks
1513	MICRO.17630.C1	MICRO.17630.C1_61	putative germin [Castanea sativa]	AAL15887	20.2.99	stress.abiotic.unspecified	PGSC0003DMB000000277	Pot_ch01	92.76	21479	21988	Germin 12	mRNA	Cufflinks
1514	MICRO.11382.C1	MICRO.11382.C1_971	unknown protein [Arabidopsis thaliana]	NP_195689	35.2	not assigned.unknown	PGSC0003DMB000000185	Pot_ch04	99.63	1109148	1108344	Leucine zipper protein	mRNA	Cufflinks
1515	MICRO.1329.C3	MICRO.1329.C3_357	similar to aquaporin [Solanum lycopersicum]	BAD95790	34.19.2	transport.Major Intrinsic Proteins.TIP	PGSC0003DMB000000091	Pot_ch06	95.93	216219	215953	Tonoplast intrinsic protein	mRNA	Cufflinks
1516	cSTA1D11TH	cSTA1D11TH_413	unknown protein [Arabidopsis thaliana]	NP_200022	28.1	DNA.synthesis/chromatin structure	PGSC0003DMB000000039	Pot_ch03	99.18	1106481	1105995	ATP binding protein	mRNA	Cufflinks
1518	MICRO.14666.C1	MICRO.14666.C1_1862	ATP binding / DNA binding / damaged DNA binding [Arabidopsis thaliana]	NP_850630	28.2	DNA.repair	PGSC0003DMB000000022	Pot_ch07	98.56	904227	903810	DNA mismatch repair protein MSH6-2	mRNA	Cufflinks
1519	MICRO.331.C154	MICRO.331.C154_493	NA	NA	35.2	not assigned.unknown	PGSC0003DMB102000099	Pot_ch02	95.73	214484	214204	Pectinesterase	mRNA	Cufflinks
1520	bf_cswbxxxx_0058b05.t3m.scf	bf_cswbxxxx_0058b05.t3m.scf_448	catalytic [Arabidopsis thaliana]	NP_568259	16.1.1	secondary metabolism.isoprenoids.non-mevalonate pathway	No Significant Hit	#N/A	NA	NA	NA	--	--	--
1521	bf_suspxxxx_0064f09.t3m.scf	bf_suspxxxx_0064f09.t3m.scf_765	NA	NA	35.2	not assigned.unknown	Not Unique	#N/A	99.12	NA	NA	--	--	--
1522	MICRO.6802.C2	MICRO.6802.C2_736	hypothetical protein MtrDRAFT_AC148995g28v2 [Medicago truncatula]	ABD32814	35.2	not assigned.unknown	PGSC0003DMB000000017	Pot_ch11	97.87	313057	311508	Conserved gene of unknown function	mRNA	Cufflinks
1523	bf_mxlfxxxx_0026a06.t3m.scf	bf_mxlfxxxx_0026a06.t3m.scf_563	NA	NA	35.2	not assigned.unknown	PGSC0003DMB000000417	Pot_ch09	95.52	174605	174205	--	--	--
1524	MICRO.16833.C1	MICRO.16833.C1_330	NA	NA	35.2	not assigned.unknown	PGSC0003DMB000000102	Pot_ch07	99.2	795839	796215	Trehalose synthase	mRNA	Cufflinks
1525	MICRO.13694.C1	MICRO.13694.C1_588	DNA binding / protein binding / zinc ion binding [Arabidopsis thaliana]	NP_851007	27.3.67	RNA.regulation of transcription.putative DNA-binding protein	PGSC0003DMB000000076	Pot_ch07	99	1596034	1596434	Lipopolysaccharide-binding protein	mRNA	Cufflinks
1526	MICRO.12094.C1	MICRO.12094.C1_1111	hypothetical protein OsI_031240 [Oryza sativa (indica cultivar-group)]	EAZ10008	28.2	DNA.repair	PGSC0003DMB000000555	Pot_ch01	93.65	211378	211771	Myb transcription factor	mRNA	Cufflinks
1535	MICRO.1930.C2	MICRO.1930.C2_75	malonyl-CoA:ACP transacylase [Perilla frutescens]	AAG43518	11.1.02	lipid metabolism.FA synthesis and FA elongation.Acetyl CoA Carboxylation	PGSC0003DMB000000098	Pot_ch01	98.67	523913	524213	Acyl-carrier-protein S-malonyltransferase/ transferase	mRNA	Cufflinks
1536	027A04AF.esd	027A04AF.esd_633	hypothetical protein [Neurospora crassa OR74A]	XP_963114	23.2	nucleotide metabolism.degradation	No Significant Hit	#N/A	NA	NA	NA	--	--	--
1537	cSTS13N13TH	cSTS13N13TH_665	unknown protein [Arabidopsis thaliana]	NP_188473	35.2	not assigned.unknown	PGSC0003DMB000000093	Pot_ch03	98.85	710502	710242	Conserved gene of unknown function	mRNA	Cufflinks
1538	cSTD9O1TH	cSTD9O1TH_402	NA	NA	35.2	not assigned.unknown	PGSC0003DMB000000068	Pot_ch01	97.13	324586	324275	Glutamate dehydrogenase	mRNA	Cufflinks
1539	MICRO.7450.C1	MICRO.7450.C1_142	putative nuclear transport factor 2 [Brassica rapa]	ABL97965	29.3.1	protein.targeting.nucleus	PGSC0003DMB000000528	Pot_ch02	100	320162	319816	Nuclear transport factor	mRNA	Cufflinks
1540	MICRO.14165.C1	MICRO.14165.C1_858	auxin transport protein [Arabidopsis thaliana]	AAD52696	17.2.2	hormone metabolism.auxin.signal transduction	PGSC0003DMB000000227	Pot_ch06	98.3	699123	698771	Auxin efflux carrier component	mRNA	GLEAN
1541	SSBT004F08x.scf	SSBT004F08x.scf_45	NA	NA	29.2.2	protein.synthesis.misc ribosomal protein	No Significant Hit	#N/A	NA	NA	NA	--	--	--
1542	cSTA17E22TH	cSTA17E22TH_476	calmodulin binding / triacylglycerol lipase [Arabidopsis thaliana]	NP_190474	20.2.1	stress.abiotic.heat	PGSC0003DMB102000010	Pot_ch01	100	1414538	1414923	Calmodulin-binding heat-shock protein	mRNA	Cufflinks
1543	MICRO.5841.C1	MICRO.5841.C1_1230	ubiquitin-protein ligase/ zinc ion binding [Arabidopsis thaliana]	NP_191589	29.5.11.04.02	protein.degradation.ubiquitin.E3.RING	PGSC0003DMB000000095	Pot_ch01	99.88	1310313	1311130	RING finger protein	mRNA	Cufflinks
1544	MICRO.9647.C1	MICRO.9647.C1_1347	TMV induced protein 1-2 [Capsicum annuum]	AAO49266	35.2	not assigned.unknown	PGSC0003DMB000001032	SL2.10ch02	99.01	22831	22223	Glycosyltransferase sugar-binding region containing DXD motif	mRNA	Cufflinks
1545	MICRO.11991.C1	MICRO.11991.C1_693	HEAT [Medicago truncatula]	ABO80693	35.2	not assigned.unknown	PGSC0003DMB101000042	Pot_ch05	99.4	690666	690831	VAC14 family protein	mRNA	Cufflinks
1546	SDBN006K12u.scf	SDBN006K12u.scf_660	Os04g0492300 [Oryza sativa (japonica cultivar-group)]	NP_001053175	27.2	RNA.transcription	PGSC0003DMB000000529	SL2.10ch11	99.03	257479	257275	DNA-directed RNA polymerase	mRNA	Cufflinks
1547	MICRO.17743.C1	MICRO.17743.C1_253	NA	NA	35.2	not assigned.unknown	PGSC0003DMB000000482	Pot_ch03	96.56	200987	201451	Conserved gene of unknown function	mRNA	GLEAN
1548	bf_swstxxxx_0017h07.t3m.scf	bf_swstxxxx_0017h07.t3m.scf_154	Os11g0708400 [Oryza sativa (japonica cultivar-group)]	NP_001068562	26.28	misc.GDSL-motif lipase	PGSC0003DMB000000005	Pot_ch06	95.44	3289467	3289235	Isoamyl acetate-hydrolyzing esterase	mRNA	Cufflinks
1549	MICRO.7801.C1	MICRO.7801.C1_1310	amino acid transporter [Solanum tuberosum]	CAA70968	34.3	transport.amino acids	PGSC0003DMB000000034	Pot_ch12	100	2637596	2637009	Amino acid transporter	mRNA	Cufflinks
1550	MICRO.16369.C1	MICRO.16369.C1_630	unknown protein [Arabidopsis thaliana]	NP_565718	35.2	not assigned.unknown	PGSC0003DMB000000003	Pot_ch05	99.14	4113085	4113551	Conserved gene of unknown function	mRNA	Cufflinks
1551	MICRO.9846.C1	MICRO.9846.C1_561	unknown [Brassica rapa]	ABB97039	30.5	signalling.G-proteins	PGSC0003DMB101000128	Pot_ch06	99.72	1095970	1096323	Ran binding protein	mRNA	Cufflinks
1552	MICRO.2286.C68	MICRO.2286.C68_931	NA	NA	35.2	not assigned.unknown	PGSC0003DMB000000258	SL2.10ch08	NA	NA	NA	--	--	--
1554	MICRO.1678.C1	MICRO.1678.C1_974	OSJNBb0103I08.7 [Oryza sativa (japonica cultivar-group)]	CAE04267	35.1	not assigned.no ontology	PGSC0003DMB102000010	Pot_ch01	98.22	3193655	3193263	Cysteine-type endopeptidase/ ubiquitin thiolesterase	mRNA	Cufflinks
1555	TBSK04942FD10.t3m.scf	TBSK04942FD10.t3m.scf_56	NA	NA	29.5.11.02	protein.degradation.ubiquitin.E1	PGSC0003DMB000000127	Pot_ch03	96.67	1216016	1215897	Ubiquitin activating enzyme	mRNA	Cufflinks
1556	MICRO.13412.C1	MICRO.13412.C1_735	RabGAP/TBC [Medicago truncatula]	ABE88406	30.5	signalling.G-proteins	PGSC0003DMB000000758	Pot_ch06	99.75	65885	66683	GTPase activating	mRNA	Cufflinks
1557	bf_suspxxxx_0003c01.t3m.scf	bf_suspxxxx_0003c01.t3m.scf_470	NA	NA	35.2	not assigned.unknown	PGSC0003DMB000000611	SL2.10ch10	93.38	16564	16100	--	--	--
1558	BF_LBCHXXXX_0022D08_T3M.SCF	BF_LBCHXXXX_0022D08_T3M.SCF_248	NA	NA	35.2	not assigned.unknown	No Significant Hit	#N/A	NA	NA	NA	--	--	--
1559	MICRO.2286.C20	MICRO.2286.C20_841	NA	NA	35.2	not assigned.unknown	PGSC0003DMB102000012	Pot_ch10	98.83	474416	475270	Gene of unknown function	mRNA	GLEAN
1560	MICRO.10068.C1	MICRO.10068.C1_682	unknown protein [Arabidopsis thaliana]	NP_173123	29.2.1.1	protein.synthesis.chloroplast/mito - plastid ribosomal protein.plastid	PGSC0003DMB000000114	Pot_ch12	98.37	64359	63623	Conserved gene of unknown function	mRNA	Cufflinks
1561	STMHS49TV	STMHS49TV_534	NA	NA	35.2	not assigned.unknown	PGSC0003DMB000000313	Pot_ch07	100	692970	692612	Transferase, transferring glycosyl groups	mRNA	Cufflinks
1562	MICRO.3447.C1	MICRO.3447.C1_592	NA	NA	35.2	not assigned.unknown	PGSC0003DMB000000283	Pot_ch12	98.48	620511	620838	Ubiquitin conjugating enzyme	mRNA	Cufflinks
1563	MICRO.18004.C1	MICRO.18004.C1_638	ATP binding / DNA binding / DNA-dependent ATPase/ nucleoside-triphosphatase/ nucleotide binding [Arabidopsis thaliana]	NP_565198	28.2	DNA.repair	PGSC0003DMB000000076	Pot_ch07	93.42	394279	394672	Replicase	mRNA	GLEAN
1564	bf_stolxxxx_0049g02.t7m.scf	bf_stolxxxx_0049g02.t7m.scf_415	unknown protein [Arabidopsis thaliana]	NP_200437	35.2	not assigned.unknown	PGSC0003DMB000000149	Pot_ch10	93.45	710015	710485	Regulator of ribonuclease activity A	mRNA	Cufflinks
1565	MICRO.3750.C1	MICRO.3750.C1_1579	Pm27 [Prunus mume]	BAE48661	35.2	not assigned.unknown	PGSC0003DMB000000105	Pot_ch01	99.73	1667599	1666502	Pm27	mRNA	Cufflinks
1566	STMEI29TV	STMEI29TV_609	NA	NA	35.2	not assigned.unknown	PGSC0003DMB000000004	Pot_ch02	100	3255324	3254961	Microtubule-associated protein futsch	mRNA	Cufflinks
1567	bf_arrayxxx_0095h06.t3m.scf	bf_arrayxxx_0095h06.t3m.scf_229	NA	NA	35.2	not assigned.unknown	No Significant Hit	#N/A	NA	NA	NA	--	--	--
1568	MICRO.8918.C3	MICRO.8918.C3_486	pathogenesis-related protein PR-1 precursor [Capsicum annuum]	AAK30143	20.1.07	stress.biotic.PR-proteins	PGSC0003DMB000000682	Pot_ch01	97.95	141469	142102	PR1 protein	mRNA	Cufflinks
1569	MICRO.11471.C1	MICRO.11471.C1_626	putative RNA-dependent RNA polymerase RdRP2 [Nicotiana benthamiana]	AAU21243	27.2	RNA.transcription	PGSC0003DMB000000062	Pot_ch03	99.8	580154	579666	RNA-dependent RNA polymerase RdRP2	mRNA	Cufflinks
1570	bf_cswbxxxx_0020g10.t3m.scf	bf_cswbxxxx_0020g10.t3m.scf_118	NA	NA	35.2	not assigned.unknown	PGSC0003DMB000000155	Pot_ch12	96.48	1291788	1291590	--	--	--
1571	BF_TUBSXXXX_0041E12_T3M.SCF	BF_TUBSXXXX_0041E12_T3M.SCF_307	NA	NA	35.2	not assigned.unknown	PGSC0003DMB000000095	Pot_ch01	97.52	986505	986664	--	--	--
1572	MICRO.1756.C1	MICRO.1756.C1_943	signal transducer [Arabidopsis thaliana]	NP_568079	35.2	not assigned.unknown	PGSC0003DMB000000152	Pot_ch11	99.44	652966	653503	Signal transducer	mRNA	Cufflinks
1573	STMIT87TV	STMIT87TV_413	cyclophilin [Solanum sogarandinum]	ABK34279	31.3	cell.cycle	PGSC0003DMB000000290	Pot_ch01	93.14	379249	379684	Peptidyl-prolyl cis-trans isomerase	mRNA	Cufflinks
1574	MICRO.1535.C1	MICRO.1535.C1_1548	binding [Arabidopsis thaliana]	NP_199708	34.9	transport.metabolite transporters at the mitochondrial membrane	PGSC0003DMB000000035	Pot_ch01	93.34	1256808	1256218	Mitochondrial deoxynucleotide carrier	mRNA	Cufflinks
1575	bf_mxlfxxxx_0072g05.t3m.scf	bf_mxlfxxxx_0072g05.t3m.scf_1	blight resistance protein RGA3 [Solanum bulbocastanum]	AAR29071	35.2	not assigned.unknown	Not Unique	#N/A	92.1	NA	NA	NBS-LRR resistance protein	mRNA	Cufflinks
1576	MICRO.3738.C1	MICRO.3738.C1_1556	phosphoribosylanthranilate transferase	AAB02913	13.1.6.5	amino acid metabolism.synthesis.aromatic aa.tryptophan	PGSC0003DMB000000087	Pot_ch06	98.7	1706748	1706443	Anthranilate phosphoribosyltransferase	mRNA	Cufflinks
1577	bf_arrayxxx_0085e03.t7m.scf	bf_arrayxxx_0085e03.t7m.scf_153	NA	NA	35.2	not assigned.unknown	PGSC0003DMB000000071	Pot_ch09	92.73	570574	570681	Bipolar kinesin KRP-130	mRNA	Cufflinks
1578	bf_mxlfxxxx_0031a09.t3m.scf	bf_mxlfxxxx_0031a09.t3m.scf_275	Os03g0232900 [Oryza sativa (japonica cultivar-group)]	NP_001049471	35.2	not assigned.unknown	PGSC0003DMB000000441	Pot_ch02	98.81	332088	331754	Conserved gene of unknown function	mRNA	Cufflinks
1580	MICRO.12547.C1	MICRO.12547.C1_534	putative flavanone 3-hydroxylase [Saussurea medusa]	AAM48133	16.8.3	secondary metabolism.flavonoids.dihydroflavonols	PGSC0003DMB000000150	Pot_ch06	99.21	730536	730284	1-aminocyclopropane-1-carboxylate oxidase	mRNA	Cufflinks
1581	MICRO.16419.C1	MICRO.16419.C1_742	Os03g0568500 [Oryza sativa (japonica cultivar-group)]	NP_001050510	35.2	not assigned.unknown	PGSC0003DMB000000149	Pot_ch10	99.21	187954	187575	Transmembrane protein 14	mRNA	Cufflinks
1582	MICRO.9304.C1	MICRO.9304.C1_704	protein kinase like protein [Arabidopsis thaliana]	BAF00962	29.4.1.56	protein.postranslational modification.kinase.receptor like cytoplasmatic kinase VI	PGSC0003DMB000000085	Pot_ch02	98.48	301437	301109	Protein kinase	mRNA	Cufflinks
1583	MICRO.16964.C1	MICRO.16964.C1_554	NA	NA	35.2	not assigned.unknown	PGSC0003DMB000000069	Pot_ch05	95.62	1559086	1558653	--	--	--
1584	MICRO.1607.C3	MICRO.1607.C3_1009	quinone oxidoreductase-like protein [Arabidopsis thaliana]	CAC01711	26.07	misc.oxidases - copper, flavone etc.	PGSC0003DMB000000034	Pot_ch12	96.9	360109	359498	Allyl alcohol dehydrogenase	mRNA	Cufflinks
1585	STMIL93TV	STMIL93TV_509	kinesin heavy chain-like protein	AAB37756	35.2	not assigned.unknown	Not Unique	#N/A	95.15	NA	NA	--	--	--
1586	MICRO.425.C1	MICRO.425.C1_531	protein transporter [Arabidopsis thaliana]	NP_564138	31.4	cell. vesicle transport	PGSC0003DMB000000213	Pot_ch04	98.8	1078010	1078175	Protein transporter	mRNA	Cufflinks
1587	MICRO.9525.C2	MICRO.9525.C2_397	hydrogen-transporting ATP synthase, rotational mechanism / hydrogen-transporting ATPase, rotational mechanism [Arabidopsis thaliana]	NP_175576	9.9	mitochondrial electron transport / ATP synthesis.F1-ATPase	PGSC0003DMB000000376	Pot_ch12	100	354800	354612	ATP synthase epsilon chain, mitochondrial	mRNA	Cufflinks
1588	bf_ivrootxx_0016g12.t3m.scf	bf_ivrootxx_0016g12.t3m.scf_334	cytochrome P450 [Pyrus communis]	AAL66194	26.1	misc.cytochrome P450	PGSC0003DMB000000604	Pot_ch12	96.64	198274	198745	Cytochrome P450	mRNA	Cufflinks
1589	MICRO.3588.C1	MICRO.3588.C1_628	plastidic cysteine synthase 1 [Solanum tuberosum]	BAB20862	13.1.5.3.01	amino acid metabolism.synthesis.serine-glycine-cysteine group.cysteine.OASTL	PGSC0003DMB000000132	Pot_ch08	98.5	104127	103862	Cysteine synthase	mRNA	Cufflinks
1590	MICRO.10257.C2	MICRO.10257.C2_186	unknown protein [Arabidopsis thaliana]	NP_178391	35.1	not assigned.no ontology	PGSC0003DMB000000526	Pot_ch01	100	330806	330254	Mucin	mRNA	GLEAN
1591	bf_ivrootxx_0052D10.t3m.scf	bf_ivrootxx_0052D10.t3m.scf_326	oxidoreductase, acting on paired donors, with incorporation or reduction of molecular oxygen, 2-oxoglutarate as one donor, and incorporation of one atom each of oxygen into both donors [Arabidopsis thaliana]	NP_175688	35.1	not assigned.no ontology	PGSC0003DMB000000078	Pot_ch12	98.46	322035	321646	2-oxoglutarate-dependent dioxygenase	mRNA	Cufflinks
1592	MICRO.15200.C1	MICRO.15200.C1_1249	unnamed protein product [Arabidopsis thaliana]	BAB09687	35.2	not assigned.unknown	PGSC0003DMB000000215	Pot_ch06	97.28	175342	175744	Conserved gene of unknown function	mRNA	Cufflinks
1593	MICRO.11838.C1	MICRO.11838.C1_707	60S ribosomal protein L13-1 (Cold-induced protein C24A)	P41128	29.2.2	protein.synthesis.misc ribosomal protein	No Significant Hit	#N/A	NA	NA	NA	--	--	--
1594	MICRO.6972.C1	MICRO.6972.C1_708	MLL [Hordeum vulgare subsp. vulgare]	AAV80392	23.5	nucleotide metabolism.deoxynucleotide metabolism	PGSC0003DMB101000060	Pot_ch01	97.27	774045	774264	MCT-1	mRNA	GLEAN
1595	BF_LBCHXXXX_0037C02_T3M.SCF	BF_LBCHXXXX_0037C02_T3M.SCF_337	NA	NA	35.2	not assigned.unknown	PGSC0003DMB101000130	Pot_ch09	97.04	540488	539881	--	--	--
1596	MICRO.17653.C1	MICRO.17653.C1_667	nucleotide binding [Arabidopsis thaliana]	NP_566111	35.2	not assigned.unknown	PGSC0003DMB000000298	Pot_ch09	94.18	152735	153214	DNA mismatch repair protein pms2	mRNA	Cufflinks
1597	STMIB32TV	STMIB32TV_509	cytochrome P450 monooxygenase CYP76E3 [Glycine max]	ABC68413	35.2	not assigned.unknown	PGSC0003DMB000000154	Pot_ch03	94.42	948721	948113	Cytochrome P450	mRNA	Cufflinks
1598	MICRO.5634.C2	MICRO.5634.C2_188	Putative MO25-like protein At5g47540	Q9FGK3	35.1	not assigned.no ontology	PGSC0003DMB000000148	Pot_ch11	98.53	460865	460663	Calcium-binding protein	mRNA	Cufflinks
1599	MICRO.17269.C1	MICRO.17269.C1_547	hypothetical protein OsJ_027119 [Oryza sativa (japonica cultivar-group)]	EAZ43636	35.2	not assigned.unknown	PGSC0003DMB000000101	Pot_ch11	98.54	1450506	1451120	WD-repeat protein	mRNA	Cufflinks
1600	MICRO.7327.C1	MICRO.7327.C1_789	THY-2; dihydrofolate reductase/ thymidylate synthase [Arabidopsis thaliana]	NP_195183	23.5	nucleotide metabolism.deoxynucleotide metabolism	PGSC0003DMB000000531	Pot_ch01	100	311321	311127	Bifunctional dihydrofolate reductase-thymidylate synthase	mRNA	Cufflinks
1601	MICRO.12020.C2	MICRO.12020.C2_1259	SWAP/Surp; Ubiquitin [Medicago truncatula]	ABE94283	29.5.11	protein.degradation.ubiquitin	PGSC0003DMB103000051	Pot_ch04	99.84	215934	217781	Spliceosome associated protein	mRNA	Cufflinks
1602	MICRO.10768.C1	MICRO.10768.C1_1462	hypothetical protein [Ipomoea trifida]	AAS79607	35.1	not assigned.no ontology	PGSC0003DMB000000101	Pot_ch11	98.72	1357200	1358214	Conserved gene of unknown function	mRNA	Cufflinks
1603	MICRO.5158.C2	MICRO.5158.C2_693	catalytic [Arabidopsis thaliana]	NP_190825	35.2	not assigned.unknown	PGSC0003DMB000000008	Pot_ch10	94.62	2846724	2846467	Valacyclovir hydrolase	mRNA	Cufflinks
1604	bf_swstxxxx_0039c03.t3m.scf	bf_swstxxxx_0039c03.t3m.scf_414	NA	NA	35.2	not assigned.unknown	PGSC0003DMB000000327	Pot_ch03	100	493078	492874	Colon cancer-associated protein Mic1-like containing protein	mRNA	Cufflinks
1605	MICRO.11980.C1	MICRO.11980.C1_946	GOS12 (GOLGI SNARE 12); SNARE binding [Arabidopsis thaliana]	NP_182045	31.4	cell. vesicle transport	PGSC0003DMB000000095	Pot_ch01	97.24	231603	231920	Golgi SNARE 12 protein	mRNA	Cufflinks
1606	MICRO.8947.C1	MICRO.8947.C1_680	CYP71D5v2 [Nicotiana tabacum]	ABC69402	26.1	misc.cytochrome P450	PGSC0003DMB000001530	#N/A	96.76	4005	4838	--	--	--
1607	MICRO.442.C1	MICRO.442.C1_1017	hypothetical protein OsI_009333 [Oryza sativa (indica cultivar-group)]	EAY88100	27.1.1	RNA.processing.splicing	PGSC0003DMB102000083	Pot_ch02	100	651081	651371	Splicing factor 3B subunit	mRNA	Cufflinks
1608	POACH10TV	POACH10TV_263	S-adenosyl-methionine-sterol-C- methyltransferase [Nicotiana tabacum]	AAB62808	17.3.01.02.02	hormone metabolism.brassinosteroid.synthesis-degradation.sterols.SMT2	PGSC0003DMB000000500	Pot_ch01	91.62	78222	77650	S-adenosyl-methionine-sterol-C-methyltransferase	mRNA	Cufflinks
1609	MICRO.2472.C1	MICRO.2472.C1_1802	Glycoside hydrolase, family 28 [Medicago truncatula]	ABE90955	10.6.3	cell wall.degradation.pectate lyases and polygalacturonases	PGSC0003DMB101000063	Pot_ch12	99.31	584386	583662	Polygalacturonase	mRNA	Cufflinks
1610	MICRO.3670.C2	MICRO.3670.C2_598	Prf interactor 30137 [Lycopersicon esculentum]	AAV80420	27.3.06	RNA.regulation of transcription.bHLH,Basic Helix-Loop-Helix family	PGSC0003DMB000000021	Pot_ch09	91.73	294551	294816	Prf interactor 30137	mRNA	Cufflinks
1611	BF_LBCHXXXX_0038F07_T3M.SCF	BF_LBCHXXXX_0038F07_T3M.SCF_226	NA	NA	35.1	not assigned.no ontology	No Significant Hit	#N/A	NA	NA	NA	--	--	--
1612	MICRO.12644.C1	MICRO.12644.C1_1077	NA	NA	35.2	not assigned.unknown	PGSC0003DMB000000444	Pot_ch01	98.94	159991	161114	Type-B response regulator	mRNA	Cufflinks
1619	MICRO.3626.C1	MICRO.3626.C1_1455	transcription factor [Arabidopsis thaliana]	NP_178023	27.3.65	RNA.regulation of transcription.Polycomb Group (PcG)	PGSC0003DMB000000415	Pot_ch02	99.76	291016	290601	Transcription factor	mRNA	Cufflinks
1620	bf_arrayxxx_0017g06.t7m.scf	bf_arrayxxx_0017g06.t7m.scf_79	putative anthocyanidine rhamnosyl-transferase [Capsicum annuum]	AAM12787	16.8.1	secondary metabolism.flavonoids.anthocyanins	PGSC0003DMB000000152	Pot_ch11	97.79	136076	136571	Anthocyanidine rhamnosyl-transferase	mRNA	Cufflinks
1621	STMJM32TV	STMJM32TV_576	OSJNBb0017I01.21 [Oryza sativa (japonica cultivar-group)]	CAE05741	28.2	DNA.repair	PGSC0003DMB102000083	Pot_ch02	95.39	455925	455560	DNA mismatch repair protein muts2	mRNA	Cufflinks
1622	MICRO.4034.C1	MICRO.4034.C1_707	Phosphofructokinase, putative [Medicago truncatula]	ABE90419	4.04	glycolysis.PPFK	PGSC0003DMB000000034	Pot_ch12	97.93	960734	960974	Phosphofructokinase	mRNA	Cufflinks
1623	cSTA4D23TH	cSTA4D23TH_201	unknown protein [Arabidopsis thaliana]	AAM20148	35.2	not assigned.unknown	PGSC0003DMB000000154	Pot_ch03	99.12	71135	71247	Tripeptidyl peptidase II	mRNA	Cufflinks
1624	bf_cswbxxxx_0009c05.t3m.scf	bf_cswbxxxx_0009c05.t3m.scf_295	NA	NA	35.2	not assigned.unknown	Not Unique	#N/A	94.07	NA	NA	--	--	--
1625	TBSK01402FE10.t3m.scf	TBSK01402FE10.t3m.scf_421	NA	NA	35.2	not assigned.unknown	PGSC0003DMB000000913	Pot_ch04	96.67	14760	15177	Leucine-rich repeat family protein	mRNA	Cufflinks
1626	MICRO.13814.C1	MICRO.13814.C1_668	NA	NA	35.2	not assigned.unknown	PGSC0003DMB000000431	SL2.10ch04	99.72	435814	435089	UDP-glucose:protein transglucosylase	mRNA	Cufflinks
1627	MICRO.9780.C1	MICRO.9780.C1_1556	transcription factor APFI-like [Solanum tuberosum]	ABB86281	35.1	not assigned.no ontology	PGSC0003DMB000000085	Pot_ch02	95.71	1686381	1687068	Transcription factor APFI	mRNA	Cufflinks
1628	MICRO.553.C1	MICRO.553.C1_1447	Peptidase S1 and S6, chymotrypsin/Hap [Medicago truncatula]	ABE84843	29.5.05	protein.degradation.serine protease	PGSC0003DMB000000004	Pot_ch02	99.55	2919953	2919510	Serine-type peptidase	mRNA	Cufflinks
1629	MICRO.3637.C1	MICRO.3637.C1_565	Arginine/serine-rich splicing factor RSP41, putative [Solanum demissum]	ABI34327	27.1.1	RNA.processing.splicing	PGSC0003DMB000000017	Pot_ch11	97.22	3009617	3010185	Sas10/Utp3 family protein	mRNA	Cufflinks
1630	SDBN006J11u.scf	SDBN006J11u.scf_366	NA	NA	35.2	not assigned.unknown	PGSC0003DMB000000048	Pot_ch08	100	172356	171941	Conserved gene of unknown function	mRNA	Cufflinks
1631	MICRO.845.C1	MICRO.845.C1_132	Alpha-glucan phosphorylase, H isozyme (Starch phosphorylase H)	P32811	2.2.2.02	major CHO metabolism.degradation.starch.starch phosphorylase	PGSC0003DMB000000644	SL2.10ch09	100	78962	78804	Alpha-glucan phosphorylase, H isozyme	mRNA	Cufflinks
1632	cSTA12B7TH	cSTA12B7TH_234	NA	NA	35.2	not assigned.unknown	PGSC0003DMB000000039	Pot_ch03	97.83	201616	201479	Protein kinase (PK)	mRNA	Cufflinks
1633	MICRO.7659.C3	MICRO.7659.C3_708	pullulanase-like protein (starch debranching enzyme) [Arabidopsis thaliana]	AAO00771	2.1.2.04	major CHO metabolism.synthesis.starch.debranching	PGSC0003DMB000000365	Pot_ch11	100	455235	455511	Pullulanase	mRNA	Cufflinks
1634	MICRO.403.C3	MICRO.403.C3_624	methionine synthase [Solanum tuberosum]	AAF74983	13.1.3.4	amino acid metabolism.synthesis.aspartate family.methionine	PGSC0003DMB000000008	Pot_ch10	96.28	3443494	3442775	Methionine synthase	mRNA	Cufflinks
1635	MICRO.5359.C1	MICRO.5359.C1_740	hypothetical protein MtrDRAFT_AC126019g12v2 [Medicago truncatula]	ABE94556	35.2	not assigned.unknown	PGSC0003DMB000000133	Pot_ch11	96.84	278711	279023	F-box family protein	mRNA	Cufflinks
1636	MICRO.1081.C22	MICRO.1081.C22_534	NA	NA	1.03.12	PS.calvin cyle.PRK	PGSC0003DMB000000194	Pot_ch10	99.67	151138	151440	Gene of unknown function	mRNA	Cufflinks
1637	MICRO.12572.C1	MICRO.12572.C1_1603	nucleotide-sugar transporter/ sugar porter [Arabidopsis thaliana]	NP_569004	34.2	transporter.sugars	PGSC0003DMB101000204	Pot_ch05	98.99	354007	354499	UDP-N-acetylglucosamine transporter	mRNA	Cufflinks
1639	POCA474TV	POCA474TV_505	unknown protein [Arabidopsis thaliana]	NP_199542	35.2	not assigned.unknown	PGSC0003DMB000000292	Pot_ch08	92.62	462978	463126	EREBP-4	mRNA	Cufflinks
1640	POCCK08TP	POCCK08TP_839	unknown protein [Arabidopsis thaliana]	NP_567509	35.2	not assigned.unknown	PGSC0003DMB000000201	Pot_ch08	96.51	414692	414329	Growth regulator	mRNA	Cufflinks
1641	MICRO.14377.C1	MICRO.14377.C1_130	Zinc finger, RING-type [Medicago truncatula]	ABE90136	29.5.11.04.02	protein.degradation.ubiquitin.E3.RING	PGSC0003DMB000000363	Pot_ch01	100	162417	162122	RING zinc finger protein	mRNA	Cufflinks
1642	MICRO.9421.C2	MICRO.9421.C2_604	putative ribosomal protein [Capsicum annuum]	AAR83860	29.2.2	protein.synthesis.misc ribosomal protein	PGSC0003DMB000000131	Pot_ch11	97.31	913709	914078	Ribosomal protein	mRNA	Cufflinks
1643	bf_lbchxxxx_0055h05.t3m.scf	bf_lbchxxxx_0055h05.t3m.scf_407	NA	NA	35.2	not assigned.unknown	PGSC0003DMB000000072	Pot_ch05	97.12	2022246	2022689	--	--	--
1644	BF_LBCHXXXX_0018A12_T3M.SCF	BF_LBCHXXXX_0018A12_T3M.SCF_435	NA	NA	35.2	not assigned.unknown	No Significant Hit	#N/A	NA	NA	NA	--	--	--
1645	bf_mxlfxxxx_0020b10.t3m.scf	bf_mxlfxxxx_0020b10.t3m.scf_405	calcium-binding protein [Olea europaea]	AAF31152	30.3	signalling.calcium	PGSC0003DMB000000550	Pot_ch06	95.39	198789	198344	Calcium-binding allergen Ole e 8	mRNA	Cufflinks
1646	MICRO.8127.C1	MICRO.8127.C1_2478	GRAS6 [Solanum lycopersicum]	ABD72962	27.3.21	RNA.regulation of transcription.GRAS transcription factor family	PGSC0003DMB000000213	Pot_ch04	99.05	679630	677534	GRAS6	mRNA	Cufflinks
1647	MICRO.5934.C1	MICRO.5934.C1_125	unknown protein [Arabidopsis thaliana]	NP_195558	16.1.1	secondary metabolism.isoprenoids.non-mevalonate pathway	PGSC0003DMB000000021	Pot_ch09	98.52	2891801	2892205	Geranyl geranyl pyrophosphate synthase	mRNA	Cufflinks
1648	bf_mxflxxxx_0061f12.t3m.scf	bf_mxflxxxx_0061f12.t3m.scf_531	Transcriptional factor B3; Auxin response factor; Aux/IAA_ARF_dimerisation [Medicago truncatula]	ABE90964	17.2.3	hormone metabolism.auxin.induced-regulated-responsive-activated	PGSC0003DMB000000157	Pot_ch07	95.3	1374020	1374594	Chaperonin 21	mRNA	Cufflinks
1649	MICRO.3400.C1	MICRO.3400.C1_57	Skp1-like protein 1 [Petunia inflata]	ABB77426	29.5.11.04.03.01	protein.degradation.ubiquitin.E3.SCF.SKP	PGSC0003DMB000000290	Pot_ch01	99.18	786915	787157	Skp1	mRNA	Cufflinks
1650	MICRO.7635.C1	MICRO.7635.C1_735	oxidoreductase [Arabidopsis thaliana]	NP_198810	35.2	not assigned.unknown	PGSC0003DMB000000241	Pot_ch02	98.11	284179	284021	Oxidoreductase	mRNA	Cufflinks
1651	MICRO.8649.C2	MICRO.8649.C2_131	wound/stress protein [Lycopersicon esculentum]	AAU03363	35.1	not assigned.no ontology	PGSC0003DMB000000185	Pot_ch04	98.61	850552	849697	Elicitor-inducible protein EIG-J7	mRNA	Cufflinks
1652	MICRO.540.C1	MICRO.540.C1_857	SKIP5-like protein [Lycopersicon esculentum]	AAL05932	31.1	cell.organisation	PGSC0003DMB000000131	Pot_ch11	98.4	1098062	1097499	SKIP5	mRNA	Cufflinks
1653	MICRO.6095.C1	MICRO.6095.C1_1081	RNA binding [Arabidopsis thaliana]	NP_187924	35.1	not assigned.no ontology	PGSC0003DMB000000056	Pot_ch12	98.98	540726	540531	Ribosomal RNA small subunit methyltransferase B	mRNA	Cufflinks
1654	MICRO.17808.C1	MICRO.17808.C1_955	EMB2731 [Arabidopsis thaliana]	NP_568832	35.2	not assigned.unknown	PGSC0003DMB000000149	Pot_ch10	98.13	600026	600614	Neighbor of COX4	mRNA	Cufflinks
1656	MICRO.9034.C1	MICRO.9034.C1_505	putative protein [Arabidopsis thaliana]	CAB72173	16.4.1	secondary metabolism.N misc.alkaloid-like	PGSC0003DMB000000016	Pot_ch04	99.52	340145	340771	Strictosidine synthase	mRNA	Cufflinks
1657	MICRO.12500.C1	MICRO.12500.C1_1087	unknown protein [Arabidopsis thaliana]	NP_196860	35.1	not assigned.no ontology	PGSC0003DMB000000209	Pot_ch06	99.78	609424	609872	Conserved gene of unknown function	mRNA	Cufflinks
1658	MICRO.8248.C1	MICRO.8248.C1_691	Os02g0823800 [Oryza sativa (japonica cultivar-group)]	NP_001048571	35.2	not assigned.unknown	PGSC0003DMB000000091	Pot_ch06	100	230181	229880	CG6729-PA	mRNA	GLEAN
1659	MICRO.15634.C1	MICRO.15634.C1_763	Protein of unknown function DUF185 [Medicago truncatula]	ABE89053	35.2	not assigned.unknown	PGSC0003DMB000000004	Pot_ch02	99.8	2333475	2333970	Uncharacterized ACR, COG1565 family protein	mRNA	Cufflinks
1660	TBSK00978FB06t3m.scf	TBSK00978FB06t3m.scf_433	NA	NA	35.2	not assigned.unknown	PGSC0003DMB102000002	Pot_ch05	96.12	397914	397409	--	--	--
1661	POAC263TP	POAC263TP_416	transketolase [Arabidopsis thaliana]	NP_181006	1.03.08	PS.calvin cyle.transketolase	PGSC0003DMB000000089	Pot_ch03	97.68	1395203	1395676	Pyruvate dehydrogenase E1 beta subunit	mRNA	Cufflinks
1662	MICRO.17557.C1	MICRO.17557.C1_231	putative protein kinase [Hordeum vulgare subsp. vulgare]	CAD42651	35.2	not assigned.unknown	No Significant Hit	#N/A	NA	NA	NA	--	--	--
1664	cSTB49C3TH	cSTB49C3TH_516	NA	NA	35.2	not assigned.unknown	PGSC0003DMB000000039	Pot_ch03	99.32	100741	101327	Zinc finger CCCH domain-containing protein 27	mRNA	Cufflinks
1665	bf_lbchxxxx_0064d08.t3m.scf	bf_lbchxxxx_0064d08.t3m.scf_195	NA	NA	35.2	not assigned.unknown	PGSC0003DMB000000101	Pot_ch11	96.17	547527	547322	PTS protein	mRNA	Cufflinks
1666	STMGD40TV	STMGD40TV_700	Pentatricopeptide repeat [Medicago truncatula]	ABO79767	35.1.5	not assigned.no ontology.pentatricopeptide (PPR) repeat-containing protein	PGSC0003DMB000000073	Pot_ch01	95.06	1963140	1962334	Pentatricopeptide repeat-containing protein	mRNA	Cufflinks
1667	MICRO.234.C1	MICRO.234.C1_747	RNA-binding region RNP-1 (RNA recognition motif) [Medicago truncatula]	ABO81221	27.3.67	RNA.regulation of transcription.putative DNA-binding protein	Not Unique	#N/A	99.07	NA	NA	RNA binding / nucleic acid binding / nucleotide binding / protein binding / zinc ion binding	mRNA	Cufflinks
1668	MICRO.17382.C1	MICRO.17382.C1_342	putative retroelement pol polyprotein-like [Solanum tuberosum]	AAU89728	30.2.17	signalling.receptor kinases.DUF 26	PGSC0003DMB000000086	Pot_ch04	94.2	635931	636530	--	--	--
1669	SDBN002L24u.scf	SDBN002L24u.scf_214	NA	NA	35.2	not assigned.unknown	PGSC0003DMB000000441	Pot_ch02	93.53	463693	463500	Calcium-transporting ATPase 2, plasma membrane-type	mRNA	Cufflinks
1670	STMHO23TV	STMHO23TV_131	RNA binding / nucleic acid binding [Arabidopsis thaliana]	NP_200130	27.1	RNA.processing	PGSC0003DMB000000315	Pot_ch06	92.5	351720	351241	Polypyrimidine tract binding protein	mRNA	Cufflinks
1671	MICRO.6267.C1	MICRO.6267.C1_1261	unknown protein [Arabidopsis thaliana]	NP_566603	35.2	not assigned.unknown	PGSC0003DMB000000026	Pot_ch03	100	2008438	2009225	Conserved gene of unknown function	mRNA	Cufflinks
1672	bf_mxlfxxxx_0024d10.t3m.scf	bf_mxlfxxxx_0024d10.t3m.scf_582	Heavy metal transport/detoxification protein [Medicago truncatula]	ABE90246	35.2	not assigned.unknown	PGSC0003DMB000000102	Pot_ch07	93.56	1689033	1689497	Metal ion binding protein	mRNA	Cufflinks
1673	bf_ivrootxx_0054h06.t3m.scf	bf_ivrootxx_0054h06.t3m.scf_300	ATP binding / kinase/ protein kinase/ protein serine/threonine kinase/ protein-tyrosine kinase [Arabidopsis thaliana]	NP_179266	29.4.1.56	protein.postranslational modification.kinase.receptor like cytoplasmatic kinase VI	PGSC0003DMB000000290	Pot_ch01	99.21	721507	721757	DNA binding protein	mRNA	Cufflinks
1674	STMCQ52TV	STMCQ52TV_304	unknown [Prunus persica]	AAL26911	35.1	not assigned.no ontology	PGSC0003DMB000000035	Pot_ch01	98.45	68376	68697	Vesicle-associated membrane protein	mRNA	Cufflinks
1675	BF_CSCHXXXX_0054E05.T3M.SCF	BF_CSCHXXXX_0054E05.T3M.SCF_131	NA	NA	35.2	not assigned.unknown	No Significant Hit	#N/A	NA	NA	NA	--	--	--
1676	MICRO.8994.C1	MICRO.8994.C1_1889	ATP binding / kinase/ protein kinase/ protein serine/threonine kinase/ protein-tyrosine kinase [Arabidopsis thaliana]	NP_192172	29.4.1.55	protein.postranslational modification.kinase.receptor like cytoplasmatic kinase V	PGSC0003DMB000000184	Pot_ch04	99.41	263514	264366	Serine/threonine-protein kinase PBS1	mRNA	Cufflinks
1677	MICRO.4581.C1	MICRO.4581.C1_1263	ATP binding / protein binding [Arabidopsis thaliana]	NP_173947	29.6	protein.folding	PGSC0003DMB000000103	Pot_ch05	97.96	291486	291730	Rubisco subunit binding-protein beta subunit, rubb	mRNA	Cufflinks
1678	MICRO.13162.C1	MICRO.13162.C1_444	NA	NA	35.2	not assigned.unknown	PGSC0003DMB000000217	Pot_ch11	96.66	1029476	1028671	DNA binding / nucleic acid binding / protein binding / zinc ion binding	mRNA	Cufflinks
1679	bf_mxlfxxxx_0071g12.t3m.scf	bf_mxlfxxxx_0071g12.t3m.scf_82	NA	NA	35.2	not assigned.unknown	No Significant Hit	#N/A	NA	NA	NA	TMV resistance protein N	mRNA	Cufflinks
1680	MICRO.13227.C1	MICRO.13227.C1_1589	NA	NA	35.2	not assigned.unknown	PGSC0003DMB000001214	#N/A	94.68	11497	9801	--	--	--
1681	MICRO.7419.C1	MICRO.7419.C1_1105	Os06g0603600 [Oryza sativa (japonica cultivar-group)]	NP_001058013	35.1	not assigned.no ontology	PGSC0003DMB101000063	Pot_ch12	98.89	343972	344597	Xenotropic and polytropic murine leukemia virus receptor ids-4	mRNA	Cufflinks
1682	MICRO.1294.C1	MICRO.1294.C1_800	unknown protein [Arabidopsis thaliana]	NP_179158	35.2	not assigned.unknown	PGSC0003DMB000000073	Pot_ch01	96.44	1032359	1031499	Conserved gene of unknown function	mRNA	Cufflinks
1683	BF_TUBSXXXX_0021D05_T3M.SCF	BF_TUBSXXXX_0021D05_T3M.SCF_471	NA	NA	35.2	not assigned.unknown	PGSC0003DMB000000281	Pot_ch08	92.98	575931	575557	KOM	mRNA	Cufflinks
1684	MICRO.17975.C1	MICRO.17975.C1_1	lipoxygenase [Nicotiana attenuata]	AAP83137	35.2	not assigned.unknown	PGSC0003DMB000000172	Pot_ch01	90.69	1179341	1178541	Lipoxygenase	mRNA	Cufflinks
1685	MICRO.11070.C1	MICRO.11070.C1_334	Acidic endochitinase precursor	P29060	20.1.07	stress.biotic.PR-proteins	PGSC0003DMB000000069	Pot_ch05	95.21	1432540	1432991	Acidic endochitinase	mRNA	Cufflinks
1686	bf_arrayxxx_0053b12.t3m.scf	bf_arrayxxx_0053b12.t3m.scf_284	S-methyl-5-thioribose kinase [Arabidopsis thaliana]	NP_564555	35.1	not assigned.no ontology	PGSC0003DMB000000073	Pot_ch01	97.36	598800	598576	Methylthioribose kinase	mRNA	Cufflinks
1687	BF_LBCHXXXX_0009C02_T3M.SCF	BF_LBCHXXXX_0009C02_T3M.SCF_291	NA	NA	35.2	not assigned.unknown	PGSC0003DMB101000002	Pot_ch04	97.41	443080	442734	Conserved gene of unknown function	mRNA	Cufflinks
1688	POCCF66TP	POCCF66TP_885	Zinc finger, RING-type [Medicago truncatula]	ABE82278	29.5.11.04.02	protein.degradation.ubiquitin.E3.RING	PGSC0003DMB000000073	Pot_ch01	98.12	882471	881890	Ssm4 protein	mRNA	Cufflinks
1689	MICRO.7509.C1	MICRO.7509.C1_797	Os05g0417100 [Oryza sativa (japonica cultivar-group)]	NP_001055560	29.5.05	protein.degradation.serine protease	PGSC0003DMB000000152	Pot_ch11	98.68	978349	977818	Protease Do-like 10, mitochondrial	mRNA	Cufflinks
1690	MICRO.9632.C2	MICRO.9632.C2_725	NA	NA	35.1.40	not assigned.no ontology.glycine rich proteins	PGSC0003DMB101000012	Pot_ch02	90.93	344752	344382	Conserved gene of unknown function	mRNA	Cufflinks
1691	MICRO.200.C2	MICRO.200.C2_1588	homoserine kinase [Arabidopsis thaliana]	AAD33097	13.1.3.6.1.4	amino acid metabolism.synthesis.aspartate family.misc.homoserine.homoserine kinase	PGSC0003DMB000000330	Pot_ch04	98.61	495939	494930	Homoserine kinase	mRNA	Cufflinks
1692	MICRO.16478.C1	MICRO.16478.C1_1	unknown protein [Arabidopsis thaliana]	NP_566293	35.1.40	not assigned.no ontology.glycine rich proteins	PGSC0003DMB000000102	Pot_ch07	96.79	1123608	1124630	Conserved gene of unknown function	mRNA	Cufflinks
1693	bf_mxlfxxxx_0036h08.t3m.scf	bf_mxlfxxxx_0036h08.t3m.scf_113	NA	NA	35.2	not assigned.unknown	PGSC0003DMB000000004	Pot_ch02	90.7	2452786	2452626	BRASSINOSTEROID INSENSITIVE 1-associated receptor kinase 1	mRNA	Cufflinks
1694	POCA687TV	POCA687TV_355	SWAP/Surp; Ubiquitin [Medicago truncatula]	ABE94283	29.5.11	protein.degradation.ubiquitin	PGSC0003DMB103000051	Pot_ch04	92.25	217904	218290	Spliceosome associated protein	mRNA	Cufflinks
1695	ACDA02585H05.T3m.scf	ACDA02585H05.T3m.scf_377	NA	NA	35.2	not assigned.unknown	PGSC0003DMB102000002	Pot_ch05	96.74	2442958	2443384	Gene of unknown function	mRNA	Cufflinks
1696	STDB003I07u.scf	STDB003I07u.scf_251	sugar binding [Arabidopsis thaliana]	NP_200032	3.5	minor CHO metabolism.others	PGSC0003DMB000000154	Pot_ch03	94.12	712642	712861	3-hexulose-6-phosphate isomerase	mRNA	GLEAN
1697	MICRO.15340.C1	MICRO.15340.C1_604	cyclin A1 [Solanum lycopersicum]	CAB46641	31.3	cell.cycle	PGSC0003DMB000000133	Pot_ch11	97.84	600286	599871	Cyclin A1	mRNA	GLEAN
1704	bf_arrayxxx_0008h01.t3m.scf	bf_arrayxxx_0008h01.t3m.scf_347	NA	NA	35.2	not assigned.unknown	No Significant Hit	#N/A	NA	NA	NA	TPR domain protein	mRNA	Cufflinks
1705	072F06AF.esd	072F06AF.esd_720	unknown protein [Arabidopsis thaliana]	NP_567821	35.2	not assigned.unknown	PGSC0003DMB000000412	Pot_ch01	98.95	482687	482023	Phospholipase A22	mRNA	Cufflinks
1706	bf_arrayxxx_0069h10.t3m.scf	bf_arrayxxx_0069h10.t3m.scf_1	NA	NA	35.2	not assigned.unknown	PGSC0003DMB000000215	Pot_ch06	92.45	615313	615156	Conserved gene of unknown function	mRNA	Cufflinks
1707	cSTB25G22TH	cSTB25G22TH_321	unknown protein [Arabidopsis thaliana]	NP_196811	35.1	not assigned.no ontology	PGSC0003DMB000000168	Pot_ch11	99.04	929274	928962	Protein MSF1	mRNA	Cufflinks
1708	bf_mxlfxxxx_0008d08.t3m.scf	bf_mxlfxxxx_0008d08.t3m.scf_450	NA	NA	35.2	not assigned.unknown	PGSC0003DMB000000133	Pot_ch11	98.19	1146696	1146143	Sentrin/sumo-specific protease	mRNA	Cufflinks
1709	POACS85TV	POACS85TV_302	NA	NA	35.2	not assigned.unknown	PGSC0003DMB000000363	Pot_ch01	97.41	489621	489197	FIO1 (FIONA1)	mRNA	Cufflinks
1710	BPLI15H10TH	BPLI15H10TH_324	NA	NA	35.1	not assigned.no ontology	PGSC0003DMB000000072	Pot_ch05	100	238176	238108	Cleft lip and palate transmembrane protein	mRNA	Cufflinks
1711	MICRO.2036.C2	MICRO.2036.C2_1427	unknown protein [Arabidopsis thaliana]	NP_565610	35.1	not assigned.no ontology	PGSC0003DMB000000306	Pot_ch08	92.73	357062	357460	UPF0082 protein CLL_A1008	mRNA	Cufflinks
1712	cSTE5G17TH	cSTE5G17TH_85	Unknown protein [Arabidopsis thaliana]	AAK68728	35.1	not assigned.no ontology	PGSC0003DMB000000281	Pot_ch08	100	491834	491495	Ara4-interacting protein	mRNA	Cufflinks
1713	MICRO.12068.C2	MICRO.12068.C2_1939	unknown protein [Arabidopsis thaliana]	NP_565741	35.2	not assigned.unknown	PGSC0003DMB000000250	Pot_ch07	99.17	146199	147278	Uro-adherence factor A	mRNA	Cufflinks
1714	bf_mxflxxxx_0035c02.t3m.scf	bf_mxflxxxx_0035c02.t3m.scf_546	Prephenate dehydratase with ACT region [Medicago truncatula]	ABN08532	13.1.6.3	amino acid metabolism.synthesis.aromatic aa.phenylalanine	PGSC0003DMB102000099	Pot_ch02	91.44	592049	592463	Arogenate/prephenate dehydratase	mRNA	Cufflinks
1715	bf_mxlfxxxx_0015b07.t3m.scf	bf_mxlfxxxx_0015b07.t3m.scf_622	calcium ion binding [Arabidopsis thaliana]	NP_565906	1.01.01.02	PS.lightreaction.photosystem II.PSII polypeptide subunits	PGSC0003DMB000000325	Pot_ch10	100	29446	28956	Thylakoid lumenal 25.6 kDa protein, chloroplast	mRNA	Cufflinks
1716	MICRO.5265.C3	MICRO.5265.C3_1272	putative nicotianamine aminotransferase A [Oryza sativa (japonica cultivar-group)]	BAD23582	13.1.6.4	amino acid metabolism.synthesis.aromatic aa.tyrosine	PGSC0003DMB000000102	Pot_ch07	97.99	836	1133	Aminotransferase family protein	mRNA	Cufflinks
1717	cSTB29A11TH	cSTB29A11TH_281	arginase 2 [Lycopersicon esculentum]	AAV36809	13.2.2.3	amino acid metabolism.degradation.glutamate family.arginine	PGSC0003DMB000000095	Pot_ch01	100	75876	75714	Arginase 2	mRNA	Cufflinks
1718	MICRO.14782.C2	MICRO.14782.C2_723	PK12 protein kinase [Nicotiana tabacum]	AAC04324	29.4	protein.postranslational modification	PGSC0003DMB000000055	Pot_ch03	98.58	1149595	1148683	Afc	mRNA	Cufflinks
1719	MICRO.3508.C6	MICRO.3508.C6_1	anionic peroxidase	AAA33837	26.12	misc.peroxidases	PGSC0003DMB102000083	Pot_ch02	97.53	1545148	1544421	Suberization-associated anionic peroxidase	mRNA	Cufflinks
1720	SDBN005N04u.scf	SDBN005N04u.scf_400	NA	NA	35.2	not assigned.unknown	PGSC0003DMB000000048	Pot_ch08	95.64	1992261	1992556	ATP binding protein	mRNA	Cufflinks
1721	MICRO.4719.C1	MICRO.4719.C1_1521	unknown protein [Arabidopsis thaliana]	NP_173069	35.1	not assigned.no ontology	PGSC0003DMB000000026	Pot_ch03	97.85	770540	771047	Membrane protein PB1A10.07c	mRNA	Cufflinks
1722	bf_ivrootxx_0049b09.t3m.scf	bf_ivrootxx_0049b09.t3m.scf_637	Inositol 1, 3, 4-trisphosphate 56-kinase [Medicago truncatula]	ABE79185	30.4	signalling.phosphinositides	PGSC0003DMB000000093	Pot_ch03	96.55	1160310	1159676	Inositol-tetrakisphosphate 1-kinase	mRNA	Cufflinks
1723	MICRO.11948.C1	MICRO.11948.C1_424	NA	NA	35.2	not assigned.unknown	PGSC0003DMB000000246	Pot_ch06	95.59	867120	867841	Conserved gene of unknown function	mRNA	Cufflinks
1724	bf_slmwxxxx_0013a10.t3mb.scf	bf_slmwxxxx_0013a10.t3mb.scf_301	SMC1 protein [Oryza sativa]	CAD59409	31.2	cell.division	PGSC0003DMB000000150	Pot_ch06	93.8	692514	692776	Conserved gene of unknown function	mRNA	Cufflinks
1725	MICRO.1112.C1	MICRO.1112.C1_897	zinc finger protein [Capsicum annuum]	AAQ10954	20	stress	PGSC0003DMB000000180	Pot_ch06	95.94	234879	235390	Conserved gene of unknown function	mRNA	Cufflinks
1726	MICRO.2895.C1	MICRO.2895.C1_1078	unknown protein [Arabidopsis thaliana]	NP_196133	27.3.67	RNA.regulation of transcription.putative DNA-binding protein	PGSC0003DMB000000008	Pot_ch10	99.55	3984831	3985720	Conserved gene of unknown function	mRNA	Cufflinks
1727	MICRO.1493.C1	MICRO.1493.C1_743	hypothetical protein OsI_034841 [Oryza sativa (indica cultivar-group)]	EAY80882	35.2	not assigned.unknown	PGSC0003DMB000000127	Pot_ch03	98.91	341387	341662	Nucleic acid binding protein	mRNA	Cufflinks
1728	MICRO.1950.C1	MICRO.1950.C1_594	EMB2217; ATP binding / damaged DNA binding [Arabidopsis thaliana]	NP_178067	35.2	not assigned.unknown	PGSC0003DMB000000292	Pot_ch08	97.56	362566	363177	Pentatricopeptide repeat-containing protein	mRNA	Cufflinks
1729	bf_cswbxxxx_0003f11.t3m.scf	bf_cswbxxxx_0003f11.t3m.scf_233	Protein yippee-like	P59234	35.1	not assigned.no ontology	PGSC0003DMB000000219	Pot_ch03	100	90234	89931	Protein yippee	mRNA	Cufflinks
1730	ACDA04363D07.T3m.scf	ACDA04363D07.T3m.scf_562	hypothetical protein OsI_000006 [Oryza sativa (indica cultivar-group)]	EAY72159	35.2	not assigned.unknown	PGSC0003DMB000000072	Pot_ch05	97.95	644965	644823	R3hdm1 protein	mRNA	Cufflinks
1731	bf_ivrootxx_0014e04.t3m.scf	bf_ivrootxx_0014e04.t3m.scf_612	ACRE 276-like protein [Solanum tuberosum]	ABK96801	29.5.11.04.02	protein.degradation.ubiquitin.E3.RING	PGSC0003DMB000000265	Pot_ch02	99.13	435320	434633	ACRE 276	mRNA	Cufflinks
1732	TBSK03576FB12.t3m.scf	TBSK03576FB12.t3m.scf_237	NA	NA	35.2	not assigned.unknown	PGSC0003DMB101000060	Pot_ch01	96	1223126	1223053	Calreticulin	mRNA	Cufflinks
1733	MICRO.6260.C1	MICRO.6260.C1_1026	Os02g0596900 [Oryza sativa (japonica cultivar-group)]	NP_001047323	31.1	cell.organisation	PGSC0003DMB000000006	Pot_ch04	99.78	1815779	1815316	Actin 3	mRNA	Cufflinks
1734	SSBN002A13u.scf	SSBN002A13u.scf_555	chloroplast processing enzyme-like protein [Oryza sativa (japonica cultivar-group)]	BAD87946	29.5.07	protein.degradation.metalloprotease	PGSC0003DMB000000155	Pot_ch12	100	934251	934465	Mitochondrial-processing peptidase subunit beta, mitochondrial	mRNA	Cufflinks
1735	BF_LBCHXXXX_0022E04_T3M.SCF	BF_LBCHXXXX_0022E04_T3M.SCF_541	NA	NA	35.1	not assigned.no ontology	PGSC0003DMB000000371	Pot_ch09	94.89	102983	103116	PWWP domain containing protein	mRNA	GLEAN
1736	MICRO.6992.C1	MICRO.6992.C1_778	unknown protein [Arabidopsis thaliana]	NP_568238	35.1	not assigned.no ontology	PGSC0003DMB000000240	Pot_ch08	NA	NA	NA	--	--	--
1737	MICRO.3454.C1	MICRO.3454.C1_898	CCT [Medicago truncatula]	ABE82748	35.2	not assigned.unknown	PGSC0003DMB000000126	Pot_ch03	98.38	770104	770968	CCT motif family protein	mRNA	Cufflinks
1738	ACDA01310F02.T3m.scf	ACDA01310F02.T3m.scf_389	NA	NA	35.2	not assigned.unknown	PGSC0003DMB101000128	Pot_ch06	93.01	1468450	1468722	Nucleic acid binding protein	mRNA	Cufflinks
1739	cSTD17L23TH	cSTD17L23TH_1	Os05g0323800 [Oryza sativa (japonica cultivar-group)]	NP_001055194	34.16	transport.ABC transporters and multidrug resistance systems	PGSC0003DMB000000032	Pot_ch04	100	2651966	2651523	Uncharacterized aarF domain-containing protein kinase, chloroplastic	mRNA	Cufflinks
1740	MICRO.10989.C1	MICRO.10989.C1_256	putative laccase [Zea mays]	CAJ30499	16.1	secondary metabolism.simple phenols	Not Unique	#N/A	96.13	NA	NA	--	--	--
1741	POAD188TP	POAD188TP_881	ubiquitin carrier protein 4 [Glycine max]	AAF03236	29.5.11.03	protein.degradation.ubiquitin.E2	PGSC0003DMB000000267	Pot_ch10	100	861543	862120	Ubiquitin carrier protein	mRNA	Cufflinks
1743	MICRO.16221.C1	MICRO.16221.C1_397	NA	NA	35.2	not assigned.unknown	PGSC0003DMB000000005	Pot_ch06	98.56	534523	534799	Conserved gene of unknown function	mRNA	GLEAN
1744	bf_ivrootxx_0002c04.t3m.scf	bf_ivrootxx_0002c04.t3m.scf_611	unknown protein [Arabidopsis thaliana]	NP_197833	27.3.67	RNA.regulation of transcription.putative DNA-binding protein	PGSC0003DMB000000116	Pot_ch12	100	267375	267569	General transcription factor IIIC	mRNA	Cufflinks
1745	MICRO.7092.C1	MICRO.7092.C1_675	NA	NA	35.2	not assigned.unknown	PGSC0003DMB000000026	Pot_ch03	97.63	348801	348128	F-box/LRR-repeat protein	mRNA	Cufflinks
1746	MICRO.8385.C4	MICRO.8385.C4_545	hypothetical protein [Cicer arietinum]	CAB95829	29.3.4.99	protein.targeting.secretory pathway.unspecified	PGSC0003DMB000000009	Pot_ch11	99.78	2151194	2150735	Patellin-3	mRNA	Cufflinks
1747	MICRO.2343.C1	MICRO.2343.C1_637	putative quinolinate phosphirobosyltransferase [Nicotiana tabacum]	CAH04306	35.1	not assigned.no ontology	PGSC0003DMB101000051	Pot_ch05	99.32	1448343	1448198	Quinolinate phosphirobosyltransferase	mRNA	Cufflinks
1748	MICRO.4348.C2	MICRO.4348.C2_367	unknown protein [Arabidopsis thaliana]	NP_566294	35.2	not assigned.unknown	PGSC0003DMB000000035	Pot_ch01	99.69	2189123	2188472	Conserved gene of unknown function	mRNA	Cufflinks
1749	MICRO.17850.C1	MICRO.17850.C1_131	NA	NA	16.1.5	secondary metabolism.isoprenoids.terpenoids	PGSC0003DMB000000277	Pot_ch01	94.98	659932	659721	Vetispiradiene synthase 4	mRNA	Cufflinks
1750	MICRO.3474.C1	MICRO.3474.C1_817	Os01g0739200 [Oryza sativa (japonica cultivar-group)]	NP_001044194	35.2	not assigned.unknown	PGSC0003DMB000000289	Pot_ch10	99.69	417503	417821	Protein-tyrosine phosphatase mitochondrial 1, mitochondrial	mRNA	Cufflinks
1751	STMGT28TV	STMGT28TV_402	NA	NA	35.2	not assigned.unknown	PGSC0003DMB000000259	Pot_ch04	92.81	40	644	--	--	--
1752	SDBN002P15u.scf	SDBN002P15u.scf_447	NA	NA	35.2	not assigned.unknown	No Significant Hit	#N/A	NA	NA	NA	--	--	--
1753	MICRO.3221.C1	MICRO.3221.C1_621	Digalactosyldiacylglycerol synthase 2, chloroplast	Q6DW73	11.10.2	lipid metabolism.glycolipid synthesis.DGDG synthase	PGSC0003DMB101000027	Pot_ch10	99.73	311438	311814	Digalactosyldiacylglycerol synthase 2, chloroplastic	mRNA	Cufflinks
1754	MICRO.1770.C7	MICRO.1770.C7_351	Protein of unknown function DUF1195 [Medicago truncatula]	ABO82042	35.2	not assigned.unknown	PGSC0003DMB000000032	Pot_ch04	98.72	123279	123513	Sugar transporter	mRNA	Cufflinks
1755	MICRO.3727.C1	MICRO.3727.C1_719	root border cell-specific protein-like protein [Solanum tuberosum]	ABB72799	35.2	not assigned.unknown	PGSC0003DMB000000052	Pot_ch06	98.8	851359	851111	Root border cell-specific protein	mRNA	Cufflinks
1756	MICRO.47.C1	MICRO.47.C1_420	putative ribonucleoprotein [Arabidopsis thaliana]	AAC79095	27.4	RNA.RNA binding	PGSC0003DMB000000150	Pot_ch06	98.48	1213948	1213751	Shikimate dehydrogenase	mRNA	Cufflinks
1757	STMGS34TV	STMGS34TV_568	unknown protein [Arabidopsis thaliana]	NP_566445	35.1.5	not assigned.no ontology.pentatricopeptide (PPR) repeat-containing protein	PGSC0003DMB000000039	Pot_ch03	99.3	670015	670729	Pentatricopeptide repeat-containing protein	mRNA	Cufflinks
1758	MICRO.433.C4	MICRO.433.C4_487	phenylalanine-tRNA ligase (EC 6.1.1.20) beta chain T22F8.180 [similarity] - Arabidopsis thaliana	T08576	29.1	protein.aa activation	PGSC0003DMB000000421	Pot_ch10	100	479281	479619	Phenylalanyl-tRNA synthetase alpha chain	mRNA	Cufflinks
1759	POCD192TV	POCD192TV_668	hypothetical protein SDM1_47t00009 [Solanum demissum]	AAT38798	26.1	misc.cytochrome P450	PGSC0003DMB000000202	Pot_ch05	91.04	138300	138701	--	--	--
1760	MICRO.6976.C1	MICRO.6976.C1_405	putative polyribonucleotide nucleotidyltransferase [Oryza sativa (japonica cultivar-group)]	BAD21450	27.1	RNA.processing	PGSC0003DMB000000004	Pot_ch02	99.25	3104601	3104867	Polyribonucleotide nucleotidyltransferase	mRNA	Cufflinks
1761	MICRO.4187.C4	MICRO.4187.C4_1	Ubiquinol-cytochrome c reductase complex ubiquinone-binding protein QP-C (Ubiquinol-cytochrome c reductase complex 8.2 kDa protein)	P46269	9.5	mitochondrial electron transport / ATP synthesis.cytochrome c reductase	PGSC0003DMB101000128	Pot_ch06	100	1483977	1483746	Cytochrome b-c1 complex subunit 8	mRNA	Cufflinks
1762	149E02AF.esd	149E02AF.esd_542	ADP-ribosylation factor 1-like protein [Solanum tuberosum]	ABB16972	29.4	protein.postranslational modification	PGSC0003DMB000000001	Pot_ch01	90.14	3119651	3119295	ADP-ribosylation factor 1	mRNA	Cufflinks
1763	MICRO.13610.C1	MICRO.13610.C1_1349	Os03g0719500 [Oryza sativa (japonica cultivar-group)]	NP_001051095	29.4	protein.postranslational modification	PGSC0003DMB000000489	Pot_ch03	99.67	104396	104993	ATP binding protein	mRNA	Cufflinks
1764	MICRO.4163.C1	MICRO.4163.C1_1067	chlorophyll a/b binding protein [Solanum tuberosum]	CAK24966	1.01.02.01	PS.lightreaction.photosystem I.LHC-I	PGSC0003DMB000000497	Pot_ch03	99.52	137013	137431	Chlorophyll a/b binding protein	mRNA	Cufflinks
1765	MICRO.18270.C1	MICRO.18270.C1_90	Zinc finger, RING-type [Medicago truncatula]	ABD32654	35.2	not assigned.unknown	PGSC0003DMB000000262	Pot_ch07	99.44	408756	408934	Dual specificity protein phosphatase	mRNA	Cufflinks
1766	POCBH02TV	POCBH02TV_510	hypothetical protein OsJ_008271 [Oryza sativa (japonica cultivar-group)]	EAZ24788	28.2	DNA.repair	PGSC0003DMB000000129	Pot_ch10	98.76	1267149	1267309	DNA-3-methyladenine glycosylase	mRNA	Cufflinks
1767	MICRO.10911.C1	MICRO.10911.C1_644	xylogen protein 1 [Zinnia elegans]	BAD24657	26.21	misc.protease inhibitor/seed storage/lipid transfer protein (LTP) family protein	PGSC0003DMB000000136	Pot_ch01	99.01	1100723	1101128	Non-specific lipid-transfer protein	mRNA	Cufflinks
1768	MICRO.17391.C1	MICRO.17391.C1_799	isoamylase isoform 2 [Solanum tuberosum]	AAN15318	2.1.2.04	major CHO metabolism.synthesis.starch.debranching	PGSC0003DMB000000207	Pot_ch09	99.3	354508	355366	Isoamylase isoform 2	mRNA	Cufflinks
1769	STMEF22TV	STMEF22TV_577	putative xyloglucanase inhibitor [Solanum tuberosum]	AAP84703	35.1	not assigned.no ontology	PGSC0003DMB000000104	Pot_ch01	94.54	1689502	1688917	Basic 7S globulin 2 small subunit	mRNA	Cufflinks
1770	MICRO.339.C8	MICRO.339.C8_707	Avr9 elicitor response protein [Nicotiana tabacum]	CAA06925	20.1.02	stress.biotic.receptors	PGSC0003DMB000000118	Pot_ch04	95.41	1310603	1310820	Avr9 elicitor response protein	mRNA	Cufflinks
1772	POCBI05TV	POCBI05TV_552	NA	NA	35.2	not assigned.unknown	No Significant Hit	#N/A	NA	NA	NA	--	--	--
1773	MICRO.180.C2	MICRO.180.C2_2085	tobacco nucleolin [Nicotiana tabacum]	BAC02896	35.1	not assigned.no ontology	PGSC0003DMB000000716	Pot_ch02	100	76549	76837	Nucleolin	mRNA	Cufflinks
1774	MICRO.5696.C1	MICRO.5696.C1_1322	unknown protein [Arabidopsis thaliana]	NP_197740	35.2	not assigned.unknown	PGSC0003DMB000000085	Pot_ch02	98.98	802897	802605	Conserved gene of unknown function	mRNA	Cufflinks
1775	MICRO.12755.C1	MICRO.12755.C1_1084	unknown [Arabidopsis thaliana]	AAM64360	35.2	not assigned.unknown	PGSC0003DMB000000530	Pot_ch08	98.15	117576	118869	Lipid binding protein	mRNA	Cufflinks
1776	MICRO.14447.C1	MICRO.14447.C1_1746	putative protein [Arabidopsis thaliana]	CAB89351	27.3.69	RNA.regulation of transcription.SET-domain transcriptional regulator family	PGSC0003DMB000000131	Pot_ch11	97.89	781565	780855	Histone-lysine N-methyltransferase ATXR6	mRNA	Cufflinks
1777	cSTB5J14TH	cSTB5J14TH_530	NA	NA	35.2	not assigned.unknown	No Significant Hit	#N/A	NA	NA	NA	--	--	--
1779	MICRO.3623.C1	MICRO.3623.C1_1138	pyruvate decarboxylase [Citrus sinensis]	AAZ05069	5.02	fermentation.PDC	PGSC0003DMB000000646	Pot_ch02	100	186351	186913	Pyruvate decarboxylase	mRNA	Cufflinks
1780	bf_mxlfxxxx_0050b07.t3m.scf	bf_mxlfxxxx_0050b07.t3m.scf_360	NA	NA	35.2	not assigned.unknown	PGSC0003DMB000000073	Pot_ch01	94.34	196462	196970	Gene of unknown function	mRNA	Cufflinks
1781	BF_LBCHXXXX_0010B03_T3M.SCF	BF_LBCHXXXX_0010B03_T3M.SCF_240	NA	NA	35.2	not assigned.unknown	No Significant Hit	#N/A	NA	NA	NA	--	--	--
1782	BF_LBCHXXXX_0005A04_T3M.SCF	BF_LBCHXXXX_0005A04_T3M.SCF_448	NA	NA	35.2	not assigned.unknown	PGSC0003DMB000000072	Pot_ch05	93.94	938218	938602	Gene of unknown function	mRNA	Cufflinks
1789	SDBN001F01u.scf	SDBN001F01u.scf_206	hypothetical protein OsI_013088 [Oryza sativa (indica cultivar-group)]	EAY91855	31.1	cell.organisation	PGSC0003DMB000000504	Pot_ch06	92.42	168086	167760	Myosin XI-2	mRNA	Cufflinks
1790	MICRO.6127.C1	MICRO.6127.C1_1274	hypothetical protein MtrDRAFT_AC135320g13v1 [Medicago truncatula]	ABE82965	35.2	not assigned.unknown	PGSC0003DMB000000334	Pot_ch09	100	372871	373852	Conserved gene of unknown function	mRNA	Cufflinks
1791	STMDM10TV	STMDM10TV_464	F3M18.1 [Arabidopsis thaliana]	AAF16748	35.1	not assigned.no ontology	PGSC0003DMB000000338	Pot_ch10	97.31	311503	311171	SnRNA-activating protein complex subunit	mRNA	Cufflinks
1792	MICRO.9709.C1	MICRO.9709.C1_1175	hypothetical protein MtrDRAFT_AC121239g16v1 [Medicago truncatula]	ABE78436	35.2	not assigned.unknown	PGSC0003DMB000000488	Pot_ch01	99.72	341258	340554	Conserved gene of unknown function	mRNA	Cufflinks
1793	PotatoF0291.scf	PotatoF0291.scf_233	NA	NA	35.2	not assigned.unknown	No Significant Hit	#N/A	NA	NA	NA	--	--	--
1794	cPRO1E20TH	cPRO1E20TH_734	nucleotide binding [Arabidopsis thaliana]	NP_174067	35.1	not assigned.no ontology	PGSC0003DMB000000226	Pot_ch04	97.68	914971	915227	Nucleotide binding protein	mRNA	Cufflinks
1795	STMIC11TV	STMIC11TV_232	NA	NA	35.2	not assigned.unknown	PGSC0003DMB000000021	Pot_ch09	95.45	2494119	2493924	Transcription factor	mRNA	Cufflinks
1796	MICRO.467.C1	MICRO.467.C1_1624	protein tyrosine phosphatase; PTP [Phaseolus vulgaris]	AAT35563	29.4	protein.postranslational modification	PGSC0003DMB000000133	Pot_ch11	94.67	1309999	1309499	Protein tyrosine phosphatase	mRNA	Cufflinks
1797	MICRO.4428.C2	MICRO.4428.C2_1385	unknown protein [Arabidopsis thaliana]	AAD24380	27.3.06	RNA.regulation of transcription.bHLH,Basic Helix-Loop-Helix family	PGSC0003DMB102000115	Pot_ch09	99.69	397592	398557	Phytochrome-interacting factor	mRNA	Cufflinks
1798	MICRO.11026.C1	MICRO.11026.C1_885	At1g02660/T14P4_9 [Arabidopsis thaliana]	AAM98103	11.9.2	lipid metabolism.lipid degradation.lipases	PGSC0003DMB000000104	Pot_ch01	98.5	1051599	1051066	Triacylglycerol lipase	mRNA	Cufflinks
1799	MICRO.13210.C1	MICRO.13210.C1_817	NA	NA	35.2	not assigned.unknown	PGSC0003DMB101000051	Pot_ch05	91.03	735865	735242	Wall-associated kinase	mRNA	Cufflinks
1800	cSTA30C16TH	cSTA30C16TH_396	Avr9/Cf-9 rapidly elicited protein 275 [Nicotiana tabacum]	AAP03881	20.1.02	stress.biotic.receptors	PGSC0003DMB000000292	Pot_ch08	98.27	370466	370927	Hcr2-2A	mRNA	Cufflinks
1801	MICRO.4068.C3	MICRO.4068.C3_1	unnamed protein product; gene_id:MDA7.10 pir||T05056 similar to unknown protein [Medicago truncatula]	ABE83105	35.2	not assigned.unknown	PGSC0003DMB000000076	Pot_ch07	97.34	849741	849367	Conserved gene of unknown function	mRNA	Cufflinks
1802	POCBC09TV	POCBC09TV_315	NA	NA	35.2	not assigned.unknown	No Significant Hit	#N/A	NA	NA	NA	DUF26 domain-containing protein 1	mRNA	Cufflinks
1803	MICRO.14773.C1	MICRO.14773.C1_549	NA	NA	35.2	not assigned.unknown	PGSC0003DMB000000047	Pot_ch07	96.47	810317	810707	Gene of unknown function	mRNA	Cufflinks
1804	MICRO.14206.C1	MICRO.14206.C1_996	pepsin A [Arabidopsis thaliana]	NP_973613	29.5.04	protein.degradation.aspartate protease	PGSC0003DMB000000679	Pot_ch09	99.65	67139	67713	Aspartic proteinase Asp1	mRNA	Cufflinks
1805	MICRO.2724.C1	MICRO.2724.C1_742	aspartyl aminopeptidase-like protein [Arabidopsis thaliana]	AAM61631	29.5.04	protein.degradation.aspartate protease	PGSC0003DMB000000127	Pot_ch03	99.51	758386	758590	Aspartyl aminopeptidase	mRNA	Cufflinks
1807	MICRO.8744.C1	MICRO.8744.C1_818	protein binding [Arabidopsis thaliana]	NP_193650	31.1	cell.organisation	PGSC0003DMB000000341	Pot_ch08	98.57	334526	335293	Ankyrin repeat-containing protein	mRNA	Cufflinks
1808	bf_cswbxxxx_0057f07.t3m.scf	bf_cswbxxxx_0057f07.t3m.scf_129	ATP binding / ATP-dependent helicase/ DNA binding / helicase/ nucleic acid binding [Arabidopsis thaliana]	NP_178318	28.99	DNA.unspecified	PGSC0003DMB000000114	Pot_ch12	99.3	1062407	1062690	Dead box ATP-dependent RNA helicase	mRNA	Cufflinks
1809	MICRO.14976.C1	MICRO.14976.C1_1460	UDP-glycosyltransferase 89B2 [Stevia rebaudiana]	AAR06921	26.02	misc.UDP glucosyl and glucoronyl transferases	PGSC0003DMB000000062	Pot_ch03	96.61	1282958	1281367	UDP-glucosyltransferase	mRNA	Cufflinks
1810	cSTB32F1TH	cSTB32F1TH_391	unknown protein [Arabidopsis thaliana]	NP_188033	35.2	not assigned.unknown	PGSC0003DMB000000376	Pot_ch12	96.98	7904	7441	Conserved gene of unknown function	mRNA	Cufflinks
1811	bf_stolxxxx_0050g03.t7m.scf	bf_stolxxxx_0050g03.t7m.scf_366	ADP-ribosylation factor [Hyacinthus orientalis]	AAT08648	29.4	protein.postranslational modification	PGSC0003DMB000000001	Pot_ch01	100	3124611	3124452	ADP-ribosylation factor 1	mRNA	Cufflinks
1812	MICRO.10563.C1	MICRO.10563.C1_717	NA	NA	35.2	not assigned.unknown	PGSC0003DMB000000622	SL2.10ch01	97.72	74720	75509	Gene of unknown function	mRNA	Cufflinks
1814	bf_mxlfxxxx_0009f09.t3m.scf	bf_mxlfxxxx_0009f09.t3m.scf_572	NA	NA	35.2	not assigned.unknown	PGSC0003DMB101000020	Pot_ch02	94.74	2193979	2194088	High mobility group protein	mRNA	Cufflinks
1815	MICRO.6643.C2	MICRO.6643.C2_688	RabGAP/TBC [Medicago truncatula]	ABO83561	35.2	not assigned.unknown	PGSC0003DMB101000063	Pot_ch12	99.49	182180	182575	RAB GTPase activator	mRNA	Cufflinks
1816	bf_cswbxxxx_0021c10.t3m.scf	bf_cswbxxxx_0021c10.t3m.scf_11	NA	NA	35.1	not assigned.no ontology	PGSC0003DMB000000026	Pot_ch03	98.64	525133	524913	F-box-containing protein 1	mRNA	Cufflinks
1817	POAE466TV	POAE466TV_290	RNA-binding protein AKIP1-like [Solanum tuberosum]	ABB86250	35.1	not assigned.no ontology	PGSC0003DMB000000412	Pot_ch01	94.37	172998	173222	RNA-binding protein AKIP1	mRNA	Cufflinks
1818	MICRO.1046.C6	MICRO.1046.C6_683	ATP binding / isoleucine-tRNA ligase/ tRNA ligase [Arabidopsis thaliana]	NP_199714	10.5.2	cell wall.cell wall proteins.proline rich proteins	PGSC0003DMB000000496	Pot_ch09	96.48	96731	97014	Hydroxyproline-rich glycoprotein (HRGP)	mRNA	Cufflinks
1819	POCAF08TV	POCAF08TV_191	NA	NA	35.1.3	not assigned.no ontology.armadillo/beta-catenin repeat family protein	PGSC0003DMB000000034	Pot_ch12	93.97	2442046	2442277	E3 ubiquitin ligase PUB14	mRNA	Cufflinks
1820	cSTD9L2TH	cSTD9L2TH_708	putative protein [Arabidopsis thaliana]	CAB86077	29.5.11.04.03.02	protein.degradation.ubiquitin.E3.SCF.FBOX	PGSC0003DMB000000341	Pot_ch08	98.59	521191	520412	F-box family protein	mRNA	Cufflinks
1822	MICRO.1754.C1	MICRO.1754.C1_507	NA	NA	35.2	not assigned.unknown	PGSC0003DMB000000071	Pot_ch09	91.43	606096	606473	Catalytic	mRNA	Cufflinks
1823	MICRO.2298.C1	MICRO.2298.C1_980	Caffeoyl-CoA O-methyltransferase (Trans-caffeoyl-CoA 3-O-methyltransferase) (CCoAMT) (CCoAOMT)	O65162	16.2.1.06	secondary metabolism.phenylpropanoids.lignin biosynthesis.CCoAOMT	PGSC0003DMB000000576	Pot_ch04	99.52	285784	286618	O-methyltransferase	mRNA	Cufflinks
1824	MICRO.7349.C1	MICRO.7349.C1_763	unknown protein [Arabidopsis thaliana]	NP_564901	35.2	not assigned.unknown	PGSC0003DMB102000027	Pot_ch05	99.7	773006	772676	Ubiquitin carrier protein	mRNA	GLEAN
1825	ACDA02010H06.T3m.scf	ACDA02010H06.T3m.scf_336	unknown [Solanum tuberosum]	ABA40466	35.2	not assigned.unknown	PGSC0003DMB000000384	Pot_ch09	94.6	226415	225929	RTM1	mRNA	Cufflinks
1826	POCDA79TP	POCDA79TP_91	ATGPX5 (GLUTATHIONE PEROXIDASE 5); glutathione peroxidase [Arabidopsis thaliana]	NP_191867	21.02.2	redox.ascorbate and glutathione.glutathione	PGSC0003DMB000000150	Pot_ch06	97.03	1110176	1109840	Glutathione peroxidase	noncoding_transcript	Cufflinks
1827	bf_arrayxxx_0042b09.t7m.scf	bf_arrayxxx_0042b09.t7m.scf_187	NA	NA	35.2	not assigned.unknown	PGSC0003DMB000000273	Pot_ch08	91.58	97247	97436	Disease resistance protein	mRNA	GLEAN
1829	bf_cswbxxxx_0026f04.t3m.scf	bf_cswbxxxx_0026f04.t3m.scf_613	NA	NA	35.2	not assigned.unknown	PGSC0003DMB000000026	Pot_ch03	93.8	1129133	1129774	Protease Do-like 7	mRNA	Cufflinks
1830	BF_LBCHXXXX_0053E09_T3M.SCF	BF_LBCHXXXX_0053E09_T3M.SCF_19	NA	NA	35.2	not assigned.unknown	PGSC0003DMB101000130	Pot_ch09	99.67	573502	572900	--	--	--
1831	cSTB37I9TH	cSTB37I9TH_376	putative shrunken seed protein [Brassica napus]	AAZ20121	35.1	not assigned.no ontology	PGSC0003DMB000000091	Pot_ch06	97.65	522241	522453	Shrunken seed protein	mRNA	Cufflinks
1832	bf_stolxxxx_0036c06.t3m.scf	bf_stolxxxx_0036c06.t3m.scf_438	NA	NA	35.2	not assigned.unknown	PGSC0003DMB000000072	Pot_ch05	94.37	329008	329380	Phenylalanyl-tRNA synthetase	mRNA	Cufflinks
1833	MICRO.4705.C1	MICRO.4705.C1_583	Zeta-carotene desaturase, chloroplast/chromoplast precursor (Carotene 7,8-desaturase)	Q9SE20	16.1.4	secondary metabolism.isoprenoids.carotenoids	PGSC0003DMB000000092	Pot_ch01	98.14	1339770	1339556	Zeta-carotene desaturase	mRNA	Cufflinks
1834	MICRO.1877.C3	MICRO.1877.C3_727	catalytic [Arabidopsis thaliana]	NP_563779	35.1	not assigned.no ontology	PGSC0003DMB000000052	Pot_ch06	100	1766160	1765640	Gamma-interferon-inducible lysosomal thiol reductase	mRNA	Cufflinks
1835	MICRO.7810.C2	MICRO.7810.C2_895	structural constituent of ribosome [Arabidopsis thaliana]	NP_568992	29.2.1.99	protein.synthesis.chloroplast/mito - plastid ribosomal protein.unknown	PGSC0003DMB000000225	Pot_ch08	91.32	559231	559820	Ribosomal protein L17	mRNA	Cufflinks
1837	cSTA2E9TH	cSTA2E9TH_263	putative glucosyltransferase [Phaseolus lunatus]	AAM09517	35.2	not assigned.unknown	PGSC0003DMB000000116	Pot_ch12	90.95	1493149	1492672	Zeatin O-glucosyltransferase	mRNA	Cufflinks
1838	MICRO.10754.C1	MICRO.10754.C1_524	NA	NA	35.2	not assigned.unknown	PGSC0003DMB000000054	Pot_ch08	99.72	1747740	1748092	Enzyme of the cupin superfamily	mRNA	Cufflinks
1839	MICRO.1889.C1	MICRO.1889.C1_702	CYP72A56 [Nicotiana tabacum]	ABC69419	26.1	misc.cytochrome P450	PGSC0003DMB000000102	Pot_ch07	99.55	976938	976719	CYP72A56	mRNA	Cufflinks
1840	STDB001G15u.scf	STDB001G15u.scf_411	NA	NA	35.2	not assigned.unknown	PGSC0003DMB000000686	Pot_ch06	96.98	99965	100458	RNase NGR2	mRNA	Cufflinks
1841	MICRO.9718.C1	MICRO.9718.C1_478	expressed protein [Oryza sativa (japonica cultivar-group)]	ABA95963	35.2	not assigned.unknown	PGSC0003DMB000000105	Pot_ch01	99.51	865329	864921	Non-imprinted in Prader-Willi/Angelman syndrome region protein	mRNA	Cufflinks
1842	MICRO.17292.C1	MICRO.17292.C1_643	Leucine Rich Repeat family protein, expressed [Oryza sativa (japonica cultivar-group)]	ABG22066	20.1.02	stress.biotic.receptors	PGSC0003DMB000000184	Pot_ch04	96.35	1046851	1047589	Nbs-lrr resistance protein	mRNA	Cufflinks
1843	cSTB6G20TH	cSTB6G20TH_366	Alpha-1,4 glucan phosphorylase L-2 isozyme, chloroplast precursor (Starch phosphorylase L-2)	P53535	2.2.2.02	major CHO metabolism.degradation.starch.starch phosphorylase	PGSC0003DMB000000103	Pot_ch05	98.54	1396400	1396196	Alpha-1,4 glucan phosphorylase L-2 isozyme, chloroplastic/amyloplastic	mRNA	Cufflinks
1844	MICRO.9817.C1	MICRO.9817.C1_1996	Glycosyl transferase, family 48 [Medicago truncatula]	ABO78298	3.6	minor CHO metabolism.callose	PGSC0003DMB000000284	Pot_ch01	100	481351	482151	Transferase, transferring glycosyl groups	mRNA	Cufflinks
1845	MICRO.3722.C1	MICRO.3722.C1_1397	Os09g0503400 [Oryza sativa (japonica cultivar-group)]	NP_001063593	29.1	protein.aa activation	PGSC0003DMB000000406	Pot_ch02	98.19	390599	392032	Peptidylprolyl isomerase, FKBP-type family protein	mRNA	Cufflinks
1846	MICRO.7565.C6	MICRO.7565.C6_255	NA	NA	35.2	not assigned.unknown	PGSC0003DMB000000085	Pot_ch02	97.87	127967	127595	Glycine-rich protein	mRNA	Cufflinks
1847	MICRO.14264.C6	MICRO.14264.C6_563	unknown protein [Arabidopsis thaliana]	NP_201174	35.2	not assigned.unknown	PGSC0003DMB000000283	Pot_ch12	100	438484	438945	SOSS complex subunit B homolog	mRNA	Cufflinks
1848	BF_TUBSXXXX_0060C05_T3M.SCF	BF_TUBSXXXX_0060C05_T3M.SCF_243	NA	NA	35.2	not assigned.unknown	PGSC0003DMB000000236	Pot_ch05	95.38	820726	820555	Peroxidase	mRNA	Cufflinks
1849	bf_mxflxxxx_0073d07.t3m.scf	bf_mxflxxxx_0073d07.t3m.scf_297	S2 self-incompatibility locus-linked G221 protein [Petunia integrifolia subsp. inflata]	AAQ10004	35.2	not assigned.unknown	PGSC0003DMB000000345	Pot_ch06	98.55	165962	166236	Histone deacetylase superfamily	mRNA	Cufflinks
1850	STMCM27TV	STMCM27TV_223	NA	NA	35.2	not assigned.unknown	No Significant Hit	#N/A	NA	NA	NA	--	--	--
1851	SSBN003P01u.scf	SSBN003P01u.scf_178	Os06g0671700 [Oryza sativa (japonica cultivar-group)]	NP_001058332	35.2	not assigned.unknown	PGSC0003DMB000000073	Pot_ch01	98.76	1383288	1382966	Conserved gene of unknown function	mRNA	Cufflinks
1852	bf_ivrootxx_0019g02.t3m.scf	bf_ivrootxx_0019g02.t3m.scf_502	NA	NA	35.2	not assigned.unknown	PGSC0003DMB000000116	Pot_ch12	97.63	180903	181239	Gene of unknown function	noncoding_transcript	Cufflinks
1853	MICRO.5474.C1	MICRO.5474.C1_488	NA	NA	35.2	not assigned.unknown	PGSC0003DMB000000647	SL2.10ch10	97.85	97889	97333	Cc-nbs-lrr resistance protein	mRNA	Cufflinks
1854	bf_acdaxxxx_0058e12.t3m.scf	bf_acdaxxxx_0058e12.t3m.scf_558	protein phosphatase 2C [Nicotiana tabacum]	CAC10358	29.4	protein.postranslational modification	PGSC0003DMB101000059	Pot_ch03	98.63	80584	80073	Protein phosphatase 2C AHG3 homolog	mRNA	Cufflinks
1855	MICRO.13764.C1	MICRO.13764.C1_1056	NtEIG-A1 [Nicotiana tabacum]	BAB16429	26.19	misc.plastocyanin-like	No Significant Hit	#N/A	NA	NA	NA	Gene of unknown function	mRNA	Cufflinks
1856	MICRO.16424.C1	MICRO.16424.C1_666	NA	NA	35.2	not assigned.unknown	PGSC0003DMB000000030	Pot_ch01	96.28	1737843	1738299	Gene of unknown function	noncoding_transcript	Cufflinks
1857	MICRO.7676.C1	MICRO.7676.C1_1287	unknown [Arabidopsis thaliana]	AAM61664	27.3.35	RNA.regulation of transcription.bZIP transcription factor family	Not Unique	#N/A	100	NA	NA	--	--	--
1858	MICRO.197.C7	MICRO.197.C7_730	NA	NA	13.1.3.4	amino acid metabolism.synthesis.aspartate family.methionine	PGSC0003DMB000000004	Pot_ch02	97.13	1304655	1305169	Protein COBRA	mRNA	Cufflinks
1859	MICRO.318.C6	MICRO.318.C6_1224	putative thioredoxin [Lycopersicon esculentum]	AAF75752	21.01	redox.thioredoxin	PGSC0003DMB000000092	Pot_ch01	98.2	52135	52523	Thioredoxin	mRNA	Cufflinks
1860	ACDA03381B09.T3m.scf	ACDA03381B09.T3m.scf_187	NA	NA	35.2	not assigned.unknown	PGSC0003DMB000000032	Pot_ch04	96.31	1319783	1319574	Conserved gene of unknown function	mRNA	Cufflinks
1861	MICRO.416.C12	MICRO.416.C12_286	unknown [Solanum tuberosum]	ABA46787	35.2	not assigned.unknown	PGSC0003DMB000000058	Pot_ch07	99.58	1754878	1754640	Conserved gene of unknown function	mRNA	Cufflinks
1862	MICRO.8584.C2	MICRO.8584.C2_1183	Protein kinase; Ribosomal protein S2 [Medicago truncatula]	ABE80251	35.1	not assigned.no ontology	PGSC0003DMB000000265	Pot_ch02	98.51	850834	850500	Receptor kinase	mRNA	Cufflinks
1863	cSTA2F21TH	cSTA2F21TH_334	ATP binding / GTP binding / translation elongation factor [Arabidopsis thaliana]	NP_196625	35.2	not assigned.unknown	PGSC0003DMB000000160	Pot_ch12	99.42	658855	658684	Elongation factor 1-alpha	mRNA	Cufflinks
1864	MICRO.9844.C1	MICRO.9844.C1_535	resistance protein RGC2 [Lactuca sativa]	AAQ72576	20.1.02	stress.biotic.receptors	PGSC0003DMB103000051	Pot_ch04	99.24	96614	97266	Nucleotide binding site-leucine rich repeat protein	mRNA	Cufflinks
1865	MICRO.11662.C1	MICRO.11662.C1_846	XLG (EXTRA-LARGE G-PROTEIN); guanyl nucleotide binding / signal transducer [Arabidopsis thaliana]	NP_565553	30.5	signalling.G-proteins	PGSC0003DMB000000073	Pot_ch01	99.74	1995863	1995083	GTP-binding protein alpha subunit, gna	mRNA	Cufflinks
1866	SSBT002F15x.scf	SSBT002F15x.scf_303	NA	NA	29.2.2	protein.synthesis.misc ribosomal protein	No Significant Hit	#N/A	NA	NA	NA	28 kDa small subunit ribosomal protein	mRNA	Cufflinks
1867	MICRO.4474.C1	MICRO.4474.C1_861	unknown [Solanum tuberosum]	ABA81859	27.2	RNA.transcription	PGSC0003DMB000000355	Pot_ch04	99.23	389554	389037	Transcription initiation factor IID, 31kD subunit family protein	mRNA	Cufflinks
1874	cSTA18O9TH	cSTA18O9TH_5	F15P23.2 gene product [Arabidopsis thaliana]	AAD17338	35.2	not assigned.unknown	PGSC0003DMB102000010	Pot_ch01	98.9	397078	396717	Dehydration responsive protein	mRNA	Cufflinks
1875	008F09AF.esd	008F09AF.esd_477	putative glycosyl hydrolase family 17 protein [Medicago truncatula]	ABE90942	26.04	misc.beta 1,3 glucan hydrolases	PGSC0003DMB000000103	Pot_ch05	92.63	1271884	1271575	Hydrolase, hydrolyzing O-glycosyl compounds	mRNA	Cufflinks
1876	MICRO.12179.C1	MICRO.12179.C1_304	BXL1 (BETA-XYLOSIDASE 1); hydrolase, hydrolyzing O-glycosyl compounds [Arabidopsis thaliana]	NP_199747	35.1	not assigned.no ontology	PGSC0003DMB101000137	Pot_ch11	94.87	225649	225250	Beta xylosidase	mRNA	Cufflinks
1877	MICRO.6906.C2	MICRO.6906.C2_675	Os04g0501700 [Oryza sativa (japonica cultivar-group)]	NP_001053231	31.1	cell.organisation	PGSC0003DMB102000099	Pot_ch02	98.88	1212377	1212110	Tubulin gamma complex-associated protein	mRNA	Cufflinks
1878	bf_arrayxxx_0051h12.t7m.scf	bf_arrayxxx_0051h12.t7m.scf_536	NA	NA	35.2	not assigned.unknown	No Significant Hit	#N/A	NA	NA	NA	--	--	--
1880	bf_mxlfxxxx_0050c09.t3m.scf	bf_mxlfxxxx_0050c09.t3m.scf_268	Homeodomain-related [Medicago truncatula]	ABN08550	27.3.26	RNA.regulation of transcription.MYB-related transcription factor family	PGSC0003DMB101000020	Pot_ch02	100	320749	320512	Transcription factor	mRNA	Cufflinks
1881	MICRO.13769.C1	MICRO.13769.C1_796	RING-H2 finger protein RHG1a-like [Oryza sativa (japonica cultivar-group)]	BAD82497	29.5.11.04.02	protein.degradation.ubiquitin.E3.RING	PGSC0003DMB101000051	Pot_ch05	95.85	835743	836150	Ring finger containing protein	mRNA	GLEAN
1882	cSTB25P5TH	cSTB25P5TH_269	NA	NA	35.2	not assigned.unknown	PGSC0003DMB000000145	Pot_ch05	95.72	832167	831841	Leafy cotyledon 1	mRNA	Cufflinks
1883	MICRO.8625.C1	MICRO.8625.C1_171	phospholipase A2 [Nicotiana tabacum]	BAD90927	11.9.3	lipid metabolism.lipid degradation.lysophospholipases	PGSC0003DMB000000304	Pot_ch07	100	511502	511325	Phospholipase A2	mRNA	Cufflinks
1884	POCDA05TP	POCDA05TP_878	NA	NA	35.2	not assigned.unknown	PGSC0003DMB000000310	Pot_ch07	97.1	618462	617669	Gene of unknown function	mRNA	GLEAN
1885	bf_mxlfxxxx_0015b01.t3m.scf	bf_mxlfxxxx_0015b01.t3m.scf_689	Os02g0698000 [Oryza sativa (japonica cultivar-group)]	NP_001047825	1.03.12	PS.calvin cyle.PRK	Not Unique	#N/A	98.53	NA	NA	--	--	--
1886	BF_LBCHXXXX_0031D10_T3M.SCF	BF_LBCHXXXX_0031D10_T3M.SCF_215	NA	NA	35.2	not assigned.unknown	PGSC0003DMB000000490	Pot_ch02	97.64	171241	171536	Calcium-transporting ATPase 2, plasma membrane-type	mRNA	Cufflinks
1887	MICRO.6281.C1	MICRO.6281.C1_634	hypothetical protein OsI_037345 [Oryza sativa (indica cultivar-group)]	EAY83386	35.2	not assigned.unknown	PGSC0003DMB000000150	Pot_ch06	100	1258751	1258455	Transport inhibitor response 1	mRNA	Cufflinks
1888	BPLI16D9TH	BPLI16D9TH_246	NA	NA	35.2	not assigned.unknown	PGSC0003DMB000000379	Pot_ch10	99.38	22667	22348	Conserved gene of unknown function	mRNA	Cufflinks
1889	MICRO.3349.C2	MICRO.3349.C2_1393	bZIP transcription factor [Malus x domestica]	AAX11392	17.1.3	hormone metabolism.abscisic acid.induced-regulated-responsive-activated	PGSC0003DMB000000008	Pot_ch10	99.88	3579876	3579032	BZIP transcription factor	mRNA	Cufflinks
1890	MICRO.8784.C1	MICRO.8784.C1_805	hexokinase [Solanum lycopersicum]	AAY60841	2.2.1.04	major CHO metabolism.degradation.sucrose.hexokinase	PGSC0003DMB000000155	Pot_ch12	96.45	722544	722097	Hexokinase 5	mRNA	Cufflinks
1891	bf_mxflxxxx_0002f10.t3m.scf	bf_mxflxxxx_0002f10.t3m.scf_163	NA	NA	35.2	not assigned.unknown	PGSC0003DMB000000159	Pot_ch03	99.34	762150	762606	--	--	--
1892	bf_swstxxxx_0037b06.t3m.scf	bf_swstxxxx_0037b06.t3m.scf_578	NA	NA	35.2	not assigned.unknown	PGSC0003DMB000000038	Pot_ch12	98.87	1557149	1556622	Peptidase	mRNA	Cufflinks
1893	MICRO.15996.C1	MICRO.15996.C1_638	Type I inositol-1,4,5-trisphosphate 5-phosphatase CVP2 (Cotyledon vascular pattern 2 protein)	Q9LR47	35.2	not assigned.unknown	PGSC0003DMB000000125	Pot_ch06	94.3	154293	154067	Inositol-1,4,5-triphosphate-5-phosphatase	mRNA	Cufflinks
1894	MICRO.8356.C2	MICRO.8356.C2_1376	Os01g0272800 [Oryza sativa (japonica cultivar-group)]	NP_001042711	35.2	not assigned.unknown	PGSC0003DMB102000233	Pot_ch01	98.92	59439	59897	Conserved gene of unknown function	mRNA	Cufflinks
1895	ACDA02371F07.T3m.scf	ACDA02371F07.T3m.scf_243	NA	NA	35.2	not assigned.unknown	PGSC0003DMB000000096	Pot_ch07	92.1	172762	173038	GTP-binding protein	mRNA	Cufflinks
1896	MICRO.3177.C1	MICRO.3177.C1_765	Os01g0660800 [Oryza sativa (japonica cultivar-group)]	NP_001043775	28.99	DNA.unspecified	PGSC0003DMB000000034	Pot_ch12	96.79	1302114	1301429	3-5 exonuclease	mRNA	Cufflinks
1897	MICRO.16866.C1	MICRO.16866.C1_749	NA	NA	35.2	not assigned.unknown	PGSC0003DMB000000035	Pot_ch01	94.54	1944710	1943981	Gene of unknown function	mRNA	GLEAN
1898	MICRO.15365.C1	MICRO.15365.C1_967	protein binding / transporter [Arabidopsis thaliana]	NP_565651	29.3.4.2	protein.targeting.secretory pathway.golgi	PGSC0003DMB000000392	Pot_ch11	99.64	450656	450935	Conserved gene of unknown function	mRNA	Cufflinks
1899	BF_TUBSXXXX_0049E10_T3M.SCF	BF_TUBSXXXX_0049E10_T3M.SCF_103	NA	NA	35.2	not assigned.unknown	PGSC0003DMB000000751	SL2.10ch11	94.03	109464	109332	--	--	--
1900	MICRO.13996.C1	MICRO.13996.C1_1264	NA	NA	35.2	not assigned.unknown	PGSC0003DMB000000281	Pot_ch08	99.76	686697	685430	Conserved gene of unknown function	mRNA	Cufflinks
1901	MICRO.9623.C1	MICRO.9623.C1_192	homeobox-leucine zipper protein [Zinnia elegans]	BAB18163	27.3.22	RNA.regulation of transcription.HB,Homeobox transcription factor family	PGSC0003DMB000000711	Pot_ch03	99.7	84594	84263	Homeobox protein	mRNA	GLEAN
1902	BF_LBCHXXXX_0039D12_T3M.SCF	BF_LBCHXXXX_0039D12_T3M.SCF_133	Tubulin binding cofactor C [Medicago truncatula]	ABN08645	35.2	not assigned.unknown	PGSC0003DMB101000036	Pot_ch03	99.02	2350240	2349936	Tubulin binding cofactor C	mRNA	Cufflinks
1903	SDBN001M12u.scf	SDBN001M12u.scf_556	PAC1; endopeptidase/ peptidase/ threonine endopeptidase [Arabidopsis thaliana]	NP_188850	29.5.11.20	protein.degradation.ubiquitin.proteasom	PGSC0003DMB000000016	Pot_ch04	99.14	780322	779857	--	--	--
1904	MICRO.17093.C1	MICRO.17093.C1_440	hypothetical protein MtrDRAFT_AC151458g3v2 [Medicago truncatula]	ABO83272	33.99	development.unspecified	PGSC0003DMB000000026	Pot_ch03	98.47	2591869	2592457	CLE12	mRNA	Cufflinks
1905	MICRO.12635.C1	MICRO.12635.C1_667	NA	NA	35.2	not assigned.unknown	PGSC0003DMB000000164	Pot_ch04	98.84	1101403	1100628	S-adenosylmethionine-dependent methyltransferase	mRNA	Cufflinks
1906	MICRO.611.C1	MICRO.611.C1_1224	nucleic acid binding [Arabidopsis thaliana]	NP_180167	35.1	not assigned.no ontology	PGSC0003DMB000000034	Pot_ch12	98.16	893588	894890	RNA-binding protein Nova-1	mRNA	Cufflinks
1907	MICRO.600.C3	MICRO.600.C3_1473	transferase, transferring glycosyl groups / transferase, transferring hexosyl groups [Arabidopsis thaliana]	NP_191825	26.02	misc.UDP glucosyl and glucoronyl transferases	PGSC0003DMB000000309	Pot_ch09	99.5	326791	325379	Glycosyltransferase, CAZy family GT8	mRNA	Cufflinks
1908	MICRO.16825.C1	MICRO.16825.C1_647	Os01g0773200 [Oryza sativa (japonica cultivar-group)]	NP_001044399	35.1.17	not assigned.no ontology.transcription factor jumonji (jmjC) domain-containing protein	PGSC0003DMB000000110	Pot_ch09	100	1170681	1170354	Transcription factor jumonji (JmjC) domain-containing protein	mRNA	Cufflinks
1909	bf_lbchxxxx_0062h04.t3m.scf	bf_lbchxxxx_0062h04.t3m.scf_296	NA	NA	35.2	not assigned.unknown	No Significant Hit	#N/A	NA	NA	NA	Nucleic acid binding protein	mRNA	Cufflinks
1911	MICRO.6365.C2	MICRO.6365.C2_270	expansin18 [Solanum lycopersicum]	CAA06271	10.7	cell wall.modification	PGSC0003DMB101000128	Pot_ch06	98.72	455344	454876	Expansin18	mRNA	Cufflinks
1912	SSBN002N23u.scf	SSBN002N23u.scf_681	hypothetical protein OsI_030702 [Oryza sativa (indica cultivar-group)]	EAZ09470	35.2	not assigned.unknown	PGSC0003DMB000000431	SL2.10ch04	98.71	335591	336055	Transcription factor bHLH49	mRNA	Cufflinks
1913	MICRO.7966.C1	MICRO.7966.C1_633	kinase [Arabidopsis thaliana]	NP_197965	30.2.11	signalling.receptor kinases.leucine rich repeat XI	PGSC0003DMB000000155	Pot_ch12	94.97	717990	718685	Hexokinase 5	mRNA	Cufflinks
1914	MICRO.10954.C1	MICRO.10954.C1_273	NA	NA	35.2	not assigned.unknown	PGSC0003DMB000000226	Pot_ch04	95.49	471704	471263	Conserved gene of unknown function	mRNA	Cufflinks
1915	bf_cswbxxxx_0014a04.t3m.scf	bf_cswbxxxx_0014a04.t3m.scf_227	NA	NA	35.2	not assigned.unknown	PGSC0003DMB000000184	Pot_ch04	94.19	540716	541042	Alpha-amylase	mRNA	Cufflinks
1917	bf_swstxxxx_0053f02.t3m.scf	bf_swstxxxx_0053f02.t3m.scf_686	signal recognition particle 54 kDa subunit precursor [Arabidopsis thaliana]	AAC64139	29.3.3	protein.targeting.chloroplast	PGSC0003DMB000000021	Pot_ch09	100	1458325	1458470	Signal recognition particle protein	mRNA	Cufflinks
1918	MICRO.2152.C1	MICRO.2152.C1_177	NA	NA	35.2	not assigned.unknown	PGSC0003DMB000000087	Pot_ch06	99.17	349769	350008	Fructokinase	mRNA	Cufflinks
1919	MICRO.6817.C2	MICRO.6817.C2_621	gypsy/Ty-3 retroelement polyprotein; 69905-74404 [Arabidopsis thaliana]	AAG51046	35.2	not assigned.unknown	No Significant Hit	#N/A	NA	NA	NA	Reverse transcriptase	mRNA	Cufflinks
1921	bf_mxlfxxxx_0071h09.t3m.scf	bf_mxlfxxxx_0071h09.t3m.scf_544	ER lumen retaining receptor family-like protein [Solanum tuberosum]	ABB02637	29.3.4.1	protein.targeting.secretory pathway.ER	PGSC0003DMB000000150	Pot_ch06	98.58	203115	203325	ER lumen retaining receptor family	mRNA	Cufflinks
1922	cSTA24J7TH	cSTA24J7TH_507	NA	NA	35.2	not assigned.unknown	PGSC0003DMB000000136	Pot_ch01	99.47	78001	78566	F-box family protein	mRNA	Cufflinks
1923	MICRO.387.C3	MICRO.387.C3_829	Ubiquitin; Apoptosis regulator Bcl-2 protein, BAG [Medicago truncatula]	ABE86297	35.1	not assigned.no ontology	PGSC0003DMB000000154	Pot_ch03	100	1070132	1070760	BAG domain-containing protein	mRNA	Cufflinks
1924	MICRO.6476.C1	MICRO.6476.C1_541	Zinc finger, RING-type [Medicago truncatula]	ABD32420	29.5.11.04.02	protein.degradation.ubiquitin.E3.RING	PGSC0003DMB000000008	Pot_ch10	99.45	3251469	3250928	Zinc finger, RING-type	mRNA	Cufflinks
1926	bf_swstxxxx_0056h07.t3m.scf	bf_swstxxxx_0056h07.t3m.scf_118	NA	NA	35.2	not assigned.unknown	PGSC0003DMB101000251	Pot_ch07	96.05	846018	846093	--	--	--
1927	MICRO.2600.C3	MICRO.2600.C3_795	NA	NA	35.2	not assigned.unknown	PGSC0003DMB000000040	Pot_ch03	96.82	556712	555803	Chaperone protein dnaJ	mRNA	Cufflinks
1928	MICRO.11707.C1	MICRO.11707.C1_292	NA	NA	35.2	not assigned.unknown	No Significant Hit	#N/A	NA	NA	NA	--	--	--
1929	MICRO.4809.C1	MICRO.4809.C1_624	unnamed protein product [Arabidopsis thaliana]	BAA95727	35.2	not assigned.unknown	PGSC0003DMB000000174	Pot_ch09	99.4	1087044	1086374	Conserved gene of unknown function	mRNA	Cufflinks
1930	MICRO.6735.C1	MICRO.6735.C1_777	NA	NA	35.2	not assigned.unknown	PGSC0003DMB000000421	Pot_ch10	99.84	455168	454551	Conserved gene of unknown function	mRNA	Cufflinks
1931	MICRO.13124.C1	MICRO.13124.C1_390	O-methyltransferase [Prunus dulcis]	CAA11131	35.2	not assigned.unknown	Not Unique	#N/A	93.54	NA	NA	Orcinol O-methyltransferase	mRNA	Cufflinks
1932	bf_suspxxxx_0060e02.t3m.scf	bf_suspxxxx_0060e02.t3m.scf_705	Nucleic acid binding NABP [Medicago truncatula]	ABE85600	35.1.12	not assigned.no ontology.pumilio/Puf RNA-binding domain-containing protein	PGSC0003DMB000000266	Pot_ch06	99.3	280666	281380	Nucleic acid binding NABP	mRNA	Cufflinks
1933	SDBN001J13u.scf	SDBN001J13u.scf_498	NA	NA	35.2	not assigned.unknown	PGSC0003DMB000000061	Pot_ch10	96.34	2157368	2156796	--	--	--
1934	BF_LBCHXXXX_0015G02_T3M.SCF	BF_LBCHXXXX_0015G02_T3M.SCF_218	NA	NA	35.1	not assigned.no ontology	No Significant Hit	#N/A	NA	NA	NA	--	--	--
1936	MICRO.856.C1	MICRO.856.C1_393	alpha-glucosidase [Solanum tuberosum]	CAB96077	2.2.2.01	major CHO metabolism.degradation.starch.starch cleavage	PGSC0003DMB101000051	Pot_ch05	98.18	56212	56485	Alpha-glucosidase	mRNA	Cufflinks
1937	MICRO.189.C26	MICRO.189.C26_105	NA	NA	29.2.2	protein.synthesis.misc ribosomal protein	PGSC0003DMB000000021	Pot_ch09	97.49	1322573	1322890	Ribosomal protein S14	mRNA	Cufflinks
1938	cSTB6B5TH	cSTB6B5TH_94	GTP binding [Arabidopsis thaliana]	NP_196709	35.2	not assigned.unknown	PGSC0003DMB000000225	Pot_ch08	97.5	988411	988012	GTP-binding protein	mRNA	Cufflinks
1939	MICRO.2737.C2	MICRO.2737.C2_1282	ALY protein [Nicotiana benthamiana]	CAJ44458	27.4	RNA.RNA binding	PGSC0003DMB000000505	Pot_ch11	98.6	183604	183177	Gene of unknown function	mRNA	Cufflinks
1940	MICRO.15585.C1	MICRO.15585.C1_1222	hypothetical protein SDM1_29t00014 [Solanum demissum]	AAT39968	35.2	not assigned.unknown	PGSC0003DMB101000609	Pot_ch05	98.5	34977	35443	60S ribosomal protein L34	mRNA	Cufflinks
1941	POAC444TP	POAC444TP_778	unnamed protein product [Arabidopsis thaliana]	BAB08818	15.2	metal handling.binding, chelation and storage	PGSC0003DMB000000093	Pot_ch03	97.45	1446725	1446957	Metal ion binding protein	mRNA	Cufflinks
1942	MICRO.7721.C1	MICRO.7721.C1_1286	Uracil phosphoribosyltransferase (UMP pyrophosphorylase) (UPRTase)	P93394	23.3.1.3	nucleotide metabolism.salvage.phosphoribosyltransferases.upp	PGSC0003DMB000000021	Pot_ch09	96.94	162400	162074	Uracil phosphoribosyltransferase	mRNA	Cufflinks
1943	MICRO.4967.C1	MICRO.4967.C1_13	RNA binding / nucleic acid binding [Arabidopsis thaliana]	NP_564759	27.4	RNA.RNA binding	PGSC0003DMB000000365	Pot_ch11	96.45	362943	363252	Glycine-rich RNA-binding protein	mRNA	Cufflinks
1944	MICRO.6194.C1	MICRO.6194.C1_1728	acyl-CoA thioesterase/ cyclic nucleotide binding [Arabidopsis thaliana]	NP_563632	11.9.4.05	lipid metabolism.lipid degradation.beta-oxidation	PGSC0003DMB102000010	Pot_ch01	100	1406676	1407194	Acyl-CoA thioesterase	mRNA	Cufflinks
1945	PPCAG76TH	PPCAG76TH_300	putative protein [Arabidopsis thaliana]	CAB71090	35.1.9	not assigned.no ontology.BTB/POZ domain-containing protein	PGSC0003DMB000000048	Pot_ch08	99.18	1363342	1362857	Atpob1	mRNA	Cufflinks
1946	POCBS94TV	POCBS94TV_429	putative protein kinase [Lycopersicon esculentum]	AAW22874	30.2.26	signalling.receptor kinases.crinkly like	PGSC0003DMB000000005	Pot_ch06	94.44	2579064	2578330	Conserved gene of unknown function	noncoding_transcript	Cufflinks
1947	ACDA03677C05.T3m.scf	ACDA03677C05.T3m.scf_367	NA	NA	35.2	not assigned.unknown	No Significant Hit	#N/A	NA	NA	NA	--	--	--
1948	MICRO.623.C2	MICRO.623.C2_1663	ATP binding / ATP-dependent helicase/ helicase/ nucleic acid binding [Arabidopsis thaliana]	NP_174479	35.2	not assigned.unknown	PGSC0003DMB000000032	Pot_ch04	98.98	1248773	1247699	HVA22 i	mRNA	Cufflinks
1949	bf_suspxxxx_0049g12.t3m.scf	bf_suspxxxx_0049g12.t3m.scf_494	NA	NA	35.2	not assigned.unknown	PGSC0003DMB000000156	Pot_ch06	91.03	1175608	1175387	--	--	--
1950	bf_slmwxxxx_0003f06.t3m.scf	bf_slmwxxxx_0003f06.t3m.scf_385	unknown protein [Arabidopsis thaliana]	NP_178000	35.2	not assigned.unknown	PGSC0003DMB000000127	Pot_ch03	98.29	128626	128510	DUF2008-containing protein	mRNA	Cufflinks
1951	MICRO.13550.C1	MICRO.13550.C1_769	beta-ketoacyl-ACP synthase II [Perilla frutescens]	AAC04692	11.1.03	lipid metabolism.FA synthesis and FA elongation.ketoacyl ACP synthase	PGSC0003DMB000000040	Pot_ch03	96.6	892000	892469	Beta-ketoacyl-ACP synthase II	mRNA	Cufflinks
1952	bf_arrayxxx_0017a11.t7m.scf	bf_arrayxxx_0017a11.t7m.scf_673	hypothetical protein OsJ_017842 [Oryza sativa (japonica cultivar-group)]	EAZ34359	29.5.11.04.03.02	protein.degradation.ubiquitin.E3.SCF.FBOX	PGSC0003DMB000000213	Pot_ch04	94.43	977196	976796	F-box protein AtFBL5	mRNA	Cufflinks
1953	MICRO.16352.C1	MICRO.16352.C1_313	unknown protein [Arabidopsis thaliana]	NP_200255	35.2	not assigned.unknown	PGSC0003DMB000000302	Pot_ch07	99.27	736004	735593	Trafficking protein particle complex subunit 10	mRNA	Cufflinks
1958	bf_mxlfxxxx_0007f09.t3m.scf	bf_mxlfxxxx_0007f09.t3m.scf_424	NA	NA	35.2	not assigned.unknown	PGSC0003DMB000000306	Pot_ch08	94.16	671739	672252	--	--	--
1959	bf_ivrootxx_0018c11.t3m.scf	bf_ivrootxx_0018c11.t3m.scf_555	unknown protein [Arabidopsis thaliana]	NP_566237	35.1.5	not assigned.no ontology.pentatricopeptide (PPR) repeat-containing protein	PGSC0003DMB000000355	Pot_ch04	98.88	434501	435120	Pentatricopeptide repeat-containing protein	mRNA	Cufflinks
1960	MICRO.2013.C8	MICRO.2013.C8_430	bifunctional GlmU protein [Vibrio cholerae V52]	ZP_01682698	20.1.02	stress.biotic.receptors	No Significant Hit	#N/A	NA	NA	NA	ATP binding protein	mRNA	Cufflinks
1961	STDB004J21u.scf	STDB004J21u.scf_104	NA	NA	10.5.4	cell wall.cell wall proteins.HRGP	PGSC0003DMB000000334	Pot_ch09	91.91	543471	543299	Protein FRIGIDA	mRNA	Cufflinks
1962	MICRO.16349.C1	MICRO.16349.C1_350	hypothetical protein [Solanum tuberosum]	AAU89786	35.2	not assigned.unknown	No Significant Hit	#N/A	NA	NA	NA	--	--	--
1963	MICRO.13931.C1	MICRO.13931.C1_279	NA	NA	35.2	not assigned.unknown	PGSC0003DMB000000129	Pot_ch10	97	670697	671029	Gene of unknown function	mRNA	Cufflinks
1964	cSTD6A11TH	cSTD6A11TH_43	PEX14 [Arabidopsis thaliana]	BAB17667	35.1	not assigned.no ontology	PGSC0003DMB000000087	Pot_ch06	98.75	1797931	1797692	Peroxin Pex14	mRNA	Cufflinks
1965	MICRO.5775.C2	MICRO.5775.C2_584	NA	NA	35.2	not assigned.unknown	PGSC0003DMB000000436	Pot_ch10	96.83	268123	268930	Mitochondrial carrier domain-containing protein	mRNA	Cufflinks
1966	MICRO.5807.C2	MICRO.5807.C2_22	regulator of chromosome condensation (cell cycle regulatory protein) like [Arabidopsis thaliana]	BAA98190	31.2	cell.division	PGSC0003DMB000000312	Pot_ch10	96.81	146697	147104	Cell cycle regulatory protein	mRNA	Cufflinks
1967	STMET61TV	STMET61TV_262	hypernodulation aberrant root formation protein [Lotus japonicus]	CAD42335	30.2.11	signalling.receptor kinases.leucine rich repeat XI	PGSC0003DMB000000032	Pot_ch04	95.1	1456241	1455618	Receptor protein kinase CLAVATA1	mRNA	Cufflinks
1968	SDBN006J15u.scf	SDBN006J15u.scf_274	type IIIa membrane protein cp-wap13 [Vigna unguiculata]	AAB61672	35.2	not assigned.unknown	PGSC0003DMB000000127	Pot_ch03	95.35	1228393	1228054	GRP 2	mRNA	Cufflinks
1969	MICRO.6587.C9	MICRO.6587.C9_842	hypothetical protein [Oryza sativa (japonica cultivar-group)]	BAD81433	35.2	not assigned.unknown	PGSC0003DMB000000412	Pot_ch01	96.38	514928	514570	Conserved gene of unknown function	mRNA	Cufflinks
1970	MICRO.2064.C2	MICRO.2064.C2_448	catalytic/ serine racemase [Arabidopsis thaliana]	NP_192901	13.1.4.5	amino acid metabolism.synthesis.branched chain group.isoleucine specific	PGSC0003DMB000000147	Pot_ch08	100	1230028	1230520	Serine racemase	mRNA	Cufflinks
1971	STMIM75TV	STMIM75TV_658	beta-fructofuranosidase [Solanum tuberosum]	CAA80358	2.2.1.03.02	major CHO metabolism.degradation.sucrose.invertases.cell wall	PGSC0003DMB000000008	Pot_ch10	98.71	2839988	2840297	Beta-fructofuranosidase	mRNA	Cufflinks
1972	bf_mxflxxxx_0039e08.t3m.scf	bf_mxflxxxx_0039e08.t3m.scf_235	NA	NA	35.2	not assigned.unknown	PGSC0003DMB000000995	SL2.10ch01	94.81	9972	9627	Transcription factor bHLH49	mRNA	Cufflinks
1973	MICRO.9914.C3	MICRO.9914.C3_650	RNA binding [Arabidopsis thaliana]	NP_197295	29.2.3	protein.synthesis.initiation	PGSC0003DMB000000093	Pot_ch03	98.74	1334312	1334788	Sgd1p	mRNA	Cufflinks
1974	BF_LBCHXXXX_0050B04_T3M.SCF	BF_LBCHXXXX_0050B04_T3M.SCF_319	NA	NA	35.2	not assigned.unknown	PGSC0003DMB000000048	Pot_ch08	97.45	774345	774775	Oligopeptide transporter	mRNA	GLEAN
1975	MICRO.1598.C1	MICRO.1598.C1_1664	RNA polymerase IV largest subunit [Solanum lycopersicum]	AAY89359	27.2	RNA.transcription	PGSC0003DMB102000233	Pot_ch01	99.02	48501	49314	DNA-directed RNA polymerase	mRNA	Cufflinks
1976	MICRO.9832.C2	MICRO.9832.C2_1099	Haem peroxidase, plant/fungal/bacterial [Medicago truncatula]	ABE82403	26.12	misc.peroxidases	PGSC0003DMB000000354	Pot_ch11	95.81	163594	164427	Cationic peroxidase 1	mRNA	Cufflinks
1977	bf_mxlfxxxx_0040c07.t3m.scf	bf_mxlfxxxx_0040c07.t3m.scf_591	NA	NA	35.2	not assigned.unknown	PGSC0003DMB000000048	Pot_ch08	100	1708067	1707561	SP1L	mRNA	Cufflinks
1978	MICRO.7214.C1	MICRO.7214.C1_924	RFC3 (REGULATOR OF FATTY-ACID COMPOSITION 3); structural constituent of ribosome [Arabidopsis thaliana]	NP_566568	29.2.2	protein.synthesis.misc ribosomal protein	PGSC0003DMB000000001	Pot_ch01	99.38	5817354	5817675	RPS6	mRNA	Cufflinks
1979	MICRO.9138.C1	MICRO.9138.C1_434	PHD finger protein-like [Oryza sativa (japonica cultivar-group)]	BAD24999	27.3.67	RNA.regulation of transcription.putative DNA-binding protein	PGSC0003DMB000000225	Pot_ch08	97.46	219802	219292	Transcription elongation factor s-II	mRNA	Cufflinks
1980	MICRO.7366.C1	MICRO.7366.C1_1502	conserved hypothetical protein [Medicago truncatula]	ABE89949	35.2	not assigned.unknown	PGSC0003DMB102000115	Pot_ch09	98.97	281630	283185	Conserved gene of unknown function	mRNA	Cufflinks
1981	MICRO.8169.C1	MICRO.8169.C1_1369	Regulation of nuclear pre-mRNA protein [Medicago truncatula]	ABE91548	35.2	not assigned.unknown	PGSC0003DMB000000148	Pot_ch11	99.32	229636	230373	Conserved gene of unknown function	mRNA	Cufflinks
1982	MICRO.5937.C1	MICRO.5937.C1_555	unknown protein [Arabidopsis thaliana]	NP_199597	35.2	not assigned.unknown	PGSC0003DMB000000098	Pot_ch01	99.53	1388101	1388315	OJ000315_02.20 protein	mRNA	Cufflinks
1983	MICRO.606.C2	MICRO.606.C2_1301	NA	NA	35.2	not assigned.unknown	PGSC0003DMB000000032	Pot_ch04	97.54	1579355	1578587	Conserved gene of unknown function	mRNA	Cufflinks
1984	MICRO.16993.C1	MICRO.16993.C1_457	putative avr9 elicitor response protein [Oryza sativa (japonica cultivar-group)]	BAD17751	29.7	protein.glycosylation	PGSC0003DMB000000191	Pot_ch08	95.96	341973	342492	Beta-1,3-galactosyltransferase sqv-2	mRNA	Cufflinks
1985	MICRO.6781.C1	MICRO.6781.C1_737	NA	NA	35.2	not assigned.unknown	PGSC0003DMB101000099	Pot_ch03	98.47	257786	258307	Conserved gene of unknown function	mRNA	Cufflinks
1986	MICRO.1171.C3	MICRO.1171.C3_222	putative protein [Arabidopsis thaliana]	CAB96839	35.1	not assigned.no ontology	PGSC0003DMB000000047	Pot_ch07	100	1591209	1591708	Endosomal P24A protein	mRNA	Cufflinks
1987	MICRO.12592.C2	MICRO.12592.C2_476	At1g53210/F12M16_12 [Arabidopsis thaliana]	AAK32813	30.3	signalling.calcium	PGSC0003DMB000000096	Pot_ch07	98.13	664243	664724	Calcium ion binding protein	mRNA	Cufflinks
1988	bf_swstxxxx_0021e04.t3m.scf	bf_swstxxxx_0021e04.t3m.scf_608	NA	NA	35.2	not assigned.unknown	PGSC0003DMB000000127	Pot_ch03	98.97	960902	960612	Amino acid transporter	mRNA	GLEAN
1990	STMHL92TH	STMHL92TH_11	NA	NA	35.1	not assigned.no ontology	PGSC0003DMB102000010	Pot_ch01	92.98	2160643	2161240	Tenectin CG13648-PA, partial	mRNA	Cufflinks
1991	bf_mxflxxxx_0074e08.t3m.scf	bf_mxflxxxx_0074e08.t3m.scf_703	CUP-SHAPED COTYLEDON3 [Petunia x hybrida]	BAF41989	27.3.27	RNA.regulation of transcription.NAC domain transcription factor family	PGSC0003DMB000000096	Pot_ch07	98.61	525309	525024	NO APICAL MERISTEM	mRNA	Cufflinks
1992	MICRO.3684.C4	MICRO.3684.C4_423	50S ribosomal protein L24, chloroplast precursor (CL24)	Q02764	29.2.1.1	protein.synthesis.chloroplast/mito - plastid ribosomal protein.plastid	PGSC0003DMB000000302	Pot_ch07	98.37	223658	222922	50S ribosomal protein L24, chloroplastic	mRNA	Cufflinks
1993	bf_ivrootxx_0030e03.t3m.scf	bf_ivrootxx_0030e03.t3m.scf_581	disease resistance protein BS2 [Capsicum chacoense]	AAF09256	35.2	not assigned.unknown	PGSC0003DMB000000341	Pot_ch08	92.33	370209	370495	Disease resistance protein	mRNA	Cufflinks
1994	BF_LBCHXXXX_0028F06_T3M.SCF	BF_LBCHXXXX_0028F06_T3M.SCF_459	NA	NA	35.2	not assigned.unknown	PGSC0003DMB000000047	Pot_ch07	99.73	1996062	1995690	Two-component system sensor histidine kinase/response regulator	mRNA	Cufflinks
1995	MICRO.67.C2	MICRO.67.C2_263	Beta tubulin; Remorin, C-terminal region [Medicago truncatula]	ABE89592	27.3.99	RNA.regulation of transcription.unclassified	PGSC0003DMB000000184	Pot_ch04	99	380997	380697	DNA binding protein	mRNA	Cufflinks
1996	MICRO.3024.C5	MICRO.3024.C5_395	hypothetical protein OsJ_018903 [Oryza sativa (japonica cultivar-group)]	EAZ35420	35.1	not assigned.no ontology	PGSC0003DMB000000297	Pot_ch12	97.35	85823	85561	Phox (PX) domain-containing protein	mRNA	Cufflinks
1997	MICRO.2286.C19	MICRO.2286.C19_647	NA	NA	35.2	not assigned.unknown	Not Unique	#N/A	94.5	NA	NA	--	--	--
1998	MICRO.12821.C1	MICRO.12821.C1_651	NA	NA	35.2	not assigned.unknown	PGSC0003DMB000000017	Pot_ch11	92.91	1870757	1871485	Gene of unknown function	mRNA	Cufflinks
1999	MICRO.2622.C1	MICRO.2622.C1_783	S19-locus linked F-box protein [Petunia axillaris subsp. axillaris]	AAX11681	35.2	not assigned.unknown	PGSC0003DMB000000213	Pot_ch04	91.1	890982	890289	F-box family protein	mRNA	Cufflinks
2000	MICRO.2445.C6	MICRO.2445.C6_764	profilin-like [Solanum tuberosum]	ABA81885	31.1	cell.organisation	PGSC0003DMB000000198	Pot_ch08	95.16	10462	10225	Profilin	mRNA	Cufflinks
2001	MICRO.10874.C1	MICRO.10874.C1_41	SRO5 [Arabidopsis thaliana]	NP_201058	35.2	not assigned.unknown	PGSC0003DMB000000062	Pot_ch03	100	920774	920365	SRO4 (SIMILAR TO RCD ONE 4); NAD+ ADP-ribosyltransferase	mRNA	Cufflinks
2002	BF_TUBSXXXX_0016H02_T3M.SCF	BF_TUBSXXXX_0016H02_T3M.SCF_232	NA	NA	35.2	not assigned.unknown	PGSC0003DMB000000032	Pot_ch04	93.33	716309	716073	Ubiquitin carrier protein	mRNA	Cufflinks
2003	MICRO.1409.C1	MICRO.1409.C1_436	methionyl-tRNA synthetase [Oryza sativa]	AAC99620	29.1	protein.aa activation	PGSC0003DMB000000358	Pot_ch07	100	176123	176239	Methionyl-tRNA synthetase	mRNA	Cufflinks
2004	MICRO.3484.C1	MICRO.3484.C1_5	sialyltransferase-like protein [Solanum tuberosum]	CAJ15155	29.7	protein.glycosylation	PGSC0003DMB000000004	Pot_ch02	99.5	4128134	4127933	Sialyltransferase	mRNA	Cufflinks
2005	cSTB48I10TH	cSTB48I10TH_162	hydrolase, hydrolyzing O-glycosyl compounds [Arabidopsis thaliana]	NP_177929	10.6.2	cell wall.degradation.mannan-xylose-arabinose-fucose	PGSC0003DMB000000164	Pot_ch04	98.08	509322	509634	Periplasmic beta-glucosidase	mRNA	Cufflinks
2006	MICRO.16614.C1	MICRO.16614.C1_361	NA	NA	35.2	not assigned.unknown	PGSC0003DMB000000156	Pot_ch06	97.94	622783	622493	--	--	--
2007	MICRO.11117.C1	MICRO.11117.C1_1553	kinase [Arabidopsis thaliana]	NP_181105	30.2.13	signalling.receptor kinases.leucine rich repeat XIII	PGSC0003DMB000000535	Pot_ch08	97.8	261120	261933	BRASSINOSTEROID INSENSITIVE 1-associated receptor kinase 1	mRNA	Cufflinks
2008	bf_mxflxxxx_0072e02.t3m.scf	bf_mxflxxxx_0072e02.t3m.scf_181	NA	NA	35.2	not assigned.unknown	PGSC0003DMB000000056	Pot_ch12	100	1461330	1461429	Binding	mRNA	Cufflinks
2009	MICRO.11164.C1	MICRO.11164.C1_526	NA	NA	35.2	not assigned.unknown	PGSC0003DMB000000448	Pot_ch02	100	304630	304281	Nuclear pore complex protein nup153	mRNA	Cufflinks
2010	bf_cswbxxxx_0038h05.t3m.scf	bf_cswbxxxx_0038h05.t3m.scf_53	NA	NA	35.2	not assigned.unknown	PGSC0003DMB000001660	#N/A	94.3	4997	4774	--	--	--
2011	POABZ15TV	POABZ15TV_669	transporter [Arabidopsis thaliana]	NP_188804	34.4	transport.nitrate	PGSC0003DMB000000140	Pot_ch12	97.33	740900	741461	Oligopeptide transporter	mRNA	Cufflinks
2012	cSTS1D8TH	cSTS1D8TH_572	ATTOC120; protein translocase [Arabidopsis thaliana]	NP_188284	35.1	not assigned.no ontology	PGSC0003DMB000000290	Pot_ch01	99.54	415903	415469	Protein translocase	mRNA	Cufflinks
2013	BF_LBCHXXXX_0030G12_T3M.SCF	BF_LBCHXXXX_0030G12_T3M.SCF_471	Putative F-box protein, identical [Solanum demissum]	AAU93581	35.2	not assigned.unknown	PGSC0003DMB101000609	Pot_ch05	97.11	88088	87571	F-box domain-containing protein	mRNA	Cufflinks
2014	MICRO.16977.C1	MICRO.16977.C1_724	unknown protein [Arabidopsis thaliana]	NP_199048	35.2	not assigned.unknown	PGSC0003DMB000000032	Pot_ch04	98.95	2084073	2084646	Conserved gene of unknown function	mRNA	Cufflinks
2017	BF_TUBSXXXX_0034H02_T3M.SCF	BF_TUBSXXXX_0034H02_T3M.SCF_136	NA	NA	35.2	not assigned.unknown	PGSC0003DMB000000048	Pot_ch08	95.38	803752	803946	Harpin-induced protein	mRNA	Cufflinks
2018	BF_CSCHXXXX_0017D05.T3M.SCF	BF_CSCHXXXX_0017D05.T3M.SCF_505	Kinesin, motor region; Kinesin-related [Medicago truncatula]	ABO82175	31.1	cell.organisation	PGSC0003DMB000000114	Pot_ch12	98.69	1113891	1114424	Carboxy-terminal kinesin	mRNA	Cufflinks
2019	MICRO.18084.C1	MICRO.18084.C1_783	beta-1,3-glucanase, acidic [Coffea arabica]	AAQ90287	35.1	not assigned.no ontology	PGSC0003DMB000000097	Pot_ch12	99.18	1220069	1219224	Beta-1,3-glucanase, acidic	mRNA	Cufflinks
2020	MICRO.14151.C1	MICRO.14151.C1_1070	putative zinc transporter [Solanum lycopersicum]	ABL61268	34.12	transport.metal	PGSC0003DMB000000076	Pot_ch07	98.77	1353494	1353980	Zinc transporter	mRNA	Cufflinks
2021	bf_mxflxxxx_0035c10.t3m.scf	bf_mxflxxxx_0035c10.t3m.scf_679	NA	NA	35.2	not assigned.unknown	PGSC0003DMB000000159	Pot_ch03	93.72	928464	927988	--	--	--
2022	bf_stolxxxx_0024a07.t7m.scf	bf_stolxxxx_0024a07.t7m.scf_29	NA	NA	29.2.2	protein.synthesis.misc ribosomal protein	PGSC0003DMB000000017	Pot_ch11	97.1	746670	746738	60S ribosomal protein L12	mRNA	Cufflinks
2023	cSTA4B24TH	cSTA4B24TH_324	nucleotide binding [Arabidopsis thaliana]	NP_188791	33.99	development.unspecified	PGSC0003DMB000000743	SL2.10ch09	100	132579	132255	WD-repeat protein	mRNA	Cufflinks
2025	MICRO.2448.C1	MICRO.2448.C1_667	unknown protein [Arabidopsis thaliana]	NP_567888	35.1	not assigned.no ontology	PGSC0003DMB000000482	Pot_ch03	96.91	414577	414223	Phox (PX) domain-containing protein	mRNA	Cufflinks
2026	bf_arrayxxx_0049c05.t3m.scf	bf_arrayxxx_0049c05.t3m.scf_458	DnaJ-like protein [Solanum tuberosum]	ABA46776	35.2	not assigned.unknown	PGSC0003DMB000000549	Pot_ch11	93.01	39766	39591	DnaJ	mRNA	Cufflinks
2027	MICRO.5888.C1	MICRO.5888.C1_688	anthranilate phosphoribosyltransferase/ transferase, transferring glycosyl groups [Arabidopsis thaliana]	NP_564991	13.1.6.5	amino acid metabolism.synthesis.aromatic aa.tryptophan	PGSC0003DMB000000261	Pot_ch04	99.58	566868	566397	Anthranilate phosphoribosyltransferase	mRNA	Cufflinks
2028	bf_arrayxxx_0084f01.t3m.scf	bf_arrayxxx_0084f01.t3m.scf_544	Aspartate aminotransferase-P2, mitochondrial precursor (Transaminase A)	P26563	35.2	not assigned.unknown	PGSC0003DMB000000070	Pot_ch08	95.5	505527	505637	Aspartate aminotransferase	mRNA	Cufflinks
2029	BF_LBCHXXXX_0023D03_T3M.SCF	BF_LBCHXXXX_0023D03_T3M.SCF_293	NA	NA	35.2	not assigned.unknown	No Significant Hit	#N/A	NA	NA	NA	--	--	--
2030	bf_ivrootxx_0046h10.t3m.scf	bf_ivrootxx_0046h10.t3m.scf_290	NA	NA	35.2	not assigned.unknown	PGSC0003DMB000000302	Pot_ch07	91.62	636367	636528	Thiol:disulfide interchange protein dsbD	mRNA	Cufflinks
2031	MICRO.7224.C2	MICRO.7224.C2_972	hypothetical protein MtrDRAFT_AC140551g9v2 [Medicago truncatula]	ABE91856	35.2	not assigned.unknown	PGSC0003DMB000000105	Pot_ch01	99.4	365990	366983	Conserved gene of unknown function	mRNA	Cufflinks
2032	bf_swstxxxx_0018c09.t3m.scf	bf_swstxxxx_0018c09.t3m.scf_459	coronatine-insensitive 1 [Lycopersicon esculentum]	AAR82925	17.7.3	hormone metabolism.jasmonate.induced-regulated-responsive-activated	PGSC0003DMB000000202	Pot_ch05	99.26	254231	253825	Coronatine-insensitive 1	mRNA	Cufflinks
2033	MICRO.2568.C1	MICRO.2568.C1_1484	hypothetical protein OsI_000986 [Oryza sativa (indica cultivar-group)]	EAY73139	35.1	not assigned.no ontology	PGSC0003DMB000000487	Pot_ch08	100	386958	387497	Mta/sah nucleosidase	mRNA	Cufflinks
2034	bf_arrayxxx_0043h04.t3m.scf	bf_arrayxxx_0043h04.t3m.scf_515	3-hydroxy-3-methylglutaryl CoA synthase [Medicago truncatula]	ABE73758	16.1.2.2	secondary metabolism.isoprenoids.mevalonate pathway.HMG-CoA synthase	PGSC0003DMB000000281	Pot_ch08	98	244673	244474	HMG-CoA synthase	mRNA	Cufflinks
2035	bf_mxflxxxx_0038f03.t3m.scf	bf_mxflxxxx_0038f03.t3m.scf_531	NA	NA	35.2	not assigned.unknown	PGSC0003DMB000000034	Pot_ch12	94.53	239230	238931	Trans-2-enoyl CoA reductase	mRNA	GLEAN
2036	MICRO.4852.C3	MICRO.4852.C3_868	NA	NA	35.2	not assigned.unknown	PGSC0003DMB000000148	Pot_ch11	97.68	334040	334897	--	--	--
2037	MICRO.6027.C2	MICRO.6027.C2_1	NA	NA	30.3	signalling.calcium	PGSC0003DMB102000083	Pot_ch02	96.34	1133067	1133611	Calmodulin binding protein	mRNA	Cufflinks
2043	MICRO.4041.C1	MICRO.4041.C1_1557	ATP-requiring DNA helicase RecQ; DSH, C-terminal [Medicago truncatula]	ABO80653	27.1	RNA.processing	PGSC0003DMB000000105	Pot_ch01	99.11	253700	253252	Helicase	mRNA	Cufflinks
2044	MICRO.17095.C1	MICRO.17095.C1_578	calmodulin binding heat shock protein [Gossypium hirsutum]	AAV73918	20.2.1	stress.abiotic.heat	PGSC0003DMB000000159	Pot_ch03	98.99	80608	81005	Calmodulin-binding heat-shock protein	mRNA	Cufflinks
2045	MICRO.10604.C1	MICRO.10604.C1_1078	Putative DEAD-box ATP-dependent RNA helicase 29	O49289	35.1.40	not assigned.no ontology.glycine rich proteins	PGSC0003DMB000000338	Pot_ch10	99.63	266528	266799	Dead box ATP-dependent RNA helicase	mRNA	Cufflinks
2046	MICRO.11461.C1	MICRO.11461.C1_799	ATP binding / DNA binding / DNA-dependent ATPase [Arabidopsis thaliana]	NP_187625	28.1	DNA.synthesis/chromatin structure	PGSC0003DMB000000129	Pot_ch10	100	174854	174646	RecA protein	mRNA	Cufflinks
2047	MICRO.10915.C1	MICRO.10915.C1_552	Ubiquitin-conjugating enzyme, E2 [Medicago truncatula]	ABE78691	29.5.11.03	protein.degradation.ubiquitin.E2	PGSC0003DMB000000172	Pot_ch01	98.69	441033	441261	Extensin Dif54	noncoding_transcript	Cufflinks
2048	MICRO.6856.C1	MICRO.6856.C1_741	Remorin (pp34)	P93788	27.3.99	RNA.regulation of transcription.unclassified	PGSC0003DMB000000432	Pot_ch06	99.69	116962	116642	Remorin a4-e8	mRNA	Cufflinks
2049	bf_mxflxxxx_0050g06.t3m.scf	bf_mxflxxxx_0050g06.t3m.scf_181	NA	NA	35.2	not assigned.unknown	PGSC0003DMB000001015	#N/A	92.45	30853	31061	Primary amine oxidase	mRNA	Cufflinks
2051	POCAP74TV	POCAP74TV_423	NA	NA	35.2	not assigned.unknown	PGSC0003DMB000000643	Pot_ch08	97.58	72650	72896	Poly(A) polymerase beta	mRNA	Cufflinks
2052	MICRO.18078.C1	MICRO.18078.C1_376	NA	NA	35.2	not assigned.unknown	PGSC0003DMB000000249	Pot_ch04	93.44	502448	502691	Gene of unknown function	mRNA	Cufflinks
2053	cSTA13O8TH	cSTA13O8TH_522	NA	NA	35.2	not assigned.unknown	PGSC0003DMB000000322	Pot_ch04	97.83	26519	27026	Conserved gene of unknown function	mRNA	Cufflinks
2054	SDBN006K14u.scf	SDBN006K14u.scf_190	NA	NA	35.2	not assigned.unknown	PGSC0003DMB000000330	Pot_ch04	94.57	393369	393642	MurF synthetase	mRNA	Cufflinks
2055	MICRO.6193.C1	MICRO.6193.C1_910	putative callose synthase catalytic subunit [Gossypium hirsutum]	AAD25952	3.6	minor CHO metabolism.callose	PGSC0003DMB000000172	Pot_ch01	97.81	845277	844821	1,3-beta-glucan synthase	mRNA	Cufflinks
2056	MICRO.304.C1	MICRO.304.C1_698	ATGPX5 (GLUTATHIONE PEROXIDASE 5); glutathione peroxidase [Arabidopsis thaliana]	NP_191867	21.02.2	redox.ascorbate and glutathione.glutathione	PGSC0003DMB000000207	Pot_ch09	100	282486	282316	Glutathione peroxidase	mRNA	Cufflinks
2057	TBSK04052FB08.t3m.scf	TBSK04052FB08.t3m.scf_172	NA	NA	35.2	not assigned.unknown	No Significant Hit	#N/A	NA	NA	NA	--	--	--
2058	MICRO.4807.C4	MICRO.4807.C4_61	protein binding / ubiquitin-protein ligase/ zinc ion binding [Arabidopsis thaliana]	NP_197938	29.5.11.04.02	protein.degradation.ubiquitin.E3.RING	PGSC0003DMB000000225	Pot_ch08	97.25	571429	572145	Zinc-finger transcription factor	mRNA	Cufflinks
2059	MICRO.2711.C1	MICRO.2711.C1_877	hAT-like transposase [Olimarabidopsis pumila]	ABA18094	35.2	not assigned.unknown	PGSC0003DMB101000063	Pot_ch12	99.79	116731	115796	HAT-like transposase	mRNA	Cufflinks
2061	MICRO.15689.C1	MICRO.15689.C1_621	Avr9/Cf-9 rapidly elicited protein 146 [Nicotiana tabacum]	AAG43551	35.2	not assigned.unknown	PGSC0003DMB000000297	Pot_ch12	97.26	539819	539131	Avr9/Cf-9 rapidly elicited protein 146	mRNA	Cufflinks
2062	MICRO.16831.C1	MICRO.16831.C1_1153	dehydrodolichyl diphosphate synthase [Arabidopsis thaliana]	NP_200685	35.1	not assigned.no ontology	PGSC0003DMB000000982	#N/A	97.73	46360	46886	Neryl diphosphate synthase 1	mRNA	Cufflinks
2063	MICRO.2587.C1	MICRO.2587.C1_1126	Os02g0759800 [Oryza sativa (japonica cultivar-group)]	NP_001048184	28.1	DNA.synthesis/chromatin structure	PGSC0003DMB000000155	Pot_ch12	97.36	549991	550859	GAMYB-binding protein	mRNA	Cufflinks
2064	bf_ivrootxx_0033h03.t3m.scf	bf_ivrootxx_0033h03.t3m.scf_573	NA	NA	35.2	not assigned.unknown	PGSC0003DMB000000599	Pot_ch10	91.45	105299	105936	--	--	--
2065	POCC910TV	POCC910TV_323	GAL83 protein [Solanum tuberosum]	CAB52141	29.4	protein.postranslational modification	No Significant Hit	#N/A	NA	NA	NA	Avr9/Cf-9 rapidly elicited protein 275	noncoding_transcript	Cufflinks
2066	bf_arrayxxx_0057g06.t7m.scf	bf_arrayxxx_0057g06.t7m.scf_553	unknown [Lycopersicon esculentum]	AAK84478	35.1	not assigned.no ontology	PGSC0003DMB000000152	Pot_ch11	92.39	286395	287051	117M18_28	mRNA	Cufflinks
2067	MICRO.6623.C1	MICRO.6623.C1_288	Protein of unknown function DUF581 [Medicago truncatula]	ABE83632	33.99	development.unspecified	PGSC0003DMB000000225	Pot_ch08	93.29	575271	574929	Conserved gene of unknown function	mRNA	Cufflinks
2068	MICRO.11911.C1	MICRO.11911.C1_569	TPR repeat [Medicago truncatula]	ABE90407	35.2	not assigned.unknown	PGSC0003DMB000000198	Pot_ch08	99.84	125541	126172	Binding	mRNA	GLEAN
2069	MICRO.1279.C6	MICRO.1279.C6_599	Os03g0792600 [Oryza sativa (japonica cultivar-group)]	NP_001051525	35.2	not assigned.unknown	PGSC0003DMB000000730	Pot_ch01	99.57	153755	153066	Replication factor C	mRNA	Cufflinks
2070	MICRO.2608.C10	MICRO.2608.C10_1001	glutamate/malate translocator [Nicotiana tabacum]	AAM89397	34.8	transport.metabolite transporters at the envelope membrane	PGSC0003DMB000000068	Pot_ch01	97.47	1665197	1665668	Gene of unknown function	mRNA	Cufflinks
2071	MICRO.14358.C1	MICRO.14358.C1_856	Heavy metal transport/detoxification protein; Harpin-induced 1 [Medicago truncatula]	ABE94112	35.2	not assigned.unknown	PGSC0003DMB000000034	Pot_ch12	97	880567	879439	Harpin-induced 1	mRNA	Cufflinks
2072	MICRO.5494.C1	MICRO.5494.C1_874	putative protein kinase [Arabidopsis thaliana]	BAC41900	29.4	protein.postranslational modification	PGSC0003DMB000000550	Pot_ch06	99.42	241112	241802	Kinase	mRNA	Cufflinks
2073	MICRO.3856.C1	MICRO.3856.C1_280	geraniol 10-hydroxylase [Catharanthus roseus]	CAC80883	26.1	misc.cytochrome P450	PGSC0003DMB000000004	Pot_ch02	99.77	345235	345678	Geraniol 10-hydroxylase	mRNA	Cufflinks
2074	POCB192TV	POCB192TV_385	NA	NA	35.1.41	not assigned.no ontology.hydroxyproline rich proteins	PGSC0003DMB000000040	Pot_ch03	94.86	1843117	1842943	PAF1 complex component	mRNA	Cufflinks
2075	bf_acdcxxxx_0012h06.t3m.scf	bf_acdcxxxx_0012h06.t3m.scf_655	putative glycine rich RNA binding protein [Solanum tuberosum]	CAA89058	35.2	not assigned.unknown	PGSC0003DMB000000531	Pot_ch01	99.03	159663	159765	Glycine-rich RNA binding protein	mRNA	GLEAN
2076	MICRO.10704.C1	MICRO.10704.C1_705	NA	NA	35.2	not assigned.unknown	PGSC0003DMB000000085	Pot_ch02	96.24	1539746	1540455	--	--	--
2077	bf_mxlfxxxx_0019d08.t3m.scf	bf_mxlfxxxx_0019d08.t3m.scf_489	NA	NA	35.2	not assigned.unknown	No Significant Hit	#N/A	NA	NA	NA	F-box/kelch protein	mRNA	Cufflinks
2078	MICRO.1651.C3	MICRO.1651.C3_1634	CID11; RNA binding / protein binding [Arabidopsis thaliana]	NP_174556	27.4	RNA.RNA binding	PGSC0003DMB000000093	Pot_ch03	99.67	199828	199219	RNA-binding protein	mRNA	Cufflinks
2079	STMGJ58TV	STMGJ58TV_775	unknown protein [Arabidopsis thaliana]	NP_187517	35.2	not assigned.unknown	PGSC0003DMB000000409	Pot_ch09	99.15	108189	108656	Conserved gene of unknown function	mRNA	Cufflinks
2080	MICRO.1251.C1	MICRO.1251.C1_2275	EMB2473; ATP binding / GTP binding / calcium ion binding [Arabidopsis thaliana]	NP_198106	30.5	signalling.G-proteins	PGSC0003DMB000000363	Pot_ch01	99.08	99584	99042	ATP/GTP/Ca++ binding protein	mRNA	Cufflinks
2082	MICRO.12581.C1	MICRO.12581.C1_734	Protein kinase [Medicago truncatula]	ABN07994	35.2	not assigned.unknown	PGSC0003DMB000000129	Pot_ch10	93.93	418259	417947	Protein kinase	mRNA	Cufflinks
2083	STMIN21TV	STMIN21TV_208	NA	NA	35.2	not assigned.unknown	PGSC0003DMB000000500	Pot_ch01	93.7	207593	207213	F-box family protein	mRNA	Cufflinks
2084	cSTS9M3TH	cSTS9M3TH_625	DNA gyrase subunit B, chloroplast/mitochondrial precursor	Q5YLB4	28.1	DNA.synthesis/chromatin structure	PGSC0003DMB102000205	Pot_ch12	100	353378	353521	DNA gyrase subunit B, chloroplastic/mitochondrial	mRNA	Cufflinks
2085	MICRO.3481.C1	MICRO.3481.C1_724	putative serine carboxypeptidase [Medicago truncatula]	AAQ63884	29.5.05	protein.degradation.serine protease	PGSC0003DMB000000073	Pot_ch01	97.75	1521524	1521125	Serine carboxypeptidase	mRNA	Cufflinks
2086	MICRO.18196.C1	MICRO.18196.C1_606	transferase, transferring glycosyl groups / transferase, transferring hexosyl groups [Arabidopsis thaliana]	NP_174609	29.7	protein.glycosylation	PGSC0003DMB000000399	Pot_ch11	99.33	539502	539203	Transferase, transferring glycosyl groups	mRNA	Cufflinks
2087	BPLI6E16TH	BPLI6E16TH_677	unknown [Arabidopsis thaliana]	AAM63218	35.2	not assigned.unknown	PGSC0003DMB000000241	Pot_ch02	98.51	835198	834795	Conserved gene of unknown function	mRNA	Cufflinks
2088	bf_cswbxxxx_0032g06.t3m.scf	bf_cswbxxxx_0032g06.t3m.scf_84	NA	NA	35.2	not assigned.unknown	PGSC0003DMB000000034	Pot_ch12	96.54	761145	761402	Pentatricopeptide repeat-containing protein	mRNA	Cufflinks
2089	MICRO.7309.C1	MICRO.7309.C1_404	GCN5-related N-acetyltransferase [Medicago truncatula]	ABE77856	35.1	not assigned.no ontology	PGSC0003DMB000000021	Pot_ch09	98.92	1655508	1654951	Glucosamine 6-phosphate N-acetyltransferase	mRNA	Cufflinks
2090	MICRO.9244.C1	MICRO.9244.C1_677	NA	NA	35.2	not assigned.unknown	PGSC0003DMB000000111	SL2.10ch09 or ch03	97.63	37445	38196	DNA binding protein	mRNA	GLEAN
2092	MICRO.1570.C3	MICRO.1570.C3_866	alanine aminotransferase [Capsicum annuum]	AAR05449	13.1.1.3	amino acid metabolism.synthesis.central amino acid metabolism.alanine	PGSC0003DMB000000040	Pot_ch03	100	503314	503705	Alanine aminotransferase	mRNA	Cufflinks
2093	bf_cswcxxxx_0008g02.t3m.scf	bf_cswcxxxx_0008g02.t3m.scf_329	NA	NA	35.2	not assigned.unknown	PGSC0003DMB000000494	Pot_ch08	99.7	244456	244787	Mak	mRNA	Cufflinks
2094	MICRO.6276.C2	MICRO.6276.C2_803	TSJT1-like protein [Solanum tuberosum]	ABA40457	17.2.3	hormone metabolism.auxin.induced-regulated-responsive-activated	PGSC0003DMB102000083	Pot_ch02	99.59	453996	453753	TSJT1	mRNA	GLEAN
2095	MICRO.973.C6	MICRO.973.C6_784	NA	NA	35.2	not assigned.unknown	PGSC0003DMB101000012	Pot_ch02	100	265828	266370	Arabinogalactan	mRNA	Cufflinks
2097	bf_mxflxxxx_0012h01.t3m.scf	bf_mxflxxxx_0012h01.t3m.scf_551	NA	NA	35.2	not assigned.unknown	PGSC0003DMB000000004	Pot_ch02	98.1	2147349	2147662	Alpha-tubulin	mRNA	Cufflinks
2098	MICRO.12967.C1	MICRO.12967.C1_741	unknown protein [Arabidopsis thaliana]	NP_192388	35.1.5	not assigned.no ontology.pentatricopeptide (PPR) repeat-containing protein	PGSC0003DMB000000302	Pot_ch07	100	71759	71880	Pentatricopeptide repeat-containing protein	mRNA	Cufflinks
2099	MICRO.165.C10	MICRO.165.C10_919	putative heterogeneous nuclear ribonucleoprotein [Vitis vinifera]	AAN77868	35.1	not assigned.no ontology	PGSC0003DMB000000173	Pot_ch01	97.01	1242415	1242982	RNA binding protein	mRNA	Cufflinks
2100	MICRO.3402.C1	MICRO.3402.C1_974	putative protein [Arabidopsis thaliana]	CAB66919	29.5.11.04.02	protein.degradation.ubiquitin.E3.RING	PGSC0003DMB000000226	Pot_ch04	99.2	839724	838725	E3 ubiquitin ligase PUB14	mRNA	Cufflinks
2101	MICRO.12453.C1	MICRO.12453.C1_894	MYB transcription factor [Catharanthus roseus]	ABL63125	27.3.26	RNA.regulation of transcription.MYB-related transcription factor family	PGSC0003DMB000000315	Pot_ch06	96.73	668005	668613	MYB transcription factor	mRNA	GLEAN
2102	MICRO.13876.C1	MICRO.13876.C1_756	Os02g0173800 [Oryza sativa (japonica cultivar-group)]	NP_001046043	35.1	not assigned.no ontology	PGSC0003DMB000000072	Pot_ch05	99.71	1535933	1536629	Disease resistance response protein	mRNA	Cufflinks
2103	MICRO.6527.C1	MICRO.6527.C1_463	NA	NA	35.2	not assigned.unknown	PGSC0003DMB000000121	Pot_ch06	99.44	238358	237824	Conserved gene of unknown function	mRNA	Cufflinks
2104	MICRO.2212.C1	MICRO.2212.C1_919	ATP binding / protein kinase/ protein serine/threonine kinase [Arabidopsis thaliana]	NP_181605	29.4	protein.postranslational modification	PGSC0003DMB000000543	Pot_ch05	100	158042	157849	ATP binding protein	mRNA	Cufflinks
2105	MICRO.2608.C3	MICRO.2608.C3_41	hypothetical protein OsI_018075 [Oryza sativa (indica cultivar-group)]	EAY96842	26.13	misc.acid and other phosphatases	PGSC0003DMB000000215	Pot_ch06	100	52754	53166	Stem 28 kDa glycoprotein	mRNA	Cufflinks
2106	MICRO.16947.C1	MICRO.16947.C1_473	hypothetical protein OsI_019783 [Oryza sativa (indica cultivar-group)]	EAY98550	35.2	not assigned.unknown	PGSC0003DMB000000249	Pot_ch04	100	214549	215071	Conserved gene of unknown function	mRNA	Cufflinks
2107	POCD925TP	POCD925TP_671	RNA binding / pseudouridine synthase/ pseudouridylate synthase [Arabidopsis thaliana]	NP_188575	23.5	nucleotide metabolism.deoxynucleotide metabolism	PGSC0003DMB000000073	Pot_ch01	96.21	635741	636109	Ribosomal pseudouridine synthase	mRNA	Cufflinks
2108	bf_swstxxxx_0018b02.t3m.scf	bf_swstxxxx_0018b02.t3m.scf_502	Os05g0459400 [Oryza sativa (japonica cultivar-group)]	NP_001055750	35.2	not assigned.unknown	PGSC0003DMB000000021	Pot_ch09	96.32	669812	670108	Osmotic avoidance abnormal protein	mRNA	GLEAN
2109	bf_cswcxxxx_0007b03.t3m.scf	bf_cswcxxxx_0007b03.t3m.scf_406	NA	NA	35.2	not assigned.unknown	PGSC0003DMB000000497	Pot_ch03	95.07	49920	50386	MON1	mRNA	Cufflinks
2110	MICRO.2196.C1	MICRO.2196.C1_615	AT3g13860/MCP4_7 [Arabidopsis thaliana]	AAL09728	29.6	protein.folding	PGSC0003DMB000000040	Pot_ch03	100	1253189	1253010	Chaperonin-60kD, ch60	mRNA	Cufflinks
2111	SSBN003I19u.scf	SSBN003I19u.scf_642	NA	NA	35.2	not assigned.unknown	PGSC0003DMB000000026	Pot_ch03	97.9	2222171	2222502	Zinc finger CCCH domain-containing protein 42	mRNA	Cufflinks
2112	MICRO.326.C1	MICRO.326.C1_1451	hypothetical protein LOC664621 [Mus musculus]	NP_001034752	27.1.1	RNA.processing.splicing	PGSC0003DMB000000101	Pot_ch11	99.67	1228542	1229749	CDNA sequence BC003883	mRNA	Cufflinks
2113	bf_suspxxxx_0049e09.t3m.scf	bf_suspxxxx_0049e09.t3m.scf_597	Elongation factor Tu, domain 2 [Medicago truncatula]	ABE84294	29.2.4	protein.synthesis.elongation	PGSC0003DMB000000017	Pot_ch11	98.22	2310887	2310214	Translation elongation factor	mRNA	Cufflinks
2114	MICRO.9066.C2	MICRO.9066.C2_1112	Putative disease resistance protein, identical [Solanum tuberosum]	AAV31175	35.2	not assigned.unknown	PGSC0003DMB000000341	Pot_ch08	90.05	358988	360093	Disease resistance protein	mRNA	Cufflinks
2115	MICRO.6718.C4	MICRO.6718.C4_637	unknown [Medicago sativa]	AAZ32857	35.1	not assigned.no ontology	PGSC0003DMB000000540	Pot_ch05	99.58	269630	269153	Conserved gene of unknown function	mRNA	Cufflinks
2116	MICRO.5220.C1	MICRO.5220.C1_615	NA	NA	35.2	not assigned.unknown	PGSC0003DMB000000280	Pot_ch09	99.5	511563	511763	Transcription factor	mRNA	Cufflinks
2117	MICRO.9639.C1	MICRO.9639.C1_1086	NA	NA	35.2	not assigned.unknown	PGSC0003DMB000000001	Pot_ch01	95.24	308227	308039	--	--	--
2118	bf_suspxxxx_0061h11.t3m.scf	bf_suspxxxx_0061h11.t3m.scf_649	NA	NA	35.2	not assigned.unknown	PGSC0003DMB000000174	Pot_ch09	98.75	902384	903101	Desacetoxyvindoline 4-hydroxylase	mRNA	Cufflinks
2119	MICRO.13254.C2	MICRO.13254.C2_1082	phospholipase C [Arabidopsis thaliana]	NP_569045	30.6	signalling.MAP kinases	PGSC0003DMB101000012	Pot_ch02	99.01	669987	670290	Phospholipase C	mRNA	Cufflinks
2120	STMGN14TV	STMGN14TV_362	Peptidase M20 [Medicago truncatula]	ABE79795	17.2.1	hormone metabolism.auxin.synthesis-degradation	PGSC0003DMB000000129	Pot_ch10	98.18	507339	506845	Iaa-amino acid hydrolase 9	mRNA	Cufflinks
2122	bf_lbchxxxx_0056c05.t3m.scf	bf_lbchxxxx_0056c05.t3m.scf_395	NA	NA	35.2	not assigned.unknown	PGSC0003DMB000000279	Pot_ch06	99.77	623006	622568	Serine/threonine-protein kinase NAK	mRNA	GLEAN
2123	MICRO.12725.C1	MICRO.12725.C1_747	NA	NA	35.2	not assigned.unknown	PGSC0003DMB101000020	Pot_ch02	93	1702074	1701376	Conserved gene of unknown function	mRNA	Cufflinks
2128	MICRO.8962.C2	MICRO.8962.C2_1143	unknown protein [Arabidopsis thaliana]	AAO22748	35.1	not assigned.no ontology	PGSC0003DMB000000087	Pot_ch06	99.25	1812917	1812388	RNA polymerase II transcription factor B subunit	mRNA	Cufflinks
2129	MICRO.8341.C1	MICRO.8341.C1_744	ATPase, coupled to transmembrane movement of substances [Arabidopsis thaliana]	NP_178984	34.16	transport.ABC transporters and multidrug resistance systems	PGSC0003DMB000000072	Pot_ch05	98.89	170786	171594	White-brown-complex ABC transporter family	mRNA	Cufflinks
2130	MICRO.10024.C1	MICRO.10024.C1_1100	homeobox 2 protein [Lycopersicon esculentum]	AAD00253	27.3.22	RNA.regulation of transcription.HB,Homeobox transcription factor family	PGSC0003DMB000000281	Pot_ch08	100	204037	204449	Homeobox 2 protein	mRNA	Cufflinks
2131	MICRO.646.C3	MICRO.646.C3_150	polyphenol oxidase	AAA85122	35.2	not assigned.unknown	PGSC0003DMB000000191	Pot_ch08	91.72	1193848	1195125	Polyphenol oxidase	mRNA	GLEAN
2132	ACDA04231A07.T3m.scf	ACDA04231A07.T3m.scf_191	RNA binding [Arabidopsis thaliana]	NP_197295	29.2.3	protein.synthesis.initiation	PGSC0003DMB000000093	Pot_ch03	97.43	1334081	1334624	Sgd1p	mRNA	Cufflinks
2133	MICRO.4720.C3	MICRO.4720.C3_1019	Os04g0675500 [Oryza sativa (japonica cultivar-group)]	NP_001054248	20.2.3	stress.abiotic.drought/salt	PGSC0003DMB000000016	Pot_ch04	99.17	1646838	1647441	Monoxygenase	mRNA	Cufflinks
2134	POAED22TP	POAED22TP_805	Mitochondrial import inner membrane translocase, subunit Tim23 [Medicago truncatula]	ABE80471	29.3.2	protein.targeting.mitochondria	PGSC0003DMB000000344	Pot_ch12	95.75	470685	471296	Translocase of inner mitochondrial membrane TIM23	mRNA	GLEAN
2135	MICRO.3249.C1	MICRO.3249.C1_1337	hypothetical protein [Arabidopsis thaliana]	AAF26158	35.2	not assigned.unknown	PGSC0003DMB101000020	Pot_ch02	100	1636119	1636820	Pre-rRNA-processing protein ESF1	mRNA	Cufflinks
2136	bf_ivrootxx_0006f10.t3m.scf	bf_ivrootxx_0006f10.t3m.scf_414	flowering promoting factor-like 1 [Nicotiana tabacum]	AAR97604	35.2	not assigned.unknown	PGSC0003DMB000000035	Pot_ch01	99.08	1368741	1369279	Flowering promoting factor-like 1	mRNA	Cufflinks
2137	MICRO.16363.C1	MICRO.16363.C1_666	kinase [Arabidopsis thaliana]	NP_198854	35.2	not assigned.unknown	PGSC0003DMB000000003	Pot_ch05	98.13	3130101	3129568	Kinase	mRNA	Cufflinks
2138	MICRO.17515.C1	MICRO.17515.C1_432	unknown protein [Arabidopsis thaliana]	NP_189632	33.99	development.unspecified	PGSC0003DMB000000004	Pot_ch02	100	1298112	1297768	B12D	mRNA	Cufflinks
2139	MICRO.3898.C1	MICRO.3898.C1_521	NA	NA	35.2	not assigned.unknown	PGSC0003DMB000000379	Pot_ch10	97.18	112408	111913	Rnf5	mRNA	Cufflinks
2140	MICRO.5884.C1	MICRO.5884.C1_724	calcium ion binding [Arabidopsis thaliana]	NP_191093	1.01.01.02	PS.lightreaction.photosystem II.PSII polypeptide subunits	PGSC0003DMB000000062	Pot_ch03	97.67	1484972	1485100	Thylakoid lumenal 25.6 kDa protein, chloroplast	mRNA	Cufflinks
2141	BPLI8C8TH	BPLI8C8TH_513	hydrolase, hydrolyzing O-glycosyl compounds [Arabidopsis thaliana]	NP_177697	10.6.1	cell wall.degradation.cellulases and beta -1,4-glucanases	PGSC0003DMB101000020	Pot_ch02	99.3	1216487	1216202	Conserved gene of unknown function	mRNA	GLEAN
2142	MICRO.17260.C2	MICRO.17260.C2_430	CBL-interacting protein kinase 2 [Populus trichocarpa]	ABJ91210	35.2	not assigned.unknown	PGSC0003DMB000000052	Pot_ch06	97.48	1924034	1924307	--	--	--
2143	ACDA03576B12.T3m.scf	ACDA03576B12.T3m.scf_92	NA	NA	35.2	not assigned.unknown	PGSC0003DMB000000093	Pot_ch03	94.32	221052	221137	Pre-mRNA splicing factor	mRNA	Cufflinks
2144	SSBN003H18u.scf	SSBN003H18u.scf_462	NA	NA	35.2	not assigned.unknown	PGSC0003DMB000000008	Pot_ch10	95.74	2452379	2451840	Cytochrome P450 76A2	mRNA	Cufflinks
2145	MICRO.14942.C1	MICRO.14942.C1_1126	TCP-domain protein-like, putative [Solanum demissum]	AAT38718	17.2.3	hormone metabolism.auxin.induced-regulated-responsive-activated	PGSC0003DMB000000424	Pot_ch05	97.29	101426	102490	TCP transcription factor	mRNA	Cufflinks
2146	MICRO.18174.C1	MICRO.18174.C1_310	NA	NA	35.2	not assigned.unknown	No Significant Hit	#N/A	NA	NA	NA	--	--	--
2147	MICRO.3037.C2	MICRO.3037.C2_845	hypothetical protein OsI_010936 [Oryza sativa (indica cultivar-group)]	EAY89703	35.2	not assigned.unknown	PGSC0003DMB000000104	Pot_ch01	99.42	765747	765406	Dipeptidyl-peptidase	mRNA	Cufflinks
2148	MICRO.15037.C1	MICRO.15037.C1_1000	ABC transporter related; Choline dehydrogenase [Medicago truncatula]	ABN08391	26.08	misc.nitrilases, *nitrile lyases, berberine bridge enzymes, reticuline oxidases, troponine reductases	PGSC0003DMB000000040	Pot_ch03	99.41	1295565	1294204	Glucose-methanol-choline (Gmc) oxidoreductase	mRNA	Cufflinks
2149	bf_ivrootxx_0051H02.t3m.scf	bf_ivrootxx_0051H02.t3m.scf_553	hypothetical protein [Oryza sativa (japonica cultivar-group)]	BAD88039	17.2.3	hormone metabolism.auxin.induced-regulated-responsive-activated	PGSC0003DMB000000457	SL2.10ch01	98.36	302329	301720	SAUR family protein	mRNA	Cufflinks
2150	MICRO.1643.C5	MICRO.1643.C5_221	sulfotransferase [Arabidopsis thaliana]	NP_190093	11.8	lipid metabolism.'exotics' (steroids, squalene etc)	PGSC0003DMB000000103	Pot_ch05	94.74	752096	751814	Flavonol 4'-sulfotransferase	mRNA	GLEAN
2151	MICRO.1476.C3	MICRO.1476.C3_763	NA	NA	27.1	RNA.processing	PGSC0003DMB102000423	Pot_ch02	98.99	410668	410371	U2 snRNP auxiliary factor large subunit	mRNA	Cufflinks
2152	MICRO.16028.C1	MICRO.16028.C1_538	protein kinase [Nicotiana tabacum]	CAA50374	29.4	protein.postranslational modification	PGSC0003DMB000000584	Pot_ch06	93.07	46575	46260	Protein kinase	mRNA	Cufflinks
2153	MICRO.1166.C1	MICRO.1166.C1_1966	LPD1 (LIPOAMIDE DEHYDROGENASE 1); FAD binding / dihydrolipoyl dehydrogenase/ disulfide oxidoreductase/ oxidoreductase [Arabidopsis thaliana]	NP_566562	8.1.01.03	TCA / org. transformation.TCA.pyruvate DH.E3	PGSC0003DMB101000060	Pot_ch01	100	1215393	1214927	Dihydrolipoyl dehydrogenase	mRNA	Cufflinks
2155	bf_acdcxxxx_0057c01.t3m.scf	bf_acdcxxxx_0057c01.t3m.scf_11	NA	NA	35.1	not assigned.no ontology	PGSC0003DMB102000204	Pot_ch02	95.13	485804	486341	AML1	mRNA	Cufflinks
2156	MICRO.13527.C1	MICRO.13527.C1_1430	unknown protein [Arabidopsis thaliana]	NP_565636	28.99	DNA.unspecified	PGSC0003DMB000000092	Pot_ch01	98.45	449220	448574	Conserved gene of unknown function	mRNA	Cufflinks
2157	bf_mxflxxxx_0015d11.t3m.scf	bf_mxflxxxx_0015d11.t3m.scf_290	NA	NA	35.2	not assigned.unknown	PGSC0003DMB000000001	Pot_ch01	94.03	4062926	4062592	--	--	--
2158	MICRO.15662.C1	MICRO.15662.C1_494	calcineurin B [Pisum sativum]	AAM91028	30.3	signalling.calcium	PGSC0003DMB000000076	Pot_ch07	NA	NA	NA	Calcineurin B	mRNA	GLEAN
2159	cSTB44J21TH	cSTB44J21TH_263	NA	NA	35.2	not assigned.unknown	PGSC0003DMB000000057	Pot_ch09	92.22	1479982	1480328	PHD finger transcription factor	mRNA	Cufflinks
2160	SDBN001F21u.scf	SDBN001F21u.scf_225	NA	NA	35.2	not assigned.unknown	PGSC0003DMB000000241	Pot_ch02	99.33	836419	836718	YUP8H12R.18 protein	mRNA	Cufflinks
2161	MICRO.6289.C1	MICRO.6289.C1_1218	putative protein [Arabidopsis thaliana]	AAO00857	28.1	DNA.synthesis/chromatin structure	PGSC0003DMB000000093	Pot_ch03	95.43	471801	471365	Carbon catabolite repressor protein	mRNA	Cufflinks
2162	MICRO.455.C2	MICRO.455.C2_266	tryptophan synthase beta subunit [Polygonum tinctorium]	BAD83779	13.1.6.5	amino acid metabolism.synthesis.aromatic aa.tryptophan	PGSC0003DMB000000591	Pot_ch07	98.07	153907	153546	Tryptophan synthase beta subunit	mRNA	Cufflinks
2163	MICRO.5725.C1	MICRO.5725.C1_667	NA	NA	35.2	not assigned.unknown	PGSC0003DMB000000035	Pot_ch01	91.97	1867432	1866752	--	--	--
2164	MICRO.2849.C4	MICRO.2849.C4_1255	pre-mRNA splicing factor-like protein [Solanum tuberosum]	ABA46766	27.1.1	RNA.processing.splicing	PGSC0003DMB000000093	Pot_ch03	91.97	227465	227818	Pre-mRNA splicing factor	mRNA	Cufflinks
2165	MICRO.10829.C2	MICRO.10829.C2_1101	phosphoinositide-specific phospholipase C [Nicotiana rustica]	CAA65127	11.9.3	lipid metabolism.lipid degradation.lysophospholipases	PGSC0003DMB000000052	Pot_ch06	95.73	1493522	1494007	PI-phospholipase C PLC4	mRNA	Cufflinks
2166	MICRO.8873.C3	MICRO.8873.C3_706	F-box protein [Gossypium hirsutum]	ABO09801	29.5.11.04.03.02	protein.degradation.ubiquitin.E3.SCF.FBOX	PGSC0003DMB000000784	Pot_ch04	99.5	42272	43078	F-box protein GID2	mRNA	Cufflinks
2167	POAD603TP	POAD603TP_892	Protein kinase [Medicago truncatula]	ABE83211	29.4.1.57	protein.postranslational modification.kinase.receptor like cytoplasmatic kinase VII	PGSC0003DMB000000210	Pot_ch05	100	618686	618485	Serine/threonine-protein kinase PBS1	mRNA	Cufflinks
2168	MICRO.10867.C1	MICRO.10867.C1_770	NA	NA	29.5.11.04.02	protein.degradation.ubiquitin.E3.RING	PGSC0003DMB000000284	Pot_ch01	98.43	662487	663375	Rnf5	mRNA	Cufflinks
2169	MICRO.187.C10	MICRO.187.C10_345	NA	NA	10.5	cell wall.cell wall proteins	PGSC0003DMB000000280	Pot_ch09	95.96	343676	343993	Cell wall protein	mRNA	Cufflinks
2170	STMGS36TV	STMGS36TV_774	putative lipase [Brassica rapa subsp. pekinensis]	AAQ01575	26.28	misc.GDSL-motif lipase	PGSC0003DMB000000354	Pot_ch11	98.65	222184	221669	Carboxylic ester hydrolase	mRNA	Cufflinks
2171	bf_arrayxxx_0077c02.t7m.scf	bf_arrayxxx_0077c02.t7m.scf_501	ubiquitin-like activating enzyme [Arabidopsis thaliana]	NP_188154	35.2	not assigned.unknown	PGSC0003DMB101000233	Pot_ch07	97.1	58922	59266	Ubiquitin conjugating enzyme	mRNA	Cufflinks
2172	MICRO.2488.C1	MICRO.2488.C1_1511	tRNA wybutosine-synthesizing protein 1 homolog	Q8H8N3	35.1	not assigned.no ontology	PGSC0003DMB000000825	SL2.10ch08	99.47	81397	81024	Cytochrome P450	mRNA	Cufflinks
2173	MICRO.7557.C1	MICRO.7557.C1_631	NA	NA	35.2	not assigned.unknown	PGSC0003DMB000000239	Pot_ch01	93.24	986358	986718	Squamosa promoter-binding protein	mRNA	Cufflinks
2174	MICRO.7306.C4	MICRO.7306.C4_921	Heat shock protein DnaJ [Medicago truncatula]	ABO78489	20.2.1	stress.abiotic.heat	PGSC0003DMB000000345	Pot_ch06	97.48	263942	263705	J domain-containing protein spf31	mRNA	Cufflinks
2175	POCCQ47TP	POCCQ47TP_877	NA	NA	35.2	not assigned.unknown	PGSC0003DMB000000411	Pot_ch06	97.69	55413	56364	Gene of unknown function	mRNA	Cufflinks
2176	SDBT002N09x.scf	SDBT002N09x.scf_184	NA	NA	35.2	not assigned.unknown	No Significant Hit	#N/A	NA	NA	NA	--	--	--
2177	bf_ivrootxx_0044a08.t3m.scf	bf_ivrootxx_0044a08.t3m.scf_287	NA	NA	35.2	not assigned.unknown	PGSC0003DMB000000157	Pot_ch07	98.3	1046120	1046762	Conserved gene of unknown function	mRNA	Cufflinks
2179	cPRO14F8TH	cPRO14F8TH_575	unknown protein [Arabidopsis thaliana]	NP_567588	33.99	development.unspecified	PGSC0003DMB000000173	Pot_ch01	99.02	2586	2892	Major Facilitator Superfamily protein	mRNA	Cufflinks
2180	MICRO.3564.C2	MICRO.3564.C2_777	Os03g0182700 [Oryza sativa (japonica cultivar-group)]	NP_001049175	29.2.3	protein.synthesis.initiation	PGSC0003DMB000000157	Pot_ch07	95.97	713853	713385	Eukaryotic translation initiation factor 3 subunit	mRNA	Cufflinks
2181	MICRO.3276.C1	MICRO.3276.C1_979	unknown protein [Arabidopsis thaliana]	NP_563954	29.5	protein.degradation	PGSC0003DMB000000189	Pot_ch04	99.13	164774	164544	UBX domain-containing protein	mRNA	Cufflinks
2182	bf_cswbxxxx_0022a08.t3m.scf	bf_cswbxxxx_0022a08.t3m.scf_374	NA	NA	35.2	not assigned.unknown	PGSC0003DMB000000222	Pot_ch06	99.58	648483	647772	--	--	--
2183	bf_mxflxxxx_0008a03.t3m.scf	bf_mxflxxxx_0008a03.t3m.scf_384	NA	NA	35.2	not assigned.unknown	PGSC0003DMB000000579	Pot_ch06	99.78	277462	277918	Gene of unknown function	mRNA	Cufflinks
2184	MICRO.15111.C1	MICRO.15111.C1_854	Alpha/beta hydrolase fold [Medicago truncatula]	ABE81749	35.1	not assigned.no ontology	PGSC0003DMB000000162	Pot_ch08	98.93	223846	224498	Hydrolase, alpha/beta fold family	mRNA	Cufflinks
2185	MICRO.11065.C1	MICRO.11065.C1_99	NA	NA	20.2.4	stress.abiotic.touch/wounding	PGSC0003DMB000000150	Pot_ch06	96.75	224364	224120	Wound-induced basic protein	mRNA	GLEAN
2186	cSTB16C17TH	cSTB16C17TH_186	ARG1 protein [Arabidopsis thaliana]	BAF00895	35.1	not assigned.no ontology	PGSC0003DMB101000051	Pot_ch05	100	430538	430392	Zinc finger protein	mRNA	Cufflinks
2187	bf_cswbxxxx_0023h12.t3m.scf	bf_cswbxxxx_0023h12.t3m.scf_99	NA	NA	35.2	not assigned.unknown	No Significant Hit	#N/A	NA	NA	NA	--	--	--
2188	bf_swstxxxx_0040e08.t3m.scf	bf_swstxxxx_0040e08.t3m.scf_496	NA	NA	35.2	not assigned.unknown	PGSC0003DMB102000208	Pot_ch06	94.46	534166	533776	Conserved gene of unknown function	mRNA	Cufflinks
2189	POAB903TP	POAB903TP_854	ATATH6; ATPase, coupled to transmembrane movement of substances [Arabidopsis thaliana]	NP_190362	34.16	transport.ABC transporters and multidrug resistance systems	PGSC0003DMB000000180	Pot_ch06	97.13	868817	868609	Abc transporter	noncoding_transcript	Cufflinks
2190	MICRO.6870.C3	MICRO.6870.C3_858	hypothetical protein [Arabidopsis thaliana]	BAF01822	35.1	not assigned.no ontology	PGSC0003DMB000000068	Pot_ch01	99.5	766168	765571	Nucleotide binding protein	mRNA	Cufflinks
2191	SSBT004N13x.scf	SSBT004N13x.scf_89	NA	NA	35.2	not assigned.unknown	PGSC0003DMB000000300	Pot_ch07	100	612910	613000	Serine/threonine protein kinase	mRNA	Cufflinks
2192	cSTC1G5TH	cSTC1G5TH_527	unknown protein [Arabidopsis thaliana]	NP_188314	35.1.5	not assigned.no ontology.pentatricopeptide (PPR) repeat-containing protein	PGSC0003DMB000000200	Pot_ch01	99.17	630029	630631	Conserved gene of unknown function	mRNA	Cufflinks
2193	SDBN005L05u.scf	SDBN005L05u.scf_138	NA	NA	29.4	protein.postranslational modification	PGSC0003DMB000000092	Pot_ch01	99.67	1637418	1637116	Serine/threonine-protein kinase cdk9	mRNA	Cufflinks
2194	MICRO.9952.C3	MICRO.9952.C3_3	unknown protein [Arabidopsis thaliana]	NP_566844	35.2	not assigned.unknown	PGSC0003DMB000000076	Pot_ch07	99.69	994425	994742	Chromosome 20 open reading frame 30	mRNA	Cufflinks
2195	BF_LBCHXXXX_0040E04_T3M.SCF	BF_LBCHXXXX_0040E04_T3M.SCF_583	NA	NA	35.2	not assigned.unknown	PGSC0003DMB000000072	Pot_ch05	94.05	935911	936092	Gene of unknown function	mRNA	Cufflinks
2196	bf_arrayxxx_0051b11.t7m.scf	bf_arrayxxx_0051b11.t7m.scf_471	viral resistance protein, putative, 5' partial [Arabidopsis thaliana]	AAK62794	35.1	not assigned.no ontology	PGSC0003DMB000000719	#N/A	90.18	27138	27814	Acetyltranferase	mRNA	Cufflinks
2197	POCCC36TP	POCCC36TP_810	Putative polyprotein, identical [Solanum demissum]	AAT39945	35.2	not assigned.unknown	PGSC0003DMB000000420	Pot_ch04	98.8	396025	395194	--	--	--
2198	MICRO.9377.C1	MICRO.9377.C1_453	Os11g0149100 [Oryza sativa (japonica cultivar-group)]	NP_001065753	27.3.67	RNA.regulation of transcription.putative DNA-binding protein	PGSC0003DMB000000021	Pot_ch09	100	2862580	2862328	DNA binding protein	mRNA	Cufflinks
2199	MICRO.8718.C1	MICRO.8718.C1_1696	unknown protein [Arabidopsis thaliana]	NP_181798	35.2	not assigned.unknown	PGSC0003DMB000000283	Pot_ch12	99.74	502122	503658	Conserved gene of unknown function	mRNA	Cufflinks
2200	SSBT001F02x.scf	SSBT001F02x.scf_1	NA	NA	35.1	not assigned.no ontology	PGSC0003DMB000000374	Pot_ch03	94.41	230726	230885	Mitochondrial glycoprotein	mRNA	Cufflinks
2201	bf_swstxxxx_0054h03.t3m.scf	bf_swstxxxx_0054h03.t3m.scf_601	NA	NA	35.2	not assigned.unknown	No Significant Hit	#N/A	NA	NA	NA	Short chain alcohol dehydrogenase	mRNA	Cufflinks
2202	MICRO.376.C1	MICRO.376.C1_1510	PDF1; protein phosphatase type 2A regulator [Arabidopsis thaliana]	NP_001030769	29.4	protein.postranslational modification	PGSC0003DMB000000180	Pot_ch06	99.76	15209	15630	Serine/threonine protein phosphatase 2a regulatory subunit A	mRNA	Cufflinks
2203	BF_LBCHXXXX_0017H04_T3M.SCF	BF_LBCHXXXX_0017H04_T3M.SCF_610	NA	NA	35.2	not assigned.unknown	No Significant Hit	#N/A	NA	NA	NA	--	--	--
2204	MICRO.7963.C1	MICRO.7963.C1_81	calcium-dependent protein kinase 3 [Capsicum annuum]	AAP55748	30.3	signalling.calcium	PGSC0003DMB000000488	Pot_ch01	100	244445	244067	Calcium-dependent protein kinase 5	mRNA	Cufflinks
2205	MICRO.4503.C2	MICRO.4503.C2_668	NA	NA	35.2	not assigned.unknown	PGSC0003DMB000000162	Pot_ch08	99.28	137719	137026	Cyclic AMP receptor	mRNA	Cufflinks
2206	BPLI4F15TH	BPLI4F15TH_35	NA	NA	35.2	not assigned.unknown	PGSC0003DMB000000072	Pot_ch05	97.06	764642	764542	Quinonprotein alcohol dehydrogenase	mRNA	Cufflinks
2207	BF_LBCHXXXX_0038B09_T3M.SCF	BF_LBCHXXXX_0038B09_T3M.SCF_311	NA	NA	35.2	not assigned.unknown	PGSC0003DMB000000273	Pot_ch08	100	337134	337498	Conserved gene of unknown function	mRNA	Cufflinks
2208	MICRO.11020.C1	MICRO.11020.C1_2081	unknown protein [Arabidopsis thaliana]	NP_193591	35.1.42	not assigned.no ontology.proline rich family	PGSC0003DMB000000386	Pot_ch02	98.65	470199	468790	Pherophorin	mRNA	Cufflinks
2213	POCDM39TP	POCDM39TP_817	TIR-NBS-LRR type R protein 7 [Malus baccata]	AAQ93075	20.1.02	stress.biotic.receptors	PGSC0003DMB101000423	Pot_ch02	99.86	5247	5940	TMV resistance protein N	mRNA	GLEAN
2214	MICRO.12512.C1	MICRO.12512.C1_1291	NA	NA	35.2	not assigned.unknown	PGSC0003DMB000000281	Pot_ch08	99.7	778729	780074	--	--	--
2215	bf_mxlfxxxx_0018d04.t3m.scf	bf_mxlfxxxx_0018d04.t3m.scf_303	putative retroelement pol polyprotein-like [Solanum tuberosum]	AAU89728	35.2	not assigned.unknown	No Significant Hit	#N/A	NA	NA	NA	--	--	--
2216	MICRO.16594.C1	MICRO.16594.C1_619	glucosyltransferase NTGT3 [Nicotiana tabacum]	BAB88934	26.02	misc.UDP glucosyl and glucoronyl transferases	PGSC0003DMB000000157	Pot_ch07	96.18	69464	69961	Glucosyltransferase	mRNA	GLEAN
2217	SSBN001D04u.scf	SSBN001D04u.scf_487	hypothetical protein OsJ_003739 [Oryza sativa (japonica cultivar-group)]	EAZ13914	35.1	not assigned.no ontology	PGSC0003DMB000000385	Pot_ch10	96.43	325629	326179	Conserved gene of unknown function	mRNA	Cufflinks
2218	bf_arrayxxx_0059a05.t7m.scf	bf_arrayxxx_0059a05.t7m.scf_423	NA	NA	35.2	not assigned.unknown	PGSC0003DMB000000034	Pot_ch12	92.94	2032600	2031972	Conserved gene of unknown function	mRNA	Cufflinks
2219	TBSK00588FA12.t3m.scf	TBSK00588FA12.t3m.scf_327	Os03g0648900 [Oryza sativa (japonica cultivar-group)]	NP_001050781	35.2	not assigned.unknown	PGSC0003DMB000000549	Pot_ch11	96.18	8606	8480	Cytosolic 5'-nucleotidase III	mRNA	Cufflinks
2221	bf_arrayxxx_0074g07.t3m.scf	bf_arrayxxx_0074g07.t3m.scf_565	unnamed protein product [Nicotiana tabacum]	BAA95791	35.2	not assigned.unknown	PGSC0003DMB000000034	Pot_ch12	94.77	1731783	1731950	Nicotiana tabacum wound inducive mRNA , complete cds	mRNA	Cufflinks
2222	MICRO.4674.C1	MICRO.4674.C1_781	gamma-aminobutyrate transaminase subunit precursor isozyme 1 [Lycopersicon esculentum]	AAO92255	13.1.1.1	amino acid metabolism.synthesis.central amino acid metabolism.GABA	PGSC0003DMB000000250	Pot_ch07	100	125795	125929	Gamma aminobutyrate transaminase isoform1	mRNA	Cufflinks
2223	SSBN003A23u.scf	SSBN003A23u.scf_485	electron transporter/ thiol-disulfide exchange intermediate [Arabidopsis thaliana]	NP_200661	21.04	redox.glutaredoxins	PGSC0003DMB101000128	Pot_ch06	98.97	1139072	1138783	Gene of unknown function	mRNA	Cufflinks
2224	cSTB44B13TH	cSTB44B13TH_255	NA	NA	35.2	not assigned.unknown	PGSC0003DMB000000040	Pot_ch03	98.51	1835032	1834698	PAF1 complex component	mRNA	Cufflinks
2225	STMET46TV	STMET46TV_430	kinase [Arabidopsis thaliana]	NP_197965	30.2.11	signalling.receptor kinases.leucine rich repeat XI	PGSC0003DMB000000509	Pot_ch08	98.06	50274	49863	Serine-threonine protein kinase, plant-type	mRNA	Cufflinks
2226	MICRO.1388.C1	MICRO.1388.C1_518	NA	NA	35.2	not assigned.unknown	PGSC0003DMB000000440	Pot_ch12	100	223639	223976	Kinesin	mRNA	Cufflinks
2227	bf_cswbxxxx_0035d11.t3m.scf	bf_cswbxxxx_0035d11.t3m.scf_84	NA	NA	35.2	not assigned.unknown	PGSC0003DMB000000034	Pot_ch12	97.56	1849618	1849861	Catalytic	mRNA	Cufflinks
2229	MICRO.12334.C1	MICRO.12334.C1_753	NA	NA	35.2	not assigned.unknown	PGSC0003DMB000000147	Pot_ch08	98.84	842935	843453	Gene of unknown function	mRNA	Cufflinks
2230	bf_ivrootxx_0003d05.t3m.scf	bf_ivrootxx_0003d05.t3m.scf_237	hypothetical protein ZeamMp158 [Zea mays subsp. mays]	YP_588403	35.2	not assigned.unknown	PGSC0003DMB000000877	Pot_ch12	94.76	14744	14535	Ser/Thr specific protein phosphatase 2A B regulatory subunit beta isoform	mRNA	Cufflinks
2231	cSTA4J24TH	cSTA4J24TH_145	protein transporter [Arabidopsis thaliana]	NP_566671	35.1	not assigned.no ontology	PGSC0003DMB000000640	Pot_ch01	97.39	127512	127741	Translocation protein sec62	mRNA	Cufflinks
2233	MICRO.7858.C2	MICRO.7858.C2_561	Os02g0232900 [Oryza sativa (japonica cultivar-group)]	NP_001046375	34.19.3	transport.Major Intrinsic Proteins.NIP	PGSC0003DMB000000265	Pot_ch02	99.13	353465	353236	Aquaporin NIP1.1	mRNA	Cufflinks
2234	MICRO.13258.C1	MICRO.13258.C1_792	isoamylase isoform 2 [Solanum tuberosum]	AAN15318	2.1.2.04	major CHO metabolism.synthesis.starch.debranching	PGSC0003DMB000000207	Pot_ch09	99.41	353543	354392	Isoamylase isoform 2	mRNA	Cufflinks
2235	MICRO.302.C3	MICRO.302.C3_484	beta-ketoacyl-ACP synthase	AAA33873	11.1.03	lipid metabolism.FA synthesis and FA elongation.ketoacyl ACP synthase	PGSC0003DMB000000552	Pot_ch02	99.59	119064	118572	50 kDa ketoavyl-ACP synthase	mRNA	Cufflinks
2236	MICRO.13729.C1	MICRO.13729.C1_729	unknown protein [Arabidopsis thaliana]	NP_197918	35.2	not assigned.unknown	PGSC0003DMB000000158	Pot_ch06	99.23	1121081	1120823	Conserved gene of unknown function	mRNA	Cufflinks
2237	MICRO.1889.C12	MICRO.1889.C12_1366	CYP72A56 [Nicotiana tabacum]	ABC69419	26.1	misc.cytochrome P450	PGSC0003DMB000000102	Pot_ch07	98.2	1008489	1008102	CYP72A56	mRNA	Cufflinks
2238	MICRO.115.C2	MICRO.115.C2_659	chaperonin 21 precursor [Lycopersicon esculentum]	AAF60293	29.6	protein.folding	PGSC0003DMB101000063	Pot_ch12	94.79	540737	540385	Chaperonin 21	mRNA	Cufflinks
2239	MICRO.2502.C3	MICRO.2502.C3_1469	Monodehydroascorbate reductase (MDAR) (Ascorbate free radical reductase) (AFR reductase)	Q43497	21.02	redox.ascorbate and glutathione	PGSC0003DMB000000021	Pot_ch09	99.31	2185233	2184651	Monodehydroascorbate reductase	mRNA	Cufflinks
2241	MICRO.3108.C2	MICRO.3108.C2_472	NA	NA	35.2	not assigned.unknown	No Significant Hit	#N/A	NA	NA	NA	--	--	--
2243	bf_lbchxxxx_0058c08.t3m.scf	bf_lbchxxxx_0058c08.t3m.scf_718	NA	NA	35.2	not assigned.unknown	PGSC0003DMB000000788	Pot_ch07	96.49	67169	67646	Ubiquinone biosynthesis protein COQ9, mitochondrial	mRNA	Cufflinks
2244	MICRO.1713.C2	MICRO.1713.C2_940	unknown [Solanum tuberosum]	ABA46788	15	metal handling	PGSC0003DMB000000104	Pot_ch01	98.07	1539190	1538880	Aluminum-induced protein	mRNA	Cufflinks
2245	cSTA43E15TH	cSTA43E15TH_425	remorin [Glycine max]	ABC47866	27.3.99	RNA.regulation of transcription.unclassified	PGSC0003DMB000000316	Pot_ch02	100	262037	261691	DNA binding protein	mRNA	Cufflinks
2246	MICRO.8167.C1	MICRO.8167.C1_639	late blight resistance protein Rpi-blb2 [Solanum bulbocastanum]	AAZ95005	20.1.02	stress.biotic.receptors	Not Unique	#N/A	97.18	NA	NA	Late blight resistance protein Rpi-blb2	noncoding_transcript	Cufflinks
2247	MICRO.14301.C1	MICRO.14301.C1_1510	unknown [Arabidopsis thaliana]	AAM64453	35.2	not assigned.unknown	PGSC0003DMB000000180	Pot_ch06	98.23	1111413	1112033	Conserved gene of unknown function	mRNA	Cufflinks
2248	52-xl_pcrli44-46.e_N03_022.scf	52-xl_pcrli44-46.e_N03_022.scf_310	NA	NA	35.2	not assigned.unknown	PGSC0003DMB000000047	Pot_ch07	99.36	1702274	1702586	DNA binding protein	mRNA	Cufflinks
2249	bf_lbchxxxx_0059a02.t3m.scf	bf_lbchxxxx_0059a02.t3m.scf_41	NA	NA	29.2.2	protein.synthesis.misc ribosomal protein	PGSC0003DMB000000213	Pot_ch04	92.8	1072550	1072674	40S ribosomal protein S2	mRNA	Cufflinks
2250	bf_arrayxxx_0047g09.t7m.scf	bf_arrayxxx_0047g09.t7m.scf_21	OEP80 (ARABIDOPSIS THALIANA OUTER ENVELOPE PROTEIN OF 80 KDA) [Arabidopsis thaliana]	NP_568378	35.1	not assigned.no ontology	PGSC0003DMB000000129	Pot_ch10	94.85	195513	195225	Sorting and assembly machinery (Sam50) protein	mRNA	GLEAN
2251	STMED23TV	STMED23TV_687	calcium ion binding / peptidase [Arabidopsis thaliana]	NP_174375	29.3.4.3	protein.targeting.secretory pathway.vacuole	PGSC0003DMB000000415	Pot_ch02	98.49	91036	91366	Spliceosome associated protein	mRNA	Cufflinks
2252	MICRO.15391.C1	MICRO.15391.C1_857	WAK-like kinase [Lycopersicon esculentum]	AAS45124	30.2.25	signalling.receptor kinases.wall associated kinase	PGSC0003DMB000000008	Pot_ch10	96.42	969390	968415	WAK-like kinase	mRNA	Cufflinks
2254	cSTB48A15TH	cSTB48A15TH_176	hypothetical protein MtrDRAFT_AC155896g8v2 [Medicago truncatula]	ABN08392	26.08	misc.nitrilases, *nitrile lyases, berberine bridge enzymes, reticuline oxidases, troponine reductases	PGSC0003DMB000000040	Pot_ch03	91.55	1299200	1298858	Glucose-methanol-choline (Gmc) oxidoreductase	mRNA	Cufflinks
2255	MICRO.4297.C1	MICRO.4297.C1_1078	chloroplast-specific ribosomal protein [Lycopersicon esculentum]	AAU03364	29.2.1.99	protein.synthesis.chloroplast/mito - plastid ribosomal protein.unknown	PGSC0003DMB000000087	Pot_ch06	99.71	436826	436488	Chloroplast-specific ribosomal protein	mRNA	Cufflinks
2256	bf_mxlfxxxx_0018g08.t3m.scf	bf_mxlfxxxx_0018g08.t3m.scf_310	molybdenum cofactor biosynthesis protein Cnx1 [Hordeum vulgare]	AAF73075	18	Co-factor and vitamine metabolism	PGSC0003DMB000000412	Pot_ch01	99.35	83073	83226	Molybdopterin biosynthesis protein	mRNA	Cufflinks
2257	MICRO.5714.C1	MICRO.5714.C1_617	Photosystem II stability/assembly factor HCF136, chloroplast precursor	Q5Z5A8	29.8	protein assembly and cofactor ligation	PGSC0003DMB000000183	Pot_ch02	97.87	886846	887167	Plastid high chlorophyll fluorescence 136	mRNA	Cufflinks
2258	ACDA03826G10.T3m.scf	ACDA03826G10.T3m.scf_508	NA	NA	35.2	not assigned.unknown	PGSC0003DMB000000410	Pot_ch05	95.24	355208	355453	Aspartic proteinase nepenthesin-1	mRNA	Cufflinks
2259	bf_mxlfxxxx_0021c10.t3m.scf	bf_mxlfxxxx_0021c10.t3m.scf_695	2-oxoglutarate-dependent dioxygenase [Solanum lycopersicum]	BAD98961	17.5.1	hormone metabolism.ethylene.synthesis-degradation	PGSC0003DMB000000140	Pot_ch12	100	1144073	1143750	2-oxoglutarate-dependent dioxygenase	mRNA	Cufflinks
2260	bf_arrayxxx_0080f02.t3m.scf	bf_arrayxxx_0080f02.t3m.scf_525	NA	NA	35.2	not assigned.unknown	PGSC0003DMB000000226	Pot_ch04	98.59	627520	627590	Transferase, transferring glycosyl groups	mRNA	Cufflinks
2261	MICRO.331.C156	MICRO.331.C156_322	NA	NA	35.2	not assigned.unknown	PGSC0003DMB000000008	Pot_ch10	98.39	562171	561676	Cc-nbs-lrr resistance protein	mRNA	Cufflinks
2262	STMCE17TV	STMCE17TV_151	Cytochrome P450 85A1 (C6-oxidase) (Dwarf protein)	Q43147	17.3.01.01.04	hormone metabolism.brassinosteroid.synthesis-degradation.BRs.BR6OX	PGSC0003DMB000000004	Pot_ch02	94.76	1265034	1264768	Cytochrome P450 85A1	mRNA	Cufflinks
2263	bf_mxlfxxxx_0069f12.t3m.scf	bf_mxlfxxxx_0069f12.t3m.scf_356	NA	NA	35.2	not assigned.unknown	PGSC0003DMB000000086	Pot_ch04	96.49	623922	623695	--	--	--
2264	cSTA42B23TH	cSTA42B23TH_197	NA	NA	35.2	not assigned.unknown	PGSC0003DMB000000136	Pot_ch01	92.62	1199438	1199586	Conserved gene of unknown function	mRNA	Cufflinks
2265	MICRO.1295.C1	MICRO.1295.C1_1229	WD40-like [Medicago truncatula]	ABO83643	35.1	not assigned.no ontology	PGSC0003DMB000000487	Pot_ch08	98.71	213691	213381	WD-repeat protein	mRNA	Cufflinks
2266	POABJ22TV	POABJ22TV_513	binding [Arabidopsis thaliana]	NP_188189	27.3.99	RNA.regulation of transcription.unclassified	PGSC0003DMB000000335	Pot_ch08	99.28	275916	275639	Zinc finger protein-like; Ser/Thr protein kinase	mRNA	Cufflinks
2267	bf_cswbxxxx_0042f12.t3m.scf	bf_cswbxxxx_0042f12.t3m.scf_76	NA	NA	35.2	not assigned.unknown	No Significant Hit	#N/A	NA	NA	NA	--	--	--
2268	TBSK00311FB11.t3m.scf	TBSK00311FB11.t3m.scf_376	NA	NA	35.2	not assigned.unknown	PGSC0003DMB000000095	Pot_ch01	99.33	1438334	1438778	--	--	--
2269	BF_TUBSXXXX_0041H03_T3M.SCF	BF_TUBSXXXX_0041H03_T3M.SCF_268	NA	NA	35.2	not assigned.unknown	PGSC0003DMB000000095	Pot_ch01	96.12	516979	516879	Ccr4-not transcription complex	mRNA	Cufflinks
2270	MICRO.696.C3	MICRO.696.C3_303	putative glycerate dehydrogenase [Arabidopsis thaliana]	BAD93786	35.2	not assigned.unknown	PGSC0003DMB102000010	Pot_ch01	99.48	791647	791455	Glycerate dehydrogenase	mRNA	Cufflinks
2271	MICRO.12615.C1	MICRO.12615.C1_688	protein F2D10.32 [imported] - Arabidopsis thaliana	E86340	29.6	protein.folding	PGSC0003DMB000000032	Pot_ch04	95.51	2348013	2348479	FK506 binding protein	mRNA	Cufflinks
2272	MICRO.1677.C3	MICRO.1677.C3_1057	unknown protein [Arabidopsis thaliana]	NP_179546	29.5.11.20	protein.degradation.ubiquitin.proteasom	PGSC0003DMB000000079	Pot_ch07	98.09	979298	979874	PCI domain-containing protein	mRNA	Cufflinks
2273	MICRO.17046.C1	MICRO.17046.C1_473	unknown protein [Arabidopsis thaliana]	NP_191611	35.2	not assigned.unknown	PGSC0003DMB000000289	Pot_ch10	100	100878	101186	Conserved gene of unknown function	mRNA	Cufflinks
2274	MICRO.5360.C2	MICRO.5360.C2_480	NA	NA	35.2	not assigned.unknown	PGSC0003DMB000000599	Pot_ch10	99.72	105999	105283	--	--	--
2276	MICRO.1435.C1	MICRO.1435.C1_1516	nucleotide binding [Arabidopsis thaliana]	NP_567150	33.99	development.unspecified	PGSC0003DMB102000010	Pot_ch01	100	14991	15435	Nucleotide binding protein	mRNA	Cufflinks
2277	033A12AF.esd	033A12AF.esd_684	NA	NA	35.2	not assigned.unknown	PGSC0003DMB000000046	Pot_ch11	99.57	209316	209784	Light repressible receptor protein kinase	mRNA	Cufflinks
2278	MICRO.10109.C1	MICRO.10109.C1_733	H+-transporting two-sector ATPase, alpha/beta subunit, central region; Disease resistance protein [Medicago truncatula]	ABE82208	35.2	not assigned.unknown	No Significant Hit	#N/A	NA	NA	NA	Cc-nbs-lrr resistance protein	mRNA	Cufflinks
2279	MICRO.8182.C1	MICRO.8182.C1_711	Zinc finger, CCCH-type [Medicago truncatula]	ABN08215	27.3.12	RNA.regulation of transcription.C3H zinc finger family	PGSC0003DMB000000129	Pot_ch10	99.88	1031841	1032645	Nucleic acid binding protein	mRNA	Cufflinks
2280	SDBN005D10u.scf	SDBN005D10u.scf_742	NA	NA	35.2	not assigned.unknown	PGSC0003DMB000000189	Pot_ch04	98.41	210986	210735	Myb DNA binding protein	mRNA	Cufflinks
2281	ACDA00219C03.T3m.scf	ACDA00219C03.T3m.scf_119	NA	NA	35.2	not assigned.unknown	No Significant Hit	#N/A	NA	NA	NA	Cyclin-L1	mRNA	Cufflinks
2282	MICRO.16302.C1	MICRO.16302.C1_604	arsenate reductase (glutaredoxin)/ electron transporter/ thiol-disulfide exchange intermediate [Arabidopsis thaliana]	NP_193305	21.04	redox.glutaredoxins	PGSC0003DMB000000035	Pot_ch01	99.29	687793	687094	Glutaredoxin	mRNA	Cufflinks
2283	MICRO.2039.C3	MICRO.2039.C3_404	transferase, transferring glycosyl groups [Arabidopsis thaliana]	NP_200217	16.8.3	secondary metabolism.flavonoids.dihydroflavonols	PGSC0003DMB000000184	Pot_ch04	92.39	628732	629414	UDP-glucosyltransferase	mRNA	GLEAN
2284	POACY25TV	POACY25TV_27	NA	NA	29.4	protein.postranslational modification	PGSC0003DMB000000174	Pot_ch09	91.95	479572	479225	Serine/threonine-protein kinase	mRNA	Cufflinks
2285	bf_suspxxxx_0016d04.t3m.scf	bf_suspxxxx_0016d04.t3m.scf_581	UDP-glycosyltransferase/ transferase, transferring glycosyl groups [Arabidopsis thaliana]	NP_172206	26.02	misc.UDP glucosyl and glucoronyl transferases	PGSC0003DMB000000157	Pot_ch07	99.84	228492	227865	Glucosyltransferase	mRNA	Cufflinks
2286	MICRO.10698.C2	MICRO.10698.C2_309	Os01g0153500 [Oryza sativa (japonica cultivar-group)]	NP_001042055	35.2	not assigned.unknown	PGSC0003DMB000000180	Pot_ch06	98.54	755547	755820	Conserved gene of unknown function	mRNA	Cufflinks
2287	MICRO.11666.C1	MICRO.11666.C1_595	unknown [Arabidopsis thaliana]	AAM62929	35.1	not assigned.no ontology	PGSC0003DMB000000090	Pot_ch03	100	614217	614494	Nucleic acid binding protein	mRNA	Cufflinks
2288	MICRO.6264.C1	MICRO.6264.C1_642	hypothetical protein OsJ_023461 [Oryza sativa (japonica cultivar-group)]	EAZ39978	35.2	not assigned.unknown	PGSC0003DMB000000032	Pot_ch04	99.55	2072373	2073045	Conserved gene of unknown function	mRNA	Cufflinks
2289	MICRO.2060.C1	MICRO.2060.C1_2529	Phosphatidylinositol 3- and 4-kinase, catalytic [Medicago truncatula]	ABE92357	30.4	signalling.phosphinositides	PGSC0003DMB000000103	Pot_ch05	99.14	705023	702483	Inositol or phosphatidylinositol kinase	mRNA	Cufflinks
2290	MICRO.5446.C1	MICRO.5446.C1_1685	salt tolerance protein 3 [Beta vulgaris]	CAC85244	35.1	not assigned.no ontology	PGSC0003DMB000000271	Pot_ch03	98.28	712741	713488	Salt tolerance protein 3	mRNA	Cufflinks
2291	MICRO.6478.C1	MICRO.6478.C1_531	Metallophosphoesterase [Medicago truncatula]	ABE82070	26.27	misc.calcineurin-like phosphoesterase family protein	PGSC0003DMB000000376	Pot_ch12	99.45	316131	315950	Cell division control protein	mRNA	Cufflinks
2292	MICRO.1751.C32	MICRO.1751.C32_9	putative kunitz-type proteinase inhibitor precursor P1H5 [Solanum tuberosum]	AAM10743	20.1.07.06	stress.biotic.PR-proteins.proteinase inhibitors	PGSC0003DMB000000159	Pot_ch03	98.05	623928	625002	Serine protease inhibitor 7	mRNA	Cufflinks
[truncated: 40,153 more rows]
