# Supplementary material for: Organ specificity and transcriptional control of metabolic routes revealed by expression QTL profiling of source--sink tissues in a segregating potato population
Source: BMC Plant Biol. 2012 Feb 7;12:17. doi: 10.1186/1471-2229-12-17 (PMC3546430; doi:10.1186/1471-2229-12-17)
Supplement: Additional file 17 — Genotypic scores CxE population. [file 1471-2229-12-17-S17.XLSX]

## Sheet: Genotypes scores for Rqtl
Markers	Linkage Group	cM	CE017	CE069	CE072	CE084	CE110	CE141	CE145	CE155	CE164	CE165	CE171	CE195	CE196	CE202	CE218	CE222	CE232	CE233	CE276	CE277	CE350	CE447	CE602	CE603	CE604	CE605	CE607	CE608	CE609	CE615	CE624	CE628	CE630	CE631	CE632	CE633	CE635	CE636	CE639	CE642	CE648	CE651	CE653	CE656	CE658	CE659	CE660
PotSNP714	1	0	2	2	2	2	2	9	9	9	2	9	3	2	9	9	2	9	2	2	2	9	2	2	3	3	2	NA	2	9	9	2	2	3	2	3	2	9	9	9	9	2	9	2	2	9	9	9	9
PotSNP842	1	0.093	6	6	6	6	6	5	5	5	6	5	5	6	5	5	6	6	6	6	6	5	6	6	5	5	6	5	6	5	6	6	6	5	6	5	6	5	5	5	5	6	5	6	6	5	6	5	5
PotSNP706	1	0.093	6	6	6	6	6	5	5	5	6	5	5	6	5	5	6	6	6	6	6	5	6	6	5	5	6	5	6	5	6	6	6	5	6	5	6	5	5	5	5	6	5	6	6	5	6	5	5
STM5127	1	1.673	2	2	2	2	2	1	1	1	2	1	3	2	1	1	2	4	NA	2	2	1	2	2	1	3	2	1	2	1	4	2	2	3	2	3	2	1	1	1	1	2	1	2	2	1	4	1	1
PotSNP72	1	8.484	6	6	6	6	6	5	5	5	6	5	5	6	5	5	6	6	6	6	6	6	6	6	5	5	6	5	6	5	6	6	5	5	6	5	6	5	5	5	5	6	5	5	6	5	6	5	5
PotSNP646	1	24.096	6	6	5	6	5	5	5	6	6	5	5	6	5	5	5	6	6	6	6	5	5	6	5	5	6	5	6	5	6	6	5	5	6	5	6	5	5	5	5	6	6	5	6	5	6	5	5
POCI_31333	1	43.128	5	6	5	5	5	6	5	6	6	5	5	6	5	5	5	6	6	6	6	5	5	5	NA	5	6	5	6	5	6	6	5	5	6	5	6	5	5	5	6	5	6	5	6	5	5	6	5
PotSNP488	1	58.64	5	6	6	5	5	6	5	6	5	5	5	6	5	5	5	6	5	5	6	5	5	5	5	5	6	5	6	5	6	5	5	5	5	5	6	5	5	5	6	5	5	5	6	5	5	6	5
POCI_13746	1	62.333	6	6	6	5	5	6	5	6	5	5	5	6	5	5	5	6	5	5	6	5	5	5	5	5	6	5	6	5	6	5	5	5	5	5	6	5	5	5	6	5	5	5	6	5	5	6	5
PotSNP987	1	68.316	10	10	4	10	10	4	10	4	10	10	10	4	10	10	10	10	10	10	4	10	10	10	10	10	4	10	10	10	10	10	10	10	10	10	4	10	10	10	4	10	10	10	4	10	10	10	10
POCI_14083	1	71.943	6	5	6	5	5	6	5	6	5	5	5	6	5	5	5	6	5	5	6	5	5	5	5	5	6	5	6	5	5	5	5	5	5	5	6	5	5	5	6	5	5	5	6	5	5	6	6
PotSNP1016	1	78.282	6	5	6	5	5	6	5	6	5	5	5	6	5	5	5	5	5	5	6	5	5	5	5	5	5	5	6	5	5	5	5	5	5	5	5	5	5	5	6	5	5	5	6	5	5	5	6
STM5136	1	79.498	6	5	6	5	5	6	5	6	5	5	5	6	5	5	5	5	NA	5	6	5	5	5	6	5	5	5	6	5	5	5	5	5	5	5	5	5	5	5	6	5	5	5	6	5	5	5	6
PotSNP885	1	81.03	10	10	10	10	10	10	10	10	10	10	10	10	10	10	10	10	10	10	4	10	10	10	10	10	10	10	10	10	10	10	10	10	10	10	10	10	10	10	4	10	10	10	4	1	10	10	10
PotSNP951	1	82.723	7	8	7	8	8	7	8	7	8	8	8	7	8	8	8	8	8	8	8	8	8	8	8	8	8	8	7	8	8	8	8	8	8	8	8	8	8	8	8	8	8	8	8	7	8	8	7
PotSNP630	1	97.509	10	10	10	10	10	10	10	10	1	10	10	10	10	10	10	10	1	1	10	10	10	4	10	10	10	10	10	10	10	10	10	10	10	10	10	10	10	10	10	10	10	10	10	10	10	10	10
PotSNP481	1	98.681	7	8	7	7	8	8	8	7	7	8	7	7	8	8	8	8	7	7	8	8	8	NA	8	8	8	8	7	7	8	8	8	8	8	8	7	7	8	7	8	8	8	8	7	7	8	8	7
PotSNP870	1	100.458	7	8	7	7	8	8	8	7	7	8	8	7	8	8	8	8	7	7	8	8	8	8	NA	8	8	8	7	8	8	8	8	8	8	8	7	8	8	7	8	8	8	8	7	7	8	8	7
PotSNP480	1	101.515	6	5	6	5	5	6	5	5	5	5	6	6	6	5	5	5	5	5	5	5	5	6	5	5	5	5	6	5	5	5	5	5	5	5	5	6	5	5	5	5	5	5	5	6	5	5	6
PotSNP58	1	104.132	10	10	10	1	10	4	10	1	1	10	4	10	4	10	10	10	1	1	10	10	10	4	10	10	10	10	10	10	10	10	10	10	10	10	10	4	10	1	10	10	10	10	10	10	10	10	10
PotSNP97	1	115.718	6	5	6	5	6	6	5	5	5	5	6	6	6	5	5	5	5	5	5	5	5	6	5	5	5	5	5	6	6	5	5	5	5	5	5	6	5	5	5	5	5	5	5	6	5	5	6
PotSNP1063	1	119.565	10	10	10	1	10	4	10	1	10	10	4	1	4	10	10	10	10	10	1	1	1	10	10	10	10	10	1	4	4	10	10	10	10	10	1	4	10	1	10	10	10	10	1	10	10	10	10
PotSNP115	1	126.146	6	5	6	5	6	6	5	5	6	5	6	5	6	5	5	5	6	6	5	5	5	6	5	5	5	5	5	6	6	5	5	5	5	5	5	6	5	5	5	5	5	5	5	6	5	5	6
PotSNP558	1	126.695	2	3	2	9	2	2	3	9	2	3	2	9	2	3	3	3	2	2	3	9	9	2	3	3	3	3	9	2	2	3	3	3	3	3	9	2	3	9	3	3	3	9	9	2	3	3	2
PotSNP826	1	134.614	6	5	6	6	6	6	5	5	6	6	6	5	6	5	5	5	6	6	5	5	5	5	5	5	5	5	5	6	6	5	5	5	5	5	5	6	6	5	6	5	5	5	6	6	5	5	6
PotSNP1037	1	135.851	2	3	2	2	2	9	3	9	2	9	2	9	9	3	3	3	2	2	9	9	9	2	9	9	3	3	9	9	2	3	3	3	3	3	9	9	9	9	9	3	3	9	9	2	9	3	2
Sti053	2	0	3	4	2	2	3	1	1	2	2	4	4	1	3	2	3	3	NA	2	4	3	3	2	4	3	1	3	1	1	1	2	3	2	1	3	3	4	2	3	3	2	3	1	1	1	1	2	1
PotSNP39	2	4.728	10	4	10	10	10	1	1	10	10	4	4	1	10	10	1	4	10	10	4	10	10	10	10	10	1	10	1	1	1	10	4	10	10	10	10	4	10	10	10	10	10	1	1	1	1	10	1
PotSNP38	2	4.728	10	4	10	10	10	1	1	10	10	4	4	1	10	10	1	4	10	10	4	10	10	10	10	10	1	10	1	1	1	10	4	10	10	10	10	4	10	10	10	10	10	1	1	1	1	10	1
POCI_26411	2	6.653	14	4	14	14	14	14	14	14	14	4	4	14	14	14	NA	4	14	14	4	14	14	14	14	14	14	14	14	14	14	14	4	14	14	14	14	4	14	14	14	14	14	14	14	14	14	14	14
POCI_4843	2	6.939	8	8	7	7	8	7	7	7	7	8	8	7	8	7	8	8	7	7	8	8	8	7	7	8	7	8	7	7	7	7	8	7	7	8	8	8	7	8	8	7	8	7	7	7	7	7	7
PotSNP910	2	10.7	8	8	7	7	8	7	7	7	7	8	8	7	8	7	7	8	7	7	8	8	7	8	8	8	7	8	7	7	7	7	8	7	7	8	8	8	7	8	8	7	8	7	7	7	7	7	7
PotSNP901	2	12.322	4	4	10	10	4	1	1	10	10	10	4	10	10	10	10	4	10	10	4	10	10	10	4	10	1	10	10	1	1	1	4	10	10	10	4	4	10	10	10	10	10	1	1	1	1	10	1
PotSNP105	2	16.58	4	4	10	10	10	1	1	10	10	10	4	4	4	10	10	4	10	10	4	4	10	4	4	4	1	10	10	1	1	1	4	10	10	10	10	4	10	4	10	10	4	1	1	1	10	10	1
PotSNP441	2	18.067	8	8	7	7	8	7	7	7	7	7	8	8	8	7	7	8	7	7	8	8	7	8	8	8	7	8	7	7	7	7	8	7	7	8	8	8	7	8	8	7	8	7	7	7	8	7	7
PotSNP703	2	18.65	3	9	2	2	3	9	9	2	2	2	9	3	3	2	2	9	2	2	9	3	2	3	3	3	9	3	2	9	9	9	9	2	2	3	3	9	2	9	3	2	9	9	9	9	3	2	9
PotSNP686	2	21.797	3	9	2	2	3	9	9	9	2	2	9	3	3	2	2	9	2	2	9	3	2	3	3	3	9	3	2	9	9	9	9	2	2	3	3	9	2	3	9	2	9	9	9	9	3	2	9
PotSNP807	2	22.999	10	4	10	10	10	1	1	1	10	10	4	10	10	10	10	4	10	10	4	10	10	10	10	10	1	10	10	1	1	1	4	10	10	10	10	10	10	10	4	10	4	1	1	1	10	10	1
PotSNP1	2	24.014	10	4	10	10	10	1	1	1	10	10	4	10	10	10	10	4	10	10	4	10	10	10	10	10	1	10	10	1	1	1	4	10	10	10	10	10	10	10	4	10	4	1	1	1	10	10	1
PotSNP986	2	26.042	8	8	7	7	8	7	7	7	7	7	8	8	8	7	7	8	7	7	8	8	7	8	8	8	7	8	7	NA	7	7	8	7	7	8	8	8	7	7	8	7	8	7	7	7	8	7	7
PotSNP825	2	28.034	5	6	6	6	5	5	5	5	6	6	6	5	5	6	6	6	6	6	6	5	6	5	6	6	5	5	6	6	5	5	6	6	6	5	5	5	6	5	6	6	6	5	5	5	5	6	5
PotSNP448	2	31.733	9	9	2	2	3	9	2	9	2	2	9	3	3	2	2	9	2	2	9	3	9	3	9	9	2	3	2	2	9	9	9	2	2	3	3	3	2	9	9	2	9	9	2	9	3	2	9
PotSNP18	2	35.467	8	8	7	7	8	7	8	7	7	7	8	8	8	7	7	8	7	7	8	8	8	8	8	8	7	8	7	7	7	7	8	7	7	8	8	8	7	7	8	7	8	7	7	7	8	7	7
PotSNP56	2	39.088	8	8	7	7	8	7	8	7	7	7	8	8	8	8	8	8	7	7	8	8	8	8	8	8	7	8	7	7	7	7	8	7	7	8	8	8	7	7	8	7	8	7	7	7	8	7	7
SSSIII/HpyF10VI	2	46.032	8	8	NA	7	8	7	8	7	7	7	8	8	8	8	8	8	NA	7	8	8	8	8	8	8	8	NA	7	7	7	7	8	7	7	8	8	8	7	7	8	7	8	7	7	7	8	7	7
POCI_35607	2	47.295	11	11	11	11	11	11	11	1	1	11	11	11	11	11	11	11	1	1	11	11	11	11	11	11	11	11	11	11	1	1	11	11	11	11	11	11	1	11	11	11	11	1	11	1	11	11	11
PotSNP912	2	48.346	4	4	10	10	10	1	4	1	1	10	10	10	10	4	4	4	1	1	10	10	4	1	4	4	4	10	10	10	1	1	4	10	10	10	10	10	1	1	4	10	4	1	10	1	10	10	10
PotSNP14	2	48.723	4	4	10	10	10	1	4	1	1	10	10	10	10	4	4	4	1	1	10	10	4	1	4	4	4	10	10	10	1	1	4	10	10	10	10	10	1	1	4	10	4	1	10	1	10	10	10
PotSNP679	2	49.361	6	6	6	6	5	5	6	5	5	6	5	5	5	6	6	6	5	5	5	5	6	5	6	6	6	5	6	6	5	5	6	6	6	5	5	5	5	5	6	6	6	5	6	5	5	6	6
PotSNP133	2	52.905	8	8	7	7	8	7	8	7	7	7	8	8	8	8	8	8	7	7	8	8	8	7	8	8	8	8	7	7	7	7	8	8	7	8	8	8	7	7	8	8	8	7	7	7	8	7	7
PotSNP119	2	55.606	6	6	6	6	5	5	6	5	5	6	5	5	5	6	6	5	5	5	5	5	6	5	6	6	6	5	6	6	5	5	6	6	6	5	5	5	5	5	6	6	6	5	6	5	5	6	6
PotSNP401	2	58.299	9	9	9	2	3	3	9	9	9	2	3	3	3	9	9	3	9	9	3	3	9	9	9	9	9	3	2	2	9	9	9	9	9	3	3	3	9	3	9	9	9	9	2	9	3	2	2
POCI_34681	2	60.561	4	4	4	14	14	14	4	14	14	14	14	14	14	4	14	14	14	14	14	14	14	4	14	4	4	14	14	14	14	14	4	4	4	14	14	14	14	14	4	4	4	14	14	14	14	14	14
PotSNP798	2	61.181	9	9	9	2	3	3	9	9	9	2	3	3	9	9	9	3	9	9	3	3	9	2	9	9	9	3	2	2	9	9	9	3	9	3	3	3	9	3	9	9	3	9	9	9	3	2	2
PotSNP128	2	62.619	6	6	6	6	5	5	6	5	5	6	5	5	6	6	6	5	5	5	5	5	6	6	6	6	6	5	6	6	5	5	6	5	6	5	5	5	5	5	6	6	5	5	6	5	5	6	5
POCI_9812	2	67.466	8	8	8	7	8	8	8	7	7	7	8	8	8	8	7	8	7	7	8	8	8	8	7	8	8	8	7	7	8	7	8	8	8	8	8	8	7	8	8	8	8	7	8	7	8	8	7
PotSNP108	2	73.702	3	9	9	2	3	3	9	9	9	2	3	9	9	9	9	3	9	9	3	9	9	2	9	9	9	3	2	2	3	9	9	3	9	3	3	3	9	3	9	9	3	9	9	9	9	9	9
POCI_38201	2	80.276	3	13	13	13	3	13	13	3	13	13	3	13	13	13	13	3	13	13	3	3	13	13	13	13	13	3	13	13	3	13	13	3	13	3	3	13	13	3	13	13	3	13	13	13	13	13	13
PotSNP1111	2	80.288	3	9	9	2	3	9	9	3	9	2	3	9	9	9	9	3	9	9	3	3	9	9	9	9	9	3	2	9	3	9	9	3	9	3	3	9	9	3	9	9	3	9	9	9	9	9	9
SSSII-HinIII350	2	87.218	5	6	6	6	5	6	6	5	5	5	5	6	6	6	6	5	NA	5	5	5	6	6	6	6	6	5	6	5	5	5	6	5	NA	5	5	5	5	5	6	6	5	5	6	5	6	6	5
PotSNP82	2	87.757	1	4	4	10	1	4	4	10	1	1	10	4	4	4	4	10	1	1	10	1	4	10	4	4	4	10	10	1	10	1	4	10	4	10	10	1	1	4	4	4	10	1	4	1	4	4	1
PotSNP147	2	88.409	1	4	4	10	1	4	4	10	1	1	10	4	4	4	4	10	1	1	10	1	4	10	4	4	4	10	10	1	10	1	4	10	4	10	10	1	1	4	4	4	10	1	4	1	4	4	1
PotSNP838	2	89.669	5	6	6	6	5	6	6	5	5	5	5	6	6	6	6	5	5	5	5	5	6	6	6	6	6	5	6	5	5	5	6	5	6	5	5	5	5	6	6	6	5	5	6	5	6	6	5
PotSNP567	2	92.241	5	6	6	6	5	6	6	5	5	5	5	6	6	6	6	5	5	5	5	6	6	6	6	6	6	5	6	5	5	6	6	5	6	5	5	5	5	6	6	6	5	5	6	5	6	6	5
Sti060	3	0	1	4	4	10	1	1	1	10	1	10	1	4	10	4	10	10	NA	1	1	10	4	10	1	1	1	4	10	4	10	1	10	10	10	1	10	10	10	10	10	1	10	10	10	1	1	4	1
PotSNP467	3	7.619	7	8	8	8	7	7	7	7	7	7	7	8	8	8	8	8	7	7	8	7	8	8	7	7	7	8	8	8	7	8	8	7	8	7	7	7	7	7	7	7	8	8	7	7	7	8	8
PotSNP1102	3	8.609	7	8	8	8	7	7	7	7	7	7	7	8	8	8	8	8	7	7	8	7	8	8	7	7	7	8	8	8	7	8	8	7	8	7	7	7	7	7	7	7	8	8	7	7	7	8	8
PotSNP541	3	9.628	7	8	8	8	7	7	7	7	7	8	7	8	8	8	8	8	7	7	8	7	8	8	7	7	7	8	8	8	7	8	8	7	8	7	7	7	7	7	7	7	8	8	7	7	7	8	8
PotSNP519	3	10.357	1	4	4	10	1	1	1	1	1	10	1	4	10	4	10	10	1	1	4	10	10	4	1	1	1	4	10	4	10	10	10	10	4	10	10	10	10	10	10	1	4	4	10	1	1	4	10
PotSNP796	3	10.357	1	4	4	10	1	1	1	1	1	10	1	4	10	4	10	10	1	1	4	10	10	4	1	1	1	4	10	4	10	10	10	10	4	10	10	10	10	10	10	1	4	4	10	1	1	4	10
PotSNP653	3	11.203	9	9	9	3	9	9	9	9	9	2	9	9	3	9	3	3	9	9	9	2	3	9	9	9	9	9	3	9	2	9	3	2	9	2	2	2	2	2	2	9	9	9	9	9	9	9	3
PotSNP148	3	11.594	5	6	6	5	5	5	5	5	5	6	5	6	5	6	5	5	5	5	6	6	5	6	5	5	5	6	5	6	6	5	5	6	6	6	6	6	6	6	NA	5	6	6	6	5	5	6	5
PotSNP785	3	11.635	5	6	6	5	5	5	5	5	5	6	5	6	5	6	5	5	5	5	6	6	5	6	5	5	5	6	5	6	6	5	5	6	6	6	6	6	6	6	6	5	6	6	6	5	5	6	5
PotSNP1046	3	13.758	5	6	6	5	5	5	5	5	5	6	5	6	5	6	5	5	5	5	6	6	5	6	5	5	5	6	5	6	6	5	5	6	6	6	6	6	6	6	6	5	6	6	6	5	5	6	5
PotSNP954	3	15.079	7	8	8	8	7	7	7	8	7	7	7	8	8	8	8	8	7	7	8	7	8	8	7	7	7	8	8	8	7	7	8	7	8	7	7	7	8	7	8	7	8	8	7	7	7	8	8
PotSNP19	3	15.079	7	8	8	8	7	7	7	8	7	7	7	8	8	8	8	8	7	7	8	7	8	8	7	7	7	8	8	8	7	7	8	7	8	7	7	7	8	7	8	7	8	8	7	7	7	8	8
PotSNP1141	3	21.586	1	10	4	10	1	1	1	10	1	10	1	4	10	4	10	4	1	1	4	10	10	4	1	1	1	4	10	4	10	1	10	10	4	10	4	10	4	1	4	1	4	4	10	1	1	4	10
PotSNP163	3	21.865	1	10	4	10	1	1	1	10	1	10	1	4	10	4	10	4	1	1	4	10	10	4	1	1	1	4	10	4	10	1	10	10	4	10	4	10	4	1	4	1	4	4	10	1	1	4	10
PotSNP35	3	24.885	1	10	4	10	1	1	1	10	1	10	1	4	10	4	10	4	1	1	4	10	10	4	1	1	1	4	10	4	10	1	10	10	4	10	10	10	4	1	4	1	4	4	10	1	1	10	10
PotSNP505	3	25.336	7	8	8	8	7	7	7	8	7	7	7	8	8	8	8	8	7	7	8	7	8	8	8	7	7	8	8	8	7	7	8	7	8	7	8	7	8	7	8	7	8	8	7	7	7	7	8
PotSNP68	3	26.079	9	3	9	3	9	9	9	3	9	2	9	9	3	9	3	9	9	9	9	2	3	9	9	9	9	9	3	9	2	9	3	2	9	2	3	2	9	9	9	9	9	9	2	9	9	9	3
PotSNP571	3	26.326	1	10	4	10	1	1	1	10	1	10	1	4	10	4	10	4	1	1	4	10	10	4	1	1	1	4	10	4	10	1	10	10	4	10	10	10	4	1	4	1	4	4	10	1	1	1	10
PotSNP417	3	27.34	5	5	6	5	5	5	5	5	5	6	5	6	5	6	5	6	5	5	6	6	5	6	5	5	5	6	5	6	6	5	5	6	6	6	5	6	6	5	6	5	6	6	6	5	5	5	5
PotSNP95	3	29.262	5	5	6	5	5	5	5	5	5	6	5	6	6	6	5	6	5	5	6	6	5	6	5	5	5	6	5	6	6	5	5	6	6	6	5	6	6	5	6	5	6	6	6	5	5	5	5
PotSNP809	3	33.901	5	5	6	5	5	5	5	5	5	6	5	6	5	5	5	6	5	5	6	6	5	6	6	6	5	6	5	6	6	5	5	6	6	6	5	6	6	5	6	5	6	6	6	5	5	5	5
PotSNP37M	3	40.129	5	5	6	5	6	5	5	5	5	6	5	6	5	5	5	6	5	5	6	6	5	6	6	6	5	6	5	6	6	5	5	6	6	6	5	6	6	5	5	5	6	6	5	5	5	5	5
PotSNP650	3	74.007	7	7	8	8	8	8	7	8	8	7	7	8	8	8	7	8	8	8	8	7	7	8	8	8	7	8	8	8	7	7	8	8	8	7	8	7	8	7	8	8	8	7	8	8	7	7	8
PotSNP1074	3	75.97	7	7	8	8	8	8	7	8	8	7	7	8	8	8	7	8	8	8	8	7	7	8	8	8	8	8	8	8	7	7	8	8	8	7	8	7	8	7	8	8	8	7	8	8	7	7	8
PotSNP55	3	76.565	6	5	6	6	6	6	5	5	5	6	6	5	6	6	5	5	5	5	5	5	5	6	6	6	6	6	5	6	6	6	5	5	6	5	5	6	6	6	5	6	5	6	5	6	6	5	5
PotSNP533	3	77.706	6	5	6	6	6	6	5	5	5	6	6	5	6	6	5	5	5	5	5	5	5	6	6	6	6	6	5	6	6	6	5	5	6	5	5	6	6	6	5	6	5	6	5	6	6	5	5
PotSNP502	3	78.543	9	9	9	9	9	3	9	3	9	9	2	9	3	3	2	9	9	9	3	2	2	9	9	9	9	9	3	9	2	9	3	3	3	2	3	2	3	9	3	3	9	2	3	3	2	9	9
bch	3	80.814	1	1	4	4	4	NA	3	3	4	1	2	4	3	3	2	4	4	4	3	2	2	2	3	4	4	4	3	NA	4	1	3	3	3	2	3	2	3	1	3	3	4	2	3	3	2	1	4
PotSNP1001	3	81.444	9	9	9	9	9	3	3	3	9	9	2	9	3	3	2	9	9	9	3	2	2	9	9	9	9	9	3	9	9	9	3	3	3	2	3	2	3	9	3	3	9	2	3	3	2	9	9
PotSNP75	3	81.834	7	7	8	8	8	8	8	8	8	7	7	8	8	8	7	8	8	8	8	7	7	8	8	8	8	8	8	8	8	7	8	8	8	7	8	7	8	7	8	8	8	7	8	8	7	7	8
Sti013-D	3	82.504	7	NA	8	8	8	8	8	8	8	7	7	8	8	8	7	8	NA	8	8	7	7	7	8	8	8	8	8	8	8	7	8	8	8	7	8	7	8	7	8	8	8	7	8	8	7	7	8
Sti013-B	3	82.504	7	NA	8	8	8	8	8	8	8	7	7	8	8	8	7	8	NA	8	8	7	7	7	8	8	8	8	8	8	8	7	8	8	8	7	8	7	8	7	8	8	8	7	8	8	7	7	8
PotSNP87	3	84.344	9	2	9	9	9	3	3	3	3	9	2	9	3	3	2	9	3	3	3	2	2	9	9	9	9	9	3	9	9	9	3	3	3	2	3	2	3	9	3	3	9	2	3	3	2	9	9
PotSNP887	3	85.526	7	7	8	8	8	8	8	8	8	7	7	8	8	8	7	8	8	8	8	7	7	8	8	8	8	8	8	8	8	7	8	8	8	7	8	7	8	7	8	8	8	7	8	8	7	7	8
StPho1a-MspI540	3	86.448	7	7	8	8	8	8	8	8	8	7	7	8	8	8	7	8	NA	8	8	7	7	7	8	8	8	NA	8	8	8	7	8	8	8	7	8	7	8	7	8	8	8	7	8	8	7	7	8
E39/M60-13e3	3	88.561	7	8	8	NA	8	8	8	8	7	7	NA	8	8	8	NA	8	8	8	8	7	7	7	8	8	8	8	8	8	8	7	8	8	8	7	8	NA	8	7	8	8	8	7	8	8	7	7	8
PotSNP985	3	91.046	7	7	8	8	8	8	8	8	8	7	7	8	8	8	7	8	8	8	8	7	7	8	8	8	8	8	8	8	8	7	8	8	8	7	8	7	8	7	8	8	8	7	8	8	NA	8	8
PotSNP755	3	94.615	10	10	4	4	4	4	10	10	10	10	10	4	10	4	10	10	10	10	10	10	1	4	4	4	4	4	10	4	4	10	10	10	10	10	10	10	10	1	10	4	4	10	10	4	10	1	10
PotSNP644	3	98.167	6	6	6	6	6	6	5	5	5	6	6	6	5	6	6	5	5	5	5	6	5	6	6	6	6	6	5	6	6	6	5	5	5	6	5	6	5	5	5	6	6	6	5	6	6	5	5
PotSNP906	3	98.178	6	6	6	6	6	6	5	5	5	6	6	6	5	6	6	5	5	5	5	6	5	6	6	6	6	6	5	6	6	6	5	5	5	6	5	6	5	5	5	6	6	6	5	6	6	5	5
m17361.c1	3	105.145	NA	6	6	6	6	6	5	5	5	6	6	6	5	6	6	5	5	5	5	5	6	5	5	6	6	6	5	6	6	6	5	5	5	6	5	6	5	5	5	6	6	6	5	6	6	5	5
PotSNP857	4	0	6	6	5	5	5	6	5	5	5	6	6	5	6	6	5	6	5	5	6	5	5	5	6	6	5	6	6	6	5	6	6	6	5	5	5	6	5	5	5	5	6	6	5	6	5	6	6
POCI_21514	4	14.059	6	6	5	5	5	6	5	5	5	6	6	5	6	6	6	6	5	5	6	5	6	5	6	5	6	6	6	6	6	6	6	6	5	5	5	6	5	5	6	5	6	6	5	6	5	5	6
PotSNP151	4	17.321	7	7	8	8	8	8	7	8	8	7	7	8	7	7	7	7	8	8	8	7	8	7	7	7	7	7	8	8	8	7	7	7	8	7	8	7	8	8	7	8	8	7	8	7	7	8	7
POCI_12011	4	19.711	6	5	5	6	5	6	5	5	5	6	6	5	6	6	6	6	5	5	6	5	6	5	6	5	6	6	6	6	6	6	5	6	5	5	5	6	5	6	6	5	6	6	5	6	5	5	6
PotSNP1072	4	21.527	6	5	5	5	5	6	5	5	5	6	6	5	6	6	5	6	5	5	6	5	5	5	5	5	6	6	6	6	6	6	6	6	5	5	5	6	5	6	6	5	6	6	5	6	5	5	6
PotSNP139	4	21.723	2	9	3	3	3	9	9	3	3	2	2	3	2	2	9	2	3	3	9	2	3	9	9	9	2	2	9	9	2	2	9	2	3	9	3	2	3	9	9	3	9	2	9	2	9	3	2
POCI_37800	4	22.799	7	7	8	8	8	8	7	8	8	7	7	8	7	7	7	7	8	8	8	7	7	8	8	7	7	7	8	8	8	7	7	7	8	7	8	7	8	8	8	8	8	7	8	7	7	8	7
PotSNP1050	4	26.517	6	5	5	6	5	6	5	5	5	6	6	5	6	6	5	6	5	5	6	5	5	5	5	5	6	6	6	6	6	6	5	6	5	5	5	6	5	6	6	5	6	6	6	6	5	5	6
PotSNP1112	4	28.499	6	5	5	6	5	6	5	5	5	5	6	5	6	6	5	6	5	5	6	5	5	5	5	5	6	6	6	6	6	6	5	6	5	5	5	6	5	6	6	5	6	6	6	6	5	5	6
POCI_41586	4	30.006	14	14	14	4	14	4	14	14	14	14	4	14	14	14	14	14	14	14	4	14	14	14	4	14	14	14	4	4	4	14	14	14	14	14	14	14	14	4	4	14	4	14	14	14	14	14	14
PotSNP745P	4	32.054	7	7	8	8	8	8	7	7	8	7	8	8	7	7	8	7	8	8	8	7	7	7	7	7	7	7	8	8	7	7	8	7	8	7	8	7	8	8	8	8	8	7	7	7	7	8	7
PotSNP683	4	32.054	7	7	8	8	8	8	7	7	8	7	8	8	7	7	8	7	8	8	8	7	7	7	7	7	7	7	8	8	7	7	8	7	8	7	8	7	8	8	8	8	8	7	7	7	7	8	7
PotSNP1125	4	47.211	7	8	8	7	8	8	7	7	8	7	8	8	7	7	8	7	8	8	8	7	7	7	7	7	7	7	8	7	8	7	8	7	8	7	8	8	8	8	8	8	8	7	7	7	7	8	7
PotSNP61	4	47.211	7	8	8	7	8	8	7	7	8	7	8	8	7	7	8	7	8	8	8	7	7	7	7	7	7	7	8	7	8	7	8	7	8	7	8	8	8	8	8	8	8	7	7	7	7	8	7
PotSNP815	4	51.589	5	5	5	6	5	5	5	5	6	6	6	5	5	6	5	5	6	6	6	5	6	5	5	5	6	5	5	6	6	6	5	6	5	5	5	5	5	6	6	5	6	6	6	5	5	5	6
PotSNP566	4	53.715	5	5	5	6	5	5	5	5	6	6	6	5	5	6	5	5	6	6	6	6	6	5	5	5	6	5	5	6	6	6	5	6	5	5	5	5	5	6	6	5	6	5	6	5	5	5	6
POCI_38496	4	54.028	7	8	8	7	8	8	7	7	8	7	8	8	7	7	7	7	8	8	8	7	7	7	NA	8	7	7	8	7	8	7	8	7	8	7	8	8	8	8	8	8	8	7	7	7	8	7	7
POCI_37858	4	58.127	5	5	5	6	5	5	5	5	6	6	6	5	5	6	6	5	6	6	6	6	5	6	NA	5	6	5	5	6	6	6	5	6	5	5	5	5	5	6	5	5	6	5	6	5	5	5	6
PotSNP88	4	58.941	1	10	10	10	10	10	1	1	4	10	4	10	1	10	10	1	4	4	4	1	10	1	10	10	10	1	10	10	4	4	10	10	10	1	10	10	10	4	10	10	4	1	10	1	10	1	10
POCI_39878	4	63.233	7	8	8	7	8	8	7	7	8	7	8	8	7	7	7	7	8	8	8	7	7	7	7	8	7	7	8	7	8	8	8	7	8	7	8	8	8	8	8	8	8	7	7	7	8	7	7
PotSNP569	4	63.863	7	8	8	7	8	8	7	7	8	7	8	8	7	7	8	7	8	8	8	7	7	7	NA	8	7	7	8	7	8	8	8	7	8	7	8	8	8	8	8	8	8	7	7	7	8	7	7
PotSNP51	4	66.23	5	5	5	6	5	5	5	5	6	6	6	5	6	6	5	5	6	6	6	5	6	5	5	5	6	5	5	6	6	5	5	6	5	5	5	5	5	6	5	5	6	5	6	5	5	5	6
PotSNP1117	4	67.573	5	5	5	6	5	5	5	5	6	6	6	5	6	6	5	5	6	6	6	6	6	5	5	5	6	5	5	6	6	5	5	6	5	5	5	5	5	6	5	5	6	5	6	5	5	5	6
PotSNP822	4	75.557	5	5	5	6	5	5	5	5	5	6	6	5	6	6	5	5	5	5	6	6	6	5	5	5	6	6	5	6	6	5	5	6	6	5	5	5	5	6	5	5	6	5	6	5	5	5	6
PotSNP1023	4	76.843	5	5	5	6	5	5	5	5	5	6	6	5	6	6	5	5	5	5	6	6	6	5	5	5	6	6	5	6	6	5	5	6	6	5	5	5	5	6	5	5	6	5	6	5	5	5	6
POCI_13631	4	77.813	7	8	8	7	7	8	7	7	8	7	8	8	7	7	7	7	8	8	8	7	7	7	NA	8	7	8	8	7	8	8	8	7	8	8	8	8	NA	8	8	8	8	7	7	7	8	7	7
POCI_24329	4	82.511	11	11	11	1	11	11	11	11	11	1	11	11	1	1	1	11	11	11	11	1	1	1	11	11	1	11	11	1	11	11	11	1	11	11	11	11	11	11	11	11	1	11	1	11	11	11	1
PotSNP127	4	85.052	7	8	8	7	7	8	7	7	8	7	8	7	7	7	8	7	8	8	8	7	7	7	8	8	7	8	8	7	8	8	7	7	8	8	8	8	7	8	8	8	8	7	7	7	8	7	7
Sti001-B	4	85.662	5	5	5	6	5	5	5	5	5	6	6	5	6	6	5	5	NA	5	6	6	6	6	5	6	6	6	5	6	6	5	5	6	6	5	5	5	5	6	5	5	6	5	6	5	5	5	6
POCI_4534	4	86.81	13	3	3	13	13	3	13	13	3	13	13	13	13	13	13	13	3	3	13	13	13	13	13	13	13	13	3	13	13	3	13	13	13	3	3	3	13	13	13	3	13	13	13	13	3	13	13
PotSNP1007	4	87.656	7	8	8	7	7	8	7	7	8	7	8	7	7	7	8	7	8	8	8	7	7	7	8	8	7	8	8	7	8	8	7	7	8	8	8	8	7	8	7	8	8	7	7	7	8	7	7
PotSNP878	4	93.697	7	8	8	7	7	8	7	7	8	7	8	7	7	7	8	7	8	8	8	8	7	7	8	8	7	8	8	7	8	8	7	7	8	8	8	8	7	8	7	8	7	7	7	7	8	7	8
POCI_3749	4	96.367	7	8	8	7	7	8	7	7	8	7	8	7	7	7	7	7	8	8	8	8	7	7	7	8	7	8	8	7	8	8	7	7	8	8	8	8	7	8	7	8	7	7	7	7	8	7	8
PotSNP928	4	97.997	1	10	4	10	1	10	1	10	10	10	4	1	10	10	10	1	10	10	4	4	10	10	4	4	1	4	10	10	4	10	1	10	4	10	10	4	1	10	1	10	10	1	1	10	10	10	4
PotSNP844	4	103.378	5	5	6	6	5	5	5	5	5	6	6	5	6	6	5	5	5	5	6	6	6	5	6	6	5	6	5	6	6	5	5	6	6	5	5	6	5	6	5	5	6	5	6	6	5	6	6
StPho1b	5	0	3	2	2	2	2	2	1	4	4	3	3	3	4	2	1	4	NA	4	3	4	1	1	3	2	3	2	1	3	1	3	2	2	3	2	4	1	4	2	3	1	4	4	2	3	4	1	2
PotSNP573	5	3.4	3	2	2	2	2	2	9	9	9	3	3	3	9	2	9	9	9	9	3	9	9	3	2	2	3	2	9	3	9	3	2	2	3	2	9	9	9	2	3	9	9	9	2	3	9	9	2
POCI_32518	5	5.878	3	13	13	13	13	13	13	13	13	3	3	3	13	13	3	13	13	13	3	13	13	3	NA	13	3	13	13	3	13	3	13	13	3	13	13	3	13	13	3	13	13	13	13	3	13	13	13
PotSNP530	5	9.943	3	2	2	2	2	9	9	9	2	3	3	3	9	2	9	9	2	2	3	9	3	3	2	2	3	2	9	3	9	3	2	2	3	2	9	3	9	9	3	9	2	9	2	3	9	9	2
Sti032	5	18.419	3	NA	2	2	2	4	1	3	2	3	3	3	4	2	2	4	NA	2	3	4	2	3	2	2	3	2	1	4	2	3	2	2	3	2	3	3	4	1	3	1	2	3	2	3	4	3	2
PBSQ	5	18.94	8	7	7	7	7	8	7	8	7	8	8	8	8	7	7	8	7	7	8	8	7	8	7	7	8	7	7	8	7	8	7	7	8	7	8	8	8	7	8	7	7	8	7	8	8	8	7
Mando	5	20.149	8	7	7	7	7	8	7	8	7	8	8	8	8	7	7	8	7	7	8	8	7	8	7	7	8	7	7	8	7	8	7	7	8	7	8	8	8	7	NA	7	7	8	7	8	8	8	7
PotSNP702	5	20.705	10	10	10	10	10	4	1	10	10	10	10	10	4	10	10	4	10	10	10	4	10	10	10	10	10	10	1	10	10	10	10	10	10	10	10	10	4	1	10	1	10	10	10	10	4	10	10
PotSNP125	5	23.662	5	6	6	6	6	6	6	5	6	5	5	5	5	6	6	6	6	6	5	6	5	5	6	6	5	6	5	6	6	6	6	6	5	6	5	5	6	5	5	6	5	5	5	5	6	5	6
PotSNP697	5	32.125	5	6	6	6	6	6	6	5	6	5	5	5	5	6	6	6	6	6	5	5	5	5	6	6	5	6	5	6	6	6	6	6	5	6	5	5	6	5	5	6	5	5	5	5	6	5	6
PotSNP1144	5	36.027	8	7	7	7	7	8	7	7	7	8	8	8	8	7	8	8	7	7	8	8	8	8	8	7	8	8	7	7	7	8	7	8	8	7	8	8	8	7	8	7	7	7	7	8	8	8	7
E32M61-32c5	5	38.908	5	6	6	6	NA	6	NA	5	5	5	NA	5	NA	5	NA	6	6	5	5	5	6	5	6	6	5	6	NA	6	6	6	6	6	5	5	5	5	6	5	5	6	5	5	5	5	6	5	6
R1	5	40.341	3	2	2	2	2	4	2	1	2	3	3	3	3	1	4	4	NA	2	3	NA	2	3	2	2	3	NA	1	2	2	4	2	4	3	1	3	3	4	1	3	2	1	1	1	3	4	3	2
PotSNP1143	5	42.384	10	10	10	10	10	4	10	1	10	10	10	10	10	1	4	4	10	10	10	10	10	10	10	10	10	4	1	10	10	4	10	4	10	1	10	10	4	1	10	10	1	1	1	10	4	10	10
PotSNP90	5	42.852	8	7	7	7	7	8	7	7	7	8	8	8	8	7	8	8	7	7	8	7	8	7	7	7	8	8	7	7	8	8	7	8	8	7	8	8	8	7	8	7	7	7	7	8	8	8	7
PotSNP621	5	44.325	5	6	6	6	6	6	6	5	6	5	5	5	5	5	6	6	6	6	5	5	6	6	6	6	5	6	5	6	6	6	6	6	5	5	5	5	6	5	5	6	5	5	5	5	6	5	6
CEMyb_t10	5	44.837	8	7	7	7	7	8	7	7	7	8	8	8	8	7	8	8	7	7	8	8	7	8	7	7	8	8	7	7	8	8	7	8	8	7	8	8	8	7	8	7	7	7	7	8	8	8	7
E39/M60-10e5	5	48.269	8	7	7	NA	7	8	7	7	8	8	NA	8	7	7	NA	8	7	8	8	8	7	8	7	7	8	8	7	7	8	8	7	8	8	7	8	8	8	7	8	NA	7	7	7	8	8	8	7
E39/M60-27e5	5	48.808	8	7	7	NA	7	8	7	7	8	8	8	8	7	7	NA	8	8	8	8	8	7	8	7	7	8	8	7	7	8	8	7	8	8	7	8	8	8	7	8	7	7	7	7	8	8	8	7
Wrky_H17	5	48.926	5	6	6	6	6	6	6	5	6	6	5	5	5	5	6	6	6	6	5	5	6	6	6	6	NA	6	5	6	6	6	5	6	5	NA	5	5	6	5	5	6	5	5	5	6	6	5	6
PotSNP899	5	51.478	5	6	6	6	6	6	6	5	6	6	5	5	5	5	6	6	6	6	5	5	6	6	6	6	5	6	5	6	6	6	5	6	5	5	5	5	6	5	5	6	5	5	5	6	6	5	6
POCI_17080	5	51.508	14	14	14	14	14	4	14	14	14	4	14	14	14	14	14	4	14	14	14	14	14	4	14	14	14	4	14	14	4	4	14	4	14	14	14	14	4	14	14	14	14	14	14	4	4	14	14
E45M60-16e5	5	53.344	8	7	7	NA	7	8	8	7	8	8	8	8	7	7	NA	8	7	8	NA	8	7	8	7	7	8	8	7	7	8	8	7	8	8	7	8	8	8	7	8	7	7	7	7	8	8	8	7
E39/M60-15c5	5	54.855	5	6	6	NA	6	6	6	5	6	6	6	5	5	5	NA	6	6	5	5	5	6	6	6	6	5	6	5	6	6	6	5	6	5	5	5	5	6	5	5	6	5	5	5	6	6	5	6
E32M61-29c5	5	57.206	5	6	6	6	NA	6	NA	5	5	6	6	5	NA	6	NA	6	6	5	5	5	6	6	6	6	5	6	NA	6	6	6	5	6	5	5	5	5	6	5	5	6	5	5	5	6	6	5	6
E45M60-19c5	5	59.325	5	6	6	NA	6	6	6	5	5	6	5	5	5	5	NA	6	6	5	NA	5	6	6	6	6	5	6	5	6	6	6	5	6	5	5	5	5	6	5	5	6	5	5	5	6	6	5	6
PDVsg_R12	5	63.878	8	7	7	7	7	8	7	7	7	8	8	8	8	7	8	8	7	NA	8	8	7	8	7	7	8	8	8	7	8	8	7	8	8	7	8	8	8	NA	8	7	8	7	7	8	8	8	8
POCI_23630	6	0	8	8	7	7	7	8	7	8	7	8	8	7	8	8	7	8	7	7	7	7	7	7	8	8	7	7	7	8	8	7	7	7	7	7	8	7	8	7	7	8	8	8	7	8	7	7	8
PotSNP150	6	8.652	9	3	2	2	9	3	2	9	9	3	2	2	3	3	2	3	9	9	9	2	2	9	3	3	9	9	9	3	9	2	9	2	2	9	9	9	9	2	9	3	3	3	2	9	9	2	3
PotSNP81	6	9.322	7	8	7	7	7	8	7	7	7	8	7	7	8	8	7	8	7	7	7	7	7	7	8	8	7	7	7	8	8	7	7	7	7	7	NA	7	8	7	7	8	8	8	7	8	7	7	8
POCI_38411	6	9.596	1	11	1	11	1	11	11	1	1	11	11	11	11	11	1	11	1	1	1	11	1	11	11	11	1	1	1	11	11	11	1	11	11	11	11	1	11	11	1	11	11	11	11	11	1	11	11
PotSNP934	6	10.657	9	3	2	2	9	3	2	3	9	3	2	2	3	3	2	3	9	9	9	2	2	2	3	3	9	9	9	3	9	2	9	2	2	2	9	9	9	2	9	3	3	3	2	9	9	2	3
PotSNP813	6	12.005	1	10	10	10	1	10	10	1	1	10	10	10	10	10	10	10	1	1	1	10	10	10	10	10	1	1	1	10	4	10	1	10	10	10	4	1	4	10	1	10	10	10	10	10	1	10	10
PotSNP103	6	13.07	5	5	5	6	5	5	6	5	5	5	6	6	5	5	6	5	5	5	5	6	6	6	5	5	5	5	5	5	6	6	5	6	6	6	6	5	6	6	5	5	5	5	6	6	5	6	5
PotSNP160	6	20.702	6	5	5	6	5	5	6	5	5	5	6	6	5	5	6	6	5	5	5	6	5	6	5	5	5	5	5	5	6	6	5	6	6	6	6	5	6	6	5	5	6	5	6	6	5	6	6
PotSNP758	6	26.29	10	1	1	1	1	10	4	1	1	1	10	10	10	10	10	4	1	1	10	10	1	10	10	10	1	1	1	10	4	10	10	10	4	10	4	1	4	10	1	10	4	1	10	10	1	10	4
PotSNP26	6	27.479	6	5	5	5	5	5	6	5	5	5	6	6	5	5	6	6	5	5	5	6	5	6	5	5	5	5	5	5	6	6	6	5	6	6	5	5	6	6	5	5	6	5	6	6	5	6	6
POCI_2105	6	35.582	11	1	1	1	1	11	11	1	1	1	11	11	1	11	1	11	1	1	11	1	11	1	11	1	1	1	1	11	11	11	11	1	11	11	11	1	11	11	1	11	11	1	11	11	1	11	11
POCI_22257	6	44.02	6	5	5	5	5	5	6	5	5	5	6	6	5	5	5	6	5	5	5	5	6	5	5	5	5	5	5	5	6	6	6	5	6	6	5	5	6	5	6	5	6	5	6	6	5	5	5
POCI_9120	6	49.405	14	14	14	14	14	14	4	14	14	14	4	14	14	14	14	4	14	14	14	14	14	14	14	14	14	14	14	14	4	14	14	14	4	14	14	14	4	14	14	14	4	14	4	14	14	14	14
PotSNP779	6	49.622	6	6	5	5	5	5	6	5	5	5	6	6	5	5	6	6	5	5	5	5	5	5	5	5	5	5	5	5	6	6	6	5	6	6	5	5	6	5	6	5	6	5	6	6	5	5	5
PotSNP963	6	56.41	6	6	5	5	5	5	6	5	5	5	6	6	5	6	6	6	5	5	5	5	5	5	5	5	5	5	5	5	6	6	6	5	6	6	5	5	6	5	6	5	5	5	6	6	5	5	5
POCI_1174	6	59.998	6	6	5	5	5	5	5	5	5	5	6	6	NA	6	5	6	5	5	5	5	6	5	6	5	5	5	5	5	6	6	6	5	6	6	5	5	6	5	6	5	5	5	6	6	5	5	5
PotSNP699	6	68.436	6	6	5	5	5	5	5	5	6	5	6	6	5	6	6	6	6	6	5	5	6	6	5	5	5	5	5	5	6	6	6	5	6	6	5	5	6	5	6	5	5	5	6	6	6	5	5
POCI_29957	6	71.34	13	13	3	3	13	3	3	13	13	13	13	13	13	13	3	13	13	13	3	13	13	13	NA	13	3	13	13	3	13	13	13	3	13	13	NA	13	13	3	13	13	3	13	13	13	13	13	3
PotSNP129	6	74.342	6	6	5	5	5	5	5	5	6	5	6	6	5	6	5	6	6	6	5	6	6	6	6	6	5	5	5	5	6	6	6	5	6	6	5	5	6	5	6	5	5	5	6	6	6	5	5
PotSNP1048	6	83.75	7	7	8	8	7	8	8	7	7	7	8	7	7	7	7	8	7	7	8	7	7	7	7	7	8	7	7	8	8	7	8	8	8	7	7	7	7	8	7	7	7	7	8	7	7	7	8
POCI_4263	6	87.475	8	7	8	8	7	8	8	7	7	7	8	7	7	7	8	8	7	7	8	7	7	7	8	7	8	7	7	8	8	7	8	8	8	7	7	8	7	8	7	7	7	7	8	7	7	7	8
POCI_25380	6	88.805	8	7	8	8	7	8	8	7	7	7	8	7	7	7	8	8	7	7	8	7	7	7	8	7	8	7	7	8	8	7	8	8	8	7	7	8	7	8	7	7	7	7	8	7	7	7	8
PotSNP970	6	90.387	9	2	3	9	2	3	3	2	2	2	9	2	2	9	9	3	2	2	3	9	2	2	2	2	3	9	9	3	9	2	9	3	9	2	9	9	9	3	2	2	2	9	3	2	9	9	9
POCI_20749	6	92.371	13	13	3	13	13	3	3	13	13	13	13	13	13	13	3	3	13	13	3	13	13	13	13	13	3	13	13	3	13	13	13	3	13	13	13	13	13	3	13	13	13	13	3	13	13	13	13
PotSNP1003	6	96.718	6	6	5	6	5	5	5	6	6	6	6	6	5	5	5	5	6	6	5	5	6	6	6	6	5	5	5	5	6	6	6	5	6	6	5	6	5	5	6	6	5	5	5	6	5	5	6
POCI_5888	6	97.806	6	6	5	6	5	5	5	6	6	6	6	6	5	5	5	5	6	6	5	5	6	6	5	6	5	5	5	5	6	6	6	5	6	6	5	6	5	5	6	6	5	5	5	6	5	5	6
PotSNP1052	7	0	8	8	8	8	7	8	8	7	8	7	7	7	8	8	8	8	8	8	7	7	8	7	7	7	7	8	8	7	8	8	8	8	8	7	7	8	7	8	8	7	8	7	7	7	8	7	7
STM3009	7	0.694	3	9	3	9	13	3	9	13	9	13	13	13	9	3	9	9	NA	9	13	13	3	9	13	13	13	9	9	13	3	3	3	9	3	13	13	9	13	9	9	13	9	13	13	13	9	13	13
PotSNP124	7	7.477	8	8	8	8	7	8	8	7	8	7	7	7	8	8	8	8	8	8	7	8	8	7	7	7	8	8	8	7	8	7	8	8	8	7	7	8	7	8	8	7	8	7	7	7	8	7	7
POCI_32241	7	10.749	5	6	5	6	6	5	6	5	6	5	6	5	6	5	5	6	6	6	5	6	5	5	5	6	6	5	6	6	5	5	5	6	5	5	6	6	6	6	6	6	6	5	5	6	5	5	6
POCI_28779	7	16.112	12	12	12	12	2	12	12	12	12	12	2	12	12	12	12	12	12	12	12	2	12	12	12	2	12	12	12	12	12	12	12	12	12	12	2	12	2	12	12	2	12	12	12	2	12	12	2
POCI_34035	7	16.346	3	13	3	13	13	3	13	13	13	13	13	13	13	3	13	13	13	13	13	13	3	3	13	13	13	3	13	13	3	13	13	13	3	13	13	13	13	13	13	13	3	13	13	13	3	13	13
POCI_8769	7	19.693	3	13	3	13	13	3	13	13	13	3	13	13	13	13	NA	13	13	13	13	13	3	3	13	13	13	3	13	13	3	13	13	13	3	13	13	13	13	13	13	13	3	13	13	13	3	NA	13
PotSNP489	7	21.74	5	6	5	6	6	5	6	5	6	5	6	5	6	5	6	6	6	6	5	6	5	5	6	6	6	5	6	5	5	5	6	6	5	5	6	6	6	6	6	6	5	5	5	6	5	5	6
PotSNP543	7	21.977	9	9	3	9	2	3	9	9	9	3	9	9	9	9	9	9	9	9	9	2	3	9	2	2	9	3	9	9	3	9	9	2	3	9	2	2	2	9	9	2	3	3	3	2	3	9	2
POCI_29340	7	22.607	13	13	3	13	13	3	13	13	13	3	13	13	13	13	13	13	13	13	13	13	3	3	13	13	13	3	13	13	3	13	13	13	3	13	13	13	13	13	13	13	3	13	3	13	3	13	13
PotSNP130	7	24.211	9	9	3	9	9	3	9	9	9	3	9	9	9	9	9	9	9	9	9	9	3	9	2	2	9	3	9	9	3	9	9	2	3	9	2	2	2	9	9	2	3	3	3	9	3	9	2
PotSNP60	7	25.26	9	9	3	9	9	3	9	9	9	3	9	9	9	9	9	2	9	9	9	9	3	9	2	2	9	3	9	9	3	9	9	2	3	9	2	2	2	9	9	2	3	3	3	9	3	9	2
POCI_8084	7	26.876	5	6	5	6	6	5	6	5	6	5	5	5	6	5	5	6	6	6	5	6	6	5	5	6	6	5	6	5	5	5	6	6	5	5	6	6	6	6	6	6	5	5	5	5	5	5	6
POCI_13809	7	27.811	13	13	3	13	13	3	13	13	13	3	13	13	13	13	13	13	13	13	13	13	13	3	13	13	13	3	13	13	3	13	13	13	3	13	13	13	13	13	13	13	3	3	3	13	3	13	13
AGPasB	7	31.297	1	4	3	4	4	3	2	1	4	3	1	1	4	1	4	2	NA	4	1	2	2	3	3	2	4	3	4	1	3	1	4	2	3	1	2	2	2	4	4	2	3	3	3	1	3	1	2
PotSNP13	7	37.854	5	6	5	6	6	5	6	6	6	5	5	5	6	5	6	6	6	6	5	6	5	5	6	6	6	5	6	5	5	5	6	6	5	5	5	6	6	6	6	6	5	5	5	5	5	5	6
PotSNP6	7	38.469	7	8	8	8	8	8	7	8	8	8	7	7	8	7	8	7	8	8	7	8	8	7	7	7	8	8	8	7	8	7	8	7	8	7	7	7	7	8	8	7	8	8	8	7	8	8	7
PotSNP638	7	49.832	5	6	5	6	6	6	6	6	6	5	5	5	6	5	6	6	6	6	5	6	5	5	6	6	5	5	6	5	6	5	6	5	5	5	5	6	6	6	6	5	5	5	5	5	5	5	6
PotSNP141	7	60.982	5	6	5	6	5	6	6	6	6	5	5	6	6	5	6	6	6	6	5	6	5	6	6	6	5	5	5	5	6	5	6	5	5	5	5	6	6	6	6	5	5	6	5	5	5	5	6
PotSNP126	7	66.639	5	6	5	6	5	6	6	6	6	5	5	6	6	5	6	6	6	6	6	6	5	6	6	6	5	5	5	5	6	5	6	5	5	5	5	6	6	6	6	5	5	6	5	5	5	5	6
PotSNP721	7	67.954	8	8	8	8	7	8	7	8	8	8	8	7	7	7	7	7	8	8	7	7	8	7	7	7	7	8	8	8	8	7	8	7	8	7	8	8	7	8	8	8	7	8	8	8	7	8	8
PotSNP712	7	72.788	3	9	3	9	3	9	2	9	9	3	3	2	2	9	9	2	9	9	2	2	3	2	2	2	3	3	3	3	9	9	9	9	3	9	9	2	2	3	9	3	3	9	3	3	9	3	2
POCI_5897	7	77.085	3	13	3	13	3	13	13	13	13	3	3	13	13	13	13	13	13	13	13	13	13	3	NA	13	3	3	3	3	13	13	13	13	3	13	13	13	13	3	13	3	13	13	3	3	13	13	13
PotSNP138	7	80.103	9	3	3	9	3	9	2	9	9	3	3	2	2	9	2	2	9	9	2	9	3	2	2	2	3	3	3	3	9	9	9	9	3	9	2	9	2	3	9	3	9	9	3	3	9	9	2
PotSNP730	7	82.314	9	3	3	9	3	9	2	9	9	3	3	2	2	9	2	2	9	9	2	2	3	2	2	2	3	9	3	3	3	9	9	9	3	9	9	9	2	3	9	3	9	9	3	3	9	9	2
POCI_23117	7	84.671	12	12	12	12	12	12	2	12	12	12	12	2	2	12	2	2	12	12	2	2	2	12	12	2	12	12	12	12	12	12	12	12	12	12	12	12	2	12	12	12	12	12	12	12	12	12	2
POCI_38823	7	86.13	13	3	3	13	3	13	13	13	13	3	3	13	13	13	13	13	13	13	13	13	13	3	NA	13	3	3	3	3	3	13	13	13	3	13	13	13	13	3	13	3	13	13	3	3	13	13	13
POCI_40826	7	90.153	6	5	5	6	5	6	6	6	6	5	5	6	6	5	6	6	6	6	6	6	6	5	5	6	5	6	5	5	5	5	6	5	5	5	6	6	6	5	6	5	5	6	5	5	5	6	6
POCI_23437	7	95.594	6	5	5	6	5	6	6	5	6	5	5	6	6	6	6	6	6	6	6	6	6	5	5	6	5	6	5	5	5	5	6	5	6	5	6	5	6	5	6	5	5	6	5	5	5	6	5
PotSNP827	7	101.378	6	5	5	6	5	6	6	5	6	6	5	6	6	6	6	6	6	6	6	6	5	6	5	6	5	6	5	5	5	5	6	5	6	5	6	5	6	5	6	5	5	6	6	5	5	6	5
PotSNP104	8	0	5	5	5	5	6	6	5	6	6	5	6	6	6	6	6	5	5	5	6	5	6	5	5	5	6	5	5	5	6	5	5	6	5	6	6	6	6	5	5	5	6	6	5	6	6	6	6
PotSNP749	8	6.664	5	6	5	5	6	6	6	6	5	5	6	6	6	6	6	5	5	5	6	5	6	5	6	6	6	5	5	5	6	5	5	6	5	5	6	6	6	5	5	5	6	6	6	6	6	6	6
PotSNP821	8	8.334	5	6	5	5	6	6	6	6	5	5	6	6	6	6	6	5	5	5	6	5	6	5	6	6	6	5	5	5	6	5	5	6	5	5	6	6	6	5	5	5	6	6	6	6	6	6	6
PotSNP1122	8	11.407	5	6	5	5	6	6	6	6	5	5	6	6	6	6	6	5	5	5	6	5	6	5	6	6	6	5	5	5	6	5	5	6	5	6	6	6	6	5	5	5	6	6	5	6	6	6	6
PotSNP637	8	13.407	5	6	5	5	6	6	6	6	5	5	6	6	6	6	6	5	5	5	6	5	5	5	6	6	6	5	5	5	6	5	5	6	5	6	6	6	6	5	5	5	6	6	5	6	6	6	6
PotSNP700	8	19.053	3	9	3	3	9	9	2	3	3	3	9	9	9	9	2	3	3	3	2	3	3	3	9	9	9	3	3	3	9	9	3	9	3	9	3	9	2	9	3	9	9	9	3	9	9	9	9
POCI_6138	8	23.954	5	6	5	5	6	6	6	5	5	5	6	6	6	6	5	5	5	5	6	5	6	5	5	6	5	5	5	5	5	5	5	6	5	6	5	6	6	5	5	5	6	6	5	6	6	5	6
PotSNP155	8	26.709	5	6	5	5	6	6	6	5	5	5	6	6	6	6	6	5	5	5	6	5	5	5	6	6	5	5	5	5	5	5	5	6	5	6	6	6	6	5	5	5	6	6	5	6	6	5	6
StI027	8	29.326	5	6	5	5	6	6	6	5	5	NA	6	6	6	6	6	5	NA	5	6	5	6	5	5	6	5	5	5	5	5	5	5	6	NA	6	5	6	6	5	5	5	6	6	5	6	6	5	6
PotSNP46M	8	32.236	5	5	5	5	6	6	6	5	5	6	6	6	6	6	6	5	5	5	6	5	5	5	6	6	5	5	5	5	5	5	5	6	5	6	5	6	6	5	5	5	6	6	5	6	6	5	6
PotSNP89	8	36.896	5	5	5	5	6	6	6	5	6	6	6	6	6	6	6	5	6	6	6	5	5	5	6	6	5	5	5	5	5	5	5	6	5	6	5	6	6	5	5	5	6	6	5	6	6	5	6
PotSNP1100	8	43.943	5	5	5	6	6	6	6	5	6	6	6	6	6	6	6	5	6	6	6	5	5	5	5	5	5	6	5	5	5	5	5	6	5	6	5	6	6	5	5	5	5	6	5	6	6	5	6
STM1024	8	45.944	6	5	5	6	6	6	6	5	6	6	6	6	6	6	6	5	NA	6	6	5	5	5	5	5	5	6	5	5	5	5	5	6	5	6	5	6	6	5	5	5	5	6	5	6	6	5	6
POCI_38330	8	53.849	7	8	8	8	8	8	7	7	8	8	8	7	8	8	8	8	8	8	7	8	8	8	8	8	7	8	8	8	7	8	8	8	8	8	8	8	7	7	8	7	8	8	7	8	8	8	8
POCI_6086	8	59.212	13	3	3	13	13	13	13	13	13	13	3	13	3	13	3	3	13	13	13	3	3	3	3	3	13	13	3	3	13	3	13	13	3	13	3	13	13	13	13	13	3	13	13	13	13	3	13
PotSNP12	8	67.825	7	8	8	8	8	8	7	7	8	8	8	7	8	8	8	8	8	8	8	8	8	8	8	8	7	7	8	8	7	8	7	8	8	8	8	8	7	7	7	7	8	8	7	8	8	8	8
PotSNP116	8	72.562	6	5	5	6	6	6	6	5	6	6	6	6	5	6	6	5	6	6	6	6	6	6	5	5	5	6	5	5	5	5	5	6	5	6	5	6	6	6	5	5	5	6	6	6	6	5	6
PotSNP1067	8	75.078	2	3	3	9	9	9	2	9	9	9	9	2	3	9	9	3	9	9	9	9	9	9	3	3	9	2	3	3	9	9	9	9	9	9	3	9	9	2	9	3	3	9	2	9	2	3	9
PotSNP504	8	80.71	6	5	5	6	6	6	6	5	6	6	6	6	5	6	6	5	6	6	6	5	6	6	5	5	5	6	5	5	5	6	5	6	6	6	5	6	5	6	5	5	5	6	6	6	6	5	6
PotSNP2	8	81.089	7	7	8	8	8	8	7	8	8	8	8	7	8	8	8	8	8	8	8	8	7	8	8	8	7	7	8	8	7	8	7	8	8	8	8	8	7	7	7	8	8	8	7	8	7	8	8
PotSNP33	8	90.288	6	5	5	6	6	6	6	5	6	6	6	6	5	6	6	6	6	6	5	6	6	6	5	5	5	6	5	5	5	6	5	6	6	6	5	6	5	6	5	5	5	5	6	6	6	6	6
PotSNP102	9	0	6	6	5	6	6	5	5	5	5	6	5	6	5	6	6	5	5	5	6	5	5	6	5	5	6	5	5	6	5	5	5	6	5	6	6	5	6	5	6	6	6	6	5	6	6	6	6
StUCP	9	2.362	4	2	1	2	NA	1	1	3	1	4	1	2	3	2	4	1	NA	1	4	4	3	3	3	3	2	NA	1	2	1	3	1	4	NA	2	4	3	4	1	2	4	2	4	1	2	4	4	4
PotSNP1118	9	3.602	8	7	7	7	7	7	7	8	7	8	7	7	8	7	8	7	7	7	8	8	8	7	8	8	7	8	7	7	7	8	7	8	8	7	8	8	8	7	7	8	7	8	7	7	8	8	8
POCI_28285	9	11.439	6	6	5	6	6	5	5	5	5	6	5	6	5	6	5	5	5	5	6	6	6	5	6	5	6	5	5	6	5	5	5	6	5	6	6	5	6	5	6	6	6	6	5	6	6	6	6
InvGF	9	12.918	4	2	1	2	2	1	1	3	1	4	1	2	3	4	4	1	NA	1	4	4	4	3	4	3	2	NA	3	2	1	3	1	4	3	2	4	3	4	3	2	4	2	4	1	2	4	4	4
STM3012	9	16.885	8	7	7	7	7	7	7	8	7	8	7	7	7	8	8	7	NA	7	8	8	8	8	8	8	7	8	8	7	7	8	7	NA	8	7	8	NA	8	8	7	8	7	8	7	7	8	8	8
PotSNP587	9	26.68	4	10	1	10	10	1	10	10	1	4	1	10	1	4	10	10	1	1	4	4	10	1	10	10	4	10	10	1	10	10	1	4	4	10	4	10	10	10	1	4	10	4	1	10	4	4	4
PotSNP70	9	29.736	9	2	9	2	2	9	3	3	9	9	9	2	9	9	3	2	9	9	9	3	3	9	3	3	9	9	3	9	2	3	9	9	3	2	9	3	3	3	9	9	2	9	9	2	9	9	9
PotSNP1082	9	35.817	6	6	5	6	6	5	5	5	5	6	6	6	5	6	5	6	5	5	6	6	5	5	5	5	5	6	5	5	6	6	6	6	6	6	6	5	5	5	6	6	6	6	5	5	6	6	5
POCI_20946	9	42.447	6	6	5	6	6	5	NA	5	5	6	6	6	5	6	6	6	5	5	6	6	6	5	5	5	5	6	5	5	6	6	6	6	6	6	6	5	5	5	6	6	6	6	NA	5	6	6	5
PotSNP80	9	48.665	8	7	7	7	7	8	8	8	8	8	8	7	7	8	8	7	8	8	8	8	7	8	8	8	8	7	8	7	7	8	8	8	7	7	8	8	8	8	7	8	7	8	7	8	8	8	8
PotSNP872	9	51.894	6	6	5	6	6	5	5	5	5	6	5	6	5	6	5	6	5	5	6	6	5	5	6	6	5	6	5	5	6	5	6	6	6	6	6	5	6	5	6	6	6	6	5	5	6	6	5
PotSNP594	9	59.142	4	10	1	10	10	10	4	10	10	4	10	10	1	4	1	4	4	4	4	4	1	10	4	4	10	10	10	10	10	10	4	4	10	10	4	10	4	10	10	4	1	4	1	10	4	4	10
PotSNP159	9	59.237	8	7	7	7	7	8	8	8	8	8	8	7	7	8	7	8	8	8	8	8	7	8	8	8	8	7	8	8	7	8	8	8	7	7	8	8	8	8	7	8	7	8	7	8	8	8	8
PotSNP958	9	59.89	4	10	1	10	10	10	4	10	4	4	10	10	1	4	1	4	4	4	4	4	1	10	4	4	10	10	10	10	10	10	4	4	10	10	4	10	4	10	10	4	1	4	1	10	4	4	10
PotSNP16	9	60.344	8	7	7	7	7	8	8	8	8	8	8	7	7	8	7	8	8	8	8	8	7	8	8	8	8	7	8	8	7	8	8	8	7	7	8	8	8	8	7	8	7	8	7	8	8	8	8
PotSNP17	9	62.046	4	10	1	10	10	10	4	10	4	4	10	10	1	4	1	4	4	4	4	10	1	10	4	4	10	10	10	10	10	10	4	4	10	10	4	10	4	4	10	4	1	4	1	10	4	4	10
POCI_20886	9	66.631	7	7	7	7	7	8	8	8	8	8	8	7	7	8	7	8	8	8	8	7	7	7	8	8	8	7	8	8	8	8	8	8	7	7	8	8	8	8	7	8	7	8	7	8	7	8	8
PotSNP153	9	70.053	7	7	7	7	7	8	8	8	8	8	8	7	7	8	7	8	8	8	8	8	7	8	8	8	8	7	8	8	8	8	8	8	7	7	8	8	8	8	7	8	7	8	7	8	7	8	8
POCI_32433	10	0	8	7	8	8	7	8	7	8	7	7	8	7	8	7	7	7	7	7	8	8	7	7	8	8	8	8	7	8	7	8	8	7	7	8	8	8	7	8	8	7	8	7	7	7	8	8	8
E32M61-21	10	5.517	8	7	8	8	NA	8	NA	8	8	7	8	7	NA	8	NA	7	7	8	8	8	7	7	8	8	8	8	NA	8	8	8	8	7	8	8	8	8	7	7	8	NA	8	7	7	7	8	8	8
E45M60-31e10	10	8.253	8	7	8	NA	8	8	7	8	8	7	8	7	7	7	NA	7	7	8	NA	8	7	7	8	8	8	8	7	8	8	8	8	7	7	8	8	8	7	7	8	7	8	7	7	7	8	8	8
PotSNP71	10	8.291	5	6	5	6	6	6	5	5	6	6	5	5	6	5	5	6	6	6	6	5	6	5	6	6	5	5	6	6	5	6	5	5	5	6	6	6	6	5	5	5	5	5	5	6	5	6	6
STM0051	10	14.291	8	7	8	8	8	8	7	8	7	7	8	7	8	7	8	7	NA	7	8	8	7	7	8	8	8	8	7	8	8	8	8	7	7	NA	8	8	7	7	8	7	8	7	7	7	8	7	8
PotSNP27	10	19.062	8	7	8	8	8	8	7	8	7	7	8	7	8	7	8	7	7	7	8	7	7	8	8	8	8	8	7	8	8	8	8	7	7	8	8	8	7	7	8	7	8	7	7	7	8	8	8
PotSNP145	10	23.256	9	2	3	9	9	9	9	3	9	2	3	9	9	9	3	2	9	9	9	9	9	3	3	3	3	3	2	9	3	9	3	9	3	2	9	9	2	9	3	9	3	9	9	2	3	9	9
PotSNP76	10	26.864	8	7	8	8	8	8	7	8	7	7	8	7	8	7	8	7	7	7	8	7	7	8	8	8	8	8	7	8	8	8	8	7	8	7	8	7	7	7	8	7	8	7	7	7	8	7	8
PotSNP142	10	27.859	6	6	5	6	6	6	5	5	5	6	5	5	6	5	5	6	5	5	6	5	5	5	5	5	5	5	6	6	5	6	5	5	5	6	6	6	6	5	5	5	5	5	5	6	5	6	6
PotSNP77	10	29.985	4	10	10	4	4	4	1	10	1	10	10	1	4	1	4	1	1	1	10	1	1	10	10	10	10	10	10	10	10	4	4	1	10	10	10	10	10	1	10	1	10	1	1	10	10	10	4
PotSNP53	10	37.114	6	6	5	6	6	6	5	5	5	6	5	5	6	5	6	5	5	5	5	5	5	5	5	5	5	5	6	5	5	6	6	5	5	6	5	6	6	5	5	5	5	5	5	6	5	6	6
StLin6	10	37.923	4	2	3	4	4	4	1	3	3	2	3	1	4	1	4	1	NA	3	3	1	1	1	3	3	3	NA	2	3	3	2	4	1	3	2	3	2	2	1	3	3	3	1	1	4	3	2	4
PotSNP122	10	38.633	NA	6	5	6	6	6	5	5	5	6	5	5	6	5	6	5	5	5	5	5	5	5	5	5	5	5	6	5	5	6	6	5	5	6	5	6	6	5	5	5	5	5	5	6	5	6	6
PotSNP84	10	41.821	9	2	9	9	9	9	9	3	3	2	3	9	9	9	9	9	3	3	3	3	9	9	3	3	3	3	2	3	3	2	9	9	3	2	NA	2	2	9	3	3	3	9	3	9	3	2	9
PotSNP152	10	42.474	9	2	9	9	9	9	9	3	3	2	3	9	9	9	9	9	3	3	3	3	9	9	3	3	3	3	2	3	3	2	9	9	3	2	3	2	2	9	9	3	3	9	3	9	3	2	9
POCI_11224	10	44.379	8	7	7	8	8	8	7	8	8	7	8	7	8	7	7	7	8	8	8	7	7	7	8	8	8	8	7	8	8	7	8	7	8	7	8	7	7	7	8	8	8	7	8	8	8	7	8
PotSNP111	10	48.953	8	7	7	8	8	8	7	8	8	7	8	7	8	7	8	7	8	8	8	8	7	7	8	8	8	8	7	8	8	7	8	7	8	7	8	7	7	7	7	8	8	7	8	8	8	7	8
PotSNP110	10	52.759	9	2	9	2	9	9	2	9	3	2	9	3	9	3	9	9	3	3	3	3	9	2	3	3	3	3	2	3	3	2	9	9	3	2	9	2	9	9	9	3	3	9	3	9	3	2	9
PotSNP689	11	0	5	6	5	6	5	6	6	6	5	6	5	6	6	6	5	5	5	5	5	5	5	5	5	5	5	5	5	6	6	6	5	6	6	5	6	6	5	6	5	6	6	6	5	5	5	6	5
PotSNP756	11	3.474	9	9	3	9	3	2	9	9	3	9	3	9	9	9	3	3	3	3	9	3	3	3	3	3	3	3	3	3	9	2	3	2	9	9	9	2	3	9	3	9	9	2	3	3	3	2	3
PotSNP746	11	4.255	1	4	10	4	10	10	4	4	10	4	10	4	4	4	10	10	10	10	1	10	10	10	10	10	10	10	10	10	4	10	10	10	4	1	4	10	10	4	10	4	4	10	10	10	10	10	10
POCI_22631	11	4.776	13	13	3	13	3	13	13	13	3	13	3	13	13	13	3	3	3	3	13	3	13	3	3	3	3	3	3	3	13	13	3	13	13	13	13	13	3	13	3	13	13	13	3	3	3	13	13
POCI_30404	11	6.938	7	8	8	8	8	7	8	8	8	7	8	8	8	8	8	8	8	8	7	8	7	8	8	8	8	8	8	8	8	7	8	7	8	7	8	7	8	8	8	8	8	7	8	8	8	7	8
POCI_5901	11	7.997	7	8	8	8	8	7	8	8	8	8	8	8	8	8	8	8	8	8	7	8	7	8	8	8	8	8	8	8	8	7	8	7	8	7	8	7	8	8	8	8	8	7	8	8	8	7	8
StI046-E	11	8.043	5	6	5	6	5	6	6	6	5	NA	5	6	6	6	5	5	NA	5	5	5	6	6	6	5	5	5	5	5	6	6	5	6	6	5	6	6	5	6	5	6	NA	6	5	5	5	6	5
StI046-A	11	8.043	5	6	5	6	5	6	6	6	5	NA	5	6	6	6	5	5	NA	5	5	5	6	6	6	5	5	5	5	5	6	6	5	6	6	5	6	6	5	6	5	6	NA	6	5	5	5	6	5
PotSNP1035	11	10.995	9	9	3	9	3	2	9	9	3	9	3	9	3	9	3	3	3	3	9	3	9	3	9	3	3	3	3	3	3	2	3	2	9	9	9	2	3	9	3	3	9	2	3	3	3	2	9
POCI_17749	11	12.429	5	6	5	6	5	6	6	6	5	6	5	6	5	6	5	5	5	5	5	5	6	6	5	5	5	5	5	5	5	6	5	6	6	5	6	6	5	6	5	5	5	6	5	5	5	6	5
PotSNP580	11	12.851	7	8	8	8	8	7	8	8	8	8	8	8	8	8	8	8	8	8	7	8	8	8	8	8	8	8	8	8	8	7	8	7	8	7	8	7	8	8	8	8	8	7	8	8	8	7	7
PotSNP109	11	21.556	7	8	8	8	8	8	8	8	8	8	8	8	8	8	8	8	8	8	8	8	8	8	8	8	8	8	8	8	8	7	8	7	8	7	8	7	8	8	8	8	8	8	8	8	8	7	7
PotSNP149	11	22.373	1	4	10	4	10	10	10	4	10	4	10	10	10	4	10	10	10	10	10	10	4	10	10	10	10	10	10	10	10	10	4	10	4	1	10	10	4	10	10	10	10	10	10	10	10	10	1
PotSNP950	11	27.633	5	6	5	6	5	6	5	6	5	6	6	6	5	6	5	5	5	5	5	6	6	5	6	6	5	5	5	5	5	6	6	6	6	5	5	6	6	6	5	5	5	6	5	5	5	6	5
PotSNP983	11	35.331	5	6	5	6	6	6	5	6	5	6	6	6	5	6	5	5	5	5	6	6	6	5	6	6	5	5	5	5	5	6	6	6	6	5	5	6	6	6	5	5	5	6	6	5	5	6	6
PotSNP982	11	42.403	9	9	3	9	9	9	3	9	9	NA	9	9	3	9	3	3	9	9	9	9	9	9	9	9	NA	3	3	3	3	2	9	2	9	3	3	2	9	9	3	3	3	9	9	3	3	2	2
PotSNP667	11	42.487	9	9	3	9	9	9	3	9	9	3	9	9	3	9	3	3	9	9	9	9	9	9	9	9	3	3	3	3	3	2	9	2	9	3	3	2	9	9	3	3	3	9	9	3	3	2	2
POCI_39032	11	42.778	13	13	3	13	13	13	3	13	13	3	13	13	3	13	3	3	13	13	13	13	13	13	NA	13	3	3	3	3	3	13	13	13	13	3	3	13	13	13	3	3	3	13	13	3	3	13	13
PotSNP118	11	44.023	5	6	5	6	6	6	5	6	6	5	6	6	5	6	5	5	6	6	5	6	6	6	6	6	5	5	5	5	5	6	6	6	6	5	5	6	6	6	5	5	5	6	6	5	5	6	6
PotSNP773	11	44.095	3	9	3	9	9	9	3	9	9	3	9	9	3	9	3	3	9	9	3	9	NA	9	9	9	3	3	3	3	3	2	9	2	9	3	3	9	9	9	3	3	3	9	9	3	3	2	2
PotSNP23	11	61.332	9	9	3	9	9	9	3	9	9	3	9	3	3	9	3	3	9	9	3	9	2	9	9	9	3	3	9	9	3	2	9	9	9	3	3	9	9	9	9	3	3	3	3	3	9	9	9
PotSNP913	11	64.291	9	9	3	9	9	9	3	9	9	3	9	3	3	9	3	9	9	9	3	9	2	3	9	9	3	3	9	9	3	2	9	9	9	3	3	3	9	9	9	3	3	3	3	3	9	9	9
POCI_41850	11	71.039	13	13	3	13	13	13	3	13	13	13	13	3	13	13	3	13	13	13	3	13	13	13	13	13	3	3	13	13	3	13	13	3	13	3	3	3	13	13	13	3	3	3	3	3	13	13	13
PotSNP624	11	71.534	6	6	5	6	6	6	5	6	6	5	6	5	6	6	5	6	6	6	5	6	6	5	6	6	5	5	6	6	5	6	5	5	6	5	5	5	6	6	6	5	5	5	5	5	6	6	6
PotSNP100	11	75.926	9	9	3	9	9	9	3	9	2	9	9	3	9	2	3	9	2	2	3	9	2	3	9	9	3	3	9	9	3	2	9	3	9	3	3	3	9	9	9	3	3	3	3	3	9	9	9
PotSNP559	11	76.412	9	9	3	9	9	9	3	9	2	9	9	3	9	2	3	9	2	2	3	9	2	3	9	9	3	3	9	9	3	2	9	3	9	3	3	3	9	9	9	3	3	3	3	3	9	9	9
PotSNP676	11	80.801	9	3	3	9	2	9	9	9	2	9	9	3	9	2	3	9	2	2	9	9	2	3	9	9	3	3	9	9	3	2	9	3	9	3	3	3	2	9	9	3	3	3	3	3	9	9	9
POCI_20790	11	81.702	13	3	3	13	13	13	13	13	13	13	13	3	13	13	3	13	13	13	13	13	13	13	13	13	3	3	13	13	3	13	13	3	13	3	3	3	13	13	13	3	3	3	3	3	13	13	13
UGPase-HpyCH4IV210	11	83.819	6	5	5	6	6	6	6	6	6	6	6	5	6	6	5	6	NA	6	5	6	6	6	5	6	5	5	6	6	5	6	5	5	6	5	5	5	6	6	6	5	5	5	5	5	6	6	6
PotSNP766	11	86.398	9	3	3	9	2	9	9	9	2	9	9	3	9	2	3	9	2	2	3	9	2	3	9	9	3	3	9	9	3	2	3	3	9	3	3	3	2	9	9	3	3	3	3	3	9	9	9
PotSNP586	11	89.209	6	5	5	6	6	6	6	6	6	6	6	5	6	6	5	6	6	6	5	6	6	5	6	6	5	5	6	6	5	6	5	5	6	5	5	5	6	6	6	5	5	5	5	5	6	6	6
PotSNP137	12	0	8	8	8	8	7	7	7	8	8	7	7	8	8	8	8	7	8	8	8	7	8	7	8	8	8	8	8	7	7	8	8	8	8	7	8	8	7	8	7	8	8	8	7	8	7	7	7
PotSNP158	12	5.558	6	6	5	5	5	6	5	6	6	6	5	6	5	5	6	5	6	6	5	6	6	6	6	6	6	5	6	6	5	6	5	6	6	6	5	5	5	6	5	6	6	5	6	6	6	6	6
PotSNP63	12	9.969	9	9	9	3	9	2	9	2	9	2	9	9	9	9	9	9	9	9	9	2	9	2	9	9	9	3	3	9	9	3	3	9	9	9	3	3	9	9	3	9	9	9	2	9	2	2	2
PotSNP140	12	10.139	8	8	7	8	7	7	7	7	8	7	7	8	7	7	8	7	8	8	7	7	8	7	8	8	8	8	8	8	7	8	8	8	8	8	8	8	7	8	8	8	8	7	7	8	7	7	7
PotSNP11	12	10.345	9	9	9	3	9	2	9	2	9	2	9	9	9	9	9	9	9	9	9	2	9	2	9	9	9	3	9	9	9	3	3	9	9	9	3	3	9	9	3	9	9	9	2	9	2	2	2
PotSNP117	12	14.502	8	8	7	8	7	7	7	7	8	7	7	8	7	8	7	7	8	8	7	7	8	7	8	8	8	8	8	8	7	8	8	8	8	8	8	8	7	8	8	8	8	8	7	8	7	7	7
PotSNP716	12	14.833	6	6	5	5	5	6	5	6	6	6	5	6	5	5	5	5	6	6	5	5	6	6	6	6	6	6	6	6	5	6	5	6	6	6	5	5	5	6	5	6	6	6	6	6	6	6	6
PotSNP996	12	14.833	6	6	5	5	5	6	5	6	6	6	5	6	5	5	5	5	6	6	5	5	6	6	6	6	6	6	6	6	5	6	5	6	6	6	5	5	5	6	5	6	6	6	6	6	6	6	6
PotSNP848	12	15.554	4	4	1	10	1	10	1	10	4	10	1	4	1	10	1	10	4	4	10	10	4	10	4	4	4	4	4	4	1	4	10	4	4	4	10	10	1	4	10	4	4	4	10	4	10	10	10
PotSNP750	12	16.314	8	8	7	8	7	7	7	7	8	7	7	8	7	8	7	7	8	8	8	8	8	7	8	8	8	8	8	8	7	8	8	8	8	8	8	8	7	8	8	8	8	8	7	8	7	7	7
POCI_12629	12	29.555	6	6	5	5	5	6	5	6	6	5	6	6	5	5	6	5	6	6	5	5	5	5	6	5	6	6	6	6	5	6	5	6	6	6	5	5	5	5	5	6	6	6	6	6	6	6	6
PotSNP45	12	30.652	8	8	7	8	7	7	7	8	8	7	7	7	8	8	7	8	8	8	8	7	8	7	8	8	8	8	8	8	7	8	8	8	8	8	8	8	7	8	8	7	8	8	7	8	8	7	7
PotSNP1064	12	35.065	8	7	7	8	7	7	7	8	8	7	7	7	8	8	7	8	8	8	8	8	8	7	8	8	8	7	8	8	7	8	8	8	8	8	8	8	7	8	8	7	8	8	7	8	8	7	7
PotSNP121	12	37.623	8	7	7	8	7	7	7	8	8	7	7	7	8	8	7	8	8	8	8	7	8	7	8	8	8	8	8	8	7	8	8	8	8	8	8	8	7	8	8	7	8	8	7	8	8	7	7
PotSNP1091P	12	38.374	8	7	7	8	7	7	7	8	8	7	7	7	8	8	7	8	8	8	8	8	8	7	8	8	8	8	8	8	7	8	8	8	8	8	8	8	7	8	8	7	8	8	7	8	8	7	7
POCI_28127	12	40.741	8	7	7	8	7	7	7	8	8	7	NA	7	8	8	8	8	8	8	8	8	7	8	8	8	8	8	8	8	7	8	8	8	8	8	8	8	7	8	8	7	8	8	7	8	8	7	7
PotSNP1043	12	44.856	8	7	7	8	7	7	7	8	8	7	7	7	8	8	7	8	8	8	8	8	8	7	8	8	8	8	8	8	7	8	8	8	8	8	8	7	7	8	8	7	8	8	7	8	8	7	7
PotSNP598	12	45.035	6	6	5	6	6	5	5	6	6	5	6	5	5	5	5	5	6	6	5	5	5	6	5	5	6	6	6	6	5	6	5	6	5	6	5	5	5	5	5	6	6	6	6	5	6	6	5
POCI_26932	12	48.473	8	7	7	8	7	7	7	8	8	7	7	7	8	8	8	8	8	8	8	8	7	8	NA	8	8	8	8	8	7	8	8	8	8	8	8	7	7	8	8	7	8	8	7	8	8	7	7
POCI_12614	12	48.631	6	6	5	6	6	5	5	6	6	5	6	5	5	5	6	5	6	6	5	5	5	5	6	5	6	6	6	6	5	6	5	6	5	6	5	5	5	5	5	6	6	6	6	5	6	6	5
POCI_19044	12	52.706	6	6	5	6	6	5	5	6	6	5	6	5	5	5	6	5	6	6	5	5	5	5	6	5	6	6	6	6	5	6	5	6	5	6	5	5	5	5	6	6	6	6	6	5	6	6	5
PotSNP909	12	57.051	8	7	7	8	7	7	7	8	7	7	7	7	8	8	7	8	7	7	8	7	8	7	8	8	7	8	8	8	7	8	8	8	8	8	8	7	7	8	8	7	8	8	7	8	7	7	7
POCI_32675	12	60.96	8	7	7	8	7	7	7	8	7	7	7	7	8	8	8	8	7	7	8	7	7	8	8	8	7	8	8	8	7	7	8	8	8	8	8	7	7	8	8	7	8	8	7	8	7	7	7
PotSNP967	12	69.088	9	2	9	9	2	3	3	3	9	9	9	2	3	3	2	3	9	9	9	9	3	2	3	3	2	9	9	9	9	2	9	9	3	9	3	9	9	3	9	2	3	9	2	3	2	2	9
POCI_30152	12	73.363	8	7	7	8	7	8	8	8	7	8	7	7	8	8	8	8	7	7	8	7	7	8	8	8	7	8	8	8	7	7	8	8	8	8	8	7	7	8	8	7	8	8	8	8	7	7	7
PotSNP1069	12	75.28	6	6	5	6	6	5	5	6	5	6	5	6	5	5	6	5	5	5	5	5	5	6	5	5	6	6	6	6	5	6	6	6	5	6	5	5	5	5	6	6	5	6	6	5	6	6	5
POCI_40675	12	81.973	6	6	5	6	6	5	6	5	5	6	5	6	5	5	6	5	5	5	6	5	6	5	6	5	6	6	6	6	5	6	6	6	5	6	5	5	5	5	6	6	5	6	6	5	6	6	5
POCI_36465	12	84.023	8	7	8	8	7	8	8	8	7	8	7	7	8	8	8	8	7	7	8	7	7	8	NA	8	7	8	8	8	7	7	8	8	8	8	8	7	7	7	8	7	8	8	8	8	7	7	7
PotSNP52	12	89.507	4	10	4	4	10	10	4	10	1	4	1	10	4	4	10	10	1	1	4	1	1	10	10	10	1	4	4	4	1	10	4	4	10	4	10	1	1	10	4	10	10	4	10	10	10	1	1
PotSNP66	12	95.085	6	6	6	6	6	5	6	5	5	6	5	6	6	6	6	5	5	5	6	5	5	6	5	5	5	6	6	6	5	6	6	6	5	6	5	5	5	6	6	6	5	6	5	5	6	5	5
[truncated: 47 more columns]
